# Supplementary material for: The role of auxiliary domains in modulating CHD4 activity suggests mechanistic commonality between enzyme families
Source: Nat Commun. 2022 Dec 6;13:7524. doi: 10.1038/s41467-022-35002-0 (PMC9726900; doi:10.1038/s41467-022-35002-0)
Supplement: Supplementary file 4 — Supplementary dataset 1 [file 41467_2022_35002_MOESM4_ESM.xlsx]

## Sheet: NOTES
	notes
	1	"filtered and processed": This list has been filtered for <10ppm error. List was then annotated with additional details using Perl scripts
	2	in "Final list", more xlinks were filtered out:
	2a	removed contaminants (Non-NuRD, histone proteins)
	2b	remove XLs with <4 alpha/beta matched fragments
	2c	remove repeated XLs
	3	When filtered for just CHD4-CHD4 crosslinks, there are 579 XLs in the final list.

## Sheet: pLINK output for BS3
Order	expt type	Title	Charge	Precursor_Mass	Peptide	Peptide_Type	Linker	Peptide_Mass	Modifications	Evalue	Score	Precursor_Mass_Error(Da)	Precursor_Mass_Error(ppm)	Proteins	Protein_Type	FileID	LabelID	Alpha_Matched	Beta_Matched	Alpha_Evalue	Beta_Evalue
5815	CHD4only_BS3_HCD	20201218_QEHFX3_JLow_JZ_XLMS_C3.30572.30572.5.0.dta	5	2967.48	YAILNEPFKGEMNR(9)-KTYEIWHR(1)	Cross-Linked	BS3_DSS_extended	2967.48	Oxidation[M](12)	1	0.000683425	0.002047	0.68981	sp|Q14839|CHD4_HUMAN (1766)-sp|Q14839|CHD4_HUMAN (1724)/	Intra-Protein	4	1	23.5	13.5	1	1
5816	CHD4only_BS3_HCD	20201218_QEHFX3_JLow_JZ_XLMS_C3.13409.13409.5.0.dta	5	2429.23	KMSQPGSPSPK(3)-KTYEIWHR(1)	Cross-Linked	BS3_DSS_extended	2429.23	Oxidation[M](2)	1	0.00115871	-0.000918	-0.377898	sp|Q14839|CHD4_HUMAN (1531)-sp|Q14839|CHD4_HUMAN (1724)/	Intra-Protein	4	1	11	10	1	1
5817	CHD4only_BS3_HCD	20201218_QEHFX3_JLow_JZ_XLMS_C3.32173.32173.4.0.dta	4	2951.49	YAILNEPFKGEMNR(9)-KTYEIWHR(1)	Cross-Linked	BS3_DSS_extended	2951.49	null	1	0.00170049	0.007074	2.39676	sp|Q14839|CHD4_HUMAN (1766)-sp|Q14839|CHD4_HUMAN (1724)/	Intra-Protein	4	1	23.5	11.5	1	1
5818	CHD4only_BS3_HCD	20201218_QEHFX3_JLow_JZ_XLMS_C3.22901.22901.4.0.dta	4	1783.02	LKADVFK(2)-KVMIYR(1)	Cross-Linked	BS3_DSS_extended	1783.02	Oxidation[M](13)	1	0.00188773	0.000161	0.090296	sp|Q8TDI0|CHD5_HUMAN (933)-sp|Q8TDI0|CHD5_HUMAN (1142)/sp|Q8TDI0|CHD5_HUMAN (933)-sp|Q14839|CHD4_HUMAN (1168)/sp|Q12873|CHD3_HUMAN (969)-sp|Q8TDI0|CHD5_HUMAN (1142)/sp|Q12873|CHD3_HUMAN (969)-sp|Q14839|CHD4_HUMAN (1168)/sp|Q14839|CHD4_HUMAN (959)-sp|Q8TDI0|CHD5_HUMAN (1142)/sp|Q14839|CHD4_HUMAN (959)-sp|Q14839|CHD4_HUMAN (1168)/	Intra-Protein	4	1	10	13	1	1
5819	CHD4only_BS3_HCD	20201218_QEHFX3_JLow_JZ_XLMS_C3.22856.22856.4.0.dta	4	1783.02	LKADVFK(2)-KVMIYR(1)	Cross-Linked	BS3_DSS_extended	1783.02	Oxidation[M](13)	1	0.00211102	0.000157	0.088053	sp|Q8TDI0|CHD5_HUMAN (933)-sp|Q8TDI0|CHD5_HUMAN (1142)/sp|Q8TDI0|CHD5_HUMAN (933)-sp|Q14839|CHD4_HUMAN (1168)/sp|Q12873|CHD3_HUMAN (969)-sp|Q8TDI0|CHD5_HUMAN (1142)/sp|Q12873|CHD3_HUMAN (969)-sp|Q14839|CHD4_HUMAN (1168)/sp|Q14839|CHD4_HUMAN (959)-sp|Q8TDI0|CHD5_HUMAN (1142)/sp|Q14839|CHD4_HUMAN (959)-sp|Q14839|CHD4_HUMAN (1168)/	Intra-Protein	4	1	9	13	1	1
5820	CHD4only_BS3_HCD	20201218_QEHFX3_JLow_JZ_XLMS_C3.30352.30352.5.0.dta	5	2967.49	YAILNEPFKGEMNR(9)-KTYEIWHR(1)	Cross-Linked	BS3_DSS_extended	2967.48	Oxidation[M](12)	1	0.00244118	0.003292	1.10936	sp|Q14839|CHD4_HUMAN (1766)-sp|Q14839|CHD4_HUMAN (1724)/	Intra-Protein	4	1	20.5	10.5	1	1
5821	CHD4only_BS3_HCD	20201218_QEHFX3_JLow_JZ_XLMS_C3.22883.22883.4.0.dta	4	1783.02	LKADVFK(2)-KVMIYR(1)	Cross-Linked	BS3_DSS_extended	1783.02	Oxidation[M](13)	1	0.00252572	0.000242	0.135725	sp|Q8TDI0|CHD5_HUMAN (933)-sp|Q8TDI0|CHD5_HUMAN (1142)/sp|Q8TDI0|CHD5_HUMAN (933)-sp|Q14839|CHD4_HUMAN (1168)/sp|Q12873|CHD3_HUMAN (969)-sp|Q8TDI0|CHD5_HUMAN (1142)/sp|Q12873|CHD3_HUMAN (969)-sp|Q14839|CHD4_HUMAN (1168)/sp|Q14839|CHD4_HUMAN (959)-sp|Q8TDI0|CHD5_HUMAN (1142)/sp|Q14839|CHD4_HUMAN (959)-sp|Q14839|CHD4_HUMAN (1168)/	Intra-Protein	4	1	8	13	1	1
5822	CHD4only_BS3_HCD	20201218_QEHFX3_JLow_JZ_XLMS_C3.22737.22737.4.0.dta	4	1783.02	LKADVFK(2)-KVMIYR(1)	Cross-Linked	BS3_DSS_extended	1783.02	Oxidation[M](13)	1	0.0028512	-0.000516	-0.289397	sp|Q8TDI0|CHD5_HUMAN (933)-sp|Q8TDI0|CHD5_HUMAN (1142)/sp|Q8TDI0|CHD5_HUMAN (933)-sp|Q14839|CHD4_HUMAN (1168)/sp|Q12873|CHD3_HUMAN (969)-sp|Q8TDI0|CHD5_HUMAN (1142)/sp|Q12873|CHD3_HUMAN (969)-sp|Q14839|CHD4_HUMAN (1168)/sp|Q14839|CHD4_HUMAN (959)-sp|Q8TDI0|CHD5_HUMAN (1142)/sp|Q14839|CHD4_HUMAN (959)-sp|Q14839|CHD4_HUMAN (1168)/	Intra-Protein	4	1	10	13	1	1
5823	CHD4only_BS3_HCD	20201218_QEHFX3_JLow_JZ_XLMS_C3.32186.32186.5.0.dta	5	2951.49	YAILNEPFKGEMNR(9)-KTYEIWHR(1)	Cross-Linked	BS3_DSS_extended	2951.49	null	1	0.00347334	0.008353	2.8301	sp|Q14839|CHD4_HUMAN (1766)-sp|Q14839|CHD4_HUMAN (1724)/	Intra-Protein	4	1	18.5	11.5	1	1
5824	CHD4only_BS3_HCD	20201218_QEHFX3_JLow_JZ_XLMS_C3.33852.33852.4.0.dta	4	3958.98	KEAAWAITNATSGGTPEQIR(1)-KEACWTISNITAGNR(1)	Cross-Linked	BS3_DSS_extended	3958.97	Carbamidomethyl[C](27)	1	0.00420026	0.005638	1.42411	sp|O15131|IMA6_HUMAN (396)-sp|P52294|IMA5_HUMAN (356)/sp|O15131|IMA6_HUMAN (396)-sp|O60684|IMA7_HUMAN (354)/sp|O60684|IMA7_HUMAN (396)-sp|P52294|IMA5_HUMAN (356)/sp|O60684|IMA7_HUMAN (396)-sp|O60684|IMA7_HUMAN (354)/	Intra-Protein	4	1	14.5	12.5	1	1
5825	CHD4only_BS3_HCD	20201218_QEHFX3_JLow_JZ_XLMS_C3.26695.26695.4.0.dta	4	2705.39	KAASITSEVFNK(1)-FKSYCSNLVR(2)	Cross-Linked	BS3_DSS_extended	2705.4	Carbamidomethyl[C](20)	1	0.00531158	-0.003514	-1.29889	sp|Q9Y5B9|SP16H_HUMAN (185)-sp|Q9Y5B9|SP16H_HUMAN (280)/	Intra-Protein	4	1	10	9	1	1
5826	CHD4only_BS3_HCD	20201218_QEHFX3_JLow_JZ_XLMS_C3.22416.22416.4.0.dta	4	1699.05	IKLGGFGSK(2)-KVAPLK(1)	Cross-Linked	BS3_DSS_extended	1699.05	null	1	0.00542278	0.000759	0.44672	sp|Q14839|CHD4_HUMAN (297)-sp|Q14839|CHD4_HUMAN (290)/	Intra-Protein	4	1	10.5	8.5	1	1
5827	CHD4only_BS3_HCD	20201218_QEHFX3_JLow_JZ_XLMS_C3.22381.22381.4.0.dta	4	1699.05	IKLGGFGSK(2)-KVAPLK(1)	Cross-Linked	BS3_DSS_extended	1699.05	null	1	0.00552051	0.001299	0.764544	sp|Q14839|CHD4_HUMAN (297)-sp|Q14839|CHD4_HUMAN (290)/	Intra-Protein	4	1	11.5	10.5	1	1
5828	CHD4only_BS3_HCD	20201218_QEHFX3_JLow_JZ_XLMS_C3.33093.33093.5.0.dta	5	3756.8	WSCPHCEKEGIQWEAK(8)-TLTNYKAFSQFVR(6)	Cross-Linked	BS3_DSS_extended	3756.79	Carbamidomethyl[C](3);Carbamidomethyl[C](6)	1	0.0061477	0.003353	0.892516	sp|Q14839|CHD4_HUMAN (416)-sp|Q14839|CHD4_HUMAN (179)/	Intra-Protein	4	1	16	15	1	1
5829	CHD4only_BS3_HCD	20201218_QEHFX3_JLow_JZ_XLMS_C3.30598.30598.4.0.dta	4	2967.49	YAILNEPFKGEMNR(9)-KTYEIWHR(1)	Cross-Linked	BS3_DSS_extended	2967.48	Oxidation[M](12)	1	0.0067502	0.00372	1.25359	sp|Q14839|CHD4_HUMAN (1766)-sp|Q14839|CHD4_HUMAN (1724)/	Intra-Protein	4	1	23	8	1	1
5830	CHD4only_BS3_HCD	20201218_QEHFX3_JLow_JZ_XLMS_C1.1863.1863.5.0.dta	5	2725.51	YGIKPEWMMIHR(4)-VQKILIWK(3)	Cross-Linked	BS3_DSS_extended	2725.51	null	1	0.0069013	0.000332	0.121812	sp|Q8TDI0|CHD5_HUMAN (588)-sp|Q14839|CHD4_HUMAN (504)/sp|Q14839|CHD4_HUMAN (618)-sp|Q14839|CHD4_HUMAN (504)/	Intra-Protein	1	1	15	6	1	1
5831	CHD4only_BS3_HCD	20201218_QEHFX3_JLow_JZ_XLMS_C3.30237.30237.5.0.dta	5	2967.49	YAILNEPFKGEMNR(9)-KTYEIWHR(1)	Cross-Linked	BS3_DSS_extended	2967.48	Oxidation[M](12)	1	0.00694558	0.004491	1.5134	sp|Q14839|CHD4_HUMAN (1766)-sp|Q14839|CHD4_HUMAN (1724)/	Intra-Protein	4	1	15.5	8.5	1	1
5832	CHD4only_BS3_HCD	20201218_QEHFX3_JLow_JZ_XLMS_C3.22812.22812.3.0.dta	3	1783.02	LKADVFK(2)-KVMIYR(1)	Cross-Linked	BS3_DSS_extended	1783.02	Oxidation[M](13)	1	0.00714714	0.000828	0.464381	sp|Q8TDI0|CHD5_HUMAN (933)-sp|Q8TDI0|CHD5_HUMAN (1142)/sp|Q8TDI0|CHD5_HUMAN (933)-sp|Q14839|CHD4_HUMAN (1168)/sp|Q12873|CHD3_HUMAN (969)-sp|Q8TDI0|CHD5_HUMAN (1142)/sp|Q12873|CHD3_HUMAN (969)-sp|Q14839|CHD4_HUMAN (1168)/sp|Q14839|CHD4_HUMAN (959)-sp|Q8TDI0|CHD5_HUMAN (1142)/sp|Q14839|CHD4_HUMAN (959)-sp|Q14839|CHD4_HUMAN (1168)/	Intra-Protein	4	1	10	10	1	1
5833	CHD4only_BS3_HCD	20201218_QEHFX3_JLow_JZ_XLMS_C3.29862.29862.4.0.dta	4	2585.44	NKSTESLQANVQR(2)-SKLILFPR(1)	Cross-Linked	BS3_DSS_extended	2585.44	null	1	0.00744914	0.002897	1.12051	sp|P26373|RL13_HUMAN (105)-sp|P26373|RL13_HUMAN (122)/	Intra-Protein	4	1	12.5	9.5	1	1
5834	CHD4only_BS3_HCD	20201218_QEHFX3_JLow_JZ_XLMS_C3.41444.41444.5.0.dta	5	4382.34	EGHSKGPFLVSAPLSTIINWER(5)-KLERPPETPTVDPTVK(1)	Cross-Linked	BS3_DSS_extended	4382.34	null	1	0.00778192	0.001938	0.44223	sp|Q14839|CHD4_HUMAN (775)-sp|Q14839|CHD4_HUMAN (696)/	Intra-Protein	4	1	25	13	1	1
5835	CHD4only_BS3_HCD	20201218_QEHFX3_JLow_JZ_XLMS_C3.22305.22305.4.0.dta	4	1699.05	IKLGGFGSK(2)-KVAPLK(1)	Cross-Linked	BS3_DSS_extended	1699.05	null	1	0.00921285	0.001547	0.910508	sp|Q14839|CHD4_HUMAN (297)-sp|Q14839|CHD4_HUMAN (290)/	Intra-Protein	4	1	11.5	8.5	1	1
5836	CHD4only_BS3_HCD	20201218_QEHFX3_JLow_JZ_XLMS_C3.20169.20169.4.0.dta	4	1833.04	NNQSKFFR(5)-KVAPLK(1)	Cross-Linked	BS3_DSS_extended	1833.04	null	1	0.00961461	0.001564	0.853228	sp|Q8TDI0|CHD5_HUMAN (858)-sp|Q14839|CHD4_HUMAN (290)/sp|Q12873|CHD3_HUMAN (894)-sp|Q14839|CHD4_HUMAN (290)/sp|Q14839|CHD4_HUMAN (884)-sp|Q14839|CHD4_HUMAN (290)/	Intra-Protein	4	1	12	9	1	1
5837	CHD4only_BS3_HCD	20201218_QEHFX3_JLow_JZ_XLMS_C3.30250.30250.4.0.dta	4	2967.48	YAILNEPFKGEMNR(9)-KTYEIWHR(1)	Cross-Linked	BS3_DSS_extended	2967.48	Oxidation[M](12)	1	0.0102252	0.000971	0.327213	sp|Q14839|CHD4_HUMAN (1766)-sp|Q14839|CHD4_HUMAN (1724)/	Intra-Protein	4	1	18	8	1	1
5838	CHD4only_BS3_HCD	20201218_QEHFX3_JLow_JZ_XLMS_C1.1887.1887.5.0.dta	5	3469.82	GGGNQVSLLNVVMDLKK(16)-YGIKPEWMMIHR(4)	Cross-Linked	BS3_DSS_extended	3469.82	null	1	0.0105758	0.004872	1.40411	sp|Q14839|CHD4_HUMAN (1016)-sp|Q8TDI0|CHD5_HUMAN (588)/sp|Q14839|CHD4_HUMAN (1016)-sp|Q14839|CHD4_HUMAN (618)/	Intra-Protein	1	1	16	17	1	1
5839	CHD4only_BS3_HCD	20201218_QEHFX3_JLow_JZ_XLMS_C3.22789.22789.4.0.dta	4	1783.02	LKADVFK(2)-KVMIYR(1)	Cross-Linked	BS3_DSS_extended	1783.02	Oxidation[M](13)	1	0.0110088	0.000178	0.099831	sp|Q8TDI0|CHD5_HUMAN (933)-sp|Q8TDI0|CHD5_HUMAN (1142)/sp|Q8TDI0|CHD5_HUMAN (933)-sp|Q14839|CHD4_HUMAN (1168)/sp|Q12873|CHD3_HUMAN (969)-sp|Q8TDI0|CHD5_HUMAN (1142)/sp|Q12873|CHD3_HUMAN (969)-sp|Q14839|CHD4_HUMAN (1168)/sp|Q14839|CHD4_HUMAN (959)-sp|Q8TDI0|CHD5_HUMAN (1142)/sp|Q14839|CHD4_HUMAN (959)-sp|Q14839|CHD4_HUMAN (1168)/	Intra-Protein	4	1	7	9	1	1
5840	CHD4only_BS3_HCD	20201218_QEHFX3_JLow_JZ_XLMS_C3.38439.38439.5.0.dta	5	3951.9	KCCNHPYLFPVAAMEAPK(1)-YAILNEPFKGEMNR(9)	Cross-Linked	BS3_DSS_extended	3951.91	Carbamidomethyl[C](2);Carbamidomethyl[C](3)	1	0.0127376	-0.005236	-1.32493	sp|Q14839|CHD4_HUMAN (1017)-sp|Q14839|CHD4_HUMAN (1766)/	Intra-Protein	4	1	11	11	1	1
5841	CHD4only_BS3_HCD	20201218_QEHFX3_JLow_JZ_XLMS_C3.22808.22808.5.0.dta	5	2101.28	LIKDGLIIR(3)-KPVTVHSR(1)	Cross-Linked	BS3_DSS_extended	2101.28	null	1	0.0130299	-0.000243	-0.115643	sp|P84098|RL19_HUMAN (46)-sp|P84098|RL19_HUMAN (53)/	Intra-Protein	4	1	7.5	7.5	1	1
5842	CHD4only_BS3_HCD	20201218_QEHFX3_JLow_JZ_XLMS_C3.22565.22565.4.0.dta	4	1699.05	IKLGGFGSK(2)-KVAPLK(1)	Cross-Linked	BS3_DSS_extended	1699.05	null	1	0.0136955	-0.001308	-0.769841	sp|Q14839|CHD4_HUMAN (297)-sp|Q14839|CHD4_HUMAN (290)/	Intra-Protein	4	1	8.5	7.5	1	1
5843	CHD4only_BS3_HCD	20201218_QEHFX3_JLow_JZ_XLMS_C1.5053.5053.5.0.dta	5	2870.66	FKLLEQALVIEEQLRR(2)-NKFLAR(2)	Cross-Linked	BS3_DSS_extended	2870.66	null	1	0.0141068	8.6e-05	0.029958	sp|Q8TDI0|CHD5_HUMAN (1794)-sp|Q8TDI0|CHD5_HUMAN (1787)/sp|Q8TDI0|CHD5_HUMAN (1794)-sp|Q12873|CHD3_HUMAN (1791)/sp|Q8TDI0|CHD5_HUMAN (1794)-sp|Q14839|CHD4_HUMAN (1780)/sp|Q8TDI0|CHD5_HUMAN (1794)-sp|O15315|RA51B_HUMAN (233)/sp|Q12873|CHD3_HUMAN (1798)-sp|Q8TDI0|CHD5_HUMAN (1787)/sp|Q12873|CHD3_HUMAN (1798)-sp|Q12873|CHD3_HUMAN (1791)/sp|Q12873|CHD3_HUMAN (1798)-sp|Q14839|CHD4_HUMAN (1780)/sp|Q128…	Intra-Protein	1	1	19.5	7.5	1	1
5844	CHD4only_BS3_HCD	20201218_QEHFX3_JLow_JZ_XLMS_C1.1826.1826.5.0.dta	5	2870.66	FKLLEQALVIEEQLRR(2)-NKFLAR(2)	Cross-Linked	BS3_DSS_extended	2870.66	null	1	0.0144188	0.004133	1.43974	sp|Q8TDI0|CHD5_HUMAN (1794)-sp|Q8TDI0|CHD5_HUMAN (1787)/sp|Q8TDI0|CHD5_HUMAN (1794)-sp|Q12873|CHD3_HUMAN (1791)/sp|Q8TDI0|CHD5_HUMAN (1794)-sp|Q14839|CHD4_HUMAN (1780)/sp|Q8TDI0|CHD5_HUMAN (1794)-sp|O15315|RA51B_HUMAN (233)/sp|Q12873|CHD3_HUMAN (1798)-sp|Q8TDI0|CHD5_HUMAN (1787)/sp|Q12873|CHD3_HUMAN (1798)-sp|Q12873|CHD3_HUMAN (1791)/sp|Q12873|CHD3_HUMAN (1798)-sp|Q14839|CHD4_HUMAN (1780)/sp|Q128…	Intra-Protein	1	1	22.5	8.5	1	1
5845	CHD4only_BS3_HCD	20201218_QEHFX3_JLow_JZ_XLMS_C3.41547.41547.5.0.dta	5	3236.73	EGHSKGPFLVSAPLSTIINWER(5)-KEASVK(1)	Cross-Linked	BS3_DSS_extended	3236.73	null	1	0.0145153	0.00025	0.077238	sp|Q14839|CHD4_HUMAN (775)-sp|Q14839|CHD4_HUMAN (839)/	Intra-Protein	4	1	29	6	1	1
5846	CHD4only_BS3_HCD	20201218_QEHFX3_JLow_JZ_XLMS_C3.17232.17232.5.0.dta	5	1812.01	TYEIWHR(1)-KKLGPK(2)	Cross-Linked	BS3_DSS_extended	1812.02	null	1	0.0145765	-0.003867	-2.13409	sp|Q14839|CHD4_HUMAN (1725)-sp|Q14839|CHD4_HUMAN (119)/	Intra-Protein	4	1	6	5	1	1
5847	CHD4only_BS3_HCD	20201218_QEHFX3_JLow_JZ_XLMS_C3.16072.16072.4.0.dta	4	1872.04	IKLGGFGSK(2)-EGKGPNAR(3)	Cross-Linked	BS3_DSS_extended	1872.03	null	1	0.0147351	0.002103	1.12338	sp|Q14839|CHD4_HUMAN (297)-sp|Q14839|CHD4_HUMAN (266)/	Intra-Protein	4	1	9	11	1	1
5848	CHD4only_BS3_HCD	20201218_QEHFX3_JLow_JZ_XLMS_C1.1827.1827.4.0.dta	4	2725.51	YGIKPEWMMIHR(4)-VQKILIWK(3)	Cross-Linked	BS3_DSS_extended	2725.51	null	1	0.0148987	0.005638	2.0686	sp|Q8TDI0|CHD5_HUMAN (588)-sp|Q14839|CHD4_HUMAN (504)/sp|Q14839|CHD4_HUMAN (618)-sp|Q14839|CHD4_HUMAN (504)/	Intra-Protein	1	1	15	8	1	1
5849	CHD4only_BS3_HCD	20201218_QEHFX3_JLow_JZ_XLMS_C3.26152.26152.4.0.dta	4	2029.1	KAFLNAIMR(1)-EGKGPNAR(3)	Cross-Linked	BS3_DSS_extended	2029.1	null	1	0.0149441	0.001861	0.917155	sp|Q8TDI0|CHD5_HUMAN (1430)-sp|Q14839|CHD4_HUMAN (266)/sp|Q14839|CHD4_HUMAN (1422)-sp|Q14839|CHD4_HUMAN (266)/	Intra-Protein	4	1	12.5	10.5	1	1
5850	CHD4only_BS3_HCD	20201218_QEHFX3_JLow_JZ_XLMS_C3.25355.25355.4.0.dta	4	1767.03	LKADVFK(2)-KVMIYR(1)	Cross-Linked	BS3_DSS_extended	1767.02	null	1	0.015312	0.000962	0.544418	sp|Q8TDI0|CHD5_HUMAN (933)-sp|Q8TDI0|CHD5_HUMAN (1142)/sp|Q8TDI0|CHD5_HUMAN (933)-sp|Q14839|CHD4_HUMAN (1168)/sp|Q12873|CHD3_HUMAN (969)-sp|Q8TDI0|CHD5_HUMAN (1142)/sp|Q12873|CHD3_HUMAN (969)-sp|Q14839|CHD4_HUMAN (1168)/sp|Q14839|CHD4_HUMAN (959)-sp|Q8TDI0|CHD5_HUMAN (1142)/sp|Q14839|CHD4_HUMAN (959)-sp|Q14839|CHD4_HUMAN (1168)/	Intra-Protein	4	1	6	7	1	1
5851	CHD4only_BS3_HCD	20201218_QEHFX3_JLow_JZ_XLMS_C1.2071.2071.5.1.dta	5	2725.51	YGIKPEWMMIHR(4)-VQKILIWK(3)	Cross-Linked	BS3_DSS_extended	2725.51	null	1	0.0156982	0.000177	0.064942	sp|Q8TDI0|CHD5_HUMAN (588)-sp|Q14839|CHD4_HUMAN (504)/sp|Q14839|CHD4_HUMAN (618)-sp|Q14839|CHD4_HUMAN (504)/	Intra-Protein	1	1	12	6	1	1
5852	CHD4only_BS3_HCD	20201218_QEHFX3_JLow_JZ_XLMS_C2.36783.36783.4.0.dta	4	3208.62	EIIKQEESVDPDYWEK(4)-KAFLNAIMR(1)	Cross-Linked	BS3_DSS_extended	3208.62	null	1	0.0164142	0.00167	0.520472	sp|Q14839|CHD4_HUMAN (1304)-sp|Q8TDI0|CHD5_HUMAN (1430)/sp|Q14839|CHD4_HUMAN (1304)-sp|Q14839|CHD4_HUMAN (1422)/	Intra-Protein	3	1	18	9	1	1
5853	CHD4only_BS3_HCD	20201218_QEHFX3_JLow_JZ_XLMS_C3.16038.16038.4.0.dta	4	1872.04	IKLGGFGSK(2)-EGKGPNAR(3)	Cross-Linked	BS3_DSS_extended	1872.03	null	1	0.0165601	0.0025	1.33545	sp|Q14839|CHD4_HUMAN (297)-sp|Q14839|CHD4_HUMAN (266)/	Intra-Protein	4	1	9	12	1	1
5854	CHD4only_BS3_HCD	20201218_QEHFX3_JLow_JZ_XLMS_C2.36786.36786.4.0.dta	4	3208.62	EIIKQEESVDPDYWEK(4)-KAFLNAIMR(1)	Cross-Linked	BS3_DSS_extended	3208.62	null	1	0.0173434	0.00167	0.520472	sp|Q14839|CHD4_HUMAN (1304)-sp|Q8TDI0|CHD5_HUMAN (1430)/sp|Q14839|CHD4_HUMAN (1304)-sp|Q14839|CHD4_HUMAN (1422)/	Intra-Protein	3	1	16	9	1	1
5855	CHD4only_BS3_HCD	20201218_QEHFX3_JLow_JZ_XLMS_C3.31584.31584.4.0.dta	4	3131.53	KNDMDEPPSGDFGGDEEK(1)-VQKILIWK(3)	Cross-Linked	BS3_DSS_extended	3131.52	null	1	0.0173809	0.007577	2.41959	sp|Q14839|CHD4_HUMAN (577)-sp|Q14839|CHD4_HUMAN (504)/	Intra-Protein	4	1	20.5	5.5	1	1
5856	CHD4only_BS3_HCD	20201218_QEHFX3_JLow_JZ_XLMS_C2.19970.19970.4.0.dta	4	2643.36	KEVMLQNGETPK(1)-KTYEIWHR(1)	Cross-Linked	BS3_DSS_extended	2643.36	null	1	0.0174315	0.002532	0.957872	sp|Q14839|CHD4_HUMAN (1670)-sp|Q14839|CHD4_HUMAN (1724)/	Intra-Protein	3	1	17	11	1	1
5857	CHD4only_BS3_HCD	20201218_QEHFX3_JLow_JZ_XLMS_C3.26435.26435.4.0.dta	4	2250.24	NMPSKTELIVR(5)-KVMIYR(1)	Cross-Linked	BS3_DSS_extended	2250.24	Oxidation[M](2)	1	0.0175703	0.000497	0.220866	sp|Q14839|CHD4_HUMAN (969)-sp|Q8TDI0|CHD5_HUMAN (1142)/sp|Q14839|CHD4_HUMAN (969)-sp|Q14839|CHD4_HUMAN (1168)/	Intra-Protein	4	1	15.5	6.5	1	1
5858	CHD4only_BS3_HCD	20201218_QEHFX3_JLow_JZ_XLMS_C3.32271.32271.4.0.dta	4	2574.38	KEVMLQNGETPK(1)-KAFLNAIMR(1)	Cross-Linked	BS3_DSS_extended	2574.38	null	1	0.0178758	-0.001381	-0.53644	sp|Q14839|CHD4_HUMAN (1670)-sp|Q8TDI0|CHD5_HUMAN (1430)/sp|Q14839|CHD4_HUMAN (1670)-sp|Q14839|CHD4_HUMAN (1422)/	Intra-Protein	4	1	10	8	1	1
5859	CHD4only_BS3_HCD	20201218_QEHFX3_JLow_JZ_XLMS_C3.33061.33061.5.0.dta	5	3756.8	WSCPHCEKEGIQWEAK(8)-TLTNYKAFSQFVR(6)	Cross-Linked	BS3_DSS_extended	3756.79	Carbamidomethyl[C](3);Carbamidomethyl[C](6)	1	0.0180094	0.002839	0.755698	sp|Q14839|CHD4_HUMAN (416)-sp|Q14839|CHD4_HUMAN (179)/	Intra-Protein	4	1	11	13	1	1
5860	CHD4only_BS3_HCD	20201218_QEHFX3_JLow_JZ_XLMS_C3.29106.29106.5.0.dta	5	4184.07	ERTEEPMETEPKGAADVEK(12)-VEEKSAIDLTPIVVEDK(5)	Cross-Linked	BS3_DSS_extended	4184.07	Oxidation[M](7)	1	0.0184991	0.003227	0.771259	sp|Q14839|CHD4_HUMAN (1636)-sp|Q14839|CHD4_HUMAN (1648)/	Intra-Protein	4	1	16	16	1	1
5861	CHD4only_BS3_HCD	20201218_QEHFX3_JLow_JZ_XLMS_C3.20068.20068.4.0.dta	4	2123.14	PGLGSKTGSMSK(6)-LKADVFK(2)	Cross-Linked	BS3_DSS_extended	2123.14	Oxidation[M](10)	1	0.0190068	-6.9e-05	-0.032499	sp|Q14839|CHD4_HUMAN (1206)-sp|Q8TDI0|CHD5_HUMAN (933)/sp|Q14839|CHD4_HUMAN (1206)-sp|Q12873|CHD3_HUMAN (969)/sp|Q14839|CHD4_HUMAN (1206)-sp|Q14839|CHD4_HUMAN (959)/	Intra-Protein	4	1	21.5	6.5	1	1
5862	CHD4only_BS3_HCD	20201218_QEHFX3_JLow_JZ_XLMS_C3.29889.29889.4.0.dta	4	2585.45	NKSTESLQANVQR(2)-SKLILFPR(1)	Cross-Linked	BS3_DSS_extended	2585.44	null	1	0.019116	0.003959	1.53127	sp|P26373|RL13_HUMAN (105)-sp|P26373|RL13_HUMAN (122)/	Intra-Protein	4	1	8.5	5.5	1	1
5863	CHD4only_BS3_HCD	20201218_QEHFX3_JLow_JZ_XLMS_C1.4692.4692.5.0.dta	5	1891.06	RKPKGSPR(4)-EGKGPNAR(3)	Cross-Linked	BS3_DSS_extended	1891.06	null	1	0.0194669	-0.001973	-1.04333	sp|Q14839|CHD4_HUMAN (275)-sp|Q14839|CHD4_HUMAN (266)/	Intra-Protein	1	1	8.5	9.5	1	1
5864	CHD4only_BS3_HCD	20201218_QEHFX3_JLow_JZ_XLMS_C3.24724.24724.4.0.dta	4	2111.15	KAFLNAIMR(1)-NLKEGGHR(3)	Cross-Linked	BS3_DSS_extended	2111.15	null	1	0.0196173	-0.000152	-0.071999	sp|Q8TDI0|CHD5_HUMAN (1430)-sp|Q14839|CHD4_HUMAN (1063)/sp|Q14839|CHD4_HUMAN (1422)-sp|Q14839|CHD4_HUMAN (1063)/	Intra-Protein	4	1	11.5	7.5	1	1
5865	CHD4only_BS3_HCD	20201218_QEHFX3_JLow_JZ_XLMS_C3.40308.40308.5.0.dta	5	4272.08	TLTNYKAFSQFVRPLIAAK(6)-KNDMDEPPSGDFGGDEEK(1)	Cross-Linked	BS3_DSS_extended	4272.08	null	1	0.0196751	-0.000256	-0.059924	sp|Q14839|CHD4_HUMAN (179)-sp|Q14839|CHD4_HUMAN (577)/	Intra-Protein	4	1	17.5	13.5	1	1
5866	CHD4only_BS3_HCD	20201218_QEHFX3_JLow_JZ_XLMS_C1.1851.1851.5.0.dta	5	3469.82	GGGNQVSLLNVVMDLKK(16)-YGIKPEWMMIHR(4)	Cross-Linked	BS3_DSS_extended	3469.82	null	1	0.0200261	0.005236	1.50901	sp|Q14839|CHD4_HUMAN (1016)-sp|Q8TDI0|CHD5_HUMAN (588)/sp|Q14839|CHD4_HUMAN (1016)-sp|Q14839|CHD4_HUMAN (618)/	Intra-Protein	1	1	14	15	1	1
5867	CHD4only_BS3_HCD	20201218_QEHFX3_JLow_JZ_XLMS_C3.4352.4352.5.0.dta	5	1891.06	RKPKGSPR(4)-EGKGPNAR(3)	Cross-Linked	BS3_DSS_extended	1891.06	null	1	0.0202826	-0.002246	-1.18769	sp|Q14839|CHD4_HUMAN (275)-sp|Q14839|CHD4_HUMAN (266)/	Intra-Protein	4	1	6.5	9.5	1	1
5868	CHD4only_BS3_HCD	20201218_QEHFX3_JLow_JZ_XLMS_C3.20019.20019.4.0.dta	4	2123.14	PGLGSKTGSMSK(6)-LKADVFK(2)	Cross-Linked	BS3_DSS_extended	2123.14	Oxidation[M](10)	1	0.0205184	7.3e-05	0.034383	sp|Q14839|CHD4_HUMAN (1206)-sp|Q8TDI0|CHD5_HUMAN (933)/sp|Q14839|CHD4_HUMAN (1206)-sp|Q12873|CHD3_HUMAN (969)/sp|Q14839|CHD4_HUMAN (1206)-sp|Q14839|CHD4_HUMAN (959)/	Intra-Protein	4	1	17.5	6.5	1	1
5869	CHD4only_BS3_HCD	20201218_QEHFX3_JLow_JZ_XLMS_C3.22766.22766.4.0.dta	4	1699.05	IKLGGFGSK(2)-KVAPLK(1)	Cross-Linked	BS3_DSS_extended	1699.05	null	1	0.020723	-0.000894	-0.526176	sp|Q14839|CHD4_HUMAN (297)-sp|Q14839|CHD4_HUMAN (290)/	Intra-Protein	4	1	6.5	5.5	1	1
5870	CHD4only_BS3_HCD	20201218_QEHFX3_JLow_JZ_XLMS_C3.3752.3752.5.0.dta	5	1891.06	RKPKGSPR(4)-EGKGPNAR(3)	Cross-Linked	BS3_DSS_extended	1891.06	null	1	0.0219025	-8e-06	-0.00423	sp|Q14839|CHD4_HUMAN (275)-sp|Q14839|CHD4_HUMAN (266)/	Intra-Protein	4	1	7.5	10.5	1	1
5871	CHD4only_BS3_HCD	20201218_QEHFX3_JLow_JZ_XLMS_C2.31356.31356.5.0.dta	5	2834.44	TGSMSKQELDDILK(6)-KTYEIWHR(1)	Cross-Linked	BS3_DSS_extended	2834.44	null	1	0.0226492	0.001599	0.564133	sp|Q14839|CHD4_HUMAN (1212)-sp|Q14839|CHD4_HUMAN (1724)/	Intra-Protein	3	1	12	10	1	1
5872	CHD4only_BS3_HCD	20201218_QEHFX3_JLow_JZ_XLMS_C3.19962.19962.5.0.dta	5	1925.1	KTYEIWHR(2)-KVAPLK(1)	Cross-Linked	BS3_DSS_extended	1925.1	null	1	0.0226632	-0.00261	-1.35577	sp|Q14839|CHD4_HUMAN (1725)-sp|Q14839|CHD4_HUMAN (290)/	Intra-Protein	4	1	6	5	1	1
5873	CHD4only_BS3_HCD	20201218_QEHFX3_JLow_JZ_XLMS_C3.26566.26566.4.0.dta	4	2250.24	NMPSKTELIVR(5)-KVMIYR(1)	Cross-Linked	BS3_DSS_extended	2250.24	Oxidation[M](2)	1	0.0226831	0.000531	0.235975	sp|Q14839|CHD4_HUMAN (969)-sp|Q8TDI0|CHD5_HUMAN (1142)/sp|Q14839|CHD4_HUMAN (969)-sp|Q14839|CHD4_HUMAN (1168)/	Intra-Protein	4	1	14.5	5.5	1	1
5874	CHD4only_BS3_HCD	20201218_QEHFX3_JLow_JZ_XLMS_C3.32347.32347.4.0.dta	4	3018.52	KCCNHPYLFPVAAMEAPK(7)-NKFLAR(2)	Cross-Linked	BS3_DSS_extended	3018.51	Carbamidomethyl[C](2);Carbamidomethyl[C](3)	1	0.0227413	0.0029	0.960737	sp|Q14839|CHD4_HUMAN (1023)-sp|Q8TDI0|CHD5_HUMAN (1787)/sp|Q14839|CHD4_HUMAN (1023)-sp|Q12873|CHD3_HUMAN (1791)/sp|Q14839|CHD4_HUMAN (1023)-sp|Q14839|CHD4_HUMAN (1780)/sp|Q14839|CHD4_HUMAN (1023)-sp|O15315|RA51B_HUMAN (233)/	Intra-Protein	4	1	17	6	1	1
5875	CHD4only_BS3_HCD	20201218_QEHFX3_JLow_JZ_XLMS_C2.33793.33793.5.0.dta	5	3055.6	SAIDLTPIVVEDKEEK(13)-KTYEIWHR(1)	Cross-Linked	BS3_DSS_extended	3055.6	null	1	0.0229852	0.001603	0.524611	sp|Q14839|CHD4_HUMAN (1660)-sp|Q14839|CHD4_HUMAN (1724)/	Intra-Protein	3	1	17	8	1	1
5876	CHD4only_BS3_HCD	20201218_QEHFX3_JLow_JZ_XLMS_C3.40300.40300.5.0.dta	5	4272.09	TLTNYKAFSQFVRPLIAAK(6)-KNDMDEPPSGDFGGDEEK(1)	Cross-Linked	BS3_DSS_extended	4272.08	null	1	0.0233277	0.006205	1.45245	sp|Q14839|CHD4_HUMAN (179)-sp|Q14839|CHD4_HUMAN (577)/	Intra-Protein	4	1	18.5	13.5	1	1
5877	CHD4only_BS3_HCD	20201218_QEHFX3_JLow_JZ_XLMS_C1.4687.4687.5.0.dta	5	1891.06	RKPKGSPR(4)-EGKGPNAR(3)	Cross-Linked	BS3_DSS_extended	1891.06	null	1	0.0233441	-0.001973	-1.04333	sp|Q14839|CHD4_HUMAN (275)-sp|Q14839|CHD4_HUMAN (266)/	Intra-Protein	1	1	8.5	9.5	1	1
5878	CHD4only_BS3_HCD	20201218_QEHFX3_JLow_JZ_XLMS_C3.35412.35412.4.1.dta	4	3199.58	HLCEPGADGAETFADGVPR(12)-KAFLNAIMR(1)	Cross-Linked	BS3_DSS_extended	3199.57	Carbamidomethyl[C](3)	1	0.023363	0.015537	4.85597	sp|Q8TDI0|CHD5_HUMAN (1485)-sp|Q8TDI0|CHD5_HUMAN (1430)/sp|Q8TDI0|CHD5_HUMAN (1485)-sp|Q14839|CHD4_HUMAN (1422)/sp|Q14839|CHD4_HUMAN (1477)-sp|Q8TDI0|CHD5_HUMAN (1430)/sp|Q14839|CHD4_HUMAN (1477)-sp|Q14839|CHD4_HUMAN (1422)/	Intra-Protein	4	1	10.5	7.5	1	1
5879	CHD4only_BS3_HCD	20201218_QEHFX3_JLow_JZ_XLMS_C3.20052.20052.4.0.dta	4	2123.14	PGLGSKTGSMSK(6)-LKADVFK(2)	Cross-Linked	BS3_DSS_extended	2123.14	Oxidation[M](10)	1	0.0234071	-3.2e-05	-0.015072	sp|Q14839|CHD4_HUMAN (1206)-sp|Q8TDI0|CHD5_HUMAN (933)/sp|Q14839|CHD4_HUMAN (1206)-sp|Q12873|CHD3_HUMAN (969)/sp|Q14839|CHD4_HUMAN (1206)-sp|Q14839|CHD4_HUMAN (959)/	Intra-Protein	4	1	19.5	6.5	1	1
5880	CHD4only_BS3_HCD	20201218_QEHFX3_JLow_JZ_XLMS_C3.34777.34777.4.0.dta	4	3265.72	ESMAGNKPANAVLHK(7)-VLKQLEELLSDMK(3)	Cross-Linked	BS3_DSS_extended	3265.72	Oxidation[M](30)	1	0.0236569	-0.000285	-0.08727	sp|Q14839|CHD4_HUMAN (1844)-sp|Q14839|CHD4_HUMAN (1855)/	Intra-Protein	4	1	12.5	19.5	1	1
5881	CHD4only_BS3_HCD	20201218_QEHFX3_JLow_JZ_XLMS_C3.21961.21961.4.0.dta	4	2387.27	LVNHFVEEFKR(10)-KDISQNK(1)	Cross-Linked	BS3_DSS_extended	2387.27	null	1	0.0239207	-0.000598	-0.250495	sp|P0DMV9|HS71B_HUMAN (246)-sp|P0DMV9|HS71B_HUMAN (251)/sp|P0DMV9|HS71B_HUMAN (246)-sp|P34931|HS71L_HUMAN (253)/sp|P0DMV9|HS71B_HUMAN (246)-sp|P0DMV8|HS71A_HUMAN (251)/sp|P0DMV8|HS71A_HUMAN (246)-sp|P0DMV9|HS71B_HUMAN (251)/sp|P0DMV8|HS71A_HUMAN (246)-sp|P34931|HS71L_HUMAN (253)/sp|P0DMV8|HS71A_HUMAN (246)-sp|P0DMV8|HS71A_HUMAN (251)/	Intra-Protein	4	1	9	7	1	1
5882	CHD4only_BS3_HCD	20201218_QEHFX3_JLow_JZ_XLMS_C3.47753.47753.4.0.dta	4	2714.56	FKLLEQALVIEEQLR(2)-NKFLAR(2)	Cross-Linked	BS3_DSS_extended	2714.56	null	1	0.0244009	0.001858	0.684457	sp|Q8TDI0|CHD5_HUMAN (1794)-sp|Q8TDI0|CHD5_HUMAN (1787)/sp|Q8TDI0|CHD5_HUMAN (1794)-sp|Q12873|CHD3_HUMAN (1791)/sp|Q8TDI0|CHD5_HUMAN (1794)-sp|Q14839|CHD4_HUMAN (1780)/sp|Q8TDI0|CHD5_HUMAN (1794)-sp|O15315|RA51B_HUMAN (233)/sp|Q12873|CHD3_HUMAN (1798)-sp|Q8TDI0|CHD5_HUMAN (1787)/sp|Q12873|CHD3_HUMAN (1798)-sp|Q12873|CHD3_HUMAN (1791)/sp|Q12873|CHD3_HUMAN (1798)-sp|Q14839|CHD4_HUMAN (1780)/sp|Q128…	Intra-Protein	4	1	14	4	1	1
5883	CHD4only_BS3_HCD	20201218_QEHFX3_JLow_JZ_XLMS_C3.19052.19052.4.0.dta	4	1540.96	NKFLAR(2)-KVAPLK(1)	Cross-Linked	BS3_DSS_extended	1540.96	null	1	0.0251293	-0.001563	-1.01431	sp|Q8TDI0|CHD5_HUMAN (1787)-sp|Q14839|CHD4_HUMAN (290)/sp|Q12873|CHD3_HUMAN (1791)-sp|Q14839|CHD4_HUMAN (290)/sp|Q14839|CHD4_HUMAN (1780)-sp|Q14839|CHD4_HUMAN (290)/sp|O15315|RA51B_HUMAN (233)-sp|Q14839|CHD4_HUMAN (290)/	Intra-Protein	4	1	5	6	1	1
5884	CHD4only_BS3_HCD	20201218_QEHFX3_JLow_JZ_XLMS_C3.41215.41215.6.0.dta	6	5694.65	VCKDGGELLCCDTCPSSYHIHCLNPPLPEIPNGEWLCPR(3)-IKLGGFGSK(2)	Cross-Linked	BS3_DSS_extended	5694.68	Carbamidomethyl[C](2);Carbamidomethyl[C](10);Carbamidomethyl[C](11);Carbamidomethyl[C](14);Carbamidomethyl[C](22);Carbamidomethyl[C](37)	1	0.0260876	-0.021942	-3.85307	sp|Q14839|CHD4_HUMAN (456)-sp|Q14839|CHD4_HUMAN (297)/	Intra-Protein	4	1	27	8	1	1
5885	CHD4only_BS3_HCD	20201218_QEHFX3_JLow_JZ_XLMS_C3.26252.26252.5.0.dta	5	3088.5	WSCPHCEKEGIQWEAK(8)-IKLGGFGSK(2)	Cross-Linked	BS3_DSS_extended	3088.5	Carbamidomethyl[C](3);Carbamidomethyl[C](6)	1	0.026523	0.000312	0.10102	sp|Q14839|CHD4_HUMAN (416)-sp|Q14839|CHD4_HUMAN (297)/	Intra-Protein	4	1	14.5	7.5	1	1
5886	CHD4only_BS3_HCD	20201218_QEHFX3_JLow_JZ_XLMS_C2.34386.34386.5.0.dta	5	3291.61	AYHMVCLDPDMEKAPEGK(13)-KAFLNAIMR(1)	Cross-Linked	BS3_DSS_extended	3291.6	Carbamidomethyl[C](6)	1	0.0265825	0.004755	1.44459	sp|Q14839|CHD4_HUMAN (403)-sp|Q8TDI0|CHD5_HUMAN (1430)/sp|Q14839|CHD4_HUMAN (403)-sp|Q14839|CHD4_HUMAN (1422)/	Intra-Protein	3	1	17	8	1	1
5887	CHD4only_BS3_HCD	20201218_QEHFX3_JLow_JZ_XLMS_C3.32205.32205.4.0.dta	4	2574.38	KEVMLQNGETPK(1)-KAFLNAIMR(1)	Cross-Linked	BS3_DSS_extended	2574.38	null	1	0.027162	-0.001799	-0.69881	sp|Q14839|CHD4_HUMAN (1670)-sp|Q8TDI0|CHD5_HUMAN (1430)/sp|Q14839|CHD4_HUMAN (1670)-sp|Q14839|CHD4_HUMAN (1422)/	Intra-Protein	4	1	9	8	1	1
5888	CHD4only_BS3_HCD	20201218_QEHFX3_JLow_JZ_XLMS_C3.40643.40643.4.1.dta	4	3249.73	ESMAGNKPANAVLHK(7)-VLKQLEELLSDMK(3)	Cross-Linked	BS3_DSS_extended	3249.72	null	1	0.0272231	0.004216	1.29734	sp|Q14839|CHD4_HUMAN (1844)-sp|Q14839|CHD4_HUMAN (1855)/	Intra-Protein	4	1	9.5	11.5	1	1
5889	CHD4only_BS3_HCD	20201218_QEHFX3_JLow_JZ_XLMS_C3.33082.33082.5.0.dta	5	3756.8	WSCPHCEKEGIQWEAK(8)-TLTNYKAFSQFVR(6)	Cross-Linked	BS3_DSS_extended	3756.79	Carbamidomethyl[C](3);Carbamidomethyl[C](6)	1	0.0273888	0.003403	0.905826	sp|Q14839|CHD4_HUMAN (416)-sp|Q14839|CHD4_HUMAN (179)/	Intra-Protein	4	1	10	13	1	1
5890	CHD4only_BS3_HCD	20201218_QEHFX3_JLow_JZ_XLMS_C3.29253.29253.4.0.dta	4	3297.59	APEGKWSCPHCEK(5)-TLTNYKAFSQFVR(6)	Cross-Linked	BS3_DSS_extended	3297.58	Carbamidomethyl[C](8);Carbamidomethyl[C](11)	1	0.0276457	0.006176	1.87289	sp|Q8TDI0|CHD5_HUMAN (381)-sp|Q14839|CHD4_HUMAN (179)/sp|Q12873|CHD3_HUMAN (417)-sp|Q14839|CHD4_HUMAN (179)/sp|Q14839|CHD4_HUMAN (408)-sp|Q14839|CHD4_HUMAN (179)/	Intra-Protein	4	1	10	12	1	1
5891	CHD4only_BS3_HCD	20201218_QEHFX3_JLow_JZ_XLMS_C2.34345.34345.5.0.dta	5	3291.61	AYHMVCLDPDMEKAPEGK(13)-KAFLNAIMR(1)	Cross-Linked	BS3_DSS_extended	3291.6	Carbamidomethyl[C](6)	1	0.0277848	0.005349	1.62504	sp|Q14839|CHD4_HUMAN (403)-sp|Q8TDI0|CHD5_HUMAN (1430)/sp|Q14839|CHD4_HUMAN (403)-sp|Q14839|CHD4_HUMAN (1422)/	Intra-Protein	3	1	19	9	1	1
5892	CHD4only_BS3_HCD	20201218_QEHFX3_JLow_JZ_XLMS_C3.22275.22275.3.0.dta	3	1699.05	IKLGGFGSK(2)-KVAPLK(1)	Cross-Linked	BS3_DSS_extended	1699.05	null	1	0.0284902	0.001212	0.713339	sp|Q14839|CHD4_HUMAN (297)-sp|Q14839|CHD4_HUMAN (290)/	Intra-Protein	4	1	7.5	7.5	1	1
5893	CHD4only_BS3_HCD	20201218_QEHFX3_JLow_JZ_XLMS_C3.29710.29710.3.0.dta	3	2316.27	VELSPMQKK(8)-YYKYILTR(3)	Cross-Linked	BS3_DSS_extended	2316.27	null	1	0.0290798	0.003253	1.40441	sp|Q12873|CHD3_HUMAN (993)-sp|Q12873|CHD3_HUMAN (997)/sp|Q12873|CHD3_HUMAN (993)-sp|Q14839|CHD4_HUMAN (987)/sp|Q14839|CHD4_HUMAN (983)-sp|Q12873|CHD3_HUMAN (997)/sp|Q14839|CHD4_HUMAN (983)-sp|Q14839|CHD4_HUMAN (987)/	Intra-Protein	4	1	13	11	1	1
5894	CHD4only_BS3_HCD	20201218_QEHFX3_JLow_JZ_XLMS_C3.41210.41210.6.0.dta	6	5694.65	VCKDGGELLCCDTCPSSYHIHCLNPPLPEIPNGEWLCPR(3)-IKLGGFGSK(2)	Cross-Linked	BS3_DSS_extended	5694.68	Carbamidomethyl[C](2);Carbamidomethyl[C](10);Carbamidomethyl[C](11);Carbamidomethyl[C](14);Carbamidomethyl[C](22);Carbamidomethyl[C](37)	1	0.0291154	-0.023656	-4.15405	sp|Q14839|CHD4_HUMAN (456)-sp|Q14839|CHD4_HUMAN (297)/	Intra-Protein	4	1	25	7	1	1
5895	CHD4only_BS3_HCD	20201218_QEHFX3_JLow_JZ_XLMS_C3.32488.32488.4.0.dta	4	2245.26	NMPSKTELIVR(5)-LKADVFK(2)	Cross-Linked	BS3_DSS_extended	2245.26	null	1	0.0294008	0.000956	0.425785	sp|Q14839|CHD4_HUMAN (969)-sp|Q8TDI0|CHD5_HUMAN (933)/sp|Q14839|CHD4_HUMAN (969)-sp|Q12873|CHD3_HUMAN (969)/sp|Q14839|CHD4_HUMAN (969)-sp|Q14839|CHD4_HUMAN (959)/	Intra-Protein	4	1	15	7	1	1
5896	CHD4only_BS3_HCD	20201218_QEHFX3_JLow_JZ_XLMS_C3.43690.43690.4.1.dta	4	2633.4	QLEELLSDMKADVTR(10)-NKFLAR(2)	Cross-Linked	BS3_DSS_extended	2633.4	null	1	0.030554	7.2e-05	0.027341	sp|Q14839|CHD4_HUMAN (1865)-sp|Q8TDI0|CHD5_HUMAN (1787)/sp|Q14839|CHD4_HUMAN (1865)-sp|Q12873|CHD3_HUMAN (1791)/sp|Q14839|CHD4_HUMAN (1865)-sp|Q14839|CHD4_HUMAN (1780)/sp|Q14839|CHD4_HUMAN (1865)-sp|O15315|RA51B_HUMAN (233)/	Intra-Protein	4	1	12.5	4.5	1	1
5897	CHD4only_BS3_HCD	20201218_QEHFX3_JLow_JZ_XLMS_C2.32850.32850.4.0.dta	4	3395.8	VEEKSAIDLTPIVVEDK(4)-KEVMLQNGETPK(1)	Cross-Linked	BS3_DSS_extended	3395.79	null	1	0.03086	0.010261	3.02169	sp|Q14839|CHD4_HUMAN (1647)-sp|Q14839|CHD4_HUMAN (1670)/	Intra-Protein	3	1	17.5	10.5	1	1
5898	CHD4only_BS3_HCD	20201218_QEHFX3_JLow_JZ_XLMS_C1.1922.1922.5.0.dta	5	3469.82	GGGNQVSLLNVVMDLKK(16)-YGIKPEWMMIHR(4)	Cross-Linked	BS3_DSS_extended	3469.82	null	1	0.0309288	0.004399	1.26779	sp|Q14839|CHD4_HUMAN (1016)-sp|Q8TDI0|CHD5_HUMAN (588)/sp|Q14839|CHD4_HUMAN (1016)-sp|Q14839|CHD4_HUMAN (618)/	Intra-Protein	1	1	10	14	1	1
5899	CHD4only_BS3_HCD	20201218_QEHFX3_JLow_JZ_XLMS_C3.15590.15590.5.0.dta	5	1980.16	KGHVHYLIK(1)-NKFLAR(2)	Cross-Linked	BS3_DSS_extended	1980.15	null	1	0.0312599	0.004532	2.28871	sp|Q14839|CHD4_HUMAN (635)-sp|Q8TDI0|CHD5_HUMAN (1787)/sp|Q14839|CHD4_HUMAN (635)-sp|Q12873|CHD3_HUMAN (1791)/sp|Q14839|CHD4_HUMAN (635)-sp|Q14839|CHD4_HUMAN (1780)/sp|Q14839|CHD4_HUMAN (635)-sp|O15315|RA51B_HUMAN (233)/	Intra-Protein	4	1	7	5	1	1
5900	CHD4only_BS3_HCD	20201218_QEHFX3_JLow_JZ_XLMS_C3.17225.17225.4.0.dta	4	1812.02	TYEIWHR(1)-KKLGPK(2)	Cross-Linked	BS3_DSS_extended	1812.02	null	1	0.0314105	-5.7e-05	-0.031457	sp|Q14839|CHD4_HUMAN (1725)-sp|Q14839|CHD4_HUMAN (119)/	Intra-Protein	4	1	6	5	1	1
5901	CHD4only_BS3_HCD	20201218_QEHFX3_JLow_JZ_XLMS_C3.41218.41218.6.0.dta	6	5694.66	VCKDGGELLCCDTCPSSYHIHCLNPPLPEIPNGEWLCPR(3)-IKLGGFGSK(2)	Cross-Linked	BS3_DSS_extended	5694.68	Carbamidomethyl[C](2);Carbamidomethyl[C](10);Carbamidomethyl[C](11);Carbamidomethyl[C](14);Carbamidomethyl[C](22);Carbamidomethyl[C](37)	1	0.0317029	-0.021002	-3.68801	sp|Q14839|CHD4_HUMAN (456)-sp|Q14839|CHD4_HUMAN (297)/	Intra-Protein	4	1	23	7	1	1
5902	CHD4only_BS3_HCD	20201218_QEHFX3_JLow_JZ_XLMS_C2.4975.4975.4.0.dta	4	2413.22	KMSQPGSPSPK(1)-KTYEIWHR(1)	Cross-Linked	BS3_DSS_extended	2413.23	null	1	0.031875	-0.017393	-7.20734	sp|Q14839|CHD4_HUMAN (1529)-sp|Q14839|CHD4_HUMAN (1724)/	Intra-Protein	3	1	17	15	1	1
5903	CHD4only_BS3_HCD	20201218_QEHFX3_JLow_JZ_XLMS_C3.29730.29730.5.0.dta	5	3419.67	KCCNHPYLFPVAAMEAPK(1)-PGLGSKTGSMSK(5)	Cross-Linked	BS3_DSS_extended	3419.66	Carbamidomethyl[C](2);Carbamidomethyl[C](3)	1	0.0326281	0.003827	1.11912	sp|Q14839|CHD4_HUMAN (1017)-sp|Q14839|CHD4_HUMAN (1205)/	Intra-Protein	4	1	17.5	9.5	1	1
5904	CHD4only_BS3_HCD	20201218_QEHFX3_JLow_JZ_XLMS_C3.24855.24855.5.0.dta	5	2417.36	NMPSKTELIVR(4)-RLKADVFK(3)	Cross-Linked	BS3_DSS_extended	2417.36	Oxidation[M](2)	1	0.0329701	-0.00012	-0.049641	sp|Q14839|CHD4_HUMAN (968)-sp|Q8TDI0|CHD5_HUMAN (933)/sp|Q14839|CHD4_HUMAN (968)-sp|Q12873|CHD3_HUMAN (969)/sp|Q14839|CHD4_HUMAN (968)-sp|Q14839|CHD4_HUMAN (959)/	Intra-Protein	4	1	16	11	1	1
5905	CHD4only_BS3_HCD	20201218_QEHFX3_JLow_JZ_XLMS_C2.30200.30200.5.0.dta	5	2951.49	YAILNEPFKGEMNR(9)-KTYEIWHR(1)	Cross-Linked	BS3_DSS_extended	2951.49	null	1	0.0330013	0.000671	0.227343	sp|Q14839|CHD4_HUMAN (1766)-sp|Q14839|CHD4_HUMAN (1724)/	Intra-Protein	3	1	16.5	9.5	1	1
5906	CHD4only_BS3_HCD	20201218_QEHFX3_JLow_JZ_XLMS_C3.28825.28825.4.0.dta	4	2261.26	NMPSKTELIVR(5)-LKADVFK(2)	Cross-Linked	BS3_DSS_extended	2261.26	Oxidation[M](2)	1	0.033218	0.005445	2.40795	sp|Q14839|CHD4_HUMAN (969)-sp|Q8TDI0|CHD5_HUMAN (933)/sp|Q14839|CHD4_HUMAN (969)-sp|Q12873|CHD3_HUMAN (969)/sp|Q14839|CHD4_HUMAN (969)-sp|Q14839|CHD4_HUMAN (959)/	Intra-Protein	4	1	15	8	1	1
5907	CHD4only_BS3_HCD	20201218_QEHFX3_JLow_JZ_XLMS_C2.31598.31598.4.0.dta	4	2412.36	QKVDSLLENLEK(2)-KELTQIK(1)	Cross-Linked	BS3_DSS_extended	2412.36	null	1	0.0332405	0.003671	1.52175	sp|O60812|HNRC1_HUMAN (193)-sp|Q86SE5|RALYL_HUMAN (201)/sp|O60812|HNRC1_HUMAN (193)-sp|P07910|HNRPC_HUMAN (198)/sp|B7ZW38|HNRC3_HUMAN (193)-sp|Q86SE5|RALYL_HUMAN (201)/sp|B7ZW38|HNRC3_HUMAN (193)-sp|P07910|HNRPC_HUMAN (198)/sp|P0DMR1|HNRC4_HUMAN (193)-sp|Q86SE5|RALYL_HUMAN (201)/sp|P0DMR1|HNRC4_HUMAN (193)-sp|P07910|HNRPC_HUMAN (198)/sp|B2RXH8|HNRC2_HUMAN (193)-sp|Q86SE5|RALYL_HUMAN (201)/sp|B2RX…	Intra-Protein	3	1	13.5	7.5	1	1
5908	CHD4only_BS3_HCD	20201218_QEHFX3_JLow_JZ_XLMS_C3.35066.35066.4.1.dta	4	3265.72	ESMAGNKPANAVLHK(7)-VLKQLEELLSDMK(3)	Cross-Linked	BS3_DSS_extended	3265.72	Oxidation[M](30)	1	0.0334749	0.002499	0.765222	sp|Q14839|CHD4_HUMAN (1844)-sp|Q14839|CHD4_HUMAN (1855)/	Intra-Protein	4	1	9.5	17.5	1	1
5909	CHD4only_BS3_HCD	20201218_QEHFX3_JLow_JZ_XLMS_C3.31885.31885.4.0.dta	4	2229.24	NMPAKTELIVR(5)-LKADVFK(2)	Cross-Linked	BS3_DSS_extended	2229.27	null	1	0.0334824	-0.025151	-11.2822	sp|Q8TDI0|CHD5_HUMAN (943)-sp|Q8TDI0|CHD5_HUMAN (933)/sp|Q8TDI0|CHD5_HUMAN (943)-sp|Q12873|CHD3_HUMAN (969)/sp|Q8TDI0|CHD5_HUMAN (943)-sp|Q14839|CHD4_HUMAN (959)/sp|Q12873|CHD3_HUMAN (979)-sp|Q8TDI0|CHD5_HUMAN (933)/sp|Q12873|CHD3_HUMAN (979)-sp|Q12873|CHD3_HUMAN (969)/sp|Q12873|CHD3_HUMAN (979)-sp|Q14839|CHD4_HUMAN (959)/	Intra-Protein	4	1	8	6	1	1
5910	CHD4only_BS3_HCD	20201218_QEHFX3_JLow_JZ_XLMS_C1.1913.1913.5.0.dta	5	2870.66	FKLLEQALVIEEQLRR(2)-NKFLAR(2)	Cross-Linked	BS3_DSS_extended	2870.66	null	1	0.0336641	0.0027	0.94055	sp|Q8TDI0|CHD5_HUMAN (1794)-sp|Q8TDI0|CHD5_HUMAN (1787)/sp|Q8TDI0|CHD5_HUMAN (1794)-sp|Q12873|CHD3_HUMAN (1791)/sp|Q8TDI0|CHD5_HUMAN (1794)-sp|Q14839|CHD4_HUMAN (1780)/sp|Q8TDI0|CHD5_HUMAN (1794)-sp|O15315|RA51B_HUMAN (233)/sp|Q12873|CHD3_HUMAN (1798)-sp|Q8TDI0|CHD5_HUMAN (1787)/sp|Q12873|CHD3_HUMAN (1798)-sp|Q12873|CHD3_HUMAN (1791)/sp|Q12873|CHD3_HUMAN (1798)-sp|Q14839|CHD4_HUMAN (1780)/sp|Q128…	Intra-Protein	1	1	20.5	7.5	1	1
5911	CHD4only_BS3_HCD	20201218_QEHFX3_JLow_JZ_XLMS_C2.33338.33338.5.0.dta	5	3154.67	VEEKSAIDLTPIVVEDK(4)-KTYEIWHR(1)	Cross-Linked	BS3_DSS_extended	3154.67	null	1	0.0338405	0.004702	1.49049	sp|Q14839|CHD4_HUMAN (1647)-sp|Q14839|CHD4_HUMAN (1724)/	Intra-Protein	3	1	12	7	1	1
5912	CHD4only_BS3_HCD	20201218_QEHFX3_JLow_JZ_XLMS_C3.26179.26179.4.0.dta	4	2250.24	NMPSKTELIVR(5)-KVMIYR(1)	Cross-Linked	BS3_DSS_extended	2250.24	Oxidation[M](2)	1	0.0339122	0.000377	0.167538	sp|Q14839|CHD4_HUMAN (969)-sp|Q8TDI0|CHD5_HUMAN (1142)/sp|Q14839|CHD4_HUMAN (969)-sp|Q14839|CHD4_HUMAN (1168)/	Intra-Protein	4	1	11.5	5.5	1	1
5913	CHD4only_BS3_HCD	20201218_QEHFX3_JLow_JZ_XLMS_C3.32484.32484.4.0.dta	4	2245.26	NMPSKTELIVR(5)-LKADVFK(2)	Cross-Linked	BS3_DSS_extended	2245.26	null	1	0.0343019	0.000956	0.425785	sp|Q14839|CHD4_HUMAN (969)-sp|Q8TDI0|CHD5_HUMAN (933)/sp|Q14839|CHD4_HUMAN (969)-sp|Q12873|CHD3_HUMAN (969)/sp|Q14839|CHD4_HUMAN (969)-sp|Q14839|CHD4_HUMAN (959)/	Intra-Protein	4	1	14	8	1	1
5914	CHD4only_BS3_HCD	20201218_QEHFX3_JLow_JZ_XLMS_C1.1825.1825.4.0.dta	4	2870.66	FKLLEQALVIEEQLRR(2)-NKFLAR(2)	Cross-Linked	BS3_DSS_extended	2870.66	null	1	0.0343248	0.00385	1.34115	sp|Q8TDI0|CHD5_HUMAN (1794)-sp|Q8TDI0|CHD5_HUMAN (1787)/sp|Q8TDI0|CHD5_HUMAN (1794)-sp|Q12873|CHD3_HUMAN (1791)/sp|Q8TDI0|CHD5_HUMAN (1794)-sp|Q14839|CHD4_HUMAN (1780)/sp|Q8TDI0|CHD5_HUMAN (1794)-sp|O15315|RA51B_HUMAN (233)/sp|Q12873|CHD3_HUMAN (1798)-sp|Q8TDI0|CHD5_HUMAN (1787)/sp|Q12873|CHD3_HUMAN (1798)-sp|Q12873|CHD3_HUMAN (1791)/sp|Q12873|CHD3_HUMAN (1798)-sp|Q14839|CHD4_HUMAN (1780)/sp|Q128…	Intra-Protein	1	1	24.5	7.5	1	1
5915	CHD4only_BS3_HCD	20201218_QEHFX3_JLow_JZ_XLMS_C3.20805.20805.4.0.dta	4	2045.09	KAFLNAIMR(1)-EGKGPNAR(3)	Cross-Linked	BS3_DSS_extended	2045.1	Oxidation[M](8)	1	0.0343477	-0.001995	-0.975504	sp|Q8TDI0|CHD5_HUMAN (1430)-sp|Q14839|CHD4_HUMAN (266)/sp|Q14839|CHD4_HUMAN (1422)-sp|Q14839|CHD4_HUMAN (266)/	Intra-Protein	4	1	13.5	9.5	1	1
5916	CHD4only_BS3_HCD	20201218_QEHFX3_JLow_JZ_XLMS_C3.31878.31878.4.2.dta	4	2229.24	NMPAKTELIVR(5)-LKADVFK(2)	Cross-Linked	BS3_DSS_extended	2229.27	null	1	0.0346531	-0.026639	-11.9497	sp|Q8TDI0|CHD5_HUMAN (943)-sp|Q8TDI0|CHD5_HUMAN (933)/sp|Q8TDI0|CHD5_HUMAN (943)-sp|Q12873|CHD3_HUMAN (969)/sp|Q8TDI0|CHD5_HUMAN (943)-sp|Q14839|CHD4_HUMAN (959)/sp|Q12873|CHD3_HUMAN (979)-sp|Q8TDI0|CHD5_HUMAN (933)/sp|Q12873|CHD3_HUMAN (979)-sp|Q12873|CHD3_HUMAN (969)/sp|Q12873|CHD3_HUMAN (979)-sp|Q14839|CHD4_HUMAN (959)/	Intra-Protein	4	1	8	6	1	1
5917	CHD4only_BS3_HCD	20201218_QEHFX3_JLow_JZ_XLMS_C3.35433.35433.5.0.dta	5	3199.57	HLCEPGADGAETFADGVPR(12)-KAFLNAIMR(1)	Cross-Linked	BS3_DSS_extended	3199.57	Carbamidomethyl[C](3)	1	0.0347647	0.002271	0.709784	sp|Q8TDI0|CHD5_HUMAN (1485)-sp|Q8TDI0|CHD5_HUMAN (1430)/sp|Q8TDI0|CHD5_HUMAN (1485)-sp|Q14839|CHD4_HUMAN (1422)/sp|Q14839|CHD4_HUMAN (1477)-sp|Q8TDI0|CHD5_HUMAN (1430)/sp|Q14839|CHD4_HUMAN (1477)-sp|Q14839|CHD4_HUMAN (1422)/	Intra-Protein	4	1	11.5	7.5	1	1
5918	CHD4only_BS3_HCD	20201218_QEHFX3_JLow_JZ_XLMS_C3.32970.32970.4.0.dta	4	3890.94	KEAAWAITNATSGGSAEQIK(1)-KEACWTISNITAGNR(1)	Cross-Linked	BS3_DSS_extended	3890.93	Carbamidomethyl[C](27)	1	0.0348995	0.009932	2.5526	sp|P52294|IMA5_HUMAN (398)-sp|P52294|IMA5_HUMAN (356)/sp|P52294|IMA5_HUMAN (398)-sp|O60684|IMA7_HUMAN (354)/	Intra-Protein	4	1	10	10	1	1
5919	CHD4only_BS3_HCD	20201218_QEHFX3_JLow_JZ_XLMS_C3.30627.30627.5.0.dta	5	2967.48	YAILNEPFKGEMNR(9)-KTYEIWHR(1)	Cross-Linked	BS3_DSS_extended	2967.48	Oxidation[M](12)	1	0.0350243	0.001249	0.420896	sp|Q14839|CHD4_HUMAN (1766)-sp|Q14839|CHD4_HUMAN (1724)/	Intra-Protein	4	1	12.5	8.5	1	1
5920	CHD4only_BS3_HCD	20201218_QEHFX3_JLow_JZ_XLMS_C3.29467.29467.4.1.dta	4	2234.24	NMPSKTELIVR(4)-KVMIYR(1)	Cross-Linked	BS3_DSS_extended	2234.24	null	1	0.0351425	0.001187	0.531277	sp|Q14839|CHD4_HUMAN (968)-sp|Q8TDI0|CHD5_HUMAN (1142)/sp|Q14839|CHD4_HUMAN (968)-sp|Q14839|CHD4_HUMAN (1168)/	Intra-Protein	4	1	8.5	5.5	1	1
5921	CHD4only_BS3_HCD	20201218_QEHFX3_JLow_JZ_XLMS_C3.32475.32475.4.0.dta	4	2245.26	NMPSKTELIVR(5)-LKADVFK(2)	Cross-Linked	BS3_DSS_extended	2245.26	null	1	0.0356536	0.001071	0.477004	sp|Q14839|CHD4_HUMAN (969)-sp|Q8TDI0|CHD5_HUMAN (933)/sp|Q14839|CHD4_HUMAN (969)-sp|Q12873|CHD3_HUMAN (969)/sp|Q14839|CHD4_HUMAN (969)-sp|Q14839|CHD4_HUMAN (959)/	Intra-Protein	4	1	15	7	1	1
5922	CHD4only_BS3_HCD	20201218_QEHFX3_JLow_JZ_XLMS_C3.47911.47911.4.0.dta	4	2714.56	FKLLEQALVIEEQLR(2)-NKFLAR(2)	Cross-Linked	BS3_DSS_extended	2714.56	null	1	0.035817	4.6e-05	0.016946	sp|Q8TDI0|CHD5_HUMAN (1794)-sp|Q8TDI0|CHD5_HUMAN (1787)/sp|Q8TDI0|CHD5_HUMAN (1794)-sp|Q12873|CHD3_HUMAN (1791)/sp|Q8TDI0|CHD5_HUMAN (1794)-sp|Q14839|CHD4_HUMAN (1780)/sp|Q8TDI0|CHD5_HUMAN (1794)-sp|O15315|RA51B_HUMAN (233)/sp|Q12873|CHD3_HUMAN (1798)-sp|Q8TDI0|CHD5_HUMAN (1787)/sp|Q12873|CHD3_HUMAN (1798)-sp|Q12873|CHD3_HUMAN (1791)/sp|Q12873|CHD3_HUMAN (1798)-sp|Q14839|CHD4_HUMAN (1780)/sp|Q128…	Intra-Protein	4	1	11.5	4.5	1	1
5923	CHD4only_BS3_HCD	20201218_QEHFX3_JLow_JZ_XLMS_C2.34367.34367.4.1.dta	4	3291.61	AYHMVCLDPDMEKAPEGK(13)-KAFLNAIMR(1)	Cross-Linked	BS3_DSS_extended	3291.6	Carbamidomethyl[C](6)	1	0.0368008	0.002772	0.842143	sp|Q14839|CHD4_HUMAN (403)-sp|Q8TDI0|CHD5_HUMAN (1430)/sp|Q14839|CHD4_HUMAN (403)-sp|Q14839|CHD4_HUMAN (1422)/	Intra-Protein	3	1	17	10	1	1
5924	CHD4only_BS3_HCD	20201218_QEHFX3_JLow_JZ_XLMS_C3.39158.39158.6.1.dta	6	6754.93	VCKDGGELLCCDTCPSSYHIHCLNPPLPEIPNGEWLCPR(3)-KNDMDEPPSGDFGGDEEK(1)	Cross-Linked	BS3_DSS_extended	6754.93	Carbamidomethyl[C](2);Carbamidomethyl[C](10);Carbamidomethyl[C](11);Carbamidomethyl[C](14);Carbamidomethyl[C](22);Carbamidomethyl[C](37)	1	0.0371351	-0.002044	-0.302594	sp|Q14839|CHD4_HUMAN (456)-sp|Q14839|CHD4_HUMAN (577)/	Intra-Protein	4	1	17	13	1	1
5925	CHD4only_BS3_HCD	20201218_QEHFX3_JLow_JZ_XLMS_C2.31205.31205.3.1.dta	3	3063.55	IEENSLKEEESIEGEK(7)-KAFLNAIMR(1)	Cross-Linked	BS3_DSS_extended	3063.55	null	1	0.0374406	-0.001535	-0.501052	sp|Q14839|CHD4_HUMAN (1572)-sp|Q8TDI0|CHD5_HUMAN (1430)/sp|Q14839|CHD4_HUMAN (1572)-sp|Q14839|CHD4_HUMAN (1422)/	Intra-Protein	3	1	18	8	1	1
5926	CHD4only_BS3_HCD	20201218_QEHFX3_JLow_JZ_XLMS_C3.32252.32252.4.0.dta	4	2574.38	KEVMLQNGETPK(1)-KAFLNAIMR(1)	Cross-Linked	BS3_DSS_extended	2574.38	null	1	0.037442	-0.001357	-0.527118	sp|Q14839|CHD4_HUMAN (1670)-sp|Q8TDI0|CHD5_HUMAN (1430)/sp|Q14839|CHD4_HUMAN (1670)-sp|Q14839|CHD4_HUMAN (1422)/	Intra-Protein	4	1	9	7	1	1
5927	CHD4only_BS3_HCD	20201218_QEHFX3_JLow_JZ_XLMS_C3.31888.31888.4.0.dta	4	2245.27	NMPSKTELIVR(5)-LKADVFK(2)	Cross-Linked	BS3_DSS_extended	2245.26	null	1	0.0376299	0.006065	2.70124	sp|Q14839|CHD4_HUMAN (969)-sp|Q8TDI0|CHD5_HUMAN (933)/sp|Q14839|CHD4_HUMAN (969)-sp|Q12873|CHD3_HUMAN (969)/sp|Q14839|CHD4_HUMAN (969)-sp|Q14839|CHD4_HUMAN (959)/	Intra-Protein	4	1	15	6	1	1
5928	CHD4only_BS3_HCD	20201218_QEHFX3_JLow_JZ_XLMS_C1.19034.19034.4.0.dta	4	2870.66	FKLLEQALVIEEQLRR(2)-NKFLAR(2)	Cross-Linked	BS3_DSS_extended	2870.66	null	1	0.0377968	-0.000458	-0.159545	sp|Q8TDI0|CHD5_HUMAN (1794)-sp|Q8TDI0|CHD5_HUMAN (1787)/sp|Q8TDI0|CHD5_HUMAN (1794)-sp|Q12873|CHD3_HUMAN (1791)/sp|Q8TDI0|CHD5_HUMAN (1794)-sp|Q14839|CHD4_HUMAN (1780)/sp|Q8TDI0|CHD5_HUMAN (1794)-sp|O15315|RA51B_HUMAN (233)/sp|Q12873|CHD3_HUMAN (1798)-sp|Q8TDI0|CHD5_HUMAN (1787)/sp|Q12873|CHD3_HUMAN (1798)-sp|Q12873|CHD3_HUMAN (1791)/sp|Q12873|CHD3_HUMAN (1798)-sp|Q14839|CHD4_HUMAN (1780)/sp|Q128…	Intra-Protein	1	1	12.5	5.5	1	1
5929	CHD4only_BS3_HCD	20201218_QEHFX3_JLow_JZ_XLMS_C3.28389.28389.4.0.dta	4	2373.28	TLTNYKAFSQFVR(5)-KEASVK(1)	Cross-Linked	BS3_DSS_extended	2373.28	null	1	0.0382206	0.000108	0.045507	sp|Q14839|CHD4_HUMAN (178)-sp|Q14839|CHD4_HUMAN (839)/	Intra-Protein	4	1	12	7	1	1
5930	CHD4only_BS3_HCD	20201218_QEHFX3_JLow_JZ_XLMS_C3.34367.34367.4.0.dta	4	4681.32	EVKSTAPETAIECTQAPAPASEDEK(4)-VEEKSAIDLTPIVVEDK(4)	Cross-Linked	BS3_DSS_extended	4681.32	Carbamidomethyl[C](13)	1	0.038274	-0.000293	-0.062589	sp|Q14839|CHD4_HUMAN (1585)-sp|Q14839|CHD4_HUMAN (1647)/	Intra-Protein	4	1	10	12	1	1
5931	CHD4only_BS3_HCD	20201218_QEHFX3_JLow_JZ_XLMS_C2.26504.26504.5.0.dta	5	3346.68	ERTEEPMETEPKGAADVEK(12)-KAFLNAIMR(1)	Cross-Linked	BS3_DSS_extended	3346.67	null	1	0.0383469	0.010221	3.05409	sp|Q14839|CHD4_HUMAN (1636)-sp|Q8TDI0|CHD5_HUMAN (1430)/sp|Q14839|CHD4_HUMAN (1636)-sp|Q14839|CHD4_HUMAN (1422)/	Intra-Protein	3	1	23	8	1	1
5932	CHD4only_BS3_HCD	20201218_QEHFX3_JLow_JZ_XLMS_C3.31938.31938.4.0.dta	4	2245.27	NMPSKTELIVR(5)-LKADVFK(2)	Cross-Linked	BS3_DSS_extended	2245.26	null	1	0.0385302	0.004776	2.12715	sp|Q14839|CHD4_HUMAN (969)-sp|Q8TDI0|CHD5_HUMAN (933)/sp|Q14839|CHD4_HUMAN (969)-sp|Q12873|CHD3_HUMAN (969)/sp|Q14839|CHD4_HUMAN (969)-sp|Q14839|CHD4_HUMAN (959)/	Intra-Protein	4	1	15	6	1	1
5933	CHD4only_BS3_HCD	20201218_QEHFX3_JLow_JZ_XLMS_C3.33749.33749.5.0.dta	5	4048.16	SQHSGNAQVTQTKFLPNAPK(12)-LDDLVSTGKLNLSQVR(6)	Cross-Linked	BS3_DSS_extended	4048.15	null	1	0.0385436	0.012828	3.16886	sp|Q92499|DDX1_HUMAN (280)-sp|Q92499|DDX1_HUMAN (355)/	Intra-Protein	4	1	10	12	1	1
5934	CHD4only_BS3_HCD	20201218_QEHFX3_JLow_JZ_XLMS_C3.35909.35909.4.0.dta	4	2511.49	KGLTPSQIGVILR(1)-EQIYKLAK(5)	Cross-Linked	BS3_DSS_extended	2511.49	null	1	0.038597	0.001877	0.747365	sp|P62277|RS13_HUMAN (43)-sp|P62277|RS13_HUMAN (39)/	Intra-Protein	4	1	11	6	1	1
5935	CHD4only_BS3_HCD	20201218_QEHFX3_JLow_JZ_XLMS_C3.38435.38435.5.0.dta	5	3951.9	KCCNHPYLFPVAAMEAPK(7)-YAILNEPFKGEMNR(9)	Cross-Linked	BS3_DSS_extended	3951.91	Carbamidomethyl[C](2);Carbamidomethyl[C](3)	1	0.0387673	-0.005941	-1.50333	sp|Q14839|CHD4_HUMAN (1023)-sp|Q14839|CHD4_HUMAN (1766)/	Intra-Protein	4	1	11	9	1	1
5936	CHD4only_BS3_HCD	20201218_QEHFX3_JLow_JZ_XLMS_C3.29260.29260.4.0.dta	4	2261.26	NMPSKTELIVR(5)-LKADVFK(2)	Cross-Linked	BS3_DSS_extended	2261.26	Oxidation[M](2)	1	0.0396594	0.005566	2.46146	sp|Q14839|CHD4_HUMAN (969)-sp|Q8TDI0|CHD5_HUMAN (933)/sp|Q14839|CHD4_HUMAN (969)-sp|Q12873|CHD3_HUMAN (969)/sp|Q14839|CHD4_HUMAN (969)-sp|Q14839|CHD4_HUMAN (959)/	Intra-Protein	4	1	16	6	1	1
5937	CHD4only_BS3_HCD	20201218_QEHFX3_JLow_JZ_XLMS_C3.29768.29768.4.0.dta	4	2261.26	NMPSKTELIVR(5)-LKADVFK(2)	Cross-Linked	BS3_DSS_extended	2261.26	Oxidation[M](2)	1	0.0398101	0.002593	1.14671	sp|Q14839|CHD4_HUMAN (969)-sp|Q8TDI0|CHD5_HUMAN (933)/sp|Q14839|CHD4_HUMAN (969)-sp|Q12873|CHD3_HUMAN (969)/sp|Q14839|CHD4_HUMAN (969)-sp|Q14839|CHD4_HUMAN (959)/	Intra-Protein	4	1	15	6	1	1
5938	CHD4only_BS3_HCD	20201218_QEHFX3_JLow_JZ_XLMS_C2.30036.30036.4.0.dta	4	3167.47	KNDMDEPPSGDFGGDEEK(1)-KAFLNAIMR(1)	Cross-Linked	BS3_DSS_extended	3167.47	null	1	0.0398109	-0.000225	-0.071035	sp|Q14839|CHD4_HUMAN (577)-sp|Q8TDI0|CHD5_HUMAN (1430)/sp|Q14839|CHD4_HUMAN (577)-sp|Q14839|CHD4_HUMAN (1422)/	Intra-Protein	3	1	24	12	1	1
5939	CHD4only_BS3_HCD	20201218_QEHFX3_JLow_JZ_XLMS_C2.24119.24119.5.0.dta	5	4252.86	KCCNHPYLFPVAAMEAPK(1)-KNDMDEPPSGDFGGDEEK(1)	Cross-Linked	BS3_DSS_extended	4252.86	Carbamidomethyl[C](2);Carbamidomethyl[C](3);Oxidation[M](14)	1	0.0398407	-0.00039	-0.091703	sp|Q14839|CHD4_HUMAN (1017)-sp|Q14839|CHD4_HUMAN (577)/	Intra-Protein	3	1	21.5	16.5	1	1
5940	CHD4only_BS3_HCD	20201218_QEHFX3_JLow_JZ_XLMS_C3.20821.20821.4.0.dta	4	2045.09	KAFLNAIMR(1)-EGKGPNAR(3)	Cross-Linked	BS3_DSS_extended	2045.1	Oxidation[M](8)	1	0.0401213	-0.001851	-0.905092	sp|Q8TDI0|CHD5_HUMAN (1430)-sp|Q14839|CHD4_HUMAN (266)/sp|Q14839|CHD4_HUMAN (1422)-sp|Q14839|CHD4_HUMAN (266)/	Intra-Protein	4	1	14.5	9.5	1	1
5941	CHD4only_BS3_HCD	20201218_QEHFX3_JLow_JZ_XLMS_C2.26519.26519.4.0.dta	4	3346.67	ERTEEPMETEPKGAADVEK(12)-KAFLNAIMR(1)	Cross-Linked	BS3_DSS_extended	3346.67	null	1	0.0401907	0.004342	1.29741	sp|Q14839|CHD4_HUMAN (1636)-sp|Q8TDI0|CHD5_HUMAN (1430)/sp|Q14839|CHD4_HUMAN (1636)-sp|Q14839|CHD4_HUMAN (1422)/	Intra-Protein	3	1	22	11	1	1
5942	CHD4only_BS3_HCD	20201218_QEHFX3_JLow_JZ_XLMS_C2.29983.29983.5.0.dta	5	3664.65	KNDMDEPPSGDFGGDEEK(1)-YGIKPEWMMIHR(4)	Cross-Linked	BS3_DSS_extended	3664.64	null	1	0.0404674	0.008208	2.23978	sp|Q14839|CHD4_HUMAN (577)-sp|Q8TDI0|CHD5_HUMAN (588)/sp|Q14839|CHD4_HUMAN (577)-sp|Q14839|CHD4_HUMAN (618)/	Intra-Protein	3	1	23	16	1	1
5943	CHD4only_BS3_HCD	20201218_QEHFX3_JLow_JZ_XLMS_C3.28571.28571.4.0.dta	4	2401.37	NMPSKTELIVR(5)-RLKADVFK(3)	Cross-Linked	BS3_DSS_extended	2401.36	null	1	0.040662	0.003144	1.30926	sp|Q14839|CHD4_HUMAN (969)-sp|Q8TDI0|CHD5_HUMAN (933)/sp|Q14839|CHD4_HUMAN (969)-sp|Q12873|CHD3_HUMAN (969)/sp|Q14839|CHD4_HUMAN (969)-sp|Q14839|CHD4_HUMAN (959)/	Intra-Protein	4	1	15	11	1	1
5944	CHD4only_BS3_HCD	20201218_QEHFX3_JLow_JZ_XLMS_C3.27246.27246.4.0.dta	4	2250.24	NMPSKTELIVR(5)-KVMIYR(1)	Cross-Linked	BS3_DSS_extended	2250.24	Oxidation[M](17)	1	0.0406706	0.00148	0.657709	sp|Q14839|CHD4_HUMAN (969)-sp|Q8TDI0|CHD5_HUMAN (1142)/sp|Q14839|CHD4_HUMAN (969)-sp|Q14839|CHD4_HUMAN (1168)/	Intra-Protein	4	1	14	12	1	1
5945	CHD4only_BS3_HCD	20201218_QEHFX3_JLow_JZ_XLMS_C3.41457.41457.5.0.dta	5	3236.73	EGHSKGPFLVSAPLSTIINWER(5)-KEASVK(1)	Cross-Linked	BS3_DSS_extended	3236.73	null	1	0.0410448	0.001671	0.516262	sp|Q14839|CHD4_HUMAN (775)-sp|Q14839|CHD4_HUMAN (839)/	Intra-Protein	4	1	19	5	1	1
5946	CHD4only_BS3_HCD	20201218_QEHFX3_JLow_JZ_XLMS_C3.31771.31771.4.1.dta	4	3898.93	VEEKSAIDLTPIVVEDK(5)-TEEPMETEPKGAADVEK(7)	Cross-Linked	BS3_DSS_extended	3898.93	Oxidation[M](25)	1	0.0411122	0.00408	1.04644	sp|Q14839|CHD4_HUMAN (1648)-sp|Q14839|CHD4_HUMAN (1633)/	Intra-Protein	4	1	9	10	1	1
5947	CHD4only_BS3_HCD	20201218_QEHFX3_JLow_JZ_XLMS_C2.33142.33142.4.0.dta	4	3160.6	EVMLQNGETPKDLNDEK(11)-KAFLNAIMR(1)	Cross-Linked	BS3_DSS_extended	3160.6	null	1	0.041165	0.000388	0.122761	sp|Q14839|CHD4_HUMAN (1681)-sp|Q8TDI0|CHD5_HUMAN (1430)/sp|Q14839|CHD4_HUMAN (1681)-sp|Q14839|CHD4_HUMAN (1422)/	Intra-Protein	3	1	15	9	1	1
5948	CHD4only_BS3_HCD	20201218_QEHFX3_JLow_JZ_XLMS_C2.30205.30205.4.0.dta	4	2951.49	YAILNEPFKGEMNR(9)-KTYEIWHR(1)	Cross-Linked	BS3_DSS_extended	2951.49	null	1	0.0416952	0.003262	1.10521	sp|Q14839|CHD4_HUMAN (1766)-sp|Q14839|CHD4_HUMAN (1724)/	Intra-Protein	3	1	19.5	9.5	1	1
5949	CHD4only_BS3_HCD	20201218_QEHFX3_JLow_JZ_XLMS_C2.28062.28062.4.0.dta	4	3183.47	KNDMDEPPSGDFGGDEEK(1)-KAFLNAIMR(1)	Cross-Linked	BS3_DSS_extended	3183.46	Oxidation[M](4)	1	0.0417248	0.007405	2.32608	sp|Q14839|CHD4_HUMAN (577)-sp|Q8TDI0|CHD5_HUMAN (1430)/sp|Q14839|CHD4_HUMAN (577)-sp|Q14839|CHD4_HUMAN (1422)/	Intra-Protein	3	1	25	10	1	1
5950	CHD4only_BS3_HCD	20201218_QEHFX3_JLow_JZ_XLMS_C3.47759.47759.4.0.dta	4	4251.08	NQDETEDTELQGMNEYLSSFKVAQYVVR(21)-LKADVFK(2)	Cross-Linked	BS3_DSS_extended	4251.08	null	1	0.0417364	-5.7e-05	-0.013408	sp|Q14839|CHD4_HUMAN (1281)-sp|Q8TDI0|CHD5_HUMAN (933)/sp|Q14839|CHD4_HUMAN (1281)-sp|Q12873|CHD3_HUMAN (969)/sp|Q14839|CHD4_HUMAN (1281)-sp|Q14839|CHD4_HUMAN (959)/	Intra-Protein	4	1	15	5	1	1
5951	CHD4only_BS3_HCD	20201218_QEHFX3_JLow_JZ_XLMS_C3.30099.30099.4.0.dta	4	2261.26	NMPSKTELIVR(5)-LKADVFK(2)	Cross-Linked	BS3_DSS_extended	2261.26	Oxidation[M](2)	1	0.0421115	0.002354	1.04101	sp|Q14839|CHD4_HUMAN (969)-sp|Q8TDI0|CHD5_HUMAN (933)/sp|Q14839|CHD4_HUMAN (969)-sp|Q12873|CHD3_HUMAN (969)/sp|Q14839|CHD4_HUMAN (969)-sp|Q14839|CHD4_HUMAN (959)/	Intra-Protein	4	1	15	7	1	1
5952	CHD4only_BS3_HCD	20201218_QEHFX3_JLow_JZ_XLMS_C3.32803.32803.4.0.dta	4	3281.72	ESMAGNKPANAVLHK(2)-VLKQLEELLSDMK(3)	Cross-Linked	BS3_DSS_extended	3281.71	Oxidation[M](3);Oxidation[M](30)	1	0.0421426	0.005551	1.69149	sp|Q14839|CHD4_HUMAN (1839)-sp|Q14839|CHD4_HUMAN (1855)/	Intra-Protein	4	1	6.5	18.5	1	1
5953	CHD4only_BS3_HCD	20201218_QEHFX3_JLow_JZ_XLMS_C3.32813.32813.4.0.dta	4	4372.31	GGQQASSKLGPQASSQVVMPPLVR(7)-GTQNIPAGKPSLQTSSAR(9)	Cross-Linked	BS3_DSS_extended	4372.3	null	1	0.0421983	0.006441	1.47314	sp|Q86YP4|P66A_HUMAN (232)-sp|Q86YP4|P66A_HUMAN (204)/	Intra-Protein	4	1	16.5	16.5	1	1
5954	CHD4only_BS3_HCD	20201218_QEHFX3_JLow_JZ_XLMS_C3.29090.29090.4.0.dta	4	2261.26	NMPSKTELIVR(5)-LKADVFK(2)	Cross-Linked	BS3_DSS_extended	2261.26	Oxidation[M](2)	1	0.0423214	0.005772	2.55256	sp|Q14839|CHD4_HUMAN (969)-sp|Q8TDI0|CHD5_HUMAN (933)/sp|Q14839|CHD4_HUMAN (969)-sp|Q12873|CHD3_HUMAN (969)/sp|Q14839|CHD4_HUMAN (969)-sp|Q14839|CHD4_HUMAN (959)/	Intra-Protein	4	1	15	6	1	1
5955	CHD4only_BS3_HCD	20201218_QEHFX3_JLow_JZ_XLMS_C3.29276.29276.4.0.dta	4	2261.26	NMPSKTELIVR(5)-LKADVFK(2)	Cross-Linked	BS3_DSS_extended	2261.26	Oxidation[M](2)	1	0.042509	0.00491	2.17136	sp|Q14839|CHD4_HUMAN (969)-sp|Q8TDI0|CHD5_HUMAN (933)/sp|Q14839|CHD4_HUMAN (969)-sp|Q12873|CHD3_HUMAN (969)/sp|Q14839|CHD4_HUMAN (969)-sp|Q14839|CHD4_HUMAN (959)/	Intra-Protein	4	1	16	6	1	1
5956	CHD4only_BS3_HCD	20201218_QEHFX3_JLow_JZ_XLMS_C2.19746.19746.4.0.dta	4	1699.05	IKLGGFGSK(2)-KVAPLK(1)	Cross-Linked	BS3_DSS_extended	1699.05	null	1	0.0433268	0.001269	0.746887	sp|Q14839|CHD4_HUMAN (297)-sp|Q14839|CHD4_HUMAN (290)/	Intra-Protein	3	1	6.5	5.5	1	1
5957	CHD4only_BS3_HCD	20201218_QEHFX3_JLow_JZ_XLMS_C2.28520.28520.4.0.dta	4	2893.46	EIIKQEESVDPDYWEK(4)-NKFLAR(2)	Cross-Linked	BS3_DSS_extended	2893.46	null	1	0.043557	0.000876	0.302752	sp|Q14839|CHD4_HUMAN (1304)-sp|Q8TDI0|CHD5_HUMAN (1787)/sp|Q14839|CHD4_HUMAN (1304)-sp|Q12873|CHD3_HUMAN (1791)/sp|Q14839|CHD4_HUMAN (1304)-sp|Q14839|CHD4_HUMAN (1780)/sp|Q14839|CHD4_HUMAN (1304)-sp|O15315|RA51B_HUMAN (233)/	Intra-Protein	3	1	19	6	1	1
5958	CHD4only_BS3_HCD	20201218_QEHFX3_JLow_JZ_XLMS_C3.34728.34728.4.2.dta	4	3265.71	ESMAGNKPANAVLHK(7)-VLKQLEELLSDMK(3)	Cross-Linked	BS3_DSS_extended	3265.72	Oxidation[M](30)	1	0.0441174	-0.002437	-0.746237	sp|Q14839|CHD4_HUMAN (1844)-sp|Q14839|CHD4_HUMAN (1855)/	Intra-Protein	4	1	8.5	17.5	1	1
5959	CHD4only_BS3_HCD	20201218_QEHFX3_JLow_JZ_XLMS_C3.18403.18403.4.0.dta	4	2343.18	PGLGSKTGSMSK(6)-NNQSKFFR(4)	Cross-Linked	BS3_DSS_extended	2343.18	Oxidation[M](10)	1	0.0441651	0.005485	2.34084	sp|Q14839|CHD4_HUMAN (1206)-sp|Q8TDI0|CHD5_HUMAN (857)/sp|Q14839|CHD4_HUMAN (1206)-sp|Q12873|CHD3_HUMAN (893)/sp|Q14839|CHD4_HUMAN (1206)-sp|Q14839|CHD4_HUMAN (883)/	Intra-Protein	4	1	15	10	1	1
5960	CHD4only_BS3_HCD	20201218_QEHFX3_JLow_JZ_XLMS_C3.41216.41216.5.0.dta	5	5694.68	VCKDGGELLCCDTCPSSYHIHCLNPPLPEIPNGEWLCPR(3)-IKLGGFGSK(2)	Cross-Linked	BS3_DSS_extended	5694.68	Carbamidomethyl[C](2);Carbamidomethyl[C](10);Carbamidomethyl[C](11);Carbamidomethyl[C](14);Carbamidomethyl[C](22);Carbamidomethyl[C](37)	1	0.0441698	0.007151	1.25573	sp|Q14839|CHD4_HUMAN (456)-sp|Q14839|CHD4_HUMAN (297)/	Intra-Protein	4	1	24	7	1	1
5961	CHD4only_BS3_HCD	20201218_QEHFX3_JLow_JZ_XLMS_C1.1878.1878.5.0.dta	5	4168.09	ERTEEPMETEPKGAADVEK(12)-VEEKSAIDLTPIVVEDK(4)	Cross-Linked	BS3_DSS_extended	4168.07	null	1	0.044201	0.011692	2.80513	sp|Q14839|CHD4_HUMAN (1636)-sp|Q14839|CHD4_HUMAN (1647)/	Intra-Protein	1	1	22	18	1	1
5962	CHD4only_BS3_HCD	20201218_QEHFX3_JLow_JZ_XLMS_C1.1867.1867.4.0.dta	4	1699.05	IKLGGFGSK(2)-KVAPLK(1)	Cross-Linked	BS3_DSS_extended	1699.05	null	1	0.0442407	8.4e-05	0.049439	sp|Q14839|CHD4_HUMAN (297)-sp|Q14839|CHD4_HUMAN (290)/	Intra-Protein	1	1	6.5	5.5	1	1
5963	CHD4only_BS3_HCD	20201218_QEHFX3_JLow_JZ_XLMS_C2.21185.21185.4.0.dta	4	3132.54	IEENSLKEEESIEGEK(5)-KTYEIWHR(1)	Cross-Linked	BS3_DSS_extended	3132.54	null	1	0.0443979	-0.001225	-0.391057	sp|Q14839|CHD4_HUMAN (1570)-sp|Q14839|CHD4_HUMAN (1724)/	Intra-Protein	3	1	12	9	1	1
5964	CHD4only_BS3_HCD	20201218_QEHFX3_JLow_JZ_XLMS_C3.24247.24247.4.0.dta	4	2266.23	NMPSKTELIVR(4)-KVMIYR(1)	Cross-Linked	BS3_DSS_extended	2266.23	Oxidation[M](2);Oxidation[M](17)	1	0.0444429	0.00087	0.383898	sp|Q14839|CHD4_HUMAN (968)-sp|Q8TDI0|CHD5_HUMAN (1142)/sp|Q14839|CHD4_HUMAN (968)-sp|Q14839|CHD4_HUMAN (1168)/	Intra-Protein	4	1	12.5	9.5	1	1
5965	CHD4only_BS3_HCD	20201218_QEHFX3_JLow_JZ_XLMS_C2.38826.38826.4.0.dta	4	3249.73	ESMAGNKPANAVLHK(7)-VLKQLEELLSDMK(3)	Cross-Linked	BS3_DSS_extended	3249.72	null	1	0.0445228	0.005404	1.66291	sp|Q14839|CHD4_HUMAN (1844)-sp|Q14839|CHD4_HUMAN (1855)/	Intra-Protein	3	1	12.5	11.5	1	1
5966	CHD4only_BS3_HCD	20201218_QEHFX3_JLow_JZ_XLMS_C1.4930.4930.4.0.dta	4	1848.04	VPDAKKPK(5)-EGKGPNAR(3)	Cross-Linked	BS3_DSS_extended	1848.03	null	1	0.0445543	0.000872	0.471853	sp|Q14839|CHD4_HUMAN (284)-sp|Q14839|CHD4_HUMAN (266)/	Intra-Protein	1	1	8	11	1	1
5967	CHD4only_BS3_HCD	20201218_QEHFX3_JLow_JZ_XLMS_C2.31244.31244.4.0.dta	4	3063.56	IEENSLKEEESIEGEK(7)-KAFLNAIMR(1)	Cross-Linked	BS3_DSS_extended	3063.55	null	1	0.0449544	0.003586	1.17054	sp|Q14839|CHD4_HUMAN (1572)-sp|Q8TDI0|CHD5_HUMAN (1430)/sp|Q14839|CHD4_HUMAN (1572)-sp|Q14839|CHD4_HUMAN (1422)/	Intra-Protein	3	1	13	10	1	1
5968	CHD4only_BS3_HCD	20201218_QEHFX3_JLow_JZ_XLMS_C2.28839.28839.5.0.dta	5	5915.54	KQVNYNDGSQEDRDWQDDQSDNQSDYSVASEEGDEDFDER(1)-KAFLNAIMR(1)	Cross-Linked	BS3_DSS_extended	5915.54	null	1	0.0449695	0.00248	0.419235	sp|Q14839|CHD4_HUMAN (1341)-sp|Q8TDI0|CHD5_HUMAN (1430)/sp|Q14839|CHD4_HUMAN (1341)-sp|Q14839|CHD4_HUMAN (1422)/	Intra-Protein	3	1	22.5	8.5	1	1
5969	CHD4only_BS3_HCD	20201218_QEHFX3_JLow_JZ_XLMS_C3.26676.26676.4.0.dta	4	1998.08	NNQSKFFR(4)-LKADVFK(2)	Cross-Linked	BS3_DSS_extended	1998.08	null	1	0.0452525	-0.004008	-2.00592	sp|Q8TDI0|CHD5_HUMAN (857)-sp|Q8TDI0|CHD5_HUMAN (933)/sp|Q8TDI0|CHD5_HUMAN (857)-sp|Q12873|CHD3_HUMAN (969)/sp|Q8TDI0|CHD5_HUMAN (857)-sp|Q14839|CHD4_HUMAN (959)/sp|Q12873|CHD3_HUMAN (893)-sp|Q8TDI0|CHD5_HUMAN (933)/sp|Q12873|CHD3_HUMAN (893)-sp|Q12873|CHD3_HUMAN (969)/sp|Q12873|CHD3_HUMAN (893)-sp|Q14839|CHD4_HUMAN (959)/sp|Q14839|CHD4_HUMAN (883)-sp|Q8TDI0|CHD5_HUMAN (933)/sp|Q14839|CHD4_HUMAN …	Intra-Protein	4	1	8	6	1	1
5970	CHD4only_BS3_HCD	20201218_QEHFX3_JLow_JZ_XLMS_C2.25832.25832.6.0.dta	6	4554.25	VEEKSAIDLTPIVVEDKEEK(4)-ERTEEPMETEPKGAADVEK(12)	Cross-Linked	BS3_DSS_extended	4554.25	null	1	0.0452853	-0.00123	-0.270077	sp|Q14839|CHD4_HUMAN (1647)-sp|Q14839|CHD4_HUMAN (1636)/	Intra-Protein	3	1	22.5	20.5	1	1
5971	CHD4only_BS3_HCD	20201218_QEHFX3_JLow_JZ_XLMS_C3.20714.20714.4.1.dta	4	2045.09	KAFLNAIMR(1)-EGKGPNAR(3)	Cross-Linked	BS3_DSS_extended	2045.1	Oxidation[M](8)	1	0.0455828	-0.001895	-0.926607	sp|Q8TDI0|CHD5_HUMAN (1430)-sp|Q14839|CHD4_HUMAN (266)/sp|Q14839|CHD4_HUMAN (1422)-sp|Q14839|CHD4_HUMAN (266)/	Intra-Protein	4	1	14.5	9.5	1	1
5972	CHD4only_BS3_HCD	20201218_QEHFX3_JLow_JZ_XLMS_C2.4985.4985.5.0.dta	5	2413.22	KMSQPGSPSPK(1)-KTYEIWHR(1)	Cross-Linked	BS3_DSS_extended	2413.23	null	1	0.0456285	-0.017606	-7.29561	sp|Q14839|CHD4_HUMAN (1529)-sp|Q14839|CHD4_HUMAN (1724)/	Intra-Protein	3	1	12	12	1	1
5973	CHD4only_BS3_HCD	20201218_QEHFX3_JLow_JZ_XLMS_C2.24776.24776.4.2.dta	4	2753.37	KQVNYNDGSQEDR(1)-KAFLNAIMR(1)	Cross-Linked	BS3_DSS_extended	2753.37	null	1	0.04603	0.000833	0.302539	sp|Q14839|CHD4_HUMAN (1341)-sp|Q8TDI0|CHD5_HUMAN (1430)/sp|Q14839|CHD4_HUMAN (1341)-sp|Q14839|CHD4_HUMAN (1422)/	Intra-Protein	3	1	13.5	9.5	1	1
5974	CHD4only_BS3_HCD	20201218_QEHFX3_JLow_JZ_XLMS_C2.23274.23274.5.0.dta	5	3229.59	EVMLQNGETPKDLNDEK(11)-KTYEIWHR(1)	Cross-Linked	BS3_DSS_extended	3229.58	null	1	0.0461997	0.001683	0.52112	sp|Q14839|CHD4_HUMAN (1681)-sp|Q14839|CHD4_HUMAN (1724)/	Intra-Protein	3	1	16	11	1	1
5975	CHD4only_BS3_HCD	20201218_QEHFX3_JLow_JZ_XLMS_C3.29866.29866.4.0.dta	4	2261.26	NMPSKTELIVR(5)-LKADVFK(2)	Cross-Linked	BS3_DSS_extended	2261.26	Oxidation[M](2)	1	0.0462902	0.002573	1.13786	sp|Q14839|CHD4_HUMAN (969)-sp|Q8TDI0|CHD5_HUMAN (933)/sp|Q14839|CHD4_HUMAN (969)-sp|Q12873|CHD3_HUMAN (969)/sp|Q14839|CHD4_HUMAN (969)-sp|Q14839|CHD4_HUMAN (959)/	Intra-Protein	4	1	15	7	1	1
5976	CHD4only_BS3_HCD	20201218_QEHFX3_JLow_JZ_XLMS_C2.31652.31652.4.0.dta	4	2412.36	QKVDSLLENLEK(2)-KELTQIK(1)	Cross-Linked	BS3_DSS_extended	2412.36	null	1	0.0464458	0.002526	1.04711	sp|O60812|HNRC1_HUMAN (193)-sp|Q86SE5|RALYL_HUMAN (201)/sp|O60812|HNRC1_HUMAN (193)-sp|P07910|HNRPC_HUMAN (198)/sp|B7ZW38|HNRC3_HUMAN (193)-sp|Q86SE5|RALYL_HUMAN (201)/sp|B7ZW38|HNRC3_HUMAN (193)-sp|P07910|HNRPC_HUMAN (198)/sp|P0DMR1|HNRC4_HUMAN (193)-sp|Q86SE5|RALYL_HUMAN (201)/sp|P0DMR1|HNRC4_HUMAN (193)-sp|P07910|HNRPC_HUMAN (198)/sp|B2RXH8|HNRC2_HUMAN (193)-sp|Q86SE5|RALYL_HUMAN (201)/sp|B2RX…	Intra-Protein	3	1	12.5	6.5	1	1
5977	CHD4only_BS3_HCD	20201218_QEHFX3_JLow_JZ_XLMS_C3.29745.29745.5.0.dta	5	3419.66	KCCNHPYLFPVAAMEAPK(1)-PGLGSKTGSMSK(5)	Cross-Linked	BS3_DSS_extended	3419.66	Carbamidomethyl[C](2);Carbamidomethyl[C](3)	1	0.046491	0.003703	1.08286	sp|Q14839|CHD4_HUMAN (1017)-sp|Q14839|CHD4_HUMAN (1205)/	Intra-Protein	4	1	13.5	9.5	1	1
5978	CHD4only_BS3_HCD	20201218_QEHFX3_JLow_JZ_XLMS_C2.19889.19889.4.0.dta	4	2643.36	KEVMLQNGETPK(1)-KTYEIWHR(1)	Cross-Linked	BS3_DSS_extended	2643.36	null	1	0.0466953	0.001394	0.527359	sp|Q14839|CHD4_HUMAN (1670)-sp|Q14839|CHD4_HUMAN (1724)/	Intra-Protein	3	1	10	10	1	1
5979	CHD4only_BS3_HCD	20201218_QEHFX3_JLow_JZ_XLMS_C3.30899.30899.5.0.dta	5	4168.06	ERTEEPMETEPKGAADVEK(12)-VEEKSAIDLTPIVVEDK(5)	Cross-Linked	BS3_DSS_extended	4168.07	null	1	0.0468599	-0.012072	-2.8963	sp|Q14839|CHD4_HUMAN (1636)-sp|Q14839|CHD4_HUMAN (1648)/	Intra-Protein	4	1	12	11	1	1
5980	CHD4only_BS3_HCD	20201218_QEHFX3_JLow_JZ_XLMS_C3.14575.14575.4.0.dta	4	2053.17	KGHVHYLIK(1)-LGGFGSKR(6)	Cross-Linked	BS3_DSS_extended	2053.17	null	1	0.047046	-0.000943	-0.45929	sp|Q14839|CHD4_HUMAN (635)-sp|Q14839|CHD4_HUMAN (303)/	Intra-Protein	4	1	9	8	1	1
5981	CHD4only_BS3_HCD	20201218_QEHFX3_JLow_JZ_XLMS_C3.29266.29266.5.0.dta	5	3297.58	APEGKWSCPHCEK(5)-TLTNYKAFSQFVR(6)	Cross-Linked	BS3_DSS_extended	3297.58	Carbamidomethyl[C](8);Carbamidomethyl[C](11)	1	0.0470725	0.00262	0.794522	sp|Q8TDI0|CHD5_HUMAN (381)-sp|Q14839|CHD4_HUMAN (179)/sp|Q12873|CHD3_HUMAN (417)-sp|Q14839|CHD4_HUMAN (179)/sp|Q14839|CHD4_HUMAN (408)-sp|Q14839|CHD4_HUMAN (179)/	Intra-Protein	4	1	9	13	1	1
5982	CHD4only_BS3_HCD	20201218_QEHFX3_JLow_JZ_XLMS_C2.37553.37553.4.0.dta	4	2508.32	DPKFAEMEER(3)-DKPLPPLLAR(2)	Cross-Linked	BS3_DSS_extended	2508.32	null	1	0.0473911	0.000678	0.270301	sp|Q14839|CHD4_HUMAN (604)-sp|Q8TDI0|CHD5_HUMAN (1406)/sp|Q14839|CHD4_HUMAN (604)-sp|Q12873|CHD3_HUMAN (1394)/sp|Q14839|CHD4_HUMAN (604)-sp|Q14839|CHD4_HUMAN (1398)/	Intra-Protein	3	1	6.5	8.5	1	1
5983	CHD4only_BS3_HCD	20201218_QEHFX3_JLow_JZ_XLMS_C3.23182.23182.4.0.dta	4	1783.02	LKADVFK(2)-KVMIYR(1)	Cross-Linked	BS3_DSS_extended	1783.02	Oxidation[M](13)	1	0.0475204	-0.000614	-0.34436	sp|Q8TDI0|CHD5_HUMAN (933)-sp|Q8TDI0|CHD5_HUMAN (1142)/sp|Q8TDI0|CHD5_HUMAN (933)-sp|Q14839|CHD4_HUMAN (1168)/sp|Q12873|CHD3_HUMAN (969)-sp|Q8TDI0|CHD5_HUMAN (1142)/sp|Q12873|CHD3_HUMAN (969)-sp|Q14839|CHD4_HUMAN (1168)/sp|Q14839|CHD4_HUMAN (959)-sp|Q8TDI0|CHD5_HUMAN (1142)/sp|Q14839|CHD4_HUMAN (959)-sp|Q14839|CHD4_HUMAN (1168)/	Intra-Protein	4	1	6	11	1	1
5984	CHD4only_BS3_HCD	20201218_QEHFX3_JLow_JZ_XLMS_C3.26780.26780.4.0.dta	4	1998.08	NNQSKFFR(4)-LKADVFK(2)	Cross-Linked	BS3_DSS_extended	1998.08	null	1	0.0476958	-0.003232	-1.61755	sp|Q8TDI0|CHD5_HUMAN (857)-sp|Q8TDI0|CHD5_HUMAN (933)/sp|Q8TDI0|CHD5_HUMAN (857)-sp|Q12873|CHD3_HUMAN (969)/sp|Q8TDI0|CHD5_HUMAN (857)-sp|Q14839|CHD4_HUMAN (959)/sp|Q12873|CHD3_HUMAN (893)-sp|Q8TDI0|CHD5_HUMAN (933)/sp|Q12873|CHD3_HUMAN (893)-sp|Q12873|CHD3_HUMAN (969)/sp|Q12873|CHD3_HUMAN (893)-sp|Q14839|CHD4_HUMAN (959)/sp|Q14839|CHD4_HUMAN (883)-sp|Q8TDI0|CHD5_HUMAN (933)/sp|Q14839|CHD4_HUMAN …	Intra-Protein	4	1	10	6	1	1
5985	CHD4only_BS3_HCD	20201218_QEHFX3_JLow_JZ_XLMS_C3.31882.31882.4.0.dta	4	2245.27	NMPSKTELIVR(5)-LKADVFK(2)	Cross-Linked	BS3_DSS_extended	2245.26	null	1	0.0486435	0.006057	2.69768	sp|Q14839|CHD4_HUMAN (969)-sp|Q8TDI0|CHD5_HUMAN (933)/sp|Q14839|CHD4_HUMAN (969)-sp|Q12873|CHD3_HUMAN (969)/sp|Q14839|CHD4_HUMAN (969)-sp|Q14839|CHD4_HUMAN (959)/	Intra-Protein	4	1	14	6	1	1
5986	CHD4only_BS3_HCD	20201218_QEHFX3_JLow_JZ_XLMS_C2.28551.28551.4.0.dta	4	2893.46	EIIKQEESVDPDYWEK(4)-NKFLAR(2)	Cross-Linked	BS3_DSS_extended	2893.46	null	1	0.0486662	0.001626	0.561957	sp|Q14839|CHD4_HUMAN (1304)-sp|Q8TDI0|CHD5_HUMAN (1787)/sp|Q14839|CHD4_HUMAN (1304)-sp|Q12873|CHD3_HUMAN (1791)/sp|Q14839|CHD4_HUMAN (1304)-sp|Q14839|CHD4_HUMAN (1780)/sp|Q14839|CHD4_HUMAN (1304)-sp|O15315|RA51B_HUMAN (233)/	Intra-Protein	3	1	22	7	1	1
5987	CHD4only_BS3_HCD	20201218_QEHFX3_JLow_JZ_XLMS_C1.5050.5050.4.0.dta	4	2870.66	FKLLEQALVIEEQLRR(2)-NKFLAR(2)	Cross-Linked	BS3_DSS_extended	2870.66	null	1	0.0489615	-0.002351	-0.818975	sp|Q8TDI0|CHD5_HUMAN (1794)-sp|Q8TDI0|CHD5_HUMAN (1787)/sp|Q8TDI0|CHD5_HUMAN (1794)-sp|Q12873|CHD3_HUMAN (1791)/sp|Q8TDI0|CHD5_HUMAN (1794)-sp|Q14839|CHD4_HUMAN (1780)/sp|Q8TDI0|CHD5_HUMAN (1794)-sp|O15315|RA51B_HUMAN (233)/sp|Q12873|CHD3_HUMAN (1798)-sp|Q8TDI0|CHD5_HUMAN (1787)/sp|Q12873|CHD3_HUMAN (1798)-sp|Q12873|CHD3_HUMAN (1791)/sp|Q12873|CHD3_HUMAN (1798)-sp|Q14839|CHD4_HUMAN (1780)/sp|Q128…	Intra-Protein	1	1	23.5	5.5	1	1
5988	CHD4only_BS3_HCD	20201218_QEHFX3_JLow_JZ_XLMS_C3.30009.30009.5.0.dta	5	4129.87	FGTEELFKDEATDGGGDNK(8)-EGEDSSVIHYDDKAIER(5)	Cross-Linked	BS3_DSS_extended	4129.86	null	1	0.0489629	0.008881	2.15043	sp|Q14839|CHD4_HUMAN (1228)-sp|Q14839|CHD4_HUMAN (1244)/	Intra-Protein	4	1	17	9	1	1
5989	CHD4only_BS3_HCD	20201218_QEHFX3_JLow_JZ_XLMS_C3.45142.45142.4.0.dta	4	3435.62	NQDETEDTELQGMNEYLSSFK(16)-LKADVFK(2)	Cross-Linked	BS3_DSS_extended	3435.61	null	1	0.0494246	0.010466	3.04632	sp|Q14839|CHD4_HUMAN (1276)-sp|Q8TDI0|CHD5_HUMAN (933)/sp|Q14839|CHD4_HUMAN (1276)-sp|Q12873|CHD3_HUMAN (969)/sp|Q14839|CHD4_HUMAN (1276)-sp|Q14839|CHD4_HUMAN (959)/	Intra-Protein	4	1	20	5	1	1
5990	CHD4only_BS3_HCD	20201218_QEHFX3_JLow_JZ_XLMS_C3.38891.38891.6.0.dta	6	5443.59	VCKDGGELLCCDTCPSSYHIHCLNPPLPEIPNGEWLCPR(3)-KVAPLK(1)	Cross-Linked	BS3_DSS_extended	5443.59	Carbamidomethyl[C](2);Carbamidomethyl[C](10);Carbamidomethyl[C](11);Carbamidomethyl[C](14);Carbamidomethyl[C](22);Carbamidomethyl[C](37)	1	0.0495017	0.002639	0.484791	sp|Q14839|CHD4_HUMAN (456)-sp|Q14839|CHD4_HUMAN (290)/	Intra-Protein	4	1	16	6	1	1
5991	CHD4only_BS3_HCD	20201218_QEHFX3_JLow_JZ_XLMS_C3.30421.30421.4.0.dta	4	2261.26	NMPSKTELIVR(5)-LKADVFK(2)	Cross-Linked	BS3_DSS_extended	2261.26	Oxidation[M](2)	1	0.049781	0.001412	0.624431	sp|Q14839|CHD4_HUMAN (969)-sp|Q8TDI0|CHD5_HUMAN (933)/sp|Q14839|CHD4_HUMAN (969)-sp|Q12873|CHD3_HUMAN (969)/sp|Q14839|CHD4_HUMAN (969)-sp|Q14839|CHD4_HUMAN (959)/	Intra-Protein	4	1	15	6	1	1
5992	CHD4only_BS3_HCD	20201218_QEHFX3_JLow_JZ_XLMS_C3.39120.39120.6.1.dta	6	6754.95	VCKDGGELLCCDTCPSSYHIHCLNPPLPEIPNGEWLCPR(3)-KNDMDEPPSGDFGGDEEK(1)	Cross-Linked	BS3_DSS_extended	6754.93	Carbamidomethyl[C](2);Carbamidomethyl[C](10);Carbamidomethyl[C](11);Carbamidomethyl[C](14);Carbamidomethyl[C](22);Carbamidomethyl[C](37)	1	0.0501674	0.01918	2.83941	sp|Q14839|CHD4_HUMAN (456)-sp|Q14839|CHD4_HUMAN (577)/	Intra-Protein	4	1	12	11	1	1
5993	CHD4only_BS3_HCD	20201218_QEHFX3_JLow_JZ_XLMS_C2.15703.15703.3.0.dta	3	1717.97	LKADVFK(2)-EDQIKK(5)	Cross-Linked	BS3_DSS_extended	1717.97	null	1	0.0503321	-0.000211	-0.122819	sp|Q8TDI0|CHD5_HUMAN (933)-sp|Q02224|CENPE_HUMAN (592)/sp|Q8TDI0|CHD5_HUMAN (933)-sp|Q8TDI0|CHD5_HUMAN (918)/sp|Q8TDI0|CHD5_HUMAN (933)-sp|Q2TB90|HKDC1_HUMAN (20)/sp|Q8TDI0|CHD5_HUMAN (933)-sp|Q12873|CHD3_HUMAN (954)/sp|Q8TDI0|CHD5_HUMAN (933)-sp|Q14839|CHD4_HUMAN (944)/sp|Q12873|CHD3_HUMAN (969)-sp|Q02224|CENPE_HUMAN (592)/sp|Q12873|CHD3_HUMAN (969)-sp|Q8TDI0|CHD5_HUMAN (918)/sp|Q12873|CHD3_HUMA…	Intra-Protein	3	1	11	11	1	1
5994	CHD4only_BS3_HCD	20201218_QEHFX3_JLow_JZ_XLMS_C1.1746.1746.4.1.dta	4	2714.56	FKLLEQALVIEEQLR(2)-NKFLAR(2)	Cross-Linked	BS3_DSS_extended	2714.56	null	1	0.0503741	0.003003	1.10626	sp|Q8TDI0|CHD5_HUMAN (1794)-sp|Q8TDI0|CHD5_HUMAN (1787)/sp|Q8TDI0|CHD5_HUMAN (1794)-sp|Q12873|CHD3_HUMAN (1791)/sp|Q8TDI0|CHD5_HUMAN (1794)-sp|Q14839|CHD4_HUMAN (1780)/sp|Q8TDI0|CHD5_HUMAN (1794)-sp|O15315|RA51B_HUMAN (233)/sp|Q12873|CHD3_HUMAN (1798)-sp|Q8TDI0|CHD5_HUMAN (1787)/sp|Q12873|CHD3_HUMAN (1798)-sp|Q12873|CHD3_HUMAN (1791)/sp|Q12873|CHD3_HUMAN (1798)-sp|Q14839|CHD4_HUMAN (1780)/sp|Q128…	Intra-Protein	1	1	18.5	4.5	1	1
5995	CHD4only_BS3_HCD	20201218_QEHFX3_JLow_JZ_XLMS_C3.39547.39547.5.0.dta	5	3265.72	ESMAGNKPANAVLHK(2)-VLKQLEELLSDMK(3)	Cross-Linked	BS3_DSS_extended	3265.72	Oxidation[M](3)	1	0.0505241	-0.001401	-0.429002	sp|Q14839|CHD4_HUMAN (1839)-sp|Q14839|CHD4_HUMAN (1855)/	Intra-Protein	4	1	8.5	11.5	1	1
5996	CHD4only_BS3_HCD	20201218_QEHFX3_JLow_JZ_XLMS_C2.19411.19411.5.0.dta	5	3076.65	KLERPPETPTVDPTVK(8)-KTYEIWHR(1)	Cross-Linked	BS3_DSS_extended	3076.65	null	1	0.0506403	0.003112	1.01149	sp|Q14839|CHD4_HUMAN (703)-sp|Q14839|CHD4_HUMAN (1724)/	Intra-Protein	3	1	12	8	1	1
5997	CHD4only_BS3_HCD	20201218_QEHFX3_JLow_JZ_XLMS_C2.28184.28184.4.1.dta	4	2967.49	YAILNEPFKGEMNR(9)-KTYEIWHR(1)	Cross-Linked	BS3_DSS_extended	2967.48	Oxidation[M](12)	1	0.0508026	0.004391	1.47971	sp|Q14839|CHD4_HUMAN (1766)-sp|Q14839|CHD4_HUMAN (1724)/	Intra-Protein	3	1	17.5	7.5	1	1
5998	CHD4only_BS3_HCD	20201218_QEHFX3_JLow_JZ_XLMS_C3.24868.24868.4.0.dta	4	2417.36	NMPSKTELIVR(4)-RLKADVFK(3)	Cross-Linked	BS3_DSS_extended	2417.36	Oxidation[M](2)	1	0.0510888	0.003164	1.30887	sp|Q14839|CHD4_HUMAN (968)-sp|Q8TDI0|CHD5_HUMAN (933)/sp|Q14839|CHD4_HUMAN (968)-sp|Q12873|CHD3_HUMAN (969)/sp|Q14839|CHD4_HUMAN (968)-sp|Q14839|CHD4_HUMAN (959)/	Intra-Protein	4	1	15	13	1	1
5999	CHD4only_BS3_HCD	20201218_QEHFX3_JLow_JZ_XLMS_C3.32147.32147.4.0.dta	4	2245.26	NMPSKTELIVR(5)-LKADVFK(2)	Cross-Linked	BS3_DSS_extended	2245.26	null	1	0.0512111	0.003151	1.4034	sp|Q14839|CHD4_HUMAN (969)-sp|Q8TDI0|CHD5_HUMAN (933)/sp|Q14839|CHD4_HUMAN (969)-sp|Q12873|CHD3_HUMAN (969)/sp|Q14839|CHD4_HUMAN (969)-sp|Q14839|CHD4_HUMAN (959)/	Intra-Protein	4	1	13	6	1	1
6000	CHD4only_BS3_HCD	20201218_QEHFX3_JLow_JZ_XLMS_C3.28321.28321.4.0.dta	4	2373.28	TLTNYKAFSQFVR(5)-KEASVK(1)	Cross-Linked	BS3_DSS_extended	2373.28	null	1	0.0522867	-9e-05	-0.037922	sp|Q14839|CHD4_HUMAN (178)-sp|Q14839|CHD4_HUMAN (839)/	Intra-Protein	4	1	11	6	1	1
6001	CHD4only_BS3_HCD	20201218_QEHFX3_JLow_JZ_XLMS_C3.26800.26800.4.0.dta	4	2250.23	NMPSKTELIVR(4)-KVMIYR(1)	Cross-Linked	BS3_DSS_extended	2250.24	Oxidation[M](2)	1	0.0523641	-0.001438	-0.639044	sp|Q14839|CHD4_HUMAN (968)-sp|Q8TDI0|CHD5_HUMAN (1142)/sp|Q14839|CHD4_HUMAN (968)-sp|Q14839|CHD4_HUMAN (1168)/	Intra-Protein	4	1	11.5	4.5	1	1
6002	CHD4only_BS3_HCD	20201218_QEHFX3_JLow_JZ_XLMS_C3.28753.28753.4.0.dta	4	2261.26	NMPSKTELIVR(5)-LKADVFK(2)	Cross-Linked	BS3_DSS_extended	2261.26	Oxidation[M](2)	1	0.0529417	0.004941	2.18507	sp|Q14839|CHD4_HUMAN (969)-sp|Q8TDI0|CHD5_HUMAN (933)/sp|Q14839|CHD4_HUMAN (969)-sp|Q12873|CHD3_HUMAN (969)/sp|Q14839|CHD4_HUMAN (969)-sp|Q14839|CHD4_HUMAN (959)/	Intra-Protein	4	1	15	6	1	1
6003	CHD4only_BS3_HCD	20201218_QEHFX3_JLow_JZ_XLMS_C3.25567.25567.4.0.dta	4	2417.36	NMPSKTELIVR(5)-RLKADVFK(3)	Cross-Linked	BS3_DSS_extended	2417.36	Oxidation[M](2)	1	0.0530832	0.001692	0.699938	sp|Q14839|CHD4_HUMAN (969)-sp|Q8TDI0|CHD5_HUMAN (933)/sp|Q14839|CHD4_HUMAN (969)-sp|Q12873|CHD3_HUMAN (969)/sp|Q14839|CHD4_HUMAN (969)-sp|Q14839|CHD4_HUMAN (959)/	Intra-Protein	4	1	16	10	1	1
6004	CHD4only_BS3_HCD	20201218_QEHFX3_JLow_JZ_XLMS_C3.33404.33404.4.0.dta	4	2245.26	NMPSKTELIVR(4)-LKADVFK(2)	Cross-Linked	BS3_DSS_extended	2245.26	null	1	0.0531034	3.9e-05	0.01737	sp|Q14839|CHD4_HUMAN (968)-sp|Q8TDI0|CHD5_HUMAN (933)/sp|Q14839|CHD4_HUMAN (968)-sp|Q12873|CHD3_HUMAN (969)/sp|Q14839|CHD4_HUMAN (968)-sp|Q14839|CHD4_HUMAN (959)/	Intra-Protein	4	1	9	5	1	1
6005	CHD4only_BS3_HCD	20201218_QEHFX3_JLow_JZ_XLMS_C3.20045.20045.4.0.dta	4	2034.11	NNQSKFFR(4)-NPKIAVSK(3)	Cross-Linked	BS3_DSS_extended	2034.11	null	1	0.0532801	0.0015	0.737422	sp|Q8TDI0|CHD5_HUMAN (857)-sp|Q14839|CHD4_HUMAN (195)/sp|Q12873|CHD3_HUMAN (893)-sp|Q14839|CHD4_HUMAN (195)/sp|Q14839|CHD4_HUMAN (883)-sp|Q14839|CHD4_HUMAN (195)/	Intra-Protein	4	1	6.5	7.5	1	1
6006	CHD4only_BS3_HCD	20201218_QEHFX3_JLow_JZ_XLMS_C3.39527.39527.4.0.dta	4	2781.45	TGSMSKQELDDILK(3)-KAFLNAIMR(1)	Cross-Linked	BS3_DSS_extended	2781.45	Oxidation[M](4)	1	0.0536409	0.001915	0.688489	sp|Q14839|CHD4_HUMAN (1209)-sp|Q8TDI0|CHD5_HUMAN (1430)/sp|Q14839|CHD4_HUMAN (1209)-sp|Q14839|CHD4_HUMAN (1422)/	Intra-Protein	4	1	11	8	1	1
6007	CHD4only_BS3_HCD	20201218_QEHFX3_JLow_JZ_XLMS_C3.43597.43597.4.1.dta	4	3085.69	VEEKSAIDLTPIVVEDK(4)-KAFLNAIMR(1)	Cross-Linked	BS3_DSS_extended	3085.68	null	1	0.0537619	0.004644	1.50501	sp|Q14839|CHD4_HUMAN (1647)-sp|Q8TDI0|CHD5_HUMAN (1430)/sp|Q14839|CHD4_HUMAN (1647)-sp|Q14839|CHD4_HUMAN (1422)/	Intra-Protein	4	1	11	7	1	1
6008	CHD4only_BS3_HCD	20201218_QEHFX3_JLow_JZ_XLMS_C2.22948.22948.5.0.dta	5	2842.49	SAIDLTPIVVEDKEEK(13)-KEEEEKK(1)	Cross-Linked	BS3_DSS_extended	2842.48	null	1	0.0540316	0.003694	1.29957	sp|Q14839|CHD4_HUMAN (1660)-sp|Q14839|CHD4_HUMAN (1664)/sp|Q14839|CHD4_HUMAN (1660)-sp|Q9HAU5|RENT2_HUMAN (89)/	Intra-Protein	3	1	25.5	8.5	1	1
6009	CHD4only_BS3_HCD	20201218_QEHFX3_JLow_JZ_XLMS_C3.29963.29963.4.0.dta	4	3007.66	KLERPPETPTVDPTVK(8)-KAFLNAIMR(1)	Cross-Linked	BS3_DSS_extended	3007.66	null	1	0.0541498	0.000721	0.239721	sp|Q14839|CHD4_HUMAN (703)-sp|Q8TDI0|CHD5_HUMAN (1430)/sp|Q14839|CHD4_HUMAN (703)-sp|Q14839|CHD4_HUMAN (1422)/	Intra-Protein	4	1	9	10	1	1
6010	CHD4only_BS3_HCD	20201218_QEHFX3_JLow_JZ_XLMS_C2.33868.33868.5.0.dta	5	3055.6	SAIDLTPIVVEDKEEK(13)-KTYEIWHR(2)	Cross-Linked	BS3_DSS_extended	3055.6	null	1	0.054409	-0.000881	-0.288323	sp|Q14839|CHD4_HUMAN (1660)-sp|Q14839|CHD4_HUMAN (1725)/	Intra-Protein	3	1	10	9	1	1
6011	CHD4only_BS3_HCD	20201218_QEHFX3_JLow_JZ_XLMS_C3.30992.30992.5.2.dta	5	2967.48	YAILNEPFKGEMNR(9)-KTYEIWHR(1)	Cross-Linked	BS3_DSS_extended	2967.48	Oxidation[M](12)	1	0.0545646	0.001007	0.339345	sp|Q14839|CHD4_HUMAN (1766)-sp|Q14839|CHD4_HUMAN (1724)/	Intra-Protein	4	1	9.5	6.5	1	1
6012	CHD4only_BS3_HCD	20201218_QEHFX3_JLow_JZ_XLMS_C2.30809.30809.4.0.dta	4	3411.79	VEEKSAIDLTPIVVEDK(4)-KEVMLQNGETPK(1)	Cross-Linked	BS3_DSS_extended	3411.78	Oxidation[M](24)	1	0.0546167	0.009715	2.84749	sp|Q14839|CHD4_HUMAN (1647)-sp|Q14839|CHD4_HUMAN (1670)/	Intra-Protein	3	1	14.5	11.5	1	1
6013	CHD4only_BS3_HCD	20201218_QEHFX3_JLow_JZ_XLMS_C3.31714.31714.4.0.dta	4	2261.26	NMPSKTELIVR(4)-LKADVFK(2)	Cross-Linked	BS3_DSS_extended	2261.26	Oxidation[M](2)	1	0.0546854	0.001281	0.566499	sp|Q14839|CHD4_HUMAN (968)-sp|Q8TDI0|CHD5_HUMAN (933)/sp|Q14839|CHD4_HUMAN (968)-sp|Q12873|CHD3_HUMAN (969)/sp|Q14839|CHD4_HUMAN (968)-sp|Q14839|CHD4_HUMAN (959)/	Intra-Protein	4	1	10	5	1	1
6014	CHD4only_BS3_HCD	20201218_QEHFX3_JLow_JZ_XLMS_C3.30118.30118.4.0.dta	4	2176.25	YQKSTELLIR(3)-KLPFQR(1)	Cross-Linked	BS3_DSS_extended	2176.25	null	1	0.0548293	-0.000407	-0.187019	sp|Q6NXT2|H3C_HUMAN (56)-sp|Q6NXT2|H3C_HUMAN (64)/sp|Q6NXT2|H3C_HUMAN (56)-sp|Q71DI3|H32_HUMAN (65)/sp|Q6NXT2|H3C_HUMAN (56)-sp|Q16695|H31T_HUMAN (65)/sp|Q6NXT2|H3C_HUMAN (56)-sp|P0DPK5|H3Y2_HUMAN (65)/sp|Q6NXT2|H3C_HUMAN (56)-sp|P84243|H33_HUMAN (65)/sp|Q6NXT2|H3C_HUMAN (56)-sp|P0DPK2|H3Y1_HUMAN (65)/sp|Q6NXT2|H3C_HUMAN (56)-sp|P68431|H31_HUMAN (65)/sp|Q71DI3|H32_HUMAN (57)-sp|Q6NXT2|H3C_HUMAN (…	Intra-Protein	4	1	8.5	7.5	1	1
6015	CHD4only_BS3_HCD	20201218_QEHFX3_JLow_JZ_XLMS_C3.36899.36899.3.0.dta	3	2881.49	YAILNEPFKGEMNR(9)-GNFLEIKNK(7)	Cross-Linked	BS3_DSS_extended	2881.49	null	1	0.0550214	0.003131	1.08659	sp|Q14839|CHD4_HUMAN (1766)-sp|Q14839|CHD4_HUMAN (1778)/	Intra-Protein	4	1	17	11	1	1
6016	CHD4only_BS3_HCD	20201218_QEHFX3_JLow_JZ_XLMS_C3.36314.36314.4.1.dta	4	3042.55	VSAKNALESYAFNMK(2)-AMTKDNNLLGR(4)	Cross-Linked	BS3_DSS_extended	3042.54	null	1	0.0551958	0.012632	4.1518	sp|P0DMV9|HS71B_HUMAN (537)-sp|P0DMV9|HS71B_HUMAN (451)/sp|P0DMV9|HS71B_HUMAN (537)-sp|P34931|HS71L_HUMAN (453)/sp|P0DMV9|HS71B_HUMAN (537)-sp|P17066|HSP76_HUMAN (453)/sp|P0DMV9|HS71B_HUMAN (537)-sp|P0DMV8|HS71A_HUMAN (451)/sp|P0DMV8|HS71A_HUMAN (537)-sp|P0DMV9|HS71B_HUMAN (451)/sp|P0DMV8|HS71A_HUMAN (537)-sp|P34931|HS71L_HUMAN (453)/sp|P0DMV8|HS71A_HUMAN (537)-sp|P17066|HSP76_HUMAN (453)/sp|P0DM…	Intra-Protein	4	1	8	10	1	1
6017	CHD4only_BS3_HCD	20201218_QEHFX3_JLow_JZ_XLMS_C3.23614.23614.5.0.dta	5	2018.1	KTYEIWHR(1)-NKFLAR(2)	Cross-Linked	BS3_DSS_extended	2018.1	null	1	0.0553436	0.002247	1.11343	sp|Q14839|CHD4_HUMAN (1724)-sp|Q8TDI0|CHD5_HUMAN (1787)/sp|Q14839|CHD4_HUMAN (1724)-sp|Q12873|CHD3_HUMAN (1791)/sp|Q14839|CHD4_HUMAN (1724)-sp|Q14839|CHD4_HUMAN (1780)/sp|Q14839|CHD4_HUMAN (1724)-sp|O15315|RA51B_HUMAN (233)/	Intra-Protein	4	1	5.5	4.5	1	1
6018	CHD4only_BS3_HCD	20201218_QEHFX3_JLow_JZ_XLMS_C2.26894.26894.4.0.dta	4	4184.07	ERTEEPMETEPKGAADVEK(12)-VEEKSAIDLTPIVVEDK(4)	Cross-Linked	BS3_DSS_extended	4184.07	Oxidation[M](7)	1	0.0554184	0.004876	1.16537	sp|Q14839|CHD4_HUMAN (1636)-sp|Q14839|CHD4_HUMAN (1647)/	Intra-Protein	3	1	21	18	1	1
6019	CHD4only_BS3_HCD	20201218_QEHFX3_JLow_JZ_XLMS_C2.42088.42088.4.0.dta	4	3085.69	VEEKSAIDLTPIVVEDK(4)-KAFLNAIMR(1)	Cross-Linked	BS3_DSS_extended	3085.68	null	1	0.0557112	0.001977	0.6407	sp|Q14839|CHD4_HUMAN (1647)-sp|Q8TDI0|CHD5_HUMAN (1430)/sp|Q14839|CHD4_HUMAN (1647)-sp|Q14839|CHD4_HUMAN (1422)/	Intra-Protein	3	1	13	7	1	1
6020	CHD4only_BS3_HCD	20201218_QEHFX3_JLow_JZ_XLMS_C2.31358.31358.4.1.dta	4	2834.45	TGSMSKQELDDILK(6)-KTYEIWHR(2)	Cross-Linked	BS3_DSS_extended	2834.44	null	1	0.0557407	0.006572	2.31862	sp|Q14839|CHD4_HUMAN (1212)-sp|Q14839|CHD4_HUMAN (1725)/	Intra-Protein	3	1	13	10	1	1
6021	CHD4only_BS3_HCD	20201218_QEHFX3_JLow_JZ_XLMS_C3.29454.29454.5.0.dta	5	4184.09	ERTEEPMETEPKGAADVEK(12)-VEEKSAIDLTPIVVEDK(5)	Cross-Linked	BS3_DSS_extended	4184.07	Oxidation[M](7)	1	0.0557818	0.021935	5.24251	sp|Q14839|CHD4_HUMAN (1636)-sp|Q14839|CHD4_HUMAN (1648)/	Intra-Protein	4	1	11	12	1	1
6022	CHD4only_BS3_HCD	20201218_QEHFX3_JLow_JZ_XLMS_C2.35327.35327.4.0.dta	4	2452.24	DPKFAEMEER(3)-KAFLNAIMR(1)	Cross-Linked	BS3_DSS_extended	2452.24	null	1	0.0558055	0.002216	0.903665	sp|Q14839|CHD4_HUMAN (604)-sp|Q8TDI0|CHD5_HUMAN (1430)/sp|Q14839|CHD4_HUMAN (604)-sp|Q14839|CHD4_HUMAN (1422)/	Intra-Protein	3	1	10.5	9.5	1	1
6023	CHD4only_BS3_HCD	20201218_QEHFX3_JLow_JZ_XLMS_C2.27300.27300.4.0.dta	4	2488.26	WSMPELAEVEENKK(13)-KEASVK(1)	Cross-Linked	BS3_DSS_extended	2488.26	null	1	0.0559595	0.000654	0.262834	sp|Q14839|CHD4_HUMAN (1528)-sp|Q14839|CHD4_HUMAN (839)/	Intra-Protein	3	1	14.5	5.5	1	1
6024	CHD4only_BS3_HCD	20201218_QEHFX3_JLow_JZ_XLMS_C3.25719.25719.4.1.dta	4	2090.14	KTYEIWHR(2)-LKADVFK(2)	Cross-Linked	BS3_DSS_extended	2090.14	null	1	0.0560642	-0.001369	-0.654979	sp|Q14839|CHD4_HUMAN (1725)-sp|Q8TDI0|CHD5_HUMAN (933)/sp|Q14839|CHD4_HUMAN (1725)-sp|Q12873|CHD3_HUMAN (969)/sp|Q14839|CHD4_HUMAN (1725)-sp|Q14839|CHD4_HUMAN (959)/	Intra-Protein	4	1	8	5	1	1
6025	CHD4only_BS3_HCD	20201218_QEHFX3_JLow_JZ_XLMS_C2.30025.30025.4.0.dta	4	3167.47	KNDMDEPPSGDFGGDEEK(1)-KAFLNAIMR(1)	Cross-Linked	BS3_DSS_extended	3167.47	null	1	0.0560732	0.000612	0.193214	sp|Q14839|CHD4_HUMAN (577)-sp|Q8TDI0|CHD5_HUMAN (1430)/sp|Q14839|CHD4_HUMAN (577)-sp|Q14839|CHD4_HUMAN (1422)/	Intra-Protein	3	1	24	12	1	1
6026	CHD4only_BS3_HCD	20201218_QEHFX3_JLow_JZ_XLMS_C3.25554.25554.5.0.dta	5	2417.36	NMPSKTELIVR(5)-RLKADVFK(3)	Cross-Linked	BS3_DSS_extended	2417.36	Oxidation[M](2)	1	0.0571795	-0.000915	-0.378512	sp|Q14839|CHD4_HUMAN (969)-sp|Q8TDI0|CHD5_HUMAN (933)/sp|Q14839|CHD4_HUMAN (969)-sp|Q12873|CHD3_HUMAN (969)/sp|Q14839|CHD4_HUMAN (969)-sp|Q14839|CHD4_HUMAN (959)/	Intra-Protein	4	1	11	7	1	1
6027	CHD4only_BS3_HCD	20201218_QEHFX3_JLow_JZ_XLMS_C2.27723.27723.4.0.dta	4	3183.46	KNDMDEPPSGDFGGDEEK(1)-KAFLNAIMR(1)	Cross-Linked	BS3_DSS_extended	3183.46	Oxidation[M](4)	1	0.0572507	0.000441	0.138528	sp|Q14839|CHD4_HUMAN (577)-sp|Q8TDI0|CHD5_HUMAN (1430)/sp|Q14839|CHD4_HUMAN (577)-sp|Q14839|CHD4_HUMAN (1422)/	Intra-Protein	3	1	12	8	1	1
6028	CHD4only_BS3_HCD	20201218_QEHFX3_JLow_JZ_XLMS_C2.39066.39066.4.0.dta	4	2725.51	YGIKPEWMMIHR(4)-VQKILIWK(3)	Cross-Linked	BS3_DSS_extended	2725.51	null	1	0.0573334	0.001151	0.422307	sp|Q8TDI0|CHD5_HUMAN (588)-sp|Q14839|CHD4_HUMAN (504)/sp|Q14839|CHD4_HUMAN (618)-sp|Q14839|CHD4_HUMAN (504)/	Intra-Protein	3	1	10	6	1	1
6029	CHD4only_BS3_HCD	20201218_QEHFX3_JLow_JZ_XLMS_C3.24637.24637.5.0.dta	5	3858.9	GHLSRPEAQSLSPYTTSANR(4)-DISSSLNSLADSNAR(4)	Cross-Linked	BS3_DSS_extended	3858.89	null	1	0.0573404	0.011916	3.08794	sp|O94776|MTA2_HUMAN (427)-sp|O94776|MTA2_HUMAN (53)/	Intra-Protein	4	1	6.5	8.5	1	1
6030	CHD4only_BS3_HCD	20201218_QEHFX3_JLow_JZ_XLMS_C3.27819.27819.4.1.dta	4	2786.35	APEGKWSCPHCEK(5)-KAFLNAIMR(1)	Cross-Linked	BS3_DSS_extended	2786.36	Carbamidomethyl[C](8);Carbamidomethyl[C](11)	1	0.0578244	-0.006239	-2.23912	sp|Q8TDI0|CHD5_HUMAN (381)-sp|Q8TDI0|CHD5_HUMAN (1430)/sp|Q8TDI0|CHD5_HUMAN (381)-sp|Q14839|CHD4_HUMAN (1422)/sp|Q12873|CHD3_HUMAN (417)-sp|Q8TDI0|CHD5_HUMAN (1430)/sp|Q12873|CHD3_HUMAN (417)-sp|Q14839|CHD4_HUMAN (1422)/sp|Q14839|CHD4_HUMAN (408)-sp|Q8TDI0|CHD5_HUMAN (1430)/sp|Q14839|CHD4_HUMAN (408)-sp|Q14839|CHD4_HUMAN (1422)/	Intra-Protein	4	1	9	8	1	1
6031	CHD4only_BS3_HCD	20201218_QEHFX3_JLow_JZ_XLMS_C2.24495.24495.4.1.dta	4	2521.22	DPKFAEMEER(3)-KTYEIWHR(1)	Cross-Linked	BS3_DSS_extended	2521.22	null	1	0.0579701	0.000838	0.332379	sp|Q14839|CHD4_HUMAN (604)-sp|Q14839|CHD4_HUMAN (1724)/	Intra-Protein	3	1	9.5	8.5	1	1
6032	CHD4only_BS3_HCD	20201218_QEHFX3_JLow_JZ_XLMS_C3.25724.25724.5.0.dta	5	2090.14	KTYEIWHR(2)-LKADVFK(2)	Cross-Linked	BS3_DSS_extended	2090.14	null	1	0.0580285	-0.000573	-0.274144	sp|Q14839|CHD4_HUMAN (1725)-sp|Q8TDI0|CHD5_HUMAN (933)/sp|Q14839|CHD4_HUMAN (1725)-sp|Q12873|CHD3_HUMAN (969)/sp|Q14839|CHD4_HUMAN (1725)-sp|Q14839|CHD4_HUMAN (959)/	Intra-Protein	4	1	6	4	1	1
6033	CHD4only_BS3_HCD	20201218_QEHFX3_JLow_JZ_XLMS_C2.28087.28087.4.0.dta	4	2375.27	GAADVEKVEEK(7)-KAFLNAIMR(1)	Cross-Linked	BS3_DSS_extended	2375.26	null	1	0.0581549	0.0035	1.47352	sp|Q14839|CHD4_HUMAN (1643)-sp|Q8TDI0|CHD5_HUMAN (1430)/sp|Q14839|CHD4_HUMAN (1643)-sp|Q14839|CHD4_HUMAN (1422)/	Intra-Protein	3	1	10	11	1	1
6034	CHD4only_BS3_HCD	20201218_QEHFX3_JLow_JZ_XLMS_C2.31105.31105.5.0.dta	5	3156.71	VEEKSAIDLTPIVVEDKEEK(4)-NKFLAR(2)	Cross-Linked	BS3_DSS_extended	3156.7	null	1	0.0581675	0.00456	1.44454	sp|Q14839|CHD4_HUMAN (1647)-sp|Q8TDI0|CHD5_HUMAN (1787)/sp|Q14839|CHD4_HUMAN (1647)-sp|Q12873|CHD3_HUMAN (1791)/sp|Q14839|CHD4_HUMAN (1647)-sp|Q14839|CHD4_HUMAN (1780)/sp|Q14839|CHD4_HUMAN (1647)-sp|O15315|RA51B_HUMAN (233)/	Intra-Protein	3	1	22	7	1	1
6035	CHD4only_BS3_HCD	20201218_QEHFX3_JLow_JZ_XLMS_C3.24800.24800.4.0.dta	4	2417.36	NMPSKTELIVR(4)-RLKADVFK(3)	Cross-Linked	BS3_DSS_extended	2417.36	Oxidation[M](2)	1	0.0582448	0.003353	1.38705	sp|Q14839|CHD4_HUMAN (968)-sp|Q8TDI0|CHD5_HUMAN (933)/sp|Q14839|CHD4_HUMAN (968)-sp|Q12873|CHD3_HUMAN (969)/sp|Q14839|CHD4_HUMAN (968)-sp|Q14839|CHD4_HUMAN (959)/	Intra-Protein	4	1	15	10	1	1
6036	CHD4only_BS3_HCD	20201218_QEHFX3_JLow_JZ_XLMS_C2.31373.31373.5.0.dta	5	3307.6	AYHMVCLDPDMEKAPEGK(13)-KAFLNAIMR(1)	Cross-Linked	BS3_DSS_extended	3307.6	Carbamidomethyl[C](6);Oxidation[M](4)	1	0.0582838	-0.002064	-0.624018	sp|Q14839|CHD4_HUMAN (403)-sp|Q8TDI0|CHD5_HUMAN (1430)/sp|Q14839|CHD4_HUMAN (403)-sp|Q14839|CHD4_HUMAN (1422)/	Intra-Protein	3	1	12	8	1	1
6037	CHD4only_BS3_HCD	20201218_QEHFX3_JLow_JZ_XLMS_C2.33337.33337.4.0.dta	4	3154.67	VEEKSAIDLTPIVVEDK(4)-KTYEIWHR(1)	Cross-Linked	BS3_DSS_extended	3154.67	null	1	0.0583491	0.006113	1.93776	sp|Q14839|CHD4_HUMAN (1647)-sp|Q14839|CHD4_HUMAN (1724)/	Intra-Protein	3	1	15	8	1	1
6038	CHD4only_BS3_HCD	20201218_QEHFX3_JLow_JZ_XLMS_C2.30934.30934.4.0.dta	4	3312.72	SAIDLTPIVVEDKEEK(13)-KEVMLQNGETPK(1)	Cross-Linked	BS3_DSS_extended	3312.71	Oxidation[M](23)	1	0.0585869	0.005319	1.60563	sp|Q14839|CHD4_HUMAN (1660)-sp|Q14839|CHD4_HUMAN (1670)/	Intra-Protein	3	1	15	13	1	1
6039	CHD4only_BS3_HCD	20201218_QEHFX3_JLow_JZ_XLMS_C2.28141.28141.4.0.dta	4	2375.27	GAADVEKVEEK(7)-KAFLNAIMR(1)	Cross-Linked	BS3_DSS_extended	2375.26	null	1	0.0588639	0.003582	1.50804	sp|Q14839|CHD4_HUMAN (1643)-sp|Q8TDI0|CHD5_HUMAN (1430)/sp|Q14839|CHD4_HUMAN (1643)-sp|Q14839|CHD4_HUMAN (1422)/	Intra-Protein	3	1	13	14	1	1
6040	CHD4only_BS3_HCD	20201218_QEHFX3_JLow_JZ_XLMS_C2.27953.27953.5.0.dta	5	4252.86	KCCNHPYLFPVAAMEAPK(1)-KNDMDEPPSGDFGGDEEK(1)	Cross-Linked	BS3_DSS_extended	4252.86	Carbamidomethyl[C](2);Carbamidomethyl[C](3);Oxidation[M](25)	1	0.0590403	0.002035	0.478501	sp|Q14839|CHD4_HUMAN (1017)-sp|Q14839|CHD4_HUMAN (577)/	Intra-Protein	3	1	15.5	19.5	1	1
6041	CHD4only_BS3_HCD	20201218_QEHFX3_JLow_JZ_XLMS_C3.36918.36918.4.0.dta	4	2881.5	YAILNEPFKGEMNR(9)-GNFLEIKNK(7)	Cross-Linked	BS3_DSS_extended	2881.49	null	1	0.0591398	0.006775	2.35121	sp|Q14839|CHD4_HUMAN (1766)-sp|Q14839|CHD4_HUMAN (1778)/	Intra-Protein	4	1	18	9	1	1
6042	CHD4only_BS3_HCD	20201218_QEHFX3_JLow_JZ_XLMS_C2.34876.34876.4.0.dta	4	2770.53	VEEKSAIDLTPIVVEDK(4)-NKFLAR(2)	Cross-Linked	BS3_DSS_extended	2770.52	null	1	0.059307	0.003551	1.28171	sp|Q14839|CHD4_HUMAN (1647)-sp|Q8TDI0|CHD5_HUMAN (1787)/sp|Q14839|CHD4_HUMAN (1647)-sp|Q12873|CHD3_HUMAN (1791)/sp|Q14839|CHD4_HUMAN (1647)-sp|Q14839|CHD4_HUMAN (1780)/sp|Q14839|CHD4_HUMAN (1647)-sp|O15315|RA51B_HUMAN (233)/	Intra-Protein	3	1	20	5	1	1
6043	CHD4only_BS3_HCD	20201218_QEHFX3_JLow_JZ_XLMS_C2.25048.25048.5.0.dta	5	5931.53	KQVNYNDGSQEDRDWQDDQSDNQSDYSVASEEGDEDFDER(1)-KAFLNAIMR(1)	Cross-Linked	BS3_DSS_extended	5931.53	Oxidation[M](51)	1	0.0593377	-0.008359	-1.40925	sp|Q14839|CHD4_HUMAN (1341)-sp|Q8TDI0|CHD5_HUMAN (1430)/sp|Q14839|CHD4_HUMAN (1341)-sp|Q14839|CHD4_HUMAN (1422)/	Intra-Protein	3	1	12.5	8.5	1	1
6044	CHD4only_BS3_HCD	20201218_QEHFX3_JLow_JZ_XLMS_C2.26518.26518.4.1.dta	4	3079.55	IEENSLKEEESIEGEK(7)-KAFLNAIMR(1)	Cross-Linked	BS3_DSS_extended	3079.55	Oxidation[M](27)	1	0.0594125	-0.003803	-1.23492	sp|Q14839|CHD4_HUMAN (1572)-sp|Q8TDI0|CHD5_HUMAN (1430)/sp|Q14839|CHD4_HUMAN (1572)-sp|Q14839|CHD4_HUMAN (1422)/	Intra-Protein	3	1	12	14	1	1
6045	CHD4only_BS3_HCD	20201218_QEHFX3_JLow_JZ_XLMS_C3.31223.31223.4.0.dta	4	2583.34	YAILNEPFKGEMNR(9)-NKFLAR(2)	Cross-Linked	BS3_DSS_extended	2583.34	Oxidation[M](12)	1	0.0601629	0.005401	2.0907	sp|Q14839|CHD4_HUMAN (1766)-sp|Q8TDI0|CHD5_HUMAN (1787)/sp|Q14839|CHD4_HUMAN (1766)-sp|Q12873|CHD3_HUMAN (1791)/sp|Q14839|CHD4_HUMAN (1766)-sp|Q14839|CHD4_HUMAN (1780)/sp|Q14839|CHD4_HUMAN (1766)-sp|O15315|RA51B_HUMAN (233)/	Intra-Protein	4	1	15.5	4.5	1	1
6046	CHD4only_BS3_HCD	20201218_QEHFX3_JLow_JZ_XLMS_C2.24460.24460.5.0.dta	5	4252.86	KCCNHPYLFPVAAMEAPK(1)-KNDMDEPPSGDFGGDEEK(1)	Cross-Linked	BS3_DSS_extended	4252.86	Carbamidomethyl[C](2);Carbamidomethyl[C](3);Oxidation[M](14)	1	0.0604554	0.002627	0.617702	sp|Q14839|CHD4_HUMAN (1017)-sp|Q14839|CHD4_HUMAN (577)/	Intra-Protein	3	1	17.5	14.5	1	1
6047	CHD4only_BS3_HCD	20201218_QEHFX3_JLow_JZ_XLMS_C3.25722.25722.4.1.dta	4	2090.14	KTYEIWHR(2)-LKADVFK(2)	Cross-Linked	BS3_DSS_extended	2090.14	null	1	0.0604889	-0.001369	-0.654979	sp|Q14839|CHD4_HUMAN (1725)-sp|Q8TDI0|CHD5_HUMAN (933)/sp|Q14839|CHD4_HUMAN (1725)-sp|Q12873|CHD3_HUMAN (969)/sp|Q14839|CHD4_HUMAN (1725)-sp|Q14839|CHD4_HUMAN (959)/	Intra-Protein	4	1	8	7	1	1
6048	CHD4only_BS3_HCD	20201218_QEHFX3_JLow_JZ_XLMS_C3.31685.31685.4.0.dta	4	2245.26	NMPSKTELIVR(4)-LKADVFK(2)	Cross-Linked	BS3_DSS_extended	2245.26	null	1	0.0604951	0.000746	0.332255	sp|Q14839|CHD4_HUMAN (968)-sp|Q8TDI0|CHD5_HUMAN (933)/sp|Q14839|CHD4_HUMAN (968)-sp|Q12873|CHD3_HUMAN (969)/sp|Q14839|CHD4_HUMAN (968)-sp|Q14839|CHD4_HUMAN (959)/	Intra-Protein	4	1	9	7	1	1
6049	CHD4only_BS3_HCD	20201218_QEHFX3_JLow_JZ_XLMS_C3.16019.16019.4.2.dta	4	1872.04	IKLGGFGSK(2)-EGKGPNAR(3)	Cross-Linked	BS3_DSS_extended	1872.03	null	1	0.0607731	0.003708	1.98073	sp|Q14839|CHD4_HUMAN (297)-sp|Q14839|CHD4_HUMAN (266)/	Intra-Protein	4	1	8	11	1	1
6050	CHD4only_BS3_HCD	20201218_QEHFX3_JLow_JZ_XLMS_C2.31398.31398.4.0.dta	4	2567.35	YAILNEPFKGEMNR(9)-NKFLAR(2)	Cross-Linked	BS3_DSS_extended	2567.34	null	1	0.0607914	0.003267	1.27252	sp|Q14839|CHD4_HUMAN (1766)-sp|Q8TDI0|CHD5_HUMAN (1787)/sp|Q14839|CHD4_HUMAN (1766)-sp|Q12873|CHD3_HUMAN (1791)/sp|Q14839|CHD4_HUMAN (1766)-sp|Q14839|CHD4_HUMAN (1780)/sp|Q14839|CHD4_HUMAN (1766)-sp|O15315|RA51B_HUMAN (233)/	Intra-Protein	3	1	18.5	6.5	1	1
6051	CHD4only_BS3_HCD	20201218_QEHFX3_JLow_JZ_XLMS_C3.31390.31390.4.0.dta	4	2261.26	NMPSKTELIVR(4)-LKADVFK(2)	Cross-Linked	BS3_DSS_extended	2261.26	Oxidation[M](2)	1	0.0611653	0.000381	0.16849	sp|Q14839|CHD4_HUMAN (968)-sp|Q8TDI0|CHD5_HUMAN (933)/sp|Q14839|CHD4_HUMAN (968)-sp|Q12873|CHD3_HUMAN (969)/sp|Q14839|CHD4_HUMAN (968)-sp|Q14839|CHD4_HUMAN (959)/	Intra-Protein	4	1	12	6	1	1
6052	CHD4only_BS3_HCD	20201218_QEHFX3_JLow_JZ_XLMS_C3.27615.27615.5.0.dta	5	3237.74	VLEQLTGQTPVFSKAR(13)-NEKIAVHCTVR(3)	Cross-Linked	BS3_DSS_extended	3237.74	Carbamidomethyl[C](27)	1	0.0613585	0.003077	0.950354	sp|P62913|RL11_HUMAN (51)-sp|P62913|RL11_HUMAN (67)/	Intra-Protein	4	1	8.5	8.5	1	1
6053	CHD4only_BS3_HCD	20201218_QEHFX3_JLow_JZ_XLMS_C2.12895.12895.4.0.dta	4	1704.99	IKLGGFGSK(2)-KEASVK(1)	Cross-Linked	BS3_DSS_extended	1704.99	null	1	0.0614	0.001095	0.642233	sp|Q14839|CHD4_HUMAN (297)-sp|Q14839|CHD4_HUMAN (839)/	Intra-Protein	3	1	9.5	5.5	1	1
6054	CHD4only_BS3_HCD	20201218_QEHFX3_JLow_JZ_XLMS_C3.27188.27188.4.0.dta	4	2250.24	NMPSKTELIVR(5)-KVMIYR(1)	Cross-Linked	BS3_DSS_extended	2250.24	Oxidation[M](17)	1	0.0614484	0.001094	0.486171	sp|Q14839|CHD4_HUMAN (969)-sp|Q8TDI0|CHD5_HUMAN (1142)/sp|Q14839|CHD4_HUMAN (969)-sp|Q14839|CHD4_HUMAN (1168)/	Intra-Protein	4	1	8.5	10.5	1	1
6055	CHD4only_BS3_HCD	20201218_QEHFX3_JLow_JZ_XLMS_C3.23781.23781.4.0.dta	4	2266.23	NMPSKTELIVR(5)-KVMIYR(1)	Cross-Linked	BS3_DSS_extended	2266.23	Oxidation[M](2);Oxidation[M](17)	1	0.0618742	0.001576	0.695428	sp|Q14839|CHD4_HUMAN (969)-sp|Q8TDI0|CHD5_HUMAN (1142)/sp|Q14839|CHD4_HUMAN (969)-sp|Q14839|CHD4_HUMAN (1168)/	Intra-Protein	4	1	9.5	9.5	1	1
6056	CHD4only_BS3_HCD	20201218_QEHFX3_JLow_JZ_XLMS_C1.4776.4776.4.0.dta	4	2192.22	KPAPEKKPAEK(7)-KPTTEEK(1)	Cross-Linked	BS3_DSS_extended	2192.22	null	1	0.0621791	-0.001044	-0.47623	sp|P36578|RL4_HUMAN (412)-sp|P36578|RL4_HUMAN (417)/	Intra-Protein	1	1	10	9	1	1
6057	CHD4only_BS3_HCD	20201218_QEHFX3_JLow_JZ_XLMS_C3.33137.33137.4.0.dta	4	3281.71	ESMAGNKPANAVLHK(2)-VLKQLEELLSDMK(3)	Cross-Linked	BS3_DSS_extended	3281.71	Oxidation[M](3);Oxidation[M](30)	1	0.0623426	-0.001238	-0.377242	sp|Q14839|CHD4_HUMAN (1839)-sp|Q14839|CHD4_HUMAN (1855)/	Intra-Protein	4	1	6.5	16.5	1	1
6058	CHD4only_BS3_HCD	20201218_QEHFX3_JLow_JZ_XLMS_C2.27680.27680.4.2.dta	4	3277.6	EIIKQEESVDPDYWEK(4)-KTYEIWHR(1)	Cross-Linked	BS3_DSS_extended	3277.61	null	1	0.062418	-0.00533	-1.62619	sp|Q14839|CHD4_HUMAN (1304)-sp|Q14839|CHD4_HUMAN (1724)/	Intra-Protein	3	1	14	10	1	1
6059	CHD4only_BS3_HCD	20201218_QEHFX3_JLow_JZ_XLMS_C2.30455.30455.4.0.dta	4	2024.14	DKPLPPLLAR(2)-SEKEFK(3)	Cross-Linked	BS3_DSS_extended	2024.14	null	1	0.0624303	-0.000175	-0.086456	sp|Q8TDI0|CHD5_HUMAN (1406)-sp|Q14839|CHD4_HUMAN (1454)/sp|Q12873|CHD3_HUMAN (1394)-sp|Q14839|CHD4_HUMAN (1454)/sp|Q14839|CHD4_HUMAN (1398)-sp|Q14839|CHD4_HUMAN (1454)/	Intra-Protein	3	1	11	6	1	1
6060	CHD4only_BS3_HCD	20201218_QEHFX3_JLow_JZ_XLMS_C3.35298.35298.4.0.dta	4	2897.49	YAILNEPFKGEMNR(9)-GNFLEIKNK(7)	Cross-Linked	BS3_DSS_extended	2897.49	Oxidation[M](12)	1	0.0625364	0.00179	0.617777	sp|Q14839|CHD4_HUMAN (1766)-sp|Q14839|CHD4_HUMAN (1778)/	Intra-Protein	4	1	20	10	1	1
6061	CHD4only_BS3_HCD	20201218_QEHFX3_JLow_JZ_XLMS_C1.1997.1997.4.0.dta	4	3830.87	KCCNHPYLFPVAAMEAPK(1)-YGIKPEWMMIHR(4)	Cross-Linked	BS3_DSS_extended	3830.85	Carbamidomethyl[C](2);Carbamidomethyl[C](3)	1	0.0629097	0.016966	4.42878	sp|Q14839|CHD4_HUMAN (1017)-sp|Q8TDI0|CHD5_HUMAN (588)/sp|Q14839|CHD4_HUMAN (1017)-sp|Q14839|CHD4_HUMAN (618)/	Intra-Protein	1	1	12	16	1	1
6062	CHD4only_BS3_HCD	20201218_QEHFX3_JLow_JZ_XLMS_C2.17112.17112.4.0.dta	4	2629.29	APEGKWSCPHCEK(5)-IKLGGFGSK(2)	Cross-Linked	BS3_DSS_extended	2629.29	Carbamidomethyl[C](8);Carbamidomethyl[C](11)	1	0.0630395	0.00059	0.224395	sp|Q8TDI0|CHD5_HUMAN (381)-sp|Q14839|CHD4_HUMAN (297)/sp|Q12873|CHD3_HUMAN (417)-sp|Q14839|CHD4_HUMAN (297)/sp|Q14839|CHD4_HUMAN (408)-sp|Q14839|CHD4_HUMAN (297)/	Intra-Protein	3	1	11.5	7.5	1	1
6063	CHD4only_BS3_HCD	20201218_QEHFX3_JLow_JZ_XLMS_C2.27958.27958.5.0.dta	5	4252.86	KCCNHPYLFPVAAMEAPK(1)-KNDMDEPPSGDFGGDEEK(1)	Cross-Linked	BS3_DSS_extended	4252.86	Carbamidomethyl[C](2);Carbamidomethyl[C](3);Oxidation[M](25)	1	0.0631891	0.002035	0.478501	sp|Q14839|CHD4_HUMAN (1017)-sp|Q14839|CHD4_HUMAN (577)/	Intra-Protein	3	1	12.5	13.5	1	1
6064	CHD4only_BS3_HCD	20201218_QEHFX3_JLow_JZ_XLMS_C2.33036.33036.4.0.dta	4	3884.99	VEEKSAIDLTPIVVEDK(4)-IEENSLKEEESIEGEK(7)	Cross-Linked	BS3_DSS_extended	3884.96	null	1	0.0632252	0.026443	6.8065	sp|Q14839|CHD4_HUMAN (1647)-sp|Q14839|CHD4_HUMAN (1572)/	Intra-Protein	3	1	17.5	14.5	1	1
6065	CHD4only_BS3_HCD	20201218_QEHFX3_JLow_JZ_XLMS_C2.42722.42722.5.0.dta	5	4542.15	EGHSKGPFLVSAPLSTIINWER(4)-KNDMDEPPSGDFGGDEEK(1)	Cross-Linked	BS3_DSS_extended	4542.14	null	1	0.0632477	0.01184	2.6067	sp|Q14839|CHD4_HUMAN (774)-sp|Q14839|CHD4_HUMAN (577)/	Intra-Protein	3	1	14	12	1	1
6066	CHD4only_BS3_HCD	20201218_QEHFX3_JLow_JZ_XLMS_C2.26676.26676.4.0.dta	4	2813.46	VEEKSAIDLTPIVVEDK(4)-KEEEEK(1)	Cross-Linked	BS3_DSS_extended	2813.45	null	1	0.0634298	0.006604	2.34729	sp|Q14839|CHD4_HUMAN (1647)-sp|Q9UMN6|KMT2B_HUMAN (369)/sp|Q14839|CHD4_HUMAN (1647)-sp|Q9NZM3|ITSN2_HUMAN (710)/sp|Q14839|CHD4_HUMAN (1647)-sp|Q1MSJ5|CSPP1_HUMAN (851)/sp|Q14839|CHD4_HUMAN (1647)-sp|Q14839|CHD4_HUMAN (1664)/sp|Q14839|CHD4_HUMAN (1647)-sp|Q15459|SF3A1_HUMAN (259)/sp|Q14839|CHD4_HUMAN (1647)-sp|Q9HAU5|RENT2_HUMAN (89)/	Intra-Protein	3	1	15.5	5.5	1	1
6067	CHD4only_BS3_HCD	20201218_QEHFX3_JLow_JZ_XLMS_C2.25756.25756.6.0.dta	6	4554.25	VEEKSAIDLTPIVVEDKEEK(4)-ERTEEPMETEPKGAADVEK(12)	Cross-Linked	BS3_DSS_extended	4554.25	null	1	0.0634946	-0.006245	-1.37125	sp|Q14839|CHD4_HUMAN (1647)-sp|Q14839|CHD4_HUMAN (1636)/	Intra-Protein	3	1	21	23	1	1
6068	CHD4only_BS3_HCD	20201218_QEHFX3_JLow_JZ_XLMS_C3.31037.31037.4.0.dta	4	2261.26	NMPSKTELIVR(4)-LKADVFK(2)	Cross-Linked	BS3_DSS_extended	2261.26	Oxidation[M](2)	1	0.0635839	0.001637	0.723934	sp|Q14839|CHD4_HUMAN (968)-sp|Q8TDI0|CHD5_HUMAN (933)/sp|Q14839|CHD4_HUMAN (968)-sp|Q12873|CHD3_HUMAN (969)/sp|Q14839|CHD4_HUMAN (968)-sp|Q14839|CHD4_HUMAN (959)/	Intra-Protein	4	1	12	6	1	1
6069	CHD4only_BS3_HCD	20201218_QEHFX3_JLow_JZ_XLMS_C2.17757.17757.5.0.dta	5	2659.35	KEVMLQNGETPK(1)-KTYEIWHR(1)	Cross-Linked	BS3_DSS_extended	2659.36	Oxidation[M](4)	1	0.0636965	-0.001393	-0.523811	sp|Q14839|CHD4_HUMAN (1670)-sp|Q14839|CHD4_HUMAN (1724)/	Intra-Protein	3	1	9	8	1	1
6070	CHD4only_BS3_HCD	20201218_QEHFX3_JLow_JZ_XLMS_C3.21158.21158.4.0.dta	4	2045.1	KAFLNAIMR(1)-EGKGPNAR(3)	Cross-Linked	BS3_DSS_extended	2045.1	Oxidation[M](8)	1	0.0637633	-0.00035	-0.171141	sp|Q8TDI0|CHD5_HUMAN (1430)-sp|Q14839|CHD4_HUMAN (266)/sp|Q14839|CHD4_HUMAN (1422)-sp|Q14839|CHD4_HUMAN (266)/	Intra-Protein	4	1	12.5	7.5	1	1
6071	CHD4only_BS3_HCD	20201218_QEHFX3_JLow_JZ_XLMS_C3.31876.31876.4.0.dta	4	2261.26	NMPSKTELIVR(4)-LKADVFK(2)	Cross-Linked	BS3_DSS_extended	2261.26	Oxidation[M](2)	1	0.0638087	-0.001884	-0.833165	sp|Q14839|CHD4_HUMAN (968)-sp|Q8TDI0|CHD5_HUMAN (933)/sp|Q14839|CHD4_HUMAN (968)-sp|Q12873|CHD3_HUMAN (969)/sp|Q14839|CHD4_HUMAN (968)-sp|Q14839|CHD4_HUMAN (959)/	Intra-Protein	4	1	9	5	1	1
6072	CHD4only_BS3_HCD	20201218_QEHFX3_JLow_JZ_XLMS_C3.31804.31804.3.0.dta	3	2245.26	NMPSKTELIVR(4)-LKADVFK(2)	Cross-Linked	BS3_DSS_extended	2245.26	null	1	0.0638966	0.002118	0.94332	sp|Q14839|CHD4_HUMAN (968)-sp|Q8TDI0|CHD5_HUMAN (933)/sp|Q14839|CHD4_HUMAN (968)-sp|Q12873|CHD3_HUMAN (969)/sp|Q14839|CHD4_HUMAN (968)-sp|Q14839|CHD4_HUMAN (959)/	Intra-Protein	4	1	12	5	1	1
6073	CHD4only_BS3_HCD	20201218_QEHFX3_JLow_JZ_XLMS_C2.13355.13355.4.0.dta	4	1872.03	IKLGGFGSK(2)-EGKGPNAR(3)	Cross-Linked	BS3_DSS_extended	1872.03	null	1	0.0639367	-0.00051	-0.272431	sp|Q14839|CHD4_HUMAN (297)-sp|Q14839|CHD4_HUMAN (266)/	Intra-Protein	3	1	9	12	1	1
6074	CHD4only_BS3_HCD	20201218_QEHFX3_JLow_JZ_XLMS_C2.20676.20676.4.0.dta	4	2044.08	DPKFAEMEER(3)-KVAPLK(1)	Cross-Linked	BS3_DSS_extended	2044.08	null	1	0.0643593	0.002157	1.05524	sp|Q14839|CHD4_HUMAN (604)-sp|Q14839|CHD4_HUMAN (290)/	Intra-Protein	3	1	10	6	1	1
6075	CHD4only_BS3_HCD	20201218_QEHFX3_JLow_JZ_XLMS_C3.31427.31427.4.0.dta	4	2261.26	NMPSKTELIVR(4)-LKADVFK(2)	Cross-Linked	BS3_DSS_extended	2261.26	Oxidation[M](2)	1	0.0644051	0.000869	0.384299	sp|Q14839|CHD4_HUMAN (968)-sp|Q8TDI0|CHD5_HUMAN (933)/sp|Q14839|CHD4_HUMAN (968)-sp|Q12873|CHD3_HUMAN (969)/sp|Q14839|CHD4_HUMAN (968)-sp|Q14839|CHD4_HUMAN (959)/	Intra-Protein	4	1	10	5	1	1
6076	CHD4only_BS3_HCD	20201218_QEHFX3_JLow_JZ_XLMS_C3.15225.15225.4.0.dta	4	1684.98	IKLGGFGSK(2)-PKGSPR(2)	Cross-Linked	BS3_DSS_extended	1684.97	null	1	0.0644075	0.003054	1.81249	sp|Q14839|CHD4_HUMAN (297)-sp|Q14839|CHD4_HUMAN (275)/	Intra-Protein	4	1	9	6	1	1
6077	CHD4only_BS3_HCD	20201218_QEHFX3_JLow_JZ_XLMS_C2.19047.19047.4.0.dta	4	2806.4	VSEMQKLDAQVK(6)-LKTEGSDLCDR(2)	Cross-Linked	BS3_DSS_extended	2806.4	Carbamidomethyl[C](24)	1	0.0645064	0.00362	1.28991	sp|P04843|RPN1_HUMAN (553)-sp|P04843|RPN1_HUMAN (538)/	Intra-Protein	3	1	12	9	1	1
6078	CHD4only_BS3_HCD	20201218_QEHFX3_JLow_JZ_XLMS_C3.29693.29693.4.2.dta	4	3280.77	AAKVLEQLTGQTPVFSK(3)-NEKIAVHCTVR(3)	Cross-Linked	BS3_DSS_extended	3280.77	Carbamidomethyl[C](28)	1	0.064698	-0.005418	-1.65144	sp|P62913|RL11_HUMAN (38)-sp|P62913|RL11_HUMAN (67)/	Intra-Protein	4	1	10	7	1	1
6079	CHD4only_BS3_HCD	20201218_QEHFX3_JLow_JZ_XLMS_C2.29601.29601.4.0.dta	4	3061.52	TEEPMETEPKGAADVEK(10)-KAFLNAIMR(1)	Cross-Linked	BS3_DSS_extended	3061.52	null	1	0.0650723	-0.0022	-0.718597	sp|Q14839|CHD4_HUMAN (1636)-sp|Q8TDI0|CHD5_HUMAN (1430)/sp|Q14839|CHD4_HUMAN (1636)-sp|Q14839|CHD4_HUMAN (1422)/	Intra-Protein	3	1	14	8	1	1
6080	CHD4only_BS3_HCD	20201218_QEHFX3_JLow_JZ_XLMS_C3.28756.28756.4.2.dta	4	2540.32	TLTNYKAFSQFVR(3)-EGKGPNAR(3)	Cross-Linked	BS3_DSS_extended	2540.32	null	1	0.0650839	-0.000877	-0.345231	sp|Q14839|CHD4_HUMAN (176)-sp|Q14839|CHD4_HUMAN (266)/	Intra-Protein	4	1	10	8	1	1
6081	CHD4only_BS3_HCD	20201218_QEHFX3_JLow_JZ_XLMS_C2.27189.27189.4.0.dta	4	2261.26	NMPSKTELIVR(5)-LKADVFK(2)	Cross-Linked	BS3_DSS_extended	2261.26	Oxidation[M](2)	1	0.0652728	0.000272	0.120287	sp|Q14839|CHD4_HUMAN (969)-sp|Q8TDI0|CHD5_HUMAN (933)/sp|Q14839|CHD4_HUMAN (969)-sp|Q12873|CHD3_HUMAN (969)/sp|Q14839|CHD4_HUMAN (969)-sp|Q14839|CHD4_HUMAN (959)/	Intra-Protein	3	1	14	6	1	1
6082	CHD4only_BS3_HCD	20201218_QEHFX3_JLow_JZ_XLMS_C2.29127.29127.4.0.dta	4	2583.34	YAILNEPFKGEMNR(9)-NKFLAR(2)	Cross-Linked	BS3_DSS_extended	2583.34	Oxidation[M](12)	1	0.0652776	-0.001919	-0.742837	sp|Q14839|CHD4_HUMAN (1766)-sp|Q8TDI0|CHD5_HUMAN (1787)/sp|Q14839|CHD4_HUMAN (1766)-sp|Q12873|CHD3_HUMAN (1791)/sp|Q14839|CHD4_HUMAN (1766)-sp|Q14839|CHD4_HUMAN (1780)/sp|Q14839|CHD4_HUMAN (1766)-sp|O15315|RA51B_HUMAN (233)/	Intra-Protein	3	1	20.5	4.5	1	1
6083	CHD4only_BS3_HCD	20201218_QEHFX3_JLow_JZ_XLMS_C2.38978.38978.4.0.dta	4	2725.51	YGIKPEWMMIHR(4)-VQKILIWK(3)	Cross-Linked	BS3_DSS_extended	2725.51	null	1	0.0653888	0.001387	0.508896	sp|Q8TDI0|CHD5_HUMAN (588)-sp|Q14839|CHD4_HUMAN (504)/sp|Q14839|CHD4_HUMAN (618)-sp|Q14839|CHD4_HUMAN (504)/	Intra-Protein	3	1	9	4	1	1
6084	CHD4only_BS3_HCD	20201218_QEHFX3_JLow_JZ_XLMS_C3.37183.37183.4.2.dta	4	2890.41	CCNHPYLFPVAAMEAPK(6)-NKFLAR(2)	Cross-Linked	BS3_DSS_extended	2890.42	Carbamidomethyl[C](1);Carbamidomethyl[C](2)	1	0.0654089	-0.006188	-2.14086	sp|Q14839|CHD4_HUMAN (1023)-sp|Q8TDI0|CHD5_HUMAN (1787)/sp|Q14839|CHD4_HUMAN (1023)-sp|Q12873|CHD3_HUMAN (1791)/sp|Q14839|CHD4_HUMAN (1023)-sp|Q14839|CHD4_HUMAN (1780)/sp|Q14839|CHD4_HUMAN (1023)-sp|O15315|RA51B_HUMAN (233)/	Intra-Protein	4	1	16	4	1	1
6085	CHD4only_BS3_HCD	20201218_QEHFX3_JLow_JZ_XLMS_C2.32395.32395.4.0.dta	4	2766.54	QATKDAGVIAGLNVLR(4)-LSKEEIER(3)	Cross-Linked	BS3_DSS_extended	2766.54	null	1	0.0654689	0.005505	1.98985	sp|P0DMV9|HS71B_HUMAN (159)-sp|P0DMV9|HS71B_HUMAN (512)/sp|P0DMV9|HS71B_HUMAN (159)-sp|P34931|HS71L_HUMAN (514)/sp|P0DMV9|HS71B_HUMAN (159)-sp|P0DMV8|HS71A_HUMAN (512)/sp|P34931|HS71L_HUMAN (161)-sp|P0DMV9|HS71B_HUMAN (512)/sp|P34931|HS71L_HUMAN (161)-sp|P34931|HS71L_HUMAN (514)/sp|P34931|HS71L_HUMAN (161)-sp|P0DMV8|HS71A_HUMAN (512)/sp|P0DMV8|HS71A_HUMAN (159)-sp|P0DMV9|HS71B_HUMAN (512)/sp|P0DM…	Intra-Protein	3	1	22.5	7.5	1	1
6086	CHD4only_BS3_HCD	20201218_QEHFX3_JLow_JZ_XLMS_C2.29338.29338.5.0.dta	5	4236.88	KCCNHPYLFPVAAMEAPK(1)-KNDMDEPPSGDFGGDEEK(1)	Cross-Linked	BS3_DSS_extended	4236.87	Carbamidomethyl[C](2);Carbamidomethyl[C](3)	1	0.0659434	0.014789	3.49055	sp|Q14839|CHD4_HUMAN (1017)-sp|Q14839|CHD4_HUMAN (577)/	Intra-Protein	3	1	17.5	20.5	1	1
6087	CHD4only_BS3_HCD	20201218_QEHFX3_JLow_JZ_XLMS_C2.28189.28189.4.0.dta	4	2474.35	YAILNEPFKGEMNR(9)-KVAPLK(1)	Cross-Linked	BS3_DSS_extended	2474.35	null	1	0.0659792	0.002164	0.874574	sp|Q14839|CHD4_HUMAN (1766)-sp|Q14839|CHD4_HUMAN (290)/	Intra-Protein	3	1	12	4	1	1
6088	CHD4only_BS3_HCD	20201218_QEHFX3_JLow_JZ_XLMS_C3.30764.30764.4.0.dta	4	2261.26	NMPSKTELIVR(4)-LKADVFK(2)	Cross-Linked	BS3_DSS_extended	2261.26	Oxidation[M](2)	1	0.0662966	0.001969	0.870755	sp|Q14839|CHD4_HUMAN (968)-sp|Q8TDI0|CHD5_HUMAN (933)/sp|Q14839|CHD4_HUMAN (968)-sp|Q12873|CHD3_HUMAN (969)/sp|Q14839|CHD4_HUMAN (968)-sp|Q14839|CHD4_HUMAN (959)/	Intra-Protein	4	1	13	6	1	1
6089	CHD4only_BS3_HCD	20201218_QEHFX3_JLow_JZ_XLMS_C3.31519.31519.4.0.dta	4	2245.26	NMPSKTELIVR(4)-LKADVFK(2)	Cross-Linked	BS3_DSS_extended	2245.26	null	1	0.0664205	0.000614	0.273465	sp|Q14839|CHD4_HUMAN (968)-sp|Q8TDI0|CHD5_HUMAN (933)/sp|Q14839|CHD4_HUMAN (968)-sp|Q12873|CHD3_HUMAN (969)/sp|Q14839|CHD4_HUMAN (968)-sp|Q14839|CHD4_HUMAN (959)/	Intra-Protein	4	1	9	5	1	1
6090	CHD4only_BS3_HCD	20201218_QEHFX3_JLow_JZ_XLMS_C2.20004.20004.4.0.dta	4	2643.36	KEVMLQNGETPK(1)-KTYEIWHR(1)	Cross-Linked	BS3_DSS_extended	2643.36	null	1	0.0666261	0.001662	0.628745	sp|Q14839|CHD4_HUMAN (1670)-sp|Q14839|CHD4_HUMAN (1724)/	Intra-Protein	3	1	11	8	1	1
6091	CHD4only_BS3_HCD	20201218_QEHFX3_JLow_JZ_XLMS_C3.31187.31187.6.3.dta	6	4314.96	KCCNHPYLFPVAAMEAPK(7)-WSCPHCEKEGIQWEAK(8)	Cross-Linked	BS3_DSS_extended	4314.97	Carbamidomethyl[C](2);Carbamidomethyl[C](3);Carbamidomethyl[C](24);Carbamidomethyl[C](27)	1	0.0669514	-0.004415	-1.02318	sp|Q14839|CHD4_HUMAN (1023)-sp|Q14839|CHD4_HUMAN (416)/	Intra-Protein	4	1	11.5	7.5	1	1
6092	CHD4only_BS3_HCD	20201218_QEHFX3_JLow_JZ_XLMS_C2.24482.24482.5.0.dta	5	3161.59	YAILNEPFKGEMNR(9)-KVQEFEHVNGR(1)	Cross-Linked	BS3_DSS_extended	3161.58	null	1	0.0671115	0.004241	1.34142	sp|Q14839|CHD4_HUMAN (1766)-sp|Q14839|CHD4_HUMAN (1505)/	Intra-Protein	3	1	11.5	14.5	1	1
6093	CHD4only_BS3_HCD	20201218_QEHFX3_JLow_JZ_XLMS_C2.31775.31775.4.0.dta	4	3882.94	VEEKSAIDLTPIVVEDK(4)-TEEPMETEPKGAADVEK(10)	Cross-Linked	BS3_DSS_extended	3882.93	null	1	0.0673172	0.007585	1.95342	sp|Q14839|CHD4_HUMAN (1647)-sp|Q14839|CHD4_HUMAN (1636)/	Intra-Protein	3	1	18	20	1	1
6094	CHD4only_BS3_HCD	20201218_QEHFX3_JLow_JZ_XLMS_C2.34643.34643.5.1.dta	5	3802.83	AYHMVCLDPDMEKAPEGK(13)-TLTNYKAFSQFVR(6)	Cross-Linked	BS3_DSS_extended	3802.83	Carbamidomethyl[C](6)	1	0.0676898	0.002902	0.763116	sp|Q14839|CHD4_HUMAN (403)-sp|Q14839|CHD4_HUMAN (179)/	Intra-Protein	3	1	12.5	11.5	1	1
6095	CHD4only_BS3_HCD	20201218_QEHFX3_JLow_JZ_XLMS_C2.36838.36838.5.0.dta	5	3830.84	KCCNHPYLFPVAAMEAPK(1)-YGIKPEWMMIHR(4)	Cross-Linked	BS3_DSS_extended	3830.85	Carbamidomethyl[C](2);Carbamidomethyl[C](3)	1	0.0677195	-0.01463	-3.819	sp|Q14839|CHD4_HUMAN (1017)-sp|Q8TDI0|CHD5_HUMAN (588)/sp|Q14839|CHD4_HUMAN (1017)-sp|Q14839|CHD4_HUMAN (618)/	Intra-Protein	3	1	11	11	1	1
6096	CHD4only_BS3_HCD	20201218_QEHFX3_JLow_JZ_XLMS_C2.26909.26909.5.0.dta	5	5153.36	KGEEEVTAVDGYETDHQDYCEVCQQGGEIILCDTCPR(1)-KVAPLK(1)	Cross-Linked	BS3_DSS_extended	5153.35	Carbamidomethyl[C](20);Carbamidomethyl[C](23);Carbamidomethyl[C](32);Carbamidomethyl[C](35)	1	0.0677334	0.016739	3.24818	sp|Q14839|CHD4_HUMAN (354)-sp|Q14839|CHD4_HUMAN (290)/	Intra-Protein	3	1	18	5	1	1
6097	CHD4only_BS3_HCD	20201218_QEHFX3_JLow_JZ_XLMS_C3.30058.30058.4.0.dta	4	2261.26	NMPSKTELIVR(4)-LKADVFK(2)	Cross-Linked	BS3_DSS_extended	2261.26	Oxidation[M](2)	1	0.0677782	0.002189	0.968046	sp|Q14839|CHD4_HUMAN (968)-sp|Q8TDI0|CHD5_HUMAN (933)/sp|Q14839|CHD4_HUMAN (968)-sp|Q12873|CHD3_HUMAN (969)/sp|Q14839|CHD4_HUMAN (968)-sp|Q14839|CHD4_HUMAN (959)/	Intra-Protein	4	1	12	6	1	1
6098	CHD4only_BS3_HCD	20201218_QEHFX3_JLow_JZ_XLMS_C3.25131.25131.4.0.dta	4	2417.36	NMPSKTELIVR(5)-RLKADVFK(3)	Cross-Linked	BS3_DSS_extended	2417.36	Oxidation[M](2)	1	0.0678743	0.002096	0.867062	sp|Q14839|CHD4_HUMAN (969)-sp|Q8TDI0|CHD5_HUMAN (933)/sp|Q14839|CHD4_HUMAN (969)-sp|Q12873|CHD3_HUMAN (969)/sp|Q14839|CHD4_HUMAN (969)-sp|Q14839|CHD4_HUMAN (959)/	Intra-Protein	4	1	16	8	1	1
6099	CHD4only_BS3_HCD	20201218_QEHFX3_JLow_JZ_XLMS_C2.45790.45790.4.0.dta	4	4251.08	NQDETEDTELQGMNEYLSSFKVAQYVVR(21)-LKADVFK(2)	Cross-Linked	BS3_DSS_extended	4251.08	null	1	0.0678876	0.003364	0.791328	sp|Q14839|CHD4_HUMAN (1281)-sp|Q8TDI0|CHD5_HUMAN (933)/sp|Q14839|CHD4_HUMAN (1281)-sp|Q12873|CHD3_HUMAN (969)/sp|Q14839|CHD4_HUMAN (1281)-sp|Q14839|CHD4_HUMAN (959)/	Intra-Protein	3	1	34	7	1	1
6100	CHD4only_BS3_HCD	20201218_QEHFX3_JLow_JZ_XLMS_C3.30553.30553.4.0.dta	4	2261.26	NMPSKTELIVR(4)-LKADVFK(2)	Cross-Linked	BS3_DSS_extended	2261.26	Oxidation[M](2)	1	0.0679838	0.00176	0.778328	sp|Q14839|CHD4_HUMAN (968)-sp|Q8TDI0|CHD5_HUMAN (933)/sp|Q14839|CHD4_HUMAN (968)-sp|Q12873|CHD3_HUMAN (969)/sp|Q14839|CHD4_HUMAN (968)-sp|Q14839|CHD4_HUMAN (959)/	Intra-Protein	4	1	10	5	1	1
6101	CHD4only_BS3_HCD	20201218_QEHFX3_JLow_JZ_XLMS_C3.15538.15538.4.0.dta	4	1734.04	ITQVAKK(6)-KVMIYR(1)	Cross-Linked	BS3_DSS_extended	1734.04	null	1	0.0680758	0.007336	4.2306	sp|Q14839|CHD4_HUMAN (1189)-sp|Q8TDI0|CHD5_HUMAN (1142)/sp|Q14839|CHD4_HUMAN (1189)-sp|Q14839|CHD4_HUMAN (1168)/	Intra-Protein	4	1	8	8	1	1
6102	CHD4only_BS3_HCD	20201218_QEHFX3_JLow_JZ_XLMS_C3.32104.32104.3.0.dta	3	2245.26	NMPSKTELIVR(5)-LKADVFK(2)	Cross-Linked	BS3_DSS_extended	2245.26	null	1	0.0681024	0.002115	0.941983	sp|Q14839|CHD4_HUMAN (969)-sp|Q8TDI0|CHD5_HUMAN (933)/sp|Q14839|CHD4_HUMAN (969)-sp|Q12873|CHD3_HUMAN (969)/sp|Q14839|CHD4_HUMAN (969)-sp|Q14839|CHD4_HUMAN (959)/	Intra-Protein	4	1	13	6	1	1
6103	CHD4only_BS3_HCD	20201218_QEHFX3_JLow_JZ_XLMS_C2.27307.27307.4.0.dta	4	2809.45	KQVNYNDGSQEDR(1)-DKPLPPLLAR(2)	Cross-Linked	BS3_DSS_extended	2809.45	null	1	0.0681691	0.000873	0.310737	sp|Q14839|CHD4_HUMAN (1341)-sp|Q8TDI0|CHD5_HUMAN (1406)/sp|Q14839|CHD4_HUMAN (1341)-sp|Q12873|CHD3_HUMAN (1394)/sp|Q14839|CHD4_HUMAN (1341)-sp|Q14839|CHD4_HUMAN (1398)/	Intra-Protein	3	1	12.5	10.5	1	1
6104	CHD4only_BS3_HCD	20201218_QEHFX3_JLow_JZ_XLMS_C3.26945.26945.4.0.dta	4	2543.36	KVQEFEHVNGR(1)-KAFLNAIMR(1)	Cross-Linked	BS3_DSS_extended	2543.36	null	1	0.068316	0.000221	0.086893	sp|Q14839|CHD4_HUMAN (1505)-sp|Q8TDI0|CHD5_HUMAN (1430)/sp|Q14839|CHD4_HUMAN (1505)-sp|Q14839|CHD4_HUMAN (1422)/	Intra-Protein	4	1	8.5	8.5	1	1
6105	CHD4only_BS3_HCD	20201218_QEHFX3_JLow_JZ_XLMS_C3.33144.33144.5.0.dta	5	3756.8	WSCPHCEKEGIQWEAK(8)-TLTNYKAFSQFVR(5)	Cross-Linked	BS3_DSS_extended	3756.79	Carbamidomethyl[C](3);Carbamidomethyl[C](6)	1	0.0683243	0.002798	0.744784	sp|Q14839|CHD4_HUMAN (416)-sp|Q14839|CHD4_HUMAN (178)/	Intra-Protein	4	1	8	11	1	1
6106	CHD4only_BS3_HCD	20201218_QEHFX3_JLow_JZ_XLMS_C3.22222.22222.4.0.dta	4	1699.05	IKLGGFGSK(2)-KVAPLK(1)	Cross-Linked	BS3_DSS_extended	1699.05	null	1	0.0685301	0.0004	0.235425	sp|Q14839|CHD4_HUMAN (297)-sp|Q14839|CHD4_HUMAN (290)/	Intra-Protein	4	1	5.5	5.5	1	1
6107	CHD4only_BS3_HCD	20201218_QEHFX3_JLow_JZ_XLMS_C2.24993.24993.4.2.dta	4	3183.47	KNDMDEPPSGDFGGDEEK(1)-KAFLNAIMR(1)	Cross-Linked	BS3_DSS_extended	3183.46	Oxidation[M](29)	1	0.0686157	0.014511	4.55825	sp|Q14839|CHD4_HUMAN (577)-sp|Q8TDI0|CHD5_HUMAN (1430)/sp|Q14839|CHD4_HUMAN (577)-sp|Q14839|CHD4_HUMAN (1422)/	Intra-Protein	3	1	14	14	1	1
6108	CHD4only_BS3_HCD	20201218_QEHFX3_JLow_JZ_XLMS_C2.3985.3985.4.0.dta	4	1734.96	EGKGPNAR(3)-KPKGSPR(1)	Cross-Linked	BS3_DSS_extended	1734.96	null	1	0.0690632	0.001522	0.877253	sp|Q14839|CHD4_HUMAN (266)-sp|Q14839|CHD4_HUMAN (273)/	Intra-Protein	3	1	11.5	6.5	1	1
6109	CHD4only_BS3_HCD	20201218_QEHFX3_JLow_JZ_XLMS_C3.24596.24596.4.0.dta	4	2266.23	NMPSKTELIVR(4)-KVMIYR(1)	Cross-Linked	BS3_DSS_extended	2266.23	Oxidation[M](2);Oxidation[M](17)	1	0.0697381	0.001373	0.605852	sp|Q14839|CHD4_HUMAN (968)-sp|Q8TDI0|CHD5_HUMAN (1142)/sp|Q14839|CHD4_HUMAN (968)-sp|Q14839|CHD4_HUMAN (1168)/	Intra-Protein	4	1	11.5	6.5	1	1
6110	CHD4only_BS3_HCD	20201218_QEHFX3_JLow_JZ_XLMS_C3.29008.29008.4.0.dta	4	2261.26	NMPSKTELIVR(4)-LKADVFK(2)	Cross-Linked	BS3_DSS_extended	2261.26	Oxidation[M](2)	1	0.0701505	0.0059	2.60917	sp|Q14839|CHD4_HUMAN (968)-sp|Q8TDI0|CHD5_HUMAN (933)/sp|Q14839|CHD4_HUMAN (968)-sp|Q12873|CHD3_HUMAN (969)/sp|Q14839|CHD4_HUMAN (968)-sp|Q14839|CHD4_HUMAN (959)/	Intra-Protein	4	1	13	6	1	1
6111	CHD4only_BS3_HCD	20201218_QEHFX3_JLow_JZ_XLMS_C3.27168.27168.4.0.dta	4	2250.24	NMPSKTELIVR(5)-KVMIYR(1)	Cross-Linked	BS3_DSS_extended	2250.24	Oxidation[M](17)	1	0.0704642	0.000964	0.4284	sp|Q14839|CHD4_HUMAN (969)-sp|Q8TDI0|CHD5_HUMAN (1142)/sp|Q14839|CHD4_HUMAN (969)-sp|Q14839|CHD4_HUMAN (1168)/	Intra-Protein	4	1	9.5	11.5	1	1
6112	CHD4only_BS3_HCD	20201218_QEHFX3_JLow_JZ_XLMS_C2.27242.27242.4.0.dta	4	2261.26	NMPSKTELIVR(5)-LKADVFK(2)	Cross-Linked	BS3_DSS_extended	2261.26	Oxidation[M](2)	1	0.0706662	0.000822	0.363515	sp|Q14839|CHD4_HUMAN (969)-sp|Q8TDI0|CHD5_HUMAN (933)/sp|Q14839|CHD4_HUMAN (969)-sp|Q12873|CHD3_HUMAN (969)/sp|Q14839|CHD4_HUMAN (969)-sp|Q14839|CHD4_HUMAN (959)/	Intra-Protein	3	1	15	6	1	1
6113	CHD4only_BS3_HCD	20201218_QEHFX3_JLow_JZ_XLMS_C2.21225.21225.4.0.dta	4	3928.89	EVKSTAPETAIECTQAPAPASEDEK(3)-KTYEIWHR(1)	Cross-Linked	BS3_DSS_extended	3928.89	Carbamidomethyl[C](13)	1	0.0709511	0.001733	0.441091	sp|Q14839|CHD4_HUMAN (1584)-sp|Q14839|CHD4_HUMAN (1724)/	Intra-Protein	3	1	15	7	1	1
6114	CHD4only_BS3_HCD	20201218_QEHFX3_JLow_JZ_XLMS_C2.27255.27255.4.0.dta	4	4184.08	ERTEEPMETEPKGAADVEK(12)-VEEKSAIDLTPIVVEDK(4)	Cross-Linked	BS3_DSS_extended	4184.07	Oxidation[M](7)	1	0.0710474	0.008072	1.92922	sp|Q14839|CHD4_HUMAN (1636)-sp|Q14839|CHD4_HUMAN (1647)/	Intra-Protein	3	1	19	15	1	1
6115	CHD4only_BS3_HCD	20201218_QEHFX3_JLow_JZ_XLMS_C3.48136.48136.4.0.dta	4	2714.56	FKLLEQALVIEEQLR(2)-NKFLAR(2)	Cross-Linked	BS3_DSS_extended	2714.56	null	1	0.0712033	0.001387	0.510948	sp|Q8TDI0|CHD5_HUMAN (1794)-sp|Q8TDI0|CHD5_HUMAN (1787)/sp|Q8TDI0|CHD5_HUMAN (1794)-sp|Q12873|CHD3_HUMAN (1791)/sp|Q8TDI0|CHD5_HUMAN (1794)-sp|Q14839|CHD4_HUMAN (1780)/sp|Q8TDI0|CHD5_HUMAN (1794)-sp|O15315|RA51B_HUMAN (233)/sp|Q12873|CHD3_HUMAN (1798)-sp|Q8TDI0|CHD5_HUMAN (1787)/sp|Q12873|CHD3_HUMAN (1798)-sp|Q12873|CHD3_HUMAN (1791)/sp|Q12873|CHD3_HUMAN (1798)-sp|Q14839|CHD4_HUMAN (1780)/sp|Q128…	Intra-Protein	4	1	7	4	1	1
6116	CHD4only_BS3_HCD	20201218_QEHFX3_JLow_JZ_XLMS_C2.26838.26838.4.0.dta	4	2261.26	NMPSKTELIVR(5)-LKADVFK(2)	Cross-Linked	BS3_DSS_extended	2261.26	Oxidation[M](2)	1	0.0714896	0.002951	1.30503	sp|Q14839|CHD4_HUMAN (969)-sp|Q8TDI0|CHD5_HUMAN (933)/sp|Q14839|CHD4_HUMAN (969)-sp|Q12873|CHD3_HUMAN (969)/sp|Q14839|CHD4_HUMAN (969)-sp|Q14839|CHD4_HUMAN (959)/	Intra-Protein	3	1	15	7	1	1
6117	CHD4only_BS3_HCD	20201218_QEHFX3_JLow_JZ_XLMS_C3.43903.43903.4.0.dta	4	3123.58	QEESVDPDYWEKLLR(12)-KAFLNAIMR(1)	Cross-Linked	BS3_DSS_extended	3123.58	Oxidation[M](26)	1	0.0715288	0.00069	0.2209	sp|Q14839|CHD4_HUMAN (1316)-sp|Q8TDI0|CHD5_HUMAN (1430)/sp|Q14839|CHD4_HUMAN (1316)-sp|Q14839|CHD4_HUMAN (1422)/	Intra-Protein	4	1	6.5	9.5	1	1
6118	CHD4only_BS3_HCD	20201218_QEHFX3_JLow_JZ_XLMS_C2.28223.28223.5.1.dta	5	3680.64	KNDMDEPPSGDFGGDEEK(1)-YGIKPEWMMIHR(4)	Cross-Linked	BS3_DSS_extended	3680.63	Oxidation[M](4)	1	0.0717642	0.006384	1.73448	sp|Q14839|CHD4_HUMAN (577)-sp|Q8TDI0|CHD5_HUMAN (588)/sp|Q14839|CHD4_HUMAN (577)-sp|Q14839|CHD4_HUMAN (618)/	Intra-Protein	3	1	15	12	1	1
6119	CHD4only_BS3_HCD	20201218_QEHFX3_JLow_JZ_XLMS_C2.39642.39642.4.0.dta	4	3363.63	MLDLLEDFLEHEGYKYER(15)-NLKEGGHR(3)	Cross-Linked	BS3_DSS_extended	3363.63	Oxidation[M](1)	1	0.0720846	0.002057	0.611541	sp|Q14839|CHD4_HUMAN (1092)-sp|Q14839|CHD4_HUMAN (1063)/	Intra-Protein	3	1	31.5	5.5	1	1
6120	CHD4only_BS3_HCD	20201218_QEHFX3_JLow_JZ_XLMS_C3.31532.31532.4.0.dta	4	2261.26	NMPSKTELIVR(4)-LKADVFK(2)	Cross-Linked	BS3_DSS_extended	2261.26	Oxidation[M](2)	1	0.0721147	0.000458	0.202542	sp|Q14839|CHD4_HUMAN (968)-sp|Q8TDI0|CHD5_HUMAN (933)/sp|Q14839|CHD4_HUMAN (968)-sp|Q12873|CHD3_HUMAN (969)/sp|Q14839|CHD4_HUMAN (968)-sp|Q14839|CHD4_HUMAN (959)/	Intra-Protein	4	1	13	6	1	1
6121	CHD4only_BS3_HCD	20201218_QEHFX3_JLow_JZ_XLMS_C2.4130.4130.4.0.dta	4	1563.92	KPKGSPR(3)-VPDAKK(5)	Cross-Linked	BS3_DSS_extended	1563.92	null	1	0.0722259	-0.001535	-0.981507	sp|Q14839|CHD4_HUMAN (275)-sp|Q14839|CHD4_HUMAN (284)/	Intra-Protein	3	1	10	10	1	1
6122	CHD4only_BS3_HCD	20201218_QEHFX3_JLow_JZ_XLMS_C3.25843.25843.4.0.dta	4	1706	LKADVFK(2)-NKFLAR(2)	Cross-Linked	BS3_DSS_extended	1706	null	1	0.0722554	-0.000535	-0.313599	sp|Q8TDI0|CHD5_HUMAN (933)-sp|Q8TDI0|CHD5_HUMAN (1787)/sp|Q8TDI0|CHD5_HUMAN (933)-sp|Q12873|CHD3_HUMAN (1791)/sp|Q8TDI0|CHD5_HUMAN (933)-sp|Q14839|CHD4_HUMAN (1780)/sp|Q8TDI0|CHD5_HUMAN (933)-sp|O15315|RA51B_HUMAN (233)/sp|Q12873|CHD3_HUMAN (969)-sp|Q8TDI0|CHD5_HUMAN (1787)/sp|Q12873|CHD3_HUMAN (969)-sp|Q12873|CHD3_HUMAN (1791)/sp|Q12873|CHD3_HUMAN (969)-sp|Q14839|CHD4_HUMAN (1780)/sp|Q12873|CHD3…	Intra-Protein	4	1	6	7	1	1
6123	CHD4only_BS3_HCD	20201218_QEHFX3_JLow_JZ_XLMS_C3.37578.37578.4.2.dta	4	2737.5	SVLISLKQAPLVH(7)-LCDFNPKSSK(7)	Cross-Linked	BS3_DSS_extended	2737.5	Carbamidomethyl[C](18)	1	0.0722641	0.000124	0.045297	sp|P09496|CLCA_HUMAN (242)-sp|P09496|CLCA_HUMAN (223)/	Intra-Protein	4	1	10	8	1	1
6124	CHD4only_BS3_HCD	20201218_QEHFX3_JLow_JZ_XLMS_C3.48316.48316.4.0.dta	4	2714.56	FKLLEQALVIEEQLR(2)-NKFLAR(2)	Cross-Linked	BS3_DSS_extended	2714.56	null	1	0.0725273	-0.001653	-0.608938	sp|Q8TDI0|CHD5_HUMAN (1794)-sp|Q8TDI0|CHD5_HUMAN (1787)/sp|Q8TDI0|CHD5_HUMAN (1794)-sp|Q12873|CHD3_HUMAN (1791)/sp|Q8TDI0|CHD5_HUMAN (1794)-sp|Q14839|CHD4_HUMAN (1780)/sp|Q8TDI0|CHD5_HUMAN (1794)-sp|O15315|RA51B_HUMAN (233)/sp|Q12873|CHD3_HUMAN (1798)-sp|Q8TDI0|CHD5_HUMAN (1787)/sp|Q12873|CHD3_HUMAN (1798)-sp|Q12873|CHD3_HUMAN (1791)/sp|Q12873|CHD3_HUMAN (1798)-sp|Q14839|CHD4_HUMAN (1780)/sp|Q128…	Intra-Protein	4	1	11	4	1	1
6125	CHD4only_BS3_HCD	20201218_QEHFX3_JLow_JZ_XLMS_C2.30293.30293.4.2.dta	4	2965.51	EIIKQEESVDPDYWEK(4)-LKADVFK(2)	Cross-Linked	BS3_DSS_extended	2965.51	null	1	0.0725441	0.002306	0.777607	sp|Q14839|CHD4_HUMAN (1304)-sp|Q8TDI0|CHD5_HUMAN (933)/sp|Q14839|CHD4_HUMAN (1304)-sp|Q12873|CHD3_HUMAN (969)/sp|Q14839|CHD4_HUMAN (1304)-sp|Q14839|CHD4_HUMAN (959)/	Intra-Protein	3	1	19.5	8.5	1	1
6126	CHD4only_BS3_HCD	20201218_QEHFX3_JLow_JZ_XLMS_C3.31544.31544.4.0.dta	4	2245.26	NMPSKTELIVR(4)-LKADVFK(2)	Cross-Linked	BS3_DSS_extended	2245.26	null	1	0.0725515	0.00065	0.289498	sp|Q14839|CHD4_HUMAN (968)-sp|Q8TDI0|CHD5_HUMAN (933)/sp|Q14839|CHD4_HUMAN (968)-sp|Q12873|CHD3_HUMAN (969)/sp|Q14839|CHD4_HUMAN (968)-sp|Q14839|CHD4_HUMAN (959)/	Intra-Protein	4	1	9	5	1	1
6127	CHD4only_BS3_HCD	20201218_QEHFX3_JLow_JZ_XLMS_C2.15393.15393.4.0.dta	4	2065.15	KIYSTLAGTR(1)-KDVEVTK(1)	Cross-Linked	BS3_DSS_extended	2065.15	null	1	0.0728907	-0.00273	-1.32194	sp|O75746|CMC1_HUMAN (234)-sp|O75746|CMC1_HUMAN (244)/sp|O75746|CMC1_HUMAN (234)-sp|Q9UJS0|CMC2_HUMAN (245)/sp|Q9UJS0|CMC2_HUMAN (235)-sp|O75746|CMC1_HUMAN (244)/sp|Q9UJS0|CMC2_HUMAN (235)-sp|Q9UJS0|CMC2_HUMAN (245)/	Intra-Protein	3	1	11	7	1	1
6128	CHD4only_BS3_HCD	20201218_QEHFX3_JLow_JZ_XLMS_C3.28628.28628.4.0.dta	4	2401.37	NMPSKTELIVR(5)-RLKADVFK(3)	Cross-Linked	BS3_DSS_extended	2401.36	null	1	0.072982	0.003785	1.57619	sp|Q14839|CHD4_HUMAN (969)-sp|Q8TDI0|CHD5_HUMAN (933)/sp|Q14839|CHD4_HUMAN (969)-sp|Q12873|CHD3_HUMAN (969)/sp|Q14839|CHD4_HUMAN (969)-sp|Q14839|CHD4_HUMAN (959)/	Intra-Protein	4	1	16	9	1	1
6129	CHD4only_BS3_HCD	20201218_QEHFX3_JLow_JZ_XLMS_C3.30100.30100.5.0.dta	5	3504.85	KLERPPETPTVDPTVK(8)-YGIKPEWMMIHR(4)	Cross-Linked	BS3_DSS_extended	3504.84	null	1	0.0730206	0.009844	2.80869	sp|Q14839|CHD4_HUMAN (703)-sp|Q8TDI0|CHD5_HUMAN (588)/sp|Q14839|CHD4_HUMAN (703)-sp|Q14839|CHD4_HUMAN (618)/	Intra-Protein	4	1	9	8	1	1
6130	CHD4only_BS3_HCD	20201218_QEHFX3_JLow_JZ_XLMS_C3.28568.28568.4.0.dta	4	2401.37	NMPSKTELIVR(4)-RLKADVFK(3)	Cross-Linked	BS3_DSS_extended	2401.36	null	1	0.0732185	0.002881	1.19973	sp|Q14839|CHD4_HUMAN (968)-sp|Q8TDI0|CHD5_HUMAN (933)/sp|Q14839|CHD4_HUMAN (968)-sp|Q12873|CHD3_HUMAN (969)/sp|Q14839|CHD4_HUMAN (968)-sp|Q14839|CHD4_HUMAN (959)/	Intra-Protein	4	1	13	11	1	1
6131	CHD4only_BS3_HCD	20201218_QEHFX3_JLow_JZ_XLMS_C3.33364.33364.7.0.dta	7	5713.73	VCKDGGELLCCDTCPSSYHIHCLNPPLPEIPNGEWLCPR(3)-RKPKGSPR(4)	Cross-Linked	BS3_DSS_extended	5713.7	Carbamidomethyl[C](2);Carbamidomethyl[C](10);Carbamidomethyl[C](11);Carbamidomethyl[C](14);Carbamidomethyl[C](22);Carbamidomethyl[C](37)	1	0.0732653	0.020248	3.54376	sp|Q14839|CHD4_HUMAN (456)-sp|Q14839|CHD4_HUMAN (275)/	Intra-Protein	4	1	38	6	1	1
6132	CHD4only_BS3_HCD	20201218_QEHFX3_JLow_JZ_XLMS_C2.29080.29080.4.0.dta	4	3147.52	KNDMDEPPSGDFGGDEEK(1)-VQKILIWK(3)	Cross-Linked	BS3_DSS_extended	3147.52	Oxidation[M](4)	1	0.0732728	0.003208	1.01921	sp|Q14839|CHD4_HUMAN (577)-sp|Q14839|CHD4_HUMAN (504)/	Intra-Protein	3	1	21.5	5.5	1	1
6133	CHD4only_BS3_HCD	20201218_QEHFX3_JLow_JZ_XLMS_C3.31957.31957.4.0.dta	4	2245.26	NMPSKTELIVR(4)-LKADVFK(2)	Cross-Linked	BS3_DSS_extended	2245.26	null	1	0.0733081	0.002844	1.26667	sp|Q14839|CHD4_HUMAN (968)-sp|Q8TDI0|CHD5_HUMAN (933)/sp|Q14839|CHD4_HUMAN (968)-sp|Q12873|CHD3_HUMAN (969)/sp|Q14839|CHD4_HUMAN (968)-sp|Q14839|CHD4_HUMAN (959)/	Intra-Protein	4	1	9	5	1	1
6134	CHD4only_BS3_HCD	20201218_QEHFX3_JLow_JZ_XLMS_C2.30039.30039.3.0.dta	3	2245.26	NMPSKTELIVR(5)-LKADVFK(2)	Cross-Linked	BS3_DSS_extended	2245.26	null	1	0.0735428	0.000685	0.305087	sp|Q14839|CHD4_HUMAN (969)-sp|Q8TDI0|CHD5_HUMAN (933)/sp|Q14839|CHD4_HUMAN (969)-sp|Q12873|CHD3_HUMAN (969)/sp|Q14839|CHD4_HUMAN (969)-sp|Q14839|CHD4_HUMAN (959)/	Intra-Protein	3	1	13	5	1	1
6135	CHD4only_BS3_HCD	20201218_QEHFX3_JLow_JZ_XLMS_C2.35066.35066.4.0.dta	4	2725.32	QEESVDPDYWEK(4)-KAFLNAIMR(1)	Cross-Linked	BS3_DSS_extended	2725.32	null	1	0.0736389	0.005381	1.97445	sp|Q14839|CHD4_HUMAN (1308)-sp|Q8TDI0|CHD5_HUMAN (1430)/sp|Q14839|CHD4_HUMAN (1308)-sp|Q14839|CHD4_HUMAN (1422)/	Intra-Protein	3	1	12	8	1	1
6136	CHD4only_BS3_HCD	20201218_QEHFX3_JLow_JZ_XLMS_C2.27422.27422.4.1.dta	4	2295.17	DPKFAEMEER(3)-IKLGGFGSK(2)	Cross-Linked	BS3_DSS_extended	2295.17	null	1	0.073684	0.001663	0.724565	sp|Q14839|CHD4_HUMAN (604)-sp|Q14839|CHD4_HUMAN (297)/	Intra-Protein	3	1	11	7	1	1
6137	CHD4only_BS3_HCD	20201218_QEHFX3_JLow_JZ_XLMS_C3.29428.29428.4.0.dta	4	2261.26	NMPSKTELIVR(4)-LKADVFK(2)	Cross-Linked	BS3_DSS_extended	2261.26	Oxidation[M](2)	1	0.073989	0.004431	1.95953	sp|Q14839|CHD4_HUMAN (968)-sp|Q8TDI0|CHD5_HUMAN (933)/sp|Q14839|CHD4_HUMAN (968)-sp|Q12873|CHD3_HUMAN (969)/sp|Q14839|CHD4_HUMAN (968)-sp|Q14839|CHD4_HUMAN (959)/	Intra-Protein	4	1	13	6	1	1
6138	CHD4only_BS3_HCD	20201218_QEHFX3_JLow_JZ_XLMS_C2.33121.33121.4.0.dta	4	2639.39	YAILNEPFKGEMNR(9)-LKADVFK(2)	Cross-Linked	BS3_DSS_extended	2639.39	null	1	0.0740493	0.002247	0.851333	sp|Q14839|CHD4_HUMAN (1766)-sp|Q8TDI0|CHD5_HUMAN (933)/sp|Q14839|CHD4_HUMAN (1766)-sp|Q12873|CHD3_HUMAN (969)/sp|Q14839|CHD4_HUMAN (1766)-sp|Q14839|CHD4_HUMAN (959)/	Intra-Protein	3	1	11	5	1	1
6139	CHD4only_BS3_HCD	20201218_QEHFX3_JLow_JZ_XLMS_C2.27443.27443.4.1.dta	4	3424.83	SAIDLTPIVVEDKEEKK(16)-KEVMLQNGETPK(1)	Cross-Linked	BS3_DSS_extended	3424.81	null	1	0.0741989	0.014867	4.34097	sp|Q14839|CHD4_HUMAN (1663)-sp|Q14839|CHD4_HUMAN (1670)/	Intra-Protein	3	1	19	13	1	1
6140	CHD4only_BS3_HCD	20201218_QEHFX3_JLow_JZ_XLMS_C2.16146.16146.4.0.dta	4	2060.1	GAADVEKVEEK(7)-NKFLAR(2)	Cross-Linked	BS3_DSS_extended	2060.1	null	1	0.0743357	-0.001093	-0.530556	sp|Q14839|CHD4_HUMAN (1643)-sp|Q8TDI0|CHD5_HUMAN (1787)/sp|Q14839|CHD4_HUMAN (1643)-sp|Q12873|CHD3_HUMAN (1791)/sp|Q14839|CHD4_HUMAN (1643)-sp|Q14839|CHD4_HUMAN (1780)/sp|Q14839|CHD4_HUMAN (1643)-sp|O15315|RA51B_HUMAN (233)/	Intra-Protein	3	1	14	7	1	1
6141	CHD4only_BS3_HCD	20201218_QEHFX3_JLow_JZ_XLMS_C2.29095.29095.5.0.dta	5	4168.09	ERTEEPMETEPKGAADVEK(12)-VEEKSAIDLTPIVVEDK(4)	Cross-Linked	BS3_DSS_extended	4168.07	null	1	0.0743901	0.013323	3.19644	sp|Q14839|CHD4_HUMAN (1636)-sp|Q14839|CHD4_HUMAN (1647)/	Intra-Protein	3	1	19	15	1	1
6142	CHD4only_BS3_HCD	20201218_QEHFX3_JLow_JZ_XLMS_C2.39028.39028.4.0.dta	4	2853.45	QEESVDPDYWEKLLR(12)-KVMIYR(1)	Cross-Linked	BS3_DSS_extended	2853.45	null	1	0.0746681	0.004948	1.73404	sp|Q14839|CHD4_HUMAN (1316)-sp|Q8TDI0|CHD5_HUMAN (1142)/sp|Q14839|CHD4_HUMAN (1316)-sp|Q14839|CHD4_HUMAN (1168)/	Intra-Protein	3	1	13.5	4.5	1	1
6143	CHD4only_BS3_HCD	20201218_QEHFX3_JLow_JZ_XLMS_C2.28589.28589.4.0.dta	4	3147.52	KNDMDEPPSGDFGGDEEK(1)-VQKILIWK(3)	Cross-Linked	BS3_DSS_extended	3147.52	Oxidation[M](4)	1	0.0746826	-0.000594	-0.18872	sp|Q14839|CHD4_HUMAN (577)-sp|Q14839|CHD4_HUMAN (504)/	Intra-Protein	3	1	19.5	5.5	1	1
6144	CHD4only_BS3_HCD	20201218_QEHFX3_JLow_JZ_XLMS_C3.19936.19936.4.0.dta	4	2452.32	ESMAGNKPANAVLHK(7)-NKFLAR(2)	Cross-Linked	BS3_DSS_extended	2452.31	null	1	0.0748029	0.002463	1.00436	sp|Q14839|CHD4_HUMAN (1844)-sp|Q8TDI0|CHD5_HUMAN (1787)/sp|Q14839|CHD4_HUMAN (1844)-sp|Q12873|CHD3_HUMAN (1791)/sp|Q14839|CHD4_HUMAN (1844)-sp|Q14839|CHD4_HUMAN (1780)/sp|Q14839|CHD4_HUMAN (1844)-sp|O15315|RA51B_HUMAN (233)/	Intra-Protein	4	1	11	5	1	1
6145	CHD4only_BS3_HCD	20201218_QEHFX3_JLow_JZ_XLMS_C3.20477.20477.4.0.dta	4	1878.06	KAFLNAIMR(1)-KEASVK(1)	Cross-Linked	BS3_DSS_extended	1878.05	Oxidation[M](8)	1	0.0749421	0.005268	2.80504	sp|Q8TDI0|CHD5_HUMAN (1430)-sp|Q14839|CHD4_HUMAN (839)/sp|Q14839|CHD4_HUMAN (1422)-sp|Q14839|CHD4_HUMAN (839)/	Intra-Protein	4	1	14	6	1	1
6146	CHD4only_BS3_HCD	20201218_QEHFX3_JLow_JZ_XLMS_C2.25228.25228.4.0.dta	4	4069.09	SAIDLTPIVVEDKEEKKEEEEK(13)-KEVMLQNGETPK(1)	Cross-Linked	BS3_DSS_extended	4069.08	null	1	0.0754679	0.006441	1.58291	sp|Q14839|CHD4_HUMAN (1660)-sp|Q14839|CHD4_HUMAN (1670)/	Intra-Protein	3	1	25	10	1	1
6147	CHD4only_BS3_HCD	20201218_QEHFX3_JLow_JZ_XLMS_C2.29121.29121.4.1.dta	4	2976.43	FGTEELFKDEATDGGGDNK(8)-KVMIYR(1)	Cross-Linked	BS3_DSS_extended	2976.43	null	1	0.0755405	0.003989	1.3402	sp|Q14839|CHD4_HUMAN (1228)-sp|Q8TDI0|CHD5_HUMAN (1142)/sp|Q14839|CHD4_HUMAN (1228)-sp|Q14839|CHD4_HUMAN (1168)/	Intra-Protein	3	1	23	7	1	1
6148	CHD4only_BS3_HCD	20201218_QEHFX3_JLow_JZ_XLMS_C2.25734.25734.5.0.dta	5	4554.26	VEEKSAIDLTPIVVEDKEEK(4)-ERTEEPMETEPKGAADVEK(12)	Cross-Linked	BS3_DSS_extended	4554.25	null	1	0.0755587	0.004234	0.92968	sp|Q14839|CHD4_HUMAN (1647)-sp|Q14839|CHD4_HUMAN (1636)/	Intra-Protein	3	1	18	19	1	1
6149	CHD4only_BS3_HCD	20201218_QEHFX3_JLow_JZ_XLMS_C2.18653.18653.4.0.dta	4	2837.41	WSCPHCEKEGIQWEAK(8)-KVAPLK(1)	Cross-Linked	BS3_DSS_extended	2837.41	Carbamidomethyl[C](3);Carbamidomethyl[C](6)	1	0.0759192	-0.000959	-0.337984	sp|Q14839|CHD4_HUMAN (416)-sp|Q14839|CHD4_HUMAN (290)/	Intra-Protein	3	1	20.5	5.5	1	1
6150	CHD4only_BS3_HCD	20201218_QEHFX3_JLow_JZ_XLMS_C3.32309.32309.4.0.dta	4	3018.52	KCCNHPYLFPVAAMEAPK(7)-NKFLAR(2)	Cross-Linked	BS3_DSS_extended	3018.51	Carbamidomethyl[C](2);Carbamidomethyl[C](3)	1	0.0760062	0.003812	1.26287	sp|Q14839|CHD4_HUMAN (1023)-sp|Q8TDI0|CHD5_HUMAN (1787)/sp|Q14839|CHD4_HUMAN (1023)-sp|Q12873|CHD3_HUMAN (1791)/sp|Q14839|CHD4_HUMAN (1023)-sp|Q14839|CHD4_HUMAN (1780)/sp|Q14839|CHD4_HUMAN (1023)-sp|O15315|RA51B_HUMAN (233)/	Intra-Protein	4	1	12	4	1	1
6151	CHD4only_BS3_HCD	20201218_QEHFX3_JLow_JZ_XLMS_C2.18701.18701.5.0.dta	5	2837.41	WSCPHCEKEGIQWEAK(8)-KVAPLK(1)	Cross-Linked	BS3_DSS_extended	2837.41	Carbamidomethyl[C](3);Carbamidomethyl[C](6)	1	0.076125	0.000291	0.102558	sp|Q14839|CHD4_HUMAN (416)-sp|Q14839|CHD4_HUMAN (290)/	Intra-Protein	3	1	15.5	9.5	1	1
6152	CHD4only_BS3_HCD	20201218_QEHFX3_JLow_JZ_XLMS_C2.16431.16431.4.0.dta	4	1540.95	NKFLAR(2)-KVAPLK(1)	Cross-Linked	BS3_DSS_extended	1540.96	null	1	0.0762221	-0.002447	-1.58797	sp|Q8TDI0|CHD5_HUMAN (1787)-sp|Q14839|CHD4_HUMAN (290)/sp|Q12873|CHD3_HUMAN (1791)-sp|Q14839|CHD4_HUMAN (290)/sp|Q14839|CHD4_HUMAN (1780)-sp|Q14839|CHD4_HUMAN (290)/sp|O15315|RA51B_HUMAN (233)-sp|Q14839|CHD4_HUMAN (290)/	Intra-Protein	3	1	5	6	1	1
6153	CHD4only_BS3_HCD	20201218_QEHFX3_JLow_JZ_XLMS_C1.4775.4775.5.0.dta	5	2192.22	KPAPEKKPAEK(7)-KPTTEEK(1)	Cross-Linked	BS3_DSS_extended	2192.22	null	1	0.0762348	0.00092	0.419666	sp|P36578|RL4_HUMAN (412)-sp|P36578|RL4_HUMAN (417)/	Intra-Protein	1	1	11	9	1	1
6154	CHD4only_BS3_HCD	20201218_QEHFX3_JLow_JZ_XLMS_C2.20661.20661.4.0.dta	4	2044.08	DPKFAEMEER(3)-KVAPLK(1)	Cross-Linked	BS3_DSS_extended	2044.08	null	1	0.0763405	0.002157	1.05524	sp|Q14839|CHD4_HUMAN (604)-sp|Q14839|CHD4_HUMAN (290)/	Intra-Protein	3	1	11	6	1	1
6155	CHD4only_BS3_HCD	20201218_QEHFX3_JLow_JZ_XLMS_C3.30191.30191.4.0.dta	4	2261.26	NMPSKTELIVR(4)-LKADVFK(2)	Cross-Linked	BS3_DSS_extended	2261.26	Oxidation[M](2)	1	0.0766655	0.001175	0.519622	sp|Q14839|CHD4_HUMAN (968)-sp|Q8TDI0|CHD5_HUMAN (933)/sp|Q14839|CHD4_HUMAN (968)-sp|Q12873|CHD3_HUMAN (969)/sp|Q14839|CHD4_HUMAN (968)-sp|Q14839|CHD4_HUMAN (959)/	Intra-Protein	4	1	11	5	1	1
6156	CHD4only_BS3_HCD	20201218_QEHFX3_JLow_JZ_XLMS_C3.23353.23353.4.0.dta	4	4659.19	EVKSTAPETAIECTQAPAPASEDEK(4)-IEENSLKEEESIEGEK(5)	Cross-Linked	BS3_DSS_extended	4659.19	Carbamidomethyl[C](13)	1	0.0767228	0.00454	0.974419	sp|Q14839|CHD4_HUMAN (1585)-sp|Q14839|CHD4_HUMAN (1570)/	Intra-Protein	4	1	6	9	1	1
6157	CHD4only_BS3_HCD	20201218_QEHFX3_JLow_JZ_XLMS_C2.27682.27682.4.0.dta	4	3518.66	TKIDCDNLEQYFIQQGGGPDK(2)-GKGCYNTR(2)	Cross-Linked	BS3_DSS_extended	3518.63	Carbamidomethyl[C](5);Carbamidomethyl[C](28)	1	0.0769939	0.024274	6.8987	sp|Q92499|DDX1_HUMAN (516)-sp|Q92499|DDX1_HUMAN (636)/	Intra-Protein	3	1	23	7	1	1
6158	CHD4only_BS3_HCD	20201218_QEHFX3_JLow_JZ_XLMS_C3.31644.31644.4.0.dta	4	2245.26	NMPSKTELIVR(4)-LKADVFK(2)	Cross-Linked	BS3_DSS_extended	2245.26	null	1	0.0771959	0.000359	0.159892	sp|Q14839|CHD4_HUMAN (968)-sp|Q8TDI0|CHD5_HUMAN (933)/sp|Q14839|CHD4_HUMAN (968)-sp|Q12873|CHD3_HUMAN (969)/sp|Q14839|CHD4_HUMAN (968)-sp|Q14839|CHD4_HUMAN (959)/	Intra-Protein	4	1	11	7	1	1
6159	CHD4only_BS3_HCD	20201218_QEHFX3_JLow_JZ_XLMS_C2.27254.27254.5.0.dta	5	4184.08	ERTEEPMETEPKGAADVEK(12)-VEEKSAIDLTPIVVEDK(4)	Cross-Linked	BS3_DSS_extended	4184.07	Oxidation[M](7)	1	0.0772836	0.007421	1.77363	sp|Q14839|CHD4_HUMAN (1636)-sp|Q14839|CHD4_HUMAN (1647)/	Intra-Protein	3	1	23	20	1	1
6160	CHD4only_BS3_HCD	20201218_QEHFX3_JLow_JZ_XLMS_C2.33037.33037.4.0.dta	4	2630.46	KEVMLQNGETPK(1)-DKPLPPLLAR(2)	Cross-Linked	BS3_DSS_extended	2630.46	null	1	0.0773371	0.004316	1.64078	sp|Q14839|CHD4_HUMAN (1670)-sp|Q8TDI0|CHD5_HUMAN (1406)/sp|Q14839|CHD4_HUMAN (1670)-sp|Q12873|CHD3_HUMAN (1394)/sp|Q14839|CHD4_HUMAN (1670)-sp|Q14839|CHD4_HUMAN (1398)/	Intra-Protein	3	1	10	9	1	1
6161	CHD4only_BS3_HCD	20201218_QEHFX3_JLow_JZ_XLMS_C2.29060.29060.4.0.dta	4	3753.72	DEATDGGGDNKEGEDSSVIHYDDK(11)-KAFLNAIMR(1)	Cross-Linked	BS3_DSS_extended	3753.72	null	1	0.0775665	0.004757	1.26728	sp|Q14839|CHD4_HUMAN (1239)-sp|Q8TDI0|CHD5_HUMAN (1430)/sp|Q14839|CHD4_HUMAN (1239)-sp|Q14839|CHD4_HUMAN (1422)/	Intra-Protein	3	1	15	12	1	1
6162	CHD4only_BS3_HCD	20201218_QEHFX3_JLow_JZ_XLMS_C2.39560.39560.6.0.dta	6	3363.63	MLDLLEDFLEHEGYKYER(14)-NLKEGGHR(3)	Cross-Linked	BS3_DSS_extended	3363.63	Oxidation[M](1)	1	0.0776159	-0.00023	-0.068378	sp|Q14839|CHD4_HUMAN (1091)-sp|Q14839|CHD4_HUMAN (1063)/	Intra-Protein	3	1	17.5	5.5	1	1
6163	CHD4only_BS3_HCD	20201218_QEHFX3_JLow_JZ_XLMS_C3.32359.32359.3.0.dta	3	2245.26	NMPSKTELIVR(4)-LKADVFK(2)	Cross-Linked	BS3_DSS_extended	2245.26	null	1	0.077742	0.002026	0.902344	sp|Q14839|CHD4_HUMAN (968)-sp|Q8TDI0|CHD5_HUMAN (933)/sp|Q14839|CHD4_HUMAN (968)-sp|Q12873|CHD3_HUMAN (969)/sp|Q14839|CHD4_HUMAN (968)-sp|Q14839|CHD4_HUMAN (959)/	Intra-Protein	4	1	11	6	1	1
6164	CHD4only_BS3_HCD	20201218_QEHFX3_JLow_JZ_XLMS_C2.28010.28010.4.0.dta	4	3147.52	KNDMDEPPSGDFGGDEEK(1)-VQKILIWK(3)	Cross-Linked	BS3_DSS_extended	3147.52	Oxidation[M](4)	1	0.0779013	0.004986	1.58411	sp|Q14839|CHD4_HUMAN (577)-sp|Q14839|CHD4_HUMAN (504)/	Intra-Protein	3	1	23.5	6.5	1	1
6165	CHD4only_BS3_HCD	20201218_QEHFX3_JLow_JZ_XLMS_C3.29987.29987.5.0.dta	5	4129.87	FGTEELFKDEATDGGGDNK(8)-EGEDSSVIHYDDKAIER(6)	Cross-Linked	BS3_DSS_extended	4129.86	null	1	0.0783023	0.008881	2.15043	sp|Q14839|CHD4_HUMAN (1228)-sp|Q14839|CHD4_HUMAN (1245)/	Intra-Protein	4	1	14	8	1	1
6166	CHD4only_BS3_HCD	20201218_QEHFX3_JLow_JZ_XLMS_C2.36135.36135.4.0.dta	4	2811.38	QEESVDPDYWEKLLR(12)-SEKEFK(1)	Cross-Linked	BS3_DSS_extended	2811.37	null	1	0.0787473	0.003601	1.28087	sp|Q14839|CHD4_HUMAN (1316)-sp|Q14839|CHD4_HUMAN (1452)/	Intra-Protein	3	1	18	4	1	1
6167	CHD4only_BS3_HCD	20201218_QEHFX3_JLow_JZ_XLMS_C3.39302.39302.5.0.dta	5	4288.08	TLTNYKAFSQFVRPLIAAK(6)-KNDMDEPPSGDFGGDEEK(1)	Cross-Linked	BS3_DSS_extended	4288.07	Oxidation[M](26)	1	0.0789223	0.006325	1.47502	sp|Q14839|CHD4_HUMAN (179)-sp|Q14839|CHD4_HUMAN (577)/	Intra-Protein	4	1	12.5	12.5	1	1
6168	CHD4only_BS3_HCD	20201218_QEHFX3_JLow_JZ_XLMS_C2.16379.16379.4.0.dta	4	2599.51	KLERPPETPTVDPTVK(8)-KVAPLK(1)	Cross-Linked	BS3_DSS_extended	2599.51	null	1	0.0789565	0.000721	0.27736	sp|Q14839|CHD4_HUMAN (703)-sp|Q14839|CHD4_HUMAN (290)/	Intra-Protein	3	1	16.5	5.5	1	1
6169	CHD4only_BS3_HCD	20201218_QEHFX3_JLow_JZ_XLMS_C3.26950.26950.5.0.dta	5	2543.35	KVQEFEHVNGR(1)-KAFLNAIMR(1)	Cross-Linked	BS3_DSS_extended	2543.36	null	1	0.079237	-0.000706	-0.277586	sp|Q14839|CHD4_HUMAN (1505)-sp|Q8TDI0|CHD5_HUMAN (1430)/sp|Q14839|CHD4_HUMAN (1505)-sp|Q14839|CHD4_HUMAN (1422)/	Intra-Protein	4	1	8.5	5.5	1	1
6170	CHD4only_BS3_HCD	20201218_QEHFX3_JLow_JZ_XLMS_C3.32134.32134.4.0.dta	4	2245.27	NMPSKTELIVR(4)-LKADVFK(2)	Cross-Linked	BS3_DSS_extended	2245.26	null	1	0.079345	0.003348	1.49114	sp|Q14839|CHD4_HUMAN (968)-sp|Q8TDI0|CHD5_HUMAN (933)/sp|Q14839|CHD4_HUMAN (968)-sp|Q12873|CHD3_HUMAN (969)/sp|Q14839|CHD4_HUMAN (968)-sp|Q14839|CHD4_HUMAN (959)/	Intra-Protein	4	1	12	7	1	1
6171	CHD4only_BS3_HCD	20201218_QEHFX3_JLow_JZ_XLMS_C2.19769.19769.4.0.dta	4	2107.15	PGLGSKTGSMSK(5)-LKADVFK(2)	Cross-Linked	BS3_DSS_extended	2107.15	null	1	0.0794751	0.00105	0.498304	sp|Q14839|CHD4_HUMAN (1205)-sp|Q8TDI0|CHD5_HUMAN (933)/sp|Q14839|CHD4_HUMAN (1205)-sp|Q12873|CHD3_HUMAN (969)/sp|Q14839|CHD4_HUMAN (1205)-sp|Q14839|CHD4_HUMAN (959)/	Intra-Protein	3	1	9.5	5.5	1	1
6172	CHD4only_BS3_HCD	20201218_QEHFX3_JLow_JZ_XLMS_C3.22806.22806.3.0.dta	3	1783.02	LKADVFK(2)-KVMIYR(1)	Cross-Linked	BS3_DSS_extended	1783.02	Oxidation[M](13)	1	0.079481	0.000828	0.464381	sp|Q8TDI0|CHD5_HUMAN (933)-sp|Q8TDI0|CHD5_HUMAN (1142)/sp|Q8TDI0|CHD5_HUMAN (933)-sp|Q14839|CHD4_HUMAN (1168)/sp|Q12873|CHD3_HUMAN (969)-sp|Q8TDI0|CHD5_HUMAN (1142)/sp|Q12873|CHD3_HUMAN (969)-sp|Q14839|CHD4_HUMAN (1168)/sp|Q14839|CHD4_HUMAN (959)-sp|Q8TDI0|CHD5_HUMAN (1142)/sp|Q14839|CHD4_HUMAN (959)-sp|Q14839|CHD4_HUMAN (1168)/	Intra-Protein	4	1	5	8	1	1
6173	CHD4only_BS3_HCD	20201218_QEHFX3_JLow_JZ_XLMS_C2.15744.15744.3.0.dta	3	1717.97	LKADVFK(2)-EDQIKK(5)	Cross-Linked	BS3_DSS_extended	1717.97	null	1	0.0795359	0.000131	0.076253	sp|Q8TDI0|CHD5_HUMAN (933)-sp|Q02224|CENPE_HUMAN (592)/sp|Q8TDI0|CHD5_HUMAN (933)-sp|Q8TDI0|CHD5_HUMAN (918)/sp|Q8TDI0|CHD5_HUMAN (933)-sp|Q2TB90|HKDC1_HUMAN (20)/sp|Q8TDI0|CHD5_HUMAN (933)-sp|Q12873|CHD3_HUMAN (954)/sp|Q8TDI0|CHD5_HUMAN (933)-sp|Q14839|CHD4_HUMAN (944)/sp|Q12873|CHD3_HUMAN (969)-sp|Q02224|CENPE_HUMAN (592)/sp|Q12873|CHD3_HUMAN (969)-sp|Q8TDI0|CHD5_HUMAN (918)/sp|Q12873|CHD3_HUMA…	Intra-Protein	3	1	7.5	9.5	1	1
6174	CHD4only_BS3_HCD	20201218_QEHFX3_JLow_JZ_XLMS_C3.34950.34950.4.0.dta	4	2897.49	YAILNEPFKGEMNR(9)-GNFLEIKNK(7)	Cross-Linked	BS3_DSS_extended	2897.49	Oxidation[M](12)	1	0.0795652	0.002724	0.940125	sp|Q14839|CHD4_HUMAN (1766)-sp|Q14839|CHD4_HUMAN (1778)/	Intra-Protein	4	1	14	7	1	1
6175	CHD4only_BS3_HCD	20201218_QEHFX3_JLow_JZ_XLMS_C2.30874.30874.4.0.dta	4	2024.14	DKPLPPLLAR(2)-SEKEFK(3)	Cross-Linked	BS3_DSS_extended	2024.14	null	1	0.0795739	-0.001479	-0.73068	sp|Q8TDI0|CHD5_HUMAN (1406)-sp|Q14839|CHD4_HUMAN (1454)/sp|Q12873|CHD3_HUMAN (1394)-sp|Q14839|CHD4_HUMAN (1454)/sp|Q14839|CHD4_HUMAN (1398)-sp|Q14839|CHD4_HUMAN (1454)/	Intra-Protein	3	1	9	6	1	1
6176	CHD4only_BS3_HCD	20201218_QEHFX3_JLow_JZ_XLMS_C3.28615.28615.4.0.dta	4	2401.37	NMPSKTELIVR(5)-RLKADVFK(3)	Cross-Linked	BS3_DSS_extended	2401.36	null	1	0.0795981	0.003556	1.48083	sp|Q14839|CHD4_HUMAN (969)-sp|Q8TDI0|CHD5_HUMAN (933)/sp|Q14839|CHD4_HUMAN (969)-sp|Q12873|CHD3_HUMAN (969)/sp|Q14839|CHD4_HUMAN (969)-sp|Q14839|CHD4_HUMAN (959)/	Intra-Protein	4	1	15	8	1	1
6177	CHD4only_BS3_HCD	20201218_QEHFX3_JLow_JZ_XLMS_C3.19880.19880.4.0.dta	4	2123.14	PGLGSKTGSMSK(6)-LKADVFK(2)	Cross-Linked	BS3_DSS_extended	2123.14	Oxidation[M](10)	1	0.0798329	0.000225	0.105975	sp|Q14839|CHD4_HUMAN (1206)-sp|Q8TDI0|CHD5_HUMAN (933)/sp|Q14839|CHD4_HUMAN (1206)-sp|Q12873|CHD3_HUMAN (969)/sp|Q14839|CHD4_HUMAN (1206)-sp|Q14839|CHD4_HUMAN (959)/	Intra-Protein	4	1	16.5	8.5	1	1
6178	CHD4only_BS3_HCD	20201218_QEHFX3_JLow_JZ_XLMS_C2.14908.14908.5.0.dta	5	3431.65	ERTEEPMETEPKGAADVEK(12)-KTYEIWHR(1)	Cross-Linked	BS3_DSS_extended	3431.64	Oxidation[M](7)	1	0.0800388	0.005391	1.57097	sp|Q14839|CHD4_HUMAN (1636)-sp|Q14839|CHD4_HUMAN (1724)/	Intra-Protein	3	1	16	7	1	1
6179	CHD4only_BS3_HCD	20201218_QEHFX3_JLow_JZ_XLMS_C3.31135.31135.5.0.dta	5	4314.98	KCCNHPYLFPVAAMEAPK(7)-WSCPHCEKEGIQWEAK(2)	Cross-Linked	BS3_DSS_extended	4314.97	Carbamidomethyl[C](2);Carbamidomethyl[C](3);Carbamidomethyl[C](24);Carbamidomethyl[C](27)	1	0.0800535	0.007481	1.73373	sp|Q14839|CHD4_HUMAN (1023)-sp|Q14839|CHD4_HUMAN (410)/	Intra-Protein	4	1	9.5	5.5	1	1
6180	CHD4only_BS3_HCD	20201218_QEHFX3_JLow_JZ_XLMS_C2.24998.24998.4.0.dta	4	3084.66	LERPPETPTVDPTVKYER(13)-LKADVFK(2)	Cross-Linked	BS3_DSS_extended	3084.66	null	1	0.0802555	0.003504	1.13594	sp|Q14839|CHD4_HUMAN (709)-sp|Q8TDI0|CHD5_HUMAN (933)/sp|Q14839|CHD4_HUMAN (709)-sp|Q12873|CHD3_HUMAN (969)/sp|Q14839|CHD4_HUMAN (709)-sp|Q14839|CHD4_HUMAN (959)/	Intra-Protein	3	1	17	5	1	1
6181	CHD4only_BS3_HCD	20201218_QEHFX3_JLow_JZ_XLMS_C3.48325.48325.4.0.dta	4	2714.56	FKLLEQALVIEEQLR(2)-NKFLAR(2)	Cross-Linked	BS3_DSS_extended	2714.56	null	1	0.0803863	-0.001945	-0.716506	sp|Q8TDI0|CHD5_HUMAN (1794)-sp|Q8TDI0|CHD5_HUMAN (1787)/sp|Q8TDI0|CHD5_HUMAN (1794)-sp|Q12873|CHD3_HUMAN (1791)/sp|Q8TDI0|CHD5_HUMAN (1794)-sp|Q14839|CHD4_HUMAN (1780)/sp|Q8TDI0|CHD5_HUMAN (1794)-sp|O15315|RA51B_HUMAN (233)/sp|Q12873|CHD3_HUMAN (1798)-sp|Q8TDI0|CHD5_HUMAN (1787)/sp|Q12873|CHD3_HUMAN (1798)-sp|Q12873|CHD3_HUMAN (1791)/sp|Q12873|CHD3_HUMAN (1798)-sp|Q14839|CHD4_HUMAN (1780)/sp|Q128…	Intra-Protein	4	1	9	4	1	1
6182	CHD4only_BS3_HCD	20201218_QEHFX3_JLow_JZ_XLMS_C2.22923.22923.4.0.dta	4	2842.49	SAIDLTPIVVEDKEEK(13)-KEEEEKK(1)	Cross-Linked	BS3_DSS_extended	2842.48	null	1	0.0803892	0.013562	4.77118	sp|Q14839|CHD4_HUMAN (1660)-sp|Q14839|CHD4_HUMAN (1664)/sp|Q14839|CHD4_HUMAN (1660)-sp|Q9HAU5|RENT2_HUMAN (89)/	Intra-Protein	3	1	22.5	7.5	1	1
6183	CHD4only_BS3_HCD	20201218_QEHFX3_JLow_JZ_XLMS_C2.26892.26892.5.0.dta	5	4184.08	ERTEEPMETEPKGAADVEK(12)-VEEKSAIDLTPIVVEDK(4)	Cross-Linked	BS3_DSS_extended	4184.07	Oxidation[M](7)	1	0.0804891	0.012276	2.93399	sp|Q14839|CHD4_HUMAN (1636)-sp|Q14839|CHD4_HUMAN (1647)/	Intra-Protein	3	1	27	20	1	1
6184	CHD4only_BS3_HCD	20201218_QEHFX3_JLow_JZ_XLMS_C3.4353.4353.4.0.dta	4	1891.06	RKPKGSPR(4)-EGKGPNAR(3)	Cross-Linked	BS3_DSS_extended	1891.06	null	1	0.0807033	-0.001066	-0.563704	sp|Q14839|CHD4_HUMAN (275)-sp|Q14839|CHD4_HUMAN (266)/	Intra-Protein	4	1	4.5	7.5	1	1
6185	CHD4only_BS3_HCD	20201218_QEHFX3_JLow_JZ_XLMS_C2.24334.24334.5.1.dta	5	3229.55	EVMLQNGETPKDLNDEK(11)-KTYEIWHR(1)	Cross-Linked	BS3_DSS_extended	3229.58	null	1	0.0807612	-0.033919	-10.5026	sp|Q14839|CHD4_HUMAN (1681)-sp|Q14839|CHD4_HUMAN (1724)/	Intra-Protein	3	1	16	12	1	1
6186	CHD4only_BS3_HCD	20201218_QEHFX3_JLow_JZ_XLMS_C2.27860.27860.4.0.dta	4	4129.87	FGTEELFKDEATDGGGDNK(8)-EGEDSSVIHYDDKAIER(10)	Cross-Linked	BS3_DSS_extended	4129.86	null	1	0.0807879	0.002895	0.700992	sp|Q14839|CHD4_HUMAN (1228)-sp|Q14839|CHD4_HUMAN (1249)/	Intra-Protein	3	1	24	13	1	1
6187	CHD4only_BS3_HCD	20201218_QEHFX3_JLow_JZ_XLMS_C2.31737.31737.5.0.dta	5	3307.59	AYHMVCLDPDMEKAPEGK(13)-KAFLNAIMR(1)	Cross-Linked	BS3_DSS_extended	3307.6	Carbamidomethyl[C](6);Oxidation[M](4)	1	0.0809455	-0.008462	-2.55835	sp|Q14839|CHD4_HUMAN (403)-sp|Q8TDI0|CHD5_HUMAN (1430)/sp|Q14839|CHD4_HUMAN (403)-sp|Q14839|CHD4_HUMAN (1422)/	Intra-Protein	3	1	10	8	1	1
6188	CHD4only_BS3_HCD	20201218_QEHFX3_JLow_JZ_XLMS_C3.37142.37142.6.1.dta	6	5449.53	VCKDGGELLCCDTCPSSYHIHCLNPPLPEIPNGEWLCPR(3)-KEASVK(1)	Cross-Linked	BS3_DSS_extended	5449.52	Carbamidomethyl[C](2);Carbamidomethyl[C](10);Carbamidomethyl[C](11);Carbamidomethyl[C](14);Carbamidomethyl[C](22);Carbamidomethyl[C](37)	1	0.081002	0.005301	0.972746	sp|Q14839|CHD4_HUMAN (456)-sp|Q14839|CHD4_HUMAN (839)/	Intra-Protein	4	1	14	5	1	1
6189	CHD4only_BS3_HCD	20201218_QEHFX3_JLow_JZ_XLMS_C2.11029.11029.4.0.dta	4	3272.57	EVMLQNGETPKDLNDEK(11)-KMSQPGSPSPK(1)	Cross-Linked	BS3_DSS_extended	3272.57	Oxidation[M](3);Oxidation[M](22)	1	0.0812152	0.004186	1.27912	sp|Q14839|CHD4_HUMAN (1681)-sp|Q14839|CHD4_HUMAN (1529)/	Intra-Protein	3	1	18.5	10.5	1	1
6190	CHD4only_BS3_HCD	20201218_QEHFX3_JLow_JZ_XLMS_C2.28415.28415.4.0.dta	4	3183.46	KNDMDEPPSGDFGGDEEK(1)-KAFLNAIMR(1)	Cross-Linked	BS3_DSS_extended	3183.46	Oxidation[M](4)	1	0.0821317	0.002187	0.686988	sp|Q14839|CHD4_HUMAN (577)-sp|Q8TDI0|CHD5_HUMAN (1430)/sp|Q14839|CHD4_HUMAN (577)-sp|Q14839|CHD4_HUMAN (1422)/	Intra-Protein	3	1	12	8	1	1
6191	CHD4only_BS3_HCD	20201218_QEHFX3_JLow_JZ_XLMS_C3.25378.25378.5.0.dta	5	2269.37	NDKDKPLPPLLAR(3)-KVAPLK(1)	Cross-Linked	BS3_DSS_extended	2269.36	null	1	0.0826276	0.001752	0.772022	sp|Q14839|CHD4_HUMAN (1396)-sp|Q14839|CHD4_HUMAN (290)/	Intra-Protein	4	1	11	5	1	1
6192	CHD4only_BS3_HCD	20201218_QEHFX3_JLow_JZ_XLMS_C3.47056.47056.4.0.dta	4	4471.11	NQDETEDTELQGMNEYLSSFKVAQYVVR(21)-NNQSKFFR(4)	Cross-Linked	BS3_DSS_extended	4471.11	null	1	0.0827786	-0.000219	-0.048981	sp|Q14839|CHD4_HUMAN (1281)-sp|Q8TDI0|CHD5_HUMAN (857)/sp|Q14839|CHD4_HUMAN (1281)-sp|Q12873|CHD3_HUMAN (893)/sp|Q14839|CHD4_HUMAN (1281)-sp|Q14839|CHD4_HUMAN (883)/	Intra-Protein	4	1	18	4	1	1
6193	CHD4only_BS3_HCD	20201218_QEHFX3_JLow_JZ_XLMS_C2.22302.22302.4.0.dta	4	2932.53	EIIKQEESVDPDYWEK(4)-ITQVAKK(6)	Cross-Linked	BS3_DSS_extended	2932.52	null	1	0.0829868	0.008066	2.75054	sp|Q14839|CHD4_HUMAN (1304)-sp|Q14839|CHD4_HUMAN (1189)/	Intra-Protein	3	1	19	7	1	1
6194	CHD4only_BS3_HCD	20201218_QEHFX3_JLow_JZ_XLMS_C2.30074.30074.3.0.dta	3	2245.26	NMPSKTELIVR(5)-LKADVFK(2)	Cross-Linked	BS3_DSS_extended	2245.26	null	1	0.0829876	-0.000673	-0.299742	sp|Q14839|CHD4_HUMAN (969)-sp|Q8TDI0|CHD5_HUMAN (933)/sp|Q14839|CHD4_HUMAN (969)-sp|Q12873|CHD3_HUMAN (969)/sp|Q14839|CHD4_HUMAN (969)-sp|Q14839|CHD4_HUMAN (959)/	Intra-Protein	3	1	14	6	1	1
6195	CHD4only_BS3_HCD	20201218_QEHFX3_JLow_JZ_XLMS_C2.32650.32650.4.1.dta	4	3224.63	EIIKQEESVDPDYWEK(4)-KAFLNAIMR(1)	Cross-Linked	BS3_DSS_extended	3224.62	Oxidation[M](27)	1	0.0830866	0.007397	2.29392	sp|Q14839|CHD4_HUMAN (1304)-sp|Q8TDI0|CHD5_HUMAN (1430)/sp|Q14839|CHD4_HUMAN (1304)-sp|Q14839|CHD4_HUMAN (1422)/	Intra-Protein	3	1	12	15	1	1
6196	CHD4only_BS3_HCD	20201218_QEHFX3_JLow_JZ_XLMS_C2.30963.30963.4.0.dta	4	2024.14	DKPLPPLLAR(2)-SEKEFK(3)	Cross-Linked	BS3_DSS_extended	2024.14	null	1	0.0833215	0.000832	0.411038	sp|Q8TDI0|CHD5_HUMAN (1406)-sp|Q14839|CHD4_HUMAN (1454)/sp|Q12873|CHD3_HUMAN (1394)-sp|Q14839|CHD4_HUMAN (1454)/sp|Q14839|CHD4_HUMAN (1398)-sp|Q14839|CHD4_HUMAN (1454)/	Intra-Protein	3	1	8	5	1	1
6197	CHD4only_BS3_HCD	20201218_QEHFX3_JLow_JZ_XLMS_C2.28082.28082.5.0.dta	5	3680.64	KNDMDEPPSGDFGGDEEK(1)-YGIKPEWMMIHR(4)	Cross-Linked	BS3_DSS_extended	3680.63	Oxidation[M](4)	1	0.0835349	0.003351	0.910441	sp|Q14839|CHD4_HUMAN (577)-sp|Q8TDI0|CHD5_HUMAN (588)/sp|Q14839|CHD4_HUMAN (577)-sp|Q14839|CHD4_HUMAN (618)/	Intra-Protein	3	1	16	11	1	1
6198	CHD4only_BS3_HCD	20201218_QEHFX3_JLow_JZ_XLMS_C2.32396.32396.4.0.dta	4	2766.54	QATKDAGVIAGLNVLR(4)-LSKEEIER(3)	Cross-Linked	BS3_DSS_extended	2766.54	null	1	0.0836138	0.005505	1.98985	sp|P0DMV9|HS71B_HUMAN (159)-sp|P0DMV9|HS71B_HUMAN (512)/sp|P0DMV9|HS71B_HUMAN (159)-sp|P34931|HS71L_HUMAN (514)/sp|P0DMV9|HS71B_HUMAN (159)-sp|P0DMV8|HS71A_HUMAN (512)/sp|P34931|HS71L_HUMAN (161)-sp|P0DMV9|HS71B_HUMAN (512)/sp|P34931|HS71L_HUMAN (161)-sp|P34931|HS71L_HUMAN (514)/sp|P34931|HS71L_HUMAN (161)-sp|P0DMV8|HS71A_HUMAN (512)/sp|P0DMV8|HS71A_HUMAN (159)-sp|P0DMV9|HS71B_HUMAN (512)/sp|P0DM…	Intra-Protein	3	1	24.5	7.5	1	1
6199	CHD4only_BS3_HCD	20201218_QEHFX3_JLow_JZ_XLMS_C2.19887.19887.5.0.dta	5	2643.36	KEVMLQNGETPK(1)-KTYEIWHR(1)	Cross-Linked	BS3_DSS_extended	2643.36	null	1	0.0837733	0.000883	0.334045	sp|Q14839|CHD4_HUMAN (1670)-sp|Q14839|CHD4_HUMAN (1724)/	Intra-Protein	3	1	9	8	1	1
6200	CHD4only_BS3_HCD	20201218_QEHFX3_JLow_JZ_XLMS_C2.18675.18675.5.0.dta	5	2837.41	WSCPHCEKEGIQWEAK(8)-KVAPLK(1)	Cross-Linked	BS3_DSS_extended	2837.41	Carbamidomethyl[C](3);Carbamidomethyl[C](6)	1	0.0838339	-0.000247	-0.087051	sp|Q14839|CHD4_HUMAN (416)-sp|Q14839|CHD4_HUMAN (290)/	Intra-Protein	3	1	15.5	7.5	1	1
6201	CHD4only_BS3_HCD	20201218_QEHFX3_JLow_JZ_XLMS_C2.23750.23750.4.0.dta	4	2920.46	EGEDSSVIHYDDKAIER(13)-LKADVFK(2)	Cross-Linked	BS3_DSS_extended	2920.46	null	1	0.084	0.003914	1.3402	sp|Q14839|CHD4_HUMAN (1252)-sp|Q8TDI0|CHD5_HUMAN (933)/sp|Q14839|CHD4_HUMAN (1252)-sp|Q12873|CHD3_HUMAN (969)/sp|Q14839|CHD4_HUMAN (1252)-sp|Q14839|CHD4_HUMAN (959)/	Intra-Protein	3	1	21	6	1	1
6202	CHD4only_BS3_HCD	20201218_QEHFX3_JLow_JZ_XLMS_C3.32698.32698.4.0.dta	4	2245.26	NMPSKTELIVR(4)-LKADVFK(2)	Cross-Linked	BS3_DSS_extended	2245.26	null	1	0.0840438	-0.000767	-0.341608	sp|Q14839|CHD4_HUMAN (968)-sp|Q8TDI0|CHD5_HUMAN (933)/sp|Q14839|CHD4_HUMAN (968)-sp|Q12873|CHD3_HUMAN (969)/sp|Q14839|CHD4_HUMAN (968)-sp|Q14839|CHD4_HUMAN (959)/	Intra-Protein	4	1	10	7	1	1
6203	CHD4only_BS3_HCD	20201218_QEHFX3_JLow_JZ_XLMS_C3.29277.29277.5.0.dta	5	2654.44	NDKDKPLPPLLAR(3)-NNQSKFFR(4)	Cross-Linked	BS3_DSS_extended	2654.44	null	1	0.0842519	0.000216	0.081373	sp|Q14839|CHD4_HUMAN (1396)-sp|Q8TDI0|CHD5_HUMAN (857)/sp|Q14839|CHD4_HUMAN (1396)-sp|Q12873|CHD3_HUMAN (893)/sp|Q14839|CHD4_HUMAN (1396)-sp|Q14839|CHD4_HUMAN (883)/	Intra-Protein	4	1	9.5	5.5	1	1
6204	CHD4only_BS3_HCD	20201218_QEHFX3_JLow_JZ_XLMS_C2.27192.27192.5.0.dta	5	4077.07	KCCNHPYLFPVAAMEAPK(1)-KLERPPETPTVDPTVK(1)	Cross-Linked	BS3_DSS_extended	4077.06	Carbamidomethyl[C](2);Carbamidomethyl[C](3)	1	0.0844984	0.002434	0.596998	sp|Q14839|CHD4_HUMAN (1017)-sp|Q14839|CHD4_HUMAN (696)/	Intra-Protein	3	1	16.5	13.5	1	1
6205	CHD4only_BS3_HCD	20201218_QEHFX3_JLow_JZ_XLMS_C2.29977.29977.4.0.dta	4	3664.66	KNDMDEPPSGDFGGDEEK(1)-YGIKPEWMMIHR(4)	Cross-Linked	BS3_DSS_extended	3664.64	null	1	0.0846455	0.022371	6.10456	sp|Q14839|CHD4_HUMAN (577)-sp|Q8TDI0|CHD5_HUMAN (588)/sp|Q14839|CHD4_HUMAN (577)-sp|Q14839|CHD4_HUMAN (618)/	Intra-Protein	3	1	20	13	1	1
6206	CHD4only_BS3_HCD	20201218_QEHFX3_JLow_JZ_XLMS_C3.37470.37470.5.0.dta	5	4451.32	TLTNYKAFSQFVRPLIAAK(6)-ERTEEPMETEPKGAADVEK(12)	Cross-Linked	BS3_DSS_extended	4451.28	null	1	0.0846927	0.038909	8.74108	sp|Q14839|CHD4_HUMAN (179)-sp|Q14839|CHD4_HUMAN (1636)/	Intra-Protein	4	1	10	9	1	1
6207	CHD4only_BS3_HCD	20201218_QEHFX3_JLow_JZ_XLMS_C2.27773.27773.5.0.dta	5	3343.77	LERPPETPTVDPTVKYER(13)-KAFLNAIMR(1)	Cross-Linked	BS3_DSS_extended	3343.77	Oxidation[M](29)	1	0.0847827	-0.000769	-0.22998	sp|Q14839|CHD4_HUMAN (709)-sp|Q8TDI0|CHD5_HUMAN (1430)/sp|Q14839|CHD4_HUMAN (709)-sp|Q14839|CHD4_HUMAN (1422)/	Intra-Protein	3	1	12	13	1	1
6208	CHD4only_BS3_HCD	20201218_QEHFX3_JLow_JZ_XLMS_C2.24282.24282.5.0.dta	5	6378.05	MSQPGSPSPKTPTPSTPGDTQPNTPAPVPPAEDGIK(10)-EVKSTAPETAIECTQAPAPASEDEK(4)	Cross-Linked	BS3_DSS_extended	6378.04	Carbamidomethyl[C](52)	1	0.0849994	0.008038	1.26026	sp|Q14839|CHD4_HUMAN (1539)-sp|Q14839|CHD4_HUMAN (1585)/	Intra-Protein	3	1	19.5	14.5	1	1
6209	CHD4only_BS3_HCD	20201218_QEHFX3_JLow_JZ_XLMS_C3.37091.37091.4.0.dta	4	2005.19	DKPLPPLLAR(2)-NKFLAR(2)	Cross-Linked	BS3_DSS_extended	2005.2	null	1	0.0851224	-0.001606	-0.800919	sp|Q8TDI0|CHD5_HUMAN (1406)-sp|Q8TDI0|CHD5_HUMAN (1787)/sp|Q8TDI0|CHD5_HUMAN (1406)-sp|Q12873|CHD3_HUMAN (1791)/sp|Q8TDI0|CHD5_HUMAN (1406)-sp|Q14839|CHD4_HUMAN (1780)/sp|Q8TDI0|CHD5_HUMAN (1406)-sp|O15315|RA51B_HUMAN (233)/sp|Q12873|CHD3_HUMAN (1394)-sp|Q8TDI0|CHD5_HUMAN (1787)/sp|Q12873|CHD3_HUMAN (1394)-sp|Q12873|CHD3_HUMAN (1791)/sp|Q12873|CHD3_HUMAN (1394)-sp|Q14839|CHD4_HUMAN (1780)/sp|Q128…	Intra-Protein	4	1	8.5	3.5	1	1
6210	CHD4only_BS3_HCD	20201218_QEHFX3_JLow_JZ_XLMS_C2.37720.37720.5.0.dta	5	3176.57	QEESVDPDYWEKLLR(9)-KTYEIWHR(1)	Cross-Linked	BS3_DSS_extended	3176.57	null	1	0.0852635	0.00079	0.248696	sp|Q14839|CHD4_HUMAN (1313)-sp|Q14839|CHD4_HUMAN (1724)/	Intra-Protein	3	1	8.5	7.5	1	1
6211	CHD4only_BS3_HCD	20201218_QEHFX3_JLow_JZ_XLMS_C2.27706.27706.5.0.dta	5	3680.63	KNDMDEPPSGDFGGDEEK(1)-YGIKPEWMMIHR(4)	Cross-Linked	BS3_DSS_extended	3680.63	Oxidation[M](30)	1	0.0853274	-0.001629	-0.442587	sp|Q14839|CHD4_HUMAN (577)-sp|Q8TDI0|CHD5_HUMAN (588)/sp|Q14839|CHD4_HUMAN (577)-sp|Q14839|CHD4_HUMAN (618)/	Intra-Protein	3	1	13	15	1	1
6212	CHD4only_BS3_HCD	20201218_QEHFX3_JLow_JZ_XLMS_C2.26524.26524.4.0.dta	4	2085.18	DKPLPPLLAR(2)-EGKGPNAR(3)	Cross-Linked	BS3_DSS_extended	2085.18	null	1	0.0856081	-0.000961	-0.460871	sp|Q8TDI0|CHD5_HUMAN (1406)-sp|Q14839|CHD4_HUMAN (266)/sp|Q12873|CHD3_HUMAN (1394)-sp|Q14839|CHD4_HUMAN (266)/sp|Q14839|CHD4_HUMAN (1398)-sp|Q14839|CHD4_HUMAN (266)/	Intra-Protein	3	1	10	8	1	1
6213	CHD4only_BS3_HCD	20201218_QEHFX3_JLow_JZ_XLMS_C2.17265.17265.4.0.dta	4	2258.22	ANKITITNDK(3)-LSKEEIER(3)	Cross-Linked	BS3_DSS_extended	2258.22	null	1	0.0858196	0.000545	0.24134	sp|P0DMV9|HS71B_HUMAN (500)-sp|P0DMV9|HS71B_HUMAN (512)/sp|P0DMV9|HS71B_HUMAN (500)-sp|P34931|HS71L_HUMAN (514)/sp|P0DMV9|HS71B_HUMAN (500)-sp|P0DMV8|HS71A_HUMAN (512)/sp|P17066|HSP76_HUMAN (502)-sp|P0DMV9|HS71B_HUMAN (512)/sp|P17066|HSP76_HUMAN (502)-sp|P34931|HS71L_HUMAN (514)/sp|P17066|HSP76_HUMAN (502)-sp|P0DMV8|HS71A_HUMAN (512)/sp|P0DMV8|HS71A_HUMAN (500)-sp|P0DMV9|HS71B_HUMAN (512)/sp|P0DM…	Intra-Protein	3	1	10	9	1	1
6214	CHD4only_BS3_HCD	20201218_QEHFX3_JLow_JZ_XLMS_C2.30779.30779.4.0.dta	4	2024.14	DKPLPPLLAR(2)-SEKEFK(3)	Cross-Linked	BS3_DSS_extended	2024.14	null	1	0.0859185	-0.001396	-0.689675	sp|Q8TDI0|CHD5_HUMAN (1406)-sp|Q14839|CHD4_HUMAN (1454)/sp|Q12873|CHD3_HUMAN (1394)-sp|Q14839|CHD4_HUMAN (1454)/sp|Q14839|CHD4_HUMAN (1398)-sp|Q14839|CHD4_HUMAN (1454)/	Intra-Protein	3	1	12	6	1	1
6215	CHD4only_BS3_HCD	20201218_QEHFX3_JLow_JZ_XLMS_C2.31971.31971.4.0.dta	4	4798.41	MSQPGSPSPKTPTPSTPGDTQPNTPAPVPPAEDGIK(10)-KAFLNAIMR(1)	Cross-Linked	BS3_DSS_extended	4798.41	Oxidation[M](1)	1	0.0859704	-0.000519	-0.108161	sp|Q14839|CHD4_HUMAN (1539)-sp|Q8TDI0|CHD5_HUMAN (1430)/sp|Q14839|CHD4_HUMAN (1539)-sp|Q14839|CHD4_HUMAN (1422)/	Intra-Protein	3	1	21	6	1	1
6216	CHD4only_BS3_HCD	20201218_QEHFX3_JLow_JZ_XLMS_C3.22944.22944.5.0.dta	5	3252.78	KLERPPETPTVDPTVK(8)-GHVHYLIKWR(8)	Cross-Linked	BS3_DSS_extended	3252.79	null	1	0.0860915	-0.009684	-2.97714	sp|Q14839|CHD4_HUMAN (703)-sp|Q14839|CHD4_HUMAN (643)/	Intra-Protein	4	1	10	5	1	1
6217	CHD4only_BS3_HCD	20201218_QEHFX3_JLow_JZ_XLMS_C3.34177.34177.4.0.dta	4	2544.39	NMPSKTELIVR(4)-YYKYILTR(3)	Cross-Linked	BS3_DSS_extended	2544.39	null	1	0.0862387	0.000554	0.217734	sp|Q14839|CHD4_HUMAN (968)-sp|Q12873|CHD3_HUMAN (997)/sp|Q14839|CHD4_HUMAN (968)-sp|Q14839|CHD4_HUMAN (987)/	Intra-Protein	4	1	8.5	6.5	1	1
6218	CHD4only_BS3_HCD	20201218_QEHFX3_JLow_JZ_XLMS_C2.37741.37741.4.0.dta	4	3731.79	FGTEELFKDEATDGGGDNK(8)-TGSMSKQELDDILK(5)	Cross-Linked	BS3_DSS_extended	3731.75	null	1	0.0865047	0.041495	11.1195	sp|Q14839|CHD4_HUMAN (1228)-sp|Q14839|CHD4_HUMAN (1211)/	Intra-Protein	3	1	14.5	11.5	1	1
6219	CHD4only_BS3_HCD	20201218_QEHFX3_JLow_JZ_XLMS_C3.38688.38688.4.0.dta	4	2962.46	CCNHPYLFPVAAMEAPK(6)-LKADVFK(2)	Cross-Linked	BS3_DSS_extended	2962.47	Carbamidomethyl[C](1);Carbamidomethyl[C](2)	1	0.0869649	-0.008264	-2.78957	sp|Q14839|CHD4_HUMAN (1023)-sp|Q8TDI0|CHD5_HUMAN (933)/sp|Q14839|CHD4_HUMAN (1023)-sp|Q12873|CHD3_HUMAN (969)/sp|Q14839|CHD4_HUMAN (1023)-sp|Q14839|CHD4_HUMAN (959)/	Intra-Protein	4	1	13.5	5.5	1	1
6220	CHD4only_BS3_HCD	20201218_QEHFX3_JLow_JZ_XLMS_C3.40248.40248.7.0.dta	7	5536.59	VCKDGGELLCCDTCPSSYHIHCLNPPLPEIPNGEWLCPR(3)-NKFLAR(2)	Cross-Linked	BS3_DSS_extended	5536.58	Carbamidomethyl[C](2);Carbamidomethyl[C](10);Carbamidomethyl[C](11);Carbamidomethyl[C](14);Carbamidomethyl[C](22);Carbamidomethyl[C](37)	1	0.08703	0.005569	1.00585	sp|Q14839|CHD4_HUMAN (456)-sp|Q8TDI0|CHD5_HUMAN (1787)/sp|Q14839|CHD4_HUMAN (456)-sp|Q12873|CHD3_HUMAN (1791)/sp|Q14839|CHD4_HUMAN (456)-sp|Q14839|CHD4_HUMAN (1780)/sp|Q14839|CHD4_HUMAN (456)-sp|O15315|RA51B_HUMAN (233)/	Intra-Protein	4	1	14.5	3.5	1	1
6221	CHD4only_BS3_HCD	20201218_QEHFX3_JLow_JZ_XLMS_C2.21239.21239.4.0.dta	4	3245.58	EVMLQNGETPKDLNDEK(11)-KTYEIWHR(1)	Cross-Linked	BS3_DSS_extended	3245.58	Oxidation[M](3)	1	0.0871898	0.002094	0.645186	sp|Q14839|CHD4_HUMAN (1681)-sp|Q14839|CHD4_HUMAN (1724)/	Intra-Protein	3	1	15	7	1	1
6222	CHD4only_BS3_HCD	20201218_QEHFX3_JLow_JZ_XLMS_C2.29916.29916.4.0.dta	4	3131.53	KNDMDEPPSGDFGGDEEK(1)-VQKILIWK(3)	Cross-Linked	BS3_DSS_extended	3131.52	null	1	0.0874361	0.001552	0.495605	sp|Q14839|CHD4_HUMAN (577)-sp|Q14839|CHD4_HUMAN (504)/	Intra-Protein	3	1	18.5	5.5	1	1
6223	CHD4only_BS3_HCD	20201218_QEHFX3_JLow_JZ_XLMS_C2.17217.17217.5.0.dta	5	2444.24	GAADVEKVEEK(7)-KTYEIWHR(2)	Cross-Linked	BS3_DSS_extended	2444.25	null	1	0.0875183	-0.002341	-0.95776	sp|Q14839|CHD4_HUMAN (1643)-sp|Q14839|CHD4_HUMAN (1725)/	Intra-Protein	3	1	9	9	1	1
6224	CHD4only_BS3_HCD	20201218_QEHFX3_JLow_JZ_XLMS_C2.21259.21259.4.0.dta	4	3245.58	EVMLQNGETPKDLNDEK(11)-KTYEIWHR(1)	Cross-Linked	BS3_DSS_extended	3245.58	Oxidation[M](3)	1	0.0875638	0.002094	0.645186	sp|Q14839|CHD4_HUMAN (1681)-sp|Q14839|CHD4_HUMAN (1724)/	Intra-Protein	3	1	15	8	1	1
6225	CHD4only_BS3_HCD	20201218_QEHFX3_JLow_JZ_XLMS_C2.30214.30214.4.0.dta	4	3131.53	KNDMDEPPSGDFGGDEEK(1)-VQKILIWK(3)	Cross-Linked	BS3_DSS_extended	3131.52	null	1	0.087591	0.00132	0.42152	sp|Q14839|CHD4_HUMAN (577)-sp|Q14839|CHD4_HUMAN (504)/	Intra-Protein	3	1	16.5	5.5	1	1
6226	CHD4only_BS3_HCD	20201218_QEHFX3_JLow_JZ_XLMS_C2.19448.19448.6.0.dta	6	3076.64	KLERPPETPTVDPTVK(8)-KTYEIWHR(1)	Cross-Linked	BS3_DSS_extended	3076.65	null	1	0.0877942	-0.007552	-2.45462	sp|Q14839|CHD4_HUMAN (703)-sp|Q14839|CHD4_HUMAN (1724)/	Intra-Protein	3	1	12	8	1	1
6227	CHD4only_BS3_HCD	20201218_QEHFX3_JLow_JZ_XLMS_C2.26636.26636.4.0.dta	4	2085.18	DKPLPPLLAR(2)-EGKGPNAR(3)	Cross-Linked	BS3_DSS_extended	2085.18	null	1	0.0882808	-0.001374	-0.658935	sp|Q8TDI0|CHD5_HUMAN (1406)-sp|Q14839|CHD4_HUMAN (266)/sp|Q12873|CHD3_HUMAN (1394)-sp|Q14839|CHD4_HUMAN (266)/sp|Q14839|CHD4_HUMAN (1398)-sp|Q14839|CHD4_HUMAN (266)/	Intra-Protein	3	1	10	9	1	1
6228	CHD4only_BS3_HCD	20201218_QEHFX3_JLow_JZ_XLMS_C2.21842.21842.5.0.dta	5	3195.63	KLERPPETPTVDPTVK(8)-DPKFAEMEER(3)	Cross-Linked	BS3_DSS_extended	3195.62	null	1	0.0882808	0.003654	1.14344	sp|Q14839|CHD4_HUMAN (703)-sp|Q14839|CHD4_HUMAN (604)/	Intra-Protein	3	1	13	10	1	1
6229	CHD4only_BS3_HCD	20201218_QEHFX3_JLow_JZ_XLMS_C2.18704.18704.5.0.dta	5	2837.41	WSCPHCEKEGIQWEAK(8)-KVAPLK(1)	Cross-Linked	BS3_DSS_extended	2837.41	Carbamidomethyl[C](3);Carbamidomethyl[C](6)	1	0.0886606	0.001428	0.503276	sp|Q14839|CHD4_HUMAN (416)-sp|Q14839|CHD4_HUMAN (290)/	Intra-Protein	3	1	15.5	7.5	1	1
6230	CHD4only_BS3_HCD	20201218_QEHFX3_JLow_JZ_XLMS_C3.31422.31422.4.0.dta	4	2583.34	YAILNEPFKGEMNR(9)-NKFLAR(2)	Cross-Linked	BS3_DSS_extended	2583.34	Oxidation[M](12)	1	0.0886953	0.000586	0.226838	sp|Q14839|CHD4_HUMAN (1766)-sp|Q8TDI0|CHD5_HUMAN (1787)/sp|Q14839|CHD4_HUMAN (1766)-sp|Q12873|CHD3_HUMAN (1791)/sp|Q14839|CHD4_HUMAN (1766)-sp|Q14839|CHD4_HUMAN (1780)/sp|Q14839|CHD4_HUMAN (1766)-sp|O15315|RA51B_HUMAN (233)/	Intra-Protein	4	1	16.5	4.5	1	1
6231	CHD4only_BS3_HCD	20201218_QEHFX3_JLow_JZ_XLMS_C2.30046.30046.4.0.dta	4	2245.26	NMPSKTELIVR(4)-LKADVFK(2)	Cross-Linked	BS3_DSS_extended	2245.26	null	1	0.089132	0.002772	1.2346	sp|Q14839|CHD4_HUMAN (968)-sp|Q8TDI0|CHD5_HUMAN (933)/sp|Q14839|CHD4_HUMAN (968)-sp|Q12873|CHD3_HUMAN (969)/sp|Q14839|CHD4_HUMAN (968)-sp|Q14839|CHD4_HUMAN (959)/	Intra-Protein	3	1	12	6	1	1
6232	CHD4only_BS3_HCD	20201218_QEHFX3_JLow_JZ_XLMS_C3.31734.31734.4.0.dta	4	2261.26	NMPSKTELIVR(4)-LKADVFK(2)	Cross-Linked	BS3_DSS_extended	2261.26	Oxidation[M](2)	1	0.0891847	0.001164	0.514758	sp|Q14839|CHD4_HUMAN (968)-sp|Q8TDI0|CHD5_HUMAN (933)/sp|Q14839|CHD4_HUMAN (968)-sp|Q12873|CHD3_HUMAN (969)/sp|Q14839|CHD4_HUMAN (968)-sp|Q14839|CHD4_HUMAN (959)/	Intra-Protein	4	1	10	5	1	1
6233	CHD4only_BS3_HCD	20201218_QEHFX3_JLow_JZ_XLMS_C3.32575.32575.4.0.dta	4	2024.14	DKPLPPLLAR(2)-SEKEFK(3)	Cross-Linked	BS3_DSS_extended	2024.14	null	1	0.0892709	-0.001375	-0.6793	sp|Q8TDI0|CHD5_HUMAN (1406)-sp|Q14839|CHD4_HUMAN (1454)/sp|Q12873|CHD3_HUMAN (1394)-sp|Q14839|CHD4_HUMAN (1454)/sp|Q14839|CHD4_HUMAN (1398)-sp|Q14839|CHD4_HUMAN (1454)/	Intra-Protein	4	1	12	6	1	1
6234	CHD4only_BS3_HCD	20201218_QEHFX3_JLow_JZ_XLMS_C2.27546.27546.4.0.dta	4	2261.26	NMPSKTELIVR(4)-LKADVFK(2)	Cross-Linked	BS3_DSS_extended	2261.26	Oxidation[M](2)	1	0.0896072	-0.001108	-0.489993	sp|Q14839|CHD4_HUMAN (968)-sp|Q8TDI0|CHD5_HUMAN (933)/sp|Q14839|CHD4_HUMAN (968)-sp|Q12873|CHD3_HUMAN (969)/sp|Q14839|CHD4_HUMAN (968)-sp|Q14839|CHD4_HUMAN (959)/	Intra-Protein	3	1	10	7	1	1
6235	CHD4only_BS3_HCD	20201218_QEHFX3_JLow_JZ_XLMS_C2.27561.27561.4.0.dta	4	4381.14	STAPETAIECTQAPAPASEDEKVVVEPPEGEEK(18)-NKFLAR(2)	Cross-Linked	BS3_DSS_extended	4381.14	Carbamidomethyl[C](10)	1	0.0897084	-0.000211	-0.048161	sp|Q14839|CHD4_HUMAN (1602)-sp|Q8TDI0|CHD5_HUMAN (1787)/sp|Q14839|CHD4_HUMAN (1602)-sp|Q12873|CHD3_HUMAN (1791)/sp|Q14839|CHD4_HUMAN (1602)-sp|Q14839|CHD4_HUMAN (1780)/sp|Q14839|CHD4_HUMAN (1602)-sp|O15315|RA51B_HUMAN (233)/	Intra-Protein	3	1	24	4	1	1
6236	CHD4only_BS3_HCD	20201218_QEHFX3_JLow_JZ_XLMS_C2.29717.29717.4.2.dta	4	3898.93	VEEKSAIDLTPIVVEDK(4)-TEEPMETEPKGAADVEK(10)	Cross-Linked	BS3_DSS_extended	3898.93	Oxidation[M](25)	1	0.0897191	0.001242	0.318549	sp|Q14839|CHD4_HUMAN (1647)-sp|Q14839|CHD4_HUMAN (1636)/	Intra-Protein	3	1	16	15	1	1
6237	CHD4only_BS3_HCD	20201218_QEHFX3_JLow_JZ_XLMS_C3.23184.23184.4.0.dta	4	2909.6	RPYAPINANAIKAECSIR(12)-AAKTPLK(3)	Cross-Linked	BS3_DSS_extended	2909.6	Carbamidomethyl[C](15)	1	0.0900143	-0.005045	-1.73391	sp|O94776|MTA2_HUMAN (492)-sp|O94776|MTA2_HUMAN (504)/	Intra-Protein	4	1	11	5	1	1
6238	CHD4only_BS3_HCD	20201218_QEHFX3_JLow_JZ_XLMS_C1.2121.2121.6.2.dta	6	3830.86	KCCNHPYLFPVAAMEAPK(1)-YGIKPEWMMIHR(4)	Cross-Linked	BS3_DSS_extended	3830.85	Carbamidomethyl[C](2);Carbamidomethyl[C](3)	1	0.0902201	0.005128	1.33861	sp|Q14839|CHD4_HUMAN (1017)-sp|Q8TDI0|CHD5_HUMAN (588)/sp|Q14839|CHD4_HUMAN (1017)-sp|Q14839|CHD4_HUMAN (618)/	Intra-Protein	1	1	15	13	1	1
6239	CHD4only_BS3_HCD	20201218_QEHFX3_JLow_JZ_XLMS_C2.28067.28067.4.0.dta	4	3147.52	KNDMDEPPSGDFGGDEEK(1)-VQKILIWK(3)	Cross-Linked	BS3_DSS_extended	3147.52	Oxidation[M](4)	1	0.0903811	0.003583	1.13836	sp|Q14839|CHD4_HUMAN (577)-sp|Q14839|CHD4_HUMAN (504)/	Intra-Protein	3	1	25.5	5.5	1	1
6240	CHD4only_BS3_HCD	20201218_QEHFX3_JLow_JZ_XLMS_C2.15255.15255.5.0.dta	5	2468.31	ESMAGNKPANAVLHK(7)-NKFLAR(2)	Cross-Linked	BS3_DSS_extended	2468.31	Oxidation[M](3)	1	0.0904198	-0.002085	-0.844708	sp|Q14839|CHD4_HUMAN (1844)-sp|Q8TDI0|CHD5_HUMAN (1787)/sp|Q14839|CHD4_HUMAN (1844)-sp|Q12873|CHD3_HUMAN (1791)/sp|Q14839|CHD4_HUMAN (1844)-sp|Q14839|CHD4_HUMAN (1780)/sp|Q14839|CHD4_HUMAN (1844)-sp|O15315|RA51B_HUMAN (233)/	Intra-Protein	3	1	13	6	1	1
6241	CHD4only_BS3_HCD	20201218_QEHFX3_JLow_JZ_XLMS_C3.42683.42683.4.1.dta	4	2767.39	IAVSKMMMVLGAK(4)-DPKFAEMEER(3)	Cross-Linked	BS3_DSS_extended	2767.39	null	1	0.0904255	0.00173	0.625138	sp|Q14839|CHD4_HUMAN (199)-sp|Q14839|CHD4_HUMAN (604)/	Intra-Protein	4	1	8	7	1	1
6242	CHD4only_BS3_HCD	20201218_QEHFX3_JLow_JZ_XLMS_C2.27388.27388.5.0.dta	5	3625.9	KLERPPETPTVDPTVK(1)-YAILNEPFKGEMNR(9)	Cross-Linked	BS3_DSS_extended	3625.89	null	1	0.0904354	0.004035	1.11283	sp|Q14839|CHD4_HUMAN (696)-sp|Q14839|CHD4_HUMAN (1766)/	Intra-Protein	3	1	11	14	1	1
6243	CHD4only_BS3_HCD	20201218_QEHFX3_JLow_JZ_XLMS_C3.25254.25254.4.0.dta	4	2417.36	NMPSKTELIVR(5)-RLKADVFK(3)	Cross-Linked	BS3_DSS_extended	2417.36	Oxidation[M](2)	1	0.0904716	0.001653	0.683804	sp|Q14839|CHD4_HUMAN (969)-sp|Q8TDI0|CHD5_HUMAN (933)/sp|Q14839|CHD4_HUMAN (969)-sp|Q12873|CHD3_HUMAN (969)/sp|Q14839|CHD4_HUMAN (969)-sp|Q14839|CHD4_HUMAN (959)/	Intra-Protein	4	1	16	9	1	1
6244	CHD4only_BS3_HCD	20201218_QEHFX3_JLow_JZ_XLMS_C2.35103.35103.4.0.dta	4	4696.28	STAPETAIECTQAPAPASEDEKVVVEPPEGEEK(18)-KAFLNAIMR(1)	Cross-Linked	BS3_DSS_extended	4696.3	Carbamidomethyl[C](10)	1	0.0905202	-0.019562	-4.16541	sp|Q14839|CHD4_HUMAN (1602)-sp|Q8TDI0|CHD5_HUMAN (1430)/sp|Q14839|CHD4_HUMAN (1602)-sp|Q14839|CHD4_HUMAN (1422)/	Intra-Protein	3	1	11	8	1	1
6245	CHD4only_BS3_HCD	20201218_QEHFX3_JLow_JZ_XLMS_C2.27751.27751.5.0.dta	5	3410.6	KNDMDEPPSGDFGGDEEKSR(18)-KAFLNAIMR(1)	Cross-Linked	BS3_DSS_extended	3410.6	null	1	0.09061	0.001637	0.479974	sp|Q14839|CHD4_HUMAN (594)-sp|Q8TDI0|CHD5_HUMAN (1430)/sp|Q14839|CHD4_HUMAN (594)-sp|Q14839|CHD4_HUMAN (1422)/	Intra-Protein	3	1	10.5	8.5	1	1
6246	CHD4only_BS3_HCD	20201218_QEHFX3_JLow_JZ_XLMS_C3.12150.12150.4.0.dta	4	1964.18	KPRDPKIPK(6)-NKFLAR(2)	Cross-Linked	BS3_DSS_extended	1964.18	null	1	0.0906594	-0.00252	-1.28298	sp|Q14839|CHD4_HUMAN (64)-sp|Q8TDI0|CHD5_HUMAN (1787)/sp|Q14839|CHD4_HUMAN (64)-sp|Q12873|CHD3_HUMAN (1791)/sp|Q14839|CHD4_HUMAN (64)-sp|Q14839|CHD4_HUMAN (1780)/sp|Q14839|CHD4_HUMAN (64)-sp|O15315|RA51B_HUMAN (233)/	Intra-Protein	4	1	6	4	1	1
6247	CHD4only_BS3_HCD	20201218_QEHFX3_JLow_JZ_XLMS_C2.30242.30242.4.0.dta	4	3167.47	KNDMDEPPSGDFGGDEEK(1)-KAFLNAIMR(1)	Cross-Linked	BS3_DSS_extended	3167.47	null	1	0.0907262	0.002636	0.832211	sp|Q14839|CHD4_HUMAN (577)-sp|Q8TDI0|CHD5_HUMAN (1430)/sp|Q14839|CHD4_HUMAN (577)-sp|Q14839|CHD4_HUMAN (1422)/	Intra-Protein	3	1	16	11	1	1
6248	CHD4only_BS3_HCD	20201218_QEHFX3_JLow_JZ_XLMS_C1.1829.1829.4.0.dta	4	2852.3	KNDMDEPPSGDFGGDEEK(1)-NKFLAR(2)	Cross-Linked	BS3_DSS_extended	2852.3	null	1	0.0908657	0.001097	0.384601	sp|Q14839|CHD4_HUMAN (577)-sp|Q8TDI0|CHD5_HUMAN (1787)/sp|Q14839|CHD4_HUMAN (577)-sp|Q12873|CHD3_HUMAN (1791)/sp|Q14839|CHD4_HUMAN (577)-sp|Q14839|CHD4_HUMAN (1780)/sp|Q14839|CHD4_HUMAN (577)-sp|O15315|RA51B_HUMAN (233)/	Intra-Protein	1	1	13	5	1	1
6249	CHD4only_BS3_HCD	20201218_QEHFX3_JLow_JZ_XLMS_C1.1806.1806.4.1.dta	4	2714.56	FKLLEQALVIEEQLR(2)-NKFLAR(2)	Cross-Linked	BS3_DSS_extended	2714.56	null	1	0.0909004	0.003786	1.3947	sp|Q8TDI0|CHD5_HUMAN (1794)-sp|Q8TDI0|CHD5_HUMAN (1787)/sp|Q8TDI0|CHD5_HUMAN (1794)-sp|Q12873|CHD3_HUMAN (1791)/sp|Q8TDI0|CHD5_HUMAN (1794)-sp|Q14839|CHD4_HUMAN (1780)/sp|Q8TDI0|CHD5_HUMAN (1794)-sp|O15315|RA51B_HUMAN (233)/sp|Q12873|CHD3_HUMAN (1798)-sp|Q8TDI0|CHD5_HUMAN (1787)/sp|Q12873|CHD3_HUMAN (1798)-sp|Q12873|CHD3_HUMAN (1791)/sp|Q12873|CHD3_HUMAN (1798)-sp|Q14839|CHD4_HUMAN (1780)/sp|Q128…	Intra-Protein	1	1	14	5	1	1
6250	CHD4only_BS3_HCD	20201218_QEHFX3_JLow_JZ_XLMS_C2.26300.26300.7.0.dta	7	7525.2	KQVNYNDGSQEDRDWQDDQSDNQSDYSVASEEGDEDFDERSEAPR(1)-KCCNHPYLFPVAAMEAPK(1)	Cross-Linked	BS3_DSS_extended	7525.2	Carbamidomethyl[C](50);Carbamidomethyl[C](51)	1	0.0909715	0.000497	0.066045	sp|Q14839|CHD4_HUMAN (1341)-sp|Q14839|CHD4_HUMAN (1017)/	Intra-Protein	3	1	25	12	1	1
6251	CHD4only_BS3_HCD	20201218_QEHFX3_JLow_JZ_XLMS_C2.30271.30271.4.0.dta	4	3131.52	KNDMDEPPSGDFGGDEEK(1)-VQKILIWK(3)	Cross-Linked	BS3_DSS_extended	3131.52	null	1	0.0910708	-0.001585	-0.506143	sp|Q14839|CHD4_HUMAN (577)-sp|Q14839|CHD4_HUMAN (504)/	Intra-Protein	3	1	16.5	5.5	1	1
6252	CHD4only_BS3_HCD	20201218_QEHFX3_JLow_JZ_XLMS_C3.33579.33579.6.0.dta	6	5713.71	VCKDGGELLCCDTCPSSYHIHCLNPPLPEIPNGEWLCPR(3)-RKPKGSPR(4)	Cross-Linked	BS3_DSS_extended	5713.7	Carbamidomethyl[C](2);Carbamidomethyl[C](10);Carbamidomethyl[C](11);Carbamidomethyl[C](14);Carbamidomethyl[C](22);Carbamidomethyl[C](37)	1	0.0911362	0.006469	1.13219	sp|Q14839|CHD4_HUMAN (456)-sp|Q14839|CHD4_HUMAN (275)/	Intra-Protein	4	1	44	5	1	1
6253	CHD4only_BS3_HCD	20201218_QEHFX3_JLow_JZ_XLMS_C2.14573.14573.4.0.dta	4	2128.18	NMPSKTELIVR(5)-IGQNKK(5)	Cross-Linked	BS3_DSS_extended	2128.18	Oxidation[M](2)	1	0.0912406	0.000217	0.101965	sp|Q14839|CHD4_HUMAN (969)-sp|Q8TDI0|CHD5_HUMAN (1141)/sp|Q14839|CHD4_HUMAN (969)-sp|Q14839|CHD4_HUMAN (1167)/	Intra-Protein	3	1	14	8	1	1
6254	CHD4only_BS3_HCD	20201218_QEHFX3_JLow_JZ_XLMS_C2.15184.15184.5.0.dta	5	2468.31	ESMAGNKPANAVLHK(2)-NKFLAR(2)	Cross-Linked	BS3_DSS_extended	2468.31	Oxidation[M](3)	1	0.0913128	0.003947	1.59907	sp|Q14839|CHD4_HUMAN (1839)-sp|Q8TDI0|CHD5_HUMAN (1787)/sp|Q14839|CHD4_HUMAN (1839)-sp|Q12873|CHD3_HUMAN (1791)/sp|Q14839|CHD4_HUMAN (1839)-sp|Q14839|CHD4_HUMAN (1780)/sp|Q14839|CHD4_HUMAN (1839)-sp|O15315|RA51B_HUMAN (233)/	Intra-Protein	3	1	12	7	1	1
6255	CHD4only_BS3_HCD	20201218_QEHFX3_JLow_JZ_XLMS_C2.39594.39594.5.0.dta	5	3363.64	MLDLLEDFLEHEGYKYER(14)-NLKEGGHR(3)	Cross-Linked	BS3_DSS_extended	3363.63	Oxidation[M](1)	1	0.0913344	0.003255	0.967704	sp|Q14839|CHD4_HUMAN (1091)-sp|Q14839|CHD4_HUMAN (1063)/	Intra-Protein	3	1	15.5	5.5	1	1
6256	CHD4only_BS3_HCD	20201218_QEHFX3_JLow_JZ_XLMS_C2.14588.14588.4.0.dta	4	2471.2	APEGKWSCPHCEK(5)-NKFLAR(2)	Cross-Linked	BS3_DSS_extended	2471.2	Carbamidomethyl[C](8);Carbamidomethyl[C](11)	1	0.09139	0.002458	0.99466	sp|Q8TDI0|CHD5_HUMAN (381)-sp|Q8TDI0|CHD5_HUMAN (1787)/sp|Q8TDI0|CHD5_HUMAN (381)-sp|Q12873|CHD3_HUMAN (1791)/sp|Q8TDI0|CHD5_HUMAN (381)-sp|Q14839|CHD4_HUMAN (1780)/sp|Q8TDI0|CHD5_HUMAN (381)-sp|O15315|RA51B_HUMAN (233)/sp|Q12873|CHD3_HUMAN (417)-sp|Q8TDI0|CHD5_HUMAN (1787)/sp|Q12873|CHD3_HUMAN (417)-sp|Q12873|CHD3_HUMAN (1791)/sp|Q12873|CHD3_HUMAN (417)-sp|Q14839|CHD4_HUMAN (1780)/sp|Q12873|CHD3…	Intra-Protein	3	1	13	4	1	1
6257	CHD4only_BS3_HCD	20201218_QEHFX3_JLow_JZ_XLMS_C2.12118.12118.5.0.dta	5	2499.27	DPKFAEMEER(3)-KGHVHYLIK(1)	Cross-Linked	BS3_DSS_extended	2499.27	Oxidation[M](7)	1	0.0914315	0.000775	0.310091	sp|Q14839|CHD4_HUMAN (604)-sp|Q14839|CHD4_HUMAN (635)/	Intra-Protein	3	1	15	7	1	1
6258	CHD4only_BS3_HCD	20201218_QEHFX3_JLow_JZ_XLMS_C2.21910.21910.4.0.dta	4	3212.76	KLERPPETPTVDPTVKYER(16)-LKADVFK(2)	Cross-Linked	BS3_DSS_extended	3212.76	null	1	0.0915695	0.004235	1.31818	sp|Q14839|CHD4_HUMAN (711)-sp|Q8TDI0|CHD5_HUMAN (933)/sp|Q14839|CHD4_HUMAN (711)-sp|Q12873|CHD3_HUMAN (969)/sp|Q14839|CHD4_HUMAN (711)-sp|Q14839|CHD4_HUMAN (959)/	Intra-Protein	3	1	24	6	1	1
6259	CHD4only_BS3_HCD	20201218_QEHFX3_JLow_JZ_XLMS_C2.28023.28023.5.0.dta	5	3907.77	KNDMDEPPSGDFGGDEEKSR(18)-YGIKPEWMMIHR(4)	Cross-Linked	BS3_DSS_extended	3907.77	null	1	0.0915703	0.001493	0.382059	sp|Q14839|CHD4_HUMAN (594)-sp|Q8TDI0|CHD5_HUMAN (588)/sp|Q14839|CHD4_HUMAN (594)-sp|Q14839|CHD4_HUMAN (618)/	Intra-Protein	3	1	20.5	14.5	1	1
6260	CHD4only_BS3_HCD	20201218_QEHFX3_JLow_JZ_XLMS_C2.29074.29074.4.0.dta	4	3147.52	KNDMDEPPSGDFGGDEEK(1)-VQKILIWK(3)	Cross-Linked	BS3_DSS_extended	3147.52	Oxidation[M](4)	1	0.0916894	0.002721	0.86449	sp|Q14839|CHD4_HUMAN (577)-sp|Q14839|CHD4_HUMAN (504)/	Intra-Protein	3	1	18.5	5.5	1	1
6261	CHD4only_BS3_HCD	20201218_QEHFX3_JLow_JZ_XLMS_C2.33404.33404.4.0.dta	4	2875.45	QEESVDPDYWEKLLR(12)-LKNNQSK(2)	Cross-Linked	BS3_DSS_extended	2875.45	null	1	0.0916902	0.007269	2.52795	sp|Q14839|CHD4_HUMAN (1316)-sp|Q8TDI0|CHD5_HUMAN (853)/sp|Q14839|CHD4_HUMAN (1316)-sp|Q12873|CHD3_HUMAN (889)/sp|Q14839|CHD4_HUMAN (1316)-sp|Q14839|CHD4_HUMAN (879)/	Intra-Protein	3	1	19	5	1	1
6262	CHD4only_BS3_HCD	20201218_QEHFX3_JLow_JZ_XLMS_C2.15477.15477.4.2.dta	4	2763.28	APEGKWSCPHCEK(5)-NNQSKFFR(4)	Cross-Linked	BS3_DSS_extended	2763.28	Carbamidomethyl[C](8);Carbamidomethyl[C](11)	1	0.0920565	-0.001473	-0.533063	sp|Q8TDI0|CHD5_HUMAN (381)-sp|Q8TDI0|CHD5_HUMAN (857)/sp|Q8TDI0|CHD5_HUMAN (381)-sp|Q12873|CHD3_HUMAN (893)/sp|Q8TDI0|CHD5_HUMAN (381)-sp|Q14839|CHD4_HUMAN (883)/sp|Q12873|CHD3_HUMAN (417)-sp|Q8TDI0|CHD5_HUMAN (857)/sp|Q12873|CHD3_HUMAN (417)-sp|Q12873|CHD3_HUMAN (893)/sp|Q12873|CHD3_HUMAN (417)-sp|Q14839|CHD4_HUMAN (883)/sp|Q14839|CHD4_HUMAN (408)-sp|Q8TDI0|CHD5_HUMAN (857)/sp|Q14839|CHD4_HUMAN …	Intra-Protein	3	1	11	9	1	1
6263	CHD4only_BS3_HCD	20201218_QEHFX3_JLow_JZ_XLMS_C2.23768.23768.4.0.dta	4	2920.46	EGEDSSVIHYDDKAIER(13)-LKADVFK(2)	Cross-Linked	BS3_DSS_extended	2920.46	null	1	0.0921468	0.004013	1.3741	sp|Q14839|CHD4_HUMAN (1252)-sp|Q8TDI0|CHD5_HUMAN (933)/sp|Q14839|CHD4_HUMAN (1252)-sp|Q12873|CHD3_HUMAN (969)/sp|Q14839|CHD4_HUMAN (1252)-sp|Q14839|CHD4_HUMAN (959)/	Intra-Protein	3	1	21	6	1	1
6264	CHD4only_BS3_HCD	20201218_QEHFX3_JLow_JZ_XLMS_C3.28230.28230.4.0.dta	4	2310.36	DKPLPPLLAR(2)-IINHSVDKK(8)	Cross-Linked	BS3_DSS_extended	2310.35	null	1	0.0924358	0.001603	0.693833	sp|Q8TDI0|CHD5_HUMAN (1406)-sp|Q12873|CHD3_HUMAN (643)/sp|Q12873|CHD3_HUMAN (1394)-sp|Q12873|CHD3_HUMAN (643)/sp|Q14839|CHD4_HUMAN (1398)-sp|Q12873|CHD3_HUMAN (643)/	Intra-Protein	4	1	14	12	1	1
6265	CHD4only_BS3_HCD	20201218_QEHFX3_JLow_JZ_XLMS_C3.20995.20995.4.0.dta	4	2045.1	KAFLNAIMR(1)-EGKGPNAR(3)	Cross-Linked	BS3_DSS_extended	2045.1	Oxidation[M](8)	1	0.0924954	3e-06	0.001467	sp|Q8TDI0|CHD5_HUMAN (1430)-sp|Q14839|CHD4_HUMAN (266)/sp|Q14839|CHD4_HUMAN (1422)-sp|Q14839|CHD4_HUMAN (266)/	Intra-Protein	4	1	14.5	9.5	1	1
6266	CHD4only_BS3_HCD	20201218_QEHFX3_JLow_JZ_XLMS_C2.3768.3768.5.0.dta	5	1891.06	RKPKGSPR(2)-EGKGPNAR(3)	Cross-Linked	BS3_DSS_extended	1891.06	null	1	0.0926836	-0.001241	-0.656245	sp|Q14839|CHD4_HUMAN (273)-sp|Q14839|CHD4_HUMAN (266)/	Intra-Protein	3	1	9.5	9.5	1	1
6267	CHD4only_BS3_HCD	20201218_QEHFX3_JLow_JZ_XLMS_C2.21810.21810.5.0.dta	5	3195.63	KLERPPETPTVDPTVK(1)-DPKFAEMEER(3)	Cross-Linked	BS3_DSS_extended	3195.62	null	1	0.0927382	0.002413	0.755095	sp|Q14839|CHD4_HUMAN (696)-sp|Q14839|CHD4_HUMAN (604)/	Intra-Protein	3	1	13	10	1	1
6268	CHD4only_BS3_HCD	20201218_QEHFX3_JLow_JZ_XLMS_C1.4815.4815.4.0.dta	4	1734.96	EGKGPNAR(3)-KPKGSPR(3)	Cross-Linked	BS3_DSS_extended	1734.96	null	1	0.0928325	5.9e-05	0.034007	sp|Q14839|CHD4_HUMAN (266)-sp|Q14839|CHD4_HUMAN (275)/	Intra-Protein	1	1	9.5	5.5	1	1
6269	CHD4only_BS3_HCD	20201218_QEHFX3_JLow_JZ_XLMS_C2.28246.28246.4.0.dta	4	2261.26	NMPSKTELIVR(4)-LKADVFK(2)	Cross-Linked	BS3_DSS_extended	2261.26	Oxidation[M](2)	1	0.0928679	0.00215	0.950798	sp|Q14839|CHD4_HUMAN (968)-sp|Q8TDI0|CHD5_HUMAN (933)/sp|Q14839|CHD4_HUMAN (968)-sp|Q12873|CHD3_HUMAN (969)/sp|Q14839|CHD4_HUMAN (968)-sp|Q14839|CHD4_HUMAN (959)/	Intra-Protein	3	1	11	4	1	1
6270	CHD4only_BS3_HCD	20201218_QEHFX3_JLow_JZ_XLMS_C3.33222.33222.4.0.dta	4	3085.6	TLTNYKAFSQFVR(3)-KEVMLQNGETPK(1)	Cross-Linked	BS3_DSS_extended	3085.6	null	1	0.0931108	-0.003792	-1.22893	sp|Q14839|CHD4_HUMAN (176)-sp|Q14839|CHD4_HUMAN (1670)/	Intra-Protein	4	1	8.5	6.5	1	1
6271	CHD4only_BS3_HCD	20201218_QEHFX3_JLow_JZ_XLMS_C2.28078.28078.6.1.dta	6	3907.77	KNDMDEPPSGDFGGDEEKSR(18)-YGIKPEWMMIHR(4)	Cross-Linked	BS3_DSS_extended	3907.77	null	1	0.0931285	0.001068	0.273301	sp|Q14839|CHD4_HUMAN (594)-sp|Q8TDI0|CHD5_HUMAN (588)/sp|Q14839|CHD4_HUMAN (594)-sp|Q14839|CHD4_HUMAN (618)/	Intra-Protein	3	1	8.5	11.5	1	1
6272	CHD4only_BS3_HCD	20201218_QEHFX3_JLow_JZ_XLMS_C2.27322.27322.4.0.dta	4	3147.53	KNDMDEPPSGDFGGDEEK(1)-VQKILIWK(3)	Cross-Linked	BS3_DSS_extended	3147.52	Oxidation[M](4)	1	0.0931615	0.005983	1.90086	sp|Q14839|CHD4_HUMAN (577)-sp|Q14839|CHD4_HUMAN (504)/	Intra-Protein	3	1	22.5	6.5	1	1
6273	CHD4only_BS3_HCD	20201218_QEHFX3_JLow_JZ_XLMS_C2.28713.28713.4.0.dta	4	3147.52	KNDMDEPPSGDFGGDEEK(1)-VQKILIWK(3)	Cross-Linked	BS3_DSS_extended	3147.52	Oxidation[M](4)	1	0.0931928	0.004811	1.52851	sp|Q14839|CHD4_HUMAN (577)-sp|Q14839|CHD4_HUMAN (504)/	Intra-Protein	3	1	17.5	5.5	1	1
6274	CHD4only_BS3_HCD	20201218_QEHFX3_JLow_JZ_XLMS_C2.32508.32508.4.0.dta	4	4681.32	EVKSTAPETAIECTQAPAPASEDEK(4)-VEEKSAIDLTPIVVEDK(4)	Cross-Linked	BS3_DSS_extended	4681.32	Carbamidomethyl[C](13)	1	0.0935551	0.00491	1.04885	sp|Q14839|CHD4_HUMAN (1585)-sp|Q14839|CHD4_HUMAN (1647)/	Intra-Protein	3	1	14	12	1	1
6275	CHD4only_BS3_HCD	20201218_QEHFX3_JLow_JZ_XLMS_C2.25284.25284.5.0.dta	5	4069.09	SAIDLTPIVVEDKEEKKEEEEK(13)-KEVMLQNGETPK(1)	Cross-Linked	BS3_DSS_extended	4069.08	null	1	0.0939646	0.01588	3.9026	sp|Q14839|CHD4_HUMAN (1660)-sp|Q14839|CHD4_HUMAN (1670)/	Intra-Protein	3	1	22	15	1	1
6276	CHD4only_BS3_HCD	20201218_QEHFX3_JLow_JZ_XLMS_C3.31120.31120.4.0.dta	4	3518.9	KLERPPETPTVDPTVK(8)-TLTNYKAFSQFVR(6)	Cross-Linked	BS3_DSS_extended	3518.89	null	1	0.0940992	0.010615	3.01658	sp|Q14839|CHD4_HUMAN (703)-sp|Q14839|CHD4_HUMAN (179)/	Intra-Protein	4	1	4	11	1	1
6277	CHD4only_BS3_HCD	20201218_QEHFX3_JLow_JZ_XLMS_C2.34111.34111.4.1.dta	4	3246.57	FGTEELFKDEATDGGGDNK(3)-KAFLNAIMR(1)	Cross-Linked	BS3_DSS_extended	3246.56	Oxidation[M](30)	1	0.0941973	0.004941	1.52192	sp|Q14839|CHD4_HUMAN (1223)-sp|Q8TDI0|CHD5_HUMAN (1430)/sp|Q14839|CHD4_HUMAN (1223)-sp|Q14839|CHD4_HUMAN (1422)/	Intra-Protein	3	1	13	14	1	1
6278	CHD4only_BS3_HCD	20201218_QEHFX3_JLow_JZ_XLMS_C2.21730.21730.4.0.dta	4	2930.41	WSCPHCEKEGIQWEAK(8)-NKFLAR(2)	Cross-Linked	BS3_DSS_extended	2930.41	Carbamidomethyl[C](3);Carbamidomethyl[C](6)	1	0.0944031	0.000304	0.10374	sp|Q14839|CHD4_HUMAN (416)-sp|Q8TDI0|CHD5_HUMAN (1787)/sp|Q14839|CHD4_HUMAN (416)-sp|Q12873|CHD3_HUMAN (1791)/sp|Q14839|CHD4_HUMAN (416)-sp|Q14839|CHD4_HUMAN (1780)/sp|Q14839|CHD4_HUMAN (416)-sp|O15315|RA51B_HUMAN (233)/	Intra-Protein	3	1	19	5	1	1
6279	CHD4only_BS3_HCD	20201218_QEHFX3_JLow_JZ_XLMS_C2.26581.26581.4.0.dta	4	3660.61	FGTEELFKDEATDGGGDNK(8)-EGEDSSVIHYDDK(5)	Cross-Linked	BS3_DSS_extended	3660.6	null	1	0.0944955	0.006335	1.73059	sp|Q14839|CHD4_HUMAN (1228)-sp|Q14839|CHD4_HUMAN (1244)/	Intra-Protein	3	1	19	13	1	1
6280	CHD4only_BS3_HCD	20201218_QEHFX3_JLow_JZ_XLMS_C2.28331.28331.5.1.dta	5	2967.49	YAILNEPFKGEMNR(9)-KTYEIWHR(1)	Cross-Linked	BS3_DSS_extended	2967.48	Oxidation[M](12)	1	0.0948684	0.006295	2.12133	sp|Q14839|CHD4_HUMAN (1766)-sp|Q14839|CHD4_HUMAN (1724)/	Intra-Protein	3	1	15.5	8.5	1	1
6281	CHD4only_BS3_HCD	20201218_QEHFX3_JLow_JZ_XLMS_C2.33794.33794.4.3.dta	4	3055.6	SAIDLTPIVVEDKEEK(13)-KTYEIWHR(1)	Cross-Linked	BS3_DSS_extended	3055.6	null	1	0.0950867	0.00335	1.09635	sp|Q14839|CHD4_HUMAN (1660)-sp|Q14839|CHD4_HUMAN (1724)/	Intra-Protein	3	1	21	6	1	1
6282	CHD4only_BS3_HCD	20201218_QEHFX3_JLow_JZ_XLMS_C2.3954.3954.4.0.dta	4	1734.96	EGKGPNAR(3)-KPKGSPR(1)	Cross-Linked	BS3_DSS_extended	1734.96	null	1	0.0951091	0.001481	0.853622	sp|Q14839|CHD4_HUMAN (266)-sp|Q14839|CHD4_HUMAN (273)/	Intra-Protein	3	1	12.5	6.5	1	1
6283	CHD4only_BS3_HCD	20201218_QEHFX3_JLow_JZ_XLMS_C2.31116.31116.4.0.dta	4	2024.14	DKPLPPLLAR(2)-SEKEFK(1)	Cross-Linked	BS3_DSS_extended	2024.14	null	1	0.0951667	0.001486	0.734138	sp|Q8TDI0|CHD5_HUMAN (1406)-sp|Q14839|CHD4_HUMAN (1452)/sp|Q12873|CHD3_HUMAN (1394)-sp|Q14839|CHD4_HUMAN (1452)/sp|Q14839|CHD4_HUMAN (1398)-sp|Q14839|CHD4_HUMAN (1452)/	Intra-Protein	3	1	9	3	1	1
6284	CHD4only_BS3_HCD	20201218_QEHFX3_JLow_JZ_XLMS_C2.30933.30933.4.0.dta	4	3312.72	SAIDLTPIVVEDKEEK(13)-KEVMLQNGETPK(1)	Cross-Linked	BS3_DSS_extended	3312.71	Oxidation[M](23)	1	0.0952529	0.005319	1.60563	sp|Q14839|CHD4_HUMAN (1660)-sp|Q14839|CHD4_HUMAN (1670)/	Intra-Protein	3	1	18	12	1	1
6285	CHD4only_BS3_HCD	20201218_QEHFX3_JLow_JZ_XLMS_C2.23496.23496.4.0.dta	4	2090.13	LKAANLEMFK(2)-GKGIEER(2)	Cross-Linked	BS3_DSS_extended	2090.13	null	1	0.0953581	0.001279	0.611923	sp|Q8WXI9|P66B_HUMAN (147)-sp|Q8WXI9|P66B_HUMAN (157)/	Intra-Protein	3	1	8	5	1	1
6286	CHD4only_BS3_HCD	20201218_QEHFX3_JLow_JZ_XLMS_C2.20922.20922.4.1.dta	4	2748.39	IEENSLKEEESIEGEK(7)-NKFLAR(2)	Cross-Linked	BS3_DSS_extended	2748.39	null	1	0.0954211	0.000677	0.246326	sp|Q14839|CHD4_HUMAN (1572)-sp|Q8TDI0|CHD5_HUMAN (1787)/sp|Q14839|CHD4_HUMAN (1572)-sp|Q12873|CHD3_HUMAN (1791)/sp|Q14839|CHD4_HUMAN (1572)-sp|Q14839|CHD4_HUMAN (1780)/sp|Q14839|CHD4_HUMAN (1572)-sp|O15315|RA51B_HUMAN (233)/	Intra-Protein	3	1	14	7	1	1
6287	CHD4only_BS3_HCD	20201218_QEHFX3_JLow_JZ_XLMS_C2.12279.12279.4.0.dta	4	2544.22	APEGKWSCPHCEK(5)-LGGFGSKR(6)	Cross-Linked	BS3_DSS_extended	2544.21	Carbamidomethyl[C](8);Carbamidomethyl[C](11)	1	0.0954763	0.005119	2.01202	sp|Q8TDI0|CHD5_HUMAN (381)-sp|Q14839|CHD4_HUMAN (303)/sp|Q12873|CHD3_HUMAN (417)-sp|Q14839|CHD4_HUMAN (303)/sp|Q14839|CHD4_HUMAN (408)-sp|Q14839|CHD4_HUMAN (303)/	Intra-Protein	3	1	12	8	1	1
6288	CHD4only_BS3_HCD	20201218_QEHFX3_JLow_JZ_XLMS_C3.31454.31454.4.0.dta	4	2560.39	NMPSKTELIVR(4)-YYKYILTR(3)	Cross-Linked	BS3_DSS_extended	2560.38	Oxidation[M](2)	1	0.0955066	0.00044	0.171849	sp|Q14839|CHD4_HUMAN (968)-sp|Q12873|CHD3_HUMAN (997)/sp|Q14839|CHD4_HUMAN (968)-sp|Q14839|CHD4_HUMAN (987)/	Intra-Protein	4	1	9.5	6.5	1	1
6289	CHD4only_BS3_HCD	20201218_QEHFX3_JLow_JZ_XLMS_C2.33807.33807.4.0.dta	4	3286.59	FGTEELFKDEATDGGGDNK(8)-YYKYILTR(3)	Cross-Linked	BS3_DSS_extended	3286.58	null	1	0.0955541	0.006189	1.88311	sp|Q14839|CHD4_HUMAN (1228)-sp|Q12873|CHD3_HUMAN (997)/sp|Q14839|CHD4_HUMAN (1228)-sp|Q14839|CHD4_HUMAN (987)/	Intra-Protein	3	1	25	10	1	1
6290	CHD4only_BS3_HCD	20201218_QEHFX3_JLow_JZ_XLMS_C2.15289.15289.5.0.dta	5	2468.3	ESMAGNKPANAVLHK(7)-NKFLAR(2)	Cross-Linked	BS3_DSS_extended	2468.31	Oxidation[M](3)	1	0.0956284	-0.002892	-1.17165	sp|Q14839|CHD4_HUMAN (1844)-sp|Q8TDI0|CHD5_HUMAN (1787)/sp|Q14839|CHD4_HUMAN (1844)-sp|Q12873|CHD3_HUMAN (1791)/sp|Q14839|CHD4_HUMAN (1844)-sp|Q14839|CHD4_HUMAN (1780)/sp|Q14839|CHD4_HUMAN (1844)-sp|O15315|RA51B_HUMAN (233)/	Intra-Protein	3	1	14	8	1	1
6291	CHD4only_BS3_HCD	20201218_QEHFX3_JLow_JZ_XLMS_C2.33248.33248.4.0.dta	4	3119.63	IEENSLKEEESIEGEK(7)-DKPLPPLLAR(2)	Cross-Linked	BS3_DSS_extended	3119.64	null	1	0.0958024	-0.007809	-2.50318	sp|Q14839|CHD4_HUMAN (1572)-sp|Q8TDI0|CHD5_HUMAN (1406)/sp|Q14839|CHD4_HUMAN (1572)-sp|Q12873|CHD3_HUMAN (1394)/sp|Q14839|CHD4_HUMAN (1572)-sp|Q14839|CHD4_HUMAN (1398)/	Intra-Protein	3	1	13	12	1	1
6292	CHD4only_BS3_HCD	20201218_QEHFX3_JLow_JZ_XLMS_C3.34095.34095.4.0.dta	4	2245.26	NMPSKTELIVR(4)-LKADVFK(2)	Cross-Linked	BS3_DSS_extended	2245.26	null	1	0.0959446	0.000719	0.32023	sp|Q14839|CHD4_HUMAN (968)-sp|Q8TDI0|CHD5_HUMAN (933)/sp|Q14839|CHD4_HUMAN (968)-sp|Q12873|CHD3_HUMAN (969)/sp|Q14839|CHD4_HUMAN (968)-sp|Q14839|CHD4_HUMAN (959)/	Intra-Protein	4	1	9	5	1	1
6293	CHD4only_BS3_HCD	20201218_QEHFX3_JLow_JZ_XLMS_C2.38497.38497.4.0.dta	4	3230.58	FGTEELFKDEATDGGGDNK(8)-KAFLNAIMR(1)	Cross-Linked	BS3_DSS_extended	3230.57	null	1	0.0961573	0.010216	3.16229	sp|Q14839|CHD4_HUMAN (1228)-sp|Q8TDI0|CHD5_HUMAN (1430)/sp|Q14839|CHD4_HUMAN (1228)-sp|Q14839|CHD4_HUMAN (1422)/	Intra-Protein	3	1	15	9	1	1
6294	CHD4only_BS3_HCD	20201218_QEHFX3_JLow_JZ_XLMS_C2.21472.21472.5.0.dta	5	2381.31	NDKDKPLPPLLAR(3)-SEKEFK(3)	Cross-Linked	BS3_DSS_extended	2381.31	null	1	0.0962703	0.000222	0.093226	sp|Q14839|CHD4_HUMAN (1396)-sp|Q14839|CHD4_HUMAN (1454)/	Intra-Protein	3	1	14	6	1	1
6295	CHD4only_BS3_HCD	20201218_QEHFX3_JLow_JZ_XLMS_C2.36082.36082.4.0.dta	4	3988.15	LLSKEPNPPIDEVISTPGVVAR(3)-SPEQQLSATQKFR(11)	Cross-Linked	BS3_DSS_extended	3988.14	null	1	0.0963661	0.013329	3.34216	sp|P52294|IMA5_HUMAN (111)-sp|P52294|IMA5_HUMAN (105)/	Intra-Protein	3	1	18.5	9.5	1	1
6296	CHD4only_BS3_HCD	20201218_QEHFX3_JLow_JZ_XLMS_C2.24733.24733.4.2.dta	4	2753.37	KQVNYNDGSQEDR(1)-KAFLNAIMR(1)	Cross-Linked	BS3_DSS_extended	2753.37	null	1	0.096407	0.001091	0.396242	sp|Q14839|CHD4_HUMAN (1341)-sp|Q8TDI0|CHD5_HUMAN (1430)/sp|Q14839|CHD4_HUMAN (1341)-sp|Q14839|CHD4_HUMAN (1422)/	Intra-Protein	3	1	9.5	7.5	1	1
6297	CHD4only_BS3_HCD	20201218_QEHFX3_JLow_JZ_XLMS_C1.1992.1992.5.0.dta	5	3026.76	RFKLLEQALVIEEQLRR(3)-NKFLAR(2)	Cross-Linked	BS3_DSS_extended	3026.76	null	1	0.0964994	0.001329	0.439083	sp|Q8TDI0|CHD5_HUMAN (1794)-sp|Q8TDI0|CHD5_HUMAN (1787)/sp|Q8TDI0|CHD5_HUMAN (1794)-sp|Q12873|CHD3_HUMAN (1791)/sp|Q8TDI0|CHD5_HUMAN (1794)-sp|Q14839|CHD4_HUMAN (1780)/sp|Q8TDI0|CHD5_HUMAN (1794)-sp|O15315|RA51B_HUMAN (233)/sp|Q12873|CHD3_HUMAN (1798)-sp|Q8TDI0|CHD5_HUMAN (1787)/sp|Q12873|CHD3_HUMAN (1798)-sp|Q12873|CHD3_HUMAN (1791)/sp|Q12873|CHD3_HUMAN (1798)-sp|Q14839|CHD4_HUMAN (1780)/sp|Q128…	Intra-Protein	1	1	10.5	5.5	1	1
6298	CHD4only_BS3_HCD	20201218_QEHFX3_JLow_JZ_XLMS_C2.27395.27395.3.0.dta	3	2261.26	NMPSKTELIVR(5)-LKADVFK(2)	Cross-Linked	BS3_DSS_extended	2261.26	Oxidation[M](2)	1	0.0965709	0.000808	0.357323	sp|Q14839|CHD4_HUMAN (969)-sp|Q8TDI0|CHD5_HUMAN (933)/sp|Q14839|CHD4_HUMAN (969)-sp|Q12873|CHD3_HUMAN (969)/sp|Q14839|CHD4_HUMAN (969)-sp|Q14839|CHD4_HUMAN (959)/	Intra-Protein	3	1	13	5	1	1
6299	CHD4only_BS3_HCD	20201218_QEHFX3_JLow_JZ_XLMS_C3.32534.32534.3.0.dta	3	2245.26	NMPSKTELIVR(5)-LKADVFK(2)	Cross-Linked	BS3_DSS_extended	2245.26	null	1	0.0968234	0.002651	1.18071	sp|Q14839|CHD4_HUMAN (969)-sp|Q8TDI0|CHD5_HUMAN (933)/sp|Q14839|CHD4_HUMAN (969)-sp|Q12873|CHD3_HUMAN (969)/sp|Q14839|CHD4_HUMAN (969)-sp|Q14839|CHD4_HUMAN (959)/	Intra-Protein	4	1	11	5	1	1
6300	CHD4only_BS3_HCD	20201218_QEHFX3_JLow_JZ_XLMS_C3.37313.37313.6.0.dta	6	5429.52	VCKDGGELLCCDTCPSSYHIHCLNPPLPEIPNGEWLCPR(3)-PKGSPR(2)	Cross-Linked	BS3_DSS_extended	5429.51	Carbamidomethyl[C](2);Carbamidomethyl[C](10);Carbamidomethyl[C](11);Carbamidomethyl[C](14);Carbamidomethyl[C](22);Carbamidomethyl[C](37)	1	0.0971816	0.011142	2.05212	sp|Q14839|CHD4_HUMAN (456)-sp|Q14839|CHD4_HUMAN (275)/	Intra-Protein	4	1	41	4	1	1
6301	CHD4only_BS3_HCD	20201218_QEHFX3_JLow_JZ_XLMS_C2.23092.23092.5.0.dta	5	3012.62	LERPPETPTVDPTVKYER(15)-NKFLAR(2)	Cross-Linked	BS3_DSS_extended	3012.61	null	1	0.0972035	0.006351	2.10813	sp|Q14839|CHD4_HUMAN (711)-sp|Q8TDI0|CHD5_HUMAN (1787)/sp|Q14839|CHD4_HUMAN (711)-sp|Q12873|CHD3_HUMAN (1791)/sp|Q14839|CHD4_HUMAN (711)-sp|Q14839|CHD4_HUMAN (1780)/sp|Q14839|CHD4_HUMAN (711)-sp|O15315|RA51B_HUMAN (233)/	Intra-Protein	3	1	19.5	4.5	1	1
6302	CHD4only_BS3_HCD	20201218_QEHFX3_JLow_JZ_XLMS_C2.19042.19042.4.0.dta	4	2120.14	KAFLNAIMR(1)-KEEEEKK(6)	Cross-Linked	BS3_DSS_extended	2120.14	null	1	0.0973344	0.000572	0.269793	sp|Q8TDI0|CHD5_HUMAN (1430)-sp|Q14839|CHD4_HUMAN (1669)/sp|Q8TDI0|CHD5_HUMAN (1430)-sp|Q9HAU5|RENT2_HUMAN (94)/sp|Q14839|CHD4_HUMAN (1422)-sp|Q14839|CHD4_HUMAN (1669)/sp|Q14839|CHD4_HUMAN (1422)-sp|Q9HAU5|RENT2_HUMAN (94)/	Intra-Protein	3	1	10	7	1	1
6303	CHD4only_BS3_HCD	20201218_QEHFX3_JLow_JZ_XLMS_C2.26506.26506.4.0.dta	4	3268.53	AYHMVCLDPDMEKAPEGK(13)-NNQSKFFR(4)	Cross-Linked	BS3_DSS_extended	3268.52	Carbamidomethyl[C](6)	1	0.0974575	0.002482	0.759365	sp|Q14839|CHD4_HUMAN (403)-sp|Q8TDI0|CHD5_HUMAN (857)/sp|Q14839|CHD4_HUMAN (403)-sp|Q12873|CHD3_HUMAN (893)/sp|Q14839|CHD4_HUMAN (403)-sp|Q14839|CHD4_HUMAN (883)/	Intra-Protein	3	1	20	5	1	1
6304	CHD4only_BS3_HCD	20201218_QEHFX3_JLow_JZ_XLMS_C2.23079.23079.4.3.dta	4	2883.45	AYHMVCLDPDMEKAPEGK(13)-KVAPLK(1)	Cross-Linked	BS3_DSS_extended	2883.45	Carbamidomethyl[C](6)	1	0.0974689	0.004572	1.5856	sp|Q14839|CHD4_HUMAN (403)-sp|Q14839|CHD4_HUMAN (290)/	Intra-Protein	3	1	21.5	5.5	1	1
6305	CHD4only_BS3_HCD	20201218_QEHFX3_JLow_JZ_XLMS_C2.20984.20984.4.0.dta	4	2764.55	KLERPPETPTVDPTVK(1)-LKADVFK(2)	Cross-Linked	BS3_DSS_extended	2764.55	null	1	0.0975604	-0.003475	-1.25699	sp|Q14839|CHD4_HUMAN (696)-sp|Q8TDI0|CHD5_HUMAN (933)/sp|Q14839|CHD4_HUMAN (696)-sp|Q12873|CHD3_HUMAN (969)/sp|Q14839|CHD4_HUMAN (696)-sp|Q14839|CHD4_HUMAN (959)/	Intra-Protein	3	1	20.5	8.5	1	1
6306	CHD4only_BS3_HCD	20201218_QEHFX3_JLow_JZ_XLMS_C2.12843.12843.4.0.dta	4	1986.13	KAFLNAIMR(1)-KPKGSPR(3)	Cross-Linked	BS3_DSS_extended	1986.13	Oxidation[M](8)	1	0.0978522	-0.000999	-0.502988	sp|Q8TDI0|CHD5_HUMAN (1430)-sp|Q14839|CHD4_HUMAN (275)/sp|Q14839|CHD4_HUMAN (1422)-sp|Q14839|CHD4_HUMAN (275)/	Intra-Protein	3	1	12.5	7.5	1	1
6307	CHD4only_BS3_HCD	20201218_QEHFX3_JLow_JZ_XLMS_C2.24864.24864.5.0.dta	5	4252.87	KCCNHPYLFPVAAMEAPK(7)-KNDMDEPPSGDFGGDEEK(1)	Cross-Linked	BS3_DSS_extended	4252.86	Carbamidomethyl[C](2);Carbamidomethyl[C](3);Oxidation[M](14)	1	0.0978796	0.011462	2.69513	sp|Q14839|CHD4_HUMAN (1023)-sp|Q14839|CHD4_HUMAN (577)/	Intra-Protein	3	1	15.5	16.5	1	1
6308	CHD4only_BS3_HCD	20201218_QEHFX3_JLow_JZ_XLMS_C2.28170.28170.5.1.dta	5	3680.64	KNDMDEPPSGDFGGDEEK(1)-YGIKPEWMMIHR(4)	Cross-Linked	BS3_DSS_extended	3680.63	Oxidation[M](4)	1	0.0982086	0.005733	1.55761	sp|Q14839|CHD4_HUMAN (577)-sp|Q8TDI0|CHD5_HUMAN (588)/sp|Q14839|CHD4_HUMAN (577)-sp|Q14839|CHD4_HUMAN (618)/	Intra-Protein	3	1	16	13	1	1
6309	CHD4only_BS3_HCD	20201218_QEHFX3_JLow_JZ_XLMS_C2.27676.27676.4.0.dta	4	3147.53	KNDMDEPPSGDFGGDEEK(1)-VQKILIWK(3)	Cross-Linked	BS3_DSS_extended	3147.52	Oxidation[M](4)	1	0.0984266	0.010709	3.40236	sp|Q14839|CHD4_HUMAN (577)-sp|Q14839|CHD4_HUMAN (504)/	Intra-Protein	3	1	28.5	6.5	1	1
6310	CHD4only_BS3_HCD	20201218_QEHFX3_JLow_JZ_XLMS_C3.34938.34938.6.2.dta	6	5551.67	ILIWKWGQPPSPTPVPRPPDADPNTPSPK(5)-KNDMDEPPSGDFGGDEEKSR(18)	Cross-Linked	BS3_DSS_extended	5551.68	Oxidation[M](36)	1	0.0986354	-0.004026	-0.725187	sp|Q14839|CHD4_HUMAN (509)-sp|Q14839|CHD4_HUMAN (594)/	Intra-Protein	4	1	13	7	1	1
6311	CHD4only_BS3_HCD	20201218_QEHFX3_JLow_JZ_XLMS_C3.29103.29103.4.1.dta	4	3261.57	WSCPHCEKEGIQWEAK(8)-KAFLNAIMR(1)	Cross-Linked	BS3_DSS_extended	3261.56	Carbamidomethyl[C](3);Carbamidomethyl[C](6);Oxidation[M](27)	1	0.0986558	0.005149	1.57869	sp|Q14839|CHD4_HUMAN (416)-sp|Q8TDI0|CHD5_HUMAN (1430)/sp|Q14839|CHD4_HUMAN (416)-sp|Q14839|CHD4_HUMAN (1422)/	Intra-Protein	4	1	6	13	1	1
6312	CHD4only_BS3_HCD	20201218_QEHFX3_JLow_JZ_XLMS_C3.40229.40229.5.0.dta	5	5536.58	VCKDGGELLCCDTCPSSYHIHCLNPPLPEIPNGEWLCPR(3)-NKFLAR(2)	Cross-Linked	BS3_DSS_extended	5536.58	Carbamidomethyl[C](2);Carbamidomethyl[C](10);Carbamidomethyl[C](11);Carbamidomethyl[C](14);Carbamidomethyl[C](22);Carbamidomethyl[C](37)	1	0.0986825	-0.00246	-0.444317	sp|Q14839|CHD4_HUMAN (456)-sp|Q8TDI0|CHD5_HUMAN (1787)/sp|Q14839|CHD4_HUMAN (456)-sp|Q12873|CHD3_HUMAN (1791)/sp|Q14839|CHD4_HUMAN (456)-sp|Q14839|CHD4_HUMAN (1780)/sp|Q14839|CHD4_HUMAN (456)-sp|O15315|RA51B_HUMAN (233)/	Intra-Protein	4	1	20.5	3.5	1	1
6313	CHD4only_BS3_HCD	20201218_QEHFX3_JLow_JZ_XLMS_C2.24747.24747.5.0.dta	5	3822.78	KCCNHPYLFPVAAMEAPK(1)-KQVNYNDGSQEDR(1)	Cross-Linked	BS3_DSS_extended	3822.77	Carbamidomethyl[C](2);Carbamidomethyl[C](3)	1	0.0987368	0.014269	3.73264	sp|Q14839|CHD4_HUMAN (1017)-sp|Q14839|CHD4_HUMAN (1341)/	Intra-Protein	3	1	11	11	1	1
6314	CHD4only_BS3_HCD	20201218_QEHFX3_JLow_JZ_XLMS_C2.17079.17079.4.1.dta	4	2629.29	APEGKWSCPHCEK(5)-IKLGGFGSK(2)	Cross-Linked	BS3_DSS_extended	2629.29	Carbamidomethyl[C](8);Carbamidomethyl[C](11)	1	0.0989015	0.001377	0.523716	sp|Q8TDI0|CHD5_HUMAN (381)-sp|Q14839|CHD4_HUMAN (297)/sp|Q12873|CHD3_HUMAN (417)-sp|Q14839|CHD4_HUMAN (297)/sp|Q14839|CHD4_HUMAN (408)-sp|Q14839|CHD4_HUMAN (297)/	Intra-Protein	3	1	9.5	7.5	1	1
6315	CHD4only_BS3_HCD	20201218_QEHFX3_JLow_JZ_XLMS_C2.16349.16349.5.0.dta	5	2599.5	KLERPPETPTVDPTVK(1)-KVAPLK(1)	Cross-Linked	BS3_DSS_extended	2599.51	null	1	0.099004	-0.004997	-1.92229	sp|Q14839|CHD4_HUMAN (696)-sp|Q14839|CHD4_HUMAN (290)/	Intra-Protein	3	1	13.5	6.5	1	1
6316	CHD4only_BS3_HCD	20201218_QEHFX3_JLow_JZ_XLMS_C2.39589.39589.5.0.dta	5	3363.63	MLDLLEDFLEHEGYKYER(14)-NLKEGGHR(3)	Cross-Linked	BS3_DSS_extended	3363.63	Oxidation[M](1)	1	0.0991335	-0.000427	-0.126946	sp|Q14839|CHD4_HUMAN (1091)-sp|Q14839|CHD4_HUMAN (1063)/	Intra-Protein	3	1	26.5	6.5	1	1
6317	CHD4only_BS3_HCD	20201218_QEHFX3_JLow_JZ_XLMS_C2.24301.24301.5.1.dta	5	6378.04	MSQPGSPSPKTPTPSTPGDTQPNTPAPVPPAEDGIK(10)-EVKSTAPETAIECTQAPAPASEDEK(4)	Cross-Linked	BS3_DSS_extended	6378.04	Carbamidomethyl[C](52)	1	0.0993382	-0.007965	-1.24882	sp|Q14839|CHD4_HUMAN (1539)-sp|Q14839|CHD4_HUMAN (1585)/	Intra-Protein	3	1	18.5	15.5	1	1
6318	CHD4only_BS3_HCD	20201218_QEHFX3_JLow_JZ_XLMS_C3.35456.35456.4.1.dta	4	3265.73	ESMAGNKPANAVLHK(2)-VLKQLEELLSDMK(3)	Cross-Linked	BS3_DSS_extended	3265.72	Oxidation[M](30)	1	0.0994169	0.009463	2.89768	sp|Q14839|CHD4_HUMAN (1839)-sp|Q14839|CHD4_HUMAN (1855)/	Intra-Protein	4	1	5.5	15.5	1	1
6319	CHD4only_BS3_HCD	20201218_QEHFX3_JLow_JZ_XLMS_C2.13001.13001.5.0.dta	5	3766.79	HPAKPDPSGECNPDLR(8)-IECEIKINHEGEVNR(6)	Cross-Linked	BS3_DSS_extended	3766.79	Carbamidomethyl[C](11);Carbamidomethyl[C](22)	1	0.0994877	0.000631	0.167517	sp|Q16576|RBBP7_HUMAN (163)-sp|Q16576|RBBP7_HUMAN (119)/	Intra-Protein	3	1	9.5	10.5	1	1
6320	CHD4only_BS3_HCD	20201218_QEHFX3_JLow_JZ_XLMS_C2.27613.27613.5.0.dta	5	4252.88	KCCNHPYLFPVAAMEAPK(1)-KNDMDEPPSGDFGGDEEK(1)	Cross-Linked	BS3_DSS_extended	4252.86	Carbamidomethyl[C](2);Carbamidomethyl[C](3);Oxidation[M](25)	1	0.0996697	0.021241	4.99452	sp|Q14839|CHD4_HUMAN (1017)-sp|Q14839|CHD4_HUMAN (577)/	Intra-Protein	3	1	11.5	15.5	1	1
6321	CHD4only_BS3_HCD	20201218_QEHFX3_JLow_JZ_XLMS_C2.33134.33134.4.0.dta	4	3521.65	KCCNHPYLFPVAAMEAPK(1)-DPKFAEMEER(3)	Cross-Linked	BS3_DSS_extended	3521.64	Carbamidomethyl[C](2);Carbamidomethyl[C](3)	1	0.0996724	0.010965	3.11361	sp|Q14839|CHD4_HUMAN (1017)-sp|Q14839|CHD4_HUMAN (604)/	Intra-Protein	3	1	13	10	1	1
6322	CHD4only_BS3_HCD	20201218_QEHFX3_JLow_JZ_XLMS_C2.27463.27463.5.0.dta	5	4184.07	ERTEEPMETEPKGAADVEK(9)-VEEKSAIDLTPIVVEDK(4)	Cross-Linked	BS3_DSS_extended	4184.07	Oxidation[M](7)	1	0.0997927	-0.000732	-0.174949	sp|Q14839|CHD4_HUMAN (1633)-sp|Q14839|CHD4_HUMAN (1647)/	Intra-Protein	3	1	14	14	1	1
6323	CHD4only_BS3_HCD	20201218_QEHFX3_JLow_JZ_XLMS_C2.28363.28363.4.0.dta	4	3147.52	KNDMDEPPSGDFGGDEEK(1)-VQKILIWK(3)	Cross-Linked	BS3_DSS_extended	3147.52	Oxidation[M](4)	1	0.0998763	0.004162	1.32231	sp|Q14839|CHD4_HUMAN (577)-sp|Q14839|CHD4_HUMAN (504)/	Intra-Protein	3	1	21.5	6.5	1	1
6324	CHD4only_BS3_HCD	20201218_QEHFX3_JLow_JZ_XLMS_C2.3727.3727.4.0.dta	4	1891.06	RKPKGSPR(4)-EGKGPNAR(3)	Cross-Linked	BS3_DSS_extended	1891.06	null	1	0.100158	-0.000533	-0.281852	sp|Q14839|CHD4_HUMAN (275)-sp|Q14839|CHD4_HUMAN (266)/	Intra-Protein	3	1	5.5	9.5	1	1
6325	CHD4only_BS3_HCD	20201218_QEHFX3_JLow_JZ_XLMS_C2.4825.4825.5.0.dta	5	2378.18	APEGKWSCPHCEK(5)-KVAPLK(1)	Cross-Linked	BS3_DSS_extended	2378.2	Carbamidomethyl[C](8);Carbamidomethyl[C](11)	1	0.100329	-0.01957	-8.22892	sp|Q8TDI0|CHD5_HUMAN (381)-sp|Q14839|CHD4_HUMAN (290)/sp|Q12873|CHD3_HUMAN (417)-sp|Q14839|CHD4_HUMAN (290)/sp|Q14839|CHD4_HUMAN (408)-sp|Q14839|CHD4_HUMAN (290)/	Intra-Protein	3	1	14.5	8.5	1	1
6326	CHD4only_BS3_HCD	20201218_QEHFX3_JLow_JZ_XLMS_C3.23668.23668.4.1.dta	4	2018.1	KTYEIWHR(2)-NKFLAR(2)	Cross-Linked	BS3_DSS_extended	2018.1	null	1	0.100329	0.001695	0.8399	sp|Q14839|CHD4_HUMAN (1725)-sp|Q8TDI0|CHD5_HUMAN (1787)/sp|Q14839|CHD4_HUMAN (1725)-sp|Q12873|CHD3_HUMAN (1791)/sp|Q14839|CHD4_HUMAN (1725)-sp|Q14839|CHD4_HUMAN (1780)/sp|Q14839|CHD4_HUMAN (1725)-sp|O15315|RA51B_HUMAN (233)/	Intra-Protein	4	1	6.5	4.5	1	1
6327	CHD4only_BS3_HCD	20201218_QEHFX3_JLow_JZ_XLMS_C2.27091.27091.5.0.dta	5	4184.08	ERTEEPMETEPKGAADVEK(12)-VEEKSAIDLTPIVVEDK(4)	Cross-Linked	BS3_DSS_extended	4184.07	Oxidation[M](7)	1	0.100359	0.011046	2.64001	sp|Q14839|CHD4_HUMAN (1636)-sp|Q14839|CHD4_HUMAN (1647)/	Intra-Protein	3	1	28	21	1	1
6328	CHD4only_BS3_HCD	20201218_QEHFX3_JLow_JZ_XLMS_C3.17985.17985.5.0.dta	5	2052.2	KGHVHYLIK(1)-LKADVFK(2)	Cross-Linked	BS3_DSS_extended	2052.2	null	1	0.100438	0.000529	0.257772	sp|Q14839|CHD4_HUMAN (635)-sp|Q8TDI0|CHD5_HUMAN (933)/sp|Q14839|CHD4_HUMAN (635)-sp|Q12873|CHD3_HUMAN (969)/sp|Q14839|CHD4_HUMAN (635)-sp|Q14839|CHD4_HUMAN (959)/	Intra-Protein	4	1	6.5	4.5	1	1
6329	CHD4only_BS3_HCD	20201218_QEHFX3_JLow_JZ_XLMS_C2.28056.28056.4.0.dta	4	3147.52	KNDMDEPPSGDFGGDEEK(1)-VQKILIWK(3)	Cross-Linked	BS3_DSS_extended	3147.52	Oxidation[M](4)	1	0.10045	0.004426	1.40619	sp|Q14839|CHD4_HUMAN (577)-sp|Q14839|CHD4_HUMAN (504)/	Intra-Protein	3	1	18.5	5.5	1	1
6330	CHD4only_BS3_HCD	20201218_QEHFX3_JLow_JZ_XLMS_C2.27155.27155.5.0.dta	5	4480.01	KNDMDEPPSGDFGGDEEKSR(18)-KCCNHPYLFPVAAMEAPK(1)	Cross-Linked	BS3_DSS_extended	4480	Carbamidomethyl[C](25);Carbamidomethyl[C](26)	1	0.100649	0.008705	1.94308	sp|Q14839|CHD4_HUMAN (594)-sp|Q14839|CHD4_HUMAN (1017)/	Intra-Protein	3	1	24	14	1	1
6331	CHD4only_BS3_HCD	20201218_QEHFX3_JLow_JZ_XLMS_C3.32571.32571.4.0.dta	4	2024.14	DKPLPPLLAR(2)-SEKEFK(3)	Cross-Linked	BS3_DSS_extended	2024.14	null	1	0.100672	-0.001507	-0.744513	sp|Q8TDI0|CHD5_HUMAN (1406)-sp|Q14839|CHD4_HUMAN (1454)/sp|Q12873|CHD3_HUMAN (1394)-sp|Q14839|CHD4_HUMAN (1454)/sp|Q14839|CHD4_HUMAN (1398)-sp|Q14839|CHD4_HUMAN (1454)/	Intra-Protein	4	1	11	6	1	1
6332	CHD4only_BS3_HCD	20201218_QEHFX3_JLow_JZ_XLMS_C2.3918.3918.4.0.dta	4	1734.96	EGKGPNAR(3)-KPKGSPR(1)	Cross-Linked	BS3_DSS_extended	1734.96	null	1	0.10079	0.001476	0.85074	sp|Q14839|CHD4_HUMAN (266)-sp|Q14839|CHD4_HUMAN (273)/	Intra-Protein	3	1	11.5	5.5	1	1
6333	CHD4only_BS3_HCD	20201218_QEHFX3_JLow_JZ_XLMS_C2.15189.15189.4.0.dta	4	1492.98	KSKPIK(1)-KVAPLK(1)	Cross-Linked	BS3_DSS_extended	1492.98	null	1	0.100848	-0.001261	-0.844618	sp|Q9UKF5|ADA29_HUMAN (700)-sp|Q14839|CHD4_HUMAN (290)/	Intra-Protein	3	1	6	7	1	1
6334	CHD4only_BS3_HCD	20201218_QEHFX3_JLow_JZ_XLMS_C3.34121.34121.6.0.dta	6	4475.08	AAYLNMSEDPSHPSMALNTR(7)-KCCNHPYLFPVAAMEAPK(7)	Cross-Linked	BS3_DSS_extended	4475.07	Carbamidomethyl[C](25);Carbamidomethyl[C](26)	1	0.100889	0.003494	0.780769	sp|Q14839|CHD4_HUMAN (1808)-sp|Q14839|CHD4_HUMAN (1023)/	Intra-Protein	4	1	6	11	1	1
6335	CHD4only_BS3_HCD	20201218_QEHFX3_JLow_JZ_XLMS_C2.21224.21224.5.0.dta	5	3928.9	EVKSTAPETAIECTQAPAPASEDEK(3)-KTYEIWHR(1)	Cross-Linked	BS3_DSS_extended	3928.89	Carbamidomethyl[C](13)	1	0.100925	0.006847	1.74273	sp|Q14839|CHD4_HUMAN (1584)-sp|Q14839|CHD4_HUMAN (1724)/	Intra-Protein	3	1	23	9	1	1
6336	CHD4only_BS3_HCD	20201218_QEHFX3_JLow_JZ_XLMS_C3.26137.26137.4.1.dta	4	2417.36	NMPSKTELIVR(4)-RLKADVFK(3)	Cross-Linked	BS3_DSS_extended	2417.36	Oxidation[M](2)	1	0.101129	-0.002989	-1.23647	sp|Q14839|CHD4_HUMAN (968)-sp|Q8TDI0|CHD5_HUMAN (933)/sp|Q14839|CHD4_HUMAN (968)-sp|Q12873|CHD3_HUMAN (969)/sp|Q14839|CHD4_HUMAN (968)-sp|Q14839|CHD4_HUMAN (959)/	Intra-Protein	4	1	10	6	1	1
6337	CHD4only_BS3_HCD	20201218_QEHFX3_JLow_JZ_XLMS_C3.40376.40376.6.0.dta	6	5536.59	VCKDGGELLCCDTCPSSYHIHCLNPPLPEIPNGEWLCPR(3)-NKFLAR(2)	Cross-Linked	BS3_DSS_extended	5536.58	Carbamidomethyl[C](2);Carbamidomethyl[C](10);Carbamidomethyl[C](11);Carbamidomethyl[C](14);Carbamidomethyl[C](22);Carbamidomethyl[C](37)	1	0.101142	0.003476	0.627824	sp|Q14839|CHD4_HUMAN (456)-sp|Q8TDI0|CHD5_HUMAN (1787)/sp|Q14839|CHD4_HUMAN (456)-sp|Q12873|CHD3_HUMAN (1791)/sp|Q14839|CHD4_HUMAN (456)-sp|Q14839|CHD4_HUMAN (1780)/sp|Q14839|CHD4_HUMAN (456)-sp|O15315|RA51B_HUMAN (233)/	Intra-Protein	4	1	15.5	3.5	1	1
6338	CHD4only_BS3_HCD	20201218_QEHFX3_JLow_JZ_XLMS_C3.35620.35620.4.1.dta	4	3286.57	FGTEELFKDEATDGGGDNK(8)-YYKYILTR(1)	Cross-Linked	BS3_DSS_extended	3286.58	null	1	0.101338	-0.003548	-1.07954	sp|Q14839|CHD4_HUMAN (1228)-sp|Q12873|CHD3_HUMAN (995)/sp|Q14839|CHD4_HUMAN (1228)-sp|Q14839|CHD4_HUMAN (985)/	Intra-Protein	4	1	14	5	1	1
6339	CHD4only_BS3_HCD	20201218_QEHFX3_JLow_JZ_XLMS_C3.34928.34928.4.2.dta	4	3265.72	ESMAGNKPANAVLHK(2)-VLKQLEELLSDMK(3)	Cross-Linked	BS3_DSS_extended	3265.72	Oxidation[M](30)	1	0.101477	0.002273	0.696019	sp|Q14839|CHD4_HUMAN (1839)-sp|Q14839|CHD4_HUMAN (1855)/	Intra-Protein	4	1	7.5	16.5	1	1
6340	CHD4only_BS3_HCD	20201218_QEHFX3_JLow_JZ_XLMS_C2.42961.42961.4.0.dta	4	4073.88	FGTEELFKDEATDGGGDNK(8)-QEESVDPDYWEKLLR(4)	Cross-Linked	BS3_DSS_extended	4073.88	null	1	0.101832	0.005429	1.33264	sp|Q14839|CHD4_HUMAN (1228)-sp|Q14839|CHD4_HUMAN (1308)/	Intra-Protein	3	1	14	8	1	1
6341	CHD4only_BS3_HCD	20201218_QEHFX3_JLow_JZ_XLMS_C3.44024.44024.5.0.dta	5	5851.74	VCKDGGELLCCDTCPSSYHIHCLNPPLPEIPNGEWLCPR(3)-KAFLNAIMR(1)	Cross-Linked	BS3_DSS_extended	5851.74	Carbamidomethyl[C](2);Carbamidomethyl[C](10);Carbamidomethyl[C](11);Carbamidomethyl[C](14);Carbamidomethyl[C](22);Carbamidomethyl[C](37)	1	0.101863	-0.00193	-0.329816	sp|Q14839|CHD4_HUMAN (456)-sp|Q8TDI0|CHD5_HUMAN (1430)/sp|Q14839|CHD4_HUMAN (456)-sp|Q14839|CHD4_HUMAN (1422)/	Intra-Protein	4	1	9.5	6.5	1	1
6342	CHD4only_BS3_HCD	20201218_QEHFX3_JLow_JZ_XLMS_C2.27771.27771.4.0.dta	4	3147.53	KNDMDEPPSGDFGGDEEK(1)-VQKILIWK(3)	Cross-Linked	BS3_DSS_extended	3147.52	Oxidation[M](4)	1	0.101928	0.005978	1.89927	sp|Q14839|CHD4_HUMAN (577)-sp|Q14839|CHD4_HUMAN (504)/	Intra-Protein	3	1	31.5	6.5	1	1
6343	CHD4only_BS3_HCD	20201218_QEHFX3_JLow_JZ_XLMS_C2.20138.20138.4.1.dta	4	4170	EVKSTAPETAIECTQAPAPASEDEK(4)-KEVMLQNGETPK(1)	Cross-Linked	BS3_DSS_extended	4170.01	Carbamidomethyl[C](13)	1	0.101965	-0.00822	-1.97122	sp|Q14839|CHD4_HUMAN (1585)-sp|Q14839|CHD4_HUMAN (1670)/	Intra-Protein	3	1	17.5	9.5	1	1
6344	CHD4only_BS3_HCD	20201218_QEHFX3_JLow_JZ_XLMS_C2.31070.31070.4.0.dta	4	3949.08	TLTGKTITLEVEPSDTIENVK(5)-IQDKEGIPPDQQR(4)	Cross-Linked	BS3_DSS_extended	3949.07	null	1	0.102037	0.015088	3.82065	sp|P62987|RL40_HUMAN (11)-sp|P62987|RL40_HUMAN (33)/sp|P62987|RL40_HUMAN (11)-sp|P62979|RS27A_HUMAN (33)/sp|P62987|RL40_HUMAN (11)-sp|P0CG48|UBC_HUMAN (33)/sp|P62987|RL40_HUMAN (11)-sp|P0CG47|UBB_HUMAN (33)/sp|P62979|RS27A_HUMAN (11)-sp|P62987|RL40_HUMAN (33)/sp|P62979|RS27A_HUMAN (11)-sp|P62979|RS27A_HUMAN (33)/sp|P62979|RS27A_HUMAN (11)-sp|P0CG48|UBC_HUMAN (33)/sp|P62979|RS27A_HUMAN (11)-sp|P0C…	Intra-Protein	3	1	17	13	1	1
6345	CHD4only_BS3_HCD	20201218_QEHFX3_JLow_JZ_XLMS_C3.32046.32046.4.0.dta	4	2261.26	NMPSKTELIVR(4)-LKADVFK(2)	Cross-Linked	BS3_DSS_extended	2261.26	Oxidation[M](2)	1	0.102096	0.005302	2.34471	sp|Q14839|CHD4_HUMAN (968)-sp|Q8TDI0|CHD5_HUMAN (933)/sp|Q14839|CHD4_HUMAN (968)-sp|Q12873|CHD3_HUMAN (969)/sp|Q14839|CHD4_HUMAN (968)-sp|Q14839|CHD4_HUMAN (959)/	Intra-Protein	4	1	10	4	1	1
6346	CHD4only_BS3_HCD	20201218_QEHFX3_JLow_JZ_XLMS_C2.23246.23246.6.0.dta	6	4085.08	SAIDLTPIVVEDKEEKKEEEEK(16)-KEVMLQNGETPK(1)	Cross-Linked	BS3_DSS_extended	4085.07	Oxidation[M](29)	1	0.102108	0.005323	1.30304	sp|Q14839|CHD4_HUMAN (1663)-sp|Q14839|CHD4_HUMAN (1670)/	Intra-Protein	3	1	12	15	1	1
6347	CHD4only_BS3_HCD	20201218_QEHFX3_JLow_JZ_XLMS_C3.32560.32560.4.0.dta	4	2024.14	DKPLPPLLAR(2)-SEKEFK(3)	Cross-Linked	BS3_DSS_extended	2024.14	null	1	0.10216	-0.001321	-0.652622	sp|Q8TDI0|CHD5_HUMAN (1406)-sp|Q14839|CHD4_HUMAN (1454)/sp|Q12873|CHD3_HUMAN (1394)-sp|Q14839|CHD4_HUMAN (1454)/sp|Q14839|CHD4_HUMAN (1398)-sp|Q14839|CHD4_HUMAN (1454)/	Intra-Protein	4	1	12	7	1	1
6348	CHD4only_BS3_HCD	20201218_QEHFX3_JLow_JZ_XLMS_C3.37621.37621.5.0.dta	5	3133.72	TLTNYKAFSQFVRPLIAAK(5)-EGKGPNAR(3)	Cross-Linked	BS3_DSS_extended	3133.72	null	1	0.102272	0.001167	0.372401	sp|Q14839|CHD4_HUMAN (178)-sp|Q14839|CHD4_HUMAN (266)/	Intra-Protein	4	1	9.5	9.5	1	1
6349	CHD4only_BS3_HCD	20201218_QEHFX3_JLow_JZ_XLMS_C2.48007.48007.5.0.dta	5	3450.78	FHNLEGFLEEFADIAKEDQIK(16)-LKADVFK(2)	Cross-Linked	BS3_DSS_extended	3450.78	null	1	0.102292	0.001297	0.375857	sp|Q14839|CHD4_HUMAN (939)-sp|Q8TDI0|CHD5_HUMAN (933)/sp|Q14839|CHD4_HUMAN (939)-sp|Q12873|CHD3_HUMAN (969)/sp|Q14839|CHD4_HUMAN (939)-sp|Q14839|CHD4_HUMAN (959)/	Intra-Protein	3	1	10.5	2.5	1	1
6350	CHD4only_BS3_HCD	20201218_QEHFX3_JLow_JZ_XLMS_C3.25670.25670.4.0.dta	4	1993.16	VQKILIWK(3)-EGKGPNAR(3)	Cross-Linked	BS3_DSS_extended	1993.16	null	1	0.102437	-0.002004	-1.00544	sp|Q14839|CHD4_HUMAN (504)-sp|Q14839|CHD4_HUMAN (266)/	Intra-Protein	4	1	6	8	1	1
6351	CHD4only_BS3_HCD	20201218_QEHFX3_JLow_JZ_XLMS_C2.29573.29573.4.0.dta	4	3131.54	KNDMDEPPSGDFGGDEEK(1)-VQKILIWK(3)	Cross-Linked	BS3_DSS_extended	3131.52	null	1	0.102558	0.019899	6.35441	sp|Q14839|CHD4_HUMAN (577)-sp|Q14839|CHD4_HUMAN (504)/	Intra-Protein	3	1	19.5	6.5	1	1
6352	CHD4only_BS3_HCD	20201218_QEHFX3_JLow_JZ_XLMS_C2.26120.26120.4.0.dta	4	3660.61	FGTEELFKDEATDGGGDNK(8)-EGEDSSVIHYDDK(6)	Cross-Linked	BS3_DSS_extended	3660.6	null	1	0.102569	0.013087	3.5751	sp|Q14839|CHD4_HUMAN (1228)-sp|Q14839|CHD4_HUMAN (1245)/	Intra-Protein	3	1	17.5	10.5	1	1
6353	CHD4only_BS3_HCD	20201218_QEHFX3_JLow_JZ_XLMS_C2.26536.26536.6.0.dta	6	3827.97	SAIDLTPIVVEDKEEKKEEEEK(13)-KTYEIWHR(2)	Cross-Linked	BS3_DSS_extended	3827.96	null	1	0.102764	0.006194	1.6181	sp|Q14839|CHD4_HUMAN (1660)-sp|Q14839|CHD4_HUMAN (1725)/	Intra-Protein	3	1	11	9	1	1
6354	CHD4only_BS3_HCD	20201218_QEHFX3_JLow_JZ_XLMS_C2.33757.33757.5.0.dta	5	3111.58	YGKDFNDIRQDFLPWK(3)-LKAAEADSK(2)	Cross-Linked	BS3_DSS_extended	3111.58	null	1	0.102773	0.002924	0.939716	sp|O94776|MTA2_HUMAN (285)-sp|O94776|MTA2_HUMAN (323)/sp|Q9BTC8|MTA3_HUMAN (288)-sp|O94776|MTA2_HUMAN (323)/	Intra-Protein	3	1	8.5	6.5	1	1
6355	CHD4only_BS3_HCD	20201218_QEHFX3_JLow_JZ_XLMS_C2.26641.26641.5.0.dta	5	3680.64	KNDMDEPPSGDFGGDEEK(1)-YGIKPEWMMIHR(4)	Cross-Linked	BS3_DSS_extended	3680.63	Oxidation[M](29)	1	0.102838	0.001794	0.487416	sp|Q14839|CHD4_HUMAN (577)-sp|Q8TDI0|CHD5_HUMAN (588)/sp|Q14839|CHD4_HUMAN (577)-sp|Q14839|CHD4_HUMAN (618)/	Intra-Protein	3	1	11	14	1	1
6356	CHD4only_BS3_HCD	20201218_QEHFX3_JLow_JZ_XLMS_C2.27039.27039.4.0.dta	4	2209.11	DPKFAEMEER(3)-LKADVFK(2)	Cross-Linked	BS3_DSS_extended	2209.12	null	1	0.102966	-0.006182	-2.7984	sp|Q14839|CHD4_HUMAN (604)-sp|Q8TDI0|CHD5_HUMAN (933)/sp|Q14839|CHD4_HUMAN (604)-sp|Q12873|CHD3_HUMAN (969)/sp|Q14839|CHD4_HUMAN (604)-sp|Q14839|CHD4_HUMAN (959)/	Intra-Protein	3	1	10	6	1	1
6357	CHD4only_BS3_HCD	20201218_QEHFX3_JLow_JZ_XLMS_C2.31378.31378.4.0.dta	4	3282.51	NDMDEPPSGDFGGDEEKSR(17)-KAFLNAIMR(1)	Cross-Linked	BS3_DSS_extended	3282.5	null	1	0.102988	0.00468	1.42574	sp|Q14839|CHD4_HUMAN (594)-sp|Q8TDI0|CHD5_HUMAN (1430)/sp|Q14839|CHD4_HUMAN (594)-sp|Q14839|CHD4_HUMAN (1422)/	Intra-Protein	3	1	14.5	6.5	1	1
6358	CHD4only_BS3_HCD	20201218_QEHFX3_JLow_JZ_XLMS_C3.20754.20754.4.0.dta	4	2045.09	KAFLNAIMR(1)-EGKGPNAR(3)	Cross-Linked	BS3_DSS_extended	2045.1	Oxidation[M](8)	1	0.10319	-0.002387	-1.16718	sp|Q8TDI0|CHD5_HUMAN (1430)-sp|Q14839|CHD4_HUMAN (266)/sp|Q14839|CHD4_HUMAN (1422)-sp|Q14839|CHD4_HUMAN (266)/	Intra-Protein	4	1	11.5	7.5	1	1
6359	CHD4only_BS3_HCD	20201218_QEHFX3_JLow_JZ_XLMS_C2.30453.30453.4.0.dta	4	3859.92	EVKSTAPETAIECTQAPAPASEDEK(3)-KAFLNAIMR(1)	Cross-Linked	BS3_DSS_extended	3859.91	Carbamidomethyl[C](13)	1	0.103229	0.01244	3.22287	sp|Q14839|CHD4_HUMAN (1584)-sp|Q8TDI0|CHD5_HUMAN (1430)/sp|Q14839|CHD4_HUMAN (1584)-sp|Q14839|CHD4_HUMAN (1422)/	Intra-Protein	3	1	35	8	1	1
6360	CHD4only_BS3_HCD	20201218_QEHFX3_JLow_JZ_XLMS_C2.28969.28969.4.0.dta	4	3185.55	EIIKQEESVDPDYWEK(4)-NNQSKFFR(4)	Cross-Linked	BS3_DSS_extended	3185.54	null	1	0.103397	0.010436	3.27605	sp|Q14839|CHD4_HUMAN (1304)-sp|Q8TDI0|CHD5_HUMAN (857)/sp|Q14839|CHD4_HUMAN (1304)-sp|Q12873|CHD3_HUMAN (893)/sp|Q14839|CHD4_HUMAN (1304)-sp|Q14839|CHD4_HUMAN (883)/	Intra-Protein	3	1	15	7	1	1
6361	CHD4only_BS3_HCD	20201218_QEHFX3_JLow_JZ_XLMS_C3.36701.36701.4.0.dta	4	2401.34	NMPSKTELIVR(4)-RLKADVFK(3)	Cross-Linked	BS3_DSS_extended	2401.36	null	1	0.103458	-0.020532	-8.55014	sp|Q14839|CHD4_HUMAN (968)-sp|Q8TDI0|CHD5_HUMAN (933)/sp|Q14839|CHD4_HUMAN (968)-sp|Q12873|CHD3_HUMAN (969)/sp|Q14839|CHD4_HUMAN (968)-sp|Q14839|CHD4_HUMAN (959)/	Intra-Protein	4	1	9	4	1	1
6362	CHD4only_BS3_HCD	20201218_QEHFX3_JLow_JZ_XLMS_C2.32502.32502.4.0.dta	4	4582.26	EVKSTAPETAIECTQAPAPASEDEK(3)-SAIDLTPIVVEDKEEK(13)	Cross-Linked	BS3_DSS_extended	4582.25	Carbamidomethyl[C](13)	1	0.103832	0.009891	2.15855	sp|Q14839|CHD4_HUMAN (1584)-sp|Q14839|CHD4_HUMAN (1660)/	Intra-Protein	3	1	18	11	1	1
6363	CHD4only_BS3_HCD	20201218_QEHFX3_JLow_JZ_XLMS_C3.38461.38461.5.1.dta	5	3830.84	KCCNHPYLFPVAAMEAPK(7)-YGIKPEWMMIHR(4)	Cross-Linked	BS3_DSS_extended	3830.85	Carbamidomethyl[C](2);Carbamidomethyl[C](3)	1	0.103902	-0.007592	-1.98181	sp|Q14839|CHD4_HUMAN (1023)-sp|Q8TDI0|CHD5_HUMAN (588)/sp|Q14839|CHD4_HUMAN (1023)-sp|Q14839|CHD4_HUMAN (618)/	Intra-Protein	4	1	11	5	1	1
6364	CHD4only_BS3_HCD	20201218_QEHFX3_JLow_JZ_XLMS_C2.29141.29141.5.0.dta	5	2694.37	NKDPKFAEMEER(5)-KAFLNAIMR(1)	Cross-Linked	BS3_DSS_extended	2694.37	null	1	0.103928	-0.004512	-1.6746	sp|Q14839|CHD4_HUMAN (604)-sp|Q8TDI0|CHD5_HUMAN (1430)/sp|Q14839|CHD4_HUMAN (604)-sp|Q14839|CHD4_HUMAN (1422)/	Intra-Protein	3	1	8.5	7.5	1	1
6365	CHD4only_BS3_HCD	20201218_QEHFX3_JLow_JZ_XLMS_C3.40761.40761.5.0.dta	5	3262.64	TGSMSKQELDDILK(5)-YGIKPEWMMIHR(4)	Cross-Linked	BS3_DSS_extended	3262.63	null	1	0.104075	0.003875	1.18769	sp|Q14839|CHD4_HUMAN (1211)-sp|Q8TDI0|CHD5_HUMAN (588)/sp|Q14839|CHD4_HUMAN (1211)-sp|Q14839|CHD4_HUMAN (618)/	Intra-Protein	4	1	9	8	1	1
6366	CHD4only_BS3_HCD	20201218_QEHFX3_JLow_JZ_XLMS_C2.19549.19549.4.1.dta	4	2259.22	KEVMLQNGETPK(1)-NKFLAR(2)	Cross-Linked	BS3_DSS_extended	2259.22	null	1	0.104096	7.9e-05	0.034968	sp|Q14839|CHD4_HUMAN (1670)-sp|Q8TDI0|CHD5_HUMAN (1787)/sp|Q14839|CHD4_HUMAN (1670)-sp|Q12873|CHD3_HUMAN (1791)/sp|Q14839|CHD4_HUMAN (1670)-sp|Q14839|CHD4_HUMAN (1780)/sp|Q14839|CHD4_HUMAN (1670)-sp|O15315|RA51B_HUMAN (233)/	Intra-Protein	3	1	12	4	1	1
6367	CHD4only_BS3_HCD	20201218_QEHFX3_JLow_JZ_XLMS_C2.14705.14705.4.0.dta	4	2072.11	KTYEIWHR(1)-VEKAEVK(3)	Cross-Linked	BS3_DSS_extended	2072.12	null	1	0.104344	-0.003576	-1.72577	sp|Q14839|CHD4_HUMAN (1724)-sp|Q14839|CHD4_HUMAN (1620)/	Intra-Protein	3	1	13	9	1	1
6368	CHD4only_BS3_HCD	20201218_QEHFX3_JLow_JZ_XLMS_C2.19427.19427.6.1.dta	6	3076.64	KLERPPETPTVDPTVK(8)-KTYEIWHR(1)	Cross-Linked	BS3_DSS_extended	3076.65	null	1	0.104434	-0.009225	-2.99839	sp|Q14839|CHD4_HUMAN (703)-sp|Q14839|CHD4_HUMAN (1724)/	Intra-Protein	3	1	13	8	1	1
6369	CHD4only_BS3_HCD	20201218_QEHFX3_JLow_JZ_XLMS_C3.34073.34073.5.1.dta	5	4475.06	AAYLNMSEDPSHPSMALNTR(14)-KCCNHPYLFPVAAMEAPK(7)	Cross-Linked	BS3_DSS_extended	4475.07	Carbamidomethyl[C](25);Carbamidomethyl[C](26)	1	0.104527	-0.014685	-3.28151	sp|Q14839|CHD4_HUMAN (1815)-sp|Q14839|CHD4_HUMAN (1023)/	Intra-Protein	4	1	6	11	1	1
6370	CHD4only_BS3_HCD	20201218_QEHFX3_JLow_JZ_XLMS_C2.12442.12442.4.0.dta	4	3955.89	EVKSTAPETAIECTQAPAPASEDEK(3)-KMSQPGSPSPK(1)	Cross-Linked	BS3_DSS_extended	3955.88	Carbamidomethyl[C](13);Oxidation[M](30)	1	0.104587	0.007375	1.86431	sp|Q14839|CHD4_HUMAN (1584)-sp|Q14839|CHD4_HUMAN (1529)/	Intra-Protein	3	1	7	6	1	1
6371	CHD4only_BS3_HCD	20201218_QEHFX3_JLow_JZ_XLMS_C2.28742.28742.4.0.dta	4	4069.01	ERTEEPMETEPKGAADVEK(12)-SAIDLTPIVVEDKEEK(13)	Cross-Linked	BS3_DSS_extended	4069.01	null	1	0.105103	0.004497	1.10518	sp|Q14839|CHD4_HUMAN (1636)-sp|Q14839|CHD4_HUMAN (1660)/	Intra-Protein	3	1	12	11	1	1
6372	CHD4only_BS3_HCD	20201218_QEHFX3_JLow_JZ_XLMS_C2.29375.29375.4.0.dta	4	2466.29	TGSMSKQELDDILK(5)-NKFLAR(2)	Cross-Linked	BS3_DSS_extended	2466.29	Oxidation[M](4)	1	0.105194	-0.000455	-0.184488	sp|Q14839|CHD4_HUMAN (1211)-sp|Q8TDI0|CHD5_HUMAN (1787)/sp|Q14839|CHD4_HUMAN (1211)-sp|Q12873|CHD3_HUMAN (1791)/sp|Q14839|CHD4_HUMAN (1211)-sp|Q14839|CHD4_HUMAN (1780)/sp|Q14839|CHD4_HUMAN (1211)-sp|O15315|RA51B_HUMAN (233)/	Intra-Protein	3	1	12	4	1	1
6373	CHD4only_BS3_HCD	20201218_QEHFX3_JLow_JZ_XLMS_C3.33289.33289.4.0.dta	4	3153.6	NQALFPACVLKNAELK(11)-EVKEWHGCR(3)	Cross-Linked	BS3_DSS_extended	3153.6	Carbamidomethyl[C](8);Carbamidomethyl[C](27)	1	0.105331	0.007213	2.28723	sp|Q92499|DDX1_HUMAN (234)-sp|Q92499|DDX1_HUMAN (117)/	Intra-Protein	4	1	11	7	1	1
6374	CHD4only_BS3_HCD	20201218_QEHFX3_JLow_JZ_XLMS_C2.29895.29895.4.0.dta	4	3239.55	KNDMDEPPSGDFGGDEEK(1)-DKPLPPLLAR(2)	Cross-Linked	BS3_DSS_extended	3239.54	Oxidation[M](4)	1	0.105471	0.005165	1.59436	sp|Q14839|CHD4_HUMAN (577)-sp|Q8TDI0|CHD5_HUMAN (1406)/sp|Q14839|CHD4_HUMAN (577)-sp|Q12873|CHD3_HUMAN (1394)/sp|Q14839|CHD4_HUMAN (577)-sp|Q14839|CHD4_HUMAN (1398)/	Intra-Protein	3	1	14	11	1	1
6375	CHD4only_BS3_HCD	20201218_QEHFX3_JLow_JZ_XLMS_C3.48568.48568.4.0.dta	4	2714.56	FKLLEQALVIEEQLR(2)-NKFLAR(2)	Cross-Linked	BS3_DSS_extended	2714.56	null	1	0.105549	0.002335	0.860176	sp|Q8TDI0|CHD5_HUMAN (1794)-sp|Q8TDI0|CHD5_HUMAN (1787)/sp|Q8TDI0|CHD5_HUMAN (1794)-sp|Q12873|CHD3_HUMAN (1791)/sp|Q8TDI0|CHD5_HUMAN (1794)-sp|Q14839|CHD4_HUMAN (1780)/sp|Q8TDI0|CHD5_HUMAN (1794)-sp|O15315|RA51B_HUMAN (233)/sp|Q12873|CHD3_HUMAN (1798)-sp|Q8TDI0|CHD5_HUMAN (1787)/sp|Q12873|CHD3_HUMAN (1798)-sp|Q12873|CHD3_HUMAN (1791)/sp|Q12873|CHD3_HUMAN (1798)-sp|Q14839|CHD4_HUMAN (1780)/sp|Q128…	Intra-Protein	4	1	7.5	3.5	1	1
6376	CHD4only_BS3_HCD	20201218_QEHFX3_JLow_JZ_XLMS_C3.44726.44726.5.1.dta	5	4176.98	KCCNHPYLFPVAAMEAPK(7)-QEESVDPDYWEKLLR(4)	Cross-Linked	BS3_DSS_extended	4176.99	Carbamidomethyl[C](2);Carbamidomethyl[C](3)	1	0.105663	-0.002266	-0.542496	sp|Q14839|CHD4_HUMAN (1023)-sp|Q14839|CHD4_HUMAN (1308)/	Intra-Protein	4	1	7	5	1	1
6377	CHD4only_BS3_HCD	20201218_QEHFX3_JLow_JZ_XLMS_C2.24030.24030.5.0.dta	5	4252.87	KCCNHPYLFPVAAMEAPK(7)-KNDMDEPPSGDFGGDEEK(1)	Cross-Linked	BS3_DSS_extended	4252.86	Carbamidomethyl[C](2);Carbamidomethyl[C](3);Oxidation[M](14)	1	0.105886	0.006064	1.42586	sp|Q14839|CHD4_HUMAN (1023)-sp|Q14839|CHD4_HUMAN (577)/	Intra-Protein	3	1	14.5	14.5	1	1
6378	CHD4only_BS3_HCD	20201218_QEHFX3_JLow_JZ_XLMS_C2.27896.27896.4.0.dta	4	2261.26	NMPSKTELIVR(4)-LKADVFK(2)	Cross-Linked	BS3_DSS_extended	2261.26	Oxidation[M](2)	1	0.106223	0.002325	1.02819	sp|Q14839|CHD4_HUMAN (968)-sp|Q8TDI0|CHD5_HUMAN (933)/sp|Q14839|CHD4_HUMAN (968)-sp|Q12873|CHD3_HUMAN (969)/sp|Q14839|CHD4_HUMAN (968)-sp|Q14839|CHD4_HUMAN (959)/	Intra-Protein	3	1	10	6	1	1
6379	CHD4only_BS3_HCD	20201218_QEHFX3_JLow_JZ_XLMS_C3.27122.27122.5.0.dta	5	3471.87	KLERPPETPTVDPTVKYER(16)-KAFLNAIMR(1)	Cross-Linked	BS3_DSS_extended	3471.87	Oxidation[M](30)	1	0.106252	0.000484	0.139406	sp|Q14839|CHD4_HUMAN (711)-sp|Q8TDI0|CHD5_HUMAN (1430)/sp|Q14839|CHD4_HUMAN (711)-sp|Q14839|CHD4_HUMAN (1422)/	Intra-Protein	4	1	7.5	13.5	1	1
6380	CHD4only_BS3_HCD	20201218_QEHFX3_JLow_JZ_XLMS_C2.27267.27267.5.0.dta	5	4480.01	KNDMDEPPSGDFGGDEEKSR(18)-KCCNHPYLFPVAAMEAPK(1)	Cross-Linked	BS3_DSS_extended	4480	Carbamidomethyl[C](25);Carbamidomethyl[C](26)	1	0.106286	0.009516	2.12411	sp|Q14839|CHD4_HUMAN (594)-sp|Q14839|CHD4_HUMAN (1017)/	Intra-Protein	3	1	23	12	1	1
6381	CHD4only_BS3_HCD	20201218_QEHFX3_JLow_JZ_XLMS_C2.24879.24879.5.0.dta	5	4069.08	SAIDLTPIVVEDKEEKKEEEEK(13)-KEVMLQNGETPK(1)	Cross-Linked	BS3_DSS_extended	4069.08	null	1	0.106393	0.005585	1.37255	sp|Q14839|CHD4_HUMAN (1660)-sp|Q14839|CHD4_HUMAN (1670)/	Intra-Protein	3	1	17	13	1	1
6382	CHD4only_BS3_HCD	20201218_QEHFX3_JLow_JZ_XLMS_C2.30605.30605.4.0.dta	4	2024.15	DKPLPPLLAR(2)-SEKEFK(3)	Cross-Linked	BS3_DSS_extended	2024.14	null	1	0.106415	0.003713	1.83436	sp|Q8TDI0|CHD5_HUMAN (1406)-sp|Q14839|CHD4_HUMAN (1454)/sp|Q12873|CHD3_HUMAN (1394)-sp|Q14839|CHD4_HUMAN (1454)/sp|Q14839|CHD4_HUMAN (1398)-sp|Q14839|CHD4_HUMAN (1454)/	Intra-Protein	3	1	14	6	1	1
6383	CHD4only_BS3_HCD	20201218_QEHFX3_JLow_JZ_XLMS_C2.30208.30208.4.2.dta	4	3239.55	KNDMDEPPSGDFGGDEEK(1)-DKPLPPLLAR(2)	Cross-Linked	BS3_DSS_extended	3239.54	Oxidation[M](4)	1	0.106437	0.007451	2.30002	sp|Q14839|CHD4_HUMAN (577)-sp|Q8TDI0|CHD5_HUMAN (1406)/sp|Q14839|CHD4_HUMAN (577)-sp|Q12873|CHD3_HUMAN (1394)/sp|Q14839|CHD4_HUMAN (577)-sp|Q14839|CHD4_HUMAN (1398)/	Intra-Protein	3	1	15	11	1	1
6384	CHD4only_BS3_HCD	20201218_QEHFX3_JLow_JZ_XLMS_C1.2064.2064.6.5.dta	6	3846.85	KCCNHPYLFPVAAMEAPK(7)-YGIKPEWMMIHR(4)	Cross-Linked	BS3_DSS_extended	3846.84	Carbamidomethyl[C](2);Carbamidomethyl[C](3);Oxidation[M](29)	1	0.106677	0.007666	1.9928	sp|Q14839|CHD4_HUMAN (1023)-sp|Q8TDI0|CHD5_HUMAN (588)/sp|Q14839|CHD4_HUMAN (1023)-sp|Q14839|CHD4_HUMAN (618)/	Intra-Protein	1	1	11	13	1	1
6385	CHD4only_BS3_HCD	20201218_QEHFX3_JLow_JZ_XLMS_C2.27460.27460.4.0.dta	4	3147.53	KNDMDEPPSGDFGGDEEK(1)-VQKILIWK(3)	Cross-Linked	BS3_DSS_extended	3147.52	Oxidation[M](4)	1	0.106806	0.010382	3.29847	sp|Q14839|CHD4_HUMAN (577)-sp|Q14839|CHD4_HUMAN (504)/	Intra-Protein	3	1	30.5	6.5	1	1
6386	CHD4only_BS3_HCD	20201218_QEHFX3_JLow_JZ_XLMS_C2.38420.38420.5.0.dta	5	4441.09	EEEMGEEEEVEREIIKQEESVDPDYWEK(16)-LKADVFK(2)	Cross-Linked	BS3_DSS_extended	4441.08	null	1	0.106843	0.012559	2.82792	sp|Q14839|CHD4_HUMAN (1304)-sp|Q8TDI0|CHD5_HUMAN (933)/sp|Q14839|CHD4_HUMAN (1304)-sp|Q12873|CHD3_HUMAN (969)/sp|Q14839|CHD4_HUMAN (1304)-sp|Q14839|CHD4_HUMAN (959)/	Intra-Protein	3	1	15.5	5.5	1	1
6387	CHD4only_BS3_HCD	20201218_QEHFX3_JLow_JZ_XLMS_C2.29047.29047.4.0.dta	4	3753.76	DEATDGGGDNKEGEDSSVIHYDDK(16)-KAFLNAIMR(1)	Cross-Linked	BS3_DSS_extended	3753.72	null	1	0.106885	0.042127	11.2227	sp|Q14839|CHD4_HUMAN (1244)-sp|Q8TDI0|CHD5_HUMAN (1430)/sp|Q14839|CHD4_HUMAN (1244)-sp|Q14839|CHD4_HUMAN (1422)/	Intra-Protein	3	1	12	9	1	1
6388	CHD4only_BS3_HCD	20201218_QEHFX3_JLow_JZ_XLMS_C3.33497.33497.5.0.dta	5	3327.78	LERPPETPTVDPTVKYER(13)-KAFLNAIMR(1)	Cross-Linked	BS3_DSS_extended	3327.78	null	1	0.107077	0.000824	0.247613	sp|Q14839|CHD4_HUMAN (709)-sp|Q8TDI0|CHD5_HUMAN (1430)/sp|Q14839|CHD4_HUMAN (709)-sp|Q14839|CHD4_HUMAN (1422)/	Intra-Protein	4	1	12.5	8.5	1	1
6389	CHD4only_BS3_HCD	20201218_QEHFX3_JLow_JZ_XLMS_C3.30897.30897.5.0.dta	5	2967.49	YAILNEPFKGEMNR(9)-KTYEIWHR(1)	Cross-Linked	BS3_DSS_extended	2967.48	Oxidation[M](12)	1	0.107175	0.00497	1.67482	sp|Q14839|CHD4_HUMAN (1766)-sp|Q14839|CHD4_HUMAN (1724)/	Intra-Protein	4	1	8.5	6.5	1	1
6390	CHD4only_BS3_HCD	20201218_QEHFX3_JLow_JZ_XLMS_C2.21838.21838.5.0.dta	5	2381.31	NDKDKPLPPLLAR(3)-SEKEFK(3)	Cross-Linked	BS3_DSS_extended	2381.31	null	1	0.107231	-0.001654	-0.694576	sp|Q14839|CHD4_HUMAN (1396)-sp|Q14839|CHD4_HUMAN (1454)/	Intra-Protein	3	1	13	6	1	1
6391	CHD4only_BS3_HCD	20201218_QEHFX3_JLow_JZ_XLMS_C2.29692.29692.4.1.dta	4	2245.26	NMPSKTELIVR(4)-LKADVFK(2)	Cross-Linked	BS3_DSS_extended	2245.26	null	1	0.107614	0.002622	1.16779	sp|Q14839|CHD4_HUMAN (968)-sp|Q8TDI0|CHD5_HUMAN (933)/sp|Q14839|CHD4_HUMAN (968)-sp|Q12873|CHD3_HUMAN (969)/sp|Q14839|CHD4_HUMAN (968)-sp|Q14839|CHD4_HUMAN (959)/	Intra-Protein	3	1	8	6	1	1
6392	CHD4only_BS3_HCD	20201218_QEHFX3_JLow_JZ_XLMS_C2.14531.14531.5.0.dta	5	2471.19	APEGKWSCPHCEK(5)-NKFLAR(2)	Cross-Linked	BS3_DSS_extended	2471.2	Carbamidomethyl[C](8);Carbamidomethyl[C](11)	1	0.107665	-0.004498	-1.82017	sp|Q8TDI0|CHD5_HUMAN (381)-sp|Q8TDI0|CHD5_HUMAN (1787)/sp|Q8TDI0|CHD5_HUMAN (381)-sp|Q12873|CHD3_HUMAN (1791)/sp|Q8TDI0|CHD5_HUMAN (381)-sp|Q14839|CHD4_HUMAN (1780)/sp|Q8TDI0|CHD5_HUMAN (381)-sp|O15315|RA51B_HUMAN (233)/sp|Q12873|CHD3_HUMAN (417)-sp|Q8TDI0|CHD5_HUMAN (1787)/sp|Q12873|CHD3_HUMAN (417)-sp|Q12873|CHD3_HUMAN (1791)/sp|Q12873|CHD3_HUMAN (417)-sp|Q14839|CHD4_HUMAN (1780)/sp|Q12873|CHD3…	Intra-Protein	3	1	11	6	1	1
6393	CHD4only_BS3_HCD	20201218_QEHFX3_JLow_JZ_XLMS_C2.24717.24717.4.0.dta	4	1995.19	GLKVDLAQR(3)-LKVTELR(2)	Cross-Linked	BS3_DSS_extended	1995.2	null	1	0.107951	-0.00257	-1.28809	sp|Q1KMD3|HNRL2_HUMAN (26)-sp|Q1KMD3|HNRL2_HUMAN (7)/	Intra-Protein	3	1	8.5	5.5	1	1
6394	CHD4only_BS3_HCD	20201218_QEHFX3_JLow_JZ_XLMS_C1.19900.19900.4.0.dta	4	2714.56	FKLLEQALVIEEQLR(2)-NKFLAR(2)	Cross-Linked	BS3_DSS_extended	2714.56	null	1	0.108238	0.001372	0.505423	sp|Q8TDI0|CHD5_HUMAN (1794)-sp|Q8TDI0|CHD5_HUMAN (1787)/sp|Q8TDI0|CHD5_HUMAN (1794)-sp|Q12873|CHD3_HUMAN (1791)/sp|Q8TDI0|CHD5_HUMAN (1794)-sp|Q14839|CHD4_HUMAN (1780)/sp|Q8TDI0|CHD5_HUMAN (1794)-sp|O15315|RA51B_HUMAN (233)/sp|Q12873|CHD3_HUMAN (1798)-sp|Q8TDI0|CHD5_HUMAN (1787)/sp|Q12873|CHD3_HUMAN (1798)-sp|Q12873|CHD3_HUMAN (1791)/sp|Q12873|CHD3_HUMAN (1798)-sp|Q14839|CHD4_HUMAN (1780)/sp|Q128…	Intra-Protein	1	1	5	3	1	1
6395	CHD4only_BS3_HCD	20201218_QEHFX3_JLow_JZ_XLMS_C3.29093.29093.5.0.dta	5	3261.56	WSCPHCEKEGIQWEAK(8)-KAFLNAIMR(1)	Cross-Linked	BS3_DSS_extended	3261.56	Carbamidomethyl[C](3);Carbamidomethyl[C](6);Oxidation[M](27)	1	0.108259	-0.00505	-1.54834	sp|Q14839|CHD4_HUMAN (416)-sp|Q8TDI0|CHD5_HUMAN (1430)/sp|Q14839|CHD4_HUMAN (416)-sp|Q14839|CHD4_HUMAN (1422)/	Intra-Protein	4	1	10	14	1	1
6396	CHD4only_BS3_HCD	20201218_QEHFX3_JLow_JZ_XLMS_C2.19070.19070.4.0.dta	4	2852.3	KNDMDEPPSGDFGGDEEK(1)-NKFLAR(2)	Cross-Linked	BS3_DSS_extended	2852.3	null	1	0.108288	-0.000177	-0.062055	sp|Q14839|CHD4_HUMAN (577)-sp|Q8TDI0|CHD5_HUMAN (1787)/sp|Q14839|CHD4_HUMAN (577)-sp|Q12873|CHD3_HUMAN (1791)/sp|Q14839|CHD4_HUMAN (577)-sp|Q14839|CHD4_HUMAN (1780)/sp|Q14839|CHD4_HUMAN (577)-sp|O15315|RA51B_HUMAN (233)/	Intra-Protein	3	1	13	5	1	1
6397	CHD4only_BS3_HCD	20201218_QEHFX3_JLow_JZ_XLMS_C2.30249.30249.4.0.dta	4	2431.34	GAADVEKVEEK(7)-DKPLPPLLAR(2)	Cross-Linked	BS3_DSS_extended	2431.34	null	1	0.108383	-0.000757	-0.31135	sp|Q14839|CHD4_HUMAN (1643)-sp|Q8TDI0|CHD5_HUMAN (1406)/sp|Q14839|CHD4_HUMAN (1643)-sp|Q12873|CHD3_HUMAN (1394)/sp|Q14839|CHD4_HUMAN (1643)-sp|Q14839|CHD4_HUMAN (1398)/	Intra-Protein	3	1	8	9	1	1
6398	CHD4only_BS3_HCD	20201218_QEHFX3_JLow_JZ_XLMS_C2.26477.26477.4.0.dta	4	2261.26	NMPSKTELIVR(5)-LKADVFK(2)	Cross-Linked	BS3_DSS_extended	2261.26	Oxidation[M](2)	1	0.108531	0.002432	1.07551	sp|Q14839|CHD4_HUMAN (969)-sp|Q8TDI0|CHD5_HUMAN (933)/sp|Q14839|CHD4_HUMAN (969)-sp|Q12873|CHD3_HUMAN (969)/sp|Q14839|CHD4_HUMAN (969)-sp|Q14839|CHD4_HUMAN (959)/	Intra-Protein	3	1	15	7	1	1
6399	CHD4only_BS3_HCD	20201218_QEHFX3_JLow_JZ_XLMS_C2.21352.21352.5.0.dta	5	2850.6	KLERPPETPTVDPTVK(8)-IKLGGFGSK(2)	Cross-Linked	BS3_DSS_extended	2850.6	null	1	0.108616	0.000995	0.34905	sp|Q14839|CHD4_HUMAN (703)-sp|Q14839|CHD4_HUMAN (297)/	Intra-Protein	3	1	10.5	7.5	1	1
6400	CHD4only_BS3_HCD	20201218_QEHFX3_JLow_JZ_XLMS_C2.41493.41493.4.1.dta	4	3336.58	EFEMWAPDMYVVTYVGDKDSR(18)-KEASVK(1)	Cross-Linked	BS3_DSS_extended	3336.58	null	1	0.109792	-0.002983	-0.894029	sp|Q14839|CHD4_HUMAN (810)-sp|Q14839|CHD4_HUMAN (839)/	Intra-Protein	3	1	16	4	1	1
6401	CHD4only_BS3_HCD	20201218_QEHFX3_JLow_JZ_XLMS_C2.28924.28924.4.0.dta	4	3147.52	KNDMDEPPSGDFGGDEEK(1)-VQKILIWK(3)	Cross-Linked	BS3_DSS_extended	3147.52	Oxidation[M](4)	1	0.109933	0.005082	1.61461	sp|Q14839|CHD4_HUMAN (577)-sp|Q14839|CHD4_HUMAN (504)/	Intra-Protein	3	1	19.5	5.5	1	1
6402	CHD4only_BS3_HCD	20201218_QEHFX3_JLow_JZ_XLMS_C3.41759.41759.4.0.dta	4	2765.46	TGSMSKQELDDILK(5)-KAFLNAIMR(1)	Cross-Linked	BS3_DSS_extended	2765.46	null	1	0.109967	0.002163	0.782149	sp|Q14839|CHD4_HUMAN (1211)-sp|Q8TDI0|CHD5_HUMAN (1430)/sp|Q14839|CHD4_HUMAN (1211)-sp|Q14839|CHD4_HUMAN (1422)/	Intra-Protein	4	1	7	7	1	1
6403	CHD4only_BS3_HCD	20201218_QEHFX3_JLow_JZ_XLMS_C2.15554.15554.4.2.dta	4	3240.58	EVMLQNGETPKDLNDEK(11)-KMSQPGSPSPK(1)	Cross-Linked	BS3_DSS_extended	3240.58	null	1	0.109979	0.00269	0.830099	sp|Q14839|CHD4_HUMAN (1681)-sp|Q14839|CHD4_HUMAN (1529)/	Intra-Protein	3	1	14.5	9.5	1	1
6404	CHD4only_BS3_HCD	20201218_QEHFX3_JLow_JZ_XLMS_C3.33186.33186.4.1.dta	4	2567.35	YAILNEPFKGEMNR(9)-NKFLAR(2)	Cross-Linked	BS3_DSS_extended	2567.34	null	1	0.110309	0.007233	2.81731	sp|Q14839|CHD4_HUMAN (1766)-sp|Q8TDI0|CHD5_HUMAN (1787)/sp|Q14839|CHD4_HUMAN (1766)-sp|Q12873|CHD3_HUMAN (1791)/sp|Q14839|CHD4_HUMAN (1766)-sp|Q14839|CHD4_HUMAN (1780)/sp|Q14839|CHD4_HUMAN (1766)-sp|O15315|RA51B_HUMAN (233)/	Intra-Protein	4	1	12.5	3.5	1	1
6405	CHD4only_BS3_HCD	20201218_QEHFX3_JLow_JZ_XLMS_C3.34435.34435.4.0.dta	4	2245.26	NMPSKTELIVR(4)-LKADVFK(2)	Cross-Linked	BS3_DSS_extended	2245.26	null	1	0.110652	-0.000933	-0.415542	sp|Q14839|CHD4_HUMAN (968)-sp|Q8TDI0|CHD5_HUMAN (933)/sp|Q14839|CHD4_HUMAN (968)-sp|Q12873|CHD3_HUMAN (969)/sp|Q14839|CHD4_HUMAN (968)-sp|Q14839|CHD4_HUMAN (959)/	Intra-Protein	4	1	9	5	1	1
6406	CHD4only_BS3_HCD	20201218_QEHFX3_JLow_JZ_XLMS_C3.28327.28327.5.0.dta	5	3435.66	KCCNHPYLFPVAAMEAPK(7)-PGLGSKTGSMSK(5)	Cross-Linked	BS3_DSS_extended	3435.66	Carbamidomethyl[C](2);Carbamidomethyl[C](3);Oxidation[M](31)	1	0.110668	-0.001153	-0.335598	sp|Q14839|CHD4_HUMAN (1023)-sp|Q14839|CHD4_HUMAN (1205)/	Intra-Protein	4	1	13.5	8.5	1	1
6407	CHD4only_BS3_HCD	20201218_QEHFX3_JLow_JZ_XLMS_C2.39257.39257.5.0.dta	5	3363.64	MLDLLEDFLEHEGYKYER(14)-NLKEGGHR(3)	Cross-Linked	BS3_DSS_extended	3363.63	Oxidation[M](1)	1	0.111063	0.005923	1.7609	sp|Q14839|CHD4_HUMAN (1091)-sp|Q14839|CHD4_HUMAN (1063)/	Intra-Protein	3	1	21.5	5.5	1	1
6408	CHD4only_BS3_HCD	20201218_QEHFX3_JLow_JZ_XLMS_C2.31704.31704.5.0.dta	5	3828.96	LERPPETPTVDPTVKYER(9)-TGSMSKQELDDILK(6)	Cross-Linked	BS3_DSS_extended	3828.96	null	1	0.111477	0.004425	1.15567	sp|Q14839|CHD4_HUMAN (705)-sp|Q14839|CHD4_HUMAN (1212)/	Intra-Protein	3	1	11	14	1	1
6409	CHD4only_BS3_HCD	20201218_QEHFX3_JLow_JZ_XLMS_C3.27864.27864.4.1.dta	4	2250.23	NMPSKTELIVR(4)-KVMIYR(1)	Cross-Linked	BS3_DSS_extended	2250.24	Oxidation[M](2)	1	0.11185	-0.00289	-1.28431	sp|Q14839|CHD4_HUMAN (968)-sp|Q8TDI0|CHD5_HUMAN (1142)/sp|Q14839|CHD4_HUMAN (968)-sp|Q14839|CHD4_HUMAN (1168)/	Intra-Protein	4	1	8.5	4.5	1	1
6410	CHD4only_BS3_HCD	20201218_QEHFX3_JLow_JZ_XLMS_C2.32234.32234.4.0.dta	4	3223.55	KNDMDEPPSGDFGGDEEK(1)-DKPLPPLLAR(2)	Cross-Linked	BS3_DSS_extended	3223.55	null	1	0.112199	0.004641	1.43972	sp|Q14839|CHD4_HUMAN (577)-sp|Q8TDI0|CHD5_HUMAN (1406)/sp|Q14839|CHD4_HUMAN (577)-sp|Q12873|CHD3_HUMAN (1394)/sp|Q14839|CHD4_HUMAN (577)-sp|Q14839|CHD4_HUMAN (1398)/	Intra-Protein	3	1	15	11	1	1
6411	CHD4only_BS3_HCD	20201218_QEHFX3_JLow_JZ_XLMS_C3.14630.14630.5.0.dta	5	1954.15	ALKVEHTSR(3)-LKAAFVK(2)	Cross-Linked	BS3_DSS_extended	1954.15	null	1	0.112436	-0.002207	-1.12939	sp|Q86YP4|P66A_HUMAN (451)-sp|Q86YP4|P66A_HUMAN (459)/	Intra-Protein	4	1	8	5	1	1
6412	CHD4only_BS3_HCD	20201218_QEHFX3_JLow_JZ_XLMS_C2.21831.21831.5.0.dta	5	2381.31	NDKDKPLPPLLAR(3)-SEKEFK(3)	Cross-Linked	BS3_DSS_extended	2381.31	null	1	0.112475	-0.001654	-0.694576	sp|Q14839|CHD4_HUMAN (1396)-sp|Q14839|CHD4_HUMAN (1454)/	Intra-Protein	3	1	15	6	1	1
6413	CHD4only_BS3_HCD	20201218_QEHFX3_JLow_JZ_XLMS_C2.23850.23850.4.0.dta	4	3809.73	DEATDGGGDNKEGEDSSVIHYDDK(11)-YYKYILTR(3)	Cross-Linked	BS3_DSS_extended	3809.73	null	1	0.112624	0.004196	1.10139	sp|Q14839|CHD4_HUMAN (1239)-sp|Q12873|CHD3_HUMAN (997)/sp|Q14839|CHD4_HUMAN (1239)-sp|Q14839|CHD4_HUMAN (987)/	Intra-Protein	3	1	23	10	1	1
6414	CHD4only_BS3_HCD	20201218_QEHFX3_JLow_JZ_XLMS_C2.25215.25215.6.0.dta	6	4069.09	SAIDLTPIVVEDKEEKKEEEEK(13)-KEVMLQNGETPK(1)	Cross-Linked	BS3_DSS_extended	4069.08	null	1	0.112793	0.007608	1.86971	sp|Q14839|CHD4_HUMAN (1660)-sp|Q14839|CHD4_HUMAN (1670)/	Intra-Protein	3	1	12	13	1	1
6415	CHD4only_BS3_HCD	20201218_QEHFX3_JLow_JZ_XLMS_C3.14720.14720.5.0.dta	5	1954.15	ALKVEHTSR(3)-LKAAFVK(2)	Cross-Linked	BS3_DSS_extended	1954.15	null	1	0.112945	-0.00198	-1.01323	sp|Q86YP4|P66A_HUMAN (451)-sp|Q86YP4|P66A_HUMAN (459)/	Intra-Protein	4	1	7	5	1	1
6416	CHD4only_BS3_HCD	20201218_QEHFX3_JLow_JZ_XLMS_C2.35881.35881.5.0.dta	5	3133.72	TLTNYKAFSQFVRPLIAAK(3)-EGKGPNAR(3)	Cross-Linked	BS3_DSS_extended	3133.72	null	1	0.113075	0.006149	1.96221	sp|Q14839|CHD4_HUMAN (176)-sp|Q14839|CHD4_HUMAN (266)/	Intra-Protein	3	1	7.5	6.5	1	1
6417	CHD4only_BS3_HCD	20201218_QEHFX3_JLow_JZ_XLMS_C3.35696.35696.6.1.dta	6	3746.94	KCCNHPYLFPVAAMEAPK(7)-NDKDKPLPPLLAR(3)	Cross-Linked	BS3_DSS_extended	3746.92	Carbamidomethyl[C](2);Carbamidomethyl[C](3)	1	0.113086	0.017491	4.6681	sp|Q14839|CHD4_HUMAN (1023)-sp|Q14839|CHD4_HUMAN (1396)/	Intra-Protein	4	1	8	8	1	1
6418	CHD4only_BS3_HCD	20201218_QEHFX3_JLow_JZ_XLMS_C3.32627.32627.4.1.dta	4	2245.26	NMPSKTELIVR(4)-LKADVFK(2)	Cross-Linked	BS3_DSS_extended	2245.26	null	1	0.113198	-0.001515	-0.674754	sp|Q14839|CHD4_HUMAN (968)-sp|Q8TDI0|CHD5_HUMAN (933)/sp|Q14839|CHD4_HUMAN (968)-sp|Q12873|CHD3_HUMAN (969)/sp|Q14839|CHD4_HUMAN (968)-sp|Q14839|CHD4_HUMAN (959)/	Intra-Protein	4	1	8	4	1	1
6419	CHD4only_BS3_HCD	20201218_QEHFX3_JLow_JZ_XLMS_C3.38994.38994.5.0.dta	5	2730.43	EGEDSSVIHYDDK(5)-LLLLQKMLK(6)	Cross-Linked	BS3_DSS_extended	2730.43	null	1	0.113277	-0.000664	-0.243185	sp|Q14839|CHD4_HUMAN (1244)-sp|Q14839|CHD4_HUMAN (1057)/	Intra-Protein	4	1	12.5	5.5	1	1
6420	CHD4only_BS3_HCD	20201218_QEHFX3_JLow_JZ_XLMS_C1.4846.4846.4.0.dta	4	1734.96	EGKGPNAR(3)-KPKGSPR(3)	Cross-Linked	BS3_DSS_extended	1734.96	null	1	0.113307	-0.00012	-0.069166	sp|Q14839|CHD4_HUMAN (266)-sp|Q14839|CHD4_HUMAN (275)/	Intra-Protein	1	1	9.5	5.5	1	1
6421	CHD4only_BS3_HCD	20201218_QEHFX3_JLow_JZ_XLMS_C2.29042.29042.5.0.dta	5	4252.83	KCCNHPYLFPVAAMEAPK(7)-KNDMDEPPSGDFGGDEEK(1)	Cross-Linked	BS3_DSS_extended	4252.86	Carbamidomethyl[C](2);Carbamidomethyl[C](3);Oxidation[M](25)	1	0.113358	-0.030274	-7.1185	sp|Q14839|CHD4_HUMAN (1023)-sp|Q14839|CHD4_HUMAN (577)/	Intra-Protein	3	1	12.5	13.5	1	1
6422	CHD4only_BS3_HCD	20201218_QEHFX3_JLow_JZ_XLMS_C2.35502.35502.4.0.dta	4	3199.57	HLCEPGADGAETFADGVPR(12)-KAFLNAIMR(1)	Cross-Linked	BS3_DSS_extended	3199.57	Carbamidomethyl[C](3)	1	0.113377	0.004857	1.51802	sp|Q8TDI0|CHD5_HUMAN (1485)-sp|Q8TDI0|CHD5_HUMAN (1430)/sp|Q8TDI0|CHD5_HUMAN (1485)-sp|Q14839|CHD4_HUMAN (1422)/sp|Q14839|CHD4_HUMAN (1477)-sp|Q8TDI0|CHD5_HUMAN (1430)/sp|Q14839|CHD4_HUMAN (1477)-sp|Q14839|CHD4_HUMAN (1422)/	Intra-Protein	3	1	7.5	9.5	1	1
6423	CHD4only_BS3_HCD	20201218_QEHFX3_JLow_JZ_XLMS_C3.25197.25197.5.0.dta	5	2417.36	NMPSKTELIVR(6)-RLKADVFK(3)	Cross-Linked	BS3_DSS_extended	2417.36	Oxidation[M](2)	1	0.113592	-0.000184	-0.076116	sp|Q14839|CHD4_HUMAN (970)-sp|Q8TDI0|CHD5_HUMAN (933)/sp|Q14839|CHD4_HUMAN (970)-sp|Q12873|CHD3_HUMAN (969)/sp|Q14839|CHD4_HUMAN (970)-sp|Q14839|CHD4_HUMAN (959)/	Intra-Protein	4	1	11	9	1	1
6424	CHD4only_BS3_HCD	20201218_QEHFX3_JLow_JZ_XLMS_C2.36799.36799.4.2.dta	4	3482.62	KNDMDEPPSGDFGGDEEK(1)-IAVSKMMMVLGAK(4)	Cross-Linked	BS3_DSS_extended	3482.62	null	1	0.113622	0.003286	0.943543	sp|Q14839|CHD4_HUMAN (577)-sp|Q14839|CHD4_HUMAN (199)/	Intra-Protein	3	1	10.5	10.5	1	1
6425	CHD4only_BS3_HCD	20201218_QEHFX3_JLow_JZ_XLMS_C2.30665.30665.4.1.dta	4	2768.49	VVVEPPEGEEKVEK(11)-KAFLNAIMR(1)	Cross-Linked	BS3_DSS_extended	2768.49	null	1	0.113861	0.003591	1.2971	sp|Q14839|CHD4_HUMAN (1617)-sp|Q8TDI0|CHD5_HUMAN (1430)/sp|Q14839|CHD4_HUMAN (1617)-sp|Q14839|CHD4_HUMAN (1422)/	Intra-Protein	3	1	10	8	1	1
6426	CHD4only_BS3_HCD	20201218_QEHFX3_JLow_JZ_XLMS_C2.29788.29788.4.0.dta	4	3131.53	KNDMDEPPSGDFGGDEEK(1)-VQKILIWK(3)	Cross-Linked	BS3_DSS_extended	3131.52	null	1	0.113957	0.006597	2.10664	sp|Q14839|CHD4_HUMAN (577)-sp|Q14839|CHD4_HUMAN (504)/	Intra-Protein	3	1	24.5	6.5	1	1
6427	CHD4only_BS3_HCD	20201218_QEHFX3_JLow_JZ_XLMS_C2.31453.31453.4.1.dta	4	3778.84	EVMLQNGETPKDLNDEK(9)-YAILNEPFKGEMNR(9)	Cross-Linked	BS3_DSS_extended	3778.83	null	1	0.114051	0.012825	3.39391	sp|Q14839|CHD4_HUMAN (1679)-sp|Q14839|CHD4_HUMAN (1766)/	Intra-Protein	3	1	10	11	1	1
6428	CHD4only_BS3_HCD	20201218_QEHFX3_JLow_JZ_XLMS_C2.28936.28936.5.0.dta	5	4252.88	KCCNHPYLFPVAAMEAPK(7)-KNDMDEPPSGDFGGDEEK(1)	Cross-Linked	BS3_DSS_extended	4252.86	Carbamidomethyl[C](2);Carbamidomethyl[C](3);Oxidation[M](25)	1	0.114097	0.018406	4.32791	sp|Q14839|CHD4_HUMAN (1023)-sp|Q14839|CHD4_HUMAN (577)/	Intra-Protein	3	1	12.5	14.5	1	1
6429	CHD4only_BS3_HCD	20201218_QEHFX3_JLow_JZ_XLMS_C2.17789.17789.4.0.dta	4	2566.43	NDKDKPLPPLLAR(3)-GKSEKEFK(5)	Cross-Linked	BS3_DSS_extended	2566.42	null	1	0.114142	0.002624	1.02243	sp|Q14839|CHD4_HUMAN (1396)-sp|Q14839|CHD4_HUMAN (1454)/	Intra-Protein	3	1	22.5	9.5	1	1
6430	CHD4only_BS3_HCD	20201218_QEHFX3_JLow_JZ_XLMS_C2.33801.33801.4.1.dta	4	3725.8	EIIKQEESVDPDYWEK(4)-TGSMSKQELDDILK(5)	Cross-Linked	BS3_DSS_extended	3725.8	Oxidation[M](23)	1	0.114155	0.005811	1.55967	sp|Q14839|CHD4_HUMAN (1304)-sp|Q14839|CHD4_HUMAN (1211)/	Intra-Protein	3	1	13	11	1	1
6431	CHD4only_BS3_HCD	20201218_QEHFX3_JLow_JZ_XLMS_C2.35090.35090.5.0.dta	5	3178.71	AGSMSKQELDDILK(3)-NEKDKPLPPLLAR(5)	Cross-Linked	BS3_DSS_extended	3178.7	Oxidation[M](4)	1	0.114202	0.005142	1.61764	sp|Q12873|CHD3_HUMAN (1219)-sp|Q12873|CHD3_HUMAN (1394)/	Intra-Protein	3	1	9	7	1	1
6432	CHD4only_BS3_HCD	20201218_QEHFX3_JLow_JZ_XLMS_C2.27455.27455.5.0.dta	5	3424.82	SAIDLTPIVVEDKEEKK(13)-KEVMLQNGETPK(1)	Cross-Linked	BS3_DSS_extended	3424.81	null	1	0.114228	0.00788	2.30086	sp|Q14839|CHD4_HUMAN (1660)-sp|Q14839|CHD4_HUMAN (1670)/	Intra-Protein	3	1	11	13	1	1
6433	CHD4only_BS3_HCD	20201218_QEHFX3_JLow_JZ_XLMS_C2.29422.29422.4.0.dta	4	3147.52	KNDMDEPPSGDFGGDEEK(1)-VQKILIWK(3)	Cross-Linked	BS3_DSS_extended	3147.52	Oxidation[M](4)	1	0.114354	-0.000727	-0.230976	sp|Q14839|CHD4_HUMAN (577)-sp|Q14839|CHD4_HUMAN (504)/	Intra-Protein	3	1	14.5	5.5	1	1
6434	CHD4only_BS3_HCD	20201218_QEHFX3_JLow_JZ_XLMS_C3.33731.33731.4.0.dta	4	1912.2	DKPLPPLLAR(2)-KVAPLK(1)	Cross-Linked	BS3_DSS_extended	1912.2	null	1	0.114401	-0.001704	-0.891121	sp|Q8TDI0|CHD5_HUMAN (1406)-sp|Q14839|CHD4_HUMAN (290)/sp|Q12873|CHD3_HUMAN (1394)-sp|Q14839|CHD4_HUMAN (290)/sp|Q14839|CHD4_HUMAN (1398)-sp|Q14839|CHD4_HUMAN (290)/	Intra-Protein	4	1	9	6	1	1
6435	CHD4only_BS3_HCD	20201218_QEHFX3_JLow_JZ_XLMS_C2.24050.24050.4.0.dta	4	1932.07	KAFLNAIMR(1)-AEVKER(4)	Cross-Linked	BS3_DSS_extended	1932.07	null	1	0.114782	-0.001448	-0.749454	sp|Q8TDI0|CHD5_HUMAN (1430)-sp|Q14839|CHD4_HUMAN (1624)/sp|Q14839|CHD4_HUMAN (1422)-sp|Q14839|CHD4_HUMAN (1624)/	Intra-Protein	3	1	9.5	4.5	1	1
6436	CHD4only_BS3_HCD	20201218_QEHFX3_JLow_JZ_XLMS_C2.36778.36778.4.0.dta	4	3789.84	DEATDGGGDNKEGEDSSVIHYDDK(11)-LLLLQKMLK(6)	Cross-Linked	BS3_DSS_extended	3789.84	null	1	0.115043	-0.000553	-0.145917	sp|Q14839|CHD4_HUMAN (1239)-sp|Q14839|CHD4_HUMAN (1057)/	Intra-Protein	3	1	24.5	12.5	1	1
6437	CHD4only_BS3_HCD	20201218_QEHFX3_JLow_JZ_XLMS_C2.28728.28728.5.0.dta	5	4069.01	ERTEEPMETEPKGAADVEK(12)-SAIDLTPIVVEDKEEK(13)	Cross-Linked	BS3_DSS_extended	4069.01	null	1	0.115077	0.009266	2.27721	sp|Q14839|CHD4_HUMAN (1636)-sp|Q14839|CHD4_HUMAN (1660)/	Intra-Protein	3	1	19	11	1	1
6438	CHD4only_BS3_HCD	20201218_QEHFX3_JLow_JZ_XLMS_C3.40537.40537.5.1.dta	5	4168.17	TLTNYKAFSQFVRPLIAAK(3)-IEENSLKEEESIEGEK(7)	Cross-Linked	BS3_DSS_extended	4168.17	null	1	0.115129	0.002562	0.614658	sp|Q14839|CHD4_HUMAN (176)-sp|Q14839|CHD4_HUMAN (1572)/	Intra-Protein	4	1	8	9	1	1
6439	CHD4only_BS3_HCD	20201218_QEHFX3_JLow_JZ_XLMS_C3.30088.30088.4.0.dta	4	2261.26	NMPSKTELIVR(4)-LKADVFK(2)	Cross-Linked	BS3_DSS_extended	2261.26	Oxidation[M](2)	1	0.115298	0.002307	1.02023	sp|Q14839|CHD4_HUMAN (968)-sp|Q8TDI0|CHD5_HUMAN (933)/sp|Q14839|CHD4_HUMAN (968)-sp|Q12873|CHD3_HUMAN (969)/sp|Q14839|CHD4_HUMAN (968)-sp|Q14839|CHD4_HUMAN (959)/	Intra-Protein	4	1	12	5	1	1
6440	CHD4only_BS3_HCD	20201218_QEHFX3_JLow_JZ_XLMS_C2.12205.12205.4.0.dta	4	2544.22	APEGKWSCPHCEK(5)-LGGFGSKR(6)	Cross-Linked	BS3_DSS_extended	2544.21	Carbamidomethyl[C](8);Carbamidomethyl[C](11)	1	0.115332	0.00364	1.4307	sp|Q8TDI0|CHD5_HUMAN (381)-sp|Q14839|CHD4_HUMAN (303)/sp|Q12873|CHD3_HUMAN (417)-sp|Q14839|CHD4_HUMAN (303)/sp|Q14839|CHD4_HUMAN (408)-sp|Q14839|CHD4_HUMAN (303)/	Intra-Protein	3	1	12	8	1	1
6441	CHD4only_BS3_HCD	20201218_QEHFX3_JLow_JZ_XLMS_C2.32110.32110.4.0.dta	4	2417.34	NMPSKTELIVR(4)-RLKADVFK(3)	Cross-Linked	BS3_DSS_extended	2417.36	Oxidation[M](2)	1	0.115567	-0.021382	-8.84519	sp|Q14839|CHD4_HUMAN (968)-sp|Q8TDI0|CHD5_HUMAN (933)/sp|Q14839|CHD4_HUMAN (968)-sp|Q12873|CHD3_HUMAN (969)/sp|Q14839|CHD4_HUMAN (968)-sp|Q14839|CHD4_HUMAN (959)/	Intra-Protein	3	1	10	6	1	1
6442	CHD4only_BS3_HCD	20201218_QEHFX3_JLow_JZ_XLMS_C2.31216.31216.5.0.dta	5	3779.68	NDMDEPPSGDFGGDEEKSR(17)-YGIKPEWMMIHR(4)	Cross-Linked	BS3_DSS_extended	3779.68	null	1	0.115595	0.004269	1.12946	sp|Q14839|CHD4_HUMAN (594)-sp|Q8TDI0|CHD5_HUMAN (588)/sp|Q14839|CHD4_HUMAN (594)-sp|Q14839|CHD4_HUMAN (618)/	Intra-Protein	3	1	9.5	11.5	1	1
6443	CHD4only_BS3_HCD	20201218_QEHFX3_JLow_JZ_XLMS_C2.18706.18706.4.0.dta	4	2837.41	WSCPHCEKEGIQWEAK(8)-KVAPLK(1)	Cross-Linked	BS3_DSS_extended	2837.41	Carbamidomethyl[C](3);Carbamidomethyl[C](6)	1	0.115681	0.000177	0.062381	sp|Q14839|CHD4_HUMAN (416)-sp|Q14839|CHD4_HUMAN (290)/	Intra-Protein	3	1	12	6	1	1
6444	CHD4only_BS3_HCD	20201218_QEHFX3_JLow_JZ_XLMS_C2.28286.28286.4.0.dta	4	4269.1	VEEKSAIDLTPIVVEDKEEK(4)-TEEPMETEPKGAADVEK(10)	Cross-Linked	BS3_DSS_extended	4269.11	null	1	0.115734	-0.011544	-2.70408	sp|Q14839|CHD4_HUMAN (1647)-sp|Q14839|CHD4_HUMAN (1636)/	Intra-Protein	3	1	14.5	12.5	1	1
6445	CHD4only_BS3_HCD	20201218_QEHFX3_JLow_JZ_XLMS_C2.24874.24874.4.0.dta	4	4467.27	MSQPGSPSPKTPTPSTPGDTQPNTPAPVPPAEDGIK(10)-NKFLAR(2)	Cross-Linked	BS3_DSS_extended	4467.25	null	1	0.115895	0.017414	3.89815	sp|Q14839|CHD4_HUMAN (1539)-sp|Q8TDI0|CHD5_HUMAN (1787)/sp|Q14839|CHD4_HUMAN (1539)-sp|Q12873|CHD3_HUMAN (1791)/sp|Q14839|CHD4_HUMAN (1539)-sp|Q14839|CHD4_HUMAN (1780)/sp|Q14839|CHD4_HUMAN (1539)-sp|O15315|RA51B_HUMAN (233)/	Intra-Protein	3	1	21	4	1	1
6446	CHD4only_BS3_HCD	20201218_QEHFX3_JLow_JZ_XLMS_C2.21354.21354.5.0.dta	5	3595.91	YDSSNQVKGKPDLNTALPVR(8)-KQEELVQQVR(1)	Cross-Linked	BS3_DSS_extended	3595.91	null	1	0.116031	0.00502	1.39603	sp|O95983|MBD3_HUMAN (90)-sp|O95983|MBD3_HUMAN (227)/	Intra-Protein	3	1	15	7	1	1
6447	CHD4only_BS3_HCD	20201218_QEHFX3_JLow_JZ_XLMS_C2.16345.16345.4.0.dta	4	2599.51	KLERPPETPTVDPTVK(8)-KVAPLK(1)	Cross-Linked	BS3_DSS_extended	2599.51	null	1	0.116064	0.000541	0.208116	sp|Q14839|CHD4_HUMAN (703)-sp|Q14839|CHD4_HUMAN (290)/	Intra-Protein	3	1	12.5	3.5	1	1
6448	CHD4only_BS3_HCD	20201218_QEHFX3_JLow_JZ_XLMS_C3.38220.38220.6.0.dta	6	5822.67	VCKDGGELLCCDTCPSSYHIHCLNPPLPEIPNGEWLCPR(3)-CTCPALKGK(7)	Cross-Linked	BS3_DSS_extended	5822.65	Carbamidomethyl[C](2);Carbamidomethyl[C](10);Carbamidomethyl[C](11);Carbamidomethyl[C](14);Carbamidomethyl[C](22);Carbamidomethyl[C](37);Carbamidomethyl[C](43);Carbamidomethyl[C](45)	1	0.11621	0.019356	3.32426	sp|Q14839|CHD4_HUMAN (456)-sp|Q14839|CHD4_HUMAN (499)/	Intra-Protein	4	1	28	11	1	1
6449	CHD4only_BS3_HCD	20201218_QEHFX3_JLow_JZ_XLMS_C2.24515.24515.5.1.dta	5	4252.86	KCCNHPYLFPVAAMEAPK(7)-KNDMDEPPSGDFGGDEEK(1)	Cross-Linked	BS3_DSS_extended	4252.86	Carbamidomethyl[C](2);Carbamidomethyl[C](3);Oxidation[M](14)	1	0.116286	0.000592	0.1392	sp|Q14839|CHD4_HUMAN (1023)-sp|Q14839|CHD4_HUMAN (577)/	Intra-Protein	3	1	18.5	16.5	1	1
6450	CHD4only_BS3_HCD	20201218_QEHFX3_JLow_JZ_XLMS_C2.21002.21002.4.0.dta	4	4659.18	EVKSTAPETAIECTQAPAPASEDEK(3)-IEENSLKEEESIEGEK(7)	Cross-Linked	BS3_DSS_extended	4659.19	Carbamidomethyl[C](13)	1	0.116344	-0.005704	-1.22425	sp|Q14839|CHD4_HUMAN (1584)-sp|Q14839|CHD4_HUMAN (1572)/	Intra-Protein	3	1	26	16	1	1
6451	CHD4only_BS3_HCD	20201218_QEHFX3_JLow_JZ_XLMS_C2.22185.22185.4.0.dta	4	3010.41	KNDMDEPPSGDFGGDEEK(1)-IKLGGFGSK(2)	Cross-Linked	BS3_DSS_extended	3010.4	null	1	0.1164	0.01152	3.82674	sp|Q14839|CHD4_HUMAN (577)-sp|Q14839|CHD4_HUMAN (297)/	Intra-Protein	3	1	14.5	7.5	1	1
6452	CHD4only_BS3_HCD	20201218_QEHFX3_JLow_JZ_XLMS_C2.37436.37436.4.1.dta	4	3435.62	NQDETEDTELQGMNEYLSSFK(16)-LKADVFK(2)	Cross-Linked	BS3_DSS_extended	3435.61	null	1	0.116745	0.009892	2.87925	sp|Q14839|CHD4_HUMAN (1276)-sp|Q8TDI0|CHD5_HUMAN (933)/sp|Q14839|CHD4_HUMAN (1276)-sp|Q12873|CHD3_HUMAN (969)/sp|Q14839|CHD4_HUMAN (1276)-sp|Q14839|CHD4_HUMAN (959)/	Intra-Protein	3	1	21	5	1	1
6453	CHD4only_BS3_HCD	20201218_QEHFX3_JLow_JZ_XLMS_C3.22691.22691.4.0.dta	4	1699.05	IKLGGFGSK(2)-KVAPLK(1)	Cross-Linked	BS3_DSS_extended	1699.05	null	1	0.117099	-0.001069	-0.629175	sp|Q14839|CHD4_HUMAN (297)-sp|Q14839|CHD4_HUMAN (290)/	Intra-Protein	4	1	6.5	3.5	1	1
6454	CHD4only_BS3_HCD	20201218_QEHFX3_JLow_JZ_XLMS_C2.36937.36937.4.0.dta	4	2928.62	VEEKSAIDLTPIVVEDK(4)-IKLGGFGSK(2)	Cross-Linked	BS3_DSS_extended	2928.62	null	1	0.117149	0.004834	1.65061	sp|Q14839|CHD4_HUMAN (1647)-sp|Q14839|CHD4_HUMAN (297)/	Intra-Protein	3	1	14.5	5.5	1	1
6455	CHD4only_BS3_HCD	20201218_QEHFX3_JLow_JZ_XLMS_C2.14050.14050.5.2.dta	5	3010.39	WSCPHCEKEGIQWEAK(8)-EGKGPNAR(3)	Cross-Linked	BS3_DSS_extended	3010.39	Carbamidomethyl[C](3);Carbamidomethyl[C](6)	1	0.117164	-0.000493	-0.163766	sp|Q14839|CHD4_HUMAN (416)-sp|Q14839|CHD4_HUMAN (266)/	Intra-Protein	3	1	13	11	1	1
6456	CHD4only_BS3_HCD	20201218_QEHFX3_JLow_JZ_XLMS_C3.19955.19955.5.0.dta	5	2126.18	KTYEIWHR(2)-NPKIAVSK(3)	Cross-Linked	BS3_DSS_extended	2126.18	null	1	0.117207	0.002021	0.950533	sp|Q14839|CHD4_HUMAN (1725)-sp|Q14839|CHD4_HUMAN (195)/	Intra-Protein	4	1	6	5	1	1
6457	CHD4only_BS3_HCD	20201218_QEHFX3_JLow_JZ_XLMS_C2.20983.20983.4.0.dta	4	4659.18	EVKSTAPETAIECTQAPAPASEDEK(3)-IEENSLKEEESIEGEK(5)	Cross-Linked	BS3_DSS_extended	4659.19	Carbamidomethyl[C](13)	1	0.117344	-0.008455	-1.81469	sp|Q14839|CHD4_HUMAN (1584)-sp|Q14839|CHD4_HUMAN (1570)/	Intra-Protein	3	1	22	13	1	1
6458	CHD4only_BS3_HCD	20201218_QEHFX3_JLow_JZ_XLMS_C2.21818.21818.4.0.dta	4	2381.31	NDKDKPLPPLLAR(3)-SEKEFK(3)	Cross-Linked	BS3_DSS_extended	2381.31	null	1	0.117551	0.001999	0.839455	sp|Q14839|CHD4_HUMAN (1396)-sp|Q14839|CHD4_HUMAN (1454)/	Intra-Protein	3	1	19	7	1	1
6459	CHD4only_BS3_HCD	20201218_QEHFX3_JLow_JZ_XLMS_C2.31727.31727.5.0.dta	5	3327.78	LERPPETPTVDPTVKYER(13)-KAFLNAIMR(1)	Cross-Linked	BS3_DSS_extended	3327.78	null	1	0.117618	0.004053	1.21793	sp|Q14839|CHD4_HUMAN (709)-sp|Q8TDI0|CHD5_HUMAN (1430)/sp|Q14839|CHD4_HUMAN (709)-sp|Q14839|CHD4_HUMAN (1422)/	Intra-Protein	3	1	14.5	7.5	1	1
6460	CHD4only_BS3_HCD	20201218_QEHFX3_JLow_JZ_XLMS_C2.30414.30414.4.0.dta	4	3097.61	SAIDLTPIVVEDKEEK(13)-GAADVEKVEEK(7)	Cross-Linked	BS3_DSS_extended	3097.6	null	1	0.117717	0.005231	1.68873	sp|Q14839|CHD4_HUMAN (1660)-sp|Q14839|CHD4_HUMAN (1643)/	Intra-Protein	3	1	14.5	8.5	1	1
6461	CHD4only_BS3_HCD	20201218_QEHFX3_JLow_JZ_XLMS_C2.21238.21238.5.0.dta	5	3245.59	EVMLQNGETPKDLNDEK(9)-KTYEIWHR(1)	Cross-Linked	BS3_DSS_extended	3245.58	Oxidation[M](3)	1	0.117895	0.006496	2.00149	sp|Q14839|CHD4_HUMAN (1679)-sp|Q14839|CHD4_HUMAN (1724)/	Intra-Protein	3	1	14	8	1	1
6462	CHD4only_BS3_HCD	20201218_QEHFX3_JLow_JZ_XLMS_C2.13525.13525.4.0.dta	4	2500.26	KEVMLQNGETPK(1)-DLNDEKQK(6)	Cross-Linked	BS3_DSS_extended	2500.26	null	1	0.117917	0.002167	0.86671	sp|Q14839|CHD4_HUMAN (1670)-sp|Q14839|CHD4_HUMAN (1687)/	Intra-Protein	3	1	15.5	8.5	1	1
6463	CHD4only_BS3_HCD	20201218_QEHFX3_JLow_JZ_XLMS_C2.28437.28437.4.0.dta	4	3147.53	KNDMDEPPSGDFGGDEEK(1)-VQKILIWK(3)	Cross-Linked	BS3_DSS_extended	3147.52	Oxidation[M](4)	1	0.11794	0.006292	1.99903	sp|Q14839|CHD4_HUMAN (577)-sp|Q14839|CHD4_HUMAN (504)/	Intra-Protein	3	1	16.5	5.5	1	1
6464	CHD4only_BS3_HCD	20201218_QEHFX3_JLow_JZ_XLMS_C2.15157.15157.4.0.dta	4	2128.18	NMPSKTELIVR(5)-IGQNKK(5)	Cross-Linked	BS3_DSS_extended	2128.18	Oxidation[M](2)	1	0.117949	0.000284	0.133447	sp|Q14839|CHD4_HUMAN (969)-sp|Q8TDI0|CHD5_HUMAN (1141)/sp|Q14839|CHD4_HUMAN (969)-sp|Q14839|CHD4_HUMAN (1167)/	Intra-Protein	3	1	14	8	1	1
6465	CHD4only_BS3_HCD	20201218_QEHFX3_JLow_JZ_XLMS_C2.29052.29052.5.0.dta	5	3419.76	IEENSLKEEESIEGEKEVK(16)-KAFLNAIMR(1)	Cross-Linked	BS3_DSS_extended	3419.76	null	1	0.117964	0.000879	0.257035	sp|Q14839|CHD4_HUMAN (1581)-sp|Q8TDI0|CHD5_HUMAN (1430)/sp|Q14839|CHD4_HUMAN (1581)-sp|Q14839|CHD4_HUMAN (1422)/	Intra-Protein	3	1	8	11	1	1
6466	CHD4only_BS3_HCD	20201218_QEHFX3_JLow_JZ_XLMS_C2.17298.17298.4.0.dta	4	2258.22	ANKITITNDK(3)-LSKEEIER(3)	Cross-Linked	BS3_DSS_extended	2258.22	null	1	0.117998	0.001572	0.696122	sp|P0DMV9|HS71B_HUMAN (500)-sp|P0DMV9|HS71B_HUMAN (512)/sp|P0DMV9|HS71B_HUMAN (500)-sp|P34931|HS71L_HUMAN (514)/sp|P0DMV9|HS71B_HUMAN (500)-sp|P0DMV8|HS71A_HUMAN (512)/sp|P17066|HSP76_HUMAN (502)-sp|P0DMV9|HS71B_HUMAN (512)/sp|P17066|HSP76_HUMAN (502)-sp|P34931|HS71L_HUMAN (514)/sp|P17066|HSP76_HUMAN (502)-sp|P0DMV8|HS71A_HUMAN (512)/sp|P0DMV8|HS71A_HUMAN (500)-sp|P0DMV9|HS71B_HUMAN (512)/sp|P0DM…	Intra-Protein	3	1	10	8	1	1
6467	CHD4only_BS3_HCD	20201218_QEHFX3_JLow_JZ_XLMS_C2.18288.18288.4.2.dta	4	1811	IKLGGFGSK(2)-SEKEFK(3)	Cross-Linked	BS3_DSS_extended	1810.99	null	1	0.118044	0.001173	0.64771	sp|Q14839|CHD4_HUMAN (297)-sp|Q14839|CHD4_HUMAN (1454)/	Intra-Protein	3	1	8.5	5.5	1	1
6468	CHD4only_BS3_HCD	20201218_QEHFX3_JLow_JZ_XLMS_C3.33759.33759.4.0.dta	4	2261.26	NMPSKTELIVR(4)-LKADVFK(2)	Cross-Linked	BS3_DSS_extended	2261.26	Oxidation[M](2)	1	0.118055	0.002753	1.21746	sp|Q14839|CHD4_HUMAN (968)-sp|Q8TDI0|CHD5_HUMAN (933)/sp|Q14839|CHD4_HUMAN (968)-sp|Q12873|CHD3_HUMAN (969)/sp|Q14839|CHD4_HUMAN (968)-sp|Q14839|CHD4_HUMAN (959)/	Intra-Protein	4	1	9	4	1	1
6469	CHD4only_BS3_HCD	20201218_QEHFX3_JLow_JZ_XLMS_C3.28358.28358.5.0.dta	5	3520.85	KLERPPETPTVDPTVK(8)-YGIKPEWMMIHR(4)	Cross-Linked	BS3_DSS_extended	3520.83	Oxidation[M](28)	1	0.118167	0.012828	3.64346	sp|Q14839|CHD4_HUMAN (703)-sp|Q8TDI0|CHD5_HUMAN (588)/sp|Q14839|CHD4_HUMAN (703)-sp|Q14839|CHD4_HUMAN (618)/	Intra-Protein	4	1	8	12	1	1
6470	CHD4only_BS3_HCD	20201218_QEHFX3_JLow_JZ_XLMS_C3.39096.39096.4.0.dta	4	2730.43	EGEDSSVIHYDDK(5)-LLLLQKMLK(6)	Cross-Linked	BS3_DSS_extended	2730.43	null	1	0.118167	0.002335	0.855178	sp|Q14839|CHD4_HUMAN (1244)-sp|Q14839|CHD4_HUMAN (1057)/	Intra-Protein	4	1	13.5	8.5	1	1
6471	CHD4only_BS3_HCD	20201218_QEHFX3_JLow_JZ_XLMS_C2.41276.41276.4.0.dta	4	3363.63	MLDLLEDFLEHEGYKYER(14)-NLKEGGHR(3)	Cross-Linked	BS3_DSS_extended	3363.63	Oxidation[M](1)	1	0.118172	-0.002127	-0.632352	sp|Q14839|CHD4_HUMAN (1091)-sp|Q14839|CHD4_HUMAN (1063)/	Intra-Protein	3	1	18.5	4.5	1	1
6472	CHD4only_BS3_HCD	20201218_QEHFX3_JLow_JZ_XLMS_C2.24407.24407.5.0.dta	5	4252.85	KCCNHPYLFPVAAMEAPK(7)-KNDMDEPPSGDFGGDEEK(1)	Cross-Linked	BS3_DSS_extended	4252.86	Carbamidomethyl[C](2);Carbamidomethyl[C](3);Oxidation[M](14)	1	0.118182	-0.008172	-1.92153	sp|Q14839|CHD4_HUMAN (1023)-sp|Q14839|CHD4_HUMAN (577)/	Intra-Protein	3	1	15.5	16.5	1	1
6473	CHD4only_BS3_HCD	20201218_QEHFX3_JLow_JZ_XLMS_C2.24518.24518.5.0.dta	5	3580.73	KNDMDEPPSGDFGGDEEK(1)-NDKDKPLPPLLAR(3)	Cross-Linked	BS3_DSS_extended	3580.71	null	1	0.118512	0.016041	4.47984	sp|Q14839|CHD4_HUMAN (577)-sp|Q14839|CHD4_HUMAN (1396)/	Intra-Protein	3	1	18	12	1	1
6474	CHD4only_BS3_HCD	20201218_QEHFX3_JLow_JZ_XLMS_C2.21368.21368.4.0.dta	4	2909.44	EGEDSSVIHYDDKAIER(13)-KVMIYR(1)	Cross-Linked	BS3_DSS_extended	2909.43	null	1	0.118565	0.005253	1.8055	sp|Q14839|CHD4_HUMAN (1252)-sp|Q8TDI0|CHD5_HUMAN (1142)/sp|Q14839|CHD4_HUMAN (1252)-sp|Q14839|CHD4_HUMAN (1168)/	Intra-Protein	3	1	20.5	5.5	1	1
6475	CHD4only_BS3_HCD	20201218_QEHFX3_JLow_JZ_XLMS_C3.34069.34069.6.0.dta	6	4475.08	AAYLNMSEDPSHPSMALNTR(11)-KCCNHPYLFPVAAMEAPK(7)	Cross-Linked	BS3_DSS_extended	4475.07	Carbamidomethyl[C](25);Carbamidomethyl[C](26)	1	0.118697	0.00406	0.907247	sp|Q14839|CHD4_HUMAN (1812)-sp|Q14839|CHD4_HUMAN (1023)/	Intra-Protein	4	1	5	11	1	1
6476	CHD4only_BS3_HCD	20201218_QEHFX3_JLow_JZ_XLMS_C2.25240.25240.5.0.dta	5	3170.71	LERPPETPTVDPTVKYER(9)-IKLGGFGSK(2)	Cross-Linked	BS3_DSS_extended	3170.71	null	1	0.118722	0.004671	1.47317	sp|Q14839|CHD4_HUMAN (705)-sp|Q14839|CHD4_HUMAN (297)/	Intra-Protein	3	1	11	8	1	1
6477	CHD4only_BS3_HCD	20201218_QEHFX3_JLow_JZ_XLMS_C2.29534.29534.4.0.dta	4	2915.41	FGTEELFKDEATDGGGDNK(8)-NKFLAR(2)	Cross-Linked	BS3_DSS_extended	2915.41	null	1	0.118787	0.00421	1.44405	sp|Q14839|CHD4_HUMAN (1228)-sp|Q8TDI0|CHD5_HUMAN (1787)/sp|Q14839|CHD4_HUMAN (1228)-sp|Q12873|CHD3_HUMAN (1791)/sp|Q14839|CHD4_HUMAN (1228)-sp|Q14839|CHD4_HUMAN (1780)/sp|Q14839|CHD4_HUMAN (1228)-sp|O15315|RA51B_HUMAN (233)/	Intra-Protein	3	1	24	6	1	1
6478	CHD4only_BS3_HCD	20201218_QEHFX3_JLow_JZ_XLMS_C2.14075.14075.4.0.dta	4	2128.18	NMPSKTELIVR(5)-IGQNKK(5)	Cross-Linked	BS3_DSS_extended	2128.18	Oxidation[M](2)	1	0.118789	-0.002587	-1.21559	sp|Q14839|CHD4_HUMAN (969)-sp|Q8TDI0|CHD5_HUMAN (1141)/sp|Q14839|CHD4_HUMAN (969)-sp|Q14839|CHD4_HUMAN (1167)/	Intra-Protein	3	1	14	7	1	1
6479	CHD4only_BS3_HCD	20201218_QEHFX3_JLow_JZ_XLMS_C3.33468.33468.4.1.dta	4	3176.49	CCNHPYLFPVAAMEAPK(6)-CTCPALKGK(7)	Cross-Linked	BS3_DSS_extended	3176.49	Carbamidomethyl[C](1);Carbamidomethyl[C](2);Carbamidomethyl[C](21);Carbamidomethyl[C](23)	1	0.118804	0.006839	2.15301	sp|Q14839|CHD4_HUMAN (1023)-sp|Q14839|CHD4_HUMAN (499)/	Intra-Protein	4	1	10.5	6.5	1	1
6480	CHD4only_BS3_HCD	20201218_QEHFX3_JLow_JZ_XLMS_C2.19522.19522.4.1.dta	4	2259.22	KEVMLQNGETPK(1)-NKFLAR(2)	Cross-Linked	BS3_DSS_extended	2259.22	null	1	0.119067	0.000156	0.06905	sp|Q14839|CHD4_HUMAN (1670)-sp|Q8TDI0|CHD5_HUMAN (1787)/sp|Q14839|CHD4_HUMAN (1670)-sp|Q12873|CHD3_HUMAN (1791)/sp|Q14839|CHD4_HUMAN (1670)-sp|Q14839|CHD4_HUMAN (1780)/sp|Q14839|CHD4_HUMAN (1670)-sp|O15315|RA51B_HUMAN (233)/	Intra-Protein	3	1	12	4	1	1
6481	CHD4only_BS3_HCD	20201218_QEHFX3_JLow_JZ_XLMS_C2.43861.43861.4.0.dta	4	3141.77	VEEKSAIDLTPIVVEDK(4)-DKPLPPLLAR(2)	Cross-Linked	BS3_DSS_extended	3141.77	null	1	0.119194	0.001307	0.416008	sp|Q14839|CHD4_HUMAN (1647)-sp|Q8TDI0|CHD5_HUMAN (1406)/sp|Q14839|CHD4_HUMAN (1647)-sp|Q12873|CHD3_HUMAN (1394)/sp|Q14839|CHD4_HUMAN (1647)-sp|Q14839|CHD4_HUMAN (1398)/	Intra-Protein	3	1	11	5	1	1
6482	CHD4only_BS3_HCD	20201218_QEHFX3_JLow_JZ_XLMS_C2.20945.20945.4.0.dta	4	2764.55	KLERPPETPTVDPTVK(8)-LKADVFK(2)	Cross-Linked	BS3_DSS_extended	2764.55	null	1	0.119408	-0.002721	-0.984247	sp|Q14839|CHD4_HUMAN (703)-sp|Q8TDI0|CHD5_HUMAN (933)/sp|Q14839|CHD4_HUMAN (703)-sp|Q12873|CHD3_HUMAN (969)/sp|Q14839|CHD4_HUMAN (703)-sp|Q14839|CHD4_HUMAN (959)/	Intra-Protein	3	1	11.5	5.5	1	1
6483	CHD4only_BS3_HCD	20201218_QEHFX3_JLow_JZ_XLMS_C2.29785.29785.4.0.dta	4	3131.53	KNDMDEPPSGDFGGDEEK(1)-VQKILIWK(3)	Cross-Linked	BS3_DSS_extended	3131.52	null	1	0.119438	0.006597	2.10664	sp|Q14839|CHD4_HUMAN (577)-sp|Q14839|CHD4_HUMAN (504)/	Intra-Protein	3	1	25.5	6.5	1	1
6484	CHD4only_BS3_HCD	20201218_QEHFX3_JLow_JZ_XLMS_C2.21851.21851.5.0.dta	5	2381.3	NDKDKPLPPLLAR(3)-SEKEFK(3)	Cross-Linked	BS3_DSS_extended	2381.31	null	1	0.11975	-0.002168	-0.910424	sp|Q14839|CHD4_HUMAN (1396)-sp|Q14839|CHD4_HUMAN (1454)/	Intra-Protein	3	1	12	6	1	1
6485	CHD4only_BS3_HCD	20201218_QEHFX3_JLow_JZ_XLMS_C3.16392.16392.4.0.dta	4	1993.03	CTCPALKGK(7)-LGGFGSKR(6)	Cross-Linked	BS3_DSS_extended	1993.04	Carbamidomethyl[C](1);Carbamidomethyl[C](3)	1	0.119827	-0.001367	-0.685888	sp|Q14839|CHD4_HUMAN (499)-sp|Q14839|CHD4_HUMAN (303)/	Intra-Protein	4	1	8	7	1	1
6486	CHD4only_BS3_HCD	20201218_QEHFX3_JLow_JZ_XLMS_C2.20734.20734.4.0.dta	4	2846.42	EGEDSSVIHYDDKAIER(13)-MLKNLK(3)	Cross-Linked	BS3_DSS_extended	2846.42	null	1	0.120295	-0.001307	-0.459173	sp|Q14839|CHD4_HUMAN (1252)-sp|Q14839|CHD4_HUMAN (1060)/	Intra-Protein	3	1	20	6	1	1
6487	CHD4only_BS3_HCD	20201218_QEHFX3_JLow_JZ_XLMS_C2.37050.37050.4.1.dta	4	2699.43	QEESVDPDYWEKLLR(12)-KVAPLK(1)	Cross-Linked	BS3_DSS_extended	2699.43	null	1	0.120428	0.005773	2.1386	sp|Q14839|CHD4_HUMAN (1316)-sp|Q14839|CHD4_HUMAN (290)/	Intra-Protein	3	1	11	4	1	1
6488	CHD4only_BS3_HCD	20201218_QEHFX3_JLow_JZ_XLMS_C2.29891.29891.4.0.dta	4	2245.27	NMPSKTELIVR(5)-LKADVFK(2)	Cross-Linked	BS3_DSS_extended	2245.26	null	1	0.120509	0.005859	2.60949	sp|Q14839|CHD4_HUMAN (969)-sp|Q8TDI0|CHD5_HUMAN (933)/sp|Q14839|CHD4_HUMAN (969)-sp|Q12873|CHD3_HUMAN (969)/sp|Q14839|CHD4_HUMAN (969)-sp|Q14839|CHD4_HUMAN (959)/	Intra-Protein	3	1	15	6	1	1
6489	CHD4only_BS3_HCD	20201218_QEHFX3_JLow_JZ_XLMS_C2.29892.29892.4.0.dta	4	3898.93	VEEKSAIDLTPIVVEDK(4)-TEEPMETEPKGAADVEK(10)	Cross-Linked	BS3_DSS_extended	3898.93	Oxidation[M](25)	1	0.120613	0.009029	2.31577	sp|Q14839|CHD4_HUMAN (1647)-sp|Q14839|CHD4_HUMAN (1636)/	Intra-Protein	3	1	17	14	1	1
6490	CHD4only_BS3_HCD	20201218_QEHFX3_JLow_JZ_XLMS_C2.19496.19496.4.1.dta	4	2259.22	KEVMLQNGETPK(1)-NKFLAR(2)	Cross-Linked	BS3_DSS_extended	2259.22	null	1	0.120745	0.001213	0.536912	sp|Q14839|CHD4_HUMAN (1670)-sp|Q8TDI0|CHD5_HUMAN (1787)/sp|Q14839|CHD4_HUMAN (1670)-sp|Q12873|CHD3_HUMAN (1791)/sp|Q14839|CHD4_HUMAN (1670)-sp|Q14839|CHD4_HUMAN (1780)/sp|Q14839|CHD4_HUMAN (1670)-sp|O15315|RA51B_HUMAN (233)/	Intra-Protein	3	1	11	5	1	1
6491	CHD4only_BS3_HCD	20201218_QEHFX3_JLow_JZ_XLMS_C3.31635.31635.3.1.dta	3	1699.05	IKLGGFGSK(2)-KVAPLK(1)	Cross-Linked	BS3_DSS_extended	1699.05	null	1	0.120791	0.002225	1.30955	sp|Q14839|CHD4_HUMAN (297)-sp|Q14839|CHD4_HUMAN (290)/	Intra-Protein	4	1	6.5	4.5	1	1
6492	CHD4only_BS3_HCD	20201218_QEHFX3_JLow_JZ_XLMS_C3.31033.31033.4.0.dta	4	2261.26	NMPSKTELIVR(4)-LKADVFK(2)	Cross-Linked	BS3_DSS_extended	2261.26	Oxidation[M](2)	1	0.120836	0.001485	0.656714	sp|Q14839|CHD4_HUMAN (968)-sp|Q8TDI0|CHD5_HUMAN (933)/sp|Q14839|CHD4_HUMAN (968)-sp|Q12873|CHD3_HUMAN (969)/sp|Q14839|CHD4_HUMAN (968)-sp|Q14839|CHD4_HUMAN (959)/	Intra-Protein	4	1	10	4	1	1
6493	CHD4only_BS3_HCD	20201218_QEHFX3_JLow_JZ_XLMS_C2.18624.18624.4.0.dta	4	2837.41	WSCPHCEKEGIQWEAK(8)-KVAPLK(1)	Cross-Linked	BS3_DSS_extended	2837.41	Carbamidomethyl[C](3);Carbamidomethyl[C](6)	1	0.120866	-0.001627	-0.57341	sp|Q14839|CHD4_HUMAN (416)-sp|Q14839|CHD4_HUMAN (290)/	Intra-Protein	3	1	13.5	4.5	1	1
6494	CHD4only_BS3_HCD	20201218_QEHFX3_JLow_JZ_XLMS_C3.27740.27740.4.2.dta	4	2786.35	APEGKWSCPHCEK(7)-KAFLNAIMR(1)	Cross-Linked	BS3_DSS_extended	2786.36	Carbamidomethyl[C](8);Carbamidomethyl[C](11)	1	0.121232	-0.005995	-2.15156	sp|Q8TDI0|CHD5_HUMAN (383)-sp|Q8TDI0|CHD5_HUMAN (1430)/sp|Q8TDI0|CHD5_HUMAN (383)-sp|Q14839|CHD4_HUMAN (1422)/sp|Q12873|CHD3_HUMAN (419)-sp|Q8TDI0|CHD5_HUMAN (1430)/sp|Q12873|CHD3_HUMAN (419)-sp|Q14839|CHD4_HUMAN (1422)/sp|Q14839|CHD4_HUMAN (410)-sp|Q8TDI0|CHD5_HUMAN (1430)/sp|Q14839|CHD4_HUMAN (410)-sp|Q14839|CHD4_HUMAN (1422)/	Intra-Protein	4	1	6	8	1	1
6495	CHD4only_BS3_HCD	20201218_QEHFX3_JLow_JZ_XLMS_C2.13595.13595.3.0.dta	3	2500.26	KEVMLQNGETPK(1)-DLNDEKQK(6)	Cross-Linked	BS3_DSS_extended	2500.26	null	1	0.121396	0.003701	1.48025	sp|Q14839|CHD4_HUMAN (1670)-sp|Q14839|CHD4_HUMAN (1687)/	Intra-Protein	3	1	14.5	6.5	1	1
6496	CHD4only_BS3_HCD	20201218_QEHFX3_JLow_JZ_XLMS_C2.29351.29351.4.1.dta	4	2261.26	NMPSKTELIVR(4)-LKADVFK(2)	Cross-Linked	BS3_DSS_extended	2261.26	Oxidation[M](2)	1	0.121702	0.003035	1.34217	sp|Q14839|CHD4_HUMAN (968)-sp|Q8TDI0|CHD5_HUMAN (933)/sp|Q14839|CHD4_HUMAN (968)-sp|Q12873|CHD3_HUMAN (969)/sp|Q14839|CHD4_HUMAN (968)-sp|Q14839|CHD4_HUMAN (959)/	Intra-Protein	3	1	10	5	1	1
6497	CHD4only_BS3_HCD	20201218_QEHFX3_JLow_JZ_XLMS_C2.26512.26512.4.0.dta	4	2261.26	NMPSKTELIVR(5)-LKADVFK(2)	Cross-Linked	BS3_DSS_extended	2261.26	Oxidation[M](2)	1	0.121792	0.00212	0.937532	sp|Q14839|CHD4_HUMAN (969)-sp|Q8TDI0|CHD5_HUMAN (933)/sp|Q14839|CHD4_HUMAN (969)-sp|Q12873|CHD3_HUMAN (969)/sp|Q14839|CHD4_HUMAN (969)-sp|Q14839|CHD4_HUMAN (959)/	Intra-Protein	3	1	15	7	1	1
6498	CHD4only_BS3_HCD	20201218_QEHFX3_JLow_JZ_XLMS_C3.22134.22134.4.0.dta	4	2107.15	PGLGSKTGSMSK(5)-LKADVFK(2)	Cross-Linked	BS3_DSS_extended	2107.15	null	1	0.121855	0.000373	0.177017	sp|Q14839|CHD4_HUMAN (1205)-sp|Q8TDI0|CHD5_HUMAN (933)/sp|Q14839|CHD4_HUMAN (1205)-sp|Q12873|CHD3_HUMAN (969)/sp|Q14839|CHD4_HUMAN (1205)-sp|Q14839|CHD4_HUMAN (959)/	Intra-Protein	4	1	7.5	4.5	1	1
6499	CHD4only_BS3_HCD	20201218_QEHFX3_JLow_JZ_XLMS_C2.19755.19755.5.0.dta	5	2707.52	GLRNDKDKPLPPLLAR(6)-SEKEFK(3)	Cross-Linked	BS3_DSS_extended	2707.51	null	1	0.121889	0.002006	0.740901	sp|Q14839|CHD4_HUMAN (1396)-sp|Q14839|CHD4_HUMAN (1454)/	Intra-Protein	3	1	16	5	1	1
6500	CHD4only_BS3_HCD	20201218_QEHFX3_JLow_JZ_XLMS_C2.18729.18729.5.0.dta	5	2837.42	WSCPHCEKEGIQWEAK(8)-KVAPLK(1)	Cross-Linked	BS3_DSS_extended	2837.41	Carbamidomethyl[C](3);Carbamidomethyl[C](6)	1	0.121957	0.004431	1.56164	sp|Q14839|CHD4_HUMAN (416)-sp|Q14839|CHD4_HUMAN (290)/	Intra-Protein	3	1	13.5	7.5	1	1
6501	CHD4only_BS3_HCD	20201218_QEHFX3_JLow_JZ_XLMS_C2.39846.39846.6.0.dta	6	3363.64	MLDLLEDFLEHEGYKYER(14)-NLKEGGHR(3)	Cross-Linked	BS3_DSS_extended	3363.63	Oxidation[M](1)	1	0.122297	0.003314	0.985245	sp|Q14839|CHD4_HUMAN (1091)-sp|Q14839|CHD4_HUMAN (1063)/	Intra-Protein	3	1	17.5	5.5	1	1
6502	CHD4only_BS3_HCD	20201218_QEHFX3_JLow_JZ_XLMS_C3.38829.38829.5.1.dta	5	3834.88	KCCNHPYLFPVAAMEAPK(7)-TGSMSKQELDDILK(5)	Cross-Linked	BS3_DSS_extended	3834.86	Carbamidomethyl[C](2);Carbamidomethyl[C](3)	1	0.122297	0.018738	4.88623	sp|Q14839|CHD4_HUMAN (1023)-sp|Q14839|CHD4_HUMAN (1211)/	Intra-Protein	4	1	9.5	10.5	1	1
6503	CHD4only_BS3_HCD	20201218_QEHFX3_JLow_JZ_XLMS_C2.17078.17078.5.0.dta	5	2629.29	APEGKWSCPHCEK(5)-IKLGGFGSK(2)	Cross-Linked	BS3_DSS_extended	2629.29	Carbamidomethyl[C](8);Carbamidomethyl[C](11)	1	0.122431	-0.001629	-0.619559	sp|Q8TDI0|CHD5_HUMAN (381)-sp|Q14839|CHD4_HUMAN (297)/sp|Q12873|CHD3_HUMAN (417)-sp|Q14839|CHD4_HUMAN (297)/sp|Q14839|CHD4_HUMAN (408)-sp|Q14839|CHD4_HUMAN (297)/	Intra-Protein	3	1	8.5	7.5	1	1
6504	CHD4only_BS3_HCD	20201218_QEHFX3_JLow_JZ_XLMS_C2.31339.31339.5.0.dta	5	3291.84	LERPPETPTVDPTVKYER(9)-VQKILIWK(3)	Cross-Linked	BS3_DSS_extended	3291.84	null	1	0.122604	0.003271	0.993671	sp|Q14839|CHD4_HUMAN (705)-sp|Q14839|CHD4_HUMAN (504)/	Intra-Protein	3	1	12	6	1	1
6505	CHD4only_BS3_HCD	20201218_QEHFX3_JLow_JZ_XLMS_C3.31264.31264.5.1.dta	5	4236.88	KCCNHPYLFPVAAMEAPK(7)-KNDMDEPPSGDFGGDEEK(1)	Cross-Linked	BS3_DSS_extended	4236.87	Carbamidomethyl[C](2);Carbamidomethyl[C](3)	1	0.12278	0.01147	2.70719	sp|Q14839|CHD4_HUMAN (1023)-sp|Q14839|CHD4_HUMAN (577)/	Intra-Protein	4	1	6.5	7.5	1	1
6506	CHD4only_BS3_HCD	20201218_QEHFX3_JLow_JZ_XLMS_C2.27303.27303.3.1.dta	3	2261.26	NMPSKTELIVR(5)-LKADVFK(2)	Cross-Linked	BS3_DSS_extended	2261.26	Oxidation[M](2)	1	0.122799	-0.000509	-0.225096	sp|Q14839|CHD4_HUMAN (969)-sp|Q8TDI0|CHD5_HUMAN (933)/sp|Q14839|CHD4_HUMAN (969)-sp|Q12873|CHD3_HUMAN (969)/sp|Q14839|CHD4_HUMAN (969)-sp|Q14839|CHD4_HUMAN (959)/	Intra-Protein	3	1	13	5	1	1
6507	CHD4only_BS3_HCD	20201218_QEHFX3_JLow_JZ_XLMS_C3.48348.48348.4.0.dta	4	2714.56	FKLLEQALVIEEQLR(2)-NKFLAR(2)	Cross-Linked	BS3_DSS_extended	2714.56	null	1	0.122804	-0.002657	-0.978796	sp|Q8TDI0|CHD5_HUMAN (1794)-sp|Q8TDI0|CHD5_HUMAN (1787)/sp|Q8TDI0|CHD5_HUMAN (1794)-sp|Q12873|CHD3_HUMAN (1791)/sp|Q8TDI0|CHD5_HUMAN (1794)-sp|Q14839|CHD4_HUMAN (1780)/sp|Q8TDI0|CHD5_HUMAN (1794)-sp|O15315|RA51B_HUMAN (233)/sp|Q12873|CHD3_HUMAN (1798)-sp|Q8TDI0|CHD5_HUMAN (1787)/sp|Q12873|CHD3_HUMAN (1798)-sp|Q12873|CHD3_HUMAN (1791)/sp|Q12873|CHD3_HUMAN (1798)-sp|Q14839|CHD4_HUMAN (1780)/sp|Q128…	Intra-Protein	4	1	7	4	1	1
6508	CHD4only_BS3_HCD	20201218_QEHFX3_JLow_JZ_XLMS_C2.28615.28615.4.1.dta	4	2261.26	NMPSKTELIVR(4)-LKADVFK(2)	Cross-Linked	BS3_DSS_extended	2261.26	Oxidation[M](2)	1	0.123081	0.00102	0.451076	sp|Q14839|CHD4_HUMAN (968)-sp|Q8TDI0|CHD5_HUMAN (933)/sp|Q14839|CHD4_HUMAN (968)-sp|Q12873|CHD3_HUMAN (969)/sp|Q14839|CHD4_HUMAN (968)-sp|Q14839|CHD4_HUMAN (959)/	Intra-Protein	3	1	11	7	1	1
6509	CHD4only_BS3_HCD	20201218_QEHFX3_JLow_JZ_XLMS_C2.31452.31452.4.0.dta	4	3427.76	VEEKSAIDLTPIVVEDK(4)-EEESIEGEKEVK(4)	Cross-Linked	BS3_DSS_extended	3427.75	null	1	0.123105	0.013166	3.84101	sp|Q14839|CHD4_HUMAN (1647)-sp|Q14839|CHD4_HUMAN (1576)/	Intra-Protein	3	1	16.5	7.5	1	1
6510	CHD4only_BS3_HCD	20201218_QEHFX3_JLow_JZ_XLMS_C2.19768.19768.5.0.dta	5	2984.59	KLERPPETPTVDPTVK(1)-NNQSKFFR(4)	Cross-Linked	BS3_DSS_extended	2984.58	null	1	0.123578	0.002851	0.955242	sp|Q14839|CHD4_HUMAN (696)-sp|Q8TDI0|CHD5_HUMAN (857)/sp|Q14839|CHD4_HUMAN (696)-sp|Q12873|CHD3_HUMAN (893)/sp|Q14839|CHD4_HUMAN (696)-sp|Q14839|CHD4_HUMAN (883)/	Intra-Protein	3	1	14	6	1	1
6511	CHD4only_BS3_HCD	20201218_QEHFX3_JLow_JZ_XLMS_C2.33060.33060.4.0.dta	4	3884.99	VEEKSAIDLTPIVVEDK(4)-IEENSLKEEESIEGEK(5)	Cross-Linked	BS3_DSS_extended	3884.96	null	1	0.12373	0.024565	6.3231	sp|Q14839|CHD4_HUMAN (1647)-sp|Q14839|CHD4_HUMAN (1570)/	Intra-Protein	3	1	15.5	9.5	1	1
6512	CHD4only_BS3_HCD	20201218_QEHFX3_JLow_JZ_XLMS_C2.26917.26917.4.0.dta	4	3079.55	IEENSLKEEESIEGEK(5)-KAFLNAIMR(1)	Cross-Linked	BS3_DSS_extended	3079.55	Oxidation[M](27)	1	0.123824	-0.002213	-0.718611	sp|Q14839|CHD4_HUMAN (1570)-sp|Q8TDI0|CHD5_HUMAN (1430)/sp|Q14839|CHD4_HUMAN (1570)-sp|Q14839|CHD4_HUMAN (1422)/	Intra-Protein	3	1	11	14	1	1
6513	CHD4only_BS3_HCD	20201218_QEHFX3_JLow_JZ_XLMS_C3.40942.40942.5.0.dta	5	3363.63	MLDLLEDFLEHEGYKYER(14)-NLKEGGHR(3)	Cross-Linked	BS3_DSS_extended	3363.63	Oxidation[M](1)	1	0.12386	0.000396	0.11773	sp|Q14839|CHD4_HUMAN (1091)-sp|Q14839|CHD4_HUMAN (1063)/	Intra-Protein	4	1	14.5	4.5	1	1
6514	CHD4only_BS3_HCD	20201218_QEHFX3_JLow_JZ_XLMS_C2.31266.31266.4.0.dta	4	3163.57	EGEDSSVIHYDDKAIER(13)-KAFLNAIMR(1)	Cross-Linked	BS3_DSS_extended	3163.57	null	1	0.123938	0.002054	0.649266	sp|Q14839|CHD4_HUMAN (1252)-sp|Q8TDI0|CHD5_HUMAN (1430)/sp|Q14839|CHD4_HUMAN (1252)-sp|Q14839|CHD4_HUMAN (1422)/	Intra-Protein	3	1	13.5	9.5	1	1
6515	CHD4only_BS3_HCD	20201218_QEHFX3_JLow_JZ_XLMS_C2.13185.13185.4.0.dta	4	3256.58	KEVMLQNGETPKDLNDEK(12)-MSQPGSPSPK(2)	Cross-Linked	BS3_DSS_extended	3256.57	Oxidation[M](4)	1	0.124082	0.007981	2.45074	sp|Q14839|CHD4_HUMAN (1681)-sp|Q14839|CHD4_HUMAN (1531)/	Intra-Protein	3	1	9	8	1	1
6516	CHD4only_BS3_HCD	20201218_QEHFX3_JLow_JZ_XLMS_C2.41023.41023.4.0.dta	4	2864.47	QEESVDPDYWEKLLR(12)-LKADVFK(2)	Cross-Linked	BS3_DSS_extended	2864.47	null	1	0.124261	0.001296	0.452439	sp|Q14839|CHD4_HUMAN (1316)-sp|Q8TDI0|CHD5_HUMAN (933)/sp|Q14839|CHD4_HUMAN (1316)-sp|Q12873|CHD3_HUMAN (969)/sp|Q14839|CHD4_HUMAN (1316)-sp|Q14839|CHD4_HUMAN (959)/	Intra-Protein	3	1	12	4	1	1
6517	CHD4only_BS3_HCD	20201218_QEHFX3_JLow_JZ_XLMS_C3.25848.25848.4.0.dta	4	2417.36	NMPSKTELIVR(4)-RLKADVFK(3)	Cross-Linked	BS3_DSS_extended	2417.36	Oxidation[M](2)	1	0.1244	0.002445	1.01144	sp|Q14839|CHD4_HUMAN (968)-sp|Q8TDI0|CHD5_HUMAN (933)/sp|Q14839|CHD4_HUMAN (968)-sp|Q12873|CHD3_HUMAN (969)/sp|Q14839|CHD4_HUMAN (968)-sp|Q14839|CHD4_HUMAN (959)/	Intra-Protein	4	1	12	4	1	1
6518	CHD4only_BS3_HCD	20201218_QEHFX3_JLow_JZ_XLMS_C3.15948.15948.5.0.dta	5	1928.05	TYEIWHR(1)-KNIKQR(1)	Cross-Linked	BS3_DSS_extended	1928.05	null	1	0.124412	-0.000812	-0.421151	sp|Q14839|CHD4_HUMAN (1725)-sp|Q14839|CHD4_HUMAN (1690)/	Intra-Protein	4	1	9.5	3.5	1	1
6519	CHD4only_BS3_HCD	20201218_QEHFX3_JLow_JZ_XLMS_C3.31481.31481.4.0.dta	4	2583.34	YAILNEPFKGEMNR(9)-NKFLAR(2)	Cross-Linked	BS3_DSS_extended	2583.34	Oxidation[M](12)	1	0.124484	0.00293	1.13419	sp|Q14839|CHD4_HUMAN (1766)-sp|Q8TDI0|CHD5_HUMAN (1787)/sp|Q14839|CHD4_HUMAN (1766)-sp|Q12873|CHD3_HUMAN (1791)/sp|Q14839|CHD4_HUMAN (1766)-sp|Q14839|CHD4_HUMAN (1780)/sp|Q14839|CHD4_HUMAN (1766)-sp|O15315|RA51B_HUMAN (233)/	Intra-Protein	4	1	17.5	4.5	1	1
6520	CHD4only_BS3_HCD	20201218_QEHFX3_JLow_JZ_XLMS_C3.17381.17381.5.0.dta	5	2097.21	ILNHSVDKK(8)-IKLGGFGSK(2)	Cross-Linked	BS3_DSS_extended	2097.21	null	1	0.124678	0.000329	0.156875	sp|Q14839|CHD4_HUMAN (634)-sp|Q14839|CHD4_HUMAN (297)/	Intra-Protein	4	1	8.5	8.5	1	1
6521	CHD4only_BS3_HCD	20201218_QEHFX3_JLow_JZ_XLMS_C3.33046.33046.4.0.dta	4	2245.26	NMPSKTELIVR(4)-LKADVFK(2)	Cross-Linked	BS3_DSS_extended	2245.26	null	1	0.124991	-0.000361	-0.160783	sp|Q14839|CHD4_HUMAN (968)-sp|Q8TDI0|CHD5_HUMAN (933)/sp|Q14839|CHD4_HUMAN (968)-sp|Q12873|CHD3_HUMAN (969)/sp|Q14839|CHD4_HUMAN (968)-sp|Q14839|CHD4_HUMAN (959)/	Intra-Protein	4	1	9	6	1	1
6522	CHD4only_BS3_HCD	20201218_QEHFX3_JLow_JZ_XLMS_C2.27034.27034.4.0.dta	4	2174.2	KGDSSAEELK(1)-SKLILFPR(1)	Cross-Linked	BS3_DSS_extended	2174.21	null	1	0.125015	-0.001509	-0.694046	sp|P26373|RL13_HUMAN (136)-sp|P26373|RL13_HUMAN (122)/	Intra-Protein	3	1	6	7	1	1
6523	CHD4only_BS3_HCD	20201218_QEHFX3_JLow_JZ_XLMS_C3.20237.20237.4.0.dta	4	2228.27	NMPSKTELIVR(5)-ITQVAKK(6)	Cross-Linked	BS3_DSS_extended	2228.27	Oxidation[M](2)	1	0.125015	0.002139	0.959938	sp|Q14839|CHD4_HUMAN (969)-sp|Q14839|CHD4_HUMAN (1189)/	Intra-Protein	4	1	14	9	1	1
6524	CHD4only_BS3_HCD	20201218_QEHFX3_JLow_JZ_XLMS_C2.16468.16468.4.1.dta	4	2868.3	KNDMDEPPSGDFGGDEEK(1)-NKFLAR(2)	Cross-Linked	BS3_DSS_extended	2868.3	Oxidation[M](4)	1	0.125607	0.00027	0.094132	sp|Q14839|CHD4_HUMAN (577)-sp|Q8TDI0|CHD5_HUMAN (1787)/sp|Q14839|CHD4_HUMAN (577)-sp|Q12873|CHD3_HUMAN (1791)/sp|Q14839|CHD4_HUMAN (577)-sp|Q14839|CHD4_HUMAN (1780)/sp|Q14839|CHD4_HUMAN (577)-sp|O15315|RA51B_HUMAN (233)/	Intra-Protein	3	1	14	6	1	1
6525	CHD4only_BS3_HCD	20201218_QEHFX3_JLow_JZ_XLMS_C2.25637.25637.5.1.dta	5	3476.75	IEENSLKEEESIEGEK(7)-NDKDKPLPPLLAR(5)	Cross-Linked	BS3_DSS_extended	3476.8	null	1	0.125881	-0.047956	-13.7931	sp|Q14839|CHD4_HUMAN (1572)-sp|Q14839|CHD4_HUMAN (1398)/	Intra-Protein	3	1	13	11	1	1
6526	CHD4only_BS3_HCD	20201218_QEHFX3_JLow_JZ_XLMS_C2.21016.21016.5.0.dta	5	4659.18	EVKSTAPETAIECTQAPAPASEDEK(4)-IEENSLKEEESIEGEK(7)	Cross-Linked	BS3_DSS_extended	4659.19	Carbamidomethyl[C](13)	1	0.125936	-0.009505	-2.04006	sp|Q14839|CHD4_HUMAN (1585)-sp|Q14839|CHD4_HUMAN (1572)/	Intra-Protein	3	1	15	14	1	1
6527	CHD4only_BS3_HCD	20201218_QEHFX3_JLow_JZ_XLMS_C3.27482.27482.5.0.dta	5	3034.51	KCCNHPYLFPVAAMEAPK(7)-NKFLAR(2)	Cross-Linked	BS3_DSS_extended	3034.51	Carbamidomethyl[C](2);Carbamidomethyl[C](3);Oxidation[M](14)	1	0.125991	0.001237	0.407644	sp|Q14839|CHD4_HUMAN (1023)-sp|Q8TDI0|CHD5_HUMAN (1787)/sp|Q14839|CHD4_HUMAN (1023)-sp|Q12873|CHD3_HUMAN (1791)/sp|Q14839|CHD4_HUMAN (1023)-sp|Q14839|CHD4_HUMAN (1780)/sp|Q14839|CHD4_HUMAN (1023)-sp|O15315|RA51B_HUMAN (233)/	Intra-Protein	4	1	18	5	1	1
6528	CHD4only_BS3_HCD	20201218_QEHFX3_JLow_JZ_XLMS_C2.27859.27859.4.1.dta	4	2261.26	NMPSKTELIVR(4)-LKADVFK(2)	Cross-Linked	BS3_DSS_extended	2261.26	Oxidation[M](2)	1	0.126003	0.002925	1.29353	sp|Q14839|CHD4_HUMAN (968)-sp|Q8TDI0|CHD5_HUMAN (933)/sp|Q14839|CHD4_HUMAN (968)-sp|Q12873|CHD3_HUMAN (969)/sp|Q14839|CHD4_HUMAN (968)-sp|Q14839|CHD4_HUMAN (959)/	Intra-Protein	3	1	10	5	1	1
6529	CHD4only_BS3_HCD	20201218_QEHFX3_JLow_JZ_XLMS_C2.21172.21172.4.0.dta	4	3544.76	EVKSTAPETAIECTQAPAPASEDEK(3)-NKFLAR(2)	Cross-Linked	BS3_DSS_extended	3544.75	Carbamidomethyl[C](13)	1	0.126033	0.016498	4.65421	sp|Q14839|CHD4_HUMAN (1584)-sp|Q8TDI0|CHD5_HUMAN (1787)/sp|Q14839|CHD4_HUMAN (1584)-sp|Q12873|CHD3_HUMAN (1791)/sp|Q14839|CHD4_HUMAN (1584)-sp|Q14839|CHD4_HUMAN (1780)/sp|Q14839|CHD4_HUMAN (1584)-sp|O15315|RA51B_HUMAN (233)/	Intra-Protein	3	1	28	6	1	1
6530	CHD4only_BS3_HCD	20201218_QEHFX3_JLow_JZ_XLMS_C2.38931.38931.5.0.dta	5	3363.63	MLDLLEDFLEHEGYKYER(14)-NLKEGGHR(3)	Cross-Linked	BS3_DSS_extended	3363.63	Oxidation[M](1)	1	0.126108	0.000829	0.24646	sp|Q14839|CHD4_HUMAN (1091)-sp|Q14839|CHD4_HUMAN (1063)/	Intra-Protein	3	1	22.5	5.5	1	1
6531	CHD4only_BS3_HCD	20201218_QEHFX3_JLow_JZ_XLMS_C2.30324.30324.5.0.dta	5	4351.91	NDMDEPPSGDFGGDEEKSR(17)-KCCNHPYLFPVAAMEAPK(1)	Cross-Linked	BS3_DSS_extended	4351.9	Carbamidomethyl[C](24);Carbamidomethyl[C](25)	1	0.126186	0.006069	1.39456	sp|Q14839|CHD4_HUMAN (594)-sp|Q14839|CHD4_HUMAN (1017)/	Intra-Protein	3	1	14	12	1	1
6532	CHD4only_BS3_HCD	20201218_QEHFX3_JLow_JZ_XLMS_C1.18950.18950.4.0.dta	4	2870.66	RFKLLEQALVIEEQLR(3)-NKFLAR(2)	Cross-Linked	BS3_DSS_extended	2870.66	null	1	0.126339	0.000869	0.302718	sp|Q8TDI0|CHD5_HUMAN (1794)-sp|Q8TDI0|CHD5_HUMAN (1787)/sp|Q8TDI0|CHD5_HUMAN (1794)-sp|Q12873|CHD3_HUMAN (1791)/sp|Q8TDI0|CHD5_HUMAN (1794)-sp|Q14839|CHD4_HUMAN (1780)/sp|Q8TDI0|CHD5_HUMAN (1794)-sp|O15315|RA51B_HUMAN (233)/sp|Q12873|CHD3_HUMAN (1798)-sp|Q8TDI0|CHD5_HUMAN (1787)/sp|Q12873|CHD3_HUMAN (1798)-sp|Q12873|CHD3_HUMAN (1791)/sp|Q12873|CHD3_HUMAN (1798)-sp|Q14839|CHD4_HUMAN (1780)/sp|Q128…	Intra-Protein	1	1	5	4	1	1
6533	CHD4only_BS3_HCD	20201218_QEHFX3_JLow_JZ_XLMS_C2.25127.25127.4.0.dta	4	4679.33	TPTPSTPGDTQPNTPAPVPPAEDGIKIEENSLK(26)-KMSQPGSPSPK(1)	Cross-Linked	BS3_DSS_extended	4679.34	null	1	0.126347	-0.005658	-1.20914	sp|Q14839|CHD4_HUMAN (1565)-sp|Q14839|CHD4_HUMAN (1529)/	Intra-Protein	3	1	20.5	6.5	1	1
6534	CHD4only_BS3_HCD	20201218_QEHFX3_JLow_JZ_XLMS_C2.31276.31276.4.0.dta	4	3312.73	SAIDLTPIVVEDKEEK(13)-KEVMLQNGETPK(1)	Cross-Linked	BS3_DSS_extended	3312.71	Oxidation[M](23)	1	0.126513	0.014929	4.50658	sp|Q14839|CHD4_HUMAN (1660)-sp|Q14839|CHD4_HUMAN (1670)/	Intra-Protein	3	1	17	13	1	1
6535	CHD4only_BS3_HCD	20201218_QEHFX3_JLow_JZ_XLMS_C2.39225.39225.6.0.dta	6	3363.63	MLDLLEDFLEHEGYKYER(14)-NLKEGGHR(3)	Cross-Linked	BS3_DSS_extended	3363.63	Oxidation[M](1)	1	0.126639	0.002124	0.63146	sp|Q14839|CHD4_HUMAN (1091)-sp|Q14839|CHD4_HUMAN (1063)/	Intra-Protein	3	1	14.5	4.5	1	1
6536	CHD4only_BS3_HCD	20201218_QEHFX3_JLow_JZ_XLMS_C3.38703.38703.6.1.dta	6	5443.57	VCKDGGELLCCDTCPSSYHIHCLNPPLPEIPNGEWLCPR(3)-KVAPLK(1)	Cross-Linked	BS3_DSS_extended	5443.59	Carbamidomethyl[C](2);Carbamidomethyl[C](10);Carbamidomethyl[C](11);Carbamidomethyl[C](14);Carbamidomethyl[C](22);Carbamidomethyl[C](37)	1	0.127231	-0.016328	-2.99949	sp|Q14839|CHD4_HUMAN (456)-sp|Q14839|CHD4_HUMAN (290)/	Intra-Protein	4	1	12	4	1	1
6537	CHD4only_BS3_HCD	20201218_QEHFX3_JLow_JZ_XLMS_C2.24196.24196.4.0.dta	4	5581.68	MSQPGSPSPKTPTPSTPGDTQPNTPAPVPPAEDGIK(20)-IEENSLKEEESIEGEK(5)	Cross-Linked	BS3_DSS_extended	5581.69	null	1	0.127279	-0.011041	-1.97808	sp|Q14839|CHD4_HUMAN (1549)-sp|Q14839|CHD4_HUMAN (1570)/	Intra-Protein	3	1	17.5	7.5	1	1
6538	CHD4only_BS3_HCD	20201218_QEHFX3_JLow_JZ_XLMS_C2.19519.19519.4.4.dta	4	2316.17	QLEKDFSSMK(4)-KYCQVIR(1)	Cross-Linked	BS3_DSS_extended	2316.17	Carbamidomethyl[C](16)	1	0.127294	-0.001323	-0.571201	sp|P39023|RL3_HUMAN (148)-sp|P39023|RL3_HUMAN (155)/	Intra-Protein	3	1	11	8	1	1
6539	CHD4only_BS3_HCD	20201218_QEHFX3_JLow_JZ_XLMS_C3.30222.30222.4.0.dta	4	2173.21	NMPSKTELIVR(5)-NKFLAR(2)	Cross-Linked	BS3_DSS_extended	2173.22	null	1	0.127391	-0.001616	-0.743598	sp|Q14839|CHD4_HUMAN (969)-sp|Q8TDI0|CHD5_HUMAN (1787)/sp|Q14839|CHD4_HUMAN (969)-sp|Q12873|CHD3_HUMAN (1791)/sp|Q14839|CHD4_HUMAN (969)-sp|Q14839|CHD4_HUMAN (1780)/sp|Q14839|CHD4_HUMAN (969)-sp|O15315|RA51B_HUMAN (233)/	Intra-Protein	4	1	10.5	4.5	1	1
6540	CHD4only_BS3_HCD	20201218_QEHFX3_JLow_JZ_XLMS_C2.33204.33204.4.0.dta	4	2897.49	YAILNEPFKGEMNR(9)-GNFLEIKNK(7)	Cross-Linked	BS3_DSS_extended	2897.49	Oxidation[M](12)	1	0.127673	2.7e-05	0.009318	sp|Q14839|CHD4_HUMAN (1766)-sp|Q14839|CHD4_HUMAN (1778)/	Intra-Protein	3	1	15	9	1	1
6541	CHD4only_BS3_HCD	20201218_QEHFX3_JLow_JZ_XLMS_C2.4798.4798.4.0.dta	4	2605.42	KLERPPETPTVDPTVK(1)-KEASVK(1)	Cross-Linked	BS3_DSS_extended	2605.45	null	1	0.12772	-0.020491	-7.86468	sp|Q14839|CHD4_HUMAN (696)-sp|Q14839|CHD4_HUMAN (839)/	Intra-Protein	3	1	29	6	1	1
6542	CHD4only_BS3_HCD	20201218_QEHFX3_JLow_JZ_XLMS_C3.40743.40743.4.0.dta	4	3249.72	ESMAGNKPANAVLHK(2)-VLKQLEELLSDMK(3)	Cross-Linked	BS3_DSS_extended	3249.72	null	1	0.127756	0.000157	0.048312	sp|Q14839|CHD4_HUMAN (1839)-sp|Q14839|CHD4_HUMAN (1855)/	Intra-Protein	4	1	6.5	9.5	1	1
6543	CHD4only_BS3_HCD	20201218_QEHFX3_JLow_JZ_XLMS_C2.23226.23226.4.0.dta	4	2192.16	NMPSKTELIVR(4)-SEKEFK(3)	Cross-Linked	BS3_DSS_extended	2192.16	null	1	0.127833	-8e-05	-0.036494	sp|Q14839|CHD4_HUMAN (968)-sp|Q14839|CHD4_HUMAN (1454)/	Intra-Protein	3	1	9	7	1	1
6544	CHD4only_BS3_HCD	20201218_QEHFX3_JLow_JZ_XLMS_C2.17751.17751.5.0.dta	5	2442.35	NDKDKPLPPLLAR(3)-EGKGPNAR(3)	Cross-Linked	BS3_DSS_extended	2442.35	null	1	0.127921	-0.000354	-0.144943	sp|Q14839|CHD4_HUMAN (1396)-sp|Q14839|CHD4_HUMAN (266)/	Intra-Protein	3	1	10	9	1	1
6545	CHD4only_BS3_HCD	20201218_QEHFX3_JLow_JZ_XLMS_C2.28564.28564.4.0.dta	4	3147.52	KNDMDEPPSGDFGGDEEK(1)-VQKILIWK(3)	Cross-Linked	BS3_DSS_extended	3147.52	Oxidation[M](4)	1	0.127997	-0.000474	-0.150595	sp|Q14839|CHD4_HUMAN (577)-sp|Q14839|CHD4_HUMAN (504)/	Intra-Protein	3	1	12.5	5.5	1	1
6546	CHD4only_BS3_HCD	20201218_QEHFX3_JLow_JZ_XLMS_C2.21967.21967.4.0.dta	4	3836.83	EVKSTAPETAIECTQAPAPASEDEK(3)-NNQSKFFR(4)	Cross-Linked	BS3_DSS_extended	3836.83	Carbamidomethyl[C](13)	1	0.128034	0.000262	0.068286	sp|Q14839|CHD4_HUMAN (1584)-sp|Q8TDI0|CHD5_HUMAN (857)/sp|Q14839|CHD4_HUMAN (1584)-sp|Q12873|CHD3_HUMAN (893)/sp|Q14839|CHD4_HUMAN (1584)-sp|Q14839|CHD4_HUMAN (883)/	Intra-Protein	3	1	15	4	1	1
6547	CHD4only_BS3_HCD	20201218_QEHFX3_JLow_JZ_XLMS_C2.37338.37338.6.0.dta	6	6754.96	VCKDGGELLCCDTCPSSYHIHCLNPPLPEIPNGEWLCPR(3)-KNDMDEPPSGDFGGDEEK(1)	Cross-Linked	BS3_DSS_extended	6754.93	Carbamidomethyl[C](2);Carbamidomethyl[C](10);Carbamidomethyl[C](11);Carbamidomethyl[C](14);Carbamidomethyl[C](22);Carbamidomethyl[C](37)	1	0.128267	0.026492	3.92188	sp|Q14839|CHD4_HUMAN (456)-sp|Q14839|CHD4_HUMAN (577)/	Intra-Protein	3	1	15	14	1	1
6548	CHD4only_BS3_HCD	20201218_QEHFX3_JLow_JZ_XLMS_C2.27681.27681.5.2.dta	5	3277.59	EIIKQEESVDPDYWEK(4)-KTYEIWHR(1)	Cross-Linked	BS3_DSS_extended	3277.61	null	1	0.128317	-0.016843	-5.13881	sp|Q14839|CHD4_HUMAN (1304)-sp|Q14839|CHD4_HUMAN (1724)/	Intra-Protein	3	1	13	7	1	1
6549	CHD4only_BS3_HCD	20201218_QEHFX3_JLow_JZ_XLMS_C2.37460.37460.4.0.dta	4	3435.62	NQDETEDTELQGMNEYLSSFK(18)-LKADVFK(2)	Cross-Linked	BS3_DSS_extended	3435.61	null	1	0.128406	0.010256	2.9852	sp|Q14839|CHD4_HUMAN (1278)-sp|Q8TDI0|CHD5_HUMAN (933)/sp|Q14839|CHD4_HUMAN (1278)-sp|Q12873|CHD3_HUMAN (969)/sp|Q14839|CHD4_HUMAN (1278)-sp|Q14839|CHD4_HUMAN (959)/	Intra-Protein	3	1	19	5	1	1
6550	CHD4only_BS3_HCD	20201218_QEHFX3_JLow_JZ_XLMS_C2.30611.30611.5.0.dta	5	3829.08	VEEKSAIDLTPIVVEDK(4)-KLERPPETPTVDPTVK(1)	Cross-Linked	BS3_DSS_extended	3829.07	null	1	0.128406	0.009449	2.4677	sp|Q14839|CHD4_HUMAN (1647)-sp|Q14839|CHD4_HUMAN (696)/	Intra-Protein	3	1	16.5	8.5	1	1
6551	CHD4only_BS3_HCD	20201218_QEHFX3_JLow_JZ_XLMS_C3.31134.31134.6.4.dta	6	4314.96	KCCNHPYLFPVAAMEAPK(7)-WSCPHCEKEGIQWEAK(8)	Cross-Linked	BS3_DSS_extended	4314.97	Carbamidomethyl[C](2);Carbamidomethyl[C](3);Carbamidomethyl[C](24);Carbamidomethyl[C](27)	1	0.128461	-0.007103	-1.64613	sp|Q14839|CHD4_HUMAN (1023)-sp|Q14839|CHD4_HUMAN (416)/	Intra-Protein	4	1	9.5	5.5	1	1
6552	CHD4only_BS3_HCD	20201218_QEHFX3_JLow_JZ_XLMS_C3.21167.21167.4.0.dta	4	2078.11	CTCPALKGK(7)-IKLGGFGSK(2)	Cross-Linked	BS3_DSS_extended	2078.11	Carbamidomethyl[C](1);Carbamidomethyl[C](3)	1	0.12851	0.000948	0.456183	sp|Q14839|CHD4_HUMAN (499)-sp|Q14839|CHD4_HUMAN (297)/	Intra-Protein	4	1	5.5	7.5	1	1
6553	CHD4only_BS3_HCD	20201218_QEHFX3_JLow_JZ_XLMS_C2.30286.30286.6.1.dta	6	4397.17	KCCNHPYLFPVAAMEAPK(1)-LERPPETPTVDPTVKYER(13)	Cross-Linked	BS3_DSS_extended	4397.18	Carbamidomethyl[C](2);Carbamidomethyl[C](3)	1	0.128601	-0.002986	-0.679072	sp|Q14839|CHD4_HUMAN (1017)-sp|Q14839|CHD4_HUMAN (709)/	Intra-Protein	3	1	11	14	1	1
6554	CHD4only_BS3_HCD	20201218_QEHFX3_JLow_JZ_XLMS_C2.10590.10590.5.0.dta	5	3088.42	AYHMVCLDPDMEKAPEGK(13)-EGKGPNAR(3)	Cross-Linked	BS3_DSS_extended	3088.42	Carbamidomethyl[C](6);Oxidation[M](4);Oxidation[M](11)	1	0.128803	0.003383	1.09538	sp|Q14839|CHD4_HUMAN (403)-sp|Q14839|CHD4_HUMAN (266)/	Intra-Protein	3	1	10	4	1	1
6555	CHD4only_BS3_HCD	20201218_QEHFX3_JLow_JZ_XLMS_C2.38716.38716.4.0.dta	4	3264.71	EIIKQEESVDPDYWEK(4)-DKPLPPLLAR(2)	Cross-Linked	BS3_DSS_extended	3264.7	null	1	0.129084	0.007133	2.18488	sp|Q14839|CHD4_HUMAN (1304)-sp|Q8TDI0|CHD5_HUMAN (1406)/sp|Q14839|CHD4_HUMAN (1304)-sp|Q12873|CHD3_HUMAN (1394)/sp|Q14839|CHD4_HUMAN (1304)-sp|Q14839|CHD4_HUMAN (1398)/	Intra-Protein	3	1	11	8	1	1
6556	CHD4only_BS3_HCD	20201218_QEHFX3_JLow_JZ_XLMS_C2.24734.24734.5.0.dta	5	3822.78	KCCNHPYLFPVAAMEAPK(1)-KQVNYNDGSQEDR(1)	Cross-Linked	BS3_DSS_extended	3822.77	Carbamidomethyl[C](2);Carbamidomethyl[C](3)	1	0.129117	0.013546	3.54351	sp|Q14839|CHD4_HUMAN (1017)-sp|Q14839|CHD4_HUMAN (1341)/	Intra-Protein	3	1	10	10	1	1
6557	CHD4only_BS3_HCD	20201218_QEHFX3_JLow_JZ_XLMS_C3.21017.21017.4.0.dta	4	1808.07	KTYVTPR(2)-VKFTLAK(2)	Cross-Linked	BS3_DSS_extended	1808.07	null	1	0.129288	0.000924	0.511043	sp|P46781|RS9_HUMAN (12)-sp|P46781|RS9_HUMAN (47)/	Intra-Protein	4	1	6	4	1	1
6558	CHD4only_BS3_HCD	20201218_QEHFX3_JLow_JZ_XLMS_C2.33765.33765.6.0.dta	6	5535.69	ILIWKWGQPPSPTPVPRPPDADPNTPSPK(5)-KNDMDEPPSGDFGGDEEKSR(18)	Cross-Linked	BS3_DSS_extended	5535.68	null	1	0.129523	0.014466	2.61323	sp|Q14839|CHD4_HUMAN (509)-sp|Q14839|CHD4_HUMAN (594)/	Intra-Protein	3	1	27	14	1	1
6559	CHD4only_BS3_HCD	20201218_QEHFX3_JLow_JZ_XLMS_C3.25717.25717.4.0.dta	4	2417.36	NMPSKTELIVR(4)-RLKADVFK(3)	Cross-Linked	BS3_DSS_extended	2417.36	Oxidation[M](2)	1	0.129592	0.001217	0.503442	sp|Q14839|CHD4_HUMAN (968)-sp|Q8TDI0|CHD5_HUMAN (933)/sp|Q14839|CHD4_HUMAN (968)-sp|Q12873|CHD3_HUMAN (969)/sp|Q14839|CHD4_HUMAN (968)-sp|Q14839|CHD4_HUMAN (959)/	Intra-Protein	4	1	12	5	1	1
6560	CHD4only_BS3_HCD	20201218_QEHFX3_JLow_JZ_XLMS_C3.34886.34886.4.0.dta	4	2639.39	YAILNEPFKGEMNR(9)-LKADVFK(2)	Cross-Linked	BS3_DSS_extended	2639.39	null	1	0.1296	-0.003097	-1.17338	sp|Q14839|CHD4_HUMAN (1766)-sp|Q8TDI0|CHD5_HUMAN (933)/sp|Q14839|CHD4_HUMAN (1766)-sp|Q12873|CHD3_HUMAN (969)/sp|Q14839|CHD4_HUMAN (1766)-sp|Q14839|CHD4_HUMAN (959)/	Intra-Protein	4	1	11	4	1	1
6561	CHD4only_BS3_HCD	20201218_QEHFX3_JLow_JZ_XLMS_C2.28143.28143.3.2.dta	3	2375.27	GAADVEKVEEK(7)-KAFLNAIMR(1)	Cross-Linked	BS3_DSS_extended	2375.26	null	1	0.129658	0.005749	2.42036	sp|Q14839|CHD4_HUMAN (1643)-sp|Q8TDI0|CHD5_HUMAN (1430)/sp|Q14839|CHD4_HUMAN (1643)-sp|Q14839|CHD4_HUMAN (1422)/	Intra-Protein	3	1	14	8	1	1
6562	CHD4only_BS3_HCD	20201218_QEHFX3_JLow_JZ_XLMS_C3.18284.18284.5.0.dta	5	2138.25	KGHVHYLIK(1)-IKLGGFGSK(2)	Cross-Linked	BS3_DSS_extended	2138.25	null	1	0.129713	0.003494	1.63405	sp|Q14839|CHD4_HUMAN (635)-sp|Q14839|CHD4_HUMAN (297)/	Intra-Protein	4	1	6.5	7.5	1	1
6563	CHD4only_BS3_HCD	20201218_QEHFX3_JLow_JZ_XLMS_C1.4908.4908.4.0.dta	4	2078.07	DPKFAEMEER(3)-GGKKRK(3)	Cross-Linked	BS3_DSS_extended	2078.07	Oxidation[M](7)	1	0.383854	-0.002375	-1.14289	sp|Q14839|CHD4_HUMAN (604)-sp|O15018|PDZD2_HUMAN (104)/sp|Q14839|CHD4_HUMAN (604)-sp|Q8N5U6|RNF10_HUMAN (792)/	Inter-Protein	1	1	25	4	1	1
6564	CHD4only_BS3_HCD	20201218_QEHFX3_JLow_JZ_XLMS_C2.38408.38408.4.0.dta	4	2516.4	LGSFHELLLEPPKK(13)-APLDLDK(1)	Cross-Linked	BS3_DSS_extended	2516.4	null	1	0.500753	0.00089	0.35368	sp|Q5H9R7|PP6R3_HUMAN (325)-sp|O00743|PPP6_HUMAN (2)/	Inter-Protein	3	1	8.5	6.5	1	1
6565	CHD4only_BS3_HCD	20201218_QEHFX3_JLow_JZ_XLMS_C2.38454.38454.4.0.dta	4	2516.4	LGSFHELLLEPPKK(13)-APLDLDK(1)	Cross-Linked	BS3_DSS_extended	2516.4	null	1	0.513594	0.00057	0.226514	sp|Q5H9R7|PP6R3_HUMAN (325)-sp|O00743|PPP6_HUMAN (2)/	Inter-Protein	3	1	11.5	6.5	1	1
6566	CHD4only_BS3_HCD	20201218_QEHFX3_JLow_JZ_XLMS_C2.43872.43872.5.1.dta	5	2826.4	MLDLLEDFLEHEGYK(14)-KKNYER(2)	Cross-Linked	BS3_DSS_extended	2826.4	null	1	0.528314	0.001753	0.620223	sp|Q14839|CHD4_HUMAN (1091)-sp|Q2NL67|PARP6_HUMAN (377)/	Inter-Protein	3	1	17	4	1	1
6567	CHD4only_BS3_HCD	20201218_QEHFX3_JLow_JZ_XLMS_C2.40967.40967.5.0.dta	5	2842.4	MLDLLEDFLEHEGYK(14)-KKNYER(1)	Cross-Linked	BS3_DSS_extended	2842.4	Oxidation[M](1)	1	0.538649	0.000397	0.139671	sp|Q14839|CHD4_HUMAN (1091)-sp|Q2NL67|PARP6_HUMAN (376)/	Inter-Protein	3	1	26	4	1	1
6568	CHD4only_BS3_HCD	20201218_QEHFX3_JLow_JZ_XLMS_C1.4899.4899.5.0.dta	5	2200.12	KMSQPGSPSPK(3)-YWLHER(1)	Cross-Linked	BS3_DSS_extended	2200.09	Oxidation[M](2)	1	0.548559	0.032576	14.8067	sp|Q14839|CHD4_HUMAN (1531)-sp|Q5U5Z8|CBPC2_HUMAN (578)/	Inter-Protein	1	1	10	4	1	1
6569	CHD4only_BS3_HCD	20201218_QEHFX3_JLow_JZ_XLMS_C2.46311.46311.5.0.dta	5	3288.69	FHNLEGFLEEFADIAKEDQIK(16)-LGGKQR(4)	Cross-Linked	BS3_DSS_extended	3288.69	null	1	0.572261	0.000138	0.041962	sp|Q14839|CHD4_HUMAN (939)-sp|Q7Z5J4|RAI1_HUMAN (1087)/	Inter-Protein	3	1	17	3	1	1
6570	CHD4only_BS3_HCD	20201218_QEHFX3_JLow_JZ_XLMS_C1.1915.1915.5.0.dta	5	2842.48	SAIDLTPIVVEDKEEK(13)-KEEKEEK(1)	Cross-Linked	BS3_DSS_extended	2842.48	null	1	0.588985	0.000507	0.178365	sp|Q14839|CHD4_HUMAN (1660)-sp|Q8IWE2|NXP20_HUMAN (417)/	Inter-Protein	1	1	20.5	4.5	1	1
6571	CHD4only_BS3_HCD	20201218_QEHFX3_JLow_JZ_XLMS_C2.12886.12886.4.0.dta	4	1928.05	KTYEIWHR(1)-LGGKQR(4)	Cross-Linked	BS3_DSS_extended	1928.05	null	1	0.602781	0.000186	0.096471	sp|Q14839|CHD4_HUMAN (1724)-sp|Q7Z5J4|RAI1_HUMAN (1087)/	Inter-Protein	3	1	15.5	9.5	1	1
6572	CHD4only_BS3_HCD	20201218_QEHFX3_JLow_JZ_XLMS_C2.13018.13018.4.0.dta	4	1928.05	KTYEIWHR(1)-LGGKQR(4)	Cross-Linked	BS3_DSS_extended	1928.05	null	1	0.621092	-0.000123	-0.063795	sp|Q14839|CHD4_HUMAN (1724)-sp|Q7Z5J4|RAI1_HUMAN (1087)/	Inter-Protein	3	1	17.5	7.5	1	1
6573	CHD4only_BS3_HCD	20201218_QEHFX3_JLow_JZ_XLMS_C2.30553.30553.4.0.dta	4	2495.4	SAIDLTPIVVEDK(1)-KEDKLGIR(4)	Cross-Linked	BS3_DSS_extended	2495.4	null	1	0.627398	0.00256	1.02589	sp|Q14839|CHD4_HUMAN (1648)-sp|P16219|ACADS_HUMAN (230)/	Inter-Protein	3	1	16	8	1	1
6574	CHD4only_BS3_HCD	20201218_QEHFX3_JLow_JZ_XLMS_C1.1908.1908.2.0.dta	2	1821.96	FTKMIPR(2)-TLDGKDK(5)	Cross-Linked	BS3_DSS_extended	1821.98	Oxidation[M](4)	1	0.629857	-0.01925	-10.5654	sp|Q06278|AOXA_HUMAN (1320)-sp|O95684|FR1OP_HUMAN (238)/	Inter-Protein	1	1	4	7	1	1
6575	CHD4only_BS3_HCD	20201218_QEHFX3_JLow_JZ_XLMS_C1.2044.2044.4.0.dta	4	2422.24	YGIKPEWMMIHR(4)-SMFLAR(1)	Cross-Linked	BS3_DSS_extended	2422.22	null	1	0.638656	0.012608	5.20514	sp|Q8TDI0|CHD5_HUMAN (588)-sp|Q9NR21|PAR11_HUMAN (276)/sp|Q14839|CHD4_HUMAN (618)-sp|Q9NR21|PAR11_HUMAN (276)/	Inter-Protein	1	1	11.5	3.5	1	1
6576	CHD4only_BS3_HCD	20201218_QEHFX3_JLow_JZ_XLMS_C2.36853.36853.5.0.dta	5	2884.46	MLDLLEDFLEHEGYK(14)-RKKYER(2)	Cross-Linked	BS3_DSS_extended	2884.45	Oxidation[M](1)	1	0.643189	0.001358	0.4708	sp|Q14839|CHD4_HUMAN (1091)-sp|Q5VYV7|SLX4I_HUMAN (402)/	Inter-Protein	3	1	24	4	1	1
6577	CHD4only_BS3_HCD	20201218_QEHFX3_JLow_JZ_XLMS_C2.21179.21179.3.0.dta	3	2212.28	NMPSKTELIVR(5)-ITQVAKK(6)	Cross-Linked	BS3_DSS_extended	2212.27	null	1	0.130052	0.002291	1.03559	sp|Q14839|CHD4_HUMAN (969)-sp|Q14839|CHD4_HUMAN (1189)/	Intra-Protein	3	1	14	11	1	1
6578	CHD4only_BS3_HCD	20201218_QEHFX3_JLow_JZ_XLMS_C2.29777.29777.4.0.dta	4	3131.53	KNDMDEPPSGDFGGDEEK(1)-VQKILIWK(3)	Cross-Linked	BS3_DSS_extended	3131.52	null	1	0.130105	0.006567	2.09706	sp|Q14839|CHD4_HUMAN (577)-sp|Q14839|CHD4_HUMAN (504)/	Intra-Protein	3	1	17.5	6.5	1	1
6579	CHD4only_BS3_HCD	20201218_QEHFX3_JLow_JZ_XLMS_C3.31260.31260.4.0.dta	4	2245.26	NMPSKTELIVR(4)-LKADVFK(2)	Cross-Linked	BS3_DSS_extended	2245.26	null	1	0.130217	-0.007235	-3.22234	sp|Q14839|CHD4_HUMAN (968)-sp|Q8TDI0|CHD5_HUMAN (933)/sp|Q14839|CHD4_HUMAN (968)-sp|Q12873|CHD3_HUMAN (969)/sp|Q14839|CHD4_HUMAN (968)-sp|Q14839|CHD4_HUMAN (959)/	Intra-Protein	4	1	9	4	1	1
6580	CHD4only_BS3_HCD	20201218_QEHFX3_JLow_JZ_XLMS_C2.37736.37736.5.0.dta	5	3789.84	DEATDGGGDNKEGEDSSVIHYDDK(11)-LLLLQKMLK(6)	Cross-Linked	BS3_DSS_extended	3789.84	null	1	0.130406	0.004524	1.19372	sp|Q14839|CHD4_HUMAN (1239)-sp|Q14839|CHD4_HUMAN (1057)/	Intra-Protein	3	1	14.5	5.5	1	1
6581	CHD4only_BS3_HCD	20201218_QEHFX3_JLow_JZ_XLMS_C2.19631.19631.4.1.dta	4	2316.18	QLEKDFSSMK(4)-KYCQVIR(1)	Cross-Linked	BS3_DSS_extended	2316.17	Carbamidomethyl[C](16)	1	0.130951	0.00259	1.11822	sp|P39023|RL3_HUMAN (148)-sp|P39023|RL3_HUMAN (155)/	Intra-Protein	3	1	10	7	1	1
6582	CHD4only_BS3_HCD	20201218_QEHFX3_JLow_JZ_XLMS_C2.33064.33064.5.0.dta	5	3521.64	KCCNHPYLFPVAAMEAPK(7)-DPKFAEMEER(3)	Cross-Linked	BS3_DSS_extended	3521.64	Carbamidomethyl[C](2);Carbamidomethyl[C](3)	1	0.131025	0.003835	1.08898	sp|Q14839|CHD4_HUMAN (1023)-sp|Q14839|CHD4_HUMAN (604)/	Intra-Protein	3	1	14	7	1	1
6583	CHD4only_BS3_HCD	20201218_QEHFX3_JLow_JZ_XLMS_C2.34495.34495.5.0.dta	5	2949.41	YGIKPEWMMIHR(4)-DPKFAEMEER(3)	Cross-Linked	BS3_DSS_extended	2949.41	null	1	0.131255	0.004236	1.43622	sp|Q8TDI0|CHD5_HUMAN (588)-sp|Q14839|CHD4_HUMAN (604)/sp|Q14839|CHD4_HUMAN (618)-sp|Q14839|CHD4_HUMAN (604)/	Intra-Protein	3	1	8.5	7.5	1	1
6584	CHD4only_BS3_HCD	20201218_QEHFX3_JLow_JZ_XLMS_C2.30716.30716.4.0.dta	4	2024.15	DKPLPPLLAR(2)-SEKEFK(3)	Cross-Linked	BS3_DSS_extended	2024.14	null	1	0.131523	0.00315	1.55621	sp|Q8TDI0|CHD5_HUMAN (1406)-sp|Q14839|CHD4_HUMAN (1454)/sp|Q12873|CHD3_HUMAN (1394)-sp|Q14839|CHD4_HUMAN (1454)/sp|Q14839|CHD4_HUMAN (1398)-sp|Q14839|CHD4_HUMAN (1454)/	Intra-Protein	3	1	10	6	1	1
6585	CHD4only_BS3_HCD	20201218_QEHFX3_JLow_JZ_XLMS_C2.30330.30330.4.0.dta	4	2816.37	WSMPELAEVEENKK(13)-DLNDEKQK(6)	Cross-Linked	BS3_DSS_extended	2816.37	null	1	0.131538	0.002495	0.885893	sp|Q14839|CHD4_HUMAN (1528)-sp|Q14839|CHD4_HUMAN (1687)/	Intra-Protein	3	1	24.5	11.5	1	1
6586	CHD4only_BS3_HCD	20201218_QEHFX3_JLow_JZ_XLMS_C2.34984.34984.4.3.dta	4	2953.41	TGSMSKQELDDILK(5)-DPKFAEMEER(3)	Cross-Linked	BS3_DSS_extended	2953.42	null	1	0.131565	-0.002553	-0.864423	sp|Q14839|CHD4_HUMAN (1211)-sp|Q14839|CHD4_HUMAN (604)/	Intra-Protein	3	1	11	9	1	1
6587	CHD4only_BS3_HCD	20201218_QEHFX3_JLow_JZ_XLMS_C3.41048.41048.6.0.dta	6	3363.63	MLDLLEDFLEHEGYKYER(14)-NLKEGGHR(3)	Cross-Linked	BS3_DSS_extended	3363.63	Oxidation[M](1)	1	0.131603	-0.002987	-0.888028	sp|Q14839|CHD4_HUMAN (1091)-sp|Q14839|CHD4_HUMAN (1063)/	Intra-Protein	4	1	14.5	4.5	1	1
6588	CHD4only_BS3_HCD	20201218_QEHFX3_JLow_JZ_XLMS_C2.34005.34005.4.0.dta	4	3725.81	EIIKQEESVDPDYWEK(4)-TGSMSKQELDDILK(3)	Cross-Linked	BS3_DSS_extended	3725.8	Oxidation[M](23)	1	0.131658	0.010992	2.95024	sp|Q14839|CHD4_HUMAN (1304)-sp|Q14839|CHD4_HUMAN (1209)/	Intra-Protein	3	1	12	8	1	1
6589	CHD4only_BS3_HCD	20201218_QEHFX3_JLow_JZ_XLMS_C2.14211.14211.4.0.dta	4	2128.18	NMPSKTELIVR(5)-IGQNKK(5)	Cross-Linked	BS3_DSS_extended	2128.18	Oxidation[M](2)	1	0.131836	-0.001553	-0.729732	sp|Q14839|CHD4_HUMAN (969)-sp|Q8TDI0|CHD5_HUMAN (1141)/sp|Q14839|CHD4_HUMAN (969)-sp|Q14839|CHD4_HUMAN (1167)/	Intra-Protein	3	1	15	7	1	1
6590	CHD4only_BS3_HCD	20201218_QEHFX3_JLow_JZ_XLMS_C2.18964.18964.4.0.dta	4	2692.51	KLERPPETPTVDPTVK(8)-NKFLAR(2)	Cross-Linked	BS3_DSS_extended	2692.5	null	1	0.132118	0.002289	0.850138	sp|Q14839|CHD4_HUMAN (703)-sp|Q8TDI0|CHD5_HUMAN (1787)/sp|Q14839|CHD4_HUMAN (703)-sp|Q12873|CHD3_HUMAN (1791)/sp|Q14839|CHD4_HUMAN (703)-sp|Q14839|CHD4_HUMAN (1780)/sp|Q14839|CHD4_HUMAN (703)-sp|O15315|RA51B_HUMAN (233)/	Intra-Protein	3	1	11	5	1	1
6591	CHD4only_BS3_HCD	20201218_QEHFX3_JLow_JZ_XLMS_C2.26826.26826.5.0.dta	5	3923.77	KNDMDEPPSGDFGGDEEKSR(18)-YGIKPEWMMIHR(4)	Cross-Linked	BS3_DSS_extended	3923.77	Oxidation[M](4)	1	0.132219	0.000786	0.200318	sp|Q14839|CHD4_HUMAN (594)-sp|Q8TDI0|CHD5_HUMAN (588)/sp|Q14839|CHD4_HUMAN (594)-sp|Q14839|CHD4_HUMAN (618)/	Intra-Protein	3	1	6.5	10.5	1	1
6592	CHD4only_BS3_HCD	20201218_QEHFX3_JLow_JZ_XLMS_C2.24519.24519.4.2.dta	4	2521.22	DPKFAEMEER(3)-KTYEIWHR(2)	Cross-Linked	BS3_DSS_extended	2521.22	null	1	0.132414	0.000838	0.332379	sp|Q14839|CHD4_HUMAN (604)-sp|Q14839|CHD4_HUMAN (1725)/	Intra-Protein	3	1	8.5	6.5	1	1
6593	CHD4only_BS3_HCD	20201218_QEHFX3_JLow_JZ_XLMS_C3.32557.32557.3.0.dta	3	2024.14	DKPLPPLLAR(2)-SEKEFK(3)	Cross-Linked	BS3_DSS_extended	2024.14	null	1	0.132456	-0.003451	-1.70492	sp|Q8TDI0|CHD5_HUMAN (1406)-sp|Q14839|CHD4_HUMAN (1454)/sp|Q12873|CHD3_HUMAN (1394)-sp|Q14839|CHD4_HUMAN (1454)/sp|Q14839|CHD4_HUMAN (1398)-sp|Q14839|CHD4_HUMAN (1454)/	Intra-Protein	4	1	14	7	1	1
6594	CHD4only_BS3_HCD	20201218_QEHFX3_JLow_JZ_XLMS_C2.33791.33791.5.0.dta	5	5535.69	ILIWKWGQPPSPTPVPRPPDADPNTPSPK(5)-KNDMDEPPSGDFGGDEEKSR(18)	Cross-Linked	BS3_DSS_extended	5535.68	null	1	0.132461	0.00716	1.29343	sp|Q14839|CHD4_HUMAN (509)-sp|Q14839|CHD4_HUMAN (594)/	Intra-Protein	3	1	26	15	1	1
6595	CHD4only_BS3_HCD	20201218_QEHFX3_JLow_JZ_XLMS_C2.28278.28278.4.0.dta	4	4269.1	VEEKSAIDLTPIVVEDKEEK(4)-TEEPMETEPKGAADVEK(10)	Cross-Linked	BS3_DSS_extended	4269.11	null	1	0.132639	-0.011544	-2.70408	sp|Q14839|CHD4_HUMAN (1647)-sp|Q14839|CHD4_HUMAN (1636)/	Intra-Protein	3	1	13.5	12.5	1	1
6596	CHD4only_BS3_HCD	20201218_QEHFX3_JLow_JZ_XLMS_C2.23261.23261.4.0.dta	4	3229.59	EVMLQNGETPKDLNDEK(11)-KTYEIWHR(1)	Cross-Linked	BS3_DSS_extended	3229.58	null	1	0.132714	0.004196	1.29924	sp|Q14839|CHD4_HUMAN (1681)-sp|Q14839|CHD4_HUMAN (1724)/	Intra-Protein	3	1	12	7	1	1
6597	CHD4only_BS3_HCD	20201218_QEHFX3_JLow_JZ_XLMS_C2.20597.20597.5.0.dta	5	3937.82	DEATDGGGDNKEGEDSSVIHYDDK(11)-KYYKYILTR(3)	Cross-Linked	BS3_DSS_extended	3937.82	null	1	0.132901	2e-05	0.005079	sp|Q14839|CHD4_HUMAN (1239)-sp|Q12873|CHD3_HUMAN (996)/sp|Q14839|CHD4_HUMAN (1239)-sp|Q14839|CHD4_HUMAN (986)/	Intra-Protein	3	1	18	7	1	1
6598	CHD4only_BS3_HCD	20201218_QEHFX3_JLow_JZ_XLMS_C3.35566.35566.6.0.dta	6	5535.71	ILIWKWGQPPSPTPVPRPPDADPNTPSPK(5)-KNDMDEPPSGDFGGDEEKSR(18)	Cross-Linked	BS3_DSS_extended	5535.68	null	1	0.132922	0.032965	5.955	sp|Q14839|CHD4_HUMAN (509)-sp|Q14839|CHD4_HUMAN (594)/	Intra-Protein	4	1	8	5	1	1
6599	CHD4only_BS3_HCD	20201218_QEHFX3_JLow_JZ_XLMS_C3.46983.46983.4.0.dta	4	3107.59	QEESVDPDYWEKLLR(12)-KAFLNAIMR(1)	Cross-Linked	BS3_DSS_extended	3107.59	null	1	0.132935	0.002353	0.757179	sp|Q14839|CHD4_HUMAN (1316)-sp|Q8TDI0|CHD5_HUMAN (1430)/sp|Q14839|CHD4_HUMAN (1316)-sp|Q14839|CHD4_HUMAN (1422)/	Intra-Protein	4	1	6.5	6.5	1	1
6600	CHD4only_BS3_HCD	20201218_QEHFX3_JLow_JZ_XLMS_C2.27778.27778.4.0.dta	4	1890.97	AYVSLFMR(4)-SEKEFK(3)	Cross-Linked	BS3_DSS_extended	1890.97	null	1	0.133024	-0.000452	-0.239031	sp|Q8TDI0|CHD5_HUMAN (1469)-sp|Q14839|CHD4_HUMAN (1454)/sp|Q12873|CHD3_HUMAN (1457)-sp|Q14839|CHD4_HUMAN (1454)/sp|Q14839|CHD4_HUMAN (1461)-sp|Q14839|CHD4_HUMAN (1454)/	Intra-Protein	3	1	6	5	1	1
6601	CHD4only_BS3_HCD	20201218_QEHFX3_JLow_JZ_XLMS_C2.33128.33128.4.1.dta	4	2639.39	YAILNEPFKGEMNR(9)-LKADVFK(2)	Cross-Linked	BS3_DSS_extended	2639.39	null	1	0.133038	0.001685	0.638405	sp|Q14839|CHD4_HUMAN (1766)-sp|Q8TDI0|CHD5_HUMAN (933)/sp|Q14839|CHD4_HUMAN (1766)-sp|Q12873|CHD3_HUMAN (969)/sp|Q14839|CHD4_HUMAN (1766)-sp|Q14839|CHD4_HUMAN (959)/	Intra-Protein	3	1	10	5	1	1
6602	CHD4only_BS3_HCD	20201218_QEHFX3_JLow_JZ_XLMS_C3.25580.25580.4.0.dta	4	1862.06	KAFLNAIMR(1)-KEASVK(1)	Cross-Linked	BS3_DSS_extended	1862.06	null	1	0.133052	-0.001109	-0.595578	sp|Q8TDI0|CHD5_HUMAN (1430)-sp|Q14839|CHD4_HUMAN (839)/sp|Q14839|CHD4_HUMAN (1422)-sp|Q14839|CHD4_HUMAN (839)/	Intra-Protein	4	1	8	5	1	1
6603	CHD4only_BS3_HCD	20201218_QEHFX3_JLow_JZ_XLMS_C2.30250.30250.5.0.dta	5	3805.83	DEATDGGGDNKEGEDSSVIHYDDK(11)-LLLLQKMLK(6)	Cross-Linked	BS3_DSS_extended	3805.83	Oxidation[M](34)	1	0.133153	-0.000873	-0.229385	sp|Q14839|CHD4_HUMAN (1239)-sp|Q14839|CHD4_HUMAN (1057)/	Intra-Protein	3	1	24.5	7.5	1	1
6604	CHD4only_BS3_HCD	20201218_QEHFX3_JLow_JZ_XLMS_C3.25079.25079.4.0.dta	4	1955.14	GLKSQLIAR(3)-LDPKTMK(4)	Cross-Linked	BS3_DSS_extended	1955.14	null	1	0.133209	-0.0001	-0.051147	sp|Q8IX12|CCAR1_HUMAN (659)-sp|Q8IX12|CCAR1_HUMAN (637)/	Intra-Protein	4	1	9	5	1	1
6605	CHD4only_BS3_HCD	20201218_QEHFX3_JLow_JZ_XLMS_C3.47551.47551.4.0.dta	4	2714.56	FKLLEQALVIEEQLR(2)-NKFLAR(2)	Cross-Linked	BS3_DSS_extended	2714.56	null	1	0.13324	0.002954	1.08821	sp|Q8TDI0|CHD5_HUMAN (1794)-sp|Q8TDI0|CHD5_HUMAN (1787)/sp|Q8TDI0|CHD5_HUMAN (1794)-sp|Q12873|CHD3_HUMAN (1791)/sp|Q8TDI0|CHD5_HUMAN (1794)-sp|Q14839|CHD4_HUMAN (1780)/sp|Q8TDI0|CHD5_HUMAN (1794)-sp|O15315|RA51B_HUMAN (233)/sp|Q12873|CHD3_HUMAN (1798)-sp|Q8TDI0|CHD5_HUMAN (1787)/sp|Q12873|CHD3_HUMAN (1798)-sp|Q12873|CHD3_HUMAN (1791)/sp|Q12873|CHD3_HUMAN (1798)-sp|Q14839|CHD4_HUMAN (1780)/sp|Q128…	Intra-Protein	4	1	7.5	3.5	1	1
6606	CHD4only_BS3_HCD	20201218_QEHFX3_JLow_JZ_XLMS_C2.41108.41108.4.1.dta	4	2864.47	QEESVDPDYWEKLLR(12)-LKADVFK(2)	Cross-Linked	BS3_DSS_extended	2864.47	null	1	0.133355	0.001085	0.378778	sp|Q14839|CHD4_HUMAN (1316)-sp|Q8TDI0|CHD5_HUMAN (933)/sp|Q14839|CHD4_HUMAN (1316)-sp|Q12873|CHD3_HUMAN (969)/sp|Q14839|CHD4_HUMAN (1316)-sp|Q14839|CHD4_HUMAN (959)/	Intra-Protein	3	1	20	4	1	1
6607	CHD4only_BS3_HCD	20201218_QEHFX3_JLow_JZ_XLMS_C2.27612.27612.6.0.dta	6	6277.12	MSQPGSPSPKTPTPSTPGDTQPNTPAPVPPAEDGIK(20)-SAIDLTPIVVEDKEEKKEEEEK(13)	Cross-Linked	BS3_DSS_extended	6277.11	null	1	0.133406	0.007364	1.17315	sp|Q14839|CHD4_HUMAN (1549)-sp|Q14839|CHD4_HUMAN (1660)/	Intra-Protein	3	1	17.5	12.5	1	1
6608	CHD4only_BS3_HCD	20201218_QEHFX3_JLow_JZ_XLMS_C2.19990.19990.5.0.dta	5	3988.96	WSCPHCEKEGIQWEAK(8)-KLERPPETPTVDPTVK(8)	Cross-Linked	BS3_DSS_extended	3988.96	Carbamidomethyl[C](3);Carbamidomethyl[C](6)	1	0.133441	-0.000777	-0.194788	sp|Q14839|CHD4_HUMAN (416)-sp|Q14839|CHD4_HUMAN (703)/	Intra-Protein	3	1	10.5	11.5	1	1
6609	CHD4only_BS3_HCD	20201218_QEHFX3_JLow_JZ_XLMS_C2.29627.29627.4.0.dta	4	2915.41	FGTEELFKDEATDGGGDNK(8)-NKFLAR(2)	Cross-Linked	BS3_DSS_extended	2915.41	null	1	0.133521	0.002504	0.858886	sp|Q14839|CHD4_HUMAN (1228)-sp|Q8TDI0|CHD5_HUMAN (1787)/sp|Q14839|CHD4_HUMAN (1228)-sp|Q12873|CHD3_HUMAN (1791)/sp|Q14839|CHD4_HUMAN (1228)-sp|Q14839|CHD4_HUMAN (1780)/sp|Q14839|CHD4_HUMAN (1228)-sp|O15315|RA51B_HUMAN (233)/	Intra-Protein	3	1	18	5	1	1
6610	CHD4only_BS3_HCD	20201218_QEHFX3_JLow_JZ_XLMS_C2.23609.23609.5.0.dta	5	4867.39	MSQPGSPSPKTPTPSTPGDTQPNTPAPVPPAEDGIK(8)-KTYEIWHR(2)	Cross-Linked	BS3_DSS_extended	4867.39	Oxidation[M](1)	1	0.133735	-0.000459	-0.094301	sp|Q14839|CHD4_HUMAN (1537)-sp|Q14839|CHD4_HUMAN (1725)/	Intra-Protein	3	1	15	5	1	1
6611	CHD4only_BS3_HCD	20201218_QEHFX3_JLow_JZ_XLMS_C3.40258.40258.6.5.dta	6	5828.72	VCKDGGELLCCDTCPSSYHIHCLNPPLPEIPNGEWLCPR(13)-NNQSKFFR(4)	Cross-Linked	BS3_DSS_extended	5828.66	Carbamidomethyl[C](2);Carbamidomethyl[C](10);Carbamidomethyl[C](11);Carbamidomethyl[C](14);Carbamidomethyl[C](22);Carbamidomethyl[C](37)	1	0.133827	0.057189	9.81168	sp|Q14839|CHD4_HUMAN (466)-sp|Q8TDI0|CHD5_HUMAN (857)/sp|Q14839|CHD4_HUMAN (466)-sp|Q12873|CHD3_HUMAN (893)/sp|Q14839|CHD4_HUMAN (466)-sp|Q14839|CHD4_HUMAN (883)/	Intra-Protein	4	1	17.5	4.5	1	1
6612	CHD4only_BS3_HCD	20201218_QEHFX3_JLow_JZ_XLMS_C2.36025.36025.4.1.dta	4	3158.68	TGKVDNIQAGELTEGIWR(3)-QGIIFKNSK(6)	Cross-Linked	BS3_DSS_extended	3158.68	null	1	0.133944	-0.000519	-0.164309	sp|Q08945|SSRP1_HUMAN (39)-sp|Q08945|SSRP1_HUMAN (33)/	Intra-Protein	3	1	10	8	1	1
6613	CHD4only_BS3_HCD	20201218_QEHFX3_JLow_JZ_XLMS_C2.35067.35067.6.0.dta	6	3846.85	KCCNHPYLFPVAAMEAPK(7)-YGIKPEWMMIHR(4)	Cross-Linked	BS3_DSS_extended	3846.84	Carbamidomethyl[C](2);Carbamidomethyl[C](3);Oxidation[M](30)	1	0.134027	0.003449	0.896579	sp|Q14839|CHD4_HUMAN (1023)-sp|Q8TDI0|CHD5_HUMAN (588)/sp|Q14839|CHD4_HUMAN (1023)-sp|Q14839|CHD4_HUMAN (618)/	Intra-Protein	3	1	9	10	1	1
6614	CHD4only_BS3_HCD	20201218_QEHFX3_JLow_JZ_XLMS_C2.31359.31359.5.0.dta	5	5314.66	TPTPSTPGDTQPNTPAPVPPAEDGIKIEENSLKEEESIEGEK(26)-NKFLAR(2)	Cross-Linked	BS3_DSS_extended	5314.65	null	1	0.134148	0.008914	1.67725	sp|Q14839|CHD4_HUMAN (1565)-sp|Q8TDI0|CHD5_HUMAN (1787)/sp|Q14839|CHD4_HUMAN (1565)-sp|Q12873|CHD3_HUMAN (1791)/sp|Q14839|CHD4_HUMAN (1565)-sp|Q14839|CHD4_HUMAN (1780)/sp|Q14839|CHD4_HUMAN (1565)-sp|O15315|RA51B_HUMAN (233)/	Intra-Protein	3	1	25	4	1	1
6615	CHD4only_BS3_HCD	20201218_QEHFX3_JLow_JZ_XLMS_C3.23181.23181.4.0.dta	4	1783.02	LKADVFK(2)-KVMIYR(1)	Cross-Linked	BS3_DSS_extended	1783.02	Oxidation[M](13)	1	0.134485	-0.000614	-0.34436	sp|Q8TDI0|CHD5_HUMAN (933)-sp|Q8TDI0|CHD5_HUMAN (1142)/sp|Q8TDI0|CHD5_HUMAN (933)-sp|Q14839|CHD4_HUMAN (1168)/sp|Q12873|CHD3_HUMAN (969)-sp|Q8TDI0|CHD5_HUMAN (1142)/sp|Q12873|CHD3_HUMAN (969)-sp|Q14839|CHD4_HUMAN (1168)/sp|Q14839|CHD4_HUMAN (959)-sp|Q8TDI0|CHD5_HUMAN (1142)/sp|Q14839|CHD4_HUMAN (959)-sp|Q14839|CHD4_HUMAN (1168)/	Intra-Protein	4	1	6	11	1	1
6616	CHD4only_BS3_HCD	20201218_QEHFX3_JLow_JZ_XLMS_C2.25145.25145.6.0.dta	6	4239.1	TPSSDVLVFDYTKHPAKPDPSGECNPDLR(11)-EGKIVDAK(3)	Cross-Linked	BS3_DSS_extended	4239.09	Carbamidomethyl[C](24)	1	0.134831	0.011214	2.64538	sp|Q16576|RBBP7_HUMAN (153)-sp|Q16576|RBBP7_HUMAN (214)/	Intra-Protein	3	1	24.5	8.5	1	1
6617	CHD4only_BS3_HCD	20201218_QEHFX3_JLow_JZ_XLMS_C3.39346.39346.6.0.dta	6	5049.38	TIGGGDDSFNTFFSETGAGKHVPR(20)-QLFHPEQLITGKEDAANNYAR(10)	Cross-Linked	BS3_DSS_extended	5049.44	null	1	0.135122	-0.062298	-12.3376	sp|P0DPH8|TBA3D_HUMAN (60)-sp|P68366|TBA4A_HUMAN (94)/sp|P0DPH8|TBA3D_HUMAN (60)-sp|P0DPH8|TBA3D_HUMAN (94)/sp|P0DPH8|TBA3D_HUMAN (60)-sp|Q71U36|TBA1A_HUMAN (94)/sp|P0DPH8|TBA3D_HUMAN (60)-sp|Q9BQE3|TBA1C_HUMAN (94)/sp|P0DPH8|TBA3D_HUMAN (60)-sp|P68363|TBA1B_HUMAN (94)/sp|P0DPH8|TBA3D_HUMAN (60)-sp|Q9NY65|TBA8_HUMAN (94)/sp|P0DPH8|TBA3D_HUMAN (60)-sp|P0DPH7|TBA3C_HUMAN (94)/sp|P0DPH8|TBA3D_HUMAN …	Intra-Protein	4	1	6.5	11.5	1	1
6618	CHD4only_BS3_HCD	20201218_QEHFX3_JLow_JZ_XLMS_C2.36046.36046.4.0.dta	4	3693.97	LKSELVANNVTLPAGEQR(2)-PEFLEDPSVLTKDK(11)	Cross-Linked	BS3_DSS_extended	3693.96	null	1	0.135128	0.009694	2.62428	sp|P42167|LAP2B_HUMAN (17)-sp|P42167|LAP2B_HUMAN (12)/sp|P42167|LAP2B_HUMAN (17)-sp|P42166|LAP2A_HUMAN (12)/sp|P42166|LAP2A_HUMAN (17)-sp|P42167|LAP2B_HUMAN (12)/sp|P42166|LAP2A_HUMAN (17)-sp|P42166|LAP2A_HUMAN (12)/	Intra-Protein	3	1	13	12	1	1
6619	CHD4only_BS3_HCD	20201218_QEHFX3_JLow_JZ_XLMS_C2.40220.40220.4.1.dta	4	3286.66	FGTEELFKDEATDGGGDNK(8)-DKPLPPLLAR(2)	Cross-Linked	BS3_DSS_extended	3286.65	null	1	0.135135	0.008053	2.45022	sp|Q14839|CHD4_HUMAN (1228)-sp|Q8TDI0|CHD5_HUMAN (1406)/sp|Q14839|CHD4_HUMAN (1228)-sp|Q12873|CHD3_HUMAN (1394)/sp|Q14839|CHD4_HUMAN (1228)-sp|Q14839|CHD4_HUMAN (1398)/	Intra-Protein	3	1	14	9	1	1
6620	CHD4only_BS3_HCD	20201218_QEHFX3_JLow_JZ_XLMS_C3.43874.43874.5.0.dta	5	6362.99	VCKDGGELLCCDTCPSSYHIHCLNPPLPEIPNGEWLCPR(3)-TLTNYKAFSQFVR(6)	Cross-Linked	BS3_DSS_extended	6362.97	Carbamidomethyl[C](2);Carbamidomethyl[C](10);Carbamidomethyl[C](11);Carbamidomethyl[C](14);Carbamidomethyl[C](22);Carbamidomethyl[C](37)	1	0.135209	0.017941	2.8196	sp|Q14839|CHD4_HUMAN (456)-sp|Q14839|CHD4_HUMAN (179)/	Intra-Protein	4	1	9.5	7.5	1	1
6621	CHD4only_BS3_HCD	20201218_QEHFX3_JLow_JZ_XLMS_C2.21716.21716.5.0.dta	5	2930.41	WSCPHCEKEGIQWEAK(8)-NKFLAR(2)	Cross-Linked	BS3_DSS_extended	2930.41	Carbamidomethyl[C](3);Carbamidomethyl[C](6)	1	0.135289	0.004528	1.54518	sp|Q14839|CHD4_HUMAN (416)-sp|Q8TDI0|CHD5_HUMAN (1787)/sp|Q14839|CHD4_HUMAN (416)-sp|Q12873|CHD3_HUMAN (1791)/sp|Q14839|CHD4_HUMAN (416)-sp|Q14839|CHD4_HUMAN (1780)/sp|Q14839|CHD4_HUMAN (416)-sp|O15315|RA51B_HUMAN (233)/	Intra-Protein	3	1	14	6	1	1
6622	CHD4only_BS3_HCD	20201218_QEHFX3_JLow_JZ_XLMS_C3.29412.29412.5.0.dta	5	4077.06	KCCNHPYLFPVAAMEAPK(7)-KLERPPETPTVDPTVK(1)	Cross-Linked	BS3_DSS_extended	4077.06	Carbamidomethyl[C](2);Carbamidomethyl[C](3)	1	0.135343	-0.00298	-0.730918	sp|Q14839|CHD4_HUMAN (1023)-sp|Q14839|CHD4_HUMAN (696)/	Intra-Protein	4	1	8.5	5.5	1	1
6623	CHD4only_BS3_HCD	20201218_QEHFX3_JLow_JZ_XLMS_C3.22905.22905.4.4.dta	4	2101.28	LIKDGLIIR(3)-KPVTVHSR(1)	Cross-Linked	BS3_DSS_extended	2101.28	null	1	0.135361	-0.010001	-4.75947	sp|P84098|RL19_HUMAN (46)-sp|P84098|RL19_HUMAN (53)/	Intra-Protein	4	1	8.5	7.5	1	1
6624	CHD4only_BS3_HCD	20201218_QEHFX3_JLow_JZ_XLMS_C3.41355.41355.5.0.dta	5	4382.33	EGHSKGPFLVSAPLSTIINWER(5)-KLERPPETPTVDPTVK(1)	Cross-Linked	BS3_DSS_extended	4382.34	null	1	0.135402	-0.01363	-3.11021	sp|Q14839|CHD4_HUMAN (775)-sp|Q14839|CHD4_HUMAN (696)/	Intra-Protein	4	1	21	9	1	1
6625	CHD4only_BS3_HCD	20201218_QEHFX3_JLow_JZ_XLMS_C2.27720.27720.4.3.dta	4	3165.66	VEEKSAIDLTPIVVEDK(4)-KMSQPGSPSPK(1)	Cross-Linked	BS3_DSS_extended	3165.66	null	1	0.135414	0.005043	1.59303	sp|Q14839|CHD4_HUMAN (1647)-sp|Q14839|CHD4_HUMAN (1529)/	Intra-Protein	3	1	16.5	11.5	1	1
6626	CHD4only_BS3_HCD	20201218_QEHFX3_JLow_JZ_XLMS_C2.31597.31597.4.0.dta	4	3783.86	TEEPMETEPKGAADVEK(7)-SAIDLTPIVVEDKEEK(13)	Cross-Linked	BS3_DSS_extended	3783.86	null	1	0.135744	0.002381	0.629251	sp|Q14839|CHD4_HUMAN (1633)-sp|Q14839|CHD4_HUMAN (1660)/	Intra-Protein	3	1	9.5	9.5	1	1
6627	CHD4only_BS3_HCD	20201218_QEHFX3_JLow_JZ_XLMS_C2.35494.35494.6.0.dta	6	5449.55	VCKDGGELLCCDTCPSSYHIHCLNPPLPEIPNGEWLCPR(3)-KEASVK(1)	Cross-Linked	BS3_DSS_extended	5449.52	Carbamidomethyl[C](2);Carbamidomethyl[C](10);Carbamidomethyl[C](11);Carbamidomethyl[C](14);Carbamidomethyl[C](22);Carbamidomethyl[C](37)	1	0.135795	0.02849	5.22798	sp|Q14839|CHD4_HUMAN (456)-sp|Q14839|CHD4_HUMAN (839)/	Intra-Protein	3	1	13	5	1	1
6628	CHD4only_BS3_HCD	20201218_QEHFX3_JLow_JZ_XLMS_C2.15003.15003.4.0.dta	4	1652.9	SEKEFK(1)-NKFLAR(2)	Cross-Linked	BS3_DSS_extended	1652.9	null	1	0.135875	-0.000233	-0.140964	sp|Q14839|CHD4_HUMAN (1452)-sp|Q8TDI0|CHD5_HUMAN (1787)/sp|Q14839|CHD4_HUMAN (1452)-sp|Q12873|CHD3_HUMAN (1791)/sp|Q14839|CHD4_HUMAN (1452)-sp|Q14839|CHD4_HUMAN (1780)/sp|Q14839|CHD4_HUMAN (1452)-sp|O15315|RA51B_HUMAN (233)/	Intra-Protein	3	1	4	5	1	1
6629	CHD4only_BS3_HCD	20201218_QEHFX3_JLow_JZ_XLMS_C2.31300.31300.5.0.dta	5	3805.83	DEATDGGGDNKEGEDSSVIHYDDK(11)-LLLLQKMLK(6)	Cross-Linked	BS3_DSS_extended	3805.83	Oxidation[M](34)	1	0.135901	-0.00064	-0.168163	sp|Q14839|CHD4_HUMAN (1239)-sp|Q14839|CHD4_HUMAN (1057)/	Intra-Protein	3	1	19.5	6.5	1	1
6630	CHD4only_BS3_HCD	20201218_QEHFX3_JLow_JZ_XLMS_C2.33796.33796.4.3.dta	4	3055.6	SAIDLTPIVVEDKEEK(13)-KTYEIWHR(1)	Cross-Linked	BS3_DSS_extended	3055.6	null	1	0.135997	0.00335	1.09635	sp|Q14839|CHD4_HUMAN (1660)-sp|Q14839|CHD4_HUMAN (1724)/	Intra-Protein	3	1	18	6	1	1
6631	CHD4only_BS3_HCD	20201218_QEHFX3_JLow_JZ_XLMS_C2.36264.36264.4.1.dta	4	3709.78	EIIKQEESVDPDYWEK(4)-TGSMSKQELDDILK(5)	Cross-Linked	BS3_DSS_extended	3709.8	null	1	0.136019	-0.022351	-6.02485	sp|Q14839|CHD4_HUMAN (1304)-sp|Q14839|CHD4_HUMAN (1211)/	Intra-Protein	3	1	12	10	1	1
6632	CHD4only_BS3_HCD	20201218_QEHFX3_JLow_JZ_XLMS_C2.30863.30863.4.0.dta	4	4284.2	TPTPSTPGDTQPNTPAPVPPAEDGIKIEENSLK(26)-NKFLAR(2)	Cross-Linked	BS3_DSS_extended	4284.2	null	1	0.136042	0.001724	0.402409	sp|Q14839|CHD4_HUMAN (1565)-sp|Q8TDI0|CHD5_HUMAN (1787)/sp|Q14839|CHD4_HUMAN (1565)-sp|Q12873|CHD3_HUMAN (1791)/sp|Q14839|CHD4_HUMAN (1565)-sp|Q14839|CHD4_HUMAN (1780)/sp|Q14839|CHD4_HUMAN (1565)-sp|O15315|RA51B_HUMAN (233)/	Intra-Protein	3	1	18	3	1	1
6633	CHD4only_BS3_HCD	20201218_QEHFX3_JLow_JZ_XLMS_C2.12227.12227.5.0.dta	5	2544.21	APEGKWSCPHCEK(5)-LGGFGSKR(6)	Cross-Linked	BS3_DSS_extended	2544.21	Carbamidomethyl[C](8);Carbamidomethyl[C](11)	1	0.136124	0.000609	0.239367	sp|Q8TDI0|CHD5_HUMAN (381)-sp|Q14839|CHD4_HUMAN (303)/sp|Q12873|CHD3_HUMAN (417)-sp|Q14839|CHD4_HUMAN (303)/sp|Q14839|CHD4_HUMAN (408)-sp|Q14839|CHD4_HUMAN (303)/	Intra-Protein	3	1	16	7	1	1
6634	CHD4only_BS3_HCD	20201218_QEHFX3_JLow_JZ_XLMS_C2.34746.34746.5.1.dta	5	4278.04	KCCNHPYLFPVAAMEAPK(1)-EIIKQEESVDPDYWEK(4)	Cross-Linked	BS3_DSS_extended	4278.02	Carbamidomethyl[C](2);Carbamidomethyl[C](3)	1	0.13623	0.020929	4.89221	sp|Q14839|CHD4_HUMAN (1017)-sp|Q14839|CHD4_HUMAN (1304)/	Intra-Protein	3	1	8.5	12.5	1	1
6635	CHD4only_BS3_HCD	20201218_QEHFX3_JLow_JZ_XLMS_C3.38825.38825.5.0.dta	5	5168.19	DEATDGGGDNKEGEDSSVIHYDDK(11)-NQDETEDTELQGMNEYLSSFK(16)	Cross-Linked	BS3_DSS_extended	5168.17	null	1	0.136456	0.02211	4.27811	sp|Q14839|CHD4_HUMAN (1239)-sp|Q14839|CHD4_HUMAN (1276)/	Intra-Protein	4	1	9.5	9.5	1	1
6636	CHD4only_BS3_HCD	20201218_QEHFX3_JLow_JZ_XLMS_C3.9356.9356.4.0.dta	4	1654.97	KPKGSPR(3)-NKFLAR(2)	Cross-Linked	BS3_DSS_extended	1654.97	null	1	0.136472	-0.000357	-0.215713	sp|Q14839|CHD4_HUMAN (275)-sp|Q8TDI0|CHD5_HUMAN (1787)/sp|Q14839|CHD4_HUMAN (275)-sp|Q12873|CHD3_HUMAN (1791)/sp|Q14839|CHD4_HUMAN (275)-sp|Q14839|CHD4_HUMAN (1780)/sp|Q14839|CHD4_HUMAN (275)-sp|O15315|RA51B_HUMAN (233)/	Intra-Protein	4	1	5.5	5.5	1	1
6637	CHD4only_BS3_HCD	20201218_QEHFX3_JLow_JZ_XLMS_C2.19808.19808.5.0.dta	5	2984.59	KLERPPETPTVDPTVK(1)-NNQSKFFR(4)	Cross-Linked	BS3_DSS_extended	2984.58	null	1	0.136634	0.004029	1.34994	sp|Q14839|CHD4_HUMAN (696)-sp|Q8TDI0|CHD5_HUMAN (857)/sp|Q14839|CHD4_HUMAN (696)-sp|Q12873|CHD3_HUMAN (893)/sp|Q14839|CHD4_HUMAN (696)-sp|Q14839|CHD4_HUMAN (883)/	Intra-Protein	3	1	14	6	1	1
6638	CHD4only_BS3_HCD	20201218_QEHFX3_JLow_JZ_XLMS_C2.22016.22016.6.1.dta	6	3232.56	EGEDSSVIHYDDKAIER(5)-KTYEIWHR(1)	Cross-Linked	BS3_DSS_extended	3232.55	null	1	0.136737	0.001976	0.611281	sp|Q14839|CHD4_HUMAN (1244)-sp|Q14839|CHD4_HUMAN (1724)/	Intra-Protein	3	1	8.5	9.5	1	1
6639	CHD4only_BS3_HCD	20201218_QEHFX3_JLow_JZ_XLMS_C2.23674.23674.5.0.dta	5	3002.45	WSCPHCEKEGIQWEAK(8)-LKADVFK(2)	Cross-Linked	BS3_DSS_extended	3002.45	Carbamidomethyl[C](3);Carbamidomethyl[C](6)	1	0.136758	-0.002707	-0.901596	sp|Q14839|CHD4_HUMAN (416)-sp|Q8TDI0|CHD5_HUMAN (933)/sp|Q14839|CHD4_HUMAN (416)-sp|Q12873|CHD3_HUMAN (969)/sp|Q14839|CHD4_HUMAN (416)-sp|Q14839|CHD4_HUMAN (959)/	Intra-Protein	3	1	12.5	5.5	1	1
6640	CHD4only_BS3_HCD	20201218_QEHFX3_JLow_JZ_XLMS_C2.29300.29300.4.0.dta	4	3147.52	KNDMDEPPSGDFGGDEEK(1)-VQKILIWK(3)	Cross-Linked	BS3_DSS_extended	3147.52	Oxidation[M](4)	1	0.136777	0.00398	1.26449	sp|Q14839|CHD4_HUMAN (577)-sp|Q14839|CHD4_HUMAN (504)/	Intra-Protein	3	1	15.5	5.5	1	1
6641	CHD4only_BS3_HCD	20201218_QEHFX3_JLow_JZ_XLMS_C2.31284.31284.4.0.dta	4	3163.57	EGEDSSVIHYDDKAIER(10)-KAFLNAIMR(1)	Cross-Linked	BS3_DSS_extended	3163.57	null	1	0.136811	0.00203	0.64168	sp|Q14839|CHD4_HUMAN (1249)-sp|Q8TDI0|CHD5_HUMAN (1430)/sp|Q14839|CHD4_HUMAN (1249)-sp|Q14839|CHD4_HUMAN (1422)/	Intra-Protein	3	1	9.5	12.5	1	1
6642	CHD4only_BS3_HCD	20201218_QEHFX3_JLow_JZ_XLMS_C2.18961.18961.5.0.dta	5	2692.5	KLERPPETPTVDPTVK(8)-NKFLAR(2)	Cross-Linked	BS3_DSS_extended	2692.5	null	1	0.136886	-0.002661	-0.9883	sp|Q14839|CHD4_HUMAN (703)-sp|Q8TDI0|CHD5_HUMAN (1787)/sp|Q14839|CHD4_HUMAN (703)-sp|Q12873|CHD3_HUMAN (1791)/sp|Q14839|CHD4_HUMAN (703)-sp|Q14839|CHD4_HUMAN (1780)/sp|Q14839|CHD4_HUMAN (703)-sp|O15315|RA51B_HUMAN (233)/	Intra-Protein	3	1	10	6	1	1
6643	CHD4only_BS3_HCD	20201218_QEHFX3_JLow_JZ_XLMS_C2.19458.19458.5.0.dta	5	2925.43	EGEDSSVIHYDDKAIER(6)-KVMIYR(1)	Cross-Linked	BS3_DSS_extended	2925.43	Oxidation[M](23)	1	0.136896	0.002659	0.908926	sp|Q14839|CHD4_HUMAN (1245)-sp|Q8TDI0|CHD5_HUMAN (1142)/sp|Q14839|CHD4_HUMAN (1245)-sp|Q14839|CHD4_HUMAN (1168)/	Intra-Protein	3	1	7.5	10.5	1	1
6644	CHD4only_BS3_HCD	20201218_QEHFX3_JLow_JZ_XLMS_C2.39263.39263.6.0.dta	6	3363.63	MLDLLEDFLEHEGYKYER(14)-NLKEGGHR(3)	Cross-Linked	BS3_DSS_extended	3363.63	Oxidation[M](1)	1	0.137198	0.003035	0.902299	sp|Q14839|CHD4_HUMAN (1091)-sp|Q14839|CHD4_HUMAN (1063)/	Intra-Protein	3	1	14.5	7.5	1	1
6645	CHD4only_BS3_HCD	20201218_QEHFX3_JLow_JZ_XLMS_C1.1933.1933.4.0.dta	4	2725.51	YGIKPEWMMIHR(4)-VQKILIWK(3)	Cross-Linked	BS3_DSS_extended	2725.51	null	1	0.137358	0.005291	1.94129	sp|Q8TDI0|CHD5_HUMAN (588)-sp|Q14839|CHD4_HUMAN (504)/sp|Q14839|CHD4_HUMAN (618)-sp|Q14839|CHD4_HUMAN (504)/	Intra-Protein	1	1	14	4	1	1
6646	CHD4only_BS3_HCD	20201218_QEHFX3_JLow_JZ_XLMS_C2.13789.13789.5.0.dta	5	2395.21	NKDPKFAEMEER(5)-NKFLAR(2)	Cross-Linked	BS3_DSS_extended	2395.21	Oxidation[M](9)	1	0.137428	-0.000881	-0.367818	sp|Q14839|CHD4_HUMAN (604)-sp|Q8TDI0|CHD5_HUMAN (1787)/sp|Q14839|CHD4_HUMAN (604)-sp|Q12873|CHD3_HUMAN (1791)/sp|Q14839|CHD4_HUMAN (604)-sp|Q14839|CHD4_HUMAN (1780)/sp|Q14839|CHD4_HUMAN (604)-sp|O15315|RA51B_HUMAN (233)/	Intra-Protein	3	1	10.5	4.5	1	1
6647	CHD4only_BS3_HCD	20201218_QEHFX3_JLow_JZ_XLMS_C3.35129.35129.4.0.dta	4	2754.49	IPKEQGVLSFWR(3)-LAADVGKAGAER(7)	Cross-Linked	BS3_DSS_extended	2754.49	null	1	0.137544	-0.004196	-1.52333	sp|P12236|ADT3_HUMAN (63)-sp|P05141|ADT2_HUMAN (147)/sp|P05141|ADT2_HUMAN (63)-sp|P05141|ADT2_HUMAN (147)/	Intra-Protein	4	1	8.5	7.5	1	1
6648	CHD4only_BS3_HCD	20201218_QEHFX3_JLow_JZ_XLMS_C3.35002.35002.3.0.dta	3	2897.49	YAILNEPFKGEMNR(9)-GNFLEIKNK(7)	Cross-Linked	BS3_DSS_extended	2897.49	Oxidation[M](12)	1	0.137814	0.007124	2.45868	sp|Q14839|CHD4_HUMAN (1766)-sp|Q14839|CHD4_HUMAN (1778)/	Intra-Protein	4	1	22	7	1	1
6649	CHD4only_BS3_HCD	20201218_QEHFX3_JLow_JZ_XLMS_C3.30674.30674.4.0.dta	4	2520.4	NMPSKTELIVR(4)-KAFLNAIMR(1)	Cross-Linked	BS3_DSS_extended	2520.37	Oxidation[M](2);Oxidation[M](22)	1	0.137831	0.034145	13.5476	sp|Q14839|CHD4_HUMAN (968)-sp|Q8TDI0|CHD5_HUMAN (1430)/sp|Q14839|CHD4_HUMAN (968)-sp|Q14839|CHD4_HUMAN (1422)/	Intra-Protein	4	1	10.5	9.5	1	1
6650	CHD4only_BS3_HCD	20201218_QEHFX3_JLow_JZ_XLMS_C2.4789.4789.5.0.dta	5	2605.42	KLERPPETPTVDPTVK(1)-KEASVK(1)	Cross-Linked	BS3_DSS_extended	2605.45	null	1	0.137854	-0.023029	-8.8388	sp|Q14839|CHD4_HUMAN (696)-sp|Q14839|CHD4_HUMAN (839)/	Intra-Protein	3	1	26	6	1	1
6651	CHD4only_BS3_HCD	20201218_QEHFX3_JLow_JZ_XLMS_C3.35702.35702.6.0.dta	6	3746.94	KCCNHPYLFPVAAMEAPK(7)-NDKDKPLPPLLAR(3)	Cross-Linked	BS3_DSS_extended	3746.92	Carbamidomethyl[C](2);Carbamidomethyl[C](3)	1	0.137898	0.015601	4.16368	sp|Q14839|CHD4_HUMAN (1023)-sp|Q14839|CHD4_HUMAN (1396)/	Intra-Protein	4	1	9	6	1	1
6652	CHD4only_BS3_HCD	20201218_QEHFX3_JLow_JZ_XLMS_C2.22815.22815.5.0.dta	5	3073.64	LERPPETPTVDPTVKYER(13)-KVMIYR(1)	Cross-Linked	BS3_DSS_extended	3073.64	null	1	0.137905	-0.001083	-0.352351	sp|Q14839|CHD4_HUMAN (709)-sp|Q8TDI0|CHD5_HUMAN (1142)/sp|Q14839|CHD4_HUMAN (709)-sp|Q14839|CHD4_HUMAN (1168)/	Intra-Protein	3	1	17.5	6.5	1	1
6653	CHD4only_BS3_HCD	20201218_QEHFX3_JLow_JZ_XLMS_C2.20955.20955.5.0.dta	5	2764.55	KLERPPETPTVDPTVK(8)-LKADVFK(2)	Cross-Linked	BS3_DSS_extended	2764.55	null	1	0.138006	-0.002756	-0.996907	sp|Q14839|CHD4_HUMAN (703)-sp|Q8TDI0|CHD5_HUMAN (933)/sp|Q14839|CHD4_HUMAN (703)-sp|Q12873|CHD3_HUMAN (969)/sp|Q14839|CHD4_HUMAN (703)-sp|Q14839|CHD4_HUMAN (959)/	Intra-Protein	3	1	10.5	4.5	1	1
6654	CHD4only_BS3_HCD	20201218_QEHFX3_JLow_JZ_XLMS_C2.24004.24004.4.0.dta	4	3088.51	WSCPHCEKEGIQWEAK(8)-IKLGGFGSK(2)	Cross-Linked	BS3_DSS_extended	3088.5	Carbamidomethyl[C](3);Carbamidomethyl[C](6)	1	0.138017	0.002738	0.886514	sp|Q14839|CHD4_HUMAN (416)-sp|Q14839|CHD4_HUMAN (297)/	Intra-Protein	3	1	11.5	7.5	1	1
6655	CHD4only_BS3_HCD	20201218_QEHFX3_JLow_JZ_XLMS_C3.28895.28895.3.0.dta	3	2261.26	NMPSKTELIVR(4)-LKADVFK(2)	Cross-Linked	BS3_DSS_extended	2261.26	Oxidation[M](2)	1	0.138342	0.001922	0.84997	sp|Q14839|CHD4_HUMAN (968)-sp|Q8TDI0|CHD5_HUMAN (933)/sp|Q14839|CHD4_HUMAN (968)-sp|Q12873|CHD3_HUMAN (969)/sp|Q14839|CHD4_HUMAN (968)-sp|Q14839|CHD4_HUMAN (959)/	Intra-Protein	4	1	12	6	1	1
6656	CHD4only_BS3_HCD	20201218_QEHFX3_JLow_JZ_XLMS_C2.28919.28919.4.0.dta	4	3785.69	KNDMDEPPSGDFGGDEEK(1)-YAILNEPFKGEMNR(9)	Cross-Linked	BS3_DSS_extended	3785.69	null	1	0.138438	-0.000792	-0.209209	sp|Q14839|CHD4_HUMAN (577)-sp|Q14839|CHD4_HUMAN (1766)/	Intra-Protein	3	1	8	9	1	1
6657	CHD4only_BS3_HCD	20201218_QEHFX3_JLow_JZ_XLMS_C2.39945.39945.4.1.dta	4	3363.64	MLDLLEDFLEHEGYKYER(14)-NLKEGGHR(3)	Cross-Linked	BS3_DSS_extended	3363.63	Oxidation[M](1)	1	0.138468	0.006925	2.05879	sp|Q14839|CHD4_HUMAN (1091)-sp|Q14839|CHD4_HUMAN (1063)/	Intra-Protein	3	1	32.5	6.5	1	1
6658	CHD4only_BS3_HCD	20201218_QEHFX3_JLow_JZ_XLMS_C3.13449.13449.4.0.dta	4	2429.23	KMSQPGSPSPK(1)-KTYEIWHR(2)	Cross-Linked	BS3_DSS_extended	2429.23	Oxidation[M](2)	1	0.138538	0.00054	0.222293	sp|Q14839|CHD4_HUMAN (1529)-sp|Q14839|CHD4_HUMAN (1725)/	Intra-Protein	4	1	5	6	1	1
6659	CHD4only_BS3_HCD	20201218_QEHFX3_JLow_JZ_XLMS_C3.25436.25436.5.0.dta	5	2417.36	NMPSKTELIVR(4)-RLKADVFK(3)	Cross-Linked	BS3_DSS_extended	2417.36	Oxidation[M](2)	1	0.13859	-0.000212	-0.087699	sp|Q14839|CHD4_HUMAN (968)-sp|Q8TDI0|CHD5_HUMAN (933)/sp|Q14839|CHD4_HUMAN (968)-sp|Q12873|CHD3_HUMAN (969)/sp|Q14839|CHD4_HUMAN (968)-sp|Q14839|CHD4_HUMAN (959)/	Intra-Protein	4	1	11	7	1	1
6660	CHD4only_BS3_HCD	20201218_QEHFX3_JLow_JZ_XLMS_C2.20147.20147.5.0.dta	5	3140.71	KLERPPETPTVDPTVKYER(16)-NKFLAR(2)	Cross-Linked	BS3_DSS_extended	3140.71	null	1	0.138797	3.8e-05	0.012099	sp|Q14839|CHD4_HUMAN (711)-sp|Q8TDI0|CHD5_HUMAN (1787)/sp|Q14839|CHD4_HUMAN (711)-sp|Q12873|CHD3_HUMAN (1791)/sp|Q14839|CHD4_HUMAN (711)-sp|Q14839|CHD4_HUMAN (1780)/sp|Q14839|CHD4_HUMAN (711)-sp|O15315|RA51B_HUMAN (233)/	Intra-Protein	3	1	15.5	4.5	1	1
6661	CHD4only_BS3_HCD	20201218_QEHFX3_JLow_JZ_XLMS_C3.23491.23491.3.0.dta	3	2212.27	NMPSKTELIVR(4)-ITQVAKK(6)	Cross-Linked	BS3_DSS_extended	2212.27	null	1	0.138801	0.001159	0.523896	sp|Q14839|CHD4_HUMAN (968)-sp|Q14839|CHD4_HUMAN (1189)/	Intra-Protein	4	1	9	5	1	1
6662	CHD4only_BS3_HCD	20201218_QEHFX3_JLow_JZ_XLMS_C2.31451.31451.4.0.dta	4	2987.45	FGTEELFKDEATDGGGDNK(8)-LKADVFK(2)	Cross-Linked	BS3_DSS_extended	2987.45	null	1	0.138934	0.003525	1.17993	sp|Q14839|CHD4_HUMAN (1228)-sp|Q8TDI0|CHD5_HUMAN (933)/sp|Q14839|CHD4_HUMAN (1228)-sp|Q12873|CHD3_HUMAN (969)/sp|Q14839|CHD4_HUMAN (1228)-sp|Q14839|CHD4_HUMAN (959)/	Intra-Protein	3	1	13.5	6.5	1	1
6663	CHD4only_BS3_HCD	20201218_QEHFX3_JLow_JZ_XLMS_C2.17390.17390.5.0.dta	5	4942.3	EVKSTAPETAIECTQAPAPASEDEK(4)-ERTEEPMETEPKGAADVEK(12)	Cross-Linked	BS3_DSS_extended	4942.3	Carbamidomethyl[C](13)	1	0.139764	0.00546	1.10475	sp|Q14839|CHD4_HUMAN (1585)-sp|Q14839|CHD4_HUMAN (1636)/	Intra-Protein	3	1	11.5	8.5	1	1
6664	CHD4only_BS3_HCD	20201218_QEHFX3_JLow_JZ_XLMS_C2.29075.29075.5.0.dta	5	4168.09	ERTEEPMETEPKGAADVEK(9)-VEEKSAIDLTPIVVEDK(4)	Cross-Linked	BS3_DSS_extended	4168.07	null	1	0.139794	0.011789	2.82841	sp|Q14839|CHD4_HUMAN (1633)-sp|Q14839|CHD4_HUMAN (1647)/	Intra-Protein	3	1	11	11	1	1
6665	CHD4only_BS3_HCD	20201218_QEHFX3_JLow_JZ_XLMS_C3.29218.29218.5.0.dta	5	3297.58	APEGKWSCPHCEK(7)-TLTNYKAFSQFVR(3)	Cross-Linked	BS3_DSS_extended	3297.58	Carbamidomethyl[C](8);Carbamidomethyl[C](11)	1	0.13988	0.000198	0.060044	sp|Q8TDI0|CHD5_HUMAN (383)-sp|Q14839|CHD4_HUMAN (176)/sp|Q12873|CHD3_HUMAN (419)-sp|Q14839|CHD4_HUMAN (176)/sp|Q14839|CHD4_HUMAN (410)-sp|Q14839|CHD4_HUMAN (176)/	Intra-Protein	4	1	6	8	1	1
6666	CHD4only_BS3_HCD	20201218_QEHFX3_JLow_JZ_XLMS_C2.32368.32368.4.0.dta	4	2766.54	QATKDAGVIAGLNVLR(4)-LSKEEIER(3)	Cross-Linked	BS3_DSS_extended	2766.54	null	1	0.139918	0.004964	1.7943	sp|P0DMV9|HS71B_HUMAN (159)-sp|P0DMV9|HS71B_HUMAN (512)/sp|P0DMV9|HS71B_HUMAN (159)-sp|P34931|HS71L_HUMAN (514)/sp|P0DMV9|HS71B_HUMAN (159)-sp|P0DMV8|HS71A_HUMAN (512)/sp|P34931|HS71L_HUMAN (161)-sp|P0DMV9|HS71B_HUMAN (512)/sp|P34931|HS71L_HUMAN (161)-sp|P34931|HS71L_HUMAN (514)/sp|P34931|HS71L_HUMAN (161)-sp|P0DMV8|HS71A_HUMAN (512)/sp|P0DMV8|HS71A_HUMAN (159)-sp|P0DMV9|HS71B_HUMAN (512)/sp|P0DM…	Intra-Protein	3	1	17.5	6.5	1	1
6667	CHD4only_BS3_HCD	20201218_QEHFX3_JLow_JZ_XLMS_C2.42069.42069.4.0.dta	4	3085.69	VEEKSAIDLTPIVVEDK(4)-KAFLNAIMR(1)	Cross-Linked	BS3_DSS_extended	3085.68	null	1	0.140273	0.001541	0.499403	sp|Q14839|CHD4_HUMAN (1647)-sp|Q8TDI0|CHD5_HUMAN (1430)/sp|Q14839|CHD4_HUMAN (1647)-sp|Q14839|CHD4_HUMAN (1422)/	Intra-Protein	3	1	10.5	8.5	1	1
6668	CHD4only_BS3_HCD	20201218_QEHFX3_JLow_JZ_XLMS_C2.30626.30626.5.0.dta	5	3805.83	DEATDGGGDNKEGEDSSVIHYDDK(11)-LLLLQKMLK(6)	Cross-Linked	BS3_DSS_extended	3805.83	Oxidation[M](34)	1	0.140289	0.000743	0.195227	sp|Q14839|CHD4_HUMAN (1239)-sp|Q14839|CHD4_HUMAN (1057)/	Intra-Protein	3	1	21.5	7.5	1	1
6669	CHD4only_BS3_HCD	20201218_QEHFX3_JLow_JZ_XLMS_C2.30400.30400.4.0.dta	4	2245.26	NMPSKTELIVR(4)-LKADVFK(2)	Cross-Linked	BS3_DSS_extended	2245.26	null	1	0.140317	0.000372	0.165682	sp|Q14839|CHD4_HUMAN (968)-sp|Q8TDI0|CHD5_HUMAN (933)/sp|Q14839|CHD4_HUMAN (968)-sp|Q12873|CHD3_HUMAN (969)/sp|Q14839|CHD4_HUMAN (968)-sp|Q14839|CHD4_HUMAN (959)/	Intra-Protein	3	1	9	4	1	1
6670	CHD4only_BS3_HCD	20201218_QEHFX3_JLow_JZ_XLMS_C3.25433.25433.5.0.dta	5	2269.36	NDKDKPLPPLLAR(3)-KVAPLK(1)	Cross-Linked	BS3_DSS_extended	2269.36	null	1	0.140473	0.001171	0.516004	sp|Q14839|CHD4_HUMAN (1396)-sp|Q14839|CHD4_HUMAN (290)/	Intra-Protein	4	1	10	5	1	1
6671	CHD4only_BS3_HCD	20201218_QEHFX3_JLow_JZ_XLMS_C2.18623.18623.5.1.dta	5	2837.41	WSCPHCEKEGIQWEAK(8)-KVAPLK(1)	Cross-Linked	BS3_DSS_extended	2837.41	Carbamidomethyl[C](3);Carbamidomethyl[C](6)	1	0.140516	-0.002463	-0.868045	sp|Q14839|CHD4_HUMAN (416)-sp|Q14839|CHD4_HUMAN (290)/	Intra-Protein	3	1	14.5	7.5	1	1
6672	CHD4only_BS3_HCD	20201218_QEHFX3_JLow_JZ_XLMS_C2.24736.24736.4.0.dta	4	2137.08	DPKFAEMEER(3)-NKFLAR(2)	Cross-Linked	BS3_DSS_extended	2137.07	null	1	0.140535	0.001584	0.7412	sp|Q14839|CHD4_HUMAN (604)-sp|Q8TDI0|CHD5_HUMAN (1787)/sp|Q14839|CHD4_HUMAN (604)-sp|Q12873|CHD3_HUMAN (1791)/sp|Q14839|CHD4_HUMAN (604)-sp|Q14839|CHD4_HUMAN (1780)/sp|Q14839|CHD4_HUMAN (604)-sp|O15315|RA51B_HUMAN (233)/	Intra-Protein	3	1	8.5	3.5	1	1
6673	CHD4only_BS3_HCD	20201218_QEHFX3_JLow_JZ_XLMS_C2.21387.21387.4.0.dta	4	2850.6	KLERPPETPTVDPTVK(1)-IKLGGFGSK(2)	Cross-Linked	BS3_DSS_extended	2850.6	null	1	0.140612	0.000885	0.310461	sp|Q14839|CHD4_HUMAN (696)-sp|Q14839|CHD4_HUMAN (297)/	Intra-Protein	3	1	13.5	6.5	1	1
6674	CHD4only_BS3_HCD	20201218_QEHFX3_JLow_JZ_XLMS_C2.26173.26173.5.0.dta	5	5532.44	KGEEEVTAVDGYETDHQDYCEVCQQGGEIILCDTCPR(12)-CTCPALKGK(7)	Cross-Linked	BS3_DSS_extended	5532.41	Carbamidomethyl[C](20);Carbamidomethyl[C](23);Carbamidomethyl[C](32);Carbamidomethyl[C](35);Carbamidomethyl[C](41);Carbamidomethyl[C](43)	1	0.140621	0.032818	5.93195	sp|Q14839|CHD4_HUMAN (365)-sp|Q14839|CHD4_HUMAN (499)/	Intra-Protein	3	1	15	6	1	1
6675	CHD4only_BS3_HCD	20201218_QEHFX3_JLow_JZ_XLMS_C2.29781.29781.4.0.dta	4	3805.84	DEATDGGGDNKEGEDSSVIHYDDK(11)-LLLLQKMLK(6)	Cross-Linked	BS3_DSS_extended	3805.83	Oxidation[M](34)	1	0.140657	0.004446	1.16821	sp|Q14839|CHD4_HUMAN (1239)-sp|Q14839|CHD4_HUMAN (1057)/	Intra-Protein	3	1	25.5	12.5	1	1
6676	CHD4only_BS3_HCD	20201218_QEHFX3_JLow_JZ_XLMS_C3.37220.37220.4.4.dta	4	2890.41	CCNHPYLFPVAAMEAPK(6)-NKFLAR(2)	Cross-Linked	BS3_DSS_extended	2890.42	Carbamidomethyl[C](1);Carbamidomethyl[C](2)	1	0.140822	-0.004813	-1.66516	sp|Q14839|CHD4_HUMAN (1023)-sp|Q8TDI0|CHD5_HUMAN (1787)/sp|Q14839|CHD4_HUMAN (1023)-sp|Q12873|CHD3_HUMAN (1791)/sp|Q14839|CHD4_HUMAN (1023)-sp|Q14839|CHD4_HUMAN (1780)/sp|Q14839|CHD4_HUMAN (1023)-sp|O15315|RA51B_HUMAN (233)/	Intra-Protein	4	1	10	4	1	1
6677	CHD4only_BS3_HCD	20201218_QEHFX3_JLow_JZ_XLMS_C2.18749.18749.4.1.dta	4	2837.41	WSCPHCEKEGIQWEAK(8)-KVAPLK(1)	Cross-Linked	BS3_DSS_extended	2837.41	Carbamidomethyl[C](3);Carbamidomethyl[C](6)	1	0.140832	0.001482	0.522307	sp|Q14839|CHD4_HUMAN (416)-sp|Q14839|CHD4_HUMAN (290)/	Intra-Protein	3	1	15.5	5.5	1	1
6678	CHD4only_BS3_HCD	20201218_QEHFX3_JLow_JZ_XLMS_C3.6606.6606.5.0.dta	5	1919.15	RKPKGSPR(4)-NPKIAVSK(3)	Cross-Linked	BS3_DSS_extended	1919.15	null	1	0.141025	-0.002479	-1.29171	sp|Q14839|CHD4_HUMAN (275)-sp|Q14839|CHD4_HUMAN (195)/	Intra-Protein	4	1	6	7	1	1
6679	CHD4only_BS3_HCD	20201218_QEHFX3_JLow_JZ_XLMS_C3.24845.24845.6.0.dta	6	2864.52	VKGHFGPINSVAFHPDGK(2)-IGKFEAR(3)	Cross-Linked	BS3_DSS_extended	2864.52	null	1	0.141208	-0.001442	-0.5034	sp|Q13347|EIF3I_HUMAN (282)-sp|Q13347|EIF3I_HUMAN (264)/	Intra-Protein	4	1	7	6	1	1
6680	CHD4only_BS3_HCD	20201218_QEHFX3_JLow_JZ_XLMS_C2.29929.29929.5.0.dta	5	3805.84	DEATDGGGDNKEGEDSSVIHYDDK(11)-LLLLQKMLK(6)	Cross-Linked	BS3_DSS_extended	3805.83	Oxidation[M](34)	1	0.141214	0.004731	1.24309	sp|Q14839|CHD4_HUMAN (1239)-sp|Q14839|CHD4_HUMAN (1057)/	Intra-Protein	3	1	27.5	8.5	1	1
6681	CHD4only_BS3_HCD	20201218_QEHFX3_JLow_JZ_XLMS_C2.39677.39677.4.0.dta	4	2792.44	QEESVDPDYWEKLLR(12)-NKFLAR(2)	Cross-Linked	BS3_DSS_extended	2792.43	null	1	0.141222	0.013482	4.82806	sp|Q14839|CHD4_HUMAN (1316)-sp|Q8TDI0|CHD5_HUMAN (1787)/sp|Q14839|CHD4_HUMAN (1316)-sp|Q12873|CHD3_HUMAN (1791)/sp|Q14839|CHD4_HUMAN (1316)-sp|Q14839|CHD4_HUMAN (1780)/sp|Q14839|CHD4_HUMAN (1316)-sp|O15315|RA51B_HUMAN (233)/	Intra-Protein	3	1	18.5	3.5	1	1
6682	CHD4only_BS3_HCD	20201218_QEHFX3_JLow_JZ_XLMS_C2.28999.28999.4.0.dta	4	3185.55	EIIKQEESVDPDYWEK(4)-NNQSKFFR(4)	Cross-Linked	BS3_DSS_extended	3185.54	null	1	0.141279	0.009179	2.88146	sp|Q14839|CHD4_HUMAN (1304)-sp|Q8TDI0|CHD5_HUMAN (857)/sp|Q14839|CHD4_HUMAN (1304)-sp|Q12873|CHD3_HUMAN (893)/sp|Q14839|CHD4_HUMAN (1304)-sp|Q14839|CHD4_HUMAN (883)/	Intra-Protein	3	1	17	6	1	1
6683	CHD4only_BS3_HCD	20201218_QEHFX3_JLow_JZ_XLMS_C2.23948.23948.5.0.dta	5	3809.73	DEATDGGGDNKEGEDSSVIHYDDK(11)-YYKYILTR(3)	Cross-Linked	BS3_DSS_extended	3809.73	null	1	0.141303	0.003894	1.02212	sp|Q14839|CHD4_HUMAN (1239)-sp|Q12873|CHD3_HUMAN (997)/sp|Q14839|CHD4_HUMAN (1239)-sp|Q14839|CHD4_HUMAN (987)/	Intra-Protein	3	1	28	10	1	1
6684	CHD4only_BS3_HCD	20201218_QEHFX3_JLow_JZ_XLMS_C2.26971.26971.5.0.dta	5	4069.09	SAIDLTPIVVEDKEEKKEEEEK(13)-KEVMLQNGETPK(1)	Cross-Linked	BS3_DSS_extended	4069.08	null	1	0.141426	0.011048	2.71511	sp|Q14839|CHD4_HUMAN (1660)-sp|Q14839|CHD4_HUMAN (1670)/	Intra-Protein	3	1	10	10	1	1
6685	CHD4only_BS3_HCD	20201218_QEHFX3_JLow_JZ_XLMS_C3.26959.26959.4.0.dta	4	2574.36	PGLGSKTGSMSK(7)-NMPSKTELIVR(4)	Cross-Linked	BS3_DSS_extended	2574.36	null	1	0.141616	0.000539	0.209372	sp|Q14839|CHD4_HUMAN (1207)-sp|Q14839|CHD4_HUMAN (968)/	Intra-Protein	4	1	6	9	1	1
6686	CHD4only_BS3_HCD	20201218_QEHFX3_JLow_JZ_XLMS_C3.33743.33743.4.0.dta	4	2245.26	NMPSKTELIVR(4)-LKADVFK(2)	Cross-Linked	BS3_DSS_extended	2245.26	null	1	0.141947	0.000209	0.093085	sp|Q14839|CHD4_HUMAN (968)-sp|Q8TDI0|CHD5_HUMAN (933)/sp|Q14839|CHD4_HUMAN (968)-sp|Q12873|CHD3_HUMAN (969)/sp|Q14839|CHD4_HUMAN (968)-sp|Q14839|CHD4_HUMAN (959)/	Intra-Protein	4	1	9	4	1	1
6687	CHD4only_BS3_HCD	20201218_QEHFX3_JLow_JZ_XLMS_C2.14248.14248.4.0.dta	4	2128.18	NMPSKTELIVR(5)-IGQNKK(5)	Cross-Linked	BS3_DSS_extended	2128.18	Oxidation[M](2)	1	0.142034	0.00172	0.808203	sp|Q14839|CHD4_HUMAN (969)-sp|Q8TDI0|CHD5_HUMAN (1141)/sp|Q14839|CHD4_HUMAN (969)-sp|Q14839|CHD4_HUMAN (1167)/	Intra-Protein	3	1	17	7	1	1
6688	CHD4only_BS3_HCD	20201218_QEHFX3_JLow_JZ_XLMS_C2.23943.23943.4.0.dta	4	3809.73	DEATDGGGDNKEGEDSSVIHYDDK(11)-YYKYILTR(3)	Cross-Linked	BS3_DSS_extended	3809.73	null	1	0.142051	0.003877	1.01766	sp|Q14839|CHD4_HUMAN (1239)-sp|Q12873|CHD3_HUMAN (997)/sp|Q14839|CHD4_HUMAN (1239)-sp|Q14839|CHD4_HUMAN (987)/	Intra-Protein	3	1	27	9	1	1
6689	CHD4only_BS3_HCD	20201218_QEHFX3_JLow_JZ_XLMS_C3.17238.17238.4.3.dta	4	2051.1	PGLGSKTGSMSK(5)-NKFLAR(2)	Cross-Linked	BS3_DSS_extended	2051.09	Oxidation[M](10)	1	0.142187	0.00228	1.1116	sp|Q14839|CHD4_HUMAN (1205)-sp|Q8TDI0|CHD5_HUMAN (1787)/sp|Q14839|CHD4_HUMAN (1205)-sp|Q12873|CHD3_HUMAN (1791)/sp|Q14839|CHD4_HUMAN (1205)-sp|Q14839|CHD4_HUMAN (1780)/sp|Q14839|CHD4_HUMAN (1205)-sp|O15315|RA51B_HUMAN (233)/	Intra-Protein	4	1	11	5	1	1
6690	CHD4only_BS3_HCD	20201218_QEHFX3_JLow_JZ_XLMS_C2.38552.38552.7.0.dta	7	6879.08	VCKDGGELLCCDTCPSSYHIHCLNPPLPEIPNGEWLCPR(3)-AYHMVCLDPDMEKAPEGK(13)	Cross-Linked	BS3_DSS_extended	6879.07	Carbamidomethyl[C](2);Carbamidomethyl[C](10);Carbamidomethyl[C](11);Carbamidomethyl[C](14);Carbamidomethyl[C](22);Carbamidomethyl[C](37);Carbamidomethyl[C](48)	1	0.142537	0.013108	1.90549	sp|Q14839|CHD4_HUMAN (456)-sp|Q14839|CHD4_HUMAN (403)/	Intra-Protein	3	1	12	11	1	1
6691	CHD4only_BS3_HCD	20201218_QEHFX3_JLow_JZ_XLMS_C2.38086.38086.5.0.dta	5	3789.84	DEATDGGGDNKEGEDSSVIHYDDK(4)-LLLLQKMLK(6)	Cross-Linked	BS3_DSS_extended	3789.84	null	1	0.142792	0.000766	0.202119	sp|Q14839|CHD4_HUMAN (1232)-sp|Q14839|CHD4_HUMAN (1057)/	Intra-Protein	3	1	9.5	5.5	1	1
6692	CHD4only_BS3_HCD	20201218_QEHFX3_JLow_JZ_XLMS_C2.15109.15109.4.0.dta	4	1652.9	SEKEFK(1)-NKFLAR(2)	Cross-Linked	BS3_DSS_extended	1652.9	null	1	0.142795	0.000555	0.335773	sp|Q14839|CHD4_HUMAN (1452)-sp|Q8TDI0|CHD5_HUMAN (1787)/sp|Q14839|CHD4_HUMAN (1452)-sp|Q12873|CHD3_HUMAN (1791)/sp|Q14839|CHD4_HUMAN (1452)-sp|Q14839|CHD4_HUMAN (1780)/sp|Q14839|CHD4_HUMAN (1452)-sp|O15315|RA51B_HUMAN (233)/	Intra-Protein	3	1	5	7	1	1
6693	CHD4only_BS3_HCD	20201218_QEHFX3_JLow_JZ_XLMS_C2.31269.31269.4.0.dta	4	3678.68	KNDMDEPPSGDFGGDEEK(1)-TLTNYKAFSQFVR(3)	Cross-Linked	BS3_DSS_extended	3678.69	null	1	0.142798	-0.01072	-2.91408	sp|Q14839|CHD4_HUMAN (577)-sp|Q14839|CHD4_HUMAN (176)/	Intra-Protein	3	1	14	10	1	1
6694	CHD4only_BS3_HCD	20201218_QEHFX3_JLow_JZ_XLMS_C2.20578.20578.5.0.dta	5	3524.86	KLERPPETPTVDPTVKYER(14)-KTYEIWHR(1)	Cross-Linked	BS3_DSS_extended	3524.85	null	1	0.142883	0.006848	1.94278	sp|Q14839|CHD4_HUMAN (709)-sp|Q14839|CHD4_HUMAN (1724)/	Intra-Protein	3	1	9.5	7.5	1	1
6695	CHD4only_BS3_HCD	20201218_QEHFX3_JLow_JZ_XLMS_C2.37622.37622.4.0.dta	4	3435.62	NQDETEDTELQGMNEYLSSFK(16)-LKADVFK(2)	Cross-Linked	BS3_DSS_extended	3435.61	null	1	0.142894	0.008249	2.40103	sp|Q14839|CHD4_HUMAN (1276)-sp|Q8TDI0|CHD5_HUMAN (933)/sp|Q14839|CHD4_HUMAN (1276)-sp|Q12873|CHD3_HUMAN (969)/sp|Q14839|CHD4_HUMAN (1276)-sp|Q14839|CHD4_HUMAN (959)/	Intra-Protein	3	1	9	5	1	1
6696	CHD4only_BS3_HCD	20201218_QEHFX3_JLow_JZ_XLMS_C2.25582.25582.5.0.dta	5	5678.76	MSQPGSPSPKTPTPSTPGDTQPNTPAPVPPAEDGIK(11)-EVMLQNGETPKDLNDEK(11)	Cross-Linked	BS3_DSS_extended	5678.74	null	1	0.143531	0.023888	4.20657	sp|Q14839|CHD4_HUMAN (1540)-sp|Q14839|CHD4_HUMAN (1681)/	Intra-Protein	3	1	20.5	11.5	1	1
6697	CHD4only_BS3_HCD	20201218_QEHFX3_JLow_JZ_XLMS_C2.15495.15495.4.2.dta	4	3240.58	EVMLQNGETPKDLNDEK(11)-KMSQPGSPSPK(1)	Cross-Linked	BS3_DSS_extended	3240.58	null	1	0.143599	0.002993	0.923601	sp|Q14839|CHD4_HUMAN (1681)-sp|Q14839|CHD4_HUMAN (1529)/	Intra-Protein	3	1	11.5	10.5	1	1
6698	CHD4only_BS3_HCD	20201218_QEHFX3_JLow_JZ_XLMS_C2.23870.23870.5.0.dta	5	3809.73	DEATDGGGDNKEGEDSSVIHYDDK(11)-YYKYILTR(3)	Cross-Linked	BS3_DSS_extended	3809.73	null	1	0.143599	0.003175	0.833392	sp|Q14839|CHD4_HUMAN (1239)-sp|Q12873|CHD3_HUMAN (997)/sp|Q14839|CHD4_HUMAN (1239)-sp|Q14839|CHD4_HUMAN (987)/	Intra-Protein	3	1	25	10	1	1
6699	CHD4only_BS3_HCD	20201218_QEHFX3_JLow_JZ_XLMS_C2.32560.32560.4.0.dta	4	3916	EVKSTAPETAIECTQAPAPASEDEK(4)-DKPLPPLLAR(2)	Cross-Linked	BS3_DSS_extended	3915.99	Carbamidomethyl[C](13)	1	0.143627	0.007006	1.78907	sp|Q14839|CHD4_HUMAN (1585)-sp|Q8TDI0|CHD5_HUMAN (1406)/sp|Q14839|CHD4_HUMAN (1585)-sp|Q12873|CHD3_HUMAN (1394)/sp|Q14839|CHD4_HUMAN (1585)-sp|Q14839|CHD4_HUMAN (1398)/	Intra-Protein	3	1	16	9	1	1
6700	CHD4only_BS3_HCD	20201218_QEHFX3_JLow_JZ_XLMS_C2.16460.16460.5.0.dta	5	2037.05	KTYEIWHR(2)-SEKEFK(3)	Cross-Linked	BS3_DSS_extended	2037.04	null	1	0.143711	0.000631	0.309763	sp|Q14839|CHD4_HUMAN (1725)-sp|Q14839|CHD4_HUMAN (1454)/	Intra-Protein	3	1	6	4	1	1
6701	CHD4only_BS3_HCD	20201218_QEHFX3_JLow_JZ_XLMS_C2.19120.19120.4.0.dta	4	2692.5	KLERPPETPTVDPTVK(8)-NKFLAR(2)	Cross-Linked	BS3_DSS_extended	2692.5	null	1	0.144133	0.001301	0.483194	sp|Q14839|CHD4_HUMAN (703)-sp|Q8TDI0|CHD5_HUMAN (1787)/sp|Q14839|CHD4_HUMAN (703)-sp|Q12873|CHD3_HUMAN (1791)/sp|Q14839|CHD4_HUMAN (703)-sp|Q14839|CHD4_HUMAN (1780)/sp|Q14839|CHD4_HUMAN (703)-sp|O15315|RA51B_HUMAN (233)/	Intra-Protein	3	1	15	7	1	1
6702	CHD4only_BS3_HCD	20201218_QEHFX3_JLow_JZ_XLMS_C3.18075.18075.4.0.dta	4	1920.02	CTCPALKGK(7)-NKFLAR(2)	Cross-Linked	BS3_DSS_extended	1920.02	Carbamidomethyl[C](1);Carbamidomethyl[C](3)	1	0.144177	-0.000178	-0.092707	sp|Q14839|CHD4_HUMAN (499)-sp|Q8TDI0|CHD5_HUMAN (1787)/sp|Q14839|CHD4_HUMAN (499)-sp|Q12873|CHD3_HUMAN (1791)/sp|Q14839|CHD4_HUMAN (499)-sp|Q14839|CHD4_HUMAN (1780)/sp|Q14839|CHD4_HUMAN (499)-sp|O15315|RA51B_HUMAN (233)/	Intra-Protein	4	1	7	5	1	1
6703	CHD4only_BS3_HCD	20201218_QEHFX3_JLow_JZ_XLMS_C3.20673.20673.4.0.dta	4	2327.18	PGLGSKTGSMSK(5)-NNQSKFFR(5)	Cross-Linked	BS3_DSS_extended	2327.18	null	1	0.144366	0.002412	1.03645	sp|Q14839|CHD4_HUMAN (1205)-sp|Q8TDI0|CHD5_HUMAN (858)/sp|Q14839|CHD4_HUMAN (1205)-sp|Q12873|CHD3_HUMAN (894)/sp|Q14839|CHD4_HUMAN (1205)-sp|Q14839|CHD4_HUMAN (884)/	Intra-Protein	4	1	7	6	1	1
6704	CHD4only_BS3_HCD	20201218_QEHFX3_JLow_JZ_XLMS_C2.42750.42750.4.0.dta	4	3347.65	MLDLLEDFLEHEGYKYER(14)-NLKEGGHR(3)	Cross-Linked	BS3_DSS_extended	3347.64	null	1	0.144517	0.013518	4.03807	sp|Q14839|CHD4_HUMAN (1091)-sp|Q14839|CHD4_HUMAN (1063)/	Intra-Protein	3	1	13.5	2.5	1	1
6705	CHD4only_BS3_HCD	20201218_QEHFX3_JLow_JZ_XLMS_C3.26095.26095.4.1.dta	4	3809.73	DEATDGGGDNKEGEDSSVIHYDDK(17)-YYKYILTR(1)	Cross-Linked	BS3_DSS_extended	3809.73	null	1	0.144756	-0.003876	-1.0174	sp|Q14839|CHD4_HUMAN (1245)-sp|Q12873|CHD3_HUMAN (995)/sp|Q14839|CHD4_HUMAN (1245)-sp|Q14839|CHD4_HUMAN (985)/	Intra-Protein	4	1	6	5	1	1
6706	CHD4only_BS3_HCD	20201218_QEHFX3_JLow_JZ_XLMS_C2.11657.11657.4.0.dta	4	2313.24	KEVMLQNGETPK(1)-VEKAEVK(3)	Cross-Linked	BS3_DSS_extended	2313.24	null	1	0.144798	-0.002209	-0.954939	sp|Q14839|CHD4_HUMAN (1670)-sp|Q14839|CHD4_HUMAN (1620)/	Intra-Protein	3	1	9.5	6.5	1	1
6707	CHD4only_BS3_HCD	20201218_QEHFX3_JLow_JZ_XLMS_C2.35966.35966.5.0.dta	5	5292.55	ILIWKWGQPPSPTPVPRPPDADPNTPSPK(5)-KNDMDEPPSGDFGGDEEK(1)	Cross-Linked	BS3_DSS_extended	5292.55	null	1	0.145118	-0.001923	-0.363341	sp|Q14839|CHD4_HUMAN (509)-sp|Q14839|CHD4_HUMAN (577)/	Intra-Protein	3	1	11.5	11.5	1	1
6708	CHD4only_BS3_HCD	20201218_QEHFX3_JLow_JZ_XLMS_C2.24857.24857.5.0.dta	5	4069.09	KEEEEKKEVMLQNGETPK(6)-SAIDLTPIVVEDKEEK(13)	Cross-Linked	BS3_DSS_extended	4069.08	null	1	0.145167	0.006365	1.56424	sp|Q14839|CHD4_HUMAN (1669)-sp|Q14839|CHD4_HUMAN (1660)/	Intra-Protein	3	1	14.5	11.5	1	1
6709	CHD4only_BS3_HCD	20201218_QEHFX3_JLow_JZ_XLMS_C3.39471.39471.5.2.dta	5	3265.72	ESMAGNKPANAVLHK(2)-VLKQLEELLSDMK(3)	Cross-Linked	BS3_DSS_extended	3265.72	Oxidation[M](3)	1	0.145351	-0.000571	-0.174847	sp|Q14839|CHD4_HUMAN (1839)-sp|Q14839|CHD4_HUMAN (1855)/	Intra-Protein	4	1	7.5	10.5	1	1
6710	CHD4only_BS3_HCD	20201218_QEHFX3_JLow_JZ_XLMS_C2.23744.23744.5.0.dta	5	4867.4	MSQPGSPSPKTPTPSTPGDTQPNTPAPVPPAEDGIK(10)-KTYEIWHR(2)	Cross-Linked	BS3_DSS_extended	4867.39	Oxidation[M](1)	1	0.145435	0.007554	1.55196	sp|Q14839|CHD4_HUMAN (1539)-sp|Q14839|CHD4_HUMAN (1725)/	Intra-Protein	3	1	26	6	1	1
6711	CHD4only_BS3_HCD	20201218_QEHFX3_JLow_JZ_XLMS_C3.41220.41220.5.0.dta	5	3363.63	MLDLLEDFLEHEGYKYER(14)-NLKEGGHR(3)	Cross-Linked	BS3_DSS_extended	3363.63	Oxidation[M](1)	1	0.145634	0.000568	0.168865	sp|Q14839|CHD4_HUMAN (1091)-sp|Q14839|CHD4_HUMAN (1063)/	Intra-Protein	4	1	8.5	4.5	1	1
6712	CHD4only_BS3_HCD	20201218_QEHFX3_JLow_JZ_XLMS_C2.36542.36542.5.0.dta	5	3932.93	LLDRNQDETEDTELQGMNEYLSSFK(20)-LKADVFK(2)	Cross-Linked	BS3_DSS_extended	3932.91	null	1	0.145639	0.015528	3.94822	sp|Q14839|CHD4_HUMAN (1276)-sp|Q8TDI0|CHD5_HUMAN (933)/sp|Q14839|CHD4_HUMAN (1276)-sp|Q12873|CHD3_HUMAN (969)/sp|Q14839|CHD4_HUMAN (1276)-sp|Q14839|CHD4_HUMAN (959)/	Intra-Protein	3	1	10	4	1	1
6713	CHD4only_BS3_HCD	20201218_QEHFX3_JLow_JZ_XLMS_C2.15008.15008.4.0.dta	4	2128.18	NMPSKTELIVR(4)-IGQNKK(5)	Cross-Linked	BS3_DSS_extended	2128.18	Oxidation[M](2)	1	0.145956	-0.001417	-0.665827	sp|Q14839|CHD4_HUMAN (968)-sp|Q8TDI0|CHD5_HUMAN (1141)/sp|Q14839|CHD4_HUMAN (968)-sp|Q14839|CHD4_HUMAN (1167)/	Intra-Protein	3	1	13	6	1	1
6714	CHD4only_BS3_HCD	20201218_QEHFX3_JLow_JZ_XLMS_C2.23689.23689.5.0.dta	5	3002.45	WSCPHCEKEGIQWEAK(8)-LKADVFK(2)	Cross-Linked	BS3_DSS_extended	3002.45	Carbamidomethyl[C](3);Carbamidomethyl[C](6)	1	0.145978	-0.002842	-0.946559	sp|Q14839|CHD4_HUMAN (416)-sp|Q8TDI0|CHD5_HUMAN (933)/sp|Q14839|CHD4_HUMAN (416)-sp|Q12873|CHD3_HUMAN (969)/sp|Q14839|CHD4_HUMAN (416)-sp|Q14839|CHD4_HUMAN (959)/	Intra-Protein	3	1	12.5	4.5	1	1
6715	CHD4only_BS3_HCD	20201218_QEHFX3_JLow_JZ_XLMS_C3.31119.31119.4.0.dta	4	3085.56	FAEVECLAESHQHLSK(10)-KAFLNAIMR(1)	Cross-Linked	BS3_DSS_extended	3085.56	Carbamidomethyl[C](6)	1	0.146206	0.00421	1.36442	sp|Q14839|CHD4_HUMAN (1831)-sp|Q8TDI0|CHD5_HUMAN (1430)/sp|Q14839|CHD4_HUMAN (1831)-sp|Q14839|CHD4_HUMAN (1422)/	Intra-Protein	4	1	6	8	1	1
6716	CHD4only_BS3_HCD	20201218_QEHFX3_JLow_JZ_XLMS_C2.25111.25111.6.0.dta	6	4239.1	TPSSDVLVFDYTKHPAKPDPSGECNPDLR(11)-EGKIVDAK(3)	Cross-Linked	BS3_DSS_extended	4239.09	Carbamidomethyl[C](24)	1	0.1463	0.01035	2.44156	sp|Q16576|RBBP7_HUMAN (153)-sp|Q16576|RBBP7_HUMAN (214)/	Intra-Protein	3	1	20.5	10.5	1	1
6717	CHD4only_BS3_HCD	20201218_QEHFX3_JLow_JZ_XLMS_C2.28923.28923.4.0.dta	4	2479.4	IGQNKKVMIYR(5)-RLKADVFK(3)	Cross-Linked	BS3_DSS_extended	2479.42	Oxidation[M](8)	1	0.146309	-0.01907	-7.69131	sp|Q8TDI0|CHD5_HUMAN (1141)-sp|Q8TDI0|CHD5_HUMAN (933)/sp|Q8TDI0|CHD5_HUMAN (1141)-sp|Q12873|CHD3_HUMAN (969)/sp|Q8TDI0|CHD5_HUMAN (1141)-sp|Q14839|CHD4_HUMAN (959)/sp|Q14839|CHD4_HUMAN (1167)-sp|Q8TDI0|CHD5_HUMAN (933)/sp|Q14839|CHD4_HUMAN (1167)-sp|Q12873|CHD3_HUMAN (969)/sp|Q14839|CHD4_HUMAN (1167)-sp|Q14839|CHD4_HUMAN (959)/	Intra-Protein	3	1	10	5	1	1
6718	CHD4only_BS3_HCD	20201218_QEHFX3_JLow_JZ_XLMS_C2.36530.36530.4.0.dta	4	4036.96	DLPYDQASWESEDVEIQDYDLFK(4)-KGHVHYLIK(1)	Cross-Linked	BS3_DSS_extended	4036.95	null	1	0.146855	0.00769	1.9049	sp|Q14839|CHD4_HUMAN (649)-sp|Q14839|CHD4_HUMAN (635)/	Intra-Protein	3	1	13.5	5.5	1	1
6719	CHD4only_BS3_HCD	20201218_QEHFX3_JLow_JZ_XLMS_C2.23300.23300.5.1.dta	5	4085.08	SAIDLTPIVVEDKEEKKEEEEK(16)-KEVMLQNGETPK(1)	Cross-Linked	BS3_DSS_extended	4085.07	Oxidation[M](29)	1	0.146957	0.006806	1.66607	sp|Q14839|CHD4_HUMAN (1663)-sp|Q14839|CHD4_HUMAN (1670)/	Intra-Protein	3	1	14	15	1	1
6720	CHD4only_BS3_HCD	20201218_QEHFX3_JLow_JZ_XLMS_C2.39265.39265.6.0.dta	6	3363.63	MLDLLEDFLEHEGYKYER(14)-NLKEGGHR(3)	Cross-Linked	BS3_DSS_extended	3363.63	Oxidation[M](1)	1	0.147043	0.003035	0.902299	sp|Q14839|CHD4_HUMAN (1091)-sp|Q14839|CHD4_HUMAN (1063)/	Intra-Protein	3	1	11.5	4.5	1	1
6721	CHD4only_BS3_HCD	20201218_QEHFX3_JLow_JZ_XLMS_C3.36780.36780.7.0.dta	7	6373.79	VCKDGGELLCCDTCPSSYHIHCLNPPLPEIPNGEWLCPR(3)-APEGKWSCPHCEK(5)	Cross-Linked	BS3_DSS_extended	6373.82	Carbamidomethyl[C](2);Carbamidomethyl[C](10);Carbamidomethyl[C](11);Carbamidomethyl[C](14);Carbamidomethyl[C](22);Carbamidomethyl[C](37);Carbamidomethyl[C](50);Carbamidomethyl[C](53)	1	0.147254	-0.030434	-4.77484	sp|Q14839|CHD4_HUMAN (456)-sp|Q8TDI0|CHD5_HUMAN (381)/sp|Q14839|CHD4_HUMAN (456)-sp|Q12873|CHD3_HUMAN (417)/sp|Q14839|CHD4_HUMAN (456)-sp|Q14839|CHD4_HUMAN (408)/	Intra-Protein	4	1	11	7	1	1
6722	CHD4only_BS3_HCD	20201218_QEHFX3_JLow_JZ_XLMS_C2.28884.28884.5.0.dta	5	3170.66	EGEDSSVIHYDDKAIER(6)-ASGKLLLLQK(4)	Cross-Linked	BS3_DSS_extended	3170.66	null	1	0.147492	0.002829	0.892244	sp|Q14839|CHD4_HUMAN (1245)-sp|Q14839|CHD4_HUMAN (1051)/	Intra-Protein	3	1	7.5	8.5	1	1
6723	CHD4only_BS3_HCD	20201218_QEHFX3_JLow_JZ_XLMS_C2.44325.44325.6.2.dta	6	3347.64	MLDLLEDFLEHEGYKYER(14)-NLKEGGHR(3)	Cross-Linked	BS3_DSS_extended	3347.64	null	1	0.148812	-0.00175	-0.522757	sp|Q14839|CHD4_HUMAN (1091)-sp|Q14839|CHD4_HUMAN (1063)/	Intra-Protein	3	1	8.5	4.5	1	1
6724	CHD4only_BS3_HCD	20201218_QEHFX3_JLow_JZ_XLMS_C3.29035.29035.4.2.dta	4	2245.24	NMPAKTELIVR(5)-LKADVFK(2)	Cross-Linked	BS3_DSS_extended	2245.26	Oxidation[M](2)	1	0.148823	-0.02016	-8.97891	sp|Q8TDI0|CHD5_HUMAN (943)-sp|Q8TDI0|CHD5_HUMAN (933)/sp|Q8TDI0|CHD5_HUMAN (943)-sp|Q12873|CHD3_HUMAN (969)/sp|Q8TDI0|CHD5_HUMAN (943)-sp|Q14839|CHD4_HUMAN (959)/sp|Q12873|CHD3_HUMAN (979)-sp|Q8TDI0|CHD5_HUMAN (933)/sp|Q12873|CHD3_HUMAN (979)-sp|Q12873|CHD3_HUMAN (969)/sp|Q12873|CHD3_HUMAN (979)-sp|Q14839|CHD4_HUMAN (959)/	Intra-Protein	4	1	8	4	1	1
6725	CHD4only_BS3_HCD	20201218_QEHFX3_JLow_JZ_XLMS_C2.31194.31194.5.0.dta	5	3664.76	EGEDSSVIHYDDKAIER(5)-TGSMSKQELDDILK(6)	Cross-Linked	BS3_DSS_extended	3664.75	null	1	0.149093	0.002128	0.580667	sp|Q14839|CHD4_HUMAN (1244)-sp|Q14839|CHD4_HUMAN (1212)/	Intra-Protein	3	1	7	13	1	1
6726	CHD4only_BS3_HCD	20201218_QEHFX3_JLow_JZ_XLMS_C2.15047.15047.4.0.dta	4	1700.99	IKLGGFGSK(2)-VPDAKK(5)	Cross-Linked	BS3_DSS_extended	1700.99	null	1	0.149383	-0.00057	-0.335098	sp|Q14839|CHD4_HUMAN (297)-sp|Q14839|CHD4_HUMAN (284)/	Intra-Protein	3	1	9.5	6.5	1	1
6727	CHD4only_BS3_HCD	20201218_QEHFX3_JLow_JZ_XLMS_C3.41742.41742.4.2.dta	4	3435.62	NQDETEDTELQGMNEYLSSFK(18)-LKADVFK(2)	Cross-Linked	BS3_DSS_extended	3435.61	null	1	0.14944	0.008554	2.4898	sp|Q14839|CHD4_HUMAN (1278)-sp|Q8TDI0|CHD5_HUMAN (933)/sp|Q14839|CHD4_HUMAN (1278)-sp|Q12873|CHD3_HUMAN (969)/sp|Q14839|CHD4_HUMAN (1278)-sp|Q14839|CHD4_HUMAN (959)/	Intra-Protein	4	1	13	5	1	1
6728	CHD4only_BS3_HCD	20201218_QEHFX3_JLow_JZ_XLMS_C2.13432.13432.4.0.dta	4	2272.23	NMPSKTELIVR(4)-LKNNQSK(2)	Cross-Linked	BS3_DSS_extended	2272.23	Oxidation[M](2)	1	0.149441	0.000435	0.191442	sp|Q14839|CHD4_HUMAN (968)-sp|Q8TDI0|CHD5_HUMAN (853)/sp|Q14839|CHD4_HUMAN (968)-sp|Q12873|CHD3_HUMAN (889)/sp|Q14839|CHD4_HUMAN (968)-sp|Q14839|CHD4_HUMAN (879)/	Intra-Protein	3	1	12	4	1	1
6729	CHD4only_BS3_HCD	20201218_QEHFX3_JLow_JZ_XLMS_C2.21529.21529.3.0.dta	3	2381.31	NDKDKPLPPLLAR(3)-SEKEFK(3)	Cross-Linked	BS3_DSS_extended	2381.31	null	1	0.149551	-0.000683	-0.286817	sp|Q14839|CHD4_HUMAN (1396)-sp|Q14839|CHD4_HUMAN (1454)/	Intra-Protein	3	1	16	7	1	1
6730	CHD4only_BS3_HCD	20201218_QEHFX3_JLow_JZ_XLMS_C2.28128.28128.5.0.dta	5	3680.64	KNDMDEPPSGDFGGDEEK(1)-YGIKPEWMMIHR(4)	Cross-Linked	BS3_DSS_extended	3680.63	Oxidation[M](4)	1	0.14968	0.003844	1.04438	sp|Q14839|CHD4_HUMAN (577)-sp|Q8TDI0|CHD5_HUMAN (588)/sp|Q14839|CHD4_HUMAN (577)-sp|Q14839|CHD4_HUMAN (618)/	Intra-Protein	3	1	11	10	1	1
6731	CHD4only_BS3_HCD	20201218_QEHFX3_JLow_JZ_XLMS_C2.43161.43161.5.0.dta	5	4176.99	KCCNHPYLFPVAAMEAPK(7)-QEESVDPDYWEKLLR(12)	Cross-Linked	BS3_DSS_extended	4176.99	Carbamidomethyl[C](2);Carbamidomethyl[C](3)	1	0.149715	0.007222	1.729	sp|Q14839|CHD4_HUMAN (1023)-sp|Q14839|CHD4_HUMAN (1316)/	Intra-Protein	3	1	9	4	1	1
6732	CHD4only_BS3_HCD	20201218_QEHFX3_JLow_JZ_XLMS_C3.38306.38306.4.0.dta	4	3445.68	CCNHPYLFPVAAMEAPK(6)-NMPSKTELIVR(4)	Cross-Linked	BS3_DSS_extended	3445.68	Carbamidomethyl[C](1);Carbamidomethyl[C](2);Oxidation[M](22)	1	0.149919	0.001515	0.439681	sp|Q14839|CHD4_HUMAN (1023)-sp|Q14839|CHD4_HUMAN (968)/	Intra-Protein	4	1	6.5	10.5	1	1
6733	CHD4only_BS3_HCD	20201218_QEHFX3_JLow_JZ_XLMS_C3.38194.38194.6.2.dta	6	5822.67	VCKDGGELLCCDTCPSSYHIHCLNPPLPEIPNGEWLCPR(3)-CTCPALKGK(7)	Cross-Linked	BS3_DSS_extended	5822.65	Carbamidomethyl[C](2);Carbamidomethyl[C](10);Carbamidomethyl[C](11);Carbamidomethyl[C](14);Carbamidomethyl[C](22);Carbamidomethyl[C](37);Carbamidomethyl[C](43);Carbamidomethyl[C](45)	1	0.150065	0.020008	3.43624	sp|Q14839|CHD4_HUMAN (456)-sp|Q14839|CHD4_HUMAN (499)/	Intra-Protein	4	1	21	11	1	1
6734	CHD4only_BS3_HCD	20201218_QEHFX3_JLow_JZ_XLMS_C2.45677.45677.5.0.dta	5	3348.76	FHNLEGFLEEFADIAKEDQIK(16)-AATVTKK(5)	Cross-Linked	BS3_DSS_extended	3348.74	null	1	0.150172	0.026448	7.8979	sp|Q14839|CHD4_HUMAN (939)-sp|Q14839|CHD4_HUMAN (1722)/	Intra-Protein	3	1	11.5	3.5	1	1
6735	CHD4only_BS3_HCD	20201218_QEHFX3_JLow_JZ_XLMS_C2.42641.42641.5.0.dta	5	3347.64	MLDLLEDFLEHEGYKYER(15)-NLKEGGHR(3)	Cross-Linked	BS3_DSS_extended	3347.64	null	1	0.150285	0.007243	2.16362	sp|Q14839|CHD4_HUMAN (1092)-sp|Q14839|CHD4_HUMAN (1063)/	Intra-Protein	3	1	18.5	5.5	1	1
6736	CHD4only_BS3_HCD	20201218_QEHFX3_JLow_JZ_XLMS_C3.19939.19939.4.0.dta	4	1878.05	KAFLNAIMR(1)-KEASVK(1)	Cross-Linked	BS3_DSS_extended	1878.05	Oxidation[M](8)	1	0.150516	-0.000481	-0.256116	sp|Q8TDI0|CHD5_HUMAN (1430)-sp|Q14839|CHD4_HUMAN (839)/sp|Q14839|CHD4_HUMAN (1422)-sp|Q14839|CHD4_HUMAN (839)/	Intra-Protein	4	1	12	5	1	1
6737	CHD4only_BS3_HCD	20201218_QEHFX3_JLow_JZ_XLMS_C3.32256.32256.4.0.dta	4	2261.26	NMPSKTELIVR(4)-LKADVFK(2)	Cross-Linked	BS3_DSS_extended	2261.26	Oxidation[M](2)	1	0.150553	0.002816	1.24533	sp|Q14839|CHD4_HUMAN (968)-sp|Q8TDI0|CHD5_HUMAN (933)/sp|Q14839|CHD4_HUMAN (968)-sp|Q12873|CHD3_HUMAN (969)/sp|Q14839|CHD4_HUMAN (968)-sp|Q14839|CHD4_HUMAN (959)/	Intra-Protein	4	1	7	4	1	1
6738	CHD4only_BS3_HCD	20201218_QEHFX3_JLow_JZ_XLMS_C2.37234.37234.5.1.dta	5	3498.93	VEEKSAIDLTPIVVEDK(4)-NDKDKPLPPLLAR(5)	Cross-Linked	BS3_DSS_extended	3498.93	null	1	0.150664	0.000989	0.282658	sp|Q14839|CHD4_HUMAN (1647)-sp|Q14839|CHD4_HUMAN (1398)/	Intra-Protein	3	1	12	6	1	1
6739	CHD4only_BS3_HCD	20201218_QEHFX3_JLow_JZ_XLMS_C3.47908.47908.3.0.dta	3	2714.57	FKLLEQALVIEEQLR(2)-NKFLAR(2)	Cross-Linked	BS3_DSS_extended	2714.56	null	1	0.151145	0.009304	3.42744	sp|Q8TDI0|CHD5_HUMAN (1794)-sp|Q8TDI0|CHD5_HUMAN (1787)/sp|Q8TDI0|CHD5_HUMAN (1794)-sp|Q12873|CHD3_HUMAN (1791)/sp|Q8TDI0|CHD5_HUMAN (1794)-sp|Q14839|CHD4_HUMAN (1780)/sp|Q8TDI0|CHD5_HUMAN (1794)-sp|O15315|RA51B_HUMAN (233)/sp|Q12873|CHD3_HUMAN (1798)-sp|Q8TDI0|CHD5_HUMAN (1787)/sp|Q12873|CHD3_HUMAN (1798)-sp|Q12873|CHD3_HUMAN (1791)/sp|Q12873|CHD3_HUMAN (1798)-sp|Q14839|CHD4_HUMAN (1780)/sp|Q128…	Intra-Protein	4	1	15	4	1	1
6740	CHD4only_BS3_HCD	20201218_QEHFX3_JLow_JZ_XLMS_C2.36010.36010.4.0.dta	4	3693.97	LKSELVANNVTLPAGEQR(2)-PEFLEDPSVLTKDK(11)	Cross-Linked	BS3_DSS_extended	3693.96	null	1	0.151354	0.009175	2.48379	sp|P42167|LAP2B_HUMAN (17)-sp|P42167|LAP2B_HUMAN (12)/sp|P42167|LAP2B_HUMAN (17)-sp|P42166|LAP2A_HUMAN (12)/sp|P42166|LAP2A_HUMAN (17)-sp|P42167|LAP2B_HUMAN (12)/sp|P42166|LAP2A_HUMAN (17)-sp|P42166|LAP2A_HUMAN (12)/	Intra-Protein	3	1	12	9	1	1
6741	CHD4only_BS3_HCD	20201218_QEHFX3_JLow_JZ_XLMS_C2.21605.21605.5.0.dta	5	2381.31	NDKDKPLPPLLAR(3)-SEKEFK(3)	Cross-Linked	BS3_DSS_extended	2381.31	null	1	0.15139	0.0008	0.33595	sp|Q14839|CHD4_HUMAN (1396)-sp|Q14839|CHD4_HUMAN (1454)/	Intra-Protein	3	1	15	7	1	1
6742	CHD4only_BS3_HCD	20201218_QEHFX3_JLow_JZ_XLMS_C2.21232.21232.5.1.dta	5	3245.59	EVMLQNGETPKDLNDEK(9)-KTYEIWHR(1)	Cross-Linked	BS3_DSS_extended	3245.58	Oxidation[M](3)	1	0.15144	0.006395	1.97037	sp|Q14839|CHD4_HUMAN (1679)-sp|Q14839|CHD4_HUMAN (1724)/	Intra-Protein	3	1	13	8	1	1
6743	CHD4only_BS3_HCD	20201218_QEHFX3_JLow_JZ_XLMS_C2.22913.22913.5.2.dta	5	2204.2	LEKHELIEFR(3)-KDSLYK(1)	Cross-Linked	BS3_DSS_extended	2204.2	null	1	0.151445	0.002573	1.16732	sp|Q00610|CLH1_HUMAN (1501)-sp|Q00610|CLH1_HUMAN (1530)/	Intra-Protein	3	1	11	5	1	1
6744	CHD4only_BS3_HCD	20201218_QEHFX3_JLow_JZ_XLMS_C2.36022.36022.4.0.dta	4	3693.97	LKSELVANNVTLPAGEQR(2)-PEFLEDPSVLTKDK(11)	Cross-Linked	BS3_DSS_extended	3693.96	null	1	0.151483	0.009694	2.62428	sp|P42167|LAP2B_HUMAN (17)-sp|P42167|LAP2B_HUMAN (12)/sp|P42167|LAP2B_HUMAN (17)-sp|P42166|LAP2A_HUMAN (12)/sp|P42166|LAP2A_HUMAN (17)-sp|P42167|LAP2B_HUMAN (12)/sp|P42166|LAP2A_HUMAN (17)-sp|P42166|LAP2A_HUMAN (12)/	Intra-Protein	3	1	13	11	1	1
6745	CHD4only_BS3_HCD	20201218_QEHFX3_JLow_JZ_XLMS_C2.39726.39726.3.0.dta	3	3508.71	WSMPELAEVEENKK(13)-YAILNEPFKGEMNR(9)	Cross-Linked	BS3_DSS_extended	3508.71	null	1	0.15154	-0.001113	-0.31721	sp|Q14839|CHD4_HUMAN (1528)-sp|Q14839|CHD4_HUMAN (1766)/	Intra-Protein	3	1	8	12	1	1
6746	CHD4only_BS3_HCD	20201218_QEHFX3_JLow_JZ_XLMS_C2.33746.33746.4.0.dta	4	3286.57	FGTEELFKDEATDGGGDNK(8)-YYKYILTR(3)	Cross-Linked	BS3_DSS_extended	3286.58	null	1	0.151714	-0.009869	-3.00282	sp|Q14839|CHD4_HUMAN (1228)-sp|Q12873|CHD3_HUMAN (997)/sp|Q14839|CHD4_HUMAN (1228)-sp|Q14839|CHD4_HUMAN (987)/	Intra-Protein	3	1	22	8	1	1
6747	CHD4only_BS3_HCD	20201218_QEHFX3_JLow_JZ_XLMS_C2.35134.35134.4.0.dta	4	2881.49	YAILNEPFKGEMNR(9)-GNFLEIKNK(7)	Cross-Linked	BS3_DSS_extended	2881.49	null	1	0.151996	0.001989	0.690268	sp|Q14839|CHD4_HUMAN (1766)-sp|Q14839|CHD4_HUMAN (1778)/	Intra-Protein	3	1	11	6	1	1
6748	CHD4only_BS3_HCD	20201218_QEHFX3_JLow_JZ_XLMS_C3.41866.41866.6.0.dta	6	5850.73	VCKDGGELLCCDTCPSSYHIHCLNPPLPEIPNGEWLCPR(3)-GNFLEIKNK(7)	Cross-Linked	BS3_DSS_extended	5850.73	Carbamidomethyl[C](2);Carbamidomethyl[C](10);Carbamidomethyl[C](11);Carbamidomethyl[C](14);Carbamidomethyl[C](22);Carbamidomethyl[C](37)	1	0.152171	0.003557	0.607958	sp|Q14839|CHD4_HUMAN (456)-sp|Q14839|CHD4_HUMAN (1778)/	Intra-Protein	4	1	12	5	1	1
6749	CHD4only_BS3_HCD	20201218_QEHFX3_JLow_JZ_XLMS_C2.39128.39128.4.0.dta	4	3002.71	TLTNYKAFSQFVRPLIAAK(6)-DPKIPK(3)	Cross-Linked	BS3_DSS_extended	3002.71	null	1	0.152438	0.004481	1.49232	sp|Q14839|CHD4_HUMAN (179)-sp|Q14839|CHD4_HUMAN (64)/	Intra-Protein	3	1	10.5	3.5	1	1
6750	CHD4only_BS3_HCD	20201218_QEHFX3_JLow_JZ_XLMS_C2.30011.30011.4.0.dta	4	3207.49	FGTEELFKDEATDGGGDNK(8)-NNQSKFFR(4)	Cross-Linked	BS3_DSS_extended	3207.49	null	1	0.152757	0.002092	0.652224	sp|Q14839|CHD4_HUMAN (1228)-sp|Q8TDI0|CHD5_HUMAN (857)/sp|Q14839|CHD4_HUMAN (1228)-sp|Q12873|CHD3_HUMAN (893)/sp|Q14839|CHD4_HUMAN (1228)-sp|Q14839|CHD4_HUMAN (883)/	Intra-Protein	3	1	16	5	1	1
6751	CHD4only_BS3_HCD	20201218_QEHFX3_JLow_JZ_XLMS_C2.23430.23430.5.0.dta	5	4241.08	TPSSDVLVFDYTKHPSKPDPSGECNPDLR(11)-EGKVVDAK(3)	Cross-Linked	BS3_DSS_extended	4241.07	Carbamidomethyl[C](24)	1	0.152885	0.006931	1.63426	sp|Q09028|RBBP4_HUMAN (154)-sp|Q09028|RBBP4_HUMAN (215)/	Intra-Protein	3	1	20.5	7.5	1	1
6752	CHD4only_BS3_HCD	20201218_QEHFX3_JLow_JZ_XLMS_C2.25087.25087.5.0.dta	5	4334.05	MMLTHLVVRPGLGSKTGSMSK(14)-KNDMDEPPSGDFGGDEEK(1)	Cross-Linked	BS3_DSS_extended	4334.05	null	1	0.153371	0.005331	1.23003	sp|Q14839|CHD4_HUMAN (1205)-sp|Q14839|CHD4_HUMAN (577)/	Intra-Protein	3	1	15.5	16.5	1	1
6753	CHD4only_BS3_HCD	20201218_QEHFX3_JLow_JZ_XLMS_C2.21811.21811.4.0.dta	4	3195.63	KLERPPETPTVDPTVK(8)-DPKFAEMEER(3)	Cross-Linked	BS3_DSS_extended	3195.62	null	1	0.15341	0.002332	0.729748	sp|Q14839|CHD4_HUMAN (703)-sp|Q14839|CHD4_HUMAN (604)/	Intra-Protein	3	1	7	10	1	1
6754	CHD4only_BS3_HCD	20201218_QEHFX3_JLow_JZ_XLMS_C3.30667.30667.4.3.dta	4	2435.41	SDRDKPLPPLLAR(1)-LKADVFK(2)	Cross-Linked	BS3_DSS_extended	2435.4	null	1	0.153445	0.009346	3.83756	sp|Q8TDI0|CHD5_HUMAN (1402)-sp|Q8TDI0|CHD5_HUMAN (933)/sp|Q8TDI0|CHD5_HUMAN (1402)-sp|Q12873|CHD3_HUMAN (969)/sp|Q8TDI0|CHD5_HUMAN (1402)-sp|Q14839|CHD4_HUMAN (959)/	Intra-Protein	4	1	9	4	1	1
6755	CHD4only_BS3_HCD	20201218_QEHFX3_JLow_JZ_XLMS_C2.19969.19969.5.0.dta	5	3201.74	KLERPPETPTVDPTVKYER(16)-KVMIYR(1)	Cross-Linked	BS3_DSS_extended	3201.73	null	1	0.15366	0.00391	1.22121	sp|Q14839|CHD4_HUMAN (711)-sp|Q8TDI0|CHD5_HUMAN (1142)/sp|Q14839|CHD4_HUMAN (711)-sp|Q14839|CHD4_HUMAN (1168)/	Intra-Protein	3	1	11.5	6.5	1	1
6756	CHD4only_BS3_HCD	20201218_QEHFX3_JLow_JZ_XLMS_C3.41720.41720.5.1.dta	5	3389.76	KCCNHPYLFPVAAMEAPK(7)-DKPLPPLLAR(2)	Cross-Linked	BS3_DSS_extended	3389.76	Carbamidomethyl[C](2);Carbamidomethyl[C](3)	1	0.153824	-0.000256	-0.075522	sp|Q14839|CHD4_HUMAN (1023)-sp|Q8TDI0|CHD5_HUMAN (1406)/sp|Q14839|CHD4_HUMAN (1023)-sp|Q12873|CHD3_HUMAN (1394)/sp|Q14839|CHD4_HUMAN (1023)-sp|Q14839|CHD4_HUMAN (1398)/	Intra-Protein	4	1	7	5	1	1
6757	CHD4only_BS3_HCD	20201218_QEHFX3_JLow_JZ_XLMS_C2.15593.15593.5.0.dta	5	4958.3	EVKSTAPETAIECTQAPAPASEDEK(3)-ERTEEPMETEPKGAADVEK(12)	Cross-Linked	BS3_DSS_extended	4958.29	Carbamidomethyl[C](13);Oxidation[M](35)	1	0.153919	0.008919	1.7988	sp|Q14839|CHD4_HUMAN (1584)-sp|Q14839|CHD4_HUMAN (1636)/	Intra-Protein	3	1	11.5	8.5	1	1
6758	CHD4only_BS3_HCD	20201218_QEHFX3_JLow_JZ_XLMS_C2.26920.26920.4.0.dta	4	3179.57	EGEDSSVIHYDDKAIER(6)-KAFLNAIMR(1)	Cross-Linked	BS3_DSS_extended	3179.57	Oxidation[M](28)	1	0.154023	-0.001039	-0.326774	sp|Q14839|CHD4_HUMAN (1245)-sp|Q8TDI0|CHD5_HUMAN (1430)/sp|Q14839|CHD4_HUMAN (1245)-sp|Q14839|CHD4_HUMAN (1422)/	Intra-Protein	3	1	7.5	13.5	1	1
6759	CHD4only_BS3_HCD	20201218_QEHFX3_JLow_JZ_XLMS_C2.19941.19941.5.0.dta	5	2416.38	NDKDKPLPPLLAR(3)-VEKAEVK(3)	Cross-Linked	BS3_DSS_extended	2416.38	null	1	0.15404	-0.002533	-1.04826	sp|Q14839|CHD4_HUMAN (1396)-sp|Q14839|CHD4_HUMAN (1620)/	Intra-Protein	3	1	10	5	1	1
6760	CHD4only_BS3_HCD	20201218_QEHFX3_JLow_JZ_XLMS_C2.31067.31067.5.0.dta	5	5663.77	ILIWKWGQPPSPTPVPRPPDADPNTPSPK(5)-KNDMDEPPSGDFGGDEEKSRK(19)	Cross-Linked	BS3_DSS_extended	5663.77	null	1	0.15408	-0.005675	-1.00198	sp|Q14839|CHD4_HUMAN (509)-sp|Q14839|CHD4_HUMAN (595)/	Intra-Protein	3	1	14.5	8.5	1	1
6761	CHD4only_BS3_HCD	20201218_QEHFX3_JLow_JZ_XLMS_C2.34047.34047.5.0.dta	5	5504.76	MSQPGSPSPKTPTPSTPGDTQPNTPAPVPPAEDGIK(10)-SAIDLTPIVVEDKEEK(13)	Cross-Linked	BS3_DSS_extended	5504.75	null	1	0.154117	0.007407	1.34556	sp|Q14839|CHD4_HUMAN (1539)-sp|Q14839|CHD4_HUMAN (1660)/	Intra-Protein	3	1	16.5	8.5	1	1
6762	CHD4only_BS3_HCD	20201218_QEHFX3_JLow_JZ_XLMS_C3.35857.35857.6.1.dta	6	5670.7	VCKDGGELLCCDTCPSSYHIHCLNPPLPEIPNGEWLCPR(3)-VPDAKKPK(5)	Cross-Linked	BS3_DSS_extended	5670.68	Carbamidomethyl[C](2);Carbamidomethyl[C](10);Carbamidomethyl[C](11);Carbamidomethyl[C](14);Carbamidomethyl[C](22);Carbamidomethyl[C](37)	1	0.154367	0.023989	4.23036	sp|Q14839|CHD4_HUMAN (456)-sp|Q14839|CHD4_HUMAN (284)/	Intra-Protein	4	1	22	7	1	1
6763	CHD4only_BS3_HCD	20201218_QEHFX3_JLow_JZ_XLMS_C2.22015.22015.4.0.dta	4	3232.57	EGEDSSVIHYDDKAIER(13)-KTYEIWHR(1)	Cross-Linked	BS3_DSS_extended	3232.55	null	1	0.154552	0.012038	3.72399	sp|Q14839|CHD4_HUMAN (1252)-sp|Q14839|CHD4_HUMAN (1724)/	Intra-Protein	3	1	11.5	9.5	1	1
6764	CHD4only_BS3_HCD	20201218_QEHFX3_JLow_JZ_XLMS_C2.32385.32385.4.0.dta	4	2766.54	QATKDAGVIAGLNVLR(4)-LSKEEIER(3)	Cross-Linked	BS3_DSS_extended	2766.54	null	1	0.155114	0.006775	2.44891	sp|P0DMV9|HS71B_HUMAN (159)-sp|P0DMV9|HS71B_HUMAN (512)/sp|P0DMV9|HS71B_HUMAN (159)-sp|P34931|HS71L_HUMAN (514)/sp|P0DMV9|HS71B_HUMAN (159)-sp|P0DMV8|HS71A_HUMAN (512)/sp|P34931|HS71L_HUMAN (161)-sp|P0DMV9|HS71B_HUMAN (512)/sp|P34931|HS71L_HUMAN (161)-sp|P34931|HS71L_HUMAN (514)/sp|P34931|HS71L_HUMAN (161)-sp|P0DMV8|HS71A_HUMAN (512)/sp|P0DMV8|HS71A_HUMAN (159)-sp|P0DMV9|HS71B_HUMAN (512)/sp|P0DM…	Intra-Protein	3	1	19.5	6.5	1	1
6765	CHD4only_BS3_HCD	20201218_QEHFX3_JLow_JZ_XLMS_C2.12491.12491.5.0.dta	5	1988.1	KTYEIWHR(1)-AATVTKK(5)	Cross-Linked	BS3_DSS_extended	1988.1	null	1	0.155526	0.001363	0.68558	sp|Q14839|CHD4_HUMAN (1724)-sp|Q14839|CHD4_HUMAN (1722)/	Intra-Protein	3	1	12	6	1	1
6766	CHD4only_BS3_HCD	20201218_QEHFX3_JLow_JZ_XLMS_C3.26077.26077.5.0.dta	5	3809.73	DEATDGGGDNKEGEDSSVIHYDDK(4)-YYKYILTR(3)	Cross-Linked	BS3_DSS_extended	3809.73	null	1	0.155639	0.001699	0.445963	sp|Q14839|CHD4_HUMAN (1232)-sp|Q12873|CHD3_HUMAN (997)/sp|Q14839|CHD4_HUMAN (1232)-sp|Q14839|CHD4_HUMAN (987)/	Intra-Protein	4	1	9	7	1	1
6767	CHD4only_BS3_HCD	20201218_QEHFX3_JLow_JZ_XLMS_C3.34673.34673.4.1.dta	4	3265.73	ESMAGNKPANAVLHK(7)-VLKQLEELLSDMK(3)	Cross-Linked	BS3_DSS_extended	3265.72	Oxidation[M](30)	1	0.156133	0.011108	3.4014	sp|Q14839|CHD4_HUMAN (1844)-sp|Q14839|CHD4_HUMAN (1855)/	Intra-Protein	4	1	8.5	16.5	1	1
6768	CHD4only_BS3_HCD	20201218_QEHFX3_JLow_JZ_XLMS_C3.29200.29200.5.0.dta	5	2654.44	NDKDKPLPPLLAR(3)-NNQSKFFR(4)	Cross-Linked	BS3_DSS_extended	2654.44	null	1	0.156312	-0.00015	-0.056509	sp|Q14839|CHD4_HUMAN (1396)-sp|Q8TDI0|CHD5_HUMAN (857)/sp|Q14839|CHD4_HUMAN (1396)-sp|Q12873|CHD3_HUMAN (893)/sp|Q14839|CHD4_HUMAN (1396)-sp|Q14839|CHD4_HUMAN (883)/	Intra-Protein	4	1	7.5	3.5	1	1
6769	CHD4only_BS3_HCD	20201218_QEHFX3_JLow_JZ_XLMS_C2.17429.17429.4.0.dta	4	2985.47	NVTDVVNTCHDAGISKK(15)-INKNCWR(3)	Cross-Linked	BS3_DSS_extended	2985.47	Carbamidomethyl[C](9);Carbamidomethyl[C](25)	1	0.156382	0.004116	1.37868	sp|Q9Y3I0|RTCB_HUMAN (491)-sp|Q9Y3I0|RTCB_HUMAN (17)/	Intra-Protein	3	1	17	5	1	1
6770	CHD4only_BS3_HCD	20201218_QEHFX3_JLow_JZ_XLMS_C2.24768.24768.3.0.dta	3	2137.07	DPKFAEMEER(3)-NKFLAR(2)	Cross-Linked	BS3_DSS_extended	2137.07	null	1	0.156629	0.000391	0.18296	sp|Q14839|CHD4_HUMAN (604)-sp|Q8TDI0|CHD5_HUMAN (1787)/sp|Q14839|CHD4_HUMAN (604)-sp|Q12873|CHD3_HUMAN (1791)/sp|Q14839|CHD4_HUMAN (604)-sp|Q14839|CHD4_HUMAN (1780)/sp|Q14839|CHD4_HUMAN (604)-sp|O15315|RA51B_HUMAN (233)/	Intra-Protein	3	1	9.5	4.5	1	1
6771	CHD4only_BS3_HCD	20201218_QEHFX3_JLow_JZ_XLMS_C2.33661.33661.4.1.dta	4	3340.79	TILNLENSNKSLSGELR(8)-KDLSQLQENLK(1)	Cross-Linked	BS3_DSS_extended	3340.8	null	1	0.156648	-0.010013	-2.99719	sp|Q8IX12|CCAR1_HUMAN (1075)-sp|Q8IX12|CCAR1_HUMAN (1088)/	Intra-Protein	3	1	14	9	1	1
6772	CHD4only_BS3_HCD	20201218_QEHFX3_JLow_JZ_XLMS_C3.36933.36933.4.0.dta	4	2401.34	NMPSKTELIVR(4)-RLKADVFK(3)	Cross-Linked	BS3_DSS_extended	2401.36	null	1	0.156715	-0.020301	-8.45395	sp|Q14839|CHD4_HUMAN (968)-sp|Q8TDI0|CHD5_HUMAN (933)/sp|Q14839|CHD4_HUMAN (968)-sp|Q12873|CHD3_HUMAN (969)/sp|Q14839|CHD4_HUMAN (968)-sp|Q14839|CHD4_HUMAN (959)/	Intra-Protein	4	1	8	5	1	1
6773	CHD4only_BS3_HCD	20201218_QEHFX3_JLow_JZ_XLMS_C1.2030.2030.4.3.dta	4	2714.56	FKLLEQALVIEEQLR(2)-NKFLAR(2)	Cross-Linked	BS3_DSS_extended	2714.56	null	1	0.156839	0.000272	0.1002	sp|Q8TDI0|CHD5_HUMAN (1794)-sp|Q8TDI0|CHD5_HUMAN (1787)/sp|Q8TDI0|CHD5_HUMAN (1794)-sp|Q12873|CHD3_HUMAN (1791)/sp|Q8TDI0|CHD5_HUMAN (1794)-sp|Q14839|CHD4_HUMAN (1780)/sp|Q8TDI0|CHD5_HUMAN (1794)-sp|O15315|RA51B_HUMAN (233)/sp|Q12873|CHD3_HUMAN (1798)-sp|Q8TDI0|CHD5_HUMAN (1787)/sp|Q12873|CHD3_HUMAN (1798)-sp|Q12873|CHD3_HUMAN (1791)/sp|Q12873|CHD3_HUMAN (1798)-sp|Q14839|CHD4_HUMAN (1780)/sp|Q128…	Intra-Protein	1	1	18	4	1	1
6774	CHD4only_BS3_HCD	20201218_QEHFX3_JLow_JZ_XLMS_C2.36816.36816.5.0.dta	5	3789.84	DEATDGGGDNKEGEDSSVIHYDDK(11)-LLLLQKMLK(6)	Cross-Linked	BS3_DSS_extended	3789.84	null	1	0.156852	0.007254	1.91407	sp|Q14839|CHD4_HUMAN (1239)-sp|Q14839|CHD4_HUMAN (1057)/	Intra-Protein	3	1	24.5	5.5	1	1
6775	CHD4only_BS3_HCD	20201218_QEHFX3_JLow_JZ_XLMS_C2.34058.34058.5.0.dta	5	5504.74	MSQPGSPSPKTPTPSTPGDTQPNTPAPVPPAEDGIK(10)-SAIDLTPIVVEDKEEK(13)	Cross-Linked	BS3_DSS_extended	5504.75	null	1	0.157166	-0.007191	-1.30633	sp|Q14839|CHD4_HUMAN (1539)-sp|Q14839|CHD4_HUMAN (1660)/	Intra-Protein	3	1	17.5	8.5	1	1
6776	CHD4only_BS3_HCD	20201218_QEHFX3_JLow_JZ_XLMS_C2.19984.19984.5.0.dta	5	3201.74	KLERPPETPTVDPTVKYER(16)-KVMIYR(1)	Cross-Linked	BS3_DSS_extended	3201.73	null	1	0.157258	0.004228	1.32053	sp|Q14839|CHD4_HUMAN (711)-sp|Q8TDI0|CHD5_HUMAN (1142)/sp|Q14839|CHD4_HUMAN (711)-sp|Q14839|CHD4_HUMAN (1168)/	Intra-Protein	3	1	10.5	5.5	1	1
6777	CHD4only_BS3_HCD	20201218_QEHFX3_JLow_JZ_XLMS_C2.34251.34251.4.1.dta	4	3503.69	STAPETAIECTQAPAPASEDEK(1)-KAFLNAIMR(1)	Cross-Linked	BS3_DSS_extended	3503.7	Carbamidomethyl[C](10)	1	0.157386	-0.008643	-2.46682	sp|Q14839|CHD4_HUMAN (1585)-sp|Q8TDI0|CHD5_HUMAN (1430)/sp|Q14839|CHD4_HUMAN (1585)-sp|Q14839|CHD4_HUMAN (1422)/	Intra-Protein	3	1	10	8	1	1
6778	CHD4only_BS3_HCD	20201218_QEHFX3_JLow_JZ_XLMS_C3.44410.44410.5.0.dta	5	3347.64	MLDLLEDFLEHEGYKYER(14)-NLKEGGHR(3)	Cross-Linked	BS3_DSS_extended	3347.64	null	1	0.157498	0.002744	0.819683	sp|Q14839|CHD4_HUMAN (1091)-sp|Q14839|CHD4_HUMAN (1063)/	Intra-Protein	4	1	14.5	4.5	1	1
6779	CHD4only_BS3_HCD	20201218_QEHFX3_JLow_JZ_XLMS_C3.24946.24946.4.2.dta	4	2266.23	NMPSKTELIVR(4)-KVMIYR(1)	Cross-Linked	BS3_DSS_extended	2266.23	Oxidation[M](2);Oxidation[M](17)	1	0.157501	0.003681	1.62428	sp|Q14839|CHD4_HUMAN (968)-sp|Q8TDI0|CHD5_HUMAN (1142)/sp|Q14839|CHD4_HUMAN (968)-sp|Q14839|CHD4_HUMAN (1168)/	Intra-Protein	4	1	9.5	5.5	1	1
6780	CHD4only_BS3_HCD	20201218_QEHFX3_JLow_JZ_XLMS_C2.27853.27853.5.0.dta	5	4129.87	FGTEELFKDEATDGGGDNK(8)-EGEDSSVIHYDDKAIER(5)	Cross-Linked	BS3_DSS_extended	4129.86	null	1	0.157541	0.007927	1.91943	sp|Q14839|CHD4_HUMAN (1228)-sp|Q14839|CHD4_HUMAN (1244)/	Intra-Protein	3	1	23	9	1	1
6781	CHD4only_BS3_HCD	20201218_QEHFX3_JLow_JZ_XLMS_C2.23440.23440.6.0.dta	6	4241.08	TPSSDVLVFDYTKHPSKPDPSGECNPDLR(11)-EGKVVDAK(3)	Cross-Linked	BS3_DSS_extended	4241.07	Carbamidomethyl[C](24)	1	0.157675	0.00973	2.29423	sp|Q09028|RBBP4_HUMAN (154)-sp|Q09028|RBBP4_HUMAN (215)/	Intra-Protein	3	1	21.5	7.5	1	1
6782	CHD4only_BS3_HCD	20201218_QEHFX3_JLow_JZ_XLMS_C2.38934.38934.6.1.dta	6	3363.63	MLDLLEDFLEHEGYKYER(14)-NLKEGGHR(3)	Cross-Linked	BS3_DSS_extended	3363.63	Oxidation[M](1)	1	0.157755	0.0016	0.475676	sp|Q14839|CHD4_HUMAN (1091)-sp|Q14839|CHD4_HUMAN (1063)/	Intra-Protein	3	1	18.5	7.5	1	1
6783	CHD4only_BS3_HCD	20201218_QEHFX3_JLow_JZ_XLMS_C2.28323.28323.5.0.dta	5	4269.12	VEEKSAIDLTPIVVEDKEEK(4)-TEEPMETEPKGAADVEK(10)	Cross-Linked	BS3_DSS_extended	4269.11	null	1	0.157866	0.006171	1.4455	sp|Q14839|CHD4_HUMAN (1647)-sp|Q14839|CHD4_HUMAN (1636)/	Intra-Protein	3	1	17	15	1	1
6784	CHD4only_BS3_HCD	20201218_QEHFX3_JLow_JZ_XLMS_C3.38246.38246.5.0.dta	5	3789.84	DEATDGGGDNKEGEDSSVIHYDDK(11)-LLLLQKMLK(6)	Cross-Linked	BS3_DSS_extended	3789.84	null	1	0.157877	0.004812	1.26971	sp|Q14839|CHD4_HUMAN (1239)-sp|Q14839|CHD4_HUMAN (1057)/	Intra-Protein	4	1	16.5	5.5	1	1
6785	CHD4only_BS3_HCD	20201218_QEHFX3_JLow_JZ_XLMS_C2.42024.42024.4.1.dta	4	3163.6	QEESVDPDYWEKLLR(12)-YYKYILTR(3)	Cross-Linked	BS3_DSS_extended	3163.6	null	1	0.15791	0.005768	1.82324	sp|Q14839|CHD4_HUMAN (1316)-sp|Q12873|CHD3_HUMAN (997)/sp|Q14839|CHD4_HUMAN (1316)-sp|Q14839|CHD4_HUMAN (987)/	Intra-Protein	3	1	17.5	7.5	1	1
6786	CHD4only_BS3_HCD	20201218_QEHFX3_JLow_JZ_XLMS_C2.26203.26203.4.0.dta	4	3267.63	VAQYVVREEEMGEEEEVER(4)-LKADVFK(2)	Cross-Linked	BS3_DSS_extended	3267.61	null	1	0.157933	0.019314	5.91074	sp|Q14839|CHD4_HUMAN (1285)-sp|Q8TDI0|CHD5_HUMAN (933)/sp|Q14839|CHD4_HUMAN (1285)-sp|Q12873|CHD3_HUMAN (969)/sp|Q14839|CHD4_HUMAN (1285)-sp|Q14839|CHD4_HUMAN (959)/	Intra-Protein	3	1	17	4	1	1
6787	CHD4only_BS3_HCD	20201218_QEHFX3_JLow_JZ_XLMS_C2.29981.29981.6.0.dta	6	4232.97	KCCNHPYLFPVAAMEAPK(7)-EGEDSSVIHYDDKAIER(13)	Cross-Linked	BS3_DSS_extended	4232.97	Carbamidomethyl[C](2);Carbamidomethyl[C](3)	1	0.157946	-0.003847	-0.908818	sp|Q14839|CHD4_HUMAN (1023)-sp|Q14839|CHD4_HUMAN (1252)/	Intra-Protein	3	1	12	8	1	1
6788	CHD4only_BS3_HCD	20201218_QEHFX3_JLow_JZ_XLMS_C2.37311.37311.6.0.dta	6	6754.96	VCKDGGELLCCDTCPSSYHIHCLNPPLPEIPNGEWLCPR(3)-KNDMDEPPSGDFGGDEEK(1)	Cross-Linked	BS3_DSS_extended	6754.93	Carbamidomethyl[C](2);Carbamidomethyl[C](10);Carbamidomethyl[C](11);Carbamidomethyl[C](14);Carbamidomethyl[C](22);Carbamidomethyl[C](37)	1	0.157949	0.02985	4.41899	sp|Q14839|CHD4_HUMAN (456)-sp|Q14839|CHD4_HUMAN (577)/	Intra-Protein	3	1	12	12	1	1
6789	CHD4only_BS3_HCD	20201218_QEHFX3_JLow_JZ_XLMS_C2.32542.32542.5.0.dta	5	4681.3	EVKSTAPETAIECTQAPAPASEDEK(4)-VEEKSAIDLTPIVVEDK(4)	Cross-Linked	BS3_DSS_extended	4681.32	Carbamidomethyl[C](13)	1	0.157957	-0.021773	-4.65104	sp|Q14839|CHD4_HUMAN (1585)-sp|Q14839|CHD4_HUMAN (1647)/	Intra-Protein	3	1	11	11	1	1
6790	CHD4only_BS3_HCD	20201218_QEHFX3_JLow_JZ_XLMS_C2.29442.29442.4.0.dta	4	3805.83	DEATDGGGDNKEGEDSSVIHYDDK(11)-LLLLQKMLK(6)	Cross-Linked	BS3_DSS_extended	3805.83	Oxidation[M](34)	1	0.158119	0.001038	0.272739	sp|Q14839|CHD4_HUMAN (1239)-sp|Q14839|CHD4_HUMAN (1057)/	Intra-Protein	3	1	18.5	9.5	1	1
6791	CHD4only_BS3_HCD	20201218_QEHFX3_JLow_JZ_XLMS_C2.29489.29489.4.0.dta	4	3147.52	KNDMDEPPSGDFGGDEEK(1)-VQKILIWK(3)	Cross-Linked	BS3_DSS_extended	3147.52	Oxidation[M](4)	1	0.158271	0.001262	0.400951	sp|Q14839|CHD4_HUMAN (577)-sp|Q14839|CHD4_HUMAN (504)/	Intra-Protein	3	1	10.5	5.5	1	1
6792	CHD4only_BS3_HCD	20201218_QEHFX3_JLow_JZ_XLMS_C2.40968.40968.5.1.dta	5	4700.21	EEEMGEEEEVEREIIKQEESVDPDYWEK(20)-KAFLNAIMR(1)	Cross-Linked	BS3_DSS_extended	4700.19	Oxidation[M](4)	1	0.158372	0.019492	4.14707	sp|Q14839|CHD4_HUMAN (1308)-sp|Q8TDI0|CHD5_HUMAN (1430)/sp|Q14839|CHD4_HUMAN (1308)-sp|Q14839|CHD4_HUMAN (1422)/	Intra-Protein	3	1	12	8	1	1
6793	CHD4only_BS3_HCD	20201218_QEHFX3_JLow_JZ_XLMS_C3.24171.24171.5.1.dta	5	2038.18	KTYEIWHR(2)-VAPLKIK(5)	Cross-Linked	BS3_DSS_extended	2038.18	null	1	0.158808	-0.000329	-0.161418	sp|Q14839|CHD4_HUMAN (1725)-sp|Q14839|CHD4_HUMAN (295)/	Intra-Protein	4	1	6	3	1	1
6794	CHD4only_BS3_HCD	20201218_QEHFX3_JLow_JZ_XLMS_C2.14753.14753.4.0.dta	4	3152.68	KLERPPETPTVDPTVKYER(14)-EDQIKK(5)	Cross-Linked	BS3_DSS_extended	3152.68	null	1	0.159567	-0.000288	-0.091351	sp|Q14839|CHD4_HUMAN (709)-sp|Q02224|CENPE_HUMAN (592)/sp|Q14839|CHD4_HUMAN (709)-sp|Q8TDI0|CHD5_HUMAN (918)/sp|Q14839|CHD4_HUMAN (709)-sp|Q2TB90|HKDC1_HUMAN (20)/sp|Q14839|CHD4_HUMAN (709)-sp|Q12873|CHD3_HUMAN (954)/sp|Q14839|CHD4_HUMAN (709)-sp|Q14839|CHD4_HUMAN (944)/	Intra-Protein	3	1	16	4	1	1
6795	CHD4only_BS3_HCD	20201218_QEHFX3_JLow_JZ_XLMS_C3.31381.31381.4.1.dta	4	2560.38	NMPSKTELIVR(4)-YYKYILTR(3)	Cross-Linked	BS3_DSS_extended	2560.38	Oxidation[M](2)	1	0.159665	-0.000826	-0.322608	sp|Q14839|CHD4_HUMAN (968)-sp|Q12873|CHD3_HUMAN (997)/sp|Q14839|CHD4_HUMAN (968)-sp|Q14839|CHD4_HUMAN (987)/	Intra-Protein	4	1	8.5	6.5	1	1
6796	CHD4only_BS3_HCD	20201218_QEHFX3_JLow_JZ_XLMS_C3.36368.36368.6.0.dta	6	5841.75	VCKDGGELLCCDTCPSSYHIHCLNPPLPEIPNGEWLCPR(3)-ILNHSVDKK(8)	Cross-Linked	BS3_DSS_extended	5841.74	Carbamidomethyl[C](2);Carbamidomethyl[C](10);Carbamidomethyl[C](11);Carbamidomethyl[C](14);Carbamidomethyl[C](22);Carbamidomethyl[C](37)	1	0.15977	0.007753	1.32717	sp|Q14839|CHD4_HUMAN (456)-sp|Q14839|CHD4_HUMAN (634)/	Intra-Protein	4	1	19	7	1	1
6797	CHD4only_BS3_HCD	20201218_QEHFX3_JLow_JZ_XLMS_C3.27608.27608.4.0.dta	4	2250.24	NMPSKTELIVR(5)-KVMIYR(1)	Cross-Linked	BS3_DSS_extended	2250.24	Oxidation[M](17)	1	0.159943	0.001182	0.525279	sp|Q14839|CHD4_HUMAN (969)-sp|Q8TDI0|CHD5_HUMAN (1142)/sp|Q14839|CHD4_HUMAN (969)-sp|Q14839|CHD4_HUMAN (1168)/	Intra-Protein	4	1	7.5	6.5	1	1
6798	CHD4only_BS3_HCD	20201218_QEHFX3_JLow_JZ_XLMS_C2.19833.19833.4.0.dta	4	2329.27	ISKGANPVEIR(3)-SIAKEGFEK(1)	Cross-Linked	BS3_DSS_extended	2329.28	null	1	0.159943	-0.002013	-0.864217	sp|P10809|CH60_HUMAN (133)-sp|P10809|CH60_HUMAN (122)/	Intra-Protein	3	1	12	4	1	1
6799	CHD4only_BS3_HCD	20201218_QEHFX3_JLow_JZ_XLMS_C3.28421.28421.5.0.dta	5	3520.83	KLERPPETPTVDPTVK(1)-YGIKPEWMMIHR(4)	Cross-Linked	BS3_DSS_extended	3520.83	Oxidation[M](28)	1	0.159976	-0.00161	-0.457278	sp|Q14839|CHD4_HUMAN (696)-sp|Q8TDI0|CHD5_HUMAN (588)/sp|Q14839|CHD4_HUMAN (696)-sp|Q14839|CHD4_HUMAN (618)/	Intra-Protein	4	1	11	9	1	1
6800	CHD4only_BS3_HCD	20201218_QEHFX3_JLow_JZ_XLMS_C2.33958.33958.4.0.dta	4	3286.59	FGTEELFKDEATDGGGDNK(8)-YYKYILTR(3)	Cross-Linked	BS3_DSS_extended	3286.58	null	1	0.16006	0.009454	2.87655	sp|Q14839|CHD4_HUMAN (1228)-sp|Q12873|CHD3_HUMAN (997)/sp|Q14839|CHD4_HUMAN (1228)-sp|Q14839|CHD4_HUMAN (987)/	Intra-Protein	3	1	13	8	1	1
6801	CHD4only_BS3_HCD	20201218_QEHFX3_JLow_JZ_XLMS_C3.27478.27478.5.0.dta	5	3520.83	KLERPPETPTVDPTVK(8)-YGIKPEWMMIHR(4)	Cross-Linked	BS3_DSS_extended	3520.83	Oxidation[M](27)	1	0.160102	-0.000557	-0.158201	sp|Q14839|CHD4_HUMAN (703)-sp|Q8TDI0|CHD5_HUMAN (588)/sp|Q14839|CHD4_HUMAN (703)-sp|Q14839|CHD4_HUMAN (618)/	Intra-Protein	4	1	10	9	1	1
6802	CHD4only_BS3_HCD	20201218_QEHFX3_JLow_JZ_XLMS_C2.37052.37052.5.0.dta	5	3789.84	DEATDGGGDNKEGEDSSVIHYDDK(11)-LLLLQKMLK(6)	Cross-Linked	BS3_DSS_extended	3789.84	null	1	0.160162	0.003795	1.00136	sp|Q14839|CHD4_HUMAN (1239)-sp|Q14839|CHD4_HUMAN (1057)/	Intra-Protein	3	1	27.5	7.5	1	1
6803	CHD4only_BS3_HCD	20201218_QEHFX3_JLow_JZ_XLMS_C3.40476.40476.5.2.dta	5	4168.16	TLTNYKAFSQFVRPLIAAK(6)-IEENSLKEEESIEGEK(5)	Cross-Linked	BS3_DSS_extended	4168.17	null	1	0.160304	-0.007051	-1.69163	sp|Q14839|CHD4_HUMAN (179)-sp|Q14839|CHD4_HUMAN (1570)/	Intra-Protein	4	1	6	8	1	1
6804	CHD4only_BS3_HCD	20201218_QEHFX3_JLow_JZ_XLMS_C3.33513.33513.4.0.dta	4	2245.26	NMPSKTELIVR(4)-LKADVFK(2)	Cross-Linked	BS3_DSS_extended	2245.26	null	1	0.160367	0.000746	0.332255	sp|Q14839|CHD4_HUMAN (968)-sp|Q8TDI0|CHD5_HUMAN (933)/sp|Q14839|CHD4_HUMAN (968)-sp|Q12873|CHD3_HUMAN (969)/sp|Q14839|CHD4_HUMAN (968)-sp|Q14839|CHD4_HUMAN (959)/	Intra-Protein	4	1	9	5	1	1
6805	CHD4only_BS3_HCD	20201218_QEHFX3_JLow_JZ_XLMS_C2.23856.23856.5.0.dta	5	4570.26	VEEKSAIDLTPIVVEDKEEK(4)-ERTEEPMETEPKGAADVEK(12)	Cross-Linked	BS3_DSS_extended	4570.25	Oxidation[M](30)	1	0.160523	0.011444	2.50402	sp|Q14839|CHD4_HUMAN (1647)-sp|Q14839|CHD4_HUMAN (1636)/	Intra-Protein	3	1	17.5	13.5	1	1
6806	CHD4only_BS3_HCD	20201218_QEHFX3_JLow_JZ_XLMS_C3.36336.36336.4.0.dta	4	2949.41	YGIKPEWMMIHR(4)-DPKFAEMEER(3)	Cross-Linked	BS3_DSS_extended	2949.41	null	1	0.16057	-0.000673	-0.228181	sp|Q8TDI0|CHD5_HUMAN (588)-sp|Q14839|CHD4_HUMAN (604)/sp|Q14839|CHD4_HUMAN (618)-sp|Q14839|CHD4_HUMAN (604)/	Intra-Protein	4	1	6.5	6.5	1	1
6807	CHD4only_BS3_HCD	20201218_QEHFX3_JLow_JZ_XLMS_C2.20670.20670.5.1.dta	5	5864.8	MSQPGSPSPKTPTPSTPGDTQPNTPAPVPPAEDGIK(8)-ERTEEPMETEPKGAADVEK(12)	Cross-Linked	BS3_DSS_extended	5864.8	null	1	0.160728	0.002797	0.476913	sp|Q14839|CHD4_HUMAN (1537)-sp|Q14839|CHD4_HUMAN (1636)/	Intra-Protein	3	1	13	6	1	1
6808	CHD4only_BS3_HCD	20201218_QEHFX3_JLow_JZ_XLMS_C2.21677.21677.4.0.dta	4	2848.41	EGEDSSVIHYDDKAIER(10)-NKFLAR(2)	Cross-Linked	BS3_DSS_extended	2848.41	null	1	0.160762	0.003447	1.21015	sp|Q14839|CHD4_HUMAN (1249)-sp|Q8TDI0|CHD5_HUMAN (1787)/sp|Q14839|CHD4_HUMAN (1249)-sp|Q12873|CHD3_HUMAN (1791)/sp|Q14839|CHD4_HUMAN (1249)-sp|Q14839|CHD4_HUMAN (1780)/sp|Q14839|CHD4_HUMAN (1249)-sp|O15315|RA51B_HUMAN (233)/	Intra-Protein	3	1	18.5	4.5	1	1
6809	CHD4only_BS3_HCD	20201218_QEHFX3_JLow_JZ_XLMS_C2.22936.22936.5.0.dta	5	4085.09	SAIDLTPIVVEDKEEKKEEEEK(16)-KEVMLQNGETPK(1)	Cross-Linked	BS3_DSS_extended	4085.07	Oxidation[M](29)	1	0.160804	0.018889	4.62391	sp|Q14839|CHD4_HUMAN (1663)-sp|Q14839|CHD4_HUMAN (1670)/	Intra-Protein	3	1	11.5	11.5	1	1
6810	CHD4only_BS3_HCD	20201218_QEHFX3_JLow_JZ_XLMS_C2.44596.44596.5.0.dta	5	4615.13	DEATDGGGDNKEGEDSSVIHYDDK(4)-QELDDILKFGTEELFK(8)	Cross-Linked	BS3_DSS_extended	4615.1	null	1	0.161102	0.034007	7.36864	sp|Q14839|CHD4_HUMAN (1232)-sp|Q8TDI0|CHD5_HUMAN (1194)/sp|Q14839|CHD4_HUMAN (1232)-sp|Q12873|CHD3_HUMAN (1230)/sp|Q14839|CHD4_HUMAN (1232)-sp|Q14839|CHD4_HUMAN (1220)/	Intra-Protein	3	1	10.5	11.5	1	1
6811	CHD4only_BS3_HCD	20201218_QEHFX3_JLow_JZ_XLMS_C2.31053.31053.5.0.dta	5	3805.84	DEATDGGGDNKEGEDSSVIHYDDK(11)-LLLLQKMLK(6)	Cross-Linked	BS3_DSS_extended	3805.83	Oxidation[M](34)	1	0.161499	0.00413	1.08518	sp|Q14839|CHD4_HUMAN (1239)-sp|Q14839|CHD4_HUMAN (1057)/	Intra-Protein	3	1	24.5	7.5	1	1
6812	CHD4only_BS3_HCD	20201218_QEHFX3_JLow_JZ_XLMS_C2.31969.31969.4.1.dta	4	2417.34	NMPSKTELIVR(4)-RLKADVFK(3)	Cross-Linked	BS3_DSS_extended	2417.36	Oxidation[M](2)	1	0.161622	-0.021227	-8.78107	sp|Q14839|CHD4_HUMAN (968)-sp|Q8TDI0|CHD5_HUMAN (933)/sp|Q14839|CHD4_HUMAN (968)-sp|Q12873|CHD3_HUMAN (969)/sp|Q14839|CHD4_HUMAN (968)-sp|Q14839|CHD4_HUMAN (959)/	Intra-Protein	3	1	9	5	1	1
6813	CHD4only_BS3_HCD	20201218_QEHFX3_JLow_JZ_XLMS_C3.18270.18270.4.0.dta	4	2343.18	PGLGSKTGSMSK(6)-NNQSKFFR(5)	Cross-Linked	BS3_DSS_extended	2343.18	Oxidation[M](10)	1	0.161714	0.003909	1.66825	sp|Q14839|CHD4_HUMAN (1206)-sp|Q8TDI0|CHD5_HUMAN (858)/sp|Q14839|CHD4_HUMAN (1206)-sp|Q12873|CHD3_HUMAN (894)/sp|Q14839|CHD4_HUMAN (1206)-sp|Q14839|CHD4_HUMAN (884)/	Intra-Protein	4	1	10	8	1	1
6814	CHD4only_BS3_HCD	20201218_QEHFX3_JLow_JZ_XLMS_C2.37180.37180.4.1.dta	4	3352.59	EFEMWAPDMYVVTYVGDKDSR(18)-KEASVK(1)	Cross-Linked	BS3_DSS_extended	3352.57	Oxidation[M](4)	1	0.161893	0.009674	2.88554	sp|Q14839|CHD4_HUMAN (810)-sp|Q14839|CHD4_HUMAN (839)/	Intra-Protein	3	1	17	4	1	1
6815	CHD4only_BS3_HCD	20201218_QEHFX3_JLow_JZ_XLMS_C3.35748.35748.5.0.dta	5	3746.92	KCCNHPYLFPVAAMEAPK(7)-NDKDKPLPPLLAR(3)	Cross-Linked	BS3_DSS_extended	3746.92	Carbamidomethyl[C](2);Carbamidomethyl[C](3)	1	0.162383	-0.001461	-0.38992	sp|Q14839|CHD4_HUMAN (1023)-sp|Q14839|CHD4_HUMAN (1396)/	Intra-Protein	4	1	8	5	1	1
6816	CHD4only_BS3_HCD	20201218_QEHFX3_JLow_JZ_XLMS_C2.18549.18549.5.0.dta	5	3038.49	WSCPHCEKEGIQWEAK(8)-NPKIAVSK(3)	Cross-Linked	BS3_DSS_extended	3038.49	Carbamidomethyl[C](3);Carbamidomethyl[C](6)	1	0.162394	-0.000927	-0.305086	sp|Q14839|CHD4_HUMAN (416)-sp|Q14839|CHD4_HUMAN (195)/	Intra-Protein	3	1	13.5	6.5	1	1
6817	CHD4only_BS3_HCD	20201218_QEHFX3_JLow_JZ_XLMS_C3.18446.18446.4.0.dta	4	1745.06	LKADVFK(2)-ITQVAKK(6)	Cross-Linked	BS3_DSS_extended	1745.06	null	1	0.16259	0.001262	0.723186	sp|Q8TDI0|CHD5_HUMAN (933)-sp|Q14839|CHD4_HUMAN (1189)/sp|Q12873|CHD3_HUMAN (969)-sp|Q14839|CHD4_HUMAN (1189)/sp|Q14839|CHD4_HUMAN (959)-sp|Q14839|CHD4_HUMAN (1189)/	Intra-Protein	4	1	6	6	1	1
6818	CHD4only_BS3_HCD	20201218_QEHFX3_JLow_JZ_XLMS_C2.31674.31674.5.0.dta	5	3805.83	DEATDGGGDNKEGEDSSVIHYDDK(11)-LLLLQKMLK(6)	Cross-Linked	BS3_DSS_extended	3805.83	Oxidation[M](34)	1	0.162609	-0.002531	-0.665032	sp|Q14839|CHD4_HUMAN (1239)-sp|Q14839|CHD4_HUMAN (1057)/	Intra-Protein	3	1	15.5	6.5	1	1
6819	CHD4only_BS3_HCD	20201218_QEHFX3_JLow_JZ_XLMS_C2.23705.23705.4.0.dta	4	4807.27	STAPETAIECTQAPAPASEDEKVVVEPPEGEEK(18)-GAADVEKVEEK(7)	Cross-Linked	BS3_DSS_extended	4807.29	Carbamidomethyl[C](10)	1	0.162656	-0.019109	-3.97501	sp|Q14839|CHD4_HUMAN (1602)-sp|Q14839|CHD4_HUMAN (1643)/	Intra-Protein	3	1	13.5	4.5	1	1
6820	CHD4only_BS3_HCD	20201218_QEHFX3_JLow_JZ_XLMS_C2.30114.30114.5.0.dta	5	2746.43	EGEDSSVIHYDDK(5)-LLLLQKMLK(6)	Cross-Linked	BS3_DSS_extended	2746.42	Oxidation[M](23)	1	0.162786	0.003086	1.12364	sp|Q14839|CHD4_HUMAN (1244)-sp|Q14839|CHD4_HUMAN (1057)/	Intra-Protein	3	1	12.5	6.5	1	1
6821	CHD4only_BS3_HCD	20201218_QEHFX3_JLow_JZ_XLMS_C2.29584.29584.5.0.dta	5	3805.84	DEATDGGGDNKEGEDSSVIHYDDK(11)-LLLLQKMLK(6)	Cross-Linked	BS3_DSS_extended	3805.83	Oxidation[M](34)	1	0.162819	0.007809	2.05185	sp|Q14839|CHD4_HUMAN (1239)-sp|Q14839|CHD4_HUMAN (1057)/	Intra-Protein	3	1	28.5	9.5	1	1
6822	CHD4only_BS3_HCD	20201218_QEHFX3_JLow_JZ_XLMS_C3.37016.37016.5.0.dta	5	3260.74	LNPADAPNPVVFVATKDTR(15)-KALTHLEMR(1)	Cross-Linked	BS3_DSS_extended	3260.75	null	1	0.162876	-0.000404	-0.123898	sp|O94776|MTA2_HUMAN (610)-sp|O94776|MTA2_HUMAN (618)/	Intra-Protein	4	1	10.5	4.5	1	1
6823	CHD4only_BS3_HCD	20201218_QEHFX3_JLow_JZ_XLMS_C2.31106.31106.4.1.dta	4	3156.72	VEEKSAIDLTPIVVEDKEEK(4)-NKFLAR(2)	Cross-Linked	BS3_DSS_extended	3156.7	null	1	0.163256	0.012511	3.96331	sp|Q14839|CHD4_HUMAN (1647)-sp|Q8TDI0|CHD5_HUMAN (1787)/sp|Q14839|CHD4_HUMAN (1647)-sp|Q12873|CHD3_HUMAN (1791)/sp|Q14839|CHD4_HUMAN (1647)-sp|Q14839|CHD4_HUMAN (1780)/sp|Q14839|CHD4_HUMAN (1647)-sp|O15315|RA51B_HUMAN (233)/	Intra-Protein	3	1	19	5	1	1
6824	CHD4only_BS3_HCD	20201218_QEHFX3_JLow_JZ_XLMS_C2.19767.19767.5.0.dta	5	2984.59	KLERPPETPTVDPTVK(8)-NNQSKFFR(4)	Cross-Linked	BS3_DSS_extended	2984.58	null	1	0.163472	0.002851	0.955242	sp|Q14839|CHD4_HUMAN (703)-sp|Q8TDI0|CHD5_HUMAN (857)/sp|Q14839|CHD4_HUMAN (703)-sp|Q12873|CHD3_HUMAN (893)/sp|Q14839|CHD4_HUMAN (703)-sp|Q14839|CHD4_HUMAN (883)/	Intra-Protein	3	1	10	6	1	1
6825	CHD4only_BS3_HCD	20201218_QEHFX3_JLow_JZ_XLMS_C2.4228.4228.4.3.dta	4	1629.92	LKNNQSK(2)-KEASVK(1)	Cross-Linked	BS3_DSS_extended	1629.92	null	1	0.163594	0.000301	0.184672	sp|Q8TDI0|CHD5_HUMAN (853)-sp|Q14839|CHD4_HUMAN (839)/sp|Q12873|CHD3_HUMAN (889)-sp|Q14839|CHD4_HUMAN (839)/sp|Q14839|CHD4_HUMAN (879)-sp|Q14839|CHD4_HUMAN (839)/	Intra-Protein	3	1	4.5	5.5	1	1
6826	CHD4only_BS3_HCD	20201218_QEHFX3_JLow_JZ_XLMS_C3.28125.28125.4.0.dta	4	2003.13	KAFLNAIMR(1)-VEKAEVK(3)	Cross-Linked	BS3_DSS_extended	2003.14	null	1	0.163841	-0.001091	-0.544646	sp|Q8TDI0|CHD5_HUMAN (1430)-sp|Q14839|CHD4_HUMAN (1620)/sp|Q14839|CHD4_HUMAN (1422)-sp|Q14839|CHD4_HUMAN (1620)/	Intra-Protein	4	1	9	6	1	1
6827	CHD4only_BS3_HCD	20201218_QEHFX3_JLow_JZ_XLMS_C2.27191.27191.6.1.dta	6	4077.06	KCCNHPYLFPVAAMEAPK(1)-KLERPPETPTVDPTVK(8)	Cross-Linked	BS3_DSS_extended	4077.06	Carbamidomethyl[C](2);Carbamidomethyl[C](3)	1	0.163922	-0.0048	-1.17732	sp|Q14839|CHD4_HUMAN (1017)-sp|Q14839|CHD4_HUMAN (703)/	Intra-Protein	3	1	11.5	10.5	1	1
6828	CHD4only_BS3_HCD	20201218_QEHFX3_JLow_JZ_XLMS_C3.27501.27501.5.0.dta	5	4069.09	SAIDLTPIVVEDKEEKKEEEEK(17)-KEVMLQNGETPK(1)	Cross-Linked	BS3_DSS_extended	4069.08	null	1	0.1641	0.008797	2.16192	sp|Q14839|CHD4_HUMAN (1664)-sp|Q14839|CHD4_HUMAN (1670)/	Intra-Protein	4	1	4.5	7.5	1	1
6829	CHD4only_BS3_HCD	20201218_QEHFX3_JLow_JZ_XLMS_C2.30961.30961.5.0.dta	5	3805.84	DEATDGGGDNKEGEDSSVIHYDDK(11)-LLLLQKMLK(6)	Cross-Linked	BS3_DSS_extended	3805.83	Oxidation[M](34)	1	0.164109	0.002314	0.608014	sp|Q14839|CHD4_HUMAN (1239)-sp|Q14839|CHD4_HUMAN (1057)/	Intra-Protein	3	1	16.5	6.5	1	1
6830	CHD4only_BS3_HCD	20201218_QEHFX3_JLow_JZ_XLMS_C2.34364.34364.4.0.dta	4	2694.3	EGEDSSVIHYDDK(6)-KAFLNAIMR(1)	Cross-Linked	BS3_DSS_extended	2694.31	null	1	0.16418	-0.005371	-1.99346	sp|Q14839|CHD4_HUMAN (1245)-sp|Q8TDI0|CHD5_HUMAN (1430)/sp|Q14839|CHD4_HUMAN (1245)-sp|Q14839|CHD4_HUMAN (1422)/	Intra-Protein	3	1	7	7	1	1
6831	CHD4only_BS3_HCD	20201218_QEHFX3_JLow_JZ_XLMS_C2.25950.25950.5.0.dta	5	4495.99	KNDMDEPPSGDFGGDEEKSR(18)-KCCNHPYLFPVAAMEAPK(1)	Cross-Linked	BS3_DSS_extended	4495.99	Oxidation[M](4);Carbamidomethyl[C](25);Carbamidomethyl[C](26)	1	0.16426	0.000161	0.03581	sp|Q14839|CHD4_HUMAN (594)-sp|Q14839|CHD4_HUMAN (1017)/	Intra-Protein	3	1	11	9	1	1
6832	CHD4only_BS3_HCD	20201218_QEHFX3_JLow_JZ_XLMS_C3.17460.17460.4.0.dta	4	1815.05	NPKIAVSK(3)-LGGFGSKR(6)	Cross-Linked	BS3_DSS_extended	1815.05	null	1	0.164262	0.00026	0.143247	sp|Q14839|CHD4_HUMAN (195)-sp|Q14839|CHD4_HUMAN (303)/	Intra-Protein	4	1	7	6	1	1
6833	CHD4only_BS3_HCD	20201218_QEHFX3_JLow_JZ_XLMS_C3.24486.24486.4.0.dta	4	1926.03	NNQSKFFR(4)-NKFLAR(2)	Cross-Linked	BS3_DSS_extended	1926.03	null	1	0.164397	-0.000267	-0.138627	sp|Q8TDI0|CHD5_HUMAN (857)-sp|Q8TDI0|CHD5_HUMAN (1787)/sp|Q8TDI0|CHD5_HUMAN (857)-sp|Q12873|CHD3_HUMAN (1791)/sp|Q8TDI0|CHD5_HUMAN (857)-sp|Q14839|CHD4_HUMAN (1780)/sp|Q8TDI0|CHD5_HUMAN (857)-sp|O15315|RA51B_HUMAN (233)/sp|Q12873|CHD3_HUMAN (893)-sp|Q8TDI0|CHD5_HUMAN (1787)/sp|Q12873|CHD3_HUMAN (893)-sp|Q12873|CHD3_HUMAN (1791)/sp|Q12873|CHD3_HUMAN (893)-sp|Q14839|CHD4_HUMAN (1780)/sp|Q12873|CHD3…	Intra-Protein	4	1	5	6	1	1
6834	CHD4only_BS3_HCD	20201218_QEHFX3_JLow_JZ_XLMS_C3.28761.28761.5.0.dta	5	3261.56	WSCPHCEKEGIQWEAK(2)-KAFLNAIMR(1)	Cross-Linked	BS3_DSS_extended	3261.56	Carbamidomethyl[C](3);Carbamidomethyl[C](6);Oxidation[M](27)	1	0.164609	0.000212	0.064999	sp|Q14839|CHD4_HUMAN (410)-sp|Q8TDI0|CHD5_HUMAN (1430)/sp|Q14839|CHD4_HUMAN (410)-sp|Q14839|CHD4_HUMAN (1422)/	Intra-Protein	4	1	6	14	1	1
6835	CHD4only_BS3_HCD	20201218_QEHFX3_JLow_JZ_XLMS_C2.30536.30536.3.0.dta	3	2024.14	DKPLPPLLAR(2)-SEKEFK(3)	Cross-Linked	BS3_DSS_extended	2024.14	null	1	0.164728	0.002591	1.28005	sp|Q8TDI0|CHD5_HUMAN (1406)-sp|Q14839|CHD4_HUMAN (1454)/sp|Q12873|CHD3_HUMAN (1394)-sp|Q14839|CHD4_HUMAN (1454)/sp|Q14839|CHD4_HUMAN (1398)-sp|Q14839|CHD4_HUMAN (1454)/	Intra-Protein	3	1	16	8	1	1
6836	CHD4only_BS3_HCD	20201218_QEHFX3_JLow_JZ_XLMS_C2.19870.19870.6.0.dta	6	2707.51	GLRNDKDKPLPPLLAR(6)-SEKEFK(3)	Cross-Linked	BS3_DSS_extended	2707.51	null	1	0.165118	0.00091	0.336102	sp|Q14839|CHD4_HUMAN (1396)-sp|Q14839|CHD4_HUMAN (1454)/	Intra-Protein	3	1	22	8	1	1
6837	CHD4only_BS3_HCD	20201218_QEHFX3_JLow_JZ_XLMS_C2.37089.37089.5.0.dta	5	3789.84	DEATDGGGDNKEGEDSSVIHYDDK(11)-LLLLQKMLK(6)	Cross-Linked	BS3_DSS_extended	3789.84	null	1	0.166136	0.003954	1.04332	sp|Q14839|CHD4_HUMAN (1239)-sp|Q14839|CHD4_HUMAN (1057)/	Intra-Protein	3	1	16.5	5.5	1	1
6838	CHD4only_BS3_HCD	20201218_QEHFX3_JLow_JZ_XLMS_C3.23739.23739.4.0.dta	4	2590.36	PGLGSKTGSMSK(5)-NMPSKTELIVR(4)	Cross-Linked	BS3_DSS_extended	2590.36	Oxidation[M](17)	1	0.166275	0.002049	0.79101	sp|Q14839|CHD4_HUMAN (1205)-sp|Q14839|CHD4_HUMAN (968)/	Intra-Protein	4	1	7	10	1	1
6839	CHD4only_BS3_HCD	20201218_QEHFX3_JLow_JZ_XLMS_C2.36849.36849.6.1.dta	6	3830.88	KCCNHPYLFPVAAMEAPK(1)-YGIKPEWMMIHR(4)	Cross-Linked	BS3_DSS_extended	3830.85	Carbamidomethyl[C](2);Carbamidomethyl[C](3)	1	0.166288	0.024875	6.49334	sp|Q14839|CHD4_HUMAN (1017)-sp|Q8TDI0|CHD5_HUMAN (588)/sp|Q14839|CHD4_HUMAN (1017)-sp|Q14839|CHD4_HUMAN (618)/	Intra-Protein	3	1	13	12	1	1
6840	CHD4only_BS3_HCD	20201218_QEHFX3_JLow_JZ_XLMS_C2.30704.30704.4.0.dta	4	2024.15	DKPLPPLLAR(2)-SEKEFK(3)	Cross-Linked	BS3_DSS_extended	2024.14	null	1	0.166514	0.003537	1.74741	sp|Q8TDI0|CHD5_HUMAN (1406)-sp|Q14839|CHD4_HUMAN (1454)/sp|Q12873|CHD3_HUMAN (1394)-sp|Q14839|CHD4_HUMAN (1454)/sp|Q14839|CHD4_HUMAN (1398)-sp|Q14839|CHD4_HUMAN (1454)/	Intra-Protein	3	1	11	6	1	1
6841	CHD4only_BS3_HCD	20201218_QEHFX3_JLow_JZ_XLMS_C2.23659.23659.5.0.dta	5	4085.08	SAIDLTPIVVEDKEEKKEEEEK(17)-KEVMLQNGETPK(1)	Cross-Linked	BS3_DSS_extended	4085.07	Oxidation[M](29)	1	0.166939	0.006008	1.47072	sp|Q14839|CHD4_HUMAN (1664)-sp|Q14839|CHD4_HUMAN (1670)/	Intra-Protein	3	1	10.5	9.5	1	1
6842	CHD4only_BS3_HCD	20201218_QEHFX3_JLow_JZ_XLMS_C2.28003.28003.4.0.dta	4	3907.78	KNDMDEPPSGDFGGDEEKSR(18)-YGIKPEWMMIHR(4)	Cross-Linked	BS3_DSS_extended	3907.77	null	1	0.167131	0.009615	2.46048	sp|Q14839|CHD4_HUMAN (594)-sp|Q8TDI0|CHD5_HUMAN (588)/sp|Q14839|CHD4_HUMAN (594)-sp|Q14839|CHD4_HUMAN (618)/	Intra-Protein	3	1	8.5	11.5	1	1
6843	CHD4only_BS3_HCD	20201218_QEHFX3_JLow_JZ_XLMS_C3.24498.24498.4.0.dta	4	1926.03	NNQSKFFR(4)-NKFLAR(2)	Cross-Linked	BS3_DSS_extended	1926.03	null	1	0.167166	-0.000405	-0.210277	sp|Q8TDI0|CHD5_HUMAN (857)-sp|Q8TDI0|CHD5_HUMAN (1787)/sp|Q8TDI0|CHD5_HUMAN (857)-sp|Q12873|CHD3_HUMAN (1791)/sp|Q8TDI0|CHD5_HUMAN (857)-sp|Q14839|CHD4_HUMAN (1780)/sp|Q8TDI0|CHD5_HUMAN (857)-sp|O15315|RA51B_HUMAN (233)/sp|Q12873|CHD3_HUMAN (893)-sp|Q8TDI0|CHD5_HUMAN (1787)/sp|Q12873|CHD3_HUMAN (893)-sp|Q12873|CHD3_HUMAN (1791)/sp|Q12873|CHD3_HUMAN (893)-sp|Q14839|CHD4_HUMAN (1780)/sp|Q12873|CHD3…	Intra-Protein	4	1	5	4	1	1
6844	CHD4only_BS3_HCD	20201218_QEHFX3_JLow_JZ_XLMS_C3.26938.26938.4.3.dta	4	1995.19	GLKVDLAQR(3)-LKVTELR(2)	Cross-Linked	BS3_DSS_extended	1995.2	null	1	0.167206	-0.001307	-0.655073	sp|Q1KMD3|HNRL2_HUMAN (26)-sp|Q1KMD3|HNRL2_HUMAN (7)/	Intra-Protein	4	1	8.5	5.5	1	1
6845	CHD4only_BS3_HCD	20201218_QEHFX3_JLow_JZ_XLMS_C3.19642.19642.4.0.dta	4	1918.07	YYKYILTR(1)-KEASVK(1)	Cross-Linked	BS3_DSS_extended	1918.07	null	1	0.167267	0.000926	0.482777	sp|Q12873|CHD3_HUMAN (995)-sp|Q14839|CHD4_HUMAN (839)/sp|Q14839|CHD4_HUMAN (985)-sp|Q14839|CHD4_HUMAN (839)/	Intra-Protein	4	1	5	6	1	1
6846	CHD4only_BS3_HCD	20201218_QEHFX3_JLow_JZ_XLMS_C3.32081.32081.5.0.dta	5	2746.42	EGEDSSVIHYDDK(5)-LLLLQKMLK(6)	Cross-Linked	BS3_DSS_extended	2746.42	Oxidation[M](23)	1	0.167291	-0.001106	-0.402706	sp|Q14839|CHD4_HUMAN (1244)-sp|Q14839|CHD4_HUMAN (1057)/	Intra-Protein	4	1	13.5	5.5	1	1
6847	CHD4only_BS3_HCD	20201218_QEHFX3_JLow_JZ_XLMS_C2.16870.16870.4.0.dta	4	3604.75	FAEVECLAESHQHLSK(15)-ESMAGNKPANAVLHK(7)	Cross-Linked	BS3_DSS_extended	3604.75	Carbamidomethyl[C](6);Oxidation[M](22)	1	0.167603	0.000373	0.103475	sp|Q14839|CHD4_HUMAN (1836)-sp|Q14839|CHD4_HUMAN (1844)/	Intra-Protein	3	1	8.5	14.5	1	1
6848	CHD4only_BS3_HCD	20201218_QEHFX3_JLow_JZ_XLMS_C2.15597.15597.4.0.dta	4	1976.09	LKAWNDIK(2)-KVYASQR(1)	Cross-Linked	BS3_DSS_extended	1976.1	null	1	0.167775	-0.008335	-4.21791	sp|P36578|RL4_HUMAN (175)-sp|P36578|RL4_HUMAN (182)/	Intra-Protein	3	1	5	7	1	1
6849	CHD4only_BS3_HCD	20201218_QEHFX3_JLow_JZ_XLMS_C3.31114.31114.5.0.dta	5	3085.56	FAEVECLAESHQHLSK(10)-KAFLNAIMR(1)	Cross-Linked	BS3_DSS_extended	3085.56	Carbamidomethyl[C](6)	1	0.167817	0.001468	0.475765	sp|Q14839|CHD4_HUMAN (1831)-sp|Q8TDI0|CHD5_HUMAN (1430)/sp|Q14839|CHD4_HUMAN (1831)-sp|Q14839|CHD4_HUMAN (1422)/	Intra-Protein	4	1	6	7	1	1
6850	CHD4only_BS3_HCD	20201218_QEHFX3_JLow_JZ_XLMS_C2.24858.24858.6.0.dta	6	4069.1	KEEEEKKEVMLQNGETPK(6)-SAIDLTPIVVEDKEEK(13)	Cross-Linked	BS3_DSS_extended	4069.08	null	1	0.168045	0.018414	4.52535	sp|Q14839|CHD4_HUMAN (1669)-sp|Q14839|CHD4_HUMAN (1660)/	Intra-Protein	3	1	12.5	9.5	1	1
6851	CHD4only_BS3_HCD	20201218_QEHFX3_JLow_JZ_XLMS_C3.26559.26559.4.0.dta	4	1738.06	SKLILFPR(1)-KPSAPK(1)	Cross-Linked	BS3_DSS_extended	1738.06	null	1	0.168095	-0.001153	-0.663382	sp|P26373|RL13_HUMAN (122)-sp|P26373|RL13_HUMAN (130)/	Intra-Protein	4	1	6	5	1	1
6852	CHD4only_BS3_HCD	20201218_QEHFX3_JLow_JZ_XLMS_C2.35910.35910.7.0.dta	7	6595.14	VCKDGGELLCCDTCPSSYHIHCLNPPLPEIPNGEWLCPR(3)-KLERPPETPTVDPTVK(1)	Cross-Linked	BS3_DSS_extended	6595.13	Carbamidomethyl[C](2);Carbamidomethyl[C](10);Carbamidomethyl[C](11);Carbamidomethyl[C](14);Carbamidomethyl[C](22);Carbamidomethyl[C](37)	1	0.168112	0.010681	1.61953	sp|Q14839|CHD4_HUMAN (456)-sp|Q14839|CHD4_HUMAN (696)/	Intra-Protein	3	1	16	7	1	1
6853	CHD4only_BS3_HCD	20201218_QEHFX3_JLow_JZ_XLMS_C2.24813.24813.4.0.dta	4	3822.82	KCCNHPYLFPVAAMEAPK(1)-KQVNYNDGSQEDR(1)	Cross-Linked	BS3_DSS_extended	3822.77	Carbamidomethyl[C](2);Carbamidomethyl[C](3)	1	0.16839	0.054787	14.3318	sp|Q14839|CHD4_HUMAN (1017)-sp|Q14839|CHD4_HUMAN (1341)/	Intra-Protein	3	1	10	11	1	1
6854	CHD4only_BS3_HCD	20201218_QEHFX3_JLow_JZ_XLMS_C2.35781.35781.6.0.dta	6	5616.58	VCKDGGELLCCDTCPSSYHIHCLNPPLPEIPNGEWLCPR(3)-EGKGPNAR(3)	Cross-Linked	BS3_DSS_extended	5616.57	Carbamidomethyl[C](2);Carbamidomethyl[C](10);Carbamidomethyl[C](11);Carbamidomethyl[C](14);Carbamidomethyl[C](22);Carbamidomethyl[C](37)	1	0.168529	0.009955	1.77243	sp|Q14839|CHD4_HUMAN (456)-sp|Q14839|CHD4_HUMAN (266)/	Intra-Protein	3	1	30.5	11.5	1	1
6855	CHD4only_BS3_HCD	20201218_QEHFX3_JLow_JZ_XLMS_C2.24853.24853.5.0.dta	5	3084.66	LERPPETPTVDPTVKYER(15)-LKADVFK(2)	Cross-Linked	BS3_DSS_extended	3084.66	null	1	0.168711	0.003411	1.10579	sp|Q14839|CHD4_HUMAN (711)-sp|Q8TDI0|CHD5_HUMAN (933)/sp|Q14839|CHD4_HUMAN (711)-sp|Q12873|CHD3_HUMAN (969)/sp|Q14839|CHD4_HUMAN (711)-sp|Q14839|CHD4_HUMAN (959)/	Intra-Protein	3	1	23	6	1	1
6856	CHD4only_BS3_HCD	20201218_QEHFX3_JLow_JZ_XLMS_C2.34613.34613.4.0.dta	4	3982.01	EVMLQNGETPKDLNDEK(11)-VEEKSAIDLTPIVVEDK(4)	Cross-Linked	BS3_DSS_extended	3982.01	null	1	0.168734	0.005573	1.39954	sp|Q14839|CHD4_HUMAN (1681)-sp|Q14839|CHD4_HUMAN (1647)/	Intra-Protein	3	1	12	13	1	1
6857	CHD4only_BS3_HCD	20201218_QEHFX3_JLow_JZ_XLMS_C2.36517.36517.5.0.dta	5	4036.96	DLPYDQASWESEDVEIQDYDLFK(4)-KGHVHYLIK(1)	Cross-Linked	BS3_DSS_extended	4036.95	null	1	0.168898	0.008369	2.0731	sp|Q14839|CHD4_HUMAN (649)-sp|Q14839|CHD4_HUMAN (635)/	Intra-Protein	3	1	12.5	5.5	1	1
6858	CHD4only_BS3_HCD	20201218_QEHFX3_JLow_JZ_XLMS_C2.20373.20373.4.0.dta	4	2453.33	VVVEPPEGEEKVEK(11)-NKFLAR(2)	Cross-Linked	BS3_DSS_extended	2453.33	null	1	0.169061	0.002585	1.05367	sp|Q14839|CHD4_HUMAN (1617)-sp|Q8TDI0|CHD5_HUMAN (1787)/sp|Q14839|CHD4_HUMAN (1617)-sp|Q12873|CHD3_HUMAN (1791)/sp|Q14839|CHD4_HUMAN (1617)-sp|Q14839|CHD4_HUMAN (1780)/sp|Q14839|CHD4_HUMAN (1617)-sp|O15315|RA51B_HUMAN (233)/	Intra-Protein	3	1	12	5	1	1
6859	CHD4only_BS3_HCD	20201218_QEHFX3_JLow_JZ_XLMS_C2.24938.24938.6.0.dta	6	4069.1	SAIDLTPIVVEDKEEKKEEEEK(17)-KEVMLQNGETPK(1)	Cross-Linked	BS3_DSS_extended	4069.08	null	1	0.169319	0.019565	4.80821	sp|Q14839|CHD4_HUMAN (1664)-sp|Q14839|CHD4_HUMAN (1670)/	Intra-Protein	3	1	11	8	1	1
6860	CHD4only_BS3_HCD	20201218_QEHFX3_JLow_JZ_XLMS_C2.39604.39604.4.0.dta	4	3084.51	QEESVDPDYWEKLLR(12)-NNQSKFFR(4)	Cross-Linked	BS3_DSS_extended	3084.51	null	1	0.170471	0.006555	2.12514	sp|Q14839|CHD4_HUMAN (1316)-sp|Q8TDI0|CHD5_HUMAN (857)/sp|Q14839|CHD4_HUMAN (1316)-sp|Q12873|CHD3_HUMAN (893)/sp|Q14839|CHD4_HUMAN (1316)-sp|Q14839|CHD4_HUMAN (883)/	Intra-Protein	3	1	10.5	4.5	1	1
6861	CHD4only_BS3_HCD	20201218_QEHFX3_JLow_JZ_XLMS_C3.28331.28331.4.0.dta	4	2401.37	NMPSKTELIVR(4)-RLKADVFK(3)	Cross-Linked	BS3_DSS_extended	2401.36	null	1	0.170872	0.002449	1.01984	sp|Q14839|CHD4_HUMAN (968)-sp|Q8TDI0|CHD5_HUMAN (933)/sp|Q14839|CHD4_HUMAN (968)-sp|Q12873|CHD3_HUMAN (969)/sp|Q14839|CHD4_HUMAN (968)-sp|Q14839|CHD4_HUMAN (959)/	Intra-Protein	4	1	10	4	1	1
6862	CHD4only_BS3_HCD	20201218_QEHFX3_JLow_JZ_XLMS_C2.23634.23634.5.0.dta	5	5092.51	MSQPGSPSPKTPTPSTPGDTQPNTPAPVPPAEDGIK(10)-KEVMLQNGETPK(1)	Cross-Linked	BS3_DSS_extended	5092.51	null	1	0.170888	-0.007776	-1.52695	sp|Q14839|CHD4_HUMAN (1539)-sp|Q14839|CHD4_HUMAN (1670)/	Intra-Protein	3	1	10.5	7.5	1	1
6863	CHD4only_BS3_HCD	20201218_QEHFX3_JLow_JZ_XLMS_C2.29033.29033.5.0.dta	5	4367.9	NDMDEPPSGDFGGDEEKSR(17)-KCCNHPYLFPVAAMEAPK(7)	Cross-Linked	BS3_DSS_extended	4367.9	Oxidation[M](3);Carbamidomethyl[C](24);Carbamidomethyl[C](25)	1	0.171212	0.002371	0.542824	sp|Q14839|CHD4_HUMAN (594)-sp|Q14839|CHD4_HUMAN (1023)/	Intra-Protein	3	1	13	10	1	1
6864	CHD4only_BS3_HCD	20201218_QEHFX3_JLow_JZ_XLMS_C2.27078.27078.5.0.dta	5	5709.79	TPTPSTPGDTQPNTPAPVPPAEDGIKIEENSLKEEESIEGEK(26)-KMSQPGSPSPK(1)	Cross-Linked	BS3_DSS_extended	5709.78	null	1	0.17158	0.001976	0.346073	sp|Q14839|CHD4_HUMAN (1565)-sp|Q14839|CHD4_HUMAN (1529)/	Intra-Protein	3	1	14.5	6.5	1	1
6865	CHD4only_BS3_HCD	20201218_QEHFX3_JLow_JZ_XLMS_C2.22477.22477.4.0.dta	4	4435.17	STAPETAIECTQAPAPASEDEKVVVEPPEGEEK(18)-VEKAEVK(3)	Cross-Linked	BS3_DSS_extended	4435.16	Carbamidomethyl[C](10)	1	0.172218	0.007662	1.72756	sp|Q14839|CHD4_HUMAN (1602)-sp|Q14839|CHD4_HUMAN (1620)/	Intra-Protein	3	1	18.5	4.5	1	1
6866	CHD4only_BS3_HCD	20201218_QEHFX3_JLow_JZ_XLMS_C2.34891.34891.4.0.dta	4	2401.34	NMPSKTELIVR(4)-RLKADVFK(3)	Cross-Linked	BS3_DSS_extended	2401.36	null	1	0.172224	-0.02	-8.3286	sp|Q14839|CHD4_HUMAN (968)-sp|Q8TDI0|CHD5_HUMAN (933)/sp|Q14839|CHD4_HUMAN (968)-sp|Q12873|CHD3_HUMAN (969)/sp|Q14839|CHD4_HUMAN (968)-sp|Q14839|CHD4_HUMAN (959)/	Intra-Protein	3	1	9	7	1	1
6867	CHD4only_BS3_HCD	20201218_QEHFX3_JLow_JZ_XLMS_C3.27847.27847.5.0.dta	5	2786.36	APEGKWSCPHCEK(7)-KAFLNAIMR(1)	Cross-Linked	BS3_DSS_extended	2786.36	Carbamidomethyl[C](8);Carbamidomethyl[C](11)	1	0.172372	0.003387	1.21557	sp|Q8TDI0|CHD5_HUMAN (383)-sp|Q8TDI0|CHD5_HUMAN (1430)/sp|Q8TDI0|CHD5_HUMAN (383)-sp|Q14839|CHD4_HUMAN (1422)/sp|Q12873|CHD3_HUMAN (419)-sp|Q8TDI0|CHD5_HUMAN (1430)/sp|Q12873|CHD3_HUMAN (419)-sp|Q14839|CHD4_HUMAN (1422)/sp|Q14839|CHD4_HUMAN (410)-sp|Q8TDI0|CHD5_HUMAN (1430)/sp|Q14839|CHD4_HUMAN (410)-sp|Q14839|CHD4_HUMAN (1422)/	Intra-Protein	4	1	6	6	1	1
6868	CHD4only_BS3_HCD	20201218_QEHFX3_JLow_JZ_XLMS_C3.27500.27500.4.0.dta	4	3034.5	KCCNHPYLFPVAAMEAPK(7)-NKFLAR(2)	Cross-Linked	BS3_DSS_extended	3034.51	Carbamidomethyl[C](2);Carbamidomethyl[C](3);Oxidation[M](14)	1	0.172373	-0.009056	-2.98434	sp|Q14839|CHD4_HUMAN (1023)-sp|Q8TDI0|CHD5_HUMAN (1787)/sp|Q14839|CHD4_HUMAN (1023)-sp|Q12873|CHD3_HUMAN (1791)/sp|Q14839|CHD4_HUMAN (1023)-sp|Q14839|CHD4_HUMAN (1780)/sp|Q14839|CHD4_HUMAN (1023)-sp|O15315|RA51B_HUMAN (233)/	Intra-Protein	4	1	12	4	1	1
6869	CHD4only_BS3_HCD	20201218_QEHFX3_JLow_JZ_XLMS_C1.1963.1963.5.2.dta	5	3187.74	MMLTHLVVRPGLGSKTGSMSK(14)-LKADVFK(2)	Cross-Linked	BS3_DSS_extended	3187.74	null	1	0.172399	-0.002328	-0.730298	sp|Q14839|CHD4_HUMAN (1205)-sp|Q8TDI0|CHD5_HUMAN (933)/sp|Q14839|CHD4_HUMAN (1205)-sp|Q12873|CHD3_HUMAN (969)/sp|Q14839|CHD4_HUMAN (1205)-sp|Q14839|CHD4_HUMAN (959)/	Intra-Protein	1	1	10.5	4.5	1	1
6870	CHD4only_BS3_HCD	20201218_QEHFX3_JLow_JZ_XLMS_C2.27131.27131.4.0.dta	4	3374.65	KNDMDEPPSGDFGGDEEKSR(18)-VQKILIWK(3)	Cross-Linked	BS3_DSS_extended	3374.66	null	1	0.172565	-0.004765	-1.41199	sp|Q14839|CHD4_HUMAN (594)-sp|Q14839|CHD4_HUMAN (504)/	Intra-Protein	3	1	12	6	1	1
6871	CHD4only_BS3_HCD	20201218_QEHFX3_JLow_JZ_XLMS_C2.22999.22999.6.0.dta	6	4350.04	MMLTHLVVRPGLGSKTGSMSK(14)-KNDMDEPPSGDFGGDEEK(1)	Cross-Linked	BS3_DSS_extended	4350.04	Oxidation[M](2)	1	0.173413	0.001966	0.45195	sp|Q14839|CHD4_HUMAN (1205)-sp|Q14839|CHD4_HUMAN (577)/	Intra-Protein	3	1	14.5	12.5	1	1
6872	CHD4only_BS3_HCD	20201218_QEHFX3_JLow_JZ_XLMS_C2.29147.29147.4.0.dta	4	2606.35	EEESIEGEKEVK(9)-KAFLNAIMR(1)	Cross-Linked	BS3_DSS_extended	2606.34	null	1	0.173429	0.007581	2.90868	sp|Q14839|CHD4_HUMAN (1581)-sp|Q8TDI0|CHD5_HUMAN (1430)/sp|Q14839|CHD4_HUMAN (1581)-sp|Q14839|CHD4_HUMAN (1422)/	Intra-Protein	3	1	11	9	1	1
6873	CHD4only_BS3_HCD	20201218_QEHFX3_JLow_JZ_XLMS_C3.28334.28334.4.2.dta	4	3435.66	KCCNHPYLFPVAAMEAPK(1)-PGLGSKTGSMSK(5)	Cross-Linked	BS3_DSS_extended	3435.66	Carbamidomethyl[C](2);Carbamidomethyl[C](3);Oxidation[M](31)	1	0.173509	0.004791	1.39449	sp|Q14839|CHD4_HUMAN (1017)-sp|Q14839|CHD4_HUMAN (1205)/	Intra-Protein	4	1	4.5	7.5	1	1
6874	CHD4only_BS3_HCD	20201218_QEHFX3_JLow_JZ_XLMS_C2.20686.20686.5.0.dta	5	2837.47	VVVEPPEGEEKVEK(11)-KTYEIWHR(2)	Cross-Linked	BS3_DSS_extended	2837.47	null	1	0.173605	0.000399	0.140618	sp|Q14839|CHD4_HUMAN (1617)-sp|Q14839|CHD4_HUMAN (1725)/	Intra-Protein	3	1	11	9	1	1
6875	CHD4only_BS3_HCD	20201218_QEHFX3_JLow_JZ_XLMS_C2.28352.28352.4.0.dta	4	4781.4	MSQPGSPSPKTPTPSTPGDTQPNTPAPVPPAEDGIK(8)-GNFLEIKNK(7)	Cross-Linked	BS3_DSS_extended	4781.4	null	1	0.173937	0.003245	0.678672	sp|Q14839|CHD4_HUMAN (1537)-sp|Q14839|CHD4_HUMAN (1778)/	Intra-Protein	3	1	16	4	1	1
6876	CHD4only_BS3_HCD	20201218_QEHFX3_JLow_JZ_XLMS_C2.5034.5034.4.3.dta	4	2588.31	SYCAEIAHNVSSKNR(12)-KAIVER(1)	Cross-Linked	BS3_DSS_extended	2588.32	Carbamidomethyl[C](3)	1	0.174434	-0.016585	-6.40762	sp|P62910|RL32_HUMAN (105)-sp|P62910|RL32_HUMAN (109)/	Intra-Protein	3	1	21.5	4.5	1	1
6877	CHD4only_BS3_HCD	20201218_QEHFX3_JLow_JZ_XLMS_C2.35237.35237.4.0.dta	4	2401.34	NMPSKTELIVR(4)-RLKADVFK(3)	Cross-Linked	BS3_DSS_extended	2401.36	null	1	0.174457	-0.020358	-8.47768	sp|Q14839|CHD4_HUMAN (968)-sp|Q8TDI0|CHD5_HUMAN (933)/sp|Q14839|CHD4_HUMAN (968)-sp|Q12873|CHD3_HUMAN (969)/sp|Q14839|CHD4_HUMAN (968)-sp|Q14839|CHD4_HUMAN (959)/	Intra-Protein	3	1	12	6	1	1
6878	CHD4only_BS3_HCD	20201218_QEHFX3_JLow_JZ_XLMS_C2.4882.4882.5.0.dta	5	3153.54	AYHMVCLDPDMEKAPEGK(13)-RKPKGSPR(4)	Cross-Linked	BS3_DSS_extended	3153.56	Carbamidomethyl[C](6)	1	0.174589	-0.026515	-8.40795	sp|Q14839|CHD4_HUMAN (403)-sp|Q14839|CHD4_HUMAN (275)/	Intra-Protein	3	1	29	7	1	1
6879	CHD4only_BS3_HCD	20201218_QEHFX3_JLow_JZ_XLMS_C3.25947.25947.4.0.dta	4	1906.96	AYVSLFMR(4)-SEKEFK(3)	Cross-Linked	BS3_DSS_extended	1906.96	Oxidation[M](7)	1	0.174744	-0.000112	-0.058732	sp|Q8TDI0|CHD5_HUMAN (1469)-sp|Q14839|CHD4_HUMAN (1454)/sp|Q12873|CHD3_HUMAN (1457)-sp|Q14839|CHD4_HUMAN (1454)/sp|Q14839|CHD4_HUMAN (1461)-sp|Q14839|CHD4_HUMAN (1454)/	Intra-Protein	4	1	12	5	1	1
6880	CHD4only_BS3_HCD	20201218_QEHFX3_JLow_JZ_XLMS_C2.39442.39442.5.0.dta	5	3363.65	MLDLLEDFLEHEGYKYER(14)-NLKEGGHR(3)	Cross-Linked	BS3_DSS_extended	3363.63	Oxidation[M](1)	1	0.174751	0.018975	5.64123	sp|Q14839|CHD4_HUMAN (1091)-sp|Q14839|CHD4_HUMAN (1063)/	Intra-Protein	3	1	29.5	8.5	1	1
6881	CHD4only_BS3_HCD	20201218_QEHFX3_JLow_JZ_XLMS_C3.28716.28716.5.0.dta	5	2362.36	NDKDKPLPPLLAR(3)-NKFLAR(2)	Cross-Linked	BS3_DSS_extended	2362.36	null	1	0.174864	-0.00078	-0.330178	sp|Q14839|CHD4_HUMAN (1396)-sp|Q8TDI0|CHD5_HUMAN (1787)/sp|Q14839|CHD4_HUMAN (1396)-sp|Q12873|CHD3_HUMAN (1791)/sp|Q14839|CHD4_HUMAN (1396)-sp|Q14839|CHD4_HUMAN (1780)/sp|Q14839|CHD4_HUMAN (1396)-sp|O15315|RA51B_HUMAN (233)/	Intra-Protein	4	1	6.5	2.5	1	1
6882	CHD4only_BS3_HCD	20201218_QEHFX3_JLow_JZ_XLMS_C2.37574.37574.4.0.dta	4	3352.58	EFEMWAPDMYVVTYVGDKDSR(18)-KEASVK(1)	Cross-Linked	BS3_DSS_extended	3352.57	Oxidation[M](4)	1	0.174873	0.006136	1.83024	sp|Q14839|CHD4_HUMAN (810)-sp|Q14839|CHD4_HUMAN (839)/	Intra-Protein	3	1	9	4	1	1
6883	CHD4only_BS3_HCD	20201218_QEHFX3_JLow_JZ_XLMS_C2.30284.30284.5.0.dta	5	3805.83	DEATDGGGDNKEGEDSSVIHYDDK(11)-LLLLQKMLK(6)	Cross-Linked	BS3_DSS_extended	3805.83	Oxidation[M](34)	1	0.175195	-0.00239	-0.627984	sp|Q14839|CHD4_HUMAN (1239)-sp|Q14839|CHD4_HUMAN (1057)/	Intra-Protein	3	1	25.5	8.5	1	1
6884	CHD4only_BS3_HCD	20201218_QEHFX3_JLow_JZ_XLMS_C3.30091.30091.4.0.dta	4	1968.06	KAFLNAIMR(1)-SEKEFK(1)	Cross-Linked	BS3_DSS_extended	1968.06	null	1	0.175731	-0.001109	-0.563498	sp|Q8TDI0|CHD5_HUMAN (1430)-sp|Q14839|CHD4_HUMAN (1452)/sp|Q14839|CHD4_HUMAN (1422)-sp|Q14839|CHD4_HUMAN (1452)/	Intra-Protein	4	1	8	2	1	1
6885	CHD4only_BS3_HCD	20201218_QEHFX3_JLow_JZ_XLMS_C3.29945.29945.4.2.dta	4	2235.18	KAFLNAIMR(1)-CTCPALKGK(7)	Cross-Linked	BS3_DSS_extended	2235.18	Carbamidomethyl[C](13);Carbamidomethyl[C](15)	1	0.175975	-0.00435	-1.94615	sp|Q8TDI0|CHD5_HUMAN (1430)-sp|Q14839|CHD4_HUMAN (499)/sp|Q14839|CHD4_HUMAN (1422)-sp|Q14839|CHD4_HUMAN (499)/	Intra-Protein	4	1	7	7	1	1
6886	CHD4only_BS3_HCD	20201218_QEHFX3_JLow_JZ_XLMS_C3.33636.33636.4.0.dta	4	2463.4	IGQNKKVMIYR(5)-RLKADVFK(3)	Cross-Linked	BS3_DSS_extended	2463.43	null	1	0.175992	-0.023601	-9.58056	sp|Q8TDI0|CHD5_HUMAN (1141)-sp|Q8TDI0|CHD5_HUMAN (933)/sp|Q8TDI0|CHD5_HUMAN (1141)-sp|Q12873|CHD3_HUMAN (969)/sp|Q8TDI0|CHD5_HUMAN (1141)-sp|Q14839|CHD4_HUMAN (959)/sp|Q14839|CHD4_HUMAN (1167)-sp|Q8TDI0|CHD5_HUMAN (933)/sp|Q14839|CHD4_HUMAN (1167)-sp|Q12873|CHD3_HUMAN (969)/sp|Q14839|CHD4_HUMAN (1167)-sp|Q14839|CHD4_HUMAN (959)/	Intra-Protein	4	1	7	4	1	1
6887	CHD4only_BS3_HCD	20201218_QEHFX3_JLow_JZ_XLMS_C2.23008.23008.4.0.dta	4	2925.37	PGANSPEMWSEAIK(5)-TDDVHAKDNTR(10)	Cross-Linked	BS3_DSS_extended	2925.37	null	1	0.176033	0.003608	1.23335	sp|Q92499|DDX1_HUMAN (481)-sp|Q92499|DDX1_HUMAN (475)/	Intra-Protein	3	1	14	8	1	1
6888	CHD4only_BS3_HCD	20201218_QEHFX3_JLow_JZ_XLMS_C2.12643.12643.4.0.dta	4	3256.55	EVMLQNGETPKDLNDEK(9)-KMSQPGSPSPK(1)	Cross-Linked	BS3_DSS_extended	3256.57	Oxidation[M](3)	1	0.176175	-0.01707	-5.24171	sp|Q14839|CHD4_HUMAN (1679)-sp|Q14839|CHD4_HUMAN (1529)/	Intra-Protein	3	1	7.5	6.5	1	1
6889	CHD4only_BS3_HCD	20201218_QEHFX3_JLow_JZ_XLMS_C3.29966.29966.4.0.dta	4	2590.38	KEVMLQNGETPK(1)-KAFLNAIMR(1)	Cross-Linked	BS3_DSS_extended	2590.37	Oxidation[M](4)	1	0.176193	0.006094	2.35256	sp|Q14839|CHD4_HUMAN (1670)-sp|Q8TDI0|CHD5_HUMAN (1430)/sp|Q14839|CHD4_HUMAN (1670)-sp|Q14839|CHD4_HUMAN (1422)/	Intra-Protein	4	1	6	7	1	1
6890	CHD4only_BS3_HCD	20201218_QEHFX3_JLow_JZ_XLMS_C2.28498.28498.4.0.dta	4	3147.52	KNDMDEPPSGDFGGDEEK(1)-VQKILIWK(3)	Cross-Linked	BS3_DSS_extended	3147.52	Oxidation[M](4)	1	0.176365	0.003216	1.02176	sp|Q14839|CHD4_HUMAN (577)-sp|Q14839|CHD4_HUMAN (504)/	Intra-Protein	3	1	13.5	5.5	1	1
6891	CHD4only_BS3_HCD	20201218_QEHFX3_JLow_JZ_XLMS_C3.26292.26292.4.0.dta	4	1906.96	AYVSLFMR(4)-SEKEFK(3)	Cross-Linked	BS3_DSS_extended	1906.96	Oxidation[M](7)	1	0.176758	-0.002158	-1.13164	sp|Q8TDI0|CHD5_HUMAN (1469)-sp|Q14839|CHD4_HUMAN (1454)/sp|Q12873|CHD3_HUMAN (1457)-sp|Q14839|CHD4_HUMAN (1454)/sp|Q14839|CHD4_HUMAN (1461)-sp|Q14839|CHD4_HUMAN (1454)/	Intra-Protein	4	1	10	5	1	1
6892	CHD4only_BS3_HCD	20201218_QEHFX3_JLow_JZ_XLMS_C2.29171.29171.5.0.dta	5	3790.64	WSCPHCEKEGIQWEAK(2)-AYHMVCLDPDMEK(2)	Cross-Linked	BS3_DSS_extended	3790.65	Carbamidomethyl[C](3);Carbamidomethyl[C](6);Carbamidomethyl[C](25)	1	0.177055	-0.003294	-0.868981	sp|Q14839|CHD4_HUMAN (410)-sp|Q14839|CHD4_HUMAN (392)/	Intra-Protein	3	1	7.5	8.5	1	1
6893	CHD4only_BS3_HCD	20201218_QEHFX3_JLow_JZ_XLMS_C3.22248.22248.4.0.dta	4	2091.11	LGGFGSKRK(6)-TYEIWHR(1)	Cross-Linked	BS3_DSS_extended	2091.11	null	1	0.177096	-0.001972	-0.943038	sp|Q14839|CHD4_HUMAN (303)-sp|Q14839|CHD4_HUMAN (1725)/	Intra-Protein	4	1	4	6	1	1
6894	CHD4only_BS3_HCD	20201218_QEHFX3_JLow_JZ_XLMS_C3.5978.5978.5.0.dta	5	1891.06	RKPKGSPR(4)-EGKGPNAR(3)	Cross-Linked	BS3_DSS_extended	1891.06	null	1	0.177255	-0.002453	-1.29716	sp|Q14839|CHD4_HUMAN (275)-sp|Q14839|CHD4_HUMAN (266)/	Intra-Protein	4	1	2.5	4.5	1	1
6895	CHD4only_BS3_HCD	20201218_QEHFX3_JLow_JZ_XLMS_C3.37650.37650.4.0.dta	4	2798.65	LPEASQSPLVLKQAVR(12)-KPLEAVLR(1)	Cross-Linked	BS3_DSS_extended	2798.65	null	1	0.177679	0.002926	1.0455	sp|Q13330|MTA1_HUMAN (527)-sp|Q13330|MTA1_HUMAN (532)/	Intra-Protein	4	1	10.5	5.5	1	1
6896	CHD4only_BS3_HCD	20201218_QEHFX3_JLow_JZ_XLMS_C2.32640.32640.3.0.dta	3	2450.3	TGSMSKQELDDILK(6)-NKFLAR(2)	Cross-Linked	BS3_DSS_extended	2450.3	null	1	0.178248	0.003787	1.54553	sp|Q14839|CHD4_HUMAN (1212)-sp|Q8TDI0|CHD5_HUMAN (1787)/sp|Q14839|CHD4_HUMAN (1212)-sp|Q12873|CHD3_HUMAN (1791)/sp|Q14839|CHD4_HUMAN (1212)-sp|Q14839|CHD4_HUMAN (1780)/sp|Q14839|CHD4_HUMAN (1212)-sp|O15315|RA51B_HUMAN (233)/	Intra-Protein	3	1	13	4	1	1
6897	CHD4only_BS3_HCD	20201218_QEHFX3_JLow_JZ_XLMS_C2.18388.18388.4.0.dta	4	1875.01	NNQSKFFR(4)-DPKIPK(3)	Cross-Linked	BS3_DSS_extended	1875.01	null	1	0.178256	-0.001199	-0.639462	sp|Q8TDI0|CHD5_HUMAN (857)-sp|Q14839|CHD4_HUMAN (64)/sp|Q12873|CHD3_HUMAN (893)-sp|Q14839|CHD4_HUMAN (64)/sp|Q14839|CHD4_HUMAN (883)-sp|Q14839|CHD4_HUMAN (64)/	Intra-Protein	3	1	7	6	1	1
6898	CHD4only_BS3_HCD	20201218_QEHFX3_JLow_JZ_XLMS_C2.21669.21669.4.0.dta	4	2848.41	EGEDSSVIHYDDKAIER(13)-NKFLAR(2)	Cross-Linked	BS3_DSS_extended	2848.41	null	1	0.178275	0.002339	0.82116	sp|Q14839|CHD4_HUMAN (1252)-sp|Q8TDI0|CHD5_HUMAN (1787)/sp|Q14839|CHD4_HUMAN (1252)-sp|Q12873|CHD3_HUMAN (1791)/sp|Q14839|CHD4_HUMAN (1252)-sp|Q14839|CHD4_HUMAN (1780)/sp|Q14839|CHD4_HUMAN (1252)-sp|O15315|RA51B_HUMAN (233)/	Intra-Protein	3	1	14.5	4.5	1	1
6899	CHD4only_BS3_HCD	20201218_QEHFX3_JLow_JZ_XLMS_C2.32520.32520.5.0.dta	5	4681.33	EVKSTAPETAIECTQAPAPASEDEK(4)-VEEKSAIDLTPIVVEDK(4)	Cross-Linked	BS3_DSS_extended	4681.32	Carbamidomethyl[C](13)	1	0.178411	0.010493	2.24146	sp|Q14839|CHD4_HUMAN (1585)-sp|Q14839|CHD4_HUMAN (1647)/	Intra-Protein	3	1	8	9	1	1
6900	CHD4only_BS3_HCD	20201218_QEHFX3_JLow_JZ_XLMS_C2.23843.23843.5.0.dta	5	3809.73	DEATDGGGDNKEGEDSSVIHYDDK(11)-YYKYILTR(3)	Cross-Linked	BS3_DSS_extended	3809.73	null	1	0.178906	0.002364	0.620516	sp|Q14839|CHD4_HUMAN (1239)-sp|Q12873|CHD3_HUMAN (997)/sp|Q14839|CHD4_HUMAN (1239)-sp|Q14839|CHD4_HUMAN (987)/	Intra-Protein	3	1	21	8	1	1
6901	CHD4only_BS3_HCD	20201218_QEHFX3_JLow_JZ_XLMS_C2.20978.20978.4.1.dta	4	2978.47	YAILNEPFKGEMNR(9)-KMSQPGSPSPK(3)	Cross-Linked	BS3_DSS_extended	2978.47	Oxidation[M](19)	1	0.179285	-0.006079	-2.04098	sp|Q14839|CHD4_HUMAN (1766)-sp|Q14839|CHD4_HUMAN (1531)/	Intra-Protein	3	1	8	11	1	1
6902	CHD4only_BS3_HCD	20201218_QEHFX3_JLow_JZ_XLMS_C2.37126.37126.5.1.dta	5	3834.83	KCCNHPYLFPVAAMEAPK(7)-TGSMSKQELDDILK(5)	Cross-Linked	BS3_DSS_extended	3834.86	Carbamidomethyl[C](2);Carbamidomethyl[C](3)	1	0.179357	-0.029013	-7.5656	sp|Q14839|CHD4_HUMAN (1023)-sp|Q14839|CHD4_HUMAN (1211)/	Intra-Protein	3	1	11.5	11.5	1	1
6903	CHD4only_BS3_HCD	20201218_QEHFX3_JLow_JZ_XLMS_C3.31437.31437.4.0.dta	4	2583.34	YAILNEPFKGEMNR(9)-NKFLAR(2)	Cross-Linked	BS3_DSS_extended	2583.34	Oxidation[M](12)	1	0.179907	-0.000789	-0.305419	sp|Q14839|CHD4_HUMAN (1766)-sp|Q8TDI0|CHD5_HUMAN (1787)/sp|Q14839|CHD4_HUMAN (1766)-sp|Q12873|CHD3_HUMAN (1791)/sp|Q14839|CHD4_HUMAN (1766)-sp|Q14839|CHD4_HUMAN (1780)/sp|Q14839|CHD4_HUMAN (1766)-sp|O15315|RA51B_HUMAN (233)/	Intra-Protein	4	1	13.5	4.5	1	1
6904	CHD4only_BS3_HCD	20201218_QEHFX3_JLow_JZ_XLMS_C2.29925.29925.4.2.dta	4	3668.66	KNDMDEPPSGDFGGDEEK(1)-TGSMSKQELDDILK(5)	Cross-Linked	BS3_DSS_extended	3668.65	null	1	0.179988	0.012319	3.35791	sp|Q14839|CHD4_HUMAN (577)-sp|Q14839|CHD4_HUMAN (1211)/	Intra-Protein	3	1	13.5	13.5	1	1
6905	CHD4only_BS3_HCD	20201218_QEHFX3_JLow_JZ_XLMS_C2.25112.25112.5.0.dta	5	4239.11	TPSSDVLVFDYTKHPAKPDPSGECNPDLR(11)-EGKIVDAK(3)	Cross-Linked	BS3_DSS_extended	4239.09	Carbamidomethyl[C](24)	1	0.180218	0.014674	3.46159	sp|Q16576|RBBP7_HUMAN (153)-sp|Q16576|RBBP7_HUMAN (214)/	Intra-Protein	3	1	22.5	7.5	1	1
6906	CHD4only_BS3_HCD	20201218_QEHFX3_JLow_JZ_XLMS_C3.29975.29975.4.0.dta	4	1968.06	KAFLNAIMR(1)-SEKEFK(1)	Cross-Linked	BS3_DSS_extended	1968.06	null	1	0.180691	-0.002338	-1.18797	sp|Q8TDI0|CHD5_HUMAN (1430)-sp|Q14839|CHD4_HUMAN (1452)/sp|Q14839|CHD4_HUMAN (1422)-sp|Q14839|CHD4_HUMAN (1452)/	Intra-Protein	4	1	7	4	1	1
6907	CHD4only_BS3_HCD	20201218_QEHFX3_JLow_JZ_XLMS_C2.47404.47404.4.2.dta	4	3485.8	GGGNQVSLLNVVMDLKK(16)-YGIKPEWMMIHR(4)	Cross-Linked	BS3_DSS_extended	3485.81	Oxidation[M](29)	1	0.181467	-0.00505	-1.44873	sp|Q14839|CHD4_HUMAN (1016)-sp|Q8TDI0|CHD5_HUMAN (588)/sp|Q14839|CHD4_HUMAN (1016)-sp|Q14839|CHD4_HUMAN (618)/	Intra-Protein	3	1	5	11	1	1
6908	CHD4only_BS3_HCD	20201218_QEHFX3_JLow_JZ_XLMS_C3.30839.30839.4.0.dta	4	2261.26	NMPSKTELIVR(4)-LKADVFK(2)	Cross-Linked	BS3_DSS_extended	2261.26	Oxidation[M](2)	1	0.181488	0.002051	0.907018	sp|Q14839|CHD4_HUMAN (968)-sp|Q8TDI0|CHD5_HUMAN (933)/sp|Q14839|CHD4_HUMAN (968)-sp|Q12873|CHD3_HUMAN (969)/sp|Q14839|CHD4_HUMAN (968)-sp|Q14839|CHD4_HUMAN (959)/	Intra-Protein	4	1	9	4	1	1
6909	CHD4only_BS3_HCD	20201218_QEHFX3_JLow_JZ_XLMS_C3.26359.26359.6.3.dta	6	3572.9	LERPPETPTVDPTVKYER(9)-GHVHYLIKWR(8)	Cross-Linked	BS3_DSS_extended	3572.9	null	1	0.181517	-0.003107	-0.869601	sp|Q14839|CHD4_HUMAN (705)-sp|Q14839|CHD4_HUMAN (643)/	Intra-Protein	4	1	8.5	6.5	1	1
6910	CHD4only_BS3_HCD	20201218_QEHFX3_JLow_JZ_XLMS_C2.30759.30759.4.0.dta	4	3246.58	NDMDEPPSGDFGGDEEKSR(8)-VQKILIWK(3)	Cross-Linked	BS3_DSS_extended	3246.56	null	1	0.181578	0.015302	4.71329	sp|Q14839|CHD4_HUMAN (585)-sp|Q14839|CHD4_HUMAN (504)/	Intra-Protein	3	1	12	6	1	1
6911	CHD4only_BS3_HCD	20201218_QEHFX3_JLow_JZ_XLMS_C2.37387.37387.5.0.dta	5	3789.84	DEATDGGGDNKEGEDSSVIHYDDK(11)-LLLLQKMLK(6)	Cross-Linked	BS3_DSS_extended	3789.84	null	1	0.18204	0.00495	1.30612	sp|Q14839|CHD4_HUMAN (1239)-sp|Q14839|CHD4_HUMAN (1057)/	Intra-Protein	3	1	18.5	6.5	1	1
6912	CHD4only_BS3_HCD	20201218_QEHFX3_JLow_JZ_XLMS_C3.28762.28762.4.0.dta	4	3261.57	WSCPHCEKEGIQWEAK(2)-KAFLNAIMR(1)	Cross-Linked	BS3_DSS_extended	3261.56	Carbamidomethyl[C](3);Carbamidomethyl[C](6);Oxidation[M](27)	1	0.18206	0.004728	1.44961	sp|Q14839|CHD4_HUMAN (410)-sp|Q8TDI0|CHD5_HUMAN (1430)/sp|Q14839|CHD4_HUMAN (410)-sp|Q14839|CHD4_HUMAN (1422)/	Intra-Protein	4	1	4	9	1	1
6913	CHD4only_BS3_HCD	20201218_QEHFX3_JLow_JZ_XLMS_C2.28206.28206.5.0.dta	5	3551.88	LERPPETPTVDPTVKYER(13)-NMPSKTELIVR(5)	Cross-Linked	BS3_DSS_extended	3551.88	null	1	0.182343	0.0057	1.60478	sp|Q14839|CHD4_HUMAN (709)-sp|Q14839|CHD4_HUMAN (969)/	Intra-Protein	3	1	16.5	9.5	1	1
6914	CHD4only_BS3_HCD	20201218_QEHFX3_JLow_JZ_XLMS_C2.24198.24198.5.0.dta	5	5581.73	MSQPGSPSPKTPTPSTPGDTQPNTPAPVPPAEDGIK(20)-IEENSLKEEESIEGEK(7)	Cross-Linked	BS3_DSS_extended	5581.69	null	1	0.182351	0.044167	7.91284	sp|Q14839|CHD4_HUMAN (1549)-sp|Q14839|CHD4_HUMAN (1572)/	Intra-Protein	3	1	15.5	8.5	1	1
6915	CHD4only_BS3_HCD	20201218_QEHFX3_JLow_JZ_XLMS_C2.37371.37371.4.3.dta	4	4010.77	KNDMDEPPSGDFGGDEEK(1)-QEESVDPDYWEKLLR(9)	Cross-Linked	BS3_DSS_extended	4010.78	null	1	0.182663	-0.003145	-0.784138	sp|Q14839|CHD4_HUMAN (577)-sp|Q14839|CHD4_HUMAN (1313)/	Intra-Protein	3	1	12	9	1	1
6916	CHD4only_BS3_HCD	20201218_QEHFX3_JLow_JZ_XLMS_C2.33100.33100.5.0.dta	5	5551.68	ILIWKWGQPPSPTPVPRPPDADPNTPSPK(5)-KNDMDEPPSGDFGGDEEKSR(18)	Cross-Linked	BS3_DSS_extended	5551.68	Oxidation[M](36)	1	0.183102	0.009531	1.71678	sp|Q14839|CHD4_HUMAN (509)-sp|Q14839|CHD4_HUMAN (594)/	Intra-Protein	3	1	21	12	1	1
6917	CHD4only_BS3_HCD	20201218_QEHFX3_JLow_JZ_XLMS_C2.36769.36769.5.0.dta	5	5555.49	VCKDGGELLCCDTCPSSYHIHCLNPPLPEIPNGEWLCPR(3)-SEKEFK(1)	Cross-Linked	BS3_DSS_extended	5555.53	Carbamidomethyl[C](2);Carbamidomethyl[C](10);Carbamidomethyl[C](11);Carbamidomethyl[C](14);Carbamidomethyl[C](22);Carbamidomethyl[C](37)	1	0.18311	-0.035176	-6.33171	sp|Q14839|CHD4_HUMAN (456)-sp|Q14839|CHD4_HUMAN (1452)/	Intra-Protein	3	1	17	3	1	1
6918	CHD4only_BS3_HCD	20201218_QEHFX3_JLow_JZ_XLMS_C2.45764.45764.4.1.dta	4	4251.09	NQDETEDTELQGMNEYLSSFKVAQYVVR(21)-LKADVFK(2)	Cross-Linked	BS3_DSS_extended	4251.08	null	1	0.183292	0.011651	2.74071	sp|Q14839|CHD4_HUMAN (1281)-sp|Q8TDI0|CHD5_HUMAN (933)/sp|Q14839|CHD4_HUMAN (1281)-sp|Q12873|CHD3_HUMAN (969)/sp|Q14839|CHD4_HUMAN (1281)-sp|Q14839|CHD4_HUMAN (959)/	Intra-Protein	3	1	17	6	1	1
6919	CHD4only_BS3_HCD	20201218_QEHFX3_JLow_JZ_XLMS_C2.17855.17855.5.0.dta	5	2566.42	NDKDKPLPPLLAR(3)-GKSEKEFK(5)	Cross-Linked	BS3_DSS_extended	2566.42	null	1	0.183479	-0.002224	-0.866576	sp|Q14839|CHD4_HUMAN (1396)-sp|Q14839|CHD4_HUMAN (1454)/	Intra-Protein	3	1	15	5	1	1
6920	CHD4only_BS3_HCD	20201218_QEHFX3_JLow_JZ_XLMS_C2.32147.32147.4.3.dta	4	3958.99	KEAAWAITNATSGGTPEQIR(8)-KEACWTISNITAGNR(1)	Cross-Linked	BS3_DSS_extended	3958.97	Carbamidomethyl[C](27)	1	0.183491	0.016987	4.29076	sp|O15131|IMA6_HUMAN (403)-sp|P52294|IMA5_HUMAN (356)/sp|O15131|IMA6_HUMAN (403)-sp|O60684|IMA7_HUMAN (354)/sp|O60684|IMA7_HUMAN (403)-sp|P52294|IMA5_HUMAN (356)/sp|O60684|IMA7_HUMAN (403)-sp|O60684|IMA7_HUMAN (354)/	Intra-Protein	3	1	12.5	9.5	1	1
6921	CHD4only_BS3_HCD	20201218_QEHFX3_JLow_JZ_XLMS_C2.30222.30222.4.0.dta	4	2816.37	WSMPELAEVEENKK(13)-DLNDEKQK(6)	Cross-Linked	BS3_DSS_extended	2816.37	null	1	0.183724	0.003083	1.09467	sp|Q14839|CHD4_HUMAN (1528)-sp|Q14839|CHD4_HUMAN (1687)/	Intra-Protein	3	1	21.5	8.5	1	1
6922	CHD4only_BS3_HCD	20201218_QEHFX3_JLow_JZ_XLMS_C2.29575.29575.5.0.dta	5	3131.52	KNDMDEPPSGDFGGDEEK(9)-VQKILIWK(3)	Cross-Linked	BS3_DSS_extended	3131.52	null	1	0.183854	-0.002098	-0.669961	sp|Q14839|CHD4_HUMAN (585)-sp|Q14839|CHD4_HUMAN (504)/	Intra-Protein	3	1	4.5	5.5	1	1
6923	CHD4only_BS3_HCD	20201218_QEHFX3_JLow_JZ_XLMS_C2.24768.24768.5.1.dta	5	3563.7	SIRPDNMSEYSKQMQR(10)-YHSDDYIKFLR(8)	Cross-Linked	BS3_DSS_extended	3563.7	null	1	0.184049	0.000427	0.119819	sp|Q92769|HDAC2_HUMAN (88)-sp|Q13547|HDAC1_HUMAN (74)/sp|Q13547|HDAC1_HUMAN (87)-sp|Q13547|HDAC1_HUMAN (74)/	Intra-Protein	3	1	17.5	7.5	1	1
6924	CHD4only_BS3_HCD	20201218_QEHFX3_JLow_JZ_XLMS_C2.16359.16359.5.0.dta	5	2599.5	KLERPPETPTVDPTVK(8)-KVAPLK(1)	Cross-Linked	BS3_DSS_extended	2599.51	null	1	0.184242	-0.005469	-2.10386	sp|Q14839|CHD4_HUMAN (703)-sp|Q14839|CHD4_HUMAN (290)/	Intra-Protein	3	1	9.5	4.5	1	1
6925	CHD4only_BS3_HCD	20201218_QEHFX3_JLow_JZ_XLMS_C2.16278.16278.4.0.dta	4	2800.58	KLERPPETPTVDPTVK(8)-NPKIAVSK(3)	Cross-Linked	BS3_DSS_extended	2800.58	null	1	0.184643	-0.002232	-0.796977	sp|Q14839|CHD4_HUMAN (703)-sp|Q14839|CHD4_HUMAN (195)/	Intra-Protein	3	1	9.5	7.5	1	1
6926	CHD4only_BS3_HCD	20201218_QEHFX3_JLow_JZ_XLMS_C3.26039.26039.4.0.dta	4	3023.66	KLERPPETPTVDPTVK(8)-KAFLNAIMR(1)	Cross-Linked	BS3_DSS_extended	3023.66	Oxidation[M](27)	1	0.184826	0.00266	0.879729	sp|Q14839|CHD4_HUMAN (703)-sp|Q8TDI0|CHD5_HUMAN (1430)/sp|Q14839|CHD4_HUMAN (703)-sp|Q14839|CHD4_HUMAN (1422)/	Intra-Protein	4	1	4	11	1	1
6927	CHD4only_BS3_HCD	20201218_QEHFX3_JLow_JZ_XLMS_C2.23627.23627.4.0.dta	4	5092.5	MSQPGSPSPKTPTPSTPGDTQPNTPAPVPPAEDGIK(10)-KEVMLQNGETPK(1)	Cross-Linked	BS3_DSS_extended	5092.51	null	1	0.184946	-0.011262	-2.21148	sp|Q14839|CHD4_HUMAN (1539)-sp|Q14839|CHD4_HUMAN (1670)/	Intra-Protein	3	1	17.5	5.5	1	1
6928	CHD4only_BS3_HCD	20201218_QEHFX3_JLow_JZ_XLMS_C2.34348.34348.4.0.dta	4	2694.3	EGEDSSVIHYDDK(5)-KAFLNAIMR(1)	Cross-Linked	BS3_DSS_extended	2694.31	null	1	0.185334	-0.006147	-2.28148	sp|Q14839|CHD4_HUMAN (1244)-sp|Q8TDI0|CHD5_HUMAN (1430)/sp|Q14839|CHD4_HUMAN (1244)-sp|Q14839|CHD4_HUMAN (1422)/	Intra-Protein	3	1	6	10	1	1
6929	CHD4only_BS3_HCD	20201218_QEHFX3_JLow_JZ_XLMS_C2.31790.31790.5.2.dta	5	3307.59	AYHMVCLDPDMEKAPEGK(13)-KAFLNAIMR(1)	Cross-Linked	BS3_DSS_extended	3307.6	Carbamidomethyl[C](6);Oxidation[M](11)	1	0.185494	-0.010504	-3.17572	sp|Q14839|CHD4_HUMAN (403)-sp|Q8TDI0|CHD5_HUMAN (1430)/sp|Q14839|CHD4_HUMAN (403)-sp|Q14839|CHD4_HUMAN (1422)/	Intra-Protein	3	1	10	6	1	1
6930	CHD4only_BS3_HCD	20201218_QEHFX3_JLow_JZ_XLMS_C2.25214.25214.5.0.dta	5	4069.09	KEEEEKKEVMLQNGETPK(6)-SAIDLTPIVVEDKEEK(13)	Cross-Linked	BS3_DSS_extended	4069.08	null	1	0.185616	0.016384	4.02646	sp|Q14839|CHD4_HUMAN (1669)-sp|Q14839|CHD4_HUMAN (1660)/	Intra-Protein	3	1	20.5	12.5	1	1
6931	CHD4only_BS3_HCD	20201218_QEHFX3_JLow_JZ_XLMS_C2.34622.34622.4.0.dta	4	3982.01	EVMLQNGETPKDLNDEK(11)-VEEKSAIDLTPIVVEDK(5)	Cross-Linked	BS3_DSS_extended	3982.01	null	1	0.185745	0.005573	1.39954	sp|Q14839|CHD4_HUMAN (1681)-sp|Q14839|CHD4_HUMAN (1648)/	Intra-Protein	3	1	12	14	1	1
6932	CHD4only_BS3_HCD	20201218_QEHFX3_JLow_JZ_XLMS_C1.1914.1914.4.0.dta	4	3469.83	GGGNQVSLLNVVMDLKK(16)-YGIKPEWMMIHR(4)	Cross-Linked	BS3_DSS_extended	3469.82	null	1	0.185748	0.0104	2.99728	sp|Q14839|CHD4_HUMAN (1016)-sp|Q8TDI0|CHD5_HUMAN (588)/sp|Q14839|CHD4_HUMAN (1016)-sp|Q14839|CHD4_HUMAN (618)/	Intra-Protein	1	1	9	13	1	1
6933	CHD4only_BS3_HCD	20201218_QEHFX3_JLow_JZ_XLMS_C2.37167.37167.4.0.dta	4	3352.58	EFEMWAPDMYVVTYVGDKDSR(18)-KEASVK(1)	Cross-Linked	BS3_DSS_extended	3352.57	Oxidation[M](4)	1	0.185768	0.008449	2.52015	sp|Q14839|CHD4_HUMAN (810)-sp|Q14839|CHD4_HUMAN (839)/	Intra-Protein	3	1	15	5	1	1
6934	CHD4only_BS3_HCD	20201218_QEHFX3_JLow_JZ_XLMS_C3.32018.32018.4.0.dta	4	2261.26	NMPSKTELIVR(4)-LKADVFK(2)	Cross-Linked	BS3_DSS_extended	2261.26	Oxidation[M](2)	1	0.185842	0.004063	1.79679	sp|Q14839|CHD4_HUMAN (968)-sp|Q8TDI0|CHD5_HUMAN (933)/sp|Q14839|CHD4_HUMAN (968)-sp|Q12873|CHD3_HUMAN (969)/sp|Q14839|CHD4_HUMAN (968)-sp|Q14839|CHD4_HUMAN (959)/	Intra-Protein	4	1	9	4	1	1
6935	CHD4only_BS3_HCD	20201218_QEHFX3_JLow_JZ_XLMS_C2.30491.30491.4.0.dta	4	3805.84	DEATDGGGDNKEGEDSSVIHYDDK(11)-LLLLQKMLK(6)	Cross-Linked	BS3_DSS_extended	3805.83	Oxidation[M](34)	1	0.186548	0.004858	1.27646	sp|Q14839|CHD4_HUMAN (1239)-sp|Q14839|CHD4_HUMAN (1057)/	Intra-Protein	3	1	13.5	8.5	1	1
6936	CHD4only_BS3_HCD	20201218_QEHFX3_JLow_JZ_XLMS_C1.1843.1843.4.0.dta	4	4435.13	STAPETAIECTQAPAPASEDEKVVVEPPEGEEK(18)-VEKAEVK(3)	Cross-Linked	BS3_DSS_extended	4435.16	Carbamidomethyl[C](10)	1	0.186841	-0.027681	-6.24126	sp|Q14839|CHD4_HUMAN (1602)-sp|Q14839|CHD4_HUMAN (1620)/	Intra-Protein	1	1	17.5	5.5	1	1
6937	CHD4only_BS3_HCD	20201218_QEHFX3_JLow_JZ_XLMS_C3.25806.25806.4.0.dta	4	2417.36	NMPSKTELIVR(4)-RLKADVFK(3)	Cross-Linked	BS3_DSS_extended	2417.36	Oxidation[M](2)	1	0.187235	0.000789	0.326389	sp|Q14839|CHD4_HUMAN (968)-sp|Q8TDI0|CHD5_HUMAN (933)/sp|Q14839|CHD4_HUMAN (968)-sp|Q12873|CHD3_HUMAN (969)/sp|Q14839|CHD4_HUMAN (968)-sp|Q14839|CHD4_HUMAN (959)/	Intra-Protein	4	1	11	5	1	1
6938	CHD4only_BS3_HCD	20201218_QEHFX3_JLow_JZ_XLMS_C2.19991.19991.5.0.dta	5	3735.83	HPSKPDPSGECNPDLR(3)-IEIEIKINHEGEVNR(6)	Cross-Linked	BS3_DSS_extended	3735.84	Carbamidomethyl[C](11)	1	0.187527	-0.008241	-2.20593	sp|Q09028|RBBP4_HUMAN (159)-sp|Q09028|RBBP4_HUMAN (120)/	Intra-Protein	3	1	11.5	12.5	1	1
6939	CHD4only_BS3_HCD	20201218_QEHFX3_JLow_JZ_XLMS_C2.16318.16318.5.0.dta	5	2800.59	KLERPPETPTVDPTVK(8)-NPKIAVSK(3)	Cross-Linked	BS3_DSS_extended	2800.58	null	1	0.187646	0.004851	1.73214	sp|Q14839|CHD4_HUMAN (703)-sp|Q14839|CHD4_HUMAN (195)/	Intra-Protein	3	1	12.5	7.5	1	1
6940	CHD4only_BS3_HCD	20201218_QEHFX3_JLow_JZ_XLMS_C3.46756.46756.4.0.dta	4	3902.84	NQDETEDTELQGMNEYLSSFK(8)-NMPSKTELIVR(4)	Cross-Linked	BS3_DSS_extended	3902.83	null	1	0.187948	0.007751	1.98599	sp|Q14839|CHD4_HUMAN (1268)-sp|Q14839|CHD4_HUMAN (968)/	Intra-Protein	4	1	6	8	1	1
6941	CHD4only_BS3_HCD	20201218_QEHFX3_JLow_JZ_XLMS_C3.39687.39687.4.1.dta	4	3013.7	LPLQDVYKIGGIGTVPVGR(7)-TIEKFEK(4)	Cross-Linked	BS3_DSS_extended	3013.7	null	1	0.188243	0.000322	0.106846	sp|Q5VTE0|EF1A3_HUMAN (254)-sp|Q5VTE0|EF1A3_HUMAN (41)/sp|Q5VTE0|EF1A3_HUMAN (254)-sp|P68104|EF1A1_HUMAN (41)/sp|Q5VTE0|EF1A3_HUMAN (254)-sp|Q05639|EF1A2_HUMAN (41)/sp|P68104|EF1A1_HUMAN (254)-sp|Q5VTE0|EF1A3_HUMAN (41)/sp|P68104|EF1A1_HUMAN (254)-sp|P68104|EF1A1_HUMAN (41)/sp|P68104|EF1A1_HUMAN (254)-sp|Q05639|EF1A2_HUMAN (41)/sp|Q05639|EF1A2_HUMAN (254)-sp|Q5VTE0|EF1A3_HUMAN (41)/sp|Q05639|EF1A…	Intra-Protein	4	1	9	7	1	1
6942	CHD4only_BS3_HCD	20201218_QEHFX3_JLow_JZ_XLMS_C2.22453.22453.5.0.dta	5	3222.49	WSCPHCEKEGIQWEAK(8)-NNQSKFFR(5)	Cross-Linked	BS3_DSS_extended	3222.49	Carbamidomethyl[C](3);Carbamidomethyl[C](6)	1	0.188307	0.003312	1.02778	sp|Q14839|CHD4_HUMAN (416)-sp|Q8TDI0|CHD5_HUMAN (858)/sp|Q14839|CHD4_HUMAN (416)-sp|Q12873|CHD3_HUMAN (894)/sp|Q14839|CHD4_HUMAN (416)-sp|Q14839|CHD4_HUMAN (884)/	Intra-Protein	3	1	12	8	1	1
6943	CHD4only_BS3_HCD	20201218_QEHFX3_JLow_JZ_XLMS_C2.39956.39956.4.0.dta	4	2812.51	QEESVDPDYWEKLLR(12)-VAPLKIK(5)	Cross-Linked	BS3_DSS_extended	2812.51	null	1	0.188368	0.001341	0.476798	sp|Q14839|CHD4_HUMAN (1316)-sp|Q14839|CHD4_HUMAN (295)/	Intra-Protein	3	1	11	4	1	1
6944	CHD4only_BS3_HCD	20201218_QEHFX3_JLow_JZ_XLMS_C2.24155.24155.5.0.dta	5	3577.73	SIRPDNMSEYSKQMQR(10)-YHSDEYIKFLR(8)	Cross-Linked	BS3_DSS_extended	3577.72	null	1	0.188402	0.0071	1.9845	sp|Q92769|HDAC2_HUMAN (88)-sp|Q92769|HDAC2_HUMAN (75)/sp|Q13547|HDAC1_HUMAN (87)-sp|Q92769|HDAC2_HUMAN (75)/	Intra-Protein	3	1	18.5	9.5	1	1
6945	CHD4only_BS3_HCD	20201218_QEHFX3_JLow_JZ_XLMS_C3.29226.29226.4.0.dta	4	3297.59	APEGKWSCPHCEK(5)-TLTNYKAFSQFVR(3)	Cross-Linked	BS3_DSS_extended	3297.58	Carbamidomethyl[C](8);Carbamidomethyl[C](11)	1	0.18845	0.004088	1.2397	sp|Q8TDI0|CHD5_HUMAN (381)-sp|Q14839|CHD4_HUMAN (176)/sp|Q12873|CHD3_HUMAN (417)-sp|Q14839|CHD4_HUMAN (176)/sp|Q14839|CHD4_HUMAN (408)-sp|Q14839|CHD4_HUMAN (176)/	Intra-Protein	4	1	7	5	1	1
6946	CHD4only_BS3_HCD	20201218_QEHFX3_JLow_JZ_XLMS_C3.32492.32492.4.1.dta	4	2261.25	NMPSKTELIVR(4)-LKADVFK(2)	Cross-Linked	BS3_DSS_extended	2261.26	Oxidation[M](2)	1	0.188994	-0.003408	-1.50713	sp|Q14839|CHD4_HUMAN (968)-sp|Q8TDI0|CHD5_HUMAN (933)/sp|Q14839|CHD4_HUMAN (968)-sp|Q12873|CHD3_HUMAN (969)/sp|Q14839|CHD4_HUMAN (968)-sp|Q14839|CHD4_HUMAN (959)/	Intra-Protein	4	1	10	4	1	1
6947	CHD4only_BS3_HCD	20201218_QEHFX3_JLow_JZ_XLMS_C2.29638.29638.5.2.dta	5	3734.82	VAQYVVREEEMGEEEEVER(4)-NMPSKTELIVR(4)	Cross-Linked	BS3_DSS_extended	3734.82	null	1	0.188997	-0.004184	-1.12027	sp|Q14839|CHD4_HUMAN (1285)-sp|Q14839|CHD4_HUMAN (968)/	Intra-Protein	3	1	10.5	7.5	1	1
6948	CHD4only_BS3_HCD	20201218_QEHFX3_JLow_JZ_XLMS_C2.24096.24096.5.0.dta	5	5694.68	MSQPGSPSPKTPTPSTPGDTQPNTPAPVPPAEDGIK(10)-EVMLQNGETPKDLNDEK(9)	Cross-Linked	BS3_DSS_extended	5694.73	Oxidation[M](42)	1	0.189126	-0.04989	-8.76073	sp|Q14839|CHD4_HUMAN (1539)-sp|Q14839|CHD4_HUMAN (1679)/	Intra-Protein	3	1	9.5	8.5	1	1
6949	CHD4only_BS3_HCD	20201218_QEHFX3_JLow_JZ_XLMS_C2.27685.27685.6.0.dta	6	4525.27	KLERPPETPTVDPTVKYER(16)-KCCNHPYLFPVAAMEAPK(7)	Cross-Linked	BS3_DSS_extended	4525.27	Carbamidomethyl[C](24);Carbamidomethyl[C](25)	1	0.189143	-0.000212	-0.046848	sp|Q14839|CHD4_HUMAN (711)-sp|Q14839|CHD4_HUMAN (1023)/	Intra-Protein	3	1	11	11	1	1
6950	CHD4only_BS3_HCD	20201218_QEHFX3_JLow_JZ_XLMS_C2.22219.22219.5.3.dta	5	3298.81	KLERPPETPTVDPTVKYER(16)-IKLGGFGSK(2)	Cross-Linked	BS3_DSS_extended	3298.8	null	1	0.189212	0.002602	0.788771	sp|Q14839|CHD4_HUMAN (711)-sp|Q14839|CHD4_HUMAN (297)/	Intra-Protein	3	1	13	8	1	1
6951	CHD4only_BS3_HCD	20201218_QEHFX3_JLow_JZ_XLMS_C2.31816.31816.4.3.dta	4	3001.45	FGTEELFKDEATDGGGDNK(8)-VAQYVVR(4)	Cross-Linked	BS3_DSS_extended	3001.44	null	1	0.189293	0.002238	0.745641	sp|Q14839|CHD4_HUMAN (1228)-sp|Q8TDI0|CHD5_HUMAN (1293)/sp|Q14839|CHD4_HUMAN (1228)-sp|Q12873|CHD3_HUMAN (1291)/sp|Q14839|CHD4_HUMAN (1228)-sp|Q14839|CHD4_HUMAN (1285)/	Intra-Protein	3	1	19	7	1	1
6952	CHD4only_BS3_HCD	20201218_QEHFX3_JLow_JZ_XLMS_C2.27592.27592.4.0.dta	4	2477.31	ENDIKPLTSFR(5)-KFADGEVVR(1)	Cross-Linked	BS3_DSS_extended	2477.3	null	1	0.189539	0.00373	1.50567	sp|Q14739|LBR_HUMAN (55)-sp|Q14739|LBR_HUMAN (5)/	Intra-Protein	3	1	11.5	7.5	1	1
[truncated: 374 more rows]

## Sheet: filtered and processed
expt type	Title	Charge	Precursor_Mass	Peptide	Peptide_Type	Linker	Peptide_Mass	Modifications	Evalue	Score (pLINK or XlinkX)	Precursor_Mass_Error(Da)	Precursor_Mass_Error(ppm)	Proteins	Protein_Type	FileID	LabelID	Alpha_Matched	Beta_Matched	Alpha_Evalue	Beta_Evalue	alpha_pep	alpha_XL_position	alpha_XL_residue	beta_pep	beta_XL_position	beta_XL_residue	Repeat XL?	alpha_protein	alpha_residue	beta_protein	beta_residue	RESIDUES APART (for intralinks)	alpha_domain	alpha_structure	beta_domain	beta_structure	XL_group_0_residue_window	Filter XL_0_window	XL_group_2_residue_window	Filter XL_2_window	XL_group_3_residue_window	Filter XL_3_window
[truncated: 1,493 more rows]

[truncated: 1 more sheets: Final list]
