# Supplementary material for: The role of auxiliary domains in modulating CHD4 activity suggests mechanistic commonality between enzyme families
Source: Nat Commun. 2022 Dec 6;13:7524. doi: 10.1038/s41467-022-35002-0 (PMC9726900; doi:10.1038/s41467-022-35002-0)
Supplement: Supplementary file 6 — source data [file 41467_2022_35002_MOESM6_ESM.zip]

Archive with 1,466 entries (1,452 files):
- smFRET_Source_data/
- __MACOSX/._smFRET_Source_data
- smFRET_Source_data/figure_7A/
- __MACOSX/smFRET_Source_data/._figure_7A
- smFRET_Source_data/figure_6B/
- __MACOSX/smFRET_Source_data/._figure_6B
- smFRET_Source_data/figure_7A/.DS_Store
- __MACOSX/smFRET_Source_data/figure_7A/._.DS_Store
- smFRET_Source_data/figure_7A/A/
- __MACOSX/smFRET_Source_data/figure_7A/._A
- smFRET_Source_data/figure_7A/README.txt
- __MACOSX/smFRET_Source_data/figure_7A/._README.txt
- smFRET_Source_data/figure_6B/.DS_Store
- __MACOSX/smFRET_Source_data/figure_6B/._.DS_Store
- smFRET_Source_data/figure_6B/B/
- __MACOSX/smFRET_Source_data/figure_6B/._B
- smFRET_Source_data/figure_7A/A/.DS_Store
- __MACOSX/smFRET_Source_data/figure_7A/A/._.DS_Store
- smFRET_Source_data/figure_7A/A/CHD4(499-1912) 1mM ATP 200ms/
- __MACOSX/smFRET_Source_data/figure_7A/A/._CHD4(499-1912) 1mM ATP 200ms
- smFRET_Source_data/figure_7A/A/CHD4(1-1230) 10uM ATP 200ms/
- __MACOSX/smFRET_Source_data/figure_7A/A/._CHD4(1-1230) 10uM ATP 200ms
- smFRET_Source_data/figure_7A/A/CHD4(355-1912) 1mM ATP 500ms/
- __MACOSX/smFRET_Source_data/figure_7A/A/._CHD4(355-1912) 1mM ATP 500ms
- smFRET_Source_data/figure_7A/A/CHD4(1-1230) 1mM ATP 200ms/
- __MACOSX/smFRET_Source_data/figure_7A/A/._CHD4(1-1230) 1mM ATP 200ms
- smFRET_Source_data/figure_7A/A/CHD4(1-1540) 1mM ATP 200ms/
- __MACOSX/smFRET_Source_data/figure_7A/A/._CHD4(1-1540) 1mM ATP 200ms
- smFRET_Source_data/figure_7A/A/CHD4(1-1540) 10uM ATP 400ms/
- __MACOSX/smFRET_Source_data/figure_7A/A/._CHD4(1-1540) 10uM ATP 400ms
- smFRET_Source_data/figure_6B/B/.DS_Store
- __MACOSX/smFRET_Source_data/figure_6B/B/._.DS_Store
- smFRET_Source_data/figure_6B/B/CHD4-WT 1mM ATP/
- __MACOSX/smFRET_Source_data/figure_6B/B/._CHD4-WT 1mM ATP
- smFRET_Source_data/figure_6B/B/CHD4-WT 10uM ATP/
- __MACOSX/smFRET_Source_data/figure_6B/B/._CHD4-WT 10uM ATP
- smFRET_Source_data/figure_7A/A/CHD4(499-1912) 1mM ATP 200ms/58.dat
- __MACOSX/smFRET_Source_data/figure_7A/A/CHD4(499-1912) 1mM ATP 200ms/._58.dat
- smFRET_Source_data/figure_7A/A/CHD4(499-1912) 1mM ATP 200ms/64.dat
- __MACOSX/smFRET_Source_data/figure_7A/A/CHD4(499-1912) 1mM ATP 200ms/._64.dat
- smFRET_Source_data/figure_7A/A/CHD4(499-1912) 1mM ATP 200ms/70.dat
- __MACOSX/smFRET_Source_data/figure_7A/A/CHD4(499-1912) 1mM ATP 200ms/._70.dat
- smFRET_Source_data/figure_7A/A/CHD4(499-1912) 1mM ATP 200ms/71.dat
- __MACOSX/smFRET_Source_data/figure_7A/A/CHD4(499-1912) 1mM ATP 200ms/._71.dat
- smFRET_Source_data/figure_7A/A/CHD4(499-1912) 1mM ATP 200ms/65.dat
- __MACOSX/smFRET_Source_data/figure_7A/A/CHD4(499-1912) 1mM ATP 200ms/._65.dat
- smFRET_Source_data/figure_7A/A/CHD4(499-1912) 1mM ATP 200ms/59.dat
- __MACOSX/smFRET_Source_data/figure_7A/A/CHD4(499-1912) 1mM ATP 200ms/._59.dat
- smFRET_Source_data/figure_7A/A/CHD4(499-1912) 1mM ATP 200ms/9.dat
- __MACOSX/smFRET_Source_data/figure_7A/A/CHD4(499-1912) 1mM ATP 200ms/._9.dat
- smFRET_Source_data/figure_7A/A/CHD4(499-1912) 1mM ATP 200ms/73.dat
- __MACOSX/smFRET_Source_data/figure_7A/A/CHD4(499-1912) 1mM ATP 200ms/._73.dat
- smFRET_Source_data/figure_7A/A/CHD4(499-1912) 1mM ATP 200ms/67.dat
- __MACOSX/smFRET_Source_data/figure_7A/A/CHD4(499-1912) 1mM ATP 200ms/._67.dat
- smFRET_Source_data/figure_7A/A/CHD4(499-1912) 1mM ATP 200ms/66.dat
- __MACOSX/smFRET_Source_data/figure_7A/A/CHD4(499-1912) 1mM ATP 200ms/._66.dat
- smFRET_Source_data/figure_7A/A/CHD4(499-1912) 1mM ATP 200ms/72.dat
- __MACOSX/smFRET_Source_data/figure_7A/A/CHD4(499-1912) 1mM ATP 200ms/._72.dat
- smFRET_Source_data/figure_7A/A/CHD4(499-1912) 1mM ATP 200ms/8.dat
- __MACOSX/smFRET_Source_data/figure_7A/A/CHD4(499-1912) 1mM ATP 200ms/._8.dat
- smFRET_Source_data/figure_7A/A/CHD4(499-1912) 1mM ATP 200ms/76.dat
- __MACOSX/smFRET_Source_data/figure_7A/A/CHD4(499-1912) 1mM ATP 200ms/._76.dat
- smFRET_Source_data/figure_7A/A/CHD4(499-1912) 1mM ATP 200ms/62.dat
- __MACOSX/smFRET_Source_data/figure_7A/A/CHD4(499-1912) 1mM ATP 200ms/._62.dat
- smFRET_Source_data/figure_7A/A/CHD4(499-1912) 1mM ATP 200ms/63.dat
- __MACOSX/smFRET_Source_data/figure_7A/A/CHD4(499-1912) 1mM ATP 200ms/._63.dat
- smFRET_Source_data/figure_7A/A/CHD4(499-1912) 1mM ATP 200ms/77.dat
- __MACOSX/smFRET_Source_data/figure_7A/A/CHD4(499-1912) 1mM ATP 200ms/._77.dat
- smFRET_Source_data/figure_7A/A/CHD4(499-1912) 1mM ATP 200ms/61.dat
- __MACOSX/smFRET_Source_data/figure_7A/A/CHD4(499-1912) 1mM ATP 200ms/._61.dat
- smFRET_Source_data/figure_7A/A/CHD4(499-1912) 1mM ATP 200ms/75.dat
- __MACOSX/smFRET_Source_data/figure_7A/A/CHD4(499-1912) 1mM ATP 200ms/._75.dat
- smFRET_Source_data/figure_7A/A/CHD4(499-1912) 1mM ATP 200ms/49.dat
- __MACOSX/smFRET_Source_data/figure_7A/A/CHD4(499-1912) 1mM ATP 200ms/._49.dat
- smFRET_Source_data/figure_7A/A/CHD4(499-1912) 1mM ATP 200ms/48.dat
- __MACOSX/smFRET_Source_data/figure_7A/A/CHD4(499-1912) 1mM ATP 200ms/._48.dat
- smFRET_Source_data/figure_7A/A/CHD4(499-1912) 1mM ATP 200ms/74.dat
- __MACOSX/smFRET_Source_data/figure_7A/A/CHD4(499-1912) 1mM ATP 200ms/._74.dat
- smFRET_Source_data/figure_7A/A/CHD4(499-1912) 1mM ATP 200ms/60.dat
- __MACOSX/smFRET_Source_data/figure_7A/A/CHD4(499-1912) 1mM ATP 200ms/._60.dat
- smFRET_Source_data/figure_7A/A/CHD4(499-1912) 1mM ATP 200ms/13.dat
- __MACOSX/smFRET_Source_data/figure_7A/A/CHD4(499-1912) 1mM ATP 200ms/._13.dat
- smFRET_Source_data/figure_7A/A/CHD4(499-1912) 1mM ATP 200ms/12.dat
- __MACOSX/smFRET_Source_data/figure_7A/A/CHD4(499-1912) 1mM ATP 200ms/._12.dat
- smFRET_Source_data/figure_7A/A/CHD4(499-1912) 1mM ATP 200ms/38.dat
- __MACOSX/smFRET_Source_data/figure_7A/A/CHD4(499-1912) 1mM ATP 200ms/._38.dat
- smFRET_Source_data/figure_7A/A/CHD4(499-1912) 1mM ATP 200ms/10.dat
- __MACOSX/smFRET_Source_data/figure_7A/A/CHD4(499-1912) 1mM ATP 200ms/._10.dat
- smFRET_Source_data/figure_7A/A/CHD4(499-1912) 1mM ATP 200ms/11.dat
- __MACOSX/smFRET_Source_data/figure_7A/A/CHD4(499-1912) 1mM ATP 200ms/._11.dat
- smFRET_Source_data/figure_7A/A/CHD4(499-1912) 1mM ATP 200ms/39.dat
- __MACOSX/smFRET_Source_data/figure_7A/A/CHD4(499-1912) 1mM ATP 200ms/._39.dat
- smFRET_Source_data/figure_7A/A/CHD4(499-1912) 1mM ATP 200ms/15.dat
- __MACOSX/smFRET_Source_data/figure_7A/A/CHD4(499-1912) 1mM ATP 200ms/._15.dat
- smFRET_Source_data/figure_7A/A/CHD4(499-1912) 1mM ATP 200ms/29.dat
- __MACOSX/smFRET_Source_data/figure_7A/A/CHD4(499-1912) 1mM ATP 200ms/._29.dat
- smFRET_Source_data/figure_7A/A/CHD4(499-1912) 1mM ATP 200ms/28.dat
- __MACOSX/smFRET_Source_data/figure_7A/A/CHD4(499-1912) 1mM ATP 200ms/._28.dat
- smFRET_Source_data/figure_7A/A/CHD4(499-1912) 1mM ATP 200ms/14.dat
- __MACOSX/smFRET_Source_data/figure_7A/A/CHD4(499-1912) 1mM ATP 200ms/._14.dat
- smFRET_Source_data/figure_7A/A/CHD4(499-1912) 1mM ATP 200ms/16.dat
- __MACOSX/smFRET_Source_data/figure_7A/A/CHD4(499-1912) 1mM ATP 200ms/._16.dat
- smFRET_Source_data/figure_7A/A/CHD4(499-1912) 1mM ATP 200ms/17.dat
- __MACOSX/smFRET_Source_data/figure_7A/A/CHD4(499-1912) 1mM ATP 200ms/._17.dat
- smFRET_Source_data/figure_7A/A/CHD4(499-1912) 1mM ATP 200ms/26.dat
- __MACOSX/smFRET_Source_data/figure_7A/A/CHD4(499-1912) 1mM ATP 200ms/._26.dat
- smFRET_Source_data/figure_7A/A/CHD4(499-1912) 1mM ATP 200ms/32.dat
- __MACOSX/smFRET_Source_data/figure_7A/A/CHD4(499-1912) 1mM ATP 200ms/._32.dat
- smFRET_Source_data/figure_7A/A/CHD4(499-1912) 1mM ATP 200ms/33.dat
- __MACOSX/smFRET_Source_data/figure_7A/A/CHD4(499-1912) 1mM ATP 200ms/._33.dat
- smFRET_Source_data/figure_7A/A/CHD4(499-1912) 1mM ATP 200ms/27.dat
- __MACOSX/smFRET_Source_data/figure_7A/A/CHD4(499-1912) 1mM ATP 200ms/._27.dat
- smFRET_Source_data/figure_7A/A/CHD4(499-1912) 1mM ATP 200ms/19.dat
- __MACOSX/smFRET_Source_data/figure_7A/A/CHD4(499-1912) 1mM ATP 200ms/._19.dat
- smFRET_Source_data/figure_7A/A/CHD4(499-1912) 1mM ATP 200ms/31.dat
- __MACOSX/smFRET_Source_data/figure_7A/A/CHD4(499-1912) 1mM ATP 200ms/._31.dat
- smFRET_Source_data/figure_7A/A/CHD4(499-1912) 1mM ATP 200ms/25.dat
- __MACOSX/smFRET_Source_data/figure_7A/A/CHD4(499-1912) 1mM ATP 200ms/._25.dat
- smFRET_Source_data/figure_7A/A/CHD4(499-1912) 1mM ATP 200ms/24.dat
- __MACOSX/smFRET_Source_data/figure_7A/A/CHD4(499-1912) 1mM ATP 200ms/._24.dat
- smFRET_Source_data/figure_7A/A/CHD4(499-1912) 1mM ATP 200ms/30.dat
- __MACOSX/smFRET_Source_data/figure_7A/A/CHD4(499-1912) 1mM ATP 200ms/._30.dat
- smFRET_Source_data/figure_7A/A/CHD4(499-1912) 1mM ATP 200ms/18.dat
- __MACOSX/smFRET_Source_data/figure_7A/A/CHD4(499-1912) 1mM ATP 200ms/._18.dat
- smFRET_Source_data/figure_7A/A/CHD4(499-1912) 1mM ATP 200ms/34.dat
- __MACOSX/smFRET_Source_data/figure_7A/A/CHD4(499-1912) 1mM ATP 200ms/._34.dat
- smFRET_Source_data/figure_7A/A/CHD4(499-1912) 1mM ATP 200ms/20.dat
- __MACOSX/smFRET_Source_data/figure_7A/A/CHD4(499-1912) 1mM ATP 200ms/._20.dat
- smFRET_Source_data/figure_7A/A/CHD4(499-1912) 1mM ATP 200ms/figures/
- __MACOSX/smFRET_Source_data/figure_7A/A/CHD4(499-1912) 1mM ATP 200ms/._figures
- smFRET_Source_data/figure_7A/A/CHD4(499-1912) 1mM ATP 200ms/21.dat
- __MACOSX/smFRET_Source_data/figure_7A/A/CHD4(499-1912) 1mM ATP 200ms/._21.dat
- smFRET_Source_data/figure_7A/A/CHD4(499-1912) 1mM ATP 200ms/35.dat
- __MACOSX/smFRET_Source_data/figure_7A/A/CHD4(499-1912) 1mM ATP 200ms/._35.dat
- smFRET_Source_data/figure_7A/A/CHD4(499-1912) 1mM ATP 200ms/23.dat
- __MACOSX/smFRET_Source_data/figure_7A/A/CHD4(499-1912) 1mM ATP 200ms/._23.dat
- smFRET_Source_data/figure_7A/A/CHD4(499-1912) 1mM ATP 200ms/37.dat
- __MACOSX/smFRET_Source_data/figure_7A/A/CHD4(499-1912) 1mM ATP 200ms/._37.dat
- smFRET_Source_data/figure_7A/A/CHD4(499-1912) 1mM ATP 200ms/36.dat
- __MACOSX/smFRET_Source_data/figure_7A/A/CHD4(499-1912) 1mM ATP 200ms/._36.dat
- smFRET_Source_data/figure_7A/A/CHD4(499-1912) 1mM ATP 200ms/22.dat
- __MACOSX/smFRET_Source_data/figure_7A/A/CHD4(499-1912) 1mM ATP 200ms/._22.dat
- smFRET_Source_data/figure_7A/A/CHD4(499-1912) 1mM ATP 200ms/79.dat
- __MACOSX/smFRET_Source_data/figure_7A/A/CHD4(499-1912) 1mM ATP 200ms/._79.dat
- smFRET_Source_data/figure_7A/A/CHD4(499-1912) 1mM ATP 200ms/45.dat
- __MACOSX/smFRET_Source_data/figure_7A/A/CHD4(499-1912) 1mM ATP 200ms/._45.dat
- smFRET_Source_data/figure_7A/A/CHD4(499-1912) 1mM ATP 200ms/3.dat
- __MACOSX/smFRET_Source_data/figure_7A/A/CHD4(499-1912) 1mM ATP 200ms/._3.dat
- smFRET_Source_data/figure_7A/A/CHD4(499-1912) 1mM ATP 200ms/51.dat
- __MACOSX/smFRET_Source_data/figure_7A/A/CHD4(499-1912) 1mM ATP 200ms/._51.dat
- smFRET_Source_data/figure_7A/A/CHD4(499-1912) 1mM ATP 200ms/2.dat
- __MACOSX/smFRET_Source_data/figure_7A/A/CHD4(499-1912) 1mM ATP 200ms/._2.dat
- smFRET_Source_data/figure_7A/A/CHD4(499-1912) 1mM ATP 200ms/50.dat
- __MACOSX/smFRET_Source_data/figure_7A/A/CHD4(499-1912) 1mM ATP 200ms/._50.dat
- smFRET_Source_data/figure_7A/A/CHD4(499-1912) 1mM ATP 200ms/44.dat
- __MACOSX/smFRET_Source_data/figure_7A/A/CHD4(499-1912) 1mM ATP 200ms/._44.dat
- smFRET_Source_data/figure_7A/A/CHD4(499-1912) 1mM ATP 200ms/78.dat
- __MACOSX/smFRET_Source_data/figure_7A/A/CHD4(499-1912) 1mM ATP 200ms/._78.dat
- smFRET_Source_data/figure_7A/A/CHD4(499-1912) 1mM ATP 200ms/52.dat
- __MACOSX/smFRET_Source_data/figure_7A/A/CHD4(499-1912) 1mM ATP 200ms/._52.dat
- smFRET_Source_data/figure_7A/A/CHD4(499-1912) 1mM ATP 200ms/46.dat
- __MACOSX/smFRET_Source_data/figure_7A/A/CHD4(499-1912) 1mM ATP 200ms/._46.dat
- smFRET_Source_data/figure_7A/A/CHD4(499-1912) 1mM ATP 200ms/85.dat
- __MACOSX/smFRET_Source_data/figure_7A/A/CHD4(499-1912) 1mM ATP 200ms/._85.dat
- smFRET_Source_data/figure_7A/A/CHD4(499-1912) 1mM ATP 200ms/84.dat
- __MACOSX/smFRET_Source_data/figure_7A/A/CHD4(499-1912) 1mM ATP 200ms/._84.dat
- smFRET_Source_data/figure_7A/A/CHD4(499-1912) 1mM ATP 200ms/47.dat
- __MACOSX/smFRET_Source_data/figure_7A/A/CHD4(499-1912) 1mM ATP 200ms/._47.dat
- smFRET_Source_data/figure_7A/A/CHD4(499-1912) 1mM ATP 200ms/53.dat
- __MACOSX/smFRET_Source_data/figure_7A/A/CHD4(499-1912) 1mM ATP 200ms/._53.dat
- smFRET_Source_data/figure_7A/A/CHD4(499-1912) 1mM ATP 200ms/1.dat
- __MACOSX/smFRET_Source_data/figure_7A/A/CHD4(499-1912) 1mM ATP 200ms/._1.dat
- smFRET_Source_data/figure_7A/A/CHD4(499-1912) 1mM ATP 200ms/5.dat
- __MACOSX/smFRET_Source_data/figure_7A/A/CHD4(499-1912) 1mM ATP 200ms/._5.dat
- smFRET_Source_data/figure_7A/A/CHD4(499-1912) 1mM ATP 200ms/57.dat
- __MACOSX/smFRET_Source_data/figure_7A/A/CHD4(499-1912) 1mM ATP 200ms/._57.dat
- smFRET_Source_data/figure_7A/A/CHD4(499-1912) 1mM ATP 200ms/43.dat
- __MACOSX/smFRET_Source_data/figure_7A/A/CHD4(499-1912) 1mM ATP 200ms/._43.dat
- smFRET_Source_data/figure_7A/A/CHD4(499-1912) 1mM ATP 200ms/80.dat
- __MACOSX/smFRET_Source_data/figure_7A/A/CHD4(499-1912) 1mM ATP 200ms/._80.dat
- smFRET_Source_data/figure_7A/A/CHD4(499-1912) 1mM ATP 200ms/81.dat
- __MACOSX/smFRET_Source_data/figure_7A/A/CHD4(499-1912) 1mM ATP 200ms/._81.dat
- smFRET_Source_data/figure_7A/A/CHD4(499-1912) 1mM ATP 200ms/42.dat
- __MACOSX/smFRET_Source_data/figure_7A/A/CHD4(499-1912) 1mM ATP 200ms/._42.dat
- smFRET_Source_data/figure_7A/A/CHD4(499-1912) 1mM ATP 200ms/4.dat
- __MACOSX/smFRET_Source_data/figure_7A/A/CHD4(499-1912) 1mM ATP 200ms/._4.dat
- smFRET_Source_data/figure_7A/A/CHD4(499-1912) 1mM ATP 200ms/56.dat
- __MACOSX/smFRET_Source_data/figure_7A/A/CHD4(499-1912) 1mM ATP 200ms/._56.dat
- smFRET_Source_data/figure_7A/A/CHD4(499-1912) 1mM ATP 200ms/40.dat
- __MACOSX/smFRET_Source_data/figure_7A/A/CHD4(499-1912) 1mM ATP 200ms/._40.dat
- smFRET_Source_data/figure_7A/A/CHD4(499-1912) 1mM ATP 200ms/54.dat
- __MACOSX/smFRET_Source_data/figure_7A/A/CHD4(499-1912) 1mM ATP 200ms/._54.dat
- smFRET_Source_data/figure_7A/A/CHD4(499-1912) 1mM ATP 200ms/6.dat
- __MACOSX/smFRET_Source_data/figure_7A/A/CHD4(499-1912) 1mM ATP 200ms/._6.dat
- smFRET_Source_data/figure_7A/A/CHD4(499-1912) 1mM ATP 200ms/68.dat
- __MACOSX/smFRET_Source_data/figure_7A/A/CHD4(499-1912) 1mM ATP 200ms/._68.dat
- smFRET_Source_data/figure_7A/A/CHD4(499-1912) 1mM ATP 200ms/83.dat
- __MACOSX/smFRET_Source_data/figure_7A/A/CHD4(499-1912) 1mM ATP 200ms/._83.dat
- smFRET_Source_data/figure_7A/A/CHD4(499-1912) 1mM ATP 200ms/82.dat
- __MACOSX/smFRET_Source_data/figure_7A/A/CHD4(499-1912) 1mM ATP 200ms/._82.dat
- smFRET_Source_data/figure_7A/A/CHD4(499-1912) 1mM ATP 200ms/69.dat
- __MACOSX/smFRET_Source_data/figure_7A/A/CHD4(499-1912) 1mM ATP 200ms/._69.dat
- smFRET_Source_data/figure_7A/A/CHD4(499-1912) 1mM ATP 200ms/55.dat
- __MACOSX/smFRET_Source_data/figure_7A/A/CHD4(499-1912) 1mM ATP 200ms/._55.dat
- smFRET_Source_data/figure_7A/A/CHD4(499-1912) 1mM ATP 200ms/7.dat
- __MACOSX/smFRET_Source_data/figure_7A/A/CHD4(499-1912) 1mM ATP 200ms/._7.dat
- smFRET_Source_data/figure_7A/A/CHD4(499-1912) 1mM ATP 200ms/41.dat
- __MACOSX/smFRET_Source_data/figure_7A/A/CHD4(499-1912) 1mM ATP 200ms/._41.dat
- smFRET_Source_data/figure_7A/A/CHD4(1-1230) 10uM ATP 200ms/6_PATH (2).dat
- __MACOSX/smFRET_Source_data/figure_7A/A/CHD4(1-1230) 10uM ATP 200ms/._6_PATH (2).dat
- smFRET_Source_data/figure_7A/A/CHD4(1-1230) 10uM ATP 200ms/1_PATH (2).dat
- __MACOSX/smFRET_Source_data/figure_7A/A/CHD4(1-1230) 10uM ATP 200ms/._1_PATH (2).dat
- smFRET_Source_data/figure_7A/A/CHD4(1-1230) 10uM ATP 200ms/14_PATH.dat
- __MACOSX/smFRET_Source_data/figure_7A/A/CHD4(1-1230) 10uM ATP 200ms/._14_PATH.dat
- smFRET_Source_data/figure_7A/A/CHD4(1-1230) 10uM ATP 200ms/7_PATH (3).dat
- __MACOSX/smFRET_Source_data/figure_7A/A/CHD4(1-1230) 10uM ATP 200ms/._7_PATH (3).dat
- smFRET_Source_data/figure_7A/A/CHD4(1-1230) 10uM ATP 200ms/7_PATH.dat
- __MACOSX/smFRET_Source_data/figure_7A/A/CHD4(1-1230) 10uM ATP 200ms/._7_PATH.dat
- smFRET_Source_data/figure_7A/A/CHD4(1-1230) 10uM ATP 200ms/6_PATH.dat
- __MACOSX/smFRET_Source_data/figure_7A/A/CHD4(1-1230) 10uM ATP 200ms/._6_PATH.dat
- smFRET_Source_data/figure_7A/A/CHD4(1-1230) 10uM ATP 200ms/07_PATH (2).dat
- __MACOSX/smFRET_Source_data/figure_7A/A/CHD4(1-1230) 10uM ATP 200ms/._07_PATH (2).dat
- smFRET_Source_data/figure_7A/A/CHD4(1-1230) 10uM ATP 200ms/7_PATH (2).dat
- __MACOSX/smFRET_Source_data/figure_7A/A/CHD4(1-1230) 10uM ATP 200ms/._7_PATH (2).dat
- smFRET_Source_data/figure_7A/A/CHD4(1-1230) 10uM ATP 200ms/02_PATH.dat
- __MACOSX/smFRET_Source_data/figure_7A/A/CHD4(1-1230) 10uM ATP 200ms/._02_PATH.dat
- smFRET_Source_data/figure_7A/A/CHD4(1-1230) 10uM ATP 200ms/03_PATH.dat
- __MACOSX/smFRET_Source_data/figure_7A/A/CHD4(1-1230) 10uM ATP 200ms/._03_PATH.dat
- smFRET_Source_data/figure_7A/A/CHD4(1-1230) 10uM ATP 200ms/01_PATH (2).dat
- __MACOSX/smFRET_Source_data/figure_7A/A/CHD4(1-1230) 10uM ATP 200ms/._01_PATH (2).dat
- smFRET_Source_data/figure_7A/A/CHD4(1-1230) 10uM ATP 200ms/06_PATH (2).dat
- __MACOSX/smFRET_Source_data/figure_7A/A/CHD4(1-1230) 10uM ATP 200ms/._06_PATH (2).dat
- smFRET_Source_data/figure_7A/A/CHD4(1-1230) 10uM ATP 200ms/08_PATH.dat
- __MACOSX/smFRET_Source_data/figure_7A/A/CHD4(1-1230) 10uM ATP 200ms/._08_PATH.dat
- smFRET_Source_data/figure_7A/A/CHD4(1-1230) 10uM ATP 200ms/09_PATH.dat
- __MACOSX/smFRET_Source_data/figure_7A/A/CHD4(1-1230) 10uM ATP 200ms/._09_PATH.dat
- smFRET_Source_data/figure_7A/A/CHD4(1-1230) 10uM ATP 200ms/1_PATH (3).dat
- __MACOSX/smFRET_Source_data/figure_7A/A/CHD4(1-1230) 10uM ATP 200ms/._1_PATH (3).dat
- smFRET_Source_data/figure_7A/A/CHD4(1-1230) 10uM ATP 200ms/6_PATH (3).dat
- __MACOSX/smFRET_Source_data/figure_7A/A/CHD4(1-1230) 10uM ATP 200ms/._6_PATH (3).dat
- smFRET_Source_data/figure_7A/A/CHD4(1-1230) 10uM ATP 200ms/7_PATH (5).dat
- __MACOSX/smFRET_Source_data/figure_7A/A/CHD4(1-1230) 10uM ATP 200ms/._7_PATH (5).dat
- smFRET_Source_data/figure_7A/A/CHD4(1-1230) 10uM ATP 200ms/05_PATH.dat
- __MACOSX/smFRET_Source_data/figure_7A/A/CHD4(1-1230) 10uM ATP 200ms/._05_PATH.dat
- smFRET_Source_data/figure_7A/A/CHD4(1-1230) 10uM ATP 200ms/04_PATH.dat
- __MACOSX/smFRET_Source_data/figure_7A/A/CHD4(1-1230) 10uM ATP 200ms/._04_PATH.dat
- smFRET_Source_data/figure_7A/A/CHD4(1-1230) 10uM ATP 200ms/2_PATH (6).dat
- __MACOSX/smFRET_Source_data/figure_7A/A/CHD4(1-1230) 10uM ATP 200ms/._2_PATH (6).dat
- smFRET_Source_data/figure_7A/A/CHD4(1-1230) 10uM ATP 200ms/6_PATH (4).dat
- __MACOSX/smFRET_Source_data/figure_7A/A/CHD4(1-1230) 10uM ATP 200ms/._6_PATH (4).dat
- smFRET_Source_data/figure_7A/A/CHD4(1-1230) 10uM ATP 200ms/1_PATH (4).dat
- __MACOSX/smFRET_Source_data/figure_7A/A/CHD4(1-1230) 10uM ATP 200ms/._1_PATH (4).dat
- smFRET_Source_data/figure_7A/A/CHD4(1-1230) 10uM ATP 200ms/1_PATH (5).dat
- __MACOSX/smFRET_Source_data/figure_7A/A/CHD4(1-1230) 10uM ATP 200ms/._1_PATH (5).dat
- smFRET_Source_data/figure_7A/A/CHD4(1-1230) 10uM ATP 200ms/6_PATH (5).dat
- __MACOSX/smFRET_Source_data/figure_7A/A/CHD4(1-1230) 10uM ATP 200ms/._6_PATH (5).dat
- smFRET_Source_data/figure_7A/A/CHD4(1-1230) 10uM ATP 200ms/12_PATH.dat
- __MACOSX/smFRET_Source_data/figure_7A/A/CHD4(1-1230) 10uM ATP 200ms/._12_PATH.dat
- smFRET_Source_data/figure_7A/A/CHD4(1-1230) 10uM ATP 200ms/13_PATH.dat
- __MACOSX/smFRET_Source_data/figure_7A/A/CHD4(1-1230) 10uM ATP 200ms/._13_PATH.dat
- smFRET_Source_data/figure_7A/A/CHD4(1-1230) 10uM ATP 200ms/4_PATH (6).dat
- __MACOSX/smFRET_Source_data/figure_7A/A/CHD4(1-1230) 10uM ATP 200ms/._4_PATH (6).dat
- smFRET_Source_data/figure_7A/A/CHD4(1-1230) 10uM ATP 200ms/7_PATH (4).dat
- __MACOSX/smFRET_Source_data/figure_7A/A/CHD4(1-1230) 10uM ATP 200ms/._7_PATH (4).dat
- smFRET_Source_data/figure_7A/A/CHD4(1-1230) 10uM ATP 200ms/3_PATH (6).dat
- __MACOSX/smFRET_Source_data/figure_7A/A/CHD4(1-1230) 10uM ATP 200ms/._3_PATH (6).dat
- smFRET_Source_data/figure_7A/A/CHD4(1-1230) 10uM ATP 200ms/1_PATH.dat
- __MACOSX/smFRET_Source_data/figure_7A/A/CHD4(1-1230) 10uM ATP 200ms/._1_PATH.dat
- smFRET_Source_data/figure_7A/A/CHD4(1-1230) 10uM ATP 200ms/08_PATH (2).dat
- __MACOSX/smFRET_Source_data/figure_7A/A/CHD4(1-1230) 10uM ATP 200ms/._08_PATH (2).dat
- smFRET_Source_data/figure_7A/A/CHD4(1-1230) 10uM ATP 200ms/4_PATH (5).dat
- __MACOSX/smFRET_Source_data/figure_7A/A/CHD4(1-1230) 10uM ATP 200ms/._4_PATH (5).dat
- smFRET_Source_data/figure_7A/A/CHD4(1-1230) 10uM ATP 200ms/3_PATH (5).dat
- __MACOSX/smFRET_Source_data/figure_7A/A/CHD4(1-1230) 10uM ATP 200ms/._3_PATH (5).dat
- smFRET_Source_data/figure_7A/A/CHD4(1-1230) 10uM ATP 200ms/8_PATH (3).dat
- __MACOSX/smFRET_Source_data/figure_7A/A/CHD4(1-1230) 10uM ATP 200ms/._8_PATH (3).dat
- smFRET_Source_data/figure_7A/A/CHD4(1-1230) 10uM ATP 200ms/01_PATH.dat
- __MACOSX/smFRET_Source_data/figure_7A/A/CHD4(1-1230) 10uM ATP 200ms/._01_PATH.dat
- smFRET_Source_data/figure_7A/A/CHD4(1-1230) 10uM ATP 200ms/1_PATH (6).dat
- __MACOSX/smFRET_Source_data/figure_7A/A/CHD4(1-1230) 10uM ATP 200ms/._1_PATH (6).dat
- smFRET_Source_data/figure_7A/A/CHD4(1-1230) 10uM ATP 200ms/5_PATH (4).dat
- __MACOSX/smFRET_Source_data/figure_7A/A/CHD4(1-1230) 10uM ATP 200ms/._5_PATH (4).dat
- smFRET_Source_data/figure_7A/A/CHD4(1-1230) 10uM ATP 200ms/2_PATH (4).dat
- __MACOSX/smFRET_Source_data/figure_7A/A/CHD4(1-1230) 10uM ATP 200ms/._2_PATH (4).dat
- smFRET_Source_data/figure_7A/A/CHD4(1-1230) 10uM ATP 200ms/2_PATH (5).dat
- __MACOSX/smFRET_Source_data/figure_7A/A/CHD4(1-1230) 10uM ATP 200ms/._2_PATH (5).dat
- smFRET_Source_data/figure_7A/A/CHD4(1-1230) 10uM ATP 200ms/5_PATH (5).dat
- __MACOSX/smFRET_Source_data/figure_7A/A/CHD4(1-1230) 10uM ATP 200ms/._5_PATH (5).dat
- smFRET_Source_data/figure_7A/A/CHD4(1-1230) 10uM ATP 200ms/09_PATH (2).dat
- __MACOSX/smFRET_Source_data/figure_7A/A/CHD4(1-1230) 10uM ATP 200ms/._09_PATH (2).dat
- smFRET_Source_data/figure_7A/A/CHD4(1-1230) 10uM ATP 200ms/4_PATH.dat
- __MACOSX/smFRET_Source_data/figure_7A/A/CHD4(1-1230) 10uM ATP 200ms/._4_PATH.dat
- smFRET_Source_data/figure_7A/A/CHD4(1-1230) 10uM ATP 200ms/5_PATH.dat
- __MACOSX/smFRET_Source_data/figure_7A/A/CHD4(1-1230) 10uM ATP 200ms/._5_PATH.dat
- smFRET_Source_data/figure_7A/A/CHD4(1-1230) 10uM ATP 200ms/3_PATH (4).dat
- __MACOSX/smFRET_Source_data/figure_7A/A/CHD4(1-1230) 10uM ATP 200ms/._3_PATH (4).dat
- smFRET_Source_data/figure_7A/A/CHD4(1-1230) 10uM ATP 200ms/8_PATH (2).dat
- __MACOSX/smFRET_Source_data/figure_7A/A/CHD4(1-1230) 10uM ATP 200ms/._8_PATH (2).dat
- smFRET_Source_data/figure_7A/A/CHD4(1-1230) 10uM ATP 200ms/4_PATH (4).dat
- __MACOSX/smFRET_Source_data/figure_7A/A/CHD4(1-1230) 10uM ATP 200ms/._4_PATH (4).dat
[truncated: 1,166 more entries]
