# Supplementary material for: The role of auxiliary domains in modulating CHD4 activity suggests mechanistic commonality between enzyme families
Source: Nat Commun. 2022 Dec 6;13:7524. doi: 10.1038/s41467-022-35002-0 (PMC9726900; doi:10.1038/s41467-022-35002-0)
Supplement: Supplementary file 6 — source data [file 41467_2022_35002_MOESM6_ESM.zip › smFRET_Source_data/figure_7A/README.txt]

*Each folder contains the raw values from the smFRET measurements. 

*Each file is a trace from a single particle.

*Folder name indicates the construct used, the ATP concentration and the frame rate.

*For example, a frame rate of 200 ms means that each data point is recorded 200 ms after the previous one. Thus, a 200-ms frame rate means that the first data point was recorded 200 ms after injection of ATP, the second 400 ms after etc.

*The first four columns in each file are, in order:
-frame number
-donor fluorescence
-acceptor fluorescence
-FRET
