# Supplementary material for: The role of auxiliary domains in modulating CHD4 activity suggests mechanistic commonality between enzyme families
Source: Nat Commun. 2022 Dec 6;13:7524. doi: 10.1038/s41467-022-35002-0 (PMC9726900; doi:10.1038/s41467-022-35002-0)
Supplement: Supplementary file 6 — source data [file 41467_2022_35002_MOESM6_ESM.zip › smFRET_Source_data/figure_7A/A/CHD4(499-1912) 1mM ATP 200ms/58.dat]

              1       1353.625       5204.956       0.793610       0.748147
              2       1787.880       5123.617       0.741318       0.748147
              3       2077.113       4330.927       0.675858       0.748147
              4       1673.486       4047.369       0.707476       0.748147
              5       1599.087       4128.230       0.720797       0.748147
              6       1681.725       4306.652       0.719168       0.748147
              7       1653.001       4576.758       0.734661       0.748147
              8       1477.618       4564.076       0.755430       0.748147
              9       1172.779       4764.249       0.802464       0.748147
             10       1085.149       4960.346       0.820503       0.748147
             11       1479.531       4961.864       0.770309       0.748147
             12       1097.195       4754.685       0.812506       0.748147
             13       1109.735       4973.870       0.817586       0.748147
             14       1468.505       4909.740       0.769764       0.748147
             15       1656.106       4535.573       0.732527       0.748147
             16       1516.163       4773.317       0.758937       0.748147
             17       1476.908       4617.034       0.757643       0.748147
             18       1481.746       4719.603       0.761061       0.748147
             19       1475.998       5120.119       0.776232       0.748147
             20       1915.660       4967.154       0.721675       0.748147
             21       1388.459       5274.821       0.791625       0.748147
             22       1210.650       5103.083       0.808251       0.748147
             23       1445.951       5313.057       0.786071       0.748147
             24       1498.615       4479.724       0.749326       0.748147
             25       1630.000       4385.304       0.729025       0.748147
             26       1411.933       4314.952       0.753455       0.748147
             27       1619.782       4385.904       0.730292       0.748147
             28       1485.295       4409.746       0.748043       0.748147
             29       1252.249       4399.938       0.778449       0.748147
             30       1337.402       5071.423       0.791319       0.748147
             31       1889.069       4439.660       0.701509       0.748147
             32       1599.023       4858.737       0.752387       0.748147
             33       1439.038       4854.475       0.771346       0.748147
             34       1503.250       4179.731       0.735482       0.748147
             35       1226.121       4086.705       0.769215       0.748147
             36       1914.918       4133.447       0.683399       0.748147
             37       2356.721       4286.798       0.645260       0.748147
             38       1365.155       4851.867       0.780417       0.748147
             39       2383.712       4274.929       0.642012       0.748147
             40       1198.074       5115.696       0.810244       0.748147
             41       1377.131       4962.441       0.782772       0.748147
             42       1698.844       4846.292       0.740442       0.748147
             43       1573.030       4718.512       0.749977       0.748147
             44       1374.701       4633.314       0.771189       0.748147
             45       1283.055       4740.124       0.786980       0.748147
             46       1763.123       4733.805       0.728622       0.748147
             47       1491.150       4823.782       0.763869       0.748147
             48       1400.885       4693.503       0.770135       0.748147
             49       1251.391       4503.803       0.782563       0.748147
             50       1361.274       4914.314       0.783084       0.748147
             51       1482.013       4903.134       0.767897       0.748147
             52       1449.990       4889.951       0.771293       0.748147
             53       1251.681       4717.534       0.790311       0.748147
             54       1502.425       4835.613       0.762951       0.748147
             55       1569.972       5023.073       0.761874       0.748147
             56       1730.154       4991.263       0.742591       0.748147
             57       1493.452       4905.428       0.766607       0.748147
             58       1587.119       5143.302       0.764187       0.748147
             59       1642.122       4825.063       0.746084       0.748147
             60       1712.453       5015.262       0.745463       0.748147
             61       1755.872       4935.158       0.737578       0.748147
             62       1685.101       4873.607       0.743074       0.748147
             63       1505.623       4728.252       0.758477       0.748147
             64       1670.602       4833.366       0.743141       0.748147
             65       1545.647       4635.802       0.749954       0.748147
             66       1682.983       4242.884       0.715994       0.748147
             67       1708.957       4297.933       0.715500       0.748147
             68       1678.196       4231.228       0.716014       0.748147
             69       1725.552       4357.035       0.716313       0.748147
             70       1593.770       4084.950       0.719343       0.748147
             71       1403.428       3800.129       0.730294       0.748147
             72       1348.956       4049.379       0.750116       0.748147
             73       1826.047       4832.344       0.725753       0.748147
             74       2122.494       4755.803       0.691422       0.748147
             75       2148.371       4705.042       0.686525       0.748147
             76       1506.040       4775.901       0.760259       0.748147
             77       1079.911       4952.963       0.820996       0.748147
             78       1994.965       4689.810       0.701566       0.748147
             79       1053.421       4860.109       0.821863       0.748147
             80       1108.398       4627.613       0.806765       0.748147
             81       1340.073       4579.066       0.773603       0.748147
             82       1199.813       5077.755       0.808873       0.748147
             83       1231.895       4868.270       0.798055       0.748147
             84       1288.735       4856.184       0.790276       0.748147
             85       1551.529       4874.118       0.758541       0.748147
             86       1720.000       4773.304       0.735112       0.748147
             87       1578.240       4461.461       0.738689       0.748147
             88       1713.692       4371.978       0.718405       0.748147
             89       1617.354       4452.957       0.733563       0.748147
             90       1763.000       4704.004       0.727385       0.748147
             91       1476.348       4589.448       0.756611       0.748147
             92       1537.621       4522.766       0.746283       0.748147
             93       1290.707       4734.546       0.785784       0.748147
             94       1605.559       4328.278       0.729423       0.748147
             95       1287.729       4661.015       0.783529       0.748147
             96       1332.129       4956.744       0.788177       0.748147
             97       1303.161       5489.767       0.808159       0.748147
             98       1067.108       5382.534       0.834548       0.748147
             99       1135.713       4802.401       0.808742       0.748147
            100       1479.367       5770.213       0.795938       0.748147
            101       1203.341       5666.893       0.824847       0.748147
            102       1477.720       5427.232       0.785991       0.748147
            103       1412.037       5415.211       0.793176       0.748147
            104       1095.024       5670.804       0.838154       0.748147
            105       1396.091       5487.019       0.797171       0.748147
            106       1586.057       5077.047       0.761964       0.748147
            107       1643.080       4908.788       0.749220       0.748147
            108       1604.609       4944.667       0.754994       0.748147
            109       1571.554       4416.737       0.737562       0.748147
            110       1564.639       4786.456       0.753643       0.748147
            111       1466.405       5005.727       0.773428       0.748147
            112       1385.427       5288.895       0.792424       0.748147
            113       1676.300       4800.332       0.741177       0.748147
            114       1513.022       4599.076       0.752454       0.748147
            115       1559.469       4732.550       0.752151       0.748147
            116       1471.267       4895.227       0.768905       0.748147
            117       1676.544       4167.015       0.713095       0.748147
            118       1672.232       3424.218       0.671883       0.748147
            119       1809.295       4372.112       0.707300       0.748147
            120       1988.022       4246.478       0.681126       0.748147
            121       1982.937       3986.959       0.667844       0.748147
            122       1423.064       4992.899       0.778199       0.748147
            123       1446.780       4063.936       0.737461       0.748147
            124       1725.929       4431.331       0.719692       0.748147
            125       1732.192       4665.696       0.729256       0.748147
            126       1550.572       4173.522       0.729115       0.748147
            127       1902.294       4697.798       0.711778       0.748147
            128       1769.151       5145.803       0.744156       0.748147
            129       1880.772       5010.327       0.727072       0.748147
            130       1596.411       5458.878       0.773728       0.748147
            131       1443.002       5558.004       0.793886       0.748147
            132       1787.322       5084.394       0.739902       0.748147
            133       1580.998       5428.402       0.774446       0.748147
            134       1798.982       5497.405       0.753442       0.748147
            135       1571.925       5525.873       0.778533       0.748147
            136       1491.364       4478.406       0.750181       0.748147
            137       1425.515       4567.602       0.762141       0.748147
            138       1614.465       4325.090       0.728184       0.748147
            139       1569.715       4831.951       0.754796       0.748147
            140       1621.912       4436.060       0.732268       0.748147
            141       1483.602       4477.312       0.751112       0.748147
            142       1168.820       4508.931       0.794140       0.748147
            143       1739.901       4600.712       0.725594       0.748147
            144       1644.676       4637.288       0.738191       0.748147
            145       1500.785       4800.491       0.761828       0.748147
            146       1678.016       4901.971       0.744982       0.748147
            147       1702.939       4810.976       0.738569       0.748147
            148       1645.379       4960.543       0.750924       0.748147
            149       1807.346       4796.162       0.726305       0.748147
            150       1724.695       4576.415       0.726287       0.748147
            151       1764.489       4999.344       0.739129       0.748147
            152       1870.432       4398.749       0.701647       0.748147
            153       1704.427       4325.607       0.717344       0.748147
            154       1682.121       4307.463       0.719159       0.748147
            155       1775.230       3788.244       0.680913       0.748147
            156       1866.550       4032.352       0.683577       0.748147
            157       1903.461       4168.419       0.686512       0.748147
            158       1416.388       3869.729       0.732055       0.748147
            159       1375.786       3942.488       0.741310       0.748147
            160       1311.093       3883.906       0.747624       0.748147
            161       1529.798       4155.462       0.730919       0.748147
            162       1567.360       4140.618       0.725409       0.748147
            163       1743.996       4311.424       0.711994       0.748147
            164       1448.423       3941.144       0.731254       0.748147
            165       1376.093       4025.251       0.745231       0.748147
            166       1782.629       4016.061       0.692581       0.748147
            167       1761.324       3908.035       0.689326       0.748147
            168       1905.037       4338.159       0.694862       0.748147
            169       1973.442       3832.755       0.660115       0.748147
            170       1606.178       3222.204       0.667346       0.748147
            171       1771.777       2098.207       0.542175       0.357652
            172       2266.874       1807.614       0.443642       0.357652
            173       2600.815       1505.657       0.366655       0.357652
            174       2959.016       1327.068       0.309623       0.357652
            175       3279.673       1481.362       0.311143       0.357652
            176       2659.043       1514.403       0.362866       0.357652
            177       2517.890       1834.163       0.421448       0.357652
            178       2648.647       1607.294       0.377659       0.357652
            179       2805.161       1542.915       0.354850       0.357652
            180       2412.626       1854.903       0.434655       0.357652
            181       2101.379       2132.717       0.503701       0.357652
            182       2508.407       1583.334       0.386959       0.357652
            183       2676.960       1694.712       0.387658       0.357652
            184       2704.053       1586.755       0.369803       0.357652
            185       2334.185       1629.166       0.411058       0.357652
            186       2656.365       1594.388       0.375084       0.357652
            187       2612.776       1750.889       0.401243       0.357652
            188       2306.275       1757.032       0.432414       0.357652
            189       3139.261       1077.506       0.255529       0.357652
            190       3941.755        997.662       0.201980       0.357652
            191       2584.775       1230.857       0.322583       0.357652
            192       3304.932       1136.170       0.255831       0.357652
            193       3152.614       1108.040       0.260063       0.357652
            194       1652.764       1364.646       0.452257       0.357652
            195       2724.270       1866.599       0.406590       0.357652
            196       3323.025       1851.824       0.357851       0.357652
            197       2751.725       2067.827       0.429050       0.357652
            198       2977.977       1782.054       0.374379       0.357652
            199       3198.074       1888.089       0.371221       0.357652
            200       3949.744       1937.984       0.329156       0.357652
            201       4105.697       1897.157       0.316043       0.357652
            202       3923.490       1861.145       0.321739       0.357652
            203       4031.603       1767.892       0.304835       0.357652
            204       3953.245       1751.731       0.307053       0.357652
            205       3687.074       1936.083       0.344305       0.357652
            206       4132.974       1821.525       0.305907       0.357652
            207       3880.377       1823.507       0.319696       0.357652
            208       3648.336       1853.003       0.336828       0.357652
            209       3536.005       1820.471       0.339864       0.357652
            210       3740.649       2059.381       0.355064       0.357652
            211       3668.065       1940.706       0.346013       0.357652
            212       3500.359       1952.727       0.358096       0.357652
            213       3182.829       1914.386       0.375575       0.357652
            214       2919.814       1580.832       0.351246       0.357652
            215       2890.018       1533.389       0.346653       0.357652
            216       2840.487       1507.902       0.346773       0.357652
            217       3314.948       1415.184       0.299185       0.357652
            218       3073.754       1561.078       0.336814       0.357652
            219       2639.649       1675.717       0.388314       0.357652
            220       2860.998       1589.615       0.357168       0.357652
            221       3417.563       1826.480       0.348296       0.357652
            222       3037.799       1789.759       0.370738       0.357652
            223       3238.127       1999.828       0.381796       0.357652
            224       3294.828       2017.251       0.379748       0.357652
            225       2999.171       2117.154       0.413804       0.357652
            226       3875.012       2476.926       0.389948       0.357652
            227       3175.274       2694.130       0.459013       0.357652
            228       3313.595       2178.959       0.396711       0.357652
            229       3539.572       2284.000       0.392199       0.357652
            230       3477.000       2371.124       0.405450       0.357652
            231       4029.255       1846.318       0.314236       0.357652
            232       3860.017       1762.667       0.313492       0.357652
            233       3830.333       1446.654       0.274144       0.357652
            234       3771.384       1398.241       0.270472       0.357652
            235       3789.004       1721.994       0.312465       0.357652
            236       3897.006       1239.677       0.241338       0.357652
            237       3819.974       1562.518       0.290296       0.357652
            238       3579.856       1549.510       0.302086       0.357652
            239       3319.841       1640.636       0.330742       0.357652
            240       2754.023       1856.698       0.402691       0.357652
            241       3053.079       1942.697       0.388868       0.357652
            242       3004.018       1667.322       0.356926       0.357652
            243       2904.226       2043.362       0.413002       0.357652
            244       2990.375       1829.441       0.379567       0.357652
            245       3104.554       1082.322       0.258503       0.357652
