# Supplementary material for: The role of auxiliary domains in modulating CHD4 activity suggests mechanistic commonality between enzyme families
Source: Nat Commun. 2022 Dec 6;13:7524. doi: 10.1038/s41467-022-35002-0 (PMC9726900; doi:10.1038/s41467-022-35002-0)
Supplement: Supplementary file 6 — source data [file 41467_2022_35002_MOESM6_ESM.zip › smFRET_Source_data/figure_7A/A/CHD4(499-1912) 1mM ATP 200ms/64.dat]

              1       1401.881       5101.765       0.784447       0.762241
              2       1563.631       4854.816       0.756385       0.762241
              3       1351.917       4462.592       0.767493       0.762241
              4       1339.702       4499.916       0.770584       0.762241
              5       1666.788       4791.358       0.741909       0.762241
              6       1312.500       5004.564       0.792229       0.762241
              7       1742.303       5028.471       0.742673       0.762241
              8       1295.184       5087.358       0.797074       0.762241
              9       1698.881       5114.885       0.750669       0.762241
             10       1430.671       4640.956       0.764368       0.762241
             11       1255.473       4260.243       0.772383       0.762241
             12       1330.576       4153.627       0.757380       0.762241
             13       1315.873       4291.445       0.765329       0.762241
             14       1329.517       4416.699       0.768627       0.762241
             15       1432.449       4401.406       0.754459       0.762241
             16       1312.569       4116.722       0.758243       0.762241
             17       1400.084       4502.868       0.762816       0.762241
             18       1543.056       4485.680       0.744050       0.762241
             19       1473.770       4607.868       0.757669       0.762241
             20       1345.708       5616.615       0.806716       0.762241
             21       1216.552       5663.728       0.823183       0.762241
             22       2512.929       2896.893       0.535488       0.524822
             23       3009.227       2739.341       0.476526       0.524822
             24       1870.876       2900.742       0.607916       0.524822
             25       2099.333       2423.056       0.535791       0.524822
             26       2724.073       1777.106       0.394809       0.418157
             27       2033.847       2527.890       0.554151       0.418157
             28       2610.846       1860.558       0.416102       0.418157
             29       2591.547       1669.614       0.391821       0.418157
             30       2619.825       1790.474       0.405976       0.418157
             31       3050.751       2594.671       0.459606       0.418157
             32       3089.618       2396.947       0.436876       0.418157
             33       2739.270       3202.052       0.538946       0.418157
             34       2686.568       3206.016       0.544076       0.418157
             35       4662.830       1472.162       0.239962       0.418157
             36       3818.134       2425.048       0.388431       0.418157
             37       3551.337       2559.392       0.418836       0.418157
             38       3571.714       2378.240       0.399707       0.418157
             39       3424.792       2409.492       0.412989       0.418157
             40       3315.338       2498.199       0.429721       0.418157
             41       3053.652       2339.673       0.433809       0.418157
             42       3501.014       2400.072       0.406717       0.418157
             43       3230.612       2379.965       0.424193       0.418157
             44       3327.775       2563.396       0.435125       0.418157
             45       3582.997       3193.562       0.471266       0.418157
             46       3612.264       2978.827       0.451947       0.418157
             47       4065.321       2517.559       0.382440       0.418157
             48       3949.317       2495.693       0.387229       0.418157
             49       4297.775       2818.892       0.396097       0.418157
             50       4006.369       2785.414       0.410115       0.418157
             51       4322.223       2798.596       0.393016       0.418157
             52       4058.509       3066.034       0.430348       0.418157
             53       4448.542       3384.021       0.432045       0.418157
             54       4565.215       2960.130       0.393355       0.418157
             55       4472.889       1782.120       0.284911       0.418157
             56       3963.094       2290.446       0.366264       0.418157
             57       3982.223       2133.289       0.348832       0.418157
             58       3571.105       1940.486       0.352074       0.418157
             59       3428.362       1836.068       0.348769       0.418157
             60       2960.461       2055.511       0.409793       0.418157
             61       2465.106       2158.876       0.466887       0.418157
             62       2403.673       2161.903       0.473522       0.418157
             63       2182.364       2476.970       0.531615       0.418157
             64       3001.082       1803.640       0.375389       0.418157
             65       2388.056       2146.783       0.473398       0.418157
             66       2252.914       2283.387       0.503359       0.418157
             67       2618.343       2300.670       0.467710       0.418157
             68       2881.759       2157.181       0.428102       0.418157
             69       2257.145       1398.250       0.382517       0.418157
             70       2319.261       1135.021       0.328584       0.418157
             71       1913.507       1223.210       0.389965       0.418157
             72       2134.835       1244.022       0.368178       0.418157
             73       2292.936       1355.274       0.371490       0.418157
             74       2227.465       1175.665       0.345466       0.418157
             75       2306.718       1182.887       0.338974       0.418157
             76       2730.762       1371.150       0.334271       0.418157
             77       2769.586       2070.174       0.427743       0.418157
             78       2982.120       1105.519       0.270454       0.418157
             79       2810.343       1473.859       0.344022       0.418157
             80       2485.873       2105.445       0.458571       0.418157
             81       2574.335       2339.121       0.476064       0.418157
             82       2532.483       1865.919       0.424227       0.418157
             83       3055.085       2544.133       0.454373       0.418157
             84       2719.780       2800.873       0.507345       0.524822
             85       2600.501       2993.060       0.535090       0.524822
             86       3013.140       2479.425       0.451415       0.524822
             87       2731.246       2981.764       0.521925       0.524822
             88       2421.574       2693.232       0.526556       0.524822
             89       2589.220       2882.751       0.526821       0.524822
             90       2596.890       2993.949       0.535510       0.524822
             91       3195.350       1936.750       0.377380       0.418157
             92       3137.924       2175.143       0.409395       0.418157
             93       3100.663       2135.410       0.407827       0.418157
             94       3039.236       2191.302       0.418944       0.418157
             95       3571.530       1573.212       0.305790       0.418157
             96       3195.799       1719.235       0.349791       0.418157
             97       3019.136       2246.469       0.426631       0.418157
             98       2983.029       2305.853       0.435981       0.418157
             99       2646.522       3404.164       0.562608       0.524822
            100       2861.854       2452.169       0.461452       0.524822
            101       2464.285       2999.884       0.549010       0.524822
            102       2443.393       2535.563       0.509256       0.524822
            103       2476.064       2095.796       0.458412       0.524822
            104       2344.802       2815.115       0.545574       0.524822
            105       2120.719       2419.278       0.532881       0.524822
            106       1988.192       2338.669       0.540500       0.524822
            107       1637.629       2233.348       0.576947       0.524822
            108       2325.113       2198.169       0.485968       0.524822
            109       2184.801       2318.427       0.514837       0.524822
            110       1847.070       2518.917       0.576941       0.524822
            111       1774.757       2273.307       0.561579       0.524822
            112       1746.039       2521.825       0.590887       0.524822
            113       2018.983       2258.403       0.527987       0.524822
            114       2276.247       2049.727       0.473819       0.524822
            115       2046.591       2487.572       0.548629       0.524822
            116       2213.454       2039.813       0.479587       0.524822
            117       2043.337       2395.939       0.539714       0.524822
            118       2300.026       2028.595       0.468647       0.418157
            119       2629.562       1994.964       0.431388       0.418157
            120       2645.922       3128.808       0.541810       0.418157
            121       2706.827       2377.814       0.467646       0.418157
            122       2706.697       1808.912       0.400591       0.418157
            123       2586.912       1949.044       0.429688       0.418157
            124       2646.234       2254.290       0.460010       0.418157
            125       2244.872       2790.521       0.554181       0.524822
            126       2482.405       2599.098       0.511482       0.524822
            127       2407.414       2537.160       0.513120       0.524822
            128       2473.422       3134.589       0.558948       0.524822
            129       2638.779       2915.656       0.524924       0.524822
            130       2171.181       2654.312       0.550060       0.524822
            131       2517.444       3102.593       0.552059       0.524822
            132       2127.422       2673.672       0.556888       0.524822
            133       2153.405       2714.076       0.557594       0.524822
            134       1791.869       2784.650       0.608465       0.524822
            135       2245.022       2820.133       0.556771       0.524822
            136       1820.484       2732.356       0.600143       0.524822
            137       2059.357       2708.125       0.568041       0.524822
            138       2493.024       2629.306       0.513303       0.524822
            139       1909.205       2375.863       0.554452       0.524822
            140       2191.311       1940.539       0.469654       0.524822
            141       2207.117       2837.011       0.562438       0.524822
            142       2625.400       2963.289       0.530230       0.524822
            143       2429.262       2912.973       0.545272       0.524822
            144       2420.632       2935.405       0.548055       0.524822
            145       2729.929       3115.128       0.532951       0.524822
            146       2686.412       3052.886       0.531927       0.524822
            147       2444.844       2900.799       0.542647       0.524822
            148       2480.100       2992.564       0.546820       0.524822
            149       2571.216       3017.088       0.539893       0.524822
            150       2565.300       3076.411       0.545297       0.524822
            151       2150.787       2999.697       0.582411       0.524822
            152       2041.150       2620.384       0.562129       0.524822
            153       2515.211       2659.150       0.513909       0.524822
            154       2283.392       2603.600       0.532761       0.524822
            155       2165.318       2530.039       0.538838       0.524822
            156       2102.567       2560.570       0.549109       0.524822
            157       2431.897       2566.460       0.513461       0.524822
            158       1988.520       2621.720       0.568673       0.524822
            159       2302.293       2390.459       0.509394       0.524822
            160       2101.125       2616.515       0.554624       0.524822
            161       2185.285       2555.386       0.539035       0.524822
            162       2498.439       2599.253       0.509888       0.524822
            163       2901.794       2569.964       0.469678       0.524822
            164       2562.859       2594.718       0.503089       0.524822
            165       2611.918       2628.732       0.501604       0.524822
            166       2403.130       2577.970       0.517550       0.524822
            167       2127.451       2372.595       0.527238       0.524822
            168       2243.472       2473.831       0.524416       0.524822
            169       2514.973       2520.316       0.500531       0.524822
            170       2341.130       2608.190       0.526979       0.524822
            171       2128.217       2430.390       0.533143       0.524822
            172       2573.265       2495.499       0.492329       0.524822
            173       2755.869       3038.696       0.524404       0.524822
            174       2613.062       3005.895       0.534956       0.524822
            175       2559.230       3027.298       0.541893       0.524822
            176       2712.487       2969.359       0.522605       0.524822
            177       1775.979       2888.344       0.619242       0.587601
            178       1710.421       2960.202       0.633792       0.587601
            179       1658.147       2815.546       0.629356       0.587601
            180       2268.772       2692.687       0.542721       0.587601
            181       1927.440       2824.951       0.594427       0.587601
            182       1687.941       2894.693       0.631666       0.587601
            183       1880.122       2837.141       0.601438       0.587601
            184       2249.442       2747.291       0.549817       0.587601
            185       2395.776       2636.150       0.523885       0.587601
            186       2299.783       2781.916       0.547438       0.587601
            187       2315.842       3387.369       0.593941       0.587601
            188       2528.422       3811.040       0.601161       0.587601
            189       2319.011       3164.260       0.577075       0.587601
            190       2114.431       3063.043       0.591610       0.587601
            191       2506.779       2888.147       0.535345       0.587601
            192       2185.856       2992.141       0.577857       0.587601
            193       2390.525       3032.765       0.559211       0.587601
            194       2276.434       3026.562       0.570727       0.587601
            195       1918.600       3095.973       0.617395       0.587601
            196       1866.707       2884.877       0.607140       0.587601
            197       1737.476       2834.311       0.619957       0.587601
            198       1844.475       2545.162       0.579811       0.587601
            199       3435.439        547.633       0.137490       0.094914
            200       2653.050        934.163       0.260415       0.094914
            201       2126.938       1861.269       0.466693       0.524822
            202       1845.772       2437.183       0.569042       0.587601
            203       1433.328       2240.171       0.609819       0.587601
            204       1988.993       2373.235       0.544042       0.587601
            205       1415.966       2218.167       0.610370       0.587601
            206       1769.146       2751.493       0.608651       0.587601
            207       2578.109       3084.033       0.544676       0.587601
            208       3642.408         20.076       0.005482       0.094914
            209       3698.519        173.731       0.044866       0.094914
            210       3853.761        118.638       0.029866       0.094914
            211       3357.735         70.976       0.020701       0.094914
            212       3924.234         88.807       0.022130       0.094914
            213       3950.214        185.606       0.044878       0.094914
            214       3379.653        417.185       0.109877       0.094914
            215       3533.149         79.425       0.021986       0.094914
            216       3195.151        -32.184      -0.010175       0.094914
            217       3249.134          9.035       0.002773       0.094914
            218       3464.160        672.645       0.162600       0.094914
            219       2966.753       4441.230       0.599519       0.587601
            220       2428.403       3977.704       0.620924       0.587601
            221       1830.513       3512.042       0.657371       0.587601
            222       2001.657       2796.782       0.582852       0.587601
            223       1658.868       2745.658       0.623372       0.587601
            224       1610.851       2963.551       0.647855       0.587601
            225       1877.075       3066.313       0.620286       0.587601
            226       2186.952       2447.631       0.528123       0.587601
            227       1824.419       3192.713       0.636362       0.587601
            228       1731.556       2773.199       0.615616       0.587601
            229       1988.098       2576.949       0.564496       0.587601
            230       2533.317       2498.913       0.496582       0.418157
            231       3151.239       1365.702       0.302351       0.418157
            232       2117.377       3782.052       0.641088       0.587601
            233       2090.658       3835.543       0.647218       0.587601
            234       2471.384       3385.635       0.578047       0.587601
            235       2117.359       2390.900       0.530338       0.524822
            236       2142.530       2382.284       0.526493       0.524822
            237       2234.110       2439.306       0.521954       0.524822
            238       2741.620       2433.239       0.470204       0.524822
            239       2831.578       3032.491       0.517131       0.524822
            240       2551.535       2477.931       0.492683       0.524822
            241       2192.851       3279.931       0.599317       0.587601
            242       1824.805       3176.337       0.635122       0.587601
            243       1613.646       2923.744       0.644367       0.587601
            244       1805.703       3178.814       0.637738       0.587601
            245       1939.320       2636.087       0.576143       0.587601
            246       1877.995       2537.018       0.574634       0.587601
            247       2013.480       2352.662       0.538842       0.524822
            248       2118.743       1934.008       0.477209       0.524822
            249       2141.540       1899.221       0.470016       0.524822
            250       1941.421       2185.528       0.529575       0.524822
            251       1946.306       1573.643       0.447064       0.524822
            252       2040.238       1928.997       0.485987       0.524822
            253       1771.647       2156.241       0.548957       0.524822
            254       1977.304       2019.691       0.505302       0.524822
            255       2317.222       2421.573       0.511010       0.524822
            256       2512.443       3012.378       0.545244       0.524822
            257       1919.173       3045.270       0.613416       0.524822
            258       2355.973       2460.843       0.510886       0.524822
            259       2151.980       1984.345       0.479736       0.524822
            260       2581.150       2143.777       0.453716       0.524822
            261       2205.038       2689.338       0.549475       0.524822
            262       1871.432       2822.603       0.601317       0.587601
            263       1939.908       2462.732       0.559376       0.587601
            264       1890.660       2795.692       0.596560       0.587601
            265       2663.653       1743.365       0.395588       0.418157
            266       2356.840       1978.397       0.456353       0.418157
            267       2764.997       1872.804       0.403813       0.418157
            268       2665.802       2337.571       0.467199       0.418157
            269       2914.912       2265.606       0.437332       0.418157
            270       2504.811       2789.165       0.526856       0.524822
            271       2932.745       3405.975       0.537329       0.524822
            272       2450.680       2797.022       0.532999       0.524822
            273       2207.164       2097.569       0.487270       0.524822
            274       2132.868       2447.927       0.534389       0.524822
            275       1890.711       2502.471       0.569626       0.587601
            276       1687.377       2400.640       0.587238       0.587601
            277       1621.951       2627.740       0.618337       0.587601
            278       2066.078       2624.204       0.559498       0.587601
            279       1631.795       2486.443       0.603764       0.587601
            280       1807.987       2521.917       0.582442       0.587601
            281       1835.999       2425.163       0.569132       0.587601
            282       1948.292       2046.999       0.512353       0.418157
            283       2033.532       1904.359       0.483599       0.418157
            284       2300.228       2083.520       0.475283       0.418157
            285       2447.860       2203.732       0.473759       0.418157
            286       2590.840       2097.419       0.447377       0.418157
            287       2702.094       2000.942       0.425458       0.418157
            288       2782.160       1971.415       0.414723       0.418157
            289       2473.812       2112.983       0.460667       0.418157
            290       2382.206       2207.809       0.481003       0.418157
            291       2650.861       2140.108       0.446696       0.418157
            292       3133.182       1506.506       0.324700       0.418157
            293       2812.296       1898.832       0.403053       0.418157
            294       2326.508       2073.685       0.471271       0.418157
            295       2205.350       2387.300       0.519809       0.524822
            296       2202.572       2430.532       0.524601       0.524822
            297       2201.191       2119.845       0.490587       0.524822
            298       2246.263       2561.833       0.532817       0.524822
            299       2102.815       2697.195       0.561914       0.587601
            300       1902.945       2569.996       0.574565       0.587601
            301       2126.600       2721.141       0.561321       0.587601
            302       2175.493       2684.366       0.552355       0.587601
            303       2057.262       2658.729       0.563769       0.587601
            304       1849.762       2393.517       0.564072       0.587601
            305       1852.192       2758.679       0.598299       0.587601
            306       2279.379       2834.667       0.554291       0.587601
            307       2360.645       2809.266       0.543388       0.587601
            308       2117.513       2803.069       0.569662       0.587601
            309       2807.961       1858.771       0.398302       0.418157
            310       1868.376       2462.574       0.568599       0.418157
            311       2281.515       2208.537       0.491873       0.418157
            312       2362.659       1867.352       0.441453       0.418157
            313       2606.748       2054.819       0.440800       0.418157
            314       3354.735        215.643       0.060398       0.094914
            315       3713.309        212.378       0.054099       0.094914
            316       3339.394        465.989       0.122455       0.094914
            317       3446.683        444.876       0.114318       0.094914
            318       3520.171        341.549       0.088445       0.094914
            319       3132.648        759.209       0.195076       0.094914
            320       2313.803       2389.568       0.508054       0.524822
            321       2287.065       2465.516       0.518774       0.524822
            322       2460.274       2413.444       0.495196       0.524822
            323       2524.301       2475.296       0.495099       0.524822
            324       2343.930       2311.279       0.496493       0.524822
            325       2459.812       2367.985       0.490490       0.524822
            326       2029.064       2619.381       0.563496       0.524822
            327       2574.716       2737.378       0.515311       0.524822
            328       2276.426       2676.719       0.540408       0.524822
            329       2458.221       2784.785       0.531143       0.524822
            330       2200.664       2693.017       0.550305       0.524822
            331       2745.178        754.675       0.215631       0.094914
            332       2454.157       1266.513       0.340399       0.418157
            333       2378.953       1920.216       0.446648       0.418157
            334       2432.061       1986.019       0.449521       0.418157
            335       2251.968       1806.130       0.445068       0.418157
            336       2300.517       2173.850       0.485845       0.524822
            337       2127.789       2267.393       0.515881       0.524822
            338       2063.042       2376.304       0.535282       0.524822
            339       2507.283       2093.693       0.455054       0.524822
            340       2331.848       2129.117       0.477277       0.524822
            341       2057.696       2350.109       0.533170       0.524822
            342       1866.230       2585.813       0.580815       0.524822
            343       2340.982       2553.017       0.521663       0.524822
            344       2205.095       2810.209       0.560327       0.524822
            345       1787.430       2197.421       0.551444       0.524822
            346       1816.105       2305.512       0.559371       0.524822
            347       1882.300       2205.455       0.539527       0.524822
            348       1622.489       2198.388       0.575362       0.524822
            349       1980.749       1982.300       0.500196       0.524822
            350       1751.498       2295.689       0.567231       0.524822
            351       1783.016       2109.941       0.541989       0.524822
            352       1943.120       1907.199       0.495335       0.524822
            353       2143.000       2588.575       0.547085       0.524822
            354       2019.557       2348.367       0.537639       0.524822
            355       2269.695       2512.457       0.525382       0.524822
            356       2616.711       2303.638       0.468186       0.524822
            357       1977.764       2386.360       0.546813       0.524822
            358       2088.677       1960.879       0.484221       0.524822
            359       2084.364       2109.755       0.503027       0.524822
            360       2461.063       1939.748       0.440771       0.524822
            361       2073.805       2280.217       0.523704       0.524822
            362       2063.477       2419.950       0.539754       0.524822
            363       2021.476       2484.541       0.551383       0.524822
            364       2061.498       2254.074       0.522312       0.524822
            365       2004.276       2331.629       0.537749       0.524822
            366       2069.322       2306.473       0.527098       0.524822
            367       2062.144       2422.797       0.540207       0.524822
            368       2048.149       2432.252       0.542865       0.524822
            369       2119.509       2094.516       0.497035       0.524822
            370       2497.974       1779.494       0.416016       0.418157
            371       2535.503       1909.883       0.429633       0.418157
            372       2934.617       1881.597       0.390680       0.418157
            373       2673.570       1707.015       0.389677       0.418157
            374       2304.988       2110.974       0.478033       0.418157
            375       2542.813       1863.914       0.422970       0.418157
