# Supplementary material for: The role of auxiliary domains in modulating CHD4 activity suggests mechanistic commonality between enzyme families
Source: Nat Commun. 2022 Dec 6;13:7524. doi: 10.1038/s41467-022-35002-0 (PMC9726900; doi:10.1038/s41467-022-35002-0)
Supplement: Supplementary file 6 — source data [file 41467_2022_35002_MOESM6_ESM.zip › smFRET_Source_data/figure_7A/A/CHD4(499-1912) 1mM ATP 200ms/70.dat]

              1       1234.262       4345.921       0.778813       0.760367
              2       1404.059       4198.773       0.749402       0.760367
              3       1504.063       4150.264       0.733998       0.760367
              4       1328.992       4252.773       0.761905       0.760367
              5       1460.614       3823.209       0.723569       0.760367
              6       1152.794       4763.018       0.805133       0.760367
              7       1122.391       4495.755       0.800220       0.760367
              8       1006.774       4743.273       0.824910       0.760367
              9       1103.450       4940.558       0.817431       0.760367
             10       1124.860       4746.173       0.808405       0.760367
             11       1155.079       4695.691       0.802577       0.760367
             12       1331.263       4678.481       0.778483       0.760367
             13        828.695       4745.365       0.851330       0.760367
             14       1184.279       4818.596       0.802715       0.760367
             15       1039.769       4805.033       0.822104       0.760367
             16       1168.643       4714.528       0.801358       0.760367
             17       1530.723       4550.246       0.748276       0.760367
             18       1461.742       4740.334       0.764314       0.760367
             19       1469.977       4607.940       0.758145       0.760367
             20       1224.742       5278.581       0.811674       0.760367
             21       1397.733       4985.710       0.781038       0.760367
             22       1622.552       4511.187       0.735471       0.760367
             23       1346.180       4672.814       0.776345       0.760367
             24       1117.322       4584.456       0.804040       0.760367
             25       1314.320       4678.728       0.780693       0.760367
             26       1432.265       4723.582       0.767333       0.760367
             27       1511.684       4586.395       0.752105       0.760367
             28       1864.406       4636.937       0.713228       0.760367
             29       1554.284       4806.050       0.755629       0.760367
             30       1563.170       4828.355       0.755431       0.760367
             31       1541.307       4679.072       0.752217       0.760367
             32       1715.374       4674.102       0.731531       0.760367
             33       1701.558       4705.721       0.734434       0.760367
             34       1427.485       4529.090       0.760351       0.760367
             35       1539.319       4765.764       0.755861       0.760367
             36       1357.514       4692.354       0.775613       0.760367
             37       1115.331       4258.124       0.792437       0.760367
             38       1853.088       3735.426       0.668411       0.760367
             39       1583.477       4344.627       0.732886       0.760367
             40       1491.321       4325.551       0.743621       0.760367
             41       1537.059       4258.542       0.734789       0.760367
             42       1352.574       4860.040       0.782286       0.760367
             43        702.603       5145.959       0.879867       0.760367
             44       1076.154       4810.649       0.817192       0.760367
             45       2539.821       4482.493       0.638321       0.627030
             46       2695.307       4426.942       0.621565       0.627030
             47       2273.167       4520.293       0.665389       0.627030
             48       3149.572       4245.886       0.574121       0.627030
             49       2460.424       4461.313       0.644537       0.627030
             50       2261.299       4763.103       0.678079       0.627030
             51       2128.334       4129.368       0.659886       0.627030
             52       1878.878       3552.358       0.654061       0.627030
             53       1816.897       3903.955       0.682408       0.627030
             54       1382.957       3413.913       0.711696       0.627030
             55       1551.283       3345.546       0.683207       0.627030
             56       2005.049       2747.072       0.578073       0.627030
             57       1750.955       2993.377       0.630938       0.627030
             58       1386.322       3800.188       0.732706       0.760367
             59       1272.455       4280.430       0.770848       0.760367
             60       1384.604       4195.549       0.751870       0.760367
             61       1495.810       3818.659       0.718540       0.760367
             62        954.772       3948.926       0.805296       0.760367
             63       1429.485       3878.950       0.730714       0.760367
             64       1271.753       4188.963       0.767109       0.760367
             65       1257.028       4071.231       0.764083       0.760367
             66       1590.133       3747.885       0.702112       0.760367
             67       1776.263       3017.231       0.629443       0.760367
             68       1616.366       3561.924       0.687857       0.760367
             69       1317.004       3966.037       0.750711       0.760367
             70       1298.130       3257.572       0.715054       0.760367
             71        501.749       2978.185       0.855817       0.760367
             72        351.802       2598.120       0.880742       0.760367
             73       1139.130       2531.168       0.689635       0.760367
             74        868.021       3275.909       0.790532       0.760367
             75       1162.743       2398.286       0.673481       0.760367
             76       1391.011       3974.398       0.740745       0.760367
             77       1038.335       3525.644       0.772493       0.760367
             78       1478.828       3233.955       0.686209       0.760367
             79       1541.649       3290.046       0.680930       0.760367
             80       1165.963       3259.803       0.736551       0.760367
             81       1234.610       3654.969       0.747502       0.760367
             82       2243.523       3421.769       0.603988       0.627030
             83       2409.209       3429.465       0.587370       0.627030
             84       2524.668       3299.836       0.566544       0.627030
             85       2608.770       3646.383       0.582941       0.627030
             86       2417.214       3373.022       0.582536       0.627030
             87       2620.140       3802.162       0.592025       0.627030
             88       2413.569       3607.507       0.599147       0.627030
             89       2178.253       4210.045       0.659025       0.627030
             90       2323.001       4049.987       0.635493       0.627030
             91       2307.451       3718.290       0.617068       0.627030
