# Supplementary material for: The role of auxiliary domains in modulating CHD4 activity suggests mechanistic commonality between enzyme families
Source: Nat Commun. 2022 Dec 6;13:7524. doi: 10.1038/s41467-022-35002-0 (PMC9726900; doi:10.1038/s41467-022-35002-0)
Supplement: Supplementary file 6 — source data [file 41467_2022_35002_MOESM6_ESM.zip › smFRET_Source_data/figure_7A/A/CHD4(499-1912) 1mM ATP 200ms/71.dat]

              1       1987.644       4817.764       0.707932       0.587526
              2       3455.885       4423.351       0.561393       0.587526
              3       3274.020       4052.111       0.553104       0.587526
              4       3812.200       2265.280       0.372733       0.310718
              5       5617.344       1910.539       0.253795       0.310718
              6       3706.463       2351.777       0.388195       0.310718
              7       3938.415       4438.101       0.529827       0.515125
              8       3511.741       4861.208       0.580585       0.515125
              9       4007.380       4636.284       0.536379       0.515125
             10       4012.419       4472.618       0.527118       0.515125
             11       3922.169       3968.312       0.502924       0.515125
             12       3848.626       5226.228       0.575902       0.515125
             13       3610.778       4423.312       0.550568       0.515125
             14       3457.513       4485.953       0.564735       0.515125
             15       4342.670       4147.436       0.488502       0.515125
             16       3590.354       3657.818       0.504654       0.515125
             17       3841.713       3969.856       0.508202       0.515125
             18       3871.484       4264.220       0.524137       0.515125
             19       3800.397       3775.608       0.498364       0.515125
             20       4005.389       4068.608       0.503915       0.515125
             21       3762.301       4464.291       0.542666       0.515125
             22       3723.369       5144.948       0.580149       0.587526
             23       3591.168       4822.575       0.573178       0.587526
             24       3790.251       5269.695       0.581648       0.587526
             25       3064.129       4850.985       0.612876       0.587526
             26       3788.900       5264.915       0.581513       0.587526
             27       3459.406       5010.171       0.591549       0.587526
             28       3287.511       4499.641       0.577829       0.587526
             29       3052.641       4063.971       0.571054       0.587526
             30       4086.452       2672.646       0.395415       0.310718
             31       4540.242       2685.332       0.371643       0.310718
             32       4755.656       2169.062       0.313235       0.310718
             33       4157.185       2903.024       0.411181       0.310718
             34       4274.684       4217.853       0.496654       0.515125
             35       3995.065       4676.287       0.539280       0.515125
             36       4212.069       3339.434       0.442221       0.515125
             37       4048.791       4279.790       0.513868       0.515125
             38       3667.342       3700.722       0.502265       0.515125
             39       4093.305       1696.492       0.293014       0.310718
             40       4510.694       1301.939       0.223984       0.310718
             41       4772.558        900.381       0.158715       0.310718
             42       6110.429        863.679       0.123841       0.310718
             43       5242.857       1750.552       0.250315       0.310718
             44       5347.720        765.695       0.125248       0.310718
             45       5657.046       1776.396       0.238974       0.310718
             46       5806.970       3064.296       0.345418       0.310718
             47       3489.851       5521.988       0.612748       0.587526
             48       2699.944       5239.209       0.659920       0.587526
             49       3199.443       4686.456       0.594283       0.587526
             50       3734.211       4539.632       0.548673       0.587526
             51       2988.419       4383.065       0.594597       0.587526
             52       4436.134       4239.719       0.488680       0.515125
             53       4456.966       3221.883       0.419579       0.515125
             54       3864.158       3686.247       0.488218       0.515125
             55       3786.786       3611.191       0.488132       0.515125
             56       3720.851       3732.820       0.500803       0.515125
             57       3850.569       4273.132       0.526008       0.515125
             58       4168.609       4177.235       0.500517       0.515125
             59       4226.527       4093.868       0.492028       0.515125
             60       3900.580       4072.407       0.510776       0.515125
             61       3930.532       4222.535       0.517908       0.515125
             62       4436.850       4540.728       0.505785       0.515125
             63       4230.168       4168.331       0.496319       0.515125
             64       4091.713       4300.400       0.512434       0.515125
             65       4058.733       4847.005       0.544256       0.515125
             66       3475.989       4987.655       0.589303       0.515125
             67       3992.530       4718.382       0.541663       0.515125
             68       3648.466       4794.713       0.567880       0.515125
             69       3966.110       4833.073       0.549264       0.515125
             70       4017.181       3912.888       0.493424       0.515125
             71       4021.592       3980.444       0.497429       0.515125
             72       3793.204       4041.104       0.515821       0.515125
             73       3936.844       4260.633       0.519749       0.515125
             74       3697.108       3830.101       0.508834       0.515125
             75       3793.793       3465.973       0.477422       0.515125
             76       3745.900       3904.935       0.510393       0.515125
             77       4294.150       3792.046       0.468953       0.515125
             78       3774.963       4515.233       0.544647       0.515125
             79       4399.459       3726.372       0.458584       0.515125
             80       3928.479       3788.814       0.490951       0.515125
             81       4788.847       3414.755       0.416251       0.515125
             82       4609.802       4331.913       0.484461       0.515125
             83       4662.737       4465.729       0.489209       0.515125
             84       4864.309       4363.510       0.472865       0.515125
             85       4938.764       4396.496       0.470956       0.515125
             86       4962.980       4559.540       0.478817       0.515125
             87       4826.178       4680.157       0.492320       0.515125
             88       4723.194       4556.581       0.491023       0.515125
             89       4906.060       4403.921       0.473032       0.515125
             90       4846.830       4615.686       0.487786       0.515125
             91       4221.932       4653.642       0.524320       0.515125
             92       3981.233       4902.845       0.551869       0.515125
             93       4176.341       4809.609       0.535237       0.515125
             94       4061.176       3935.826       0.492163       0.515125
             95       4369.504       3470.577       0.442671       0.515125
             96       4624.366       3555.226       0.434646       0.515125
             97       4096.033       3687.016       0.473724       0.515125
             98       4276.829       3693.369       0.463397       0.515125
             99       4079.125       3340.805       0.450248       0.515125
            100       3696.722       3427.421       0.481099       0.515125
            101       4415.480       5655.669       0.561571       0.515125
            102       4421.743       5290.421       0.544721       0.515125
            103       4405.899       5016.676       0.532410       0.515125
            104       4480.526       4770.229       0.515658       0.515125
            105       4218.575       5156.587       0.550026       0.515125
            106       3958.374       5053.581       0.560764       0.515125
            107       3723.380       4612.134       0.553311       0.515125
            108       3735.086       4472.701       0.544934       0.515125
            109       3944.713       4408.596       0.527766       0.515125
            110       4053.525       4396.282       0.520282       0.515125
            111       3577.214       4369.293       0.549838       0.515125
            112       4026.471       4357.597       0.519747       0.515125
            113       4034.204       4781.887       0.542404       0.515125
            114       4330.516       4645.047       0.517522       0.515125
            115       4680.851       3874.873       0.452898       0.515125
            116       5244.908       2276.294       0.302650       0.310718
            117       3952.472       3853.866       0.493684       0.515125
            118       3635.347       3725.431       0.506119       0.515125
            119       4543.560       3325.347       0.422593       0.310718
            120       5010.732       2165.312       0.301742       0.310718
            121       4166.194       3518.142       0.457833       0.310718
            122       4970.471       2250.189       0.311632       0.310718
            123       5731.796       1088.580       0.159607       0.310718
            124       6036.548       1505.426       0.199606       0.310718
            125       3833.529       3639.274       0.487002       0.515125
            126       4183.493       4690.872       0.528587       0.515125
            127       4361.351       4959.816       0.532102       0.515125
            128       4388.571       5062.421       0.535650       0.515125
            129       4295.411       4906.883       0.533224       0.515125
            130       4535.216       4709.275       0.509414       0.515125
            131       3705.365       5080.501       0.578258       0.515125
            132       3969.906       4627.848       0.538262       0.515125
            133       3661.544       3758.256       0.506517       0.515125
            134       3646.811       4911.573       0.573890       0.515125
            135       3712.346       3338.672       0.473502       0.515125
            136       3838.104       3386.538       0.468748       0.515125
            137       4443.230       3286.885       0.425205       0.310718
            138       4884.636       1975.973       0.288017       0.310718
            139       4751.504       2454.836       0.340649       0.310718
            140       4355.884       5477.732       0.557041       0.515125
            141       3850.985       5311.228       0.579688       0.515125
            142       3462.134       4159.151       0.545728       0.515125
            143       3427.567       4176.180       0.549227       0.515125
            144       3559.467       4204.055       0.541514       0.515125
            145       3407.104       4353.167       0.560956       0.515125
            146       4180.710       4530.713       0.520089       0.515125
            147       4543.197       4788.840       0.513161       0.515125
            148       3844.774       4471.170       0.537662       0.515125
            149       3742.246       4470.599       0.544342       0.515125
            150       3994.536       4392.660       0.523734       0.515125
            151       4112.800       4329.388       0.512828       0.515125
            152       3969.251       4628.287       0.538327       0.515125
            153       4043.834       4817.784       0.543669       0.515125
            154       4480.530       4911.837       0.522960       0.515125
            155       4124.013       4734.922       0.534480       0.515125
            156       4152.187       4810.099       0.536704       0.515125
            157       3981.517       4664.249       0.539484       0.515125
            158       4300.278       4844.897       0.529776       0.515125
            159       4571.869       4895.768       0.517106       0.515125
            160       4917.331       4801.793       0.494056       0.515125
