# Supplementary material for: The role of auxiliary domains in modulating CHD4 activity suggests mechanistic commonality between enzyme families
Source: Nat Commun. 2022 Dec 6;13:7524. doi: 10.1038/s41467-022-35002-0 (PMC9726900; doi:10.1038/s41467-022-35002-0)
Supplement: Supplementary file 6 — source data [file 41467_2022_35002_MOESM6_ESM.zip › smFRET_Source_data/figure_7A/A/CHD4(499-1912) 1mM ATP 200ms/65.dat]

              1       1125.979       3051.651       0.730474       0.763397
              2       1196.014       3142.763       0.724343       0.763397
              3        989.387       3580.819       0.783514       0.763397
              4       1002.520       3510.088       0.777840       0.763397
              5        832.019       3351.606       0.801125       0.763397
              6        911.080       3449.685       0.791073       0.763397
              7        868.440       3348.851       0.794076       0.763397
              8        884.796       3444.529       0.795627       0.763397
              9        852.824       3434.701       0.801092       0.763397
             10       1216.071       2488.715       0.671757       0.763397
             11       1291.494       2623.222       0.670093       0.763397
             12       1176.631       2640.709       0.691767       0.763397
             13       1314.276       2708.865       0.673321       0.763397
             14       1215.750       2598.820       0.681288       0.763397
             15       1044.582       3420.170       0.766038       0.763397
             16       1027.156       3448.252       0.770489       0.763397
             17        711.408       2872.194       0.801482       0.763397
             18        744.216       3039.517       0.803312       0.763397
             19       1009.535       2951.439       0.745130       0.763397
             20       1101.744       3254.143       0.747068       0.763397
             21        964.021       2880.438       0.749244       0.763397
             22       1074.373       3094.993       0.742317       0.763397
             23       1101.592       3598.410       0.765619       0.763397
             24        964.749       2789.955       0.743056       0.763397
             25        942.138       3030.639       0.762851       0.763397
             26        924.295       3067.806       0.768469       0.763397
             27        981.813       3035.220       0.755588       0.763397
             28        825.271       3204.094       0.795186       0.763397
             29        761.375       3545.703       0.823227       0.763397
             30        900.391       1948.048       0.683900       0.763397
             31        939.922       2119.491       0.692777       0.763397
             32        919.388       2140.064       0.699493       0.763397
             33       1153.167       2610.391       0.693597       0.763397
             34        973.877       3007.747       0.755407       0.763397
             35        960.677       2812.081       0.745365       0.763397
             36        830.413       3061.034       0.786606       0.763397
             37        860.764       3227.817       0.789471       0.763397
             38        799.209       3144.486       0.797345       0.763397
             39        857.784       3022.197       0.778921       0.763397
             40        799.776       3197.893       0.799940       0.763397
             41        797.027       3109.277       0.795964       0.763397
             42       1248.190       2356.822       0.653763       0.763397
             43       1066.297       2621.270       0.710840       0.763397
             44       1061.988       3095.220       0.744543       0.763397
             45        969.376       2950.081       0.752676       0.763397
             46       1171.238       2763.735       0.702352       0.763397
             47        853.267       3347.504       0.796878       0.763397
             48        776.068       3407.701       0.814505       0.763397
             49        830.913       3385.513       0.802934       0.763397
             50        876.342       3602.007       0.804316       0.763397
             51        942.136       3701.944       0.797132       0.763397
             52       1200.865       3550.543       0.747261       0.763397
             53       1043.245       3686.690       0.779438       0.763397
             54        909.835       4016.451       0.815310       0.763397
             55        756.767       4156.124       0.845963       0.763397
             56       1071.221       3744.118       0.777540       0.763397
             57        776.804       4137.468       0.841929       0.763397
             58        995.718       4175.731       0.807459       0.763397
             59       1097.275       3973.708       0.783617       0.763397
             60       1007.998       3336.995       0.768009       0.763397
             61        917.058       3798.314       0.805517       0.763397
             62       1027.143       3533.486       0.774780       0.763397
             63       1009.817       3394.755       0.770734       0.763397
             64       1136.692       3379.484       0.748306       0.763397
             65        958.906       3912.205       0.803144       0.763397
             66        879.445       3406.920       0.794827       0.763397
             67        932.236       3640.359       0.796125       0.763397
             68       1092.051       4115.381       0.790290       0.763397
             69       1038.002       4119.981       0.798758       0.763397
             70        984.401       3894.901       0.798250       0.763397
             71       1081.486       4187.996       0.794764       0.763397
             72        993.161       4037.784       0.802590       0.763397
             73       1204.337       3512.007       0.744646       0.763397
             74       1225.843       3509.962       0.741154       0.763397
             75       1090.741       3560.786       0.765509       0.763397
             76        925.410       3482.893       0.790076       0.763397
             77        894.605       3288.859       0.786157       0.763397
             78        834.913       3371.389       0.801509       0.763397
             79       1099.972       3507.493       0.761263       0.763397
             80        968.405       3472.177       0.781919       0.763397
             81        769.684       3392.645       0.815083       0.763397
             82        728.111       3455.667       0.825968       0.763397
             83        890.888       3851.942       0.812161       0.763397
             84        949.419       3730.275       0.797119       0.763397
             85       1039.673       3660.772       0.778814       0.763397
             86        891.946       3740.908       0.807474       0.763397
             87       1096.448       3644.108       0.768709       0.763397
             88       1169.517       3605.783       0.755090       0.763397
             89        927.130       3535.689       0.792255       0.763397
             90       1005.156       3662.822       0.784670       0.763397
             91       1054.642       3680.296       0.777264       0.763397
             92        957.505       3547.227       0.787445       0.763397
             93       1054.756       2716.432       0.720312       0.763397
             94        810.933       3470.244       0.810582       0.763397
             95        911.249       3092.901       0.772424       0.763397
             96       1041.967       3069.694       0.746582       0.763397
             97       1009.128       2779.945       0.733674       0.763397
             98        963.181       2857.059       0.747874       0.763397
             99       1013.560       3145.060       0.756275       0.763397
            100        951.191       3030.600       0.761115       0.763397
            101        745.471       3502.259       0.824501       0.763397
            102        771.915       3645.824       0.825269       0.763397
            103        925.445       3358.872       0.783992       0.763397
            104        938.215       3245.965       0.775771       0.763397
            105        840.144       3248.534       0.794519       0.763397
            106        858.367       3174.652       0.787165       0.763397
            107        914.758       3343.265       0.785168       0.763397
            108        896.881       3097.451       0.775462       0.763397
            109        789.846       3230.551       0.803540       0.763397
            110       1025.319       2986.272       0.744411       0.763397
            111        972.886       3006.770       0.755535       0.763397
            112        974.958       3195.055       0.766198       0.763397
            113        961.262       2929.187       0.752917       0.763397
            114       1043.800       2788.586       0.727637       0.763397
            115        997.356       3142.138       0.759063       0.763397
            116       1032.846       2636.377       0.718511       0.763397
            117        983.240       2408.689       0.710124       0.763397
            118        984.876       2022.036       0.672463       0.763397
            119       1014.658       2079.487       0.672072       0.763397
            120        855.485       2048.720       0.705432       0.763397
            121       1001.372       1519.076       0.602701       0.763397
            122       1115.052       1897.012       0.629805       0.763397
            123       1003.980       2813.389       0.736997       0.763397
            124       1025.442       2930.306       0.740772       0.763397
            125       1035.069       2855.615       0.733962       0.763397
            126       1070.381       2841.527       0.726379       0.763397
            127        923.000       2797.489       0.751914       0.763397
            128       1021.347       2763.249       0.730131       0.763397
            129        911.980       2844.454       0.757222       0.763397
            130        757.371       2905.099       0.793207       0.763397
            131       1021.729       3072.256       0.750432       0.763397
            132        997.257       3272.826       0.766455       0.763397
            133        916.932       2748.001       0.749809       0.763397
            134       1313.356       3250.007       0.712196       0.763397
            135       1087.423       3139.434       0.742735       0.763397
            136        920.219       3333.656       0.783675       0.763397
            137        784.232       3509.698       0.817363       0.763397
            138        894.226       3229.699       0.783162       0.763397
            139       1031.439       2874.901       0.735958       0.763397
            140       1034.196       3561.163       0.774948       0.763397
            141        530.402       3204.246       0.857978       0.763397
            142        645.220       2756.852       0.810345       0.763397
            143        662.142       3183.145       0.827804       0.763397
            144        479.360       2951.768       0.860291       0.763397
            145        752.518       2746.774       0.784951       0.763397
            146        629.438       3279.750       0.838985       0.763397
            147        660.465       3062.559       0.822600       0.763397
            148        664.575       3114.819       0.824158       0.763397
            149        628.339       2828.803       0.818249       0.763397
            150        844.284       2929.356       0.776268       0.763397
            151       1040.898       3048.505       0.745465       0.763397
            152        974.831       2902.915       0.748609       0.763397
            153        762.624       3123.278       0.803746       0.763397
            154        795.519       2625.130       0.767436       0.763397
            155        864.964       2915.488       0.771201       0.763397
            156        693.181       2605.681       0.789873       0.763397
            157        977.685       2237.124       0.695881       0.763397
            158        973.416       2197.589       0.693026       0.763397
            159        939.904       2443.577       0.722208       0.763397
            160        981.091       2416.737       0.711259       0.763397
            161       1117.675       2594.925       0.698951       0.763397
            162       1172.097       2410.512       0.672837       0.763397
            163       1242.954       2532.703       0.670798       0.763397
            164       2050.266       1161.089       0.361557       0.374771
            165       2083.355       1124.052       0.350455       0.374771
            166       1955.890       1191.911       0.378649       0.374771
            167       2103.178       1283.489       0.378983       0.374771
            168       2066.991       1154.862       0.358446       0.374771
            169       2140.077        871.393       0.289358       0.374771
            170       2077.657       1140.144       0.354324       0.374771
            171       2073.294       1077.018       0.341877       0.374771
            172       2312.965        707.928       0.234344       0.265683
            173       2265.869        806.233       0.262437       0.265683
            174       2320.127       1085.358       0.318709       0.265683
            175       2111.339       1474.668       0.411228       0.468034
            176       2010.202       1374.658       0.406120       0.468034
            177       1809.969       1460.931       0.446645       0.468034
            178       1967.572       1490.900       0.431086       0.468034
            179       1990.421       1467.509       0.424390       0.468034
            180       1995.219       1546.792       0.436699       0.468034
            181       1969.119       1444.526       0.423162       0.468034
            182       1832.073        420.960       0.186842       0.145080
            183       1361.590        244.881       0.152434       0.145080
            184       1815.342        404.100       0.182073       0.145080
            185       1918.050        229.623       0.106917       0.145080
            186       2459.238       -150.738      -0.065297       0.145080
            187       2208.972       -193.396      -0.095950       0.145080
            188       2134.858         90.218       0.040546       0.145080
            189       2128.853         27.885       0.012929       0.145080
            190       2229.317          4.063       0.001819       0.145080
            191       2220.647        251.688       0.101802       0.145080
            192       1780.769        534.190       0.230756       0.145080
            193       1979.345        175.279       0.081350       0.145080
            194       2470.947        315.081       0.113093       0.145080
            195       2286.265        425.538       0.156921       0.145080
            196       2115.460        757.803       0.263743       0.265683
            197       2204.589        616.339       0.218488       0.265683
            198       1733.422        586.172       0.252705       0.265683
            199       2294.738        758.921       0.248528       0.265683
            200       2060.608        679.168       0.247892       0.265683
            201       1729.306        289.432       0.143373       0.145080
            202       2183.206        193.530       0.081427       0.145080
            203       2193.179        888.658       0.288353       0.265683
            204       2050.328       1336.255       0.394573       0.468034
            205       2095.576       1665.527       0.442829       0.468034
            206       2200.793       1726.703       0.439645       0.468034
            207       2045.590       1823.561       0.471308       0.468034
            208       1948.893       1919.081       0.496146       0.468034
            209       2158.100       1719.602       0.443459       0.468034
            210       1805.530       1924.576       0.515957       0.468034
            211       1977.613       1831.416       0.480809       0.468034
            212       2440.070       1849.354       0.431143       0.468034
            213       2450.078       2047.494       0.455244       0.468034
            214       2389.007       2191.571       0.478449       0.468034
            215       2199.568       2083.640       0.486467       0.468034
            216       2220.658       1796.525       0.447210       0.468034
            217       2422.044       2117.755       0.466487       0.468034
            218       2299.426       2109.501       0.478461       0.468034
            219       2208.740       1650.644       0.427696       0.468034
            220       2243.936       1308.502       0.368339       0.374771
            221       2223.583       1315.763       0.371753       0.374771
            222       2082.799       1252.707       0.375567       0.374771
            223       2199.520       1166.611       0.346573       0.374771
            224       2174.231       1224.752       0.360329       0.374771
            225       2343.628       1277.558       0.352801       0.374771
            226       2226.942       1433.089       0.391551       0.374771
            227       2179.479       1322.564       0.377655       0.374771
            228       2218.109       1371.566       0.382086       0.374771
            229       2219.675       1482.577       0.400453       0.374771
            230       2257.839       1408.679       0.384201       0.374771
            231       2143.807       1527.376       0.416045       0.374771
            232       2241.084       1435.403       0.390428       0.374771
            233       1999.054       1428.852       0.416829       0.374771
            234       2026.673       1195.129       0.370951       0.374771
            235       1720.424        667.050       0.279396       0.374771
            236       1547.654        818.277       0.345858       0.374771
            237       1895.677       1041.270       0.354542       0.374771
            238       2081.393       1237.611       0.372886       0.374771
            239       1734.880       1604.194       0.480431       0.468034
            240       1920.085       1600.108       0.454551       0.468034
            241       2030.947       1575.384       0.436839       0.468034
            242       1868.562       1406.400       0.429440       0.468034
            243       1790.738       1567.333       0.466736       0.468034
            244       1939.723       1686.124       0.465029       0.468034
            245       1874.366       1568.830       0.455632       0.468034
            246       1959.680       1495.829       0.432882       0.468034
            247       2299.025       1290.465       0.359512       0.374771
            248       2698.977       1255.252       0.317445       0.374771
            249       2543.838       1249.753       0.329438       0.374771
            250       2303.550       1502.877       0.394826       0.374771
            251       2538.526       1401.346       0.355683       0.374771
            252       2965.229       1172.681       0.283399       0.374771
            253       2783.098       1368.598       0.329648       0.374771
            254       2755.193       1370.320       0.332157       0.374771
            255       2752.381       1454.824       0.345794       0.374771
            256       2742.222       1496.176       0.353005       0.374771
            257       2487.792       1384.574       0.357552       0.374771
            258       2874.337       1555.044       0.351075       0.374771
            259       2756.541       1436.326       0.342564       0.374771
            260       2530.889       1543.550       0.378837       0.374771
            261       2223.798       1365.805       0.380489       0.374771
            262       2057.344       1275.677       0.382739       0.374771
            263       1807.756       1237.875       0.406443       0.374771
            264       1636.872       1375.564       0.456628       0.468034
            265       1972.499       1312.344       0.399515       0.468034
            266       1871.979       1315.203       0.412654       0.468034
            267       1667.777       1278.138       0.433868       0.468034
            268       1843.020       1391.564       0.430214       0.468034
            269       1719.514       1403.215       0.449355       0.468034
            270       1776.590       1209.156       0.404976       0.468034
            271       1716.644       1360.597       0.442148       0.468034
            272       1550.255       1933.658       0.555025       0.468034
            273       1775.821       1213.879       0.406020       0.374771
            274       1719.144       1248.935       0.420789       0.374771
            275       1979.672       1348.460       0.405170       0.374771
            276       1797.303       1384.569       0.435143       0.374771
            277       2332.141       1404.969       0.375951       0.374771
            278       2270.019       1423.764       0.385449       0.374771
            279       1796.686       1273.713       0.414836       0.374771
            280       2329.624       1334.985       0.364291       0.374771
            281       2069.295       1409.754       0.405213       0.374771
            282       1797.392       1212.504       0.402839       0.374771
            283       2236.563       1465.085       0.395793       0.374771
            284       1929.856       1342.984       0.410342       0.374771
            285       1879.984        867.771       0.315811       0.265683
            286       1823.784        583.650       0.242437       0.265683
            287       1805.878        753.769       0.294482       0.265683
            288       2142.013        721.056       0.251847       0.265683
            289       2335.511        935.045       0.285898       0.265683
            290       2439.577       1011.697       0.293137       0.265683
            291       1860.173       1064.357       0.363941       0.374771
            292       2246.541       1033.604       0.315109       0.374771
            293       1906.153        867.522       0.312770       0.374771
            294       1790.085        979.286       0.353613       0.374771
            295       1828.102       1164.194       0.389064       0.374771
            296       1821.238       1060.567       0.368022       0.374771
            297       1996.732       1219.740       0.379217       0.374771
            298       1793.120       1117.732       0.383988       0.374771
            299       1892.524       1103.960       0.368418       0.374771
            300       1992.084       1260.628       0.387562       0.374771
            301       2095.728       1149.735       0.354259       0.374771
            302       2529.132        536.930       0.175120       0.265683
            303       1704.714       1668.153       0.494580       0.468034
            304       1827.409       1373.234       0.429049       0.468034
            305       2155.827       1404.121       0.394422       0.374771
            306       2167.152       1364.853       0.386424       0.374771
            307       2226.069       1315.090       0.371373       0.374771
            308       1907.882       1418.473       0.426435       0.374771
            309       2177.843       1514.332       0.410146       0.374771
            310       2189.284       1426.582       0.394534       0.374771
            311       2054.154       1377.483       0.401407       0.374771
            312       2006.154       1446.103       0.418886       0.374771
            313       1948.758       1436.410       0.424325       0.468034
            314       1820.649       1749.352       0.490015       0.468034
            315       1661.025       2034.154       0.550489       0.468034
            316       1962.278       1582.549       0.446439       0.468034
            317       2183.566       1817.812       0.454296       0.468034
            318       2165.125       1677.999       0.436624       0.468034
            319       1611.426       1161.743       0.418923       0.374771
            320       1865.285        937.289       0.334439       0.374771
            321       1845.837       1636.169       0.469893       0.374771
            322       1847.404        945.864       0.338623       0.374771
            323       2256.499        807.370       0.263513       0.265683
            324       1704.003       1527.625       0.472711       0.468034
            325       1677.869       1770.529       0.513435       0.468034
            326       1803.326       1641.627       0.476531       0.468034
            327       1814.218       1614.594       0.470890       0.468034
            328       1449.797       1353.182       0.482766       0.468034
            329       1701.212       1732.559       0.504564       0.468034
            330       1733.880       1733.624       0.499963       0.468034
            331       1938.359       1812.837       0.483269       0.468034
            332       1950.601       1870.248       0.489485       0.468034
            333       2046.747       1774.762       0.464414       0.468034
            334       2010.762       1868.209       0.481625       0.468034
            335       1874.567       1593.151       0.459423       0.468034
            336       2117.438       1866.083       0.468451       0.468034
            337       1975.808       1930.332       0.494179       0.468034
            338       2067.791       2283.243       0.524759       0.468034
            339       1929.488       1837.978       0.487855       0.468034
            340       1593.559       2443.351       0.605253       0.468034
            341       2190.218       2178.653       0.498676       0.468034
            342       2594.445       2203.324       0.459239       0.468034
            343       2212.348       1969.385       0.470949       0.468034
            344       1919.617       1772.131       0.480025       0.468034
            345       1868.710       1824.635       0.494033       0.468034
            346       1935.001       1794.910       0.481221       0.468034
            347       1957.660       1764.113       0.473998       0.468034
            348       1960.351       1811.807       0.480310       0.468034
            349       1818.491       1728.961       0.487381       0.468034
            350       1957.501       1634.194       0.454992       0.468034
            351       2022.563       1738.017       0.462167       0.468034
            352       1957.290       1794.249       0.478270       0.468034
            353       1943.970       1752.554       0.474109       0.468034
            354       2259.365       1689.798       0.427888       0.468034
            355       2733.532       1772.276       0.393331       0.468034
            356       2782.450       2292.792       0.451760       0.468034
            357       2477.447       2384.697       0.490462       0.468034
            358       1886.638       1590.416       0.457403       0.468034
            359       1892.091       1618.179       0.460984       0.468034
            360       1902.650       1603.189       0.457291       0.468034
            361       1885.557       1580.515       0.455996       0.468034
            362       1894.733       1618.417       0.460674       0.468034
            363       1924.860       1727.912       0.473041       0.468034
            364       2155.145       1402.656       0.394248       0.374771
            365       2640.080       1357.902       0.339647       0.374771
            366       2732.503       1504.481       0.355083       0.374771
            367       2541.430       1591.638       0.385098       0.374771
            368       2362.830       1626.636       0.407733       0.374771
            369       2103.169       1582.601       0.429381       0.374771
            370       2565.979       1528.118       0.373249       0.374771
            371       2493.781       1509.810       0.377114       0.374771
            372       2259.729       1686.497       0.427370       0.468034
            373       1881.681       1638.563       0.465469       0.468034
            374       1583.044       1795.977       0.531508       0.468034
            375       1640.558       1946.325       0.542623       0.468034
            376       2140.006       1668.509       0.438100       0.468034
            377       2347.991       1685.546       0.417883       0.468034
            378       2284.853       1669.470       0.422189       0.468034
            379       2158.549       1721.539       0.443686       0.468034
            380       2312.715       1412.261       0.379133       0.468034
            381       2186.009       1665.857       0.432481       0.468034
            382       2096.021       1513.582       0.419321       0.468034
            383       2261.369       1692.197       0.428018       0.468034
            384       2129.569       1672.406       0.439878       0.468034
            385       2097.989       1702.425       0.447958       0.468034
            386       2193.358       1676.148       0.433169       0.468034
            387       2223.448       1578.555       0.415190       0.468034
            388       2169.956       1546.672       0.416149       0.468034
            389       2220.916       1841.758       0.453336       0.468034
            390       2051.707       1848.255       0.473916       0.468034
            391       2211.550       1781.359       0.446131       0.468034
            392       1941.662       1891.847       0.493503       0.468034
            393       1974.043       1733.407       0.467547       0.468034
            394       1979.976       2129.057       0.518141       0.468034
            395       1739.413       1906.453       0.522908       0.468034
            396       1957.042       1402.389       0.417448       0.468034
            397       1759.943       1838.911       0.510971       0.468034
            398       2028.311       1434.189       0.414206       0.468034
            399       1925.430       1319.172       0.406574       0.468034
            400       1868.280       1978.637       0.514344       0.468034
            401       1786.982       2098.954       0.540141       0.468034
            402       1702.223       2036.749       0.544735       0.468034
            403       1904.274       2010.964       0.513625       0.468034
            404       1866.094       1791.386       0.489787       0.468034
            405       2046.905       1538.182       0.429050       0.468034
            406       1727.768       1902.427       0.524056       0.468034
            407       1742.197       1839.234       0.513547       0.468034
            408       1938.784       1559.162       0.445737       0.468034
            409       1863.342       1053.705       0.361223       0.468034
            410       1939.305       1728.358       0.471242       0.468034
            411       1765.196       1845.835       0.511166       0.468034
            412       1878.631       1880.554       0.500256       0.468034
            413       2061.519       1813.757       0.468033       0.468034
            414       2085.351       1731.714       0.453677       0.468034
            415       1832.774       1887.091       0.507301       0.468034
            416       1840.470       1879.439       0.505238       0.468034
            417       1916.182       1813.153       0.486187       0.468034
            418       2154.541       1734.122       0.445943       0.468034
            419       2097.981       1696.502       0.447097       0.468034
            420       2184.784       1541.925       0.413750       0.468034
            421       2151.534        768.818       0.263262       0.265683
            422       1750.634       1277.476       0.421872       0.468034
            423       2118.643       1838.141       0.464554       0.468034
            424       2202.943       1680.653       0.432757       0.468034
            425       2164.236       1716.605       0.442328       0.468034
            426       2137.305       1556.767       0.421423       0.468034
            427       2131.390       1859.112       0.465884       0.468034
            428       2177.871       1764.594       0.447586       0.468034
            429       2172.692       1687.075       0.437092       0.468034
            430       2198.654       1568.539       0.416368       0.468034
            431       2428.084       1877.365       0.436044       0.468034
            432       2577.976       1840.749       0.416579       0.468034
            433       2393.024       2051.991       0.461639       0.468034
            434       2343.089       1849.479       0.441133       0.468034
            435       2327.729       1940.115       0.454589       0.468034
            436       2419.674       1870.853       0.436043       0.468034
            437       2357.587       1885.279       0.444341       0.468034
            438       2305.651       1605.289       0.410461       0.468034
            439       1824.628       1862.266       0.505104       0.468034
            440       1631.062       1839.882       0.530081       0.468034
            441       1809.173       1868.589       0.508078       0.468034
            442       1829.508       1857.120       0.503745       0.468034
            443       1624.941       1852.598       0.532733       0.468034
            444       1647.674       1642.725       0.499248       0.468034
            445       2140.520       1805.149       0.457501       0.468034
            446       2098.391       1856.817       0.469461       0.468034
            447       2149.933       1785.071       0.453639       0.468034
            448       2215.026       1756.374       0.442256       0.468034
            449       2180.203       1762.532       0.447033       0.468034
            450       2204.706       1795.861       0.448902       0.468034
            451       2110.755       1782.250       0.457808       0.468034
            452       1816.510       2015.819       0.526004       0.468034
            453       1861.634       1708.134       0.478500       0.468034
            454       2009.848       1737.417       0.463649       0.468034
            455       2016.981       1410.079       0.411455       0.468034
            456       2088.533       1666.519       0.443807       0.468034
            457       2160.482       1230.751       0.362921       0.374771
            458       2021.083       1234.812       0.379254       0.374771
            459       2277.067        990.149       0.303056       0.374771
            460       2017.569       1115.782       0.356099       0.374771
            461       1975.809       1353.591       0.406557       0.374771
            462       2260.886       1525.091       0.402826       0.374771
            463       1965.076       1416.401       0.418870       0.374771
            464       2108.971       1448.334       0.407144       0.374771
            465       1935.576       1213.674       0.385385       0.374771
            466       2081.426        881.904       0.297606       0.374771
            467       1872.705       1049.347       0.359113       0.374771
            468       2076.945       1105.306       0.347335       0.374771
            469       1937.304       1124.120       0.367189       0.374771
            470       2549.022       1016.208       0.285033       0.374771
            471       2292.322       1244.890       0.351941       0.374771
            472       2145.175       1197.009       0.358152       0.374771
            473       2140.482       1481.971       0.409107       0.374771
            474       1959.144       1341.250       0.406391       0.374771
            475       2212.198       1204.347       0.352504       0.374771
            476       2246.042       1322.699       0.370635       0.374771
            477       1991.195       1532.048       0.434840       0.374771
            478       2203.997       1578.352       0.417294       0.374771
            479       2077.950        911.219       0.304840       0.374771
            480       2051.992       1140.329       0.357210       0.374771
            481       2001.686       1117.535       0.358274       0.374771
            482       1946.433       1144.750       0.370327       0.374771
            483       2042.596       1062.462       0.342172       0.374771
            484       2051.257       1069.064       0.342613       0.374771
            485       1756.089       1102.850       0.385755       0.374771
            486       1985.743       1156.655       0.368080       0.374771
            487       2037.323       1076.450       0.345706       0.374771
            488       2154.238       1599.016       0.426035       0.468034
            489       1866.575       1815.201       0.493023       0.468034
            490       2159.547       1511.011       0.411657       0.468034
            491       1921.844       1660.380       0.463505       0.468034
            492       1318.817       1811.851       0.578743       0.468034
            493       2082.032        853.886       0.290841       0.265683
            494       2104.586        780.875       0.270624       0.265683
            495       2298.678        724.635       0.239682       0.265683
            496       2077.820        735.549       0.261448       0.265683
            497       2210.650        739.466       0.250657       0.265683
            498       2272.620        746.755       0.247321       0.265683
            499       1901.451        699.140       0.268839       0.265683
            500       1846.872        829.309       0.309885       0.265683
            501       1864.049        616.622       0.248571       0.265683
            502       1933.107        868.945       0.310110       0.265683
            503       1751.862        927.286       0.346112       0.265683
            504       1980.060        760.406       0.277473       0.265683
            505       1829.938        648.019       0.261513       0.265683
            506       1845.488        818.993       0.307374       0.265683
            507       1846.013        675.866       0.268001       0.265683
            508       1755.672        500.891       0.221971       0.265683
            509       2119.526        163.608       0.071660       0.145080
            510       1984.262        172.790       0.080105       0.145080
            511       1759.206        943.940       0.349201       0.374771
            512       1614.507       1036.753       0.391042       0.374771
            513       1442.915       1065.137       0.424687       0.374771
            514       1929.294        981.445       0.337181       0.374771
            515       1524.767       1040.943       0.405713       0.374771
            516       1614.292       1066.850       0.397909       0.374771
            517       2175.841        900.654       0.292753       0.265683
            518       2499.319       1049.470       0.295726       0.265683
            519       1979.449        633.626       0.242483       0.265683
            520       1744.703        693.512       0.284434       0.265683
            521       1823.723        847.181       0.317189       0.265683
            522       1883.737        857.487       0.312812       0.265683
            523       2298.819        752.072       0.246509       0.265683
            524       2238.738        673.809       0.231347       0.265683
            525       2301.871        682.716       0.228747       0.265683
            526       2253.209        702.658       0.237716       0.265683
            527       2291.643        611.603       0.210662       0.265683
            528       2253.623        687.310       0.233705       0.265683
            529       2257.211        493.406       0.179380       0.145080
            530       2288.375        407.968       0.151304       0.145080
            531       2300.922        522.290       0.184999       0.145080
            532       2236.539        476.359       0.175590       0.145080
            533       2371.151        501.109       0.174465       0.145080
            534       2184.403        419.042       0.160957       0.145080
            535       1899.582        329.758       0.147917       0.145080
            536       1733.148        617.804       0.262789       0.265683
            537       1924.896        982.351       0.337897       0.265683
            538       1910.759       1682.976       0.468308       0.468034
            539       2021.353       1863.119       0.479633       0.468034
            540       1890.540       2195.486       0.537316       0.468034
            541       1842.535       2315.238       0.556846       0.468034
            542       1739.027       2373.773       0.577167       0.468034
            543       2010.156       2523.624       0.556627       0.468034
            544       1774.049       2320.174       0.566695       0.468034
            545       1897.030       2286.595       0.546558       0.468034
            546       1985.763       2360.208       0.543080       0.468034
            547       2147.796       2274.136       0.514286       0.468034
            548       2284.702       1990.385       0.465578       0.468034
            549       2428.229       2094.887       0.463151       0.468034
            550       1993.151       1983.803       0.498825       0.468034
            551       2101.461       2290.223       0.521491       0.468034
            552       2354.006       2213.948       0.484670       0.468034
            553       2292.340       2042.901       0.471231       0.468034
            554       2189.529       2141.565       0.494463       0.468034
            555       2116.793       1953.400       0.479928       0.468034
            556       2139.708       1986.563       0.481443       0.468034
            557       2061.510       1996.973       0.492049       0.468034
            558       1844.194       1918.866       0.509922       0.468034
            559       1847.236       1922.558       0.509990       0.468034
            560       1919.176       1982.339       0.508095       0.468034
            561       1840.234       1976.409       0.517840       0.468034
            562       1913.587       1920.800       0.500941       0.468034
            563       2177.868       1783.233       0.450186       0.468034
            564       1971.445       2011.166       0.504987       0.468034
            565       2022.848       2218.027       0.523012       0.468034
            566       2355.811        635.197       0.212369       0.265683
            567       2275.357        543.190       0.192720       0.265683
            568       2033.071        685.148       0.252058       0.265683
            569       1933.158        850.895       0.305632       0.265683
            570       1825.503        874.731       0.323946       0.265683
            571       1976.372        883.961       0.309041       0.265683
            572       1925.430        803.044       0.294320       0.265683
            573       1912.982        804.013       0.295920       0.265683
            574       1740.236        989.250       0.362431       0.265683
            575       1661.325        829.315       0.332973       0.265683
            576       1975.084        736.045       0.271490       0.265683
            577       1968.622        380.796       0.162081       0.265683
            578       2407.947        760.144       0.239938       0.265683
            579       2606.983        934.265       0.263824       0.265683
            580       2258.326       1218.246       0.350416       0.265683
            581       2356.862        849.041       0.264837       0.265683
            582       2164.560       1206.229       0.357848       0.374771
            583       1717.275       1274.945       0.426087       0.374771
            584       1640.684       1011.712       0.381433       0.374771
            585       1934.668        691.748       0.263381       0.265683
            586       2197.038       1100.428       0.333719       0.265683
            587       1934.517       1015.030       0.344131       0.265683
            588       2288.343        500.502       0.179466       0.145080
            589       2263.868        426.593       0.158558       0.145080
            590       1870.487        490.097       0.207617       0.145080
            591       1883.853        640.460       0.253716       0.145080
            592       1976.394        499.743       0.201824       0.145080
            593       1907.578        441.106       0.187810       0.145080
            594       1698.095        427.777       0.201224       0.145080
            595       2516.070        206.543       0.075862       0.145080
            596       2790.881        361.349       0.114633       0.145080
            597       2180.306        449.000       0.170768       0.145080
            598       2427.846        545.663       0.183508       0.145080
            599       2458.112         35.610       0.014280       0.145080
            600       2341.122          5.410       0.002305       0.145080
            601       2536.695        807.475       0.241458       0.145080
            602       2361.401        650.017       0.215851       0.145080
            603       2352.964        618.784       0.208222       0.145080
            604       2265.072        565.622       0.199817       0.145080
            605       2351.616        527.627       0.183252       0.145080
            606       2426.396        765.188       0.239752       0.145080
            607       2202.445        576.197       0.207366       0.145080
            608       2299.152        415.567       0.153079       0.145080
            609       2157.997        365.063       0.144691       0.145080
            610       2366.242        418.522       0.150290       0.145080
            611       2356.966        440.611       0.157497       0.145080
            612       2276.637        384.195       0.144389       0.145080
            613       2388.027        418.268       0.149046       0.145080
            614       2309.150        555.040       0.193786       0.145080
            615       2387.582        437.816       0.154957       0.145080
            616       2306.447        289.424       0.111494       0.145080
            617       2224.232        337.288       0.131675       0.145080
            618       2131.856        326.881       0.132947       0.145080
            619       1897.695        241.777       0.113008       0.145080
            620       1762.468        259.358       0.128279       0.145080
            621       2041.326        435.500       0.175830       0.145080
            622       2311.413        326.638       0.123818       0.145080
            623       1815.341        227.689       0.111447       0.145080
            624       1750.033        405.971       0.188298       0.145080
            625       2026.099        347.075       0.146249       0.145080
            626       1967.302        304.349       0.133977       0.145080
            627       1931.310        316.601       0.140842       0.145080
            628       2184.568        496.238       0.185108       0.145080
            629       2105.005        608.572       0.224269       0.145080
            630       2200.088        360.744       0.140870       0.145080
            631       2035.288        348.466       0.146184       0.145080
            632       2067.739        475.299       0.186902       0.145080
            633       2228.968        708.258       0.241132       0.265683
            634       2133.525        750.561       0.260242       0.265683
            635       2301.944        584.000       0.202360       0.265683
            636       2343.977        610.367       0.206600       0.265683
            637       2228.790        623.372       0.218561       0.265683
            638       2268.614        638.476       0.219627       0.265683
            639       2277.112        619.156       0.213777       0.265683
            640       2241.254        905.085       0.287663       0.265683
            641       2059.215        772.721       0.272860       0.265683
            642       2048.403        760.166       0.270659       0.265683
            643       2068.438        725.756       0.259737       0.265683
            644       2134.395        848.752       0.284516       0.265683
            645       2335.507        243.514       0.094421       0.145080
            646       2167.032        354.629       0.140633       0.145080
            647       1787.102        472.477       0.209099       0.265683
            648       1420.783        680.147       0.323736       0.265683
            649       1796.155        468.191       0.206766       0.265683
            650       1339.421        572.237       0.299341       0.265683
            651       1774.668        862.207       0.326981       0.265683
            652       2049.761       1104.703       0.350203       0.265683
            653       2126.042        582.889       0.215173       0.265683
            654       2255.193        484.193       0.176752       0.265683
            655       2063.336        627.228       0.233121       0.265683
            656       2015.520        673.455       0.250450       0.265683
            657       2123.571        493.305       0.188509       0.265683
            658       2227.869        586.467       0.208385       0.265683
            659       2068.541        657.243       0.241121       0.265683
            660       2136.446        681.562       0.241859       0.265683
            661       2046.795        680.475       0.249508       0.265683
            662       2029.699        633.972       0.238007       0.265683
            663       1855.881        693.766       0.272103       0.265683
            664       2000.979        634.902       0.240869       0.265683
            665       2052.702        372.469       0.153584       0.145080
            666       1908.146        408.545       0.176348       0.145080
            667       1848.036        159.426       0.079417       0.145080
            668       2132.271        119.524       0.053080       0.145080
            669       1909.814        178.052       0.085279       0.145080
            670       2020.152        120.196       0.056157       0.145080
            671       1950.834        116.111       0.056175       0.145080
            672       1952.830        237.595       0.108470       0.145080
            673       1924.873        469.694       0.196150       0.145080
            674       1820.843        584.348       0.242953       0.145080
            675       1830.742        294.222       0.138460       0.145080
            676       1902.885        211.879       0.100190       0.145080
            677       2071.229        156.205       0.070128       0.145080
            678       2161.021        635.408       0.227221       0.265683
            679       2042.482        752.947       0.269349       0.265683
            680       1876.159        743.000       0.283679       0.265683
            681       1892.214        594.182       0.238973       0.265683
            682       1809.421        563.425       0.237447       0.265683
            683       1902.104        627.997       0.248210       0.265683
            684       1813.182        568.758       0.238779       0.265683
            685       1745.392        738.991       0.297455       0.265683
            686       1872.152        738.037       0.282752       0.265683
            687       1774.693        663.648       0.272172       0.265683
            688       1767.410        770.981       0.303728       0.265683
            689       1852.085        805.395       0.303067       0.265683
            690       1765.822        730.095       0.292516       0.265683
            691       2357.938        610.343       0.205622       0.265683
            692       2354.471        774.963       0.247637       0.265683
            693       2280.252        678.415       0.229297       0.265683
            694       2242.567        683.280       0.233532       0.265683
            695       1962.669        723.244       0.269273       0.265683
            696       1880.698       1414.935       0.429336       0.468034
            697       1844.270       1450.082       0.440172       0.468034
            698       1701.794       1346.242       0.441675       0.468034
            699       1885.711       1309.452       0.409823       0.468034
            700       1992.026       1379.316       0.409130       0.468034
            701       1764.758       1436.255       0.448688       0.468034
            702       1804.843       1348.583       0.427656       0.468034
            703       1898.652       1271.902       0.401161       0.468034
            704       2109.248        897.953       0.298601       0.265683
            705       2235.257        691.029       0.236145       0.265683
            706       2128.157        538.501       0.201939       0.265683
            707       1989.215        731.435       0.268846       0.265683
            708       2034.966        928.287       0.313266       0.265683
            709       2041.162        976.848       0.323673       0.265683
            710       1795.079        972.337       0.351352       0.265683
