# Supplementary material for: The role of auxiliary domains in modulating CHD4 activity suggests mechanistic commonality between enzyme families
Source: Nat Commun. 2022 Dec 6;13:7524. doi: 10.1038/s41467-022-35002-0 (PMC9726900; doi:10.1038/s41467-022-35002-0)
Supplement: Supplementary file 6 — source data [file 41467_2022_35002_MOESM6_ESM.zip › smFRET_Source_data/figure_7A/A/CHD4(499-1912) 1mM ATP 200ms/59.dat]

              1       1503.167       2943.834       0.661982       0.747551
              2       1476.470       2943.566       0.665960       0.747551
              3       1329.080       2860.261       0.682747       0.747551
              4       1471.846       3126.919       0.679948       0.747551
              5       1489.606       3103.223       0.675667       0.747551
              6       1432.138       3099.947       0.684000       0.747551
              7       1254.518       2994.780       0.704771       0.747551
              8       1158.735       2822.885       0.708979       0.747551
              9       1605.101       2913.274       0.644761       0.747551
             10       1504.506       3016.274       0.667202       0.747551
             11       1206.114       3563.281       0.747114       0.747551
             12       1216.816       3006.855       0.711906       0.747551
             13       1120.813       3832.157       0.773709       0.747551
             14       1430.591       3598.255       0.715523       0.747551
             15        728.372       2738.403       0.789899       0.747551
             16        742.694       2665.246       0.782070       0.747551
             17        741.980       2879.376       0.795110       0.747551
             18        751.775       2690.391       0.781598       0.747551
             19        979.367       2326.917       0.703786       0.747551
             20       1076.300       2702.958       0.715209       0.747551
             21       1198.627       4463.449       0.788306       0.747551
             22       1179.590       5110.707       0.812475       0.747551
             23       1320.898       5105.883       0.794470       0.747551
             24       1297.795       4986.491       0.793486       0.747551
             25       1319.927       4938.130       0.789084       0.747551
             26       1236.339       5068.053       0.803892       0.747551
             27       1424.276       5364.191       0.790192       0.747551
             28       1416.478       5140.823       0.783985       0.747551
             29       1089.483       4338.884       0.799298       0.747551
             30       1246.648       4970.859       0.799494       0.747551
             31       1297.186       5044.157       0.795440       0.747551
             32       1402.367       4978.150       0.780211       0.747551
             33       1370.082       4956.800       0.783451       0.747551
             34       1430.404       4958.504       0.776111       0.747551
             35       1595.661       5015.266       0.758633       0.747551
             36       1057.760       4638.904       0.814319       0.747551
             37       1425.617       5001.017       0.778171       0.747551
             38       1471.359       5003.841       0.772770       0.747551
             39       1523.143       4932.306       0.764053       0.747551
             40       1560.998       4946.894       0.760138       0.747551
             41       1630.013       4808.896       0.746850       0.747551
             42       2196.896       2591.389       0.541194       0.495074
             43       2426.327       2565.094       0.513901       0.495074
             44       2424.443       2541.211       0.511758       0.495074
             45       2572.090       2465.791       0.489450       0.495074
             46       2321.762       2626.120       0.530756       0.495074
             47       2620.226       2913.067       0.526462       0.495074
             48       2787.800       2837.984       0.504460       0.495074
             49       2833.714       2909.302       0.506581       0.495074
             50       2977.670       2720.805       0.477462       0.495074
             51       2577.066       2578.780       0.500166       0.495074
             52       2718.051       2580.579       0.487028       0.495074
             53       2760.891       2614.827       0.486414       0.495074
             54       2739.924       2632.202       0.489974       0.495074
             55       2511.298       2326.218       0.480870       0.495074
             56       2763.404       2440.497       0.468975       0.495074
             57       2524.348       2389.556       0.486285       0.495074
             58       2429.582       2208.408       0.476156       0.495074
             59       2646.474       2092.415       0.441541       0.495074
             60       2300.032       2545.240       0.525304       0.495074
             61       2395.187       3067.066       0.561502       0.495074
             62       2785.192       2588.244       0.481674       0.495074
             63       3128.595       2856.720       0.477288       0.495074
             64       2651.173       3297.855       0.554352       0.495074
             65       2882.899       3265.364       0.531104       0.495074
             66       3003.828       3224.069       0.517682       0.495074
             67       3294.870       3299.122       0.500322       0.495074
             68       3023.581       3545.301       0.539711       0.562612
             69       2320.807       3317.892       0.588414       0.562612
             70       2440.004       2888.127       0.542052       0.562612
             71       3022.261       3347.334       0.525518       0.562612
             72       2785.660       3352.753       0.546192       0.562612
             73       2479.065       3346.660       0.574462       0.562612
             74       2246.291       2490.210       0.525749       0.562612
             75       2635.477       2110.152       0.444652       0.562612
             76       1612.873       3812.951       0.702741       0.562612
             77       2006.912       3253.427       0.618482       0.562612
             78       2127.228       3089.824       0.592255       0.562612
             79       1736.989       3317.804       0.656368       0.562612
             80       1852.444       3620.562       0.661531       0.562612
             81       2461.763       2249.484       0.477471       0.495074
             82       2629.768       2266.323       0.462884       0.495074
             83       2559.977       2247.876       0.467543       0.495074
             84       2837.181       2426.723       0.461012       0.495074
             85       2753.980       2156.336       0.439144       0.495074
             86       2868.585       2458.353       0.461495       0.495074
             87       2757.788       2338.728       0.458888       0.495074
             88       2556.678       2392.771       0.483442       0.495074
             89       2660.229       3002.190       0.530196       0.495074
             90       2678.694       2686.427       0.500721       0.495074
             91       2462.743       3002.139       0.549351       0.495074
             92       2526.910       3213.360       0.559792       0.495074
             93       2929.317       3506.271       0.544825       0.495074
             94       2756.306       2919.002       0.514334       0.495074
             95       2695.211       2686.727       0.499212       0.495074
             96       2591.461       2465.576       0.487553       0.495074
             97       2292.069       2826.333       0.552190       0.562612
             98       2266.983       2809.822       0.553463       0.562612
             99       2459.383       1946.722       0.441824       0.562612
            100       1964.985       2965.001       0.601422       0.562612
            101       1911.910       2950.498       0.606798       0.562612
            102       1859.538       3123.824       0.626851       0.562612
            103       1819.300       3151.634       0.634012       0.562612
            104       1798.370       2536.083       0.585099       0.562612
            105       1995.570       2922.360       0.594226       0.562612
            106       2174.307       2720.066       0.555754       0.562612
            107       2016.423       2374.626       0.540788       0.562612
            108       2190.516       2431.968       0.526117       0.562612
            109       2654.001       2888.711       0.521173       0.562612
            110       1930.876       3600.709       0.650936       0.562612
            111       2502.775       2533.234       0.503024       0.495074
            112       2473.958       2245.468       0.475793       0.495074
            113       2674.320       2147.476       0.445368       0.495074
            114       2504.852       2196.215       0.467174       0.495074
            115       1962.249       2301.051       0.539735       0.495074
            116       2030.444       2236.203       0.524113       0.495074
            117       2364.004       2382.306       0.501928       0.495074
            118       3143.667       2573.549       0.450140       0.495074
            119       2307.957       2243.684       0.492940       0.495074
            120       2641.178       2472.284       0.483485       0.495074
            121       3310.471       2548.808       0.435004       0.495074
            122       2838.595       2814.777       0.497893       0.495074
            123       2566.990       2593.595       0.502578       0.495074
            124       2192.557       2353.885       0.517742       0.495074
            125       2210.869       2331.370       0.513264       0.495074
            126       1915.257       2580.600       0.573995       0.562612
            127       2189.710       2202.272       0.501430       0.562612
            128       1781.855       2453.411       0.579282       0.562612
            129       1917.894       2421.520       0.558029       0.562612
            130       2044.038       2439.468       0.544098       0.562612
            131       1919.964       2554.274       0.570885       0.562612
            132       1981.358       2407.806       0.548580       0.562612
            133       1979.290       2514.629       0.559563       0.562612
            134       1889.322       2417.760       0.561345       0.562612
            135       1891.496       2579.586       0.576949       0.562612
            136       2040.625       2397.860       0.540243       0.562612
            137       2198.501       2303.043       0.511612       0.495074
            138       2132.468       2549.812       0.544566       0.495074
            139       2480.823       1975.615       0.443317       0.495074
            140       2378.896       2235.728       0.484488       0.495074
            141       2274.043       2287.378       0.501462       0.495074
            142       2345.794       2600.610       0.525758       0.495074
            143       2203.331       2133.238       0.491918       0.495074
            144       2227.549       2275.221       0.505294       0.495074
            145       2179.738       2256.227       0.508622       0.495074
            146       2211.541       2072.506       0.483773       0.495074
            147       2067.515       2078.525       0.501328       0.495074
            148       2195.576       2034.863       0.481005       0.495074
            149       2216.096       2367.746       0.516542       0.495074
            150       2896.387       1780.387       0.380687       0.414726
            151       2691.166       1858.609       0.408506       0.414726
            152       1926.150       2035.029       0.513743       0.495074
            153       2107.720       2473.218       0.539893       0.495074
            154       2386.323       2513.237       0.512952       0.495074
            155       2335.718       2569.088       0.523790       0.495074
            156       2697.118       2495.555       0.480592       0.495074
            157       2872.125       2687.762       0.483420       0.495074
            158       2311.836       2558.180       0.525292       0.495074
            159       2905.303       2508.903       0.463393       0.495074
            160       2849.219       2526.288       0.469963       0.495074
            161       2848.473       2760.879       0.492192       0.495074
            162       2675.565       2802.944       0.511625       0.495074
            163       2747.752       2469.841       0.473368       0.495074
            164       2868.365       2318.157       0.446958       0.495074
            165       3335.243       2434.426       0.421935       0.495074
            166       2641.021       2454.339       0.481681       0.495074
            167       2504.986       2336.071       0.482554       0.495074
            168       3024.042       2462.789       0.448855       0.414726
            169       3238.143       2415.198       0.427216       0.414726
            170       3087.447       2736.954       0.469912       0.414726
            171       2768.469       1873.339       0.403580       0.414726
            172       2973.864       2270.079       0.432895       0.414726
            173       2865.211       2410.163       0.456871       0.414726
            174       2967.415       2361.347       0.443132       0.414726
            175       2846.021       1630.948       0.364297       0.414726
            176       3540.063       2620.607       0.425377       0.414726
            177       3585.157       2283.935       0.389146       0.414726
            178       2895.057       1964.627       0.404270       0.414726
            179       2945.135       2118.872       0.418418       0.414726
            180       2783.345       2250.198       0.447041       0.414726
            181       2700.436       2181.166       0.446814       0.414726
            182       2983.909       2081.661       0.410943       0.414726
            183       3058.616       1895.810       0.382650       0.414726
            184       3057.018       2030.412       0.399104       0.414726
            185       2908.051       2350.141       0.446948       0.414726
            186       3100.777       3046.457       0.495582       0.495074
            187       2628.085       2877.454       0.522647       0.495074
            188       2487.729       2664.494       0.517154       0.495074
            189       2342.041       2242.367       0.489129       0.495074
            190       2493.145       2684.077       0.518440       0.495074
            191       2351.963       2267.641       0.490873       0.495074
            192       2254.171       2350.239       0.510432       0.495074
            193       2389.589       2608.514       0.521901       0.495074
            194       2864.612       2764.929       0.491146       0.495074
            195       2712.676       2580.681       0.487532       0.495074
            196       2694.537       2461.834       0.477435       0.495074
            197       3116.396       2442.775       0.439414       0.414726
            198       2693.366       2419.912       0.473260       0.414726
            199       3132.551       2454.834       0.439353       0.414726
            200       2830.207       2154.028       0.432168       0.414726
            201       2973.508       1955.346       0.396714       0.414726
            202       3156.290       1898.768       0.375617       0.414726
            203       3311.731       2975.131       0.473230       0.495074
            204       3181.699       2995.542       0.484932       0.495074
            205       3333.621       3020.734       0.475380       0.495074
            206       3140.421       3095.077       0.496364       0.495074
            207       3195.501       2902.171       0.475947       0.495074
            208       3032.560       2960.608       0.493997       0.495074
            209       3104.620       2971.860       0.489076       0.495074
            210       2788.251       2872.354       0.507429       0.495074
            211       2336.485       2739.754       0.539721       0.495074
            212       3013.877       2172.940       0.418935       0.414726
            213       3107.391       1924.676       0.382482       0.414726
            214       3129.211       2154.379       0.407749       0.414726
            215       3313.118       2548.544       0.434782       0.414726
            216       3220.971       2986.886       0.481146       0.495074
            217       2908.783       2821.501       0.492384       0.495074
            218       2340.314       3036.790       0.564763       0.562612
            219       1912.070       3007.441       0.611329       0.562612
            220       2978.089       2817.201       0.486119       0.495074
            221       2598.564       2926.500       0.529677       0.495074
            222       3252.545       3224.915       0.497867       0.495074
            223       3080.014       3160.827       0.506474       0.495074
            224       3422.981       2034.196       0.372756       0.414726
            225       3349.392       1967.373       0.370032       0.414726
            226       3154.176       1978.889       0.385518       0.414726
            227       3636.331       1994.433       0.354203       0.414726
            228       3988.107       2162.549       0.351596       0.414726
            229       3125.973       2073.107       0.398745       0.414726
            230       2901.464       2051.326       0.414176       0.414726
            231       3031.076       1928.466       0.388840       0.414726
            232       3101.865       1896.142       0.379380       0.414726
            233       2962.051       1880.736       0.388358       0.414726
            234       3076.612       2019.849       0.396324       0.414726
            235       2964.315       1919.257       0.393003       0.414726
            236       2984.084       1885.930       0.387254       0.414726
            237       2961.412       1926.699       0.394160       0.414726
            238       2846.423       1958.640       0.407620       0.414726
            239       3640.714       2156.891       0.372031       0.414726
            240       2747.550       2298.699       0.455526       0.414726
            241       2936.802       2036.808       0.409523       0.414726
            242       2938.672       2126.273       0.419802       0.414726
            243       2699.516       1861.863       0.408180       0.414726
            244       2400.114       2382.383       0.498146       0.414726
            245       2625.466       2318.615       0.468968       0.414726
            246       2954.068       2078.089       0.412962       0.414726
            247       3091.234       2322.108       0.428960       0.414726
            248       3190.269       2088.384       0.395628       0.414726
            249       3194.641       1909.838       0.374149       0.414726
            250       3546.757       1951.748       0.354960       0.414726
            251       3553.759       2287.780       0.391640       0.414726
            252       3454.013       2284.828       0.398134       0.414726
            253       3389.949       2339.985       0.408379       0.414726
            254       3399.762       2289.609       0.402436       0.414726
            255       3517.275       2259.180       0.391101       0.414726
            256       3231.003       2347.121       0.420773       0.414726
            257       3025.221       2498.139       0.452286       0.414726
            258       3101.675       2336.287       0.429625       0.414726
            259       3131.795       2169.728       0.409265       0.414726
            260       2891.654       2109.805       0.421838       0.414726
            261       2952.583       2194.235       0.426329       0.414726
            262       3597.931       2445.297       0.404634       0.414726
            263       3199.437       2614.355       0.449682       0.414726
            264       3199.950       2317.164       0.419996       0.414726
            265       3219.780       2368.326       0.423815       0.414726
            266       3196.749       2419.260       0.430779       0.414726
            267       2984.998       2746.882       0.479229       0.414726
            268       3027.656       2768.356       0.477631       0.414726
            269       3085.889       2600.219       0.457293       0.414726
            270       3183.103       2735.125       0.462153       0.414726
            271       2993.407       2303.513       0.434878       0.414726
            272       2752.144       1254.816       0.313159       0.414726
            273       2920.804       2481.010       0.459292       0.414726
            274       2834.209       2510.786       0.469745       0.414726
            275       2488.922       2206.674       0.469946       0.414726
            276       2859.428       2207.338       0.435650       0.414726
            277       2902.270       2370.247       0.449548       0.414726
            278       2876.974       2478.646       0.462812       0.414726
            279       2837.294       2260.385       0.443414       0.414726
            280       3181.025       2419.256       0.431988       0.414726
            281       2933.865       2355.499       0.445327       0.414726
            282       3056.090       2553.749       0.455227       0.414726
            283       3375.234       2258.574       0.400897       0.414726
            284       3253.684       2016.832       0.382663       0.414726
            285       3292.799       1784.903       0.351518       0.414726
            286       3208.538       2152.298       0.401486       0.414726
            287       3265.448       2177.627       0.400073       0.414726
            288       3327.823       2185.163       0.396367       0.414726
            289       3177.234       1797.700       0.361351       0.414726
            290       2596.397       2194.104       0.458011       0.414726
            291       2843.101       1973.683       0.409751       0.414726
            292       2852.801       1823.240       0.389911       0.414726
            293       2882.192       1599.136       0.356844       0.324160
            294       2983.316       1649.379       0.356030       0.324160
            295       2942.918       1519.463       0.340505       0.324160
            296       3327.825       1222.974       0.268738       0.324160
            297       3333.116        866.431       0.206315       0.324160
            298       3137.767       1028.111       0.246793       0.324160
            299       3153.894       1723.233       0.353330       0.324160
            300       2736.836       1643.577       0.375210       0.324160
            301       2721.807       1472.369       0.351051       0.324160
            302       2922.074       1388.278       0.322080       0.324160
            303       3105.864       1395.754       0.310056       0.324160
            304       3116.147       1312.531       0.296371       0.324160
            305       2936.013       1370.290       0.318206       0.324160
            306       3182.356       1397.785       0.305184       0.324160
            307       3157.319       1301.813       0.291943       0.324160
            308       3005.026       1379.633       0.314650       0.324160
            309       2981.395       1379.971       0.316408       0.324160
            310       3137.061       1595.426       0.337122       0.324160
            311       3092.332       1443.466       0.318239       0.324160
            312       3037.911       1416.441       0.317990       0.324160
            313       2964.039       1364.944       0.315304       0.324160
            314       2823.386       1382.404       0.328691       0.324160
            315       2789.011       1507.571       0.350877       0.324160
            316       2923.996       1375.940       0.319991       0.324160
            317       3113.173       1427.919       0.314444       0.324160
            318       2984.971       1372.769       0.315019       0.324160
            319       2710.272       1353.652       0.333090       0.324160
            320       2801.754       1676.756       0.374400       0.324160
            321       2945.734       1386.634       0.320064       0.324160
            322       3228.086       1176.168       0.267053       0.324160
            323       3377.694       1154.575       0.254745       0.324160
            324       3229.168       1869.460       0.366659       0.324160
            325       3471.293       1156.179       0.249851       0.324160
            326       4158.164       1432.514       0.256233       0.324160
            327       4633.668       1643.865       0.261865       0.324160
            328       3484.944       2271.011       0.394550       0.324160
            329       3286.149       2371.103       0.419126       0.324160
            330       3734.346       2212.268       0.372021       0.324160
            331       3452.001       2100.945       0.378348       0.324160
            332       3469.640       1753.532       0.335722       0.324160
            333       3432.934       2018.667       0.370289       0.324160
            334       3389.710       1780.050       0.344320       0.324160
            335       3972.132       1590.429       0.285917       0.324160
            336       2873.638       1662.448       0.366494       0.324160
            337       2756.806       1341.511       0.327332       0.324160
            338       3172.956       1471.376       0.316811       0.324160
            339       3416.278       1617.901       0.321383       0.324160
            340       2976.200       2181.213       0.422928       0.414726
            341       2752.907       2129.867       0.436200       0.414726
            342       3169.385       2165.843       0.405951       0.414726
            343       3580.503       1915.432       0.348518       0.324160
            344       3909.533       1665.254       0.298712       0.324160
            345       3765.014       1606.532       0.299082       0.324160
            346       3961.612       1772.516       0.309117       0.324160
            347       4091.083       1870.772       0.313790       0.324160
            348       3862.557       1630.781       0.296865       0.324160
            349       3940.596       1776.033       0.310678       0.324160
            350       3839.362       2008.963       0.343511       0.324160
            351       3866.580       2027.094       0.343944       0.324160
            352       3610.933       2278.278       0.386856       0.414726
            353       3348.369       2293.001       0.406462       0.414726
            354       3762.752       2310.283       0.380417       0.414726
            355       3453.360       2237.173       0.393139       0.414726
            356       3431.558       2315.427       0.402894       0.414726
            357       3636.866       2498.428       0.407222       0.414726
            358       3372.388       2447.522       0.420543       0.414726
            359       3578.010       2326.340       0.394004       0.414726
            360       2967.043       2350.494       0.442027       0.414726
            361       3215.867       2347.301       0.421936       0.414726
            362       3234.810       2232.174       0.408301       0.414726
            363       3517.610       1880.494       0.348362       0.324160
            364       3412.439       1851.451       0.351727       0.324160
            365       3999.598       1475.794       0.269532       0.324160
