# Supplementary material for: The role of auxiliary domains in modulating CHD4 activity suggests mechanistic commonality between enzyme families
Source: Nat Commun. 2022 Dec 6;13:7524. doi: 10.1038/s41467-022-35002-0 (PMC9726900; doi:10.1038/s41467-022-35002-0)
Supplement: Supplementary file 6 — source data [file 41467_2022_35002_MOESM6_ESM.zip › smFRET_Source_data/figure_7A/A/CHD4(499-1912) 1mM ATP 200ms/9.dat]

              1        498.967       3485.143       0.874761       0.824786
              2        353.986       3483.015       0.907744       0.824786
              3        902.777       3578.717       0.798554       0.824786
              4        849.053       3424.350       0.801317       0.824786
              5       1049.242       3241.657       0.755473       0.824786
              6        772.813       3584.719       0.822649       0.824786
              7       1016.135       3401.192       0.769966       0.824786
              8        897.284       2768.995       0.755260       0.824786
              9        959.920       2873.903       0.749618       0.824786
             10        935.373       2948.407       0.759159       0.824786
             11        687.541       3639.750       0.841115       0.824786
             12        817.793       3658.511       0.817306       0.824786
             13       1060.466       3508.101       0.767878       0.824786
             14        911.711       3565.276       0.796356       0.824786
             15        958.220       4037.695       0.808199       0.824786
             16        914.383       4043.944       0.815586       0.824786
             17        837.166       4154.406       0.832284       0.824786
             18        808.751       4217.703       0.839101       0.824786
             19       1005.608       3967.472       0.797790       0.824786
             20        811.135       4172.185       0.837230       0.824786
             21        808.927       4197.536       0.838423       0.824786
             22        787.361       4176.519       0.841382       0.824786
             23        827.259       4218.478       0.836048       0.824786
             24        631.292       4728.797       0.882224       0.824786
             25        693.524       4648.429       0.870174       0.824786
             26        805.061       4676.137       0.853123       0.824786
             27        769.754       4665.785       0.858385       0.824786
             28        594.887       4591.294       0.885294       0.824786
             29        518.348       4719.096       0.901030       0.824786
             30        891.003       4615.731       0.838198       0.824786
             31        739.712       4688.885       0.863738       0.824786
             32        600.359       4576.732       0.884035       0.824786
             33        378.560       4645.644       0.924653       0.824786
             34        958.638       4321.178       0.818433       0.824786
             35        617.518       4734.040       0.884610       0.824786
             36        804.492       4588.703       0.850832       0.824786
             37       1128.483       4106.517       0.784435       0.824786
             38        878.114       3792.870       0.812007       0.824786
             39        923.891       4348.047       0.824753       0.824786
             40        774.911       4955.177       0.864765       0.824786
             41        942.587       4362.778       0.822333       0.824786
             42        908.283       3938.540       0.812602       0.824786
             43       1260.025       2574.177       0.671372       0.667134
             44       1435.461       2780.947       0.659554       0.667134
             45       1086.182       2466.272       0.694245       0.667134
             46       1376.984       2726.058       0.664399       0.667134
             47       1418.269       2244.877       0.612828       0.667134
             48       1169.017       2633.729       0.692586       0.667134
             49       1069.914       4948.822       0.822236       0.824786
             50        980.829       5071.094       0.837931       0.824786
             51        856.900       5067.460       0.855360       0.824786
             52       1023.827       5181.968       0.835021       0.824786
             53       1080.479       4963.286       0.821224       0.824786
             54        948.409       5052.817       0.841964       0.824786
             55        971.662       5210.781       0.842835       0.824786
             56       1078.739       5177.218       0.827566       0.824786
             57       1075.709       5305.943       0.831437       0.824786
             58        799.509       5926.483       0.881131       0.824786
             59        960.601       3788.604       0.797734       0.824786
             60        940.518       3880.833       0.804926       0.824786
             61        622.817       3957.041       0.864010       0.824786
             62        947.232       3723.332       0.797191       0.824786
             63       1162.825       3130.502       0.729155       0.824786
             64        774.855       3854.698       0.832629       0.824786
             65       1119.178       3360.696       0.750176       0.824786
             66        868.625       3025.412       0.776934       0.824786
             67        904.396       3210.287       0.780203       0.824786
             68        825.810       1170.342       0.586299       0.667134
             69        615.786       1228.875       0.666179       0.667134
             70        545.815       1270.268       0.699455       0.667134
             71        663.432       1304.425       0.662866       0.667134
             72        698.436       1375.611       0.663250       0.667134
             73        458.412       1297.892       0.738990       0.667134
             74        617.701       1211.219       0.662259       0.667134
             75        801.917       1194.840       0.598390       0.667134
             76       1254.981        971.151       0.436250       0.392369
             77       1576.395        967.603       0.380347       0.392369
             78       1267.049       1014.535       0.444662       0.392369
             79       1337.570        954.112       0.416337       0.392369
             80       1123.285       1132.575       0.502059       0.392369
             81       1626.096        901.581       0.356684       0.392369
             82       1086.908       1039.932       0.488957       0.392369
             83        957.458       1059.555       0.525309       0.392369
             84       1143.096       1026.604       0.473155       0.392369
             85       2177.045        576.607       0.209397       0.122254
             86       2832.530        577.398       0.169328       0.122254
             87       2360.163       1120.639       0.321948       0.288955
             88       2264.797        878.809       0.279554       0.288955
             89       1755.351        682.008       0.279814       0.288955
             90       1898.403        644.203       0.253363       0.288955
             91       2081.772        613.666       0.227669       0.288955
             92       1920.701        662.763       0.256541       0.288955
             93       2194.744        559.514       0.203145       0.288955
             94       1918.450        646.737       0.252121       0.288955
             95       2263.016       1000.012       0.306467       0.288955
             96       2180.988       1100.433       0.335353       0.288955
             97       2156.376       1074.984       0.332672       0.288955
             98       2357.166       1142.831       0.326523       0.288955
             99       2253.983       1003.590       0.308079       0.288955
            100       2179.592       1078.094       0.330939       0.288955
            101       2341.049       1131.814       0.325902       0.288955
            102       2200.694       1093.138       0.331874       0.288955
            103       2034.276       1080.635       0.346923       0.288955
            104       1599.668        949.611       0.372502       0.288955
            105       1817.348        933.065       0.339245       0.288955
            106       2366.217        909.266       0.277598       0.288955
            107       2116.402        887.652       0.295485       0.288955
            108       1599.102       1069.595       0.400793       0.392369
            109       1921.982       1067.063       0.356991       0.392369
            110       1869.259       1028.592       0.354950       0.392369
            111       1476.834       1075.107       0.421290       0.392369
            112       1359.643       1458.980       0.517622       0.392369
            113       1862.147        310.574       0.142943       0.122254
            114       1731.412        674.443       0.280334       0.288955
            115       1716.453        759.953       0.306878       0.288955
            116       1841.743        797.947       0.302288       0.288955
            117       1916.841        863.623       0.310604       0.288955
            118       2074.062        792.699       0.276514       0.288955
            119       1995.616        670.380       0.251456       0.288955
            120       1880.785        662.250       0.260417       0.288955
            121       2023.733        794.108       0.281814       0.288955
            122       2037.392        860.589       0.296962       0.288955
            123       2045.451        731.810       0.263501       0.288955
            124       1913.321        584.270       0.233933       0.288955
            125       1858.372        558.853       0.231196       0.288955
            126       2080.581        213.851       0.093204       0.122254
            127       2097.427        336.617       0.138295       0.122254
            128       1955.534        233.198       0.106545       0.122254
            129       2300.047        288.296       0.111382       0.122254
            130       2133.520        623.470       0.226142       0.122254
            131       2110.831        254.648       0.107652       0.122254
            132       1907.918        777.298       0.289473       0.288955
            133       2076.770        705.618       0.253602       0.288955
            134       1785.465        857.061       0.324334       0.288955
            135       1783.814        750.334       0.296089       0.288955
            136       1787.005        545.357       0.233822       0.288955
            137       1883.061        888.377       0.320547       0.288955
            138       1551.124        679.117       0.304504       0.288955
            139       1657.949        914.259       0.355437       0.288955
            140       1632.862        965.118       0.371488       0.288955
            141       1743.436        980.430       0.359941       0.288955
            142       2029.159        785.057       0.278961       0.288955
            143       2303.008        620.970       0.212372       0.288955
            144       2293.763        636.290       0.217160       0.288955
            145       2168.441        692.816       0.242137       0.288955
            146       2207.451        677.153       0.234747       0.288955
            147       2378.359        849.999       0.263291       0.288955
            148       2371.778        616.233       0.206235       0.288955
            149       1625.595        658.629       0.288338       0.288955
            150        584.069       1067.962       0.646454       0.667134
            151        393.674       1172.258       0.748601       0.667134
            152        482.094       1146.043       0.703898       0.667134
            153        495.690       1048.298       0.678955       0.667134
            154        577.952       1060.185       0.647190       0.667134
            155        468.091       1175.375       0.715181       0.667134
            156        211.883       1245.281       0.854592       0.824786
            157        183.591       1144.767       0.861791       0.824786
            158        832.063        679.837       0.449657       0.392369
            159        816.984        293.274       0.264149       0.392369
            160        865.524        530.113       0.379836       0.392369
            161        863.651        445.743       0.340419       0.392369
            162        809.823        345.048       0.298776       0.392369
            163       1487.217        917.492       0.381540       0.392369
            164       1719.158        863.814       0.334426       0.392369
            165       1513.770        695.205       0.314718       0.392369
            166       1561.301        949.369       0.378134       0.392369
            167       1601.282        767.885       0.324116       0.392369
            168       1398.024        703.223       0.334669       0.392369
            169       1818.344        710.042       0.280828       0.392369
            170       1461.762        935.391       0.390209       0.392369
            171       1180.432        828.052       0.412277       0.392369
            172       1138.573        890.040       0.438743       0.392369
            173       1408.747        969.176       0.407572       0.392369
            174       1268.947        940.926       0.425783       0.392369
            175       1439.746        878.288       0.378893       0.392369
            176       1461.549        948.344       0.393521       0.392369
            177       1344.425       1066.245       0.442302       0.392369
            178       1276.412       1011.137       0.442018       0.392369
            179       1351.549        915.764       0.403898       0.392369
            180       1272.577        711.266       0.358529       0.392369
            181       1224.142        570.244       0.317793       0.392369
            182       1535.120        926.767       0.376446       0.392369
            183       1582.500        926.195       0.369194       0.392369
            184       1555.060        677.563       0.303483       0.392369
            185       1925.271        804.586       0.294736       0.392369
            186       1857.767        985.442       0.346595       0.392369
            187       1634.734       1024.430       0.385245       0.392369
            188       1986.827        948.979       0.323243       0.392369
            189       1537.847       1252.101       0.448790       0.392369
            190       1644.679       1059.681       0.391842       0.392369
            191       1552.845       1147.654       0.424979       0.392369
            192       1693.970       1020.576       0.375966       0.392369
            193       1481.627       1182.614       0.443884       0.392369
            194       1679.434        936.396       0.357973       0.392369
            195       1666.152       1064.662       0.389870       0.392369
            196       2076.336        789.913       0.275591       0.288955
            197       2280.841        788.374       0.256865       0.288955
            198       1965.597        899.666       0.313991       0.288955
            199       1853.783        804.934       0.302753       0.288955
            200       2200.666        763.120       0.257481       0.288955
            201       1742.701        914.319       0.344114       0.392369
            202       1733.198        867.556       0.333579       0.392369
            203       1726.622        898.595       0.342294       0.392369
            204       1496.778        974.256       0.394271       0.392369
            205       1379.423        932.617       0.403374       0.392369
            206       1369.675       1027.556       0.428643       0.392369
            207       1343.251       1011.752       0.429618       0.392369
            208       1384.778        973.599       0.412826       0.392369
            209       1275.228        775.137       0.378049       0.392369
            210       1562.451        935.330       0.374464       0.392369
            211       1364.282        751.557       0.355205       0.392369
            212       1534.439        751.088       0.328628       0.288955
            213       1669.409        679.535       0.289294       0.288955
            214       1773.663        660.286       0.271282       0.288955
            215       1707.994        662.160       0.279374       0.288955
            216       1532.757        732.880       0.323476       0.288955
            217       1710.642        695.155       0.288950       0.288955
            218       1714.409        649.274       0.274687       0.288955
            219       1761.165        651.783       0.270119       0.288955
            220       1720.479        536.950       0.237859       0.288955
            221       1573.893        604.417       0.277470       0.288955
            222       1471.726       1236.184       0.456509       0.392369
            223       1509.295       1223.222       0.447654       0.392369
            224       1719.603       1351.733       0.440113       0.392369
            225       1848.218       1346.206       0.421424       0.392369
            226       1527.452       1349.555       0.469083       0.392369
            227       1576.400       1261.786       0.444575       0.392369
            228       1800.451       1301.679       0.419608       0.392369
            229       2165.525        989.935       0.313721       0.288955
            230       2181.257        958.861       0.305358       0.288955
            231       2263.492        797.839       0.260618       0.288955
            232       2174.569        884.840       0.289219       0.288955
            233       2601.569        931.816       0.263718       0.288955
            234       2395.347        913.047       0.275979       0.288955
            235       1842.664       1046.526       0.362221       0.392369
            236       1651.646       1293.010       0.439104       0.392369
            237       1985.191       1273.261       0.390756       0.392369
            238       2099.741       1258.562       0.374761       0.392369
            239       2133.061       1229.985       0.365735       0.392369
            240       2144.947       1259.248       0.369911       0.392369
            241       2249.671       1286.812       0.363868       0.392369
            242       2300.458       1318.348       0.364305       0.392369
            243       2230.947       1270.024       0.362763       0.392369
            244       1947.790       1259.262       0.392654       0.392369
            245       1919.944       1360.383       0.414709       0.392369
            246       1641.880       1359.114       0.452888       0.392369
            247       2233.217       1297.903       0.367561       0.392369
            248       1596.075       1330.815       0.454686       0.392369
            249       1691.434       1423.322       0.456961       0.392369
            250       1650.890       1591.242       0.490801       0.392369
            251       1936.054       1290.811       0.400020       0.392369
            252       2276.652       1207.113       0.346497       0.392369
            253       2023.667       1253.586       0.382511       0.392369
            254       2088.551       1187.843       0.362546       0.392369
            255       1991.850       1319.677       0.398510       0.392369
            256       2232.647       1172.103       0.344255       0.392369
            257       2049.849       1240.023       0.376921       0.392369
            258       1910.223       1251.539       0.395836       0.392369
            259       1678.218       1170.826       0.410954       0.392369
            260       1888.004       1026.917       0.352297       0.392369
            261       1436.177       1170.905       0.449125       0.392369
            262       2027.603       1075.238       0.346533       0.392369
            263       2289.785       1125.021       0.329454       0.392369
            264       1754.651       1092.172       0.383646       0.392369
            265       2281.722       1124.963       0.330222       0.392369
            266       2228.702       1129.164       0.336274       0.392369
            267       2403.018       1269.107       0.345606       0.392369
            268       2139.965       1615.724       0.430207       0.392369
            269       1962.913       1684.080       0.461772       0.392369
            270       2328.935       1077.895       0.316392       0.392369
            271       2008.049       1280.763       0.389430       0.392369
            272       2262.310       1156.264       0.338230       0.392369
            273       2135.688       1313.322       0.380782       0.392369
            274       1765.987       1465.962       0.453585       0.392369
            275       2201.245       1593.267       0.419887       0.392369
            276       2196.871        937.545       0.299113       0.392369
            277       2064.018       1088.453       0.345270       0.392369
            278       2009.153       1142.348       0.362477       0.392369
            279       1967.389       1284.804       0.395058       0.392369
            280       1924.582       1324.869       0.407721       0.392369
            281       1943.585       1109.393       0.363381       0.392369
            282       2072.744       1290.423       0.383693       0.392369
            283       1995.959       1250.365       0.385163       0.392369
            284       1829.321       1368.047       0.427867       0.392369
            285       1752.840       1288.404       0.423644       0.392369
            286       1888.023        999.499       0.346144       0.392369
            287       2232.902       1110.457       0.332138       0.392369
            288       1627.309        975.374       0.374757       0.392369
            289       1895.525       1017.541       0.349302       0.392369
            290       1745.492        976.832       0.358823       0.392369
            291       1891.385        995.364       0.344805       0.392369
            292       1913.186       1064.555       0.357504       0.392369
            293       1412.030        776.344       0.354758       0.392369
            294       1320.807        806.920       0.379240       0.392369
            295       1288.073        867.624       0.402479       0.392369
            296       1572.114       1088.880       0.409200       0.392369
            297       1771.279       1222.910       0.408428       0.392369
            298       1308.556        921.448       0.413204       0.392369
            299       1744.844       1241.109       0.415649       0.392369
            300       1791.978       1123.497       0.385356       0.392369
            301       1766.030       1213.244       0.407228       0.392369
            302       1681.181       1325.567       0.440864       0.392369
            303       1918.676       1030.687       0.349461       0.392369
            304       1846.702       1189.816       0.391836       0.392369
            305       1399.073       1314.969       0.484506       0.392369
            306       1724.500       1224.689       0.415263       0.392369
            307       1581.549       1272.971       0.445949       0.392369
            308       1209.869       1305.720       0.519051       0.392369
            309       1966.799       1148.389       0.368642       0.392369
            310       1556.260       1283.339       0.451944       0.392369
            311       2569.554        144.451       0.053224       0.122254
            312       2584.030        187.975       0.067812       0.122254
            313       2998.421        229.552       0.071113       0.122254
            314       3124.014        221.503       0.066209       0.122254
            315       2806.867          5.511       0.001960       0.122254
            316       2862.176        106.340       0.035823       0.122254
