# Supplementary material for: The role of auxiliary domains in modulating CHD4 activity suggests mechanistic commonality between enzyme families
Source: Nat Commun. 2022 Dec 6;13:7524. doi: 10.1038/s41467-022-35002-0 (PMC9726900; doi:10.1038/s41467-022-35002-0)
Supplement: Supplementary file 6 — source data [file 41467_2022_35002_MOESM6_ESM.zip › smFRET_Source_data/figure_7A/A/CHD4(499-1912) 1mM ATP 200ms/73.dat]

              1       1725.750      10801.892       0.862245       0.848545
              2       1015.306      10276.595       0.910086       0.848545
              3        947.810      10468.038       0.916974       0.848545
              4        979.730      10612.017       0.915480       0.848545
              5       1066.479      10404.863       0.907031       0.848545
              6        854.544       9817.876       0.919930       0.848545
              7        983.267      10017.577       0.910619       0.848545
              8       1045.824      10845.342       0.912050       0.848545
              9        970.005      10979.205       0.918823       0.848545
             10       1169.750      10420.606       0.899076       0.848545
             11       2228.580      10518.581       0.825170       0.848545
             12       2061.232      10274.929       0.832911       0.848545
             13       1595.096      10538.809       0.868542       0.848545
             14       1490.988      10725.899       0.877957       0.848545
             15       2030.235      10734.142       0.840945       0.848545
             16       1779.175      10371.247       0.853571       0.848545
             17       1415.722      10516.075       0.881349       0.848545
             18       1254.505      10709.165       0.895140       0.848545
             19       1487.716      10676.140       0.877694       0.848545
             20       1445.110      10559.370       0.879619       0.848545
             21       1218.151       9882.954       0.890268       0.848545
             22       1303.016      10529.371       0.889877       0.848545
             23       1308.941      11172.663       0.895130       0.848545
             24       1329.988      10493.638       0.887514       0.848545
             25       1441.959       9969.967       0.873645       0.848545
             26       1199.478       9210.478       0.884776       0.848545
             27       1312.079      10093.366       0.884960       0.848545
             28       1217.513       9995.030       0.891415       0.848545
             29       1625.162       7904.576       0.829464       0.848545
             30       1768.140       8147.093       0.821674       0.848545
             31       1402.569       8463.466       0.857839       0.848545
             32       1604.101       8190.797       0.836231       0.848545
             33       1768.357       7966.306       0.818344       0.848545
             34       1845.393       8029.743       0.813127       0.848545
             35       1979.848       8351.628       0.808367       0.848545
             36       2016.805       8199.660       0.802593       0.848545
             37       1952.811       7960.782       0.803017       0.848545
             38       2082.723       8137.824       0.796222       0.848545
             39       1758.743       8148.176       0.822473       0.848545
             40       1920.575       8184.151       0.809933       0.848545
             41       1979.019       8149.846       0.804616       0.848545
             42       1789.928       8068.386       0.818435       0.848545
             43       1665.451       7708.466       0.822331       0.848545
             44       1361.256       8267.444       0.858625       0.848545
             45       1422.180       7960.342       0.848422       0.848545
             46       1528.933       8139.634       0.841866       0.848545
             47       1382.271       7893.704       0.850984       0.848545
             48       1424.859       8438.578       0.855541       0.848545
             49       1399.413       9384.333       0.870229       0.848545
             50       1406.190       8194.763       0.853536       0.848545
             51       1613.830       7819.255       0.828918       0.848545
             52       1731.295       7742.122       0.817247       0.848545
             53       1360.679       8612.452       0.863565       0.848545
             54       1330.664       7624.842       0.851414       0.848545
             55       1606.953       7922.860       0.831376       0.848545
             56       1481.588       7723.097       0.839040       0.848545
             57       1823.874       6784.962       0.788139       0.848545
             58       2518.978       4349.606       0.633261       0.679413
             59       1529.893       8843.350       0.852515       0.848545
             60       1319.778       8612.443       0.867122       0.848545
             61       1557.921       8750.444       0.848868       0.848545
             62       1702.752       8522.992       0.833484       0.848545
             63       1825.057       7957.944       0.813446       0.848545
             64       1600.001       8726.354       0.845057       0.848545
             65       1771.059       8182.142       0.822061       0.848545
             66       1451.713       8103.846       0.848077       0.848545
             67       1385.765       7952.834       0.851609       0.848545
             68       1908.247       6907.844       0.783549       0.848545
             69       1551.824       6081.307       0.796699       0.848545
             70       1412.198       7214.228       0.836294       0.848545
             71       1510.035       7346.035       0.829492       0.848545
             72       1394.485       7098.899       0.835815       0.848545
             73       1254.696       4903.270       0.796248       0.848545
             74       1627.409       8285.715       0.835833       0.848545
             75       1341.953       8650.719       0.865706       0.848545
             76       1174.921       8603.024       0.879840       0.848545
             77       1300.298       8026.620       0.860587       0.848545
             78       1431.360       7941.639       0.847289       0.848545
             79       1197.616       7843.509       0.867537       0.848545
             80       1402.904       7285.193       0.838526       0.848545
             81       1558.540       6808.367       0.813726       0.848545
             82       1568.676       7001.148       0.816954       0.848545
             83       1646.182       6889.323       0.807137       0.848545
             84       2041.359       6036.670       0.747295       0.848545
             85       1616.003       6951.238       0.811374       0.848545
             86       1752.409       6582.265       0.789745       0.848545
             87       3471.791       5354.415       0.606650       0.679413
             88       2478.186       5326.763       0.682485       0.679413
             89       2038.428       6301.180       0.755573       0.679413
             90       2348.008       4578.407       0.661007       0.679413
             91       2496.657       7066.964       0.738942       0.679413
             92       2736.670       6457.069       0.702333       0.679413
             93       3509.258       6399.471       0.645842       0.679413
             94       1918.344       7930.518       0.805222       0.848545
             95        867.507       8595.994       0.908331       0.848545
             96       2104.328       7290.998       0.776024       0.848545
             97       1518.736       8165.301       0.843171       0.848545
             98       1510.584       7093.247       0.824429       0.848545
             99       1514.159       7324.923       0.828697       0.848545
            100       1754.444       6289.614       0.781896       0.848545
            101       2159.509       6747.357       0.757546       0.848545
            102       1443.932       7170.228       0.832377       0.848545
            103       1297.871       7227.533       0.847764       0.848545
            104       1430.944       6905.313       0.828347       0.848545
            105       1251.469       7033.417       0.848946       0.848545
            106       1463.649       6916.748       0.825349       0.848545
            107       1172.127       6965.207       0.855957       0.848545
            108       1185.853       6955.565       0.854343       0.848545
            109       1116.354       7260.687       0.866736       0.848545
            110        963.647       8203.590       0.894881       0.848545
            111        896.468       8477.589       0.904367       0.848545
            112        764.995       8510.205       0.917523       0.848545
            113       1068.594       8012.745       0.882331       0.848545
            114       1148.589       7996.900       0.874409       0.848545
            115        776.052       7960.274       0.911170       0.848545
            116        968.367       8342.872       0.896000       0.848545
            117        921.944       8069.485       0.897464       0.848545
            118       1122.068       7725.149       0.873173       0.848545
            119       1165.498       7756.157       0.869363       0.848545
            120       6062.033       2317.814       0.276594       0.303361
            121       5863.239       3278.911       0.358659       0.303361
            122       5828.235       3002.732       0.340023       0.303361
            123       6142.231       1976.847       0.243482       0.303361
            124       6654.833       1918.573       0.223782       0.303361
            125       5969.929       2652.358       0.307617       0.303361
            126       6297.493       2467.572       0.281524       0.303361
            127       5931.996       1013.346       0.145903       0.303361
            128       6507.849       3152.516       0.326335       0.303361
            129       6054.171       3163.977       0.343233       0.303361
            130       5943.749       3249.724       0.353482       0.303361
            131       5852.087       3104.047       0.346583       0.303361
            132       5819.634       3427.120       0.370630       0.303361
            133       5848.798       3109.292       0.347093       0.303361
            134       5554.512       2815.279       0.336362       0.303361
            135       5802.135       3352.458       0.366205       0.303361
            136       5712.220       3132.835       0.354191       0.303361
            137       5312.330       2792.348       0.344535       0.303361
            138       5343.536       2510.962       0.319685       0.303361
            139       5337.472       1998.365       0.272411       0.303361
            140       5617.638       2276.095       0.288342       0.303361
            141       4249.898       2495.937       0.369997       0.303361
            142       4253.995       2267.383       0.347685       0.303361
            143       4865.140       2254.258       0.316636       0.303361
            144       3766.036       2293.057       0.378449       0.303361
            145       4109.033       2282.410       0.357104       0.303361
            146       4115.018        659.741       0.138173       0.303361
            147       3550.119       1006.814       0.220941       0.303361
            148       4718.512       1380.468       0.226344       0.303361
            149       4274.559       1915.795       0.309481       0.303361
            150       4292.798       2055.629       0.323801       0.303361
            151       4656.925       2014.350       0.301944       0.303361
            152       4325.661       1894.648       0.304591       0.303361
            153       5132.707       2227.721       0.302662       0.303361
            154       3890.883       1795.135       0.315710       0.303361
            155       4356.505       1987.877       0.313329       0.303361
            156       4745.775       2008.398       0.297357       0.303361
            157       4657.550       1684.740       0.265636       0.303361
            158       5578.600       1590.078       0.221809       0.303361
            159       5267.975       1838.957       0.258755       0.303361
            160       4768.130       1953.989       0.290680       0.303361
            161       5704.729       1753.221       0.235081       0.303361
