# Supplementary material for: The role of auxiliary domains in modulating CHD4 activity suggests mechanistic commonality between enzyme families
Source: Nat Commun. 2022 Dec 6;13:7524. doi: 10.1038/s41467-022-35002-0 (PMC9726900; doi:10.1038/s41467-022-35002-0)
Supplement: Supplementary file 6 — source data [file 41467_2022_35002_MOESM6_ESM.zip › smFRET_Source_data/figure_7A/A/CHD4(499-1912) 1mM ATP 200ms/67.dat]

              1       3638.914       6239.472       0.631629       0.676010
              2       2721.681       5793.772       0.680383       0.676010
              3       2546.322       5510.525       0.683956       0.676010
              4       2654.157       5506.966       0.674780       0.676010
              5       2464.374       5354.469       0.684816       0.676010
              6       2241.462       5387.777       0.706201       0.676010
              7       2634.307       5530.089       0.677342       0.676010
              8       2848.772       5461.133       0.657184       0.676010
              9       2613.124       5321.970       0.670688       0.676010
             10       2680.988       5739.309       0.681604       0.676010
             11       2728.841       5698.565       0.676194       0.676010
             12       2994.584       5461.770       0.645878       0.676010
             13       3163.037       5198.415       0.621712       0.606272
             14       3323.609       4585.641       0.579782       0.606272
             15       3133.343       5119.290       0.620322       0.606272
             16       3106.382       4395.652       0.585928       0.606272
             17       2972.817       4342.425       0.593613       0.606272
             18       3192.041       3912.080       0.550678       0.606272
             19       2992.793       4523.315       0.601816       0.606272
             20       2312.646       4840.051       0.676675       0.606272
             21       2735.757       4545.258       0.624262       0.606272
             22       4673.553       5301.785       0.531489       0.606272
             23       4737.487       5755.310       0.548501       0.606272
             24       4028.066       6560.179       0.619572       0.606272
             25       4465.591       7470.848       0.625886       0.606272
             26       3844.374       7215.903       0.652416       0.676010
             27       3655.890       7211.518       0.663591       0.676010
             28       3836.282       7155.557       0.650988       0.676010
             29       3918.118       7333.647       0.651777       0.676010
             30       3113.612       7972.918       0.719154       0.676010
             31       3919.584       8198.872       0.676561       0.676010
             32       3927.099       8137.796       0.674502       0.676010
             33       3808.572       7996.379       0.677375       0.676010
             34       3973.954       8079.176       0.670297       0.676010
             35       3665.477       8638.118       0.702081       0.676010
             36       3541.854       8805.889       0.713158       0.676010
             37       3810.484       8251.790       0.684099       0.676010
             38       4701.679       7661.468       0.619702       0.676010
             39       3861.299       8069.790       0.676367       0.676010
             40       3771.238       8419.320       0.690643       0.676010
             41       4122.453       9603.141       0.699652       0.676010
             42       3513.945       9675.178       0.733572       0.676010
             43       3882.689       7693.777       0.664605       0.676010
             44       4097.731       8060.938       0.662979       0.676010
             45       3829.819       7990.210       0.675989       0.676010
             46       3665.911       7779.696       0.679710       0.676010
             47       3721.573       8165.854       0.686932       0.676010
             48       3929.517       7762.086       0.663903       0.676010
             49       3944.505       7949.398       0.668359       0.676010
             50       3653.398       8082.406       0.688696       0.676010
             51       3658.822       8062.516       0.687849       0.676010
             52       3436.682       7177.193       0.676209       0.676010
             53       3272.441       6802.167       0.675179       0.676010
             54       3274.248       7907.810       0.707187       0.676010
             55       3853.157       7493.776       0.660423       0.676010
             56       4116.916       7668.897       0.650689       0.676010
             57       3697.580       7388.263       0.666459       0.676010
             58       3552.312       8039.906       0.693561       0.676010
             59       3537.416       7956.414       0.692234       0.676010
             60       3994.309       7804.671       0.661470       0.676010
             61       4580.483       6756.638       0.595975       0.606272
             62       4342.308       6894.268       0.613556       0.606272
             63       4121.924       6678.531       0.618356       0.606272
             64       4262.744       6913.336       0.618583       0.606272
             65       4373.816       6853.399       0.610427       0.606272
             66       4571.848       7721.900       0.628116       0.606272
             67       4245.373       6935.510       0.620301       0.606272
             68       3977.370       6848.173       0.632594       0.606272
             69       3994.304       7187.486       0.642785       0.606272
             70       4867.391       6261.243       0.562625       0.606272
             71       4269.198       6108.404       0.588614       0.606272
             72       3350.895       6167.487       0.647955       0.676010
             73       3216.994       7145.398       0.689551       0.676010
             74       3608.456       6649.938       0.648244       0.676010
             75       3292.318       7183.185       0.685713       0.676010
             76       3932.575       7504.306       0.656150       0.676010
             77       4004.856       7937.604       0.664654       0.676010
             78       3467.219       8347.192       0.706526       0.676010
             79       3766.435       7571.697       0.667808       0.676010
             80       4112.311       7457.535       0.644567       0.676010
             81       3621.968       7923.900       0.686297       0.676010
             82       4173.568       6967.395       0.625385       0.676010
             83       3361.687       7775.396       0.698154       0.676010
             84       3788.346       7491.660       0.664154       0.676010
             85       3020.378       7941.877       0.724475       0.676010
             86       3945.565       8198.479       0.675103       0.676010
             87       3904.887       7779.551       0.665804       0.676010
             88       3206.162       8036.694       0.714827       0.676010
             89       2712.799       8095.450       0.749007       0.676010
             90       2847.262       7742.514       0.731131       0.676010
             91       3496.116       7778.761       0.689920       0.676010
             92       4358.210       7478.116       0.631794       0.676010
             93       3048.550       7993.978       0.723926       0.676010
             94       3337.334       7865.566       0.702101       0.676010
             95       4126.139       7427.169       0.642861       0.676010
             96       4475.438       7322.999       0.620675       0.676010
             97       3328.333       1887.092       0.361829       0.303407
             98       3105.414        123.582       0.038273       0.303407
             99       3019.956         17.584       0.005789       0.303407
            100       2686.155         47.398       0.017339       0.303407
            101       2944.061        751.415       0.203334       0.303407
            102       3396.442       1489.108       0.304798       0.303407
            103       2862.680        584.468       0.169551       0.303407
            104       3869.168       1664.670       0.300817       0.303407
            105       3775.049       1737.095       0.315140       0.303407
            106       3463.663       1735.206       0.333766       0.303407
            107       3273.453       1577.166       0.325147       0.303407
            108       3838.620       1938.156       0.335508       0.303407
            109       3778.547       1772.565       0.319317       0.303407
            110       3460.787       1719.465       0.331927       0.303407
            111       3270.940       1680.112       0.339344       0.303407
            112       3533.783       1703.449       0.325258       0.303407
            113       2963.257       1719.382       0.367182       0.303407
            114       3547.919       2307.243       0.394053       0.303407
            115       3084.488       1989.285       0.392072       0.303407
            116       3112.928       1341.281       0.301127       0.303407
            117       3312.760       1191.435       0.264517       0.303407
            118       3633.278       1483.689       0.289955       0.303407
            119       3559.054       1389.674       0.280814       0.303407
            120       3243.777       1299.206       0.285981       0.303407
            121       3803.415       1434.504       0.273869       0.303407
            122       3614.684       1504.537       0.293900       0.303407
            123       4135.777       1327.538       0.242991       0.303407
            124       4075.869       1582.377       0.279659       0.303407
            125       4065.609       1473.218       0.265980       0.303407
            126       4168.908       1788.338       0.300195       0.303407
            127       4444.965       1906.060       0.300118       0.303407
            128       4049.928       1698.497       0.295472       0.303407
            129       2987.229       2308.044       0.435869       0.303407
            130       2994.033       2127.612       0.415416       0.303407
            131       3075.142       1794.751       0.368540       0.303407
            132       2559.469       1783.441       0.410656       0.303407
            133       2722.036       2015.926       0.425484       0.303407
            134       2843.702       1928.960       0.404169       0.303407
            135       2822.601       2022.893       0.417479       0.303407
