# Supplementary material for: The role of auxiliary domains in modulating CHD4 activity suggests mechanistic commonality between enzyme families
Source: Nat Commun. 2022 Dec 6;13:7524. doi: 10.1038/s41467-022-35002-0 (PMC9726900; doi:10.1038/s41467-022-35002-0)
Supplement: Supplementary file 6 — source data [file 41467_2022_35002_MOESM6_ESM.zip › smFRET_Source_data/figure_7A/A/CHD4(499-1912) 1mM ATP 200ms/66.dat]

              1        180.947       9868.034       0.981994       0.855597
              2        993.581       9572.206       0.905962       0.855597
              3       1572.927       9530.015       0.858332       0.855597
              4       2102.262       9149.018       0.813154       0.855597
              5       1936.903       9008.129       0.823034       0.855597
              6       2137.662       9123.562       0.810175       0.855597
              7       2032.794       9214.079       0.819257       0.855597
              8       1800.343       8704.021       0.828610       0.855597
              9       1909.004       8547.822       0.817439       0.855597
             10       2075.984       8205.797       0.798091       0.855597
             11       2175.226       8303.332       0.792412       0.855597
             12        546.700      10551.175       0.950738       0.855597
             13        550.306       9816.566       0.946917       0.855597
             14       1018.822       8756.941       0.895781       0.855597
             15       1685.725       8957.541       0.841616       0.855597
             16       1779.892       9112.984       0.836600       0.855597
             17       1168.886       9725.813       0.892711       0.855597
             18       1787.099       9521.581       0.841971       0.855597
             19        904.682       9371.891       0.911967       0.855597
             20       1247.192      10175.046       0.890810       0.855597
             21       2033.624       9411.376       0.822313       0.855597
             22       1663.257       9436.734       0.850157       0.855597
             23       1249.183       9360.008       0.882255       0.855597
             24       1226.069       9303.010       0.883554       0.855597
             25       1541.059       9653.604       0.862340       0.855597
             26       1757.364       9265.702       0.840574       0.855597
             27       1591.301       9490.738       0.856407       0.855597
             28       1693.932       9264.527       0.845422       0.855597
             29       1669.490       9346.778       0.848452       0.855597
             30       2455.467       9474.110       0.794170       0.855597
             31       1716.033       8196.806       0.826888       0.855597
             32       2156.527       8430.759       0.796310       0.855597
             33       1409.936       9026.053       0.864897       0.855597
             34       1668.213       8691.160       0.838966       0.855597
             35       1863.909       8797.818       0.825178       0.855597
             36       1481.543       9387.099       0.863686       0.855597
             37       1005.596       9148.066       0.900962       0.855597
             38       1664.113       9460.882       0.850417       0.855597
             39       1857.348       9830.480       0.841087       0.855597
             40       1654.922       9478.267       0.851352       0.855597
             41       1944.115       9773.704       0.834089       0.855597
             42       1857.280       9830.375       0.841090       0.855597
             43       2077.635       9994.263       0.827895       0.855597
             44       2143.030       8996.934       0.807627       0.855597
             45       2037.998       8356.435       0.803934       0.855597
             46       2046.973       8415.839       0.804357       0.855597
             47       2069.056       8214.942       0.798808       0.855597
             48       1600.488       9132.810       0.850886       0.855597
             49       1372.109      10133.231       0.880742       0.855597
             50       1903.836       9203.084       0.828590       0.855597
             51       2081.313       9895.280       0.826218       0.855597
             52       2184.114       9825.985       0.818144       0.855597
             53       1672.331       9552.197       0.851011       0.855597
             54       1615.558       9274.796       0.851652       0.855597
             55       2092.327       9584.047       0.820807       0.855597
             56       2068.576       9550.335       0.821965       0.855597
             57       1531.581       9598.141       0.862388       0.855597
             58       1271.404       9216.474       0.878774       0.855597
             59       2602.682       8872.906       0.773198       0.855597
             60       2022.778       8857.826       0.814093       0.855597
             61       2593.054       9231.932       0.780714       0.855597
             62       2658.034       9217.630       0.776178       0.855597
             63       2245.060       9170.007       0.803325       0.855597
             64       1500.778       8687.026       0.852689       0.855597
             65       1856.298       7716.237       0.806081       0.855597
             66       1049.884       9327.905       0.898834       0.855597
             67        525.746       9403.780       0.947052       0.855597
             68        641.130       9490.534       0.936720       0.855597
             69        742.124       9769.636       0.929401       0.855597
             70        417.507       9604.654       0.958342       0.855597
             71        694.993       9632.262       0.932703       0.855597
             72        656.543       9599.550       0.935985       0.855597
             73        546.791       9794.944       0.947128       0.855597
             74       1288.793       8744.239       0.871545       0.855597
             75       1349.012       8756.596       0.866509       0.855597
             76       1199.722       8630.203       0.877952       0.855597
             77       1480.880       8874.429       0.856993       0.855597
             78       1203.341       8632.549       0.877658       0.855597
             79       1161.950       8756.161       0.882846       0.855597
             80       1539.052       8851.978       0.851886       0.855597
             81        468.488       9582.902       0.953391       0.855597
             82       1086.160       9350.719       0.895931       0.855597
             83       1333.278       9079.811       0.871961       0.855597
             84       1111.620       9331.014       0.893550       0.855597
             85       1264.322       9537.697       0.882955       0.855597
             86       1229.069       8714.875       0.876400       0.855597
             87       1596.793       9605.172       0.857454       0.855597
             88       1458.457       9481.801       0.866689       0.855597
             89       1869.486       9954.767       0.841894       0.855597
             90       2080.412       9770.661       0.824454       0.855597
             91       1809.335       9139.324       0.834744       0.855597
             92       1380.348       8589.042       0.861541       0.855597
             93       1081.317       9495.216       0.897763       0.855597
             94       1353.429       9238.434       0.872220       0.855597
             95       1092.754       8857.603       0.890179       0.855597
             96       3007.072       7111.974       0.702831       0.608851
             97       2459.636       7891.209       0.762373       0.608851
             98       3978.936       6010.516       0.601686       0.608851
             99       4133.066       4810.472       0.537871       0.608851
            100       4637.660       5256.042       0.531251       0.608851
            101       3678.511       4617.388       0.556587       0.608851
            102       3742.869       5304.106       0.586285       0.608851
            103       3112.414       4948.806       0.613903       0.608851
            104       2615.065       5194.247       0.665135       0.608851
            105       2899.481       5021.087       0.633930       0.608851
