# Supplementary material for: The role of auxiliary domains in modulating CHD4 activity suggests mechanistic commonality between enzyme families
Source: Nat Commun. 2022 Dec 6;13:7524. doi: 10.1038/s41467-022-35002-0 (PMC9726900; doi:10.1038/s41467-022-35002-0)
Supplement: Supplementary file 6 — source data [file 41467_2022_35002_MOESM6_ESM.zip › smFRET_Source_data/figure_7A/A/CHD4(499-1912) 1mM ATP 200ms/72.dat]

              1        744.416       1877.440       0.716073       0.670717
              2        519.526       1505.833       0.743490       0.670717
              3        773.494       1557.271       0.668137       0.670717
              4        739.963       1717.464       0.698887       0.670717
              5        328.236       2150.476       0.867578       0.790506
              6        353.557       2178.199       0.860351       0.790506
              7        446.660       1982.877       0.816154       0.790506
              8        428.814       1915.086       0.817051       0.790506
              9        461.057       1861.391       0.801478       0.790506
             10        610.689       1923.526       0.759022       0.790506
             11       1304.472       1989.882       0.604028       0.550233
             12       1150.617       1478.308       0.562324       0.550233
             13       1183.300       1306.801       0.524798       0.550233
             14       1298.547       1528.214       0.540624       0.550233
             15       1174.854       1389.386       0.541832       0.550233
             16       1094.160       1645.168       0.600574       0.550233
             17       1111.541       1026.920       0.480214       0.550233
             18        805.770       1456.038       0.643750       0.550233
             19        487.839       1729.398       0.779979       0.790506
             20        353.145       1630.586       0.821980       0.790506
             21        431.144       1227.669       0.740089       0.790506
             22        373.468       1640.058       0.814520       0.790506
             23        358.673       1632.263       0.819847       0.790506
             24        325.437       1643.736       0.834734       0.790506
             25        621.063       1541.817       0.712854       0.670717
             26        583.290       1527.650       0.723682       0.670717
             27        605.761       1374.562       0.694110       0.670717
             28        806.367       1474.644       0.646487       0.670717
             29        817.083       1518.630       0.650178       0.670717
             30        842.476       1439.329       0.630785       0.670717
             31       1000.084       1456.336       0.592869       0.670717
             32        469.127       1880.122       0.800308       0.670717
             33        568.242       1589.563       0.736657       0.670717
             34        621.987       1529.960       0.710965       0.670717
             35        727.166       1683.701       0.698380       0.670717
             36        816.999       1283.691       0.611081       0.670717
             37        623.217       1403.680       0.692527       0.670717
             38        539.132       1234.558       0.696039       0.670717
             39        444.884       1279.031       0.741934       0.670717
             40        479.919       1231.132       0.719518       0.670717
             41        596.464       1057.672       0.639410       0.670717
             42        826.561       1089.263       0.568561       0.670717
             43        562.048       1074.679       0.656602       0.670717
             44        703.402       1211.958       0.632757       0.670717
             45        847.797       1002.535       0.541814       0.550233
             46        784.703        770.489       0.495430       0.550233
             47        800.388        792.970       0.497672       0.550233
             48        316.864       1038.298       0.766180       0.790506
             49        382.564       1605.616       0.807581       0.790506
             50        488.714       1973.629       0.801525       0.790506
             51        472.537       2015.211       0.810054       0.790506
             52        513.697       1854.770       0.783110       0.790506
             53        348.481       1831.059       0.840112       0.790506
             54        259.636       1781.681       0.872809       0.790506
             55        336.328       1828.146       0.844614       0.790506
             56        279.430       1392.720       0.832892       0.790506
             57        210.827       1372.849       0.866875       0.790506
             58         86.178       1418.121       0.942712       0.790506
             59        485.940       1623.428       0.769628       0.790506
             60        264.533       1418.075       0.842784       0.790506
             61        314.041       1436.015       0.820554       0.790506
             62        960.799       1405.404       0.593949       0.550233
             63       1012.229       1232.942       0.549153       0.550233
             64        971.656       1358.679       0.583040       0.550233
             65        950.284       1334.091       0.584007       0.550233
             66        987.006       1310.109       0.570328       0.550233
             67       1074.644       1539.552       0.588920       0.550233
             68        969.909       1323.847       0.577152       0.550233
             69        889.646       1224.253       0.579145       0.550233
             70        545.891       1344.675       0.711255       0.790506
             71        364.085       1536.105       0.808395       0.790506
             72        196.063       1467.095       0.882114       0.939265
             73        -22.464       1485.102       1.015359       0.939265
             74        312.109       1684.250       0.843661       0.939265
             75         49.200       1525.233       0.968750       0.939265
             76        -24.278       1457.328       1.016942       0.939265
             77        -96.122       1269.963       1.081887       0.939265
             78        280.822       1322.957       0.824900       0.790506
             79        646.639       1284.628       0.665174       0.670717
             80        706.857       1258.370       0.640318       0.670717
             81        658.166       1065.152       0.618082       0.670717
             82        627.865       1163.110       0.649428       0.670717
             83        694.069       1297.228       0.651449       0.670717
             84        632.343       1359.813       0.682584       0.670717
             85        727.990       1174.006       0.617249       0.670717
             86        612.991       1660.737       0.730403       0.670717
             87        641.453       1939.762       0.751492       0.670717
             88        751.818       1672.556       0.689892       0.670717
             89        729.824       1259.858       0.633196       0.670717
             90        881.838       1347.252       0.604396       0.670717
             91        803.846       1465.649       0.645804       0.670717
             92        733.664       1460.289       0.665597       0.670717
             93        816.050        889.104       0.521421       0.670717
             94        802.156       1669.226       0.675422       0.670717
             95        825.143       1720.310       0.675836       0.670717
             96        835.339       1681.676       0.668123       0.670717
             97        592.139       1703.365       0.742044       0.670717
             98        444.397       1478.562       0.768899       0.670717
             99        714.462       1659.981       0.699103       0.670717
            100        726.297       1599.844       0.687767       0.670717
            101        685.620       1775.650       0.721436       0.670717
            102        466.840       1661.833       0.780690       0.670717
            103       1001.290       1663.589       0.624264       0.670717
            104        902.751       1626.352       0.643055       0.670717
            105        883.792       1649.926       0.651188       0.670717
            106        594.585       1372.109       0.697673       0.670717
            107        885.690       1306.092       0.595904       0.670717
            108        787.481       1411.703       0.641921       0.670717
            109        742.886       1286.392       0.633916       0.670717
            110        433.862       1545.889       0.780850       0.670717
            111       1322.567       1573.897       0.543386       0.550233
            112       1257.338       1634.686       0.565239       0.550233
            113       1336.930       1756.886       0.567870       0.550233
            114        992.866       1442.450       0.592305       0.550233
            115       1365.630       1594.622       0.538678       0.550233
            116       1174.197       1737.662       0.596753       0.550233
            117        768.570       1966.889       0.719034       0.790506
            118        539.402       1488.243       0.733976       0.790506
            119        804.292       1743.491       0.684317       0.790506
            120        378.149       1891.666       0.833401       0.790506
            121        294.348       1901.632       0.865961       0.790506
            122        208.419       1838.936       0.898201       0.790506
            123        300.472       2013.855       0.870169       0.790506
            124        302.841       1794.881       0.855634       0.790506
            125        479.324       1753.081       0.785288       0.790506
            126        332.514       1582.593       0.826373       0.790506
            127        156.315       1702.916       0.915925       0.790506
            128        318.465       1572.135       0.831553       0.790506
            129        344.595       1448.434       0.807814       0.790506
            130        300.154       1558.318       0.838494       0.790506
            131        343.528       1582.120       0.821604       0.790506
            132        652.036       1714.494       0.724476       0.790506
            133        624.147       1516.676       0.708455       0.790506
            134        624.857       1625.713       0.722356       0.790506
            135        532.070       1578.595       0.747913       0.790506
            136        357.121       1779.745       0.832876       0.790506
            137        579.568       1862.082       0.762632       0.790506
            138        293.127       1608.069       0.845820       0.790506
            139        228.305       1128.237       0.831701       0.790506
            140        -55.134       1329.191       1.043274       0.939265
            141         36.280       1418.823       0.975067       0.939265
            142        235.115       1310.527       0.847885       0.939265
            143        638.054       1319.616       0.674075       0.670717
            144        658.087       1276.142       0.659768       0.670717
            145        429.896       1699.784       0.798140       0.670717
            146        536.366       1362.473       0.717529       0.670717
            147        612.833       1618.473       0.725348       0.670717
            148        636.531       1605.609       0.716105       0.670717
            149        929.258       1572.031       0.628488       0.670717
            150        738.690       1631.683       0.688365       0.670717
            151       1112.968       1725.867       0.607949       0.670717
            152       1069.067       1718.481       0.616485       0.670717
            153       1009.206       1621.058       0.616310       0.670717
            154        408.523       1615.265       0.798139       0.790506
            155        249.900       1685.536       0.870882       0.790506
            156        190.070       1543.976       0.890389       0.790506
            157        277.248       1488.857       0.843017       0.790506
            158        619.165       1359.508       0.687081       0.670717
            159        653.161       1368.866       0.676977       0.670717
            160        652.941       1360.821       0.675761       0.670717
            161        699.530       1367.524       0.661581       0.670717
            162        847.180       1279.038       0.601555       0.670717
            163        665.365       1321.915       0.665188       0.670717
            164        715.919       1580.727       0.688276       0.670717
            165        662.337       1671.065       0.716150       0.670717
            166        696.731       1550.921       0.690018       0.670717
            167        882.333       1238.304       0.583930       0.670717
            168        159.898       1478.489       0.902405       0.939265
            169        177.923       1589.947       0.899357       0.939265
            170        150.699       1756.483       0.920983       0.939265
            171         43.222       1467.005       0.971380       0.939265
            172        330.796       1365.120       0.804946       0.790506
            173        168.619       1358.286       0.889568       0.790506
            174        179.461       1506.072       0.893529       0.790506
            175        714.519       1577.235       0.688222       0.790506
            176        361.892       1477.089       0.803211       0.790506
            177        767.893       1388.218       0.643853       0.670717
            178        657.623       1444.864       0.687216       0.670717
            179       1019.416       1688.246       0.623507       0.670717
            180        424.007       1560.506       0.786342       0.939265
            181         13.705       1620.241       0.991613       0.939265
            182        113.890       1531.487       0.930782       0.939265
            183        194.615       1544.808       0.888115       0.939265
            184         33.218       1426.139       0.977238       0.939265
            185        129.585       1380.758       0.914202       0.939265
            186        463.792       1481.421       0.761573       0.790506
            187        427.802       1299.266       0.752296       0.790506
            188        505.188       1451.533       0.741819       0.790506
            189        385.255       1376.429       0.781314       0.790506
            190        450.570       1633.002       0.783751       0.790506
            191        451.226       1740.614       0.794134       0.790506
            192        557.741       1203.289       0.683287       0.790506
            193        485.126       1310.511       0.729831       0.790506
            194        451.382       1270.291       0.737824       0.790506
            195        344.067       1680.805       0.830080       0.790506
            196        247.583       1698.495       0.872779       0.790506
            197        281.275       1378.929       0.830578       0.790506
            198        661.315       1642.497       0.712947       0.670717
            199        736.342       1950.797       0.725975       0.670717
            200        957.393       2020.284       0.678476       0.670717
            201       1437.292       1485.483       0.508244       0.550233
            202       1011.340        727.643       0.418430       0.550233
            203       1030.192       1126.365       0.522298       0.550233
            204       1017.309       1273.448       0.555907       0.550233
            205        932.321       1149.763       0.552217       0.550233
            206        916.376       1217.621       0.570582       0.550233
            207        801.649       1141.098       0.587363       0.550233
            208        919.814       1103.430       0.545377       0.550233
            209        898.132       1162.355       0.564117       0.550233
            210        931.675       1164.782       0.555596       0.550233
            211        925.272       1170.259       0.558455       0.550233
            212        607.879       1487.712       0.709925       0.670717
            213        594.560       1711.999       0.742231       0.670717
            214        632.473       1424.617       0.692540       0.670717
            215        986.042       1708.690       0.634085       0.670717
            216        913.321       1641.064       0.642450       0.670717
            217        679.482       1602.735       0.702271       0.670717
            218        221.119       1555.316       0.875526       0.790506
            219        852.241       1666.586       0.661652       0.670717
            220        849.243       1864.301       0.687035       0.670717
            221        875.009       1559.819       0.640628       0.670717
            222       1056.871       1552.017       0.594896       0.670717
            223       1194.204       1626.169       0.576579       0.670717
            224        932.316       1947.526       0.676262       0.670717
            225        582.574       1695.719       0.744294       0.670717
            226        785.248       1670.448       0.680234       0.670717
            227        632.504       1833.654       0.743526       0.670717
            228        785.422       1517.025       0.658875       0.670717
            229        455.917       1005.033       0.687931       0.670717
            230        629.796       1141.653       0.644474       0.670717
            231        865.140       1218.636       0.584821       0.670717
            232        245.349       1268.580       0.837939       0.790506
            233        488.640       1200.206       0.710666       0.670717
            234        664.403        996.800       0.600047       0.670717
            235        784.590       1129.557       0.590110       0.670717
            236        643.917       1059.459       0.621976       0.670717
            237        646.070       1321.160       0.671584       0.670717
            238        714.149       1251.523       0.636690       0.670717
            239        770.314       1358.493       0.638148       0.670717
            240        654.381       1142.893       0.635904       0.670717
            241        621.652       1829.060       0.746338       0.670717
            242        727.048       1819.421       0.714488       0.670717
            243        851.687       1623.507       0.655911       0.670717
            244        798.169       1674.149       0.677158       0.670717
            245        726.667       1967.920       0.730323       0.670717
            246        788.864       1888.512       0.705359       0.670717
            247        730.346       1558.468       0.680906       0.670717
            248        930.736       1435.675       0.606689       0.670717
            249        827.517       1254.200       0.602484       0.670717
            250        941.060       1375.166       0.593710       0.670717
            251        720.088       1676.108       0.699487       0.670717
            252        575.031       1817.253       0.759631       0.670717
            253        820.037       1515.282       0.648854       0.670717
            254        923.630       1578.519       0.630865       0.670717
            255       1365.028       1411.350       0.508342       0.550233
            256       1140.302       1409.955       0.552868       0.550233
            257       1025.266       1421.862       0.581033       0.550233
            258        639.410       1297.814       0.669935       0.550233
            259        324.310       1276.731       0.797438       0.790506
            260        749.345       1397.262       0.650917       0.790506
            261        400.226       1345.366       0.770722       0.790506
            262        459.466       1313.300       0.740820       0.790506
            263        179.986       1323.094       0.880255       0.939265
            264        124.730       1586.673       0.927118       0.939265
            265          9.205       1546.066       0.994081       0.939265
            266        204.976       1328.377       0.866322       0.790506
            267        349.427       1661.623       0.826246       0.790506
            268        318.791       1299.800       0.803044       0.790506
            269        281.070       1355.791       0.828287       0.790506
            270        387.227       1418.532       0.785560       0.790506
            271        254.156       1361.544       0.842696       0.790506
            272        355.155       1273.846       0.781980       0.790506
            273        275.958       1345.207       0.829778       0.790506
            274        326.836       1363.107       0.806600       0.790506
            275        484.417       1288.579       0.726781       0.790506
            276        327.897        888.112       0.730350       0.790506
            277        357.898       1567.947       0.814160       0.790506
            278        158.269       1501.658       0.904653       0.790506
            279        432.994       1464.212       0.771773       0.790506
            280        520.332       1454.592       0.736531       0.790506
            281        913.866       1388.247       0.603032       0.670717
            282        871.379       1626.862       0.651203       0.670717
            283        845.024       1388.335       0.621636       0.670717
            284        570.687       1456.714       0.718513       0.670717
            285        577.215       1313.120       0.694649       0.670717
            286        764.023       1443.340       0.653875       0.670717
            287        584.380       1657.060       0.739284       0.670717
            288        862.026        895.675       0.509572       0.550233
            289        836.943       1014.411       0.547929       0.550233
            290        767.055       1065.323       0.581388       0.550233
            291        883.988       1094.063       0.553101       0.550233
            292        707.750       1113.310       0.611353       0.550233
            293        862.323       1286.604       0.598719       0.550233
            294        800.942       1025.238       0.561411       0.550233
            295        605.876       1206.252       0.665655       0.550233
            296        543.249       1330.347       0.710050       0.790506
            297        405.438       1815.802       0.817472       0.790506
            298        506.741       1626.895       0.762499       0.790506
            299        475.849       1548.412       0.764927       0.790506
            300        344.850       1507.482       0.813829       0.790506
            301        599.506       1662.337       0.734948       0.790506
            302        403.255       1678.470       0.806288       0.790506
            303        491.580       1596.745       0.764606       0.790506
            304        574.753       1689.978       0.746216       0.790506
            305        323.206       1577.786       0.829980       0.790506
            306        659.270       1525.950       0.698305       0.790506
            307        500.638       1281.973       0.719155       0.790506
            308        266.101        869.928       0.765762       0.790506
            309          6.665       1686.612       0.996064       0.939265
            310        533.571       1774.247       0.768798       0.790506
            311        582.063       1714.145       0.746511       0.790506
            312        539.295       1618.051       0.750019       0.790506
            313        474.263       1633.603       0.775003       0.790506
            314        361.479       1392.028       0.793854       0.790506
            315        682.385       1567.779       0.696740       0.670717
            316        554.321       1393.522       0.715418       0.670717
            317        605.164       1211.865       0.666949       0.670717
            318       1014.070        700.355       0.408507       0.263481
            319        628.602        823.994       0.567256       0.263481
            320        761.387        634.509       0.454553       0.263481
            321       1317.359        665.681       0.335687       0.263481
            322       1214.103        534.721       0.305760       0.263481
            323        679.216       1435.629       0.678834       0.670717
            324        503.476       1729.114       0.774488       0.790506
            325        491.472       1489.856       0.751948       0.790506
            326        453.308       1428.355       0.759092       0.790506
            327        359.948       1520.416       0.808576       0.790506
            328        426.401       1522.178       0.781173       0.790506
            329        392.977       1655.395       0.808152       0.790506
            330        400.823       1659.869       0.805491       0.790506
            331        288.757       1504.511       0.838977       0.790506
            332        406.742       1588.213       0.796115       0.790506
            333        375.061       1556.866       0.805862       0.790506
            334        396.689       1721.085       0.812686       0.790506
            335        316.388       1247.580       0.797702       0.790506
            336        255.962       1300.246       0.835522       0.790506
            337        151.298       1430.615       0.904358       0.790506
            338        585.155       1055.196       0.643274       0.790506
            339        139.458        984.175       0.875887       0.790506
            340        427.953        821.789       0.657567       0.670717
            341        449.034        924.301       0.673034       0.670717
            342        608.589        747.359       0.551171       0.550233
            343        554.502        683.756       0.552192       0.550233
            344        477.118       1023.092       0.681966       0.790506
            345        477.972       1398.098       0.745227       0.790506
            346        406.680       1390.943       0.773768       0.790506
            347        509.206       1286.905       0.716495       0.790506
            348        427.656       1242.636       0.743963       0.790506
            349        470.776       1427.165       0.751954       0.790506
            350        381.881       1330.992       0.777053       0.790506
            351        438.144       1257.680       0.741634       0.790506
            352        799.921       1240.820       0.608024       0.670717
            353        837.585       1117.573       0.571602       0.670717
            354        920.886       1199.446       0.565688       0.670717
            355        633.650       1399.585       0.688354       0.670717
            356        767.852       1993.730       0.721952       0.670717
            357        694.550       1827.420       0.724600       0.670717
            358        743.162       1251.416       0.627409       0.670717
            359        729.340       1589.784       0.685510       0.670717
            360        753.626       1169.118       0.608047       0.550233
            361        862.983       1095.640       0.559393       0.550233
            362        582.064        982.249       0.627911       0.550233
            363        610.955        944.261       0.607157       0.550233
            364        725.497       1016.603       0.583551       0.550233
            365        789.439        979.475       0.553716       0.550233
            366        677.172        930.404       0.578762       0.550233
            367        757.201       1028.952       0.576072       0.550233
            368        736.763       1047.091       0.586982       0.550233
            369        792.808        606.070       0.433254       0.550233
            370        800.980        800.992       0.500004       0.550233
            371        801.930       2237.845       0.736188       0.790506
            372        428.538       2157.194       0.834268       0.790506
            373        159.542       1906.016       0.922761       0.790506
            374        396.703       1876.607       0.825495       0.790506
            375        891.897       1707.920       0.656939       0.790506
            376        360.059       1783.867       0.832056       0.790506
            377        681.692       1552.616       0.694898       0.670717
            378        987.778       1470.706       0.598217       0.670717
            379        433.067       1382.337       0.761449       0.790506
            380        338.951       1229.681       0.783919       0.790506
            381        240.745       1562.897       0.866523       0.790506
            382        607.785       1287.211       0.679268       0.670717
            383        804.253       1122.821       0.582656       0.670717
            384        587.845       1100.103       0.651740       0.670717
            385        953.085       1089.452       0.533382       0.550233
            386       1160.982       1049.568       0.474799       0.550233
            387        404.878       1111.814       0.733052       0.670717
            388        393.488       1090.487       0.734842       0.670717
            389        463.687       1151.045       0.712840       0.670717
            390        461.546       1074.788       0.699579       0.670717
            391        451.808       1138.458       0.715891       0.670717
            392        521.901       1108.536       0.679901       0.670717
            393        467.412       1021.571       0.686086       0.670717
            394        506.204       1060.017       0.676799       0.670717
            395        464.539       1151.526       0.712549       0.670717
            396        415.326       1111.082       0.727906       0.670717
            397        505.741       1116.056       0.688160       0.670717
            398        592.532       1212.612       0.671754       0.670717
            399        509.092       1996.986       0.796857       0.790506
            400        523.775       1578.233       0.750822       0.790506
            401        492.017       1289.425       0.723810       0.790506
            402         98.226       1378.454       0.933482       0.939265
            403        -92.493       1532.633       1.064225       0.939265
            404        196.313       1619.197       0.891869       0.939265
            405        776.591       1668.113       0.682337       0.939265
            406        361.552       1548.504       0.810711       0.939265
            407        143.371       1567.545       0.916202       0.939265
            408         90.383       1654.511       0.948202       0.939265
            409        303.936       1676.378       0.846521       0.939265
            410         69.848       1750.361       0.961626       0.939265
            411       -369.789       1721.966       1.273477       0.939265
            412        324.190       1221.917       0.790319       0.790506
            413        894.494       1281.047       0.588841       0.670717
            414        790.017       1265.947       0.615744       0.670717
            415        585.313       1223.633       0.676434       0.670717
            416        782.567       1130.442       0.590923       0.670717
            417        677.210       1131.175       0.625517       0.670717
            418        679.284       1324.399       0.660982       0.670717
            419        433.429       1273.902       0.746136       0.670717
            420        817.089       1238.699       0.602542       0.670717
            421        822.832       1475.621       0.642006       0.670717
            422        782.451       1470.958       0.652770       0.670717
            423        829.761       1246.698       0.600396       0.550233
            424        874.866       1097.578       0.556456       0.550233
            425        867.921       1497.921       0.633145       0.550233
            426        728.060       1079.574       0.597230       0.550233
            427        720.300       1134.234       0.611601       0.550233
            428        749.575        854.161       0.532607       0.550233
            429        766.768       1710.768       0.690512       0.790506
            430        244.468       1715.087       0.875243       0.790506
            431        628.491       1641.424       0.723121       0.790506
            432        399.608       1343.288       0.770722       0.790506
            433        406.953       1663.440       0.803442       0.790506
            434        463.287       1734.083       0.789163       0.790506
            435        984.396       1740.995       0.638806       0.670717
            436        818.218       1479.765       0.643941       0.670717
            437        154.232       1441.653       0.903356       0.939265
            438        120.291       1334.312       0.917303       0.939265
            439        211.125       1415.851       0.870235       0.939265
            440        411.544       1310.068       0.760954       0.790506
            441        361.396       1480.413       0.803782       0.790506
            442        180.804       1441.512       0.888552       0.790506
            443        280.468       1330.331       0.825883       0.790506
            444        597.707       1073.483       0.642347       0.670717
            445        625.484       1105.672       0.638690       0.670717
            446        712.769        880.137       0.552535       0.670717
            447        572.134       1106.606       0.659189       0.670717
            448        545.249       1135.615       0.675614       0.670717
            449        528.814        886.839       0.626452       0.670717
            450        454.852        886.964       0.661017       0.670717
            451        508.437       1192.446       0.701075       0.670717
            452        592.853       1385.445       0.700322       0.670717
            453        542.612       1535.088       0.738840       0.790506
            454        404.210       1281.850       0.760264       0.790506
            455        175.365       1163.840       0.869053       0.790506
            456        441.611       1262.188       0.740808       0.790506
            457        519.502       1176.524       0.693694       0.670717
            458        487.351       1179.552       0.707631       0.670717
            459        459.153       1039.616       0.693647       0.670717
            460        476.716       1081.414       0.694046       0.670717
            461        376.133        589.686       0.610555       0.670717
            462        533.527        690.836       0.564241       0.670717
            463        520.615        777.912       0.599073       0.670717
            464        680.153       1217.940       0.641665       0.670717
            465        459.124       1150.857       0.714826       0.670717
            466        447.232       1658.959       0.787659       0.670717
            467        555.039       1620.263       0.744845       0.670717
            468        612.858       1311.417       0.681512       0.670717
            469        670.560       1132.730       0.628147       0.670717
            470        499.553       1276.568       0.718739       0.670717
            471        727.119       1349.779       0.649902       0.670717
            472        659.027       1287.121       0.661369       0.670717
            473        460.883        964.921       0.676756       0.670717
            474        371.633       1046.245       0.737895       0.790506
            475        244.028       1273.817       0.839227       0.790506
            476        317.096       1710.869       0.843639       0.790506
            477        243.292       1760.880       0.878607       0.790506
            478        347.930       1854.603       0.842032       0.790506
            479        475.903       1895.389       0.799306       0.790506
            480        495.903       1891.465       0.792280       0.790506
            481        428.880       1844.948       0.811384       0.790506
            482        527.272       1797.541       0.773198       0.790506
            483        422.404       1844.683       0.813680       0.790506
            484        502.350       1876.962       0.788868       0.790506
            485        649.314       1965.741       0.751702       0.790506
            486        594.076       1266.768       0.680749       0.670717
            487        734.152       1479.681       0.668380       0.670717
            488        829.132       1498.437       0.643778       0.670717
            489        833.659       1516.076       0.645211       0.670717
            490        335.792       1584.504       0.825135       0.790506
            491        296.995       1571.400       0.841043       0.790506
            492        383.383       1511.331       0.797657       0.790506
            493        254.237       1442.161       0.850131       0.790506
            494        447.810       1508.561       0.771102       0.790506
            495        265.796       1718.848       0.866074       0.790506
            496        364.392       1543.033       0.808961       0.790506
            497        643.639       1408.376       0.686338       0.670717
            498        809.037       1341.034       0.623716       0.670717
            499        832.947       1308.702       0.611072       0.670717
            500        758.155       1343.952       0.639336       0.670717
            501        663.550       1406.202       0.679406       0.670717
            502        565.451       1286.032       0.694596       0.670717
            503        779.075       1346.270       0.633436       0.670717
            504        665.756       1344.601       0.668837       0.670717
            505        597.511       1289.247       0.683314       0.670717
            506        789.201       1103.874       0.583111       0.550233
            507       1238.048        801.041       0.392843       0.550233
            508        433.463        508.100       0.539635       0.550233
            509        451.895       1931.532       0.810401       0.790506
            510        580.088       1820.243       0.758330       0.790506
            511        681.441       1719.555       0.716184       0.790506
            512        608.900       1735.820       0.740310       0.790506
            513        662.761       1695.174       0.718923       0.790506
            514        626.993       1633.258       0.722600       0.790506
            515        490.418       1783.233       0.784304       0.790506
            516        171.490       1683.078       0.907531       0.790506
            517        447.214       1748.122       0.796289       0.790506
            518        479.472       1601.163       0.769555       0.790506
            519        521.658       1334.121       0.718901       0.670717
            520        601.828       1283.395       0.680766       0.670717
            521        689.154       1133.542       0.621904       0.670717
            522        539.600       1101.191       0.671134       0.670717
            523        541.339       1082.164       0.666561       0.670717
            524        505.615       1148.325       0.694296       0.670717
            525        586.015       1034.155       0.638300       0.670717
            526        785.729       1198.054       0.603924       0.670717
            527        485.520       1573.134       0.764157       0.670717
            528        418.906        970.764       0.698557       0.670717
            529        542.361       1248.561       0.697161       0.670717
            530        574.998       1462.504       0.717793       0.670717
            531        323.736       1711.788       0.840957       0.790506
            532        566.946       1708.669       0.750860       0.790506
            533        680.122       1625.367       0.704999       0.790506
            534        285.958       1623.181       0.850216       0.790506
            535        113.596       1633.338       0.934974       0.939265
            536        548.077       1575.053       0.741854       0.939265
            537         35.133       1667.959       0.979371       0.939265
            538       -228.202       1616.817       1.164338       0.939265
            539        118.913       1623.282       0.931746       0.939265
            540        550.710       1603.781       0.744390       0.939265
            541         12.568       1420.832       0.991232       0.939265
            542        431.855       1418.032       0.766551       0.790506
            543        806.659       1225.944       0.603140       0.670717
            544        593.558       1278.063       0.682864       0.670717
            545        511.484       1354.696       0.725919       0.670717
            546        314.867       1432.470       0.819802       0.670717
            547        828.813       1472.104       0.639790       0.670717
            548       1219.516       1189.428       0.493755       0.670717
            549        681.052       1153.008       0.628664       0.670717
            550        452.337       1244.028       0.733349       0.670717
            551        735.482       1358.348       0.648738       0.670717
            552         96.427        965.217       0.909172       0.939265
            553        -33.955       1046.693       1.033528       0.939265
            554         -4.523       1339.301       1.003388       0.939265
            555         76.802       1290.530       0.943831       0.939265
            556         92.257       2214.699       0.960009       0.939265
            557         79.956       2166.987       0.964416       0.939265
            558         87.453       1968.503       0.957464       0.939265
            559        148.672       2178.634       0.936118       0.939265
            560       1086.756       1967.224       0.644151       0.550233
            561       1172.816       1539.798       0.567644       0.550233
            562       1212.949        999.910       0.451863       0.550233
            563       1242.620       1058.058       0.459890       0.550233
            564       1182.819       1061.104       0.472879       0.550233
            565       1258.243       1129.404       0.473020       0.550233
            566       1134.691       1334.824       0.540521       0.550233
            567       1185.545       1020.784       0.462662       0.550233
            568        775.506       1056.842       0.576769       0.550233
            569        289.360       1192.954       0.804792       0.790506
            570        239.595       1117.901       0.823502       0.790506
            571        350.117       1088.972       0.756709       0.790506
            572        235.881       1168.457       0.832034       0.790506
            573        201.812        969.947       0.827770       0.790506
            574        436.548        694.911       0.614172       0.550233
            575        453.466        565.028       0.554768       0.550233
            576        448.277       1702.047       0.791530       0.790506
            577        428.276       1575.216       0.786235       0.790506
            578        414.643       1787.486       0.811708       0.790506
            579        308.699       1568.296       0.835535       0.790506
            580        379.234       1791.409       0.825290       0.790506
            581        383.331       1782.290       0.822992       0.790506
            582        405.936       1548.428       0.792292       0.790506
            583        357.389       1288.620       0.782875       0.790506
            584        383.188       1188.401       0.756178       0.790506
            585        311.358       1163.182       0.788844       0.790506
            586        366.727       1121.742       0.753621       0.790506
            587        653.394        969.275       0.597334       0.670717
            588        876.779       1250.161       0.587774       0.670717
            589        892.971       1380.342       0.607194       0.670717
            590        713.146       1245.633       0.635923       0.670717
            591        646.652       1077.907       0.625033       0.670717
            592        589.798       1310.353       0.689605       0.670717
            593        496.765       1202.480       0.707655       0.670717
            594        314.762       1381.899       0.814482       0.790506
            595        452.064       1474.620       0.765367       0.790506
            596        701.905       1423.745       0.669793       0.790506
            597        140.576       1391.951       0.908272       0.790506
            598        232.760       1418.536       0.859044       0.790506
            599        173.071       1468.790       0.894589       0.790506
            600        379.760       1422.288       0.789262       0.790506
            601        170.400       1395.784       0.891200       0.790506
            602        187.764       1412.149       0.882641       0.790506
            603        313.023       1477.906       0.825217       0.790506
            604        753.067       1357.399       0.643175       0.670717
            605        609.393       1293.769       0.679800       0.670717
            606        611.534       1380.352       0.692987       0.670717
            607        736.588        214.291       0.225361       0.263481
            608       1245.878        281.941       0.184538       0.263481
            609       1443.573        262.769       0.153996       0.263481
            610       1494.860        333.372       0.182347       0.263481
            611       1144.170        434.335       0.275156       0.263481
            612       1167.848        278.941       0.192800       0.263481
            613       1312.886        333.411       0.202522       0.263481
            614       1352.700        380.777       0.219661       0.263481
            615       1183.696        470.040       0.284229       0.263481
            616        588.018        484.245       0.451611       0.263481
            617        415.573        467.041       0.529157       0.263481
            618        731.276        472.998       0.392766       0.263481
            619        711.726        573.009       0.446014       0.263481
            620       1039.663        491.778       0.321121       0.263481
            621        933.383        466.879       0.333423       0.263481
            622        790.655        682.922       0.463445       0.263481
            623        853.823        612.812       0.417835       0.263481
            624       1073.231        278.731       0.206168       0.263481
            625        996.818        411.688       0.292287       0.263481
            626        688.325        339.339       0.330204       0.263481
            627        625.803        435.706       0.410459       0.263481
            628        756.571        222.045       0.226897       0.263481
            629        607.841        194.901       0.242794       0.263481
            630        622.227        401.987       0.392484       0.263481
            631        979.157       1061.826       0.520252       0.550233
            632        501.570        606.098       0.547184       0.550233
            633        857.739        798.258       0.482041       0.550233
            634        932.586        646.173       0.409292       0.550233
            635        851.742        913.015       0.517360       0.550233
            636        575.097       1390.374       0.707400       0.790506
            637        196.395       1369.543       0.874583       0.790506
            638        255.861       1534.946       0.857125       0.790506
            639        235.600       1221.828       0.838345       0.790506
            640        366.069       1463.291       0.799892       0.790506
            641        211.942       1449.638       0.872446       0.790506
            642        289.875       1386.738       0.827107       0.790506
            643        229.775        837.959       0.784802       0.790506
            644        218.531        744.429       0.773063       0.790506
            645       1400.024        507.071       0.265887       0.263481
            646       1009.128        567.987       0.360143       0.263481
            647       1080.368        538.646       0.332700       0.263481
            648       1003.682        724.043       0.419073       0.263481
            649        957.452        584.789       0.379181       0.263481
            650       1066.672        521.447       0.328343       0.263481
            651       1114.399        593.132       0.347362       0.263481
            652        443.774        713.097       0.616401       0.550233
            653        470.513        732.340       0.608836       0.550233
            654        449.358        726.651       0.617896       0.550233
            655        459.845        767.324       0.625280       0.550233
            656        474.757        310.561       0.395459       0.550233
            657        408.248        685.538       0.626757       0.550233
            658        524.227       1015.216       0.659470       0.550233
            659        408.180        682.533       0.625768       0.550233
            660        558.853        447.968       0.444933       0.550233
            661        844.954        550.544       0.394514       0.550233
            662        497.208       1022.943       0.672922       0.550233
            663       1094.531        767.580       0.412210       0.550233
            664       1097.726        821.073       0.427910       0.550233
            665        956.684       1019.601       0.515918       0.550233
            666        993.300       1051.556       0.514245       0.550233
            667        894.614       1001.309       0.528138       0.550233
            668       1013.593        675.830       0.400036       0.550233
            669         91.992        571.040       0.861255       0.790506
            670        257.208        651.276       0.716883       0.670717
            671        315.474        588.222       0.650907       0.670717
            672        321.670        924.943       0.741965       0.670717
            673        483.148        573.349       0.542689       0.550233
            674        621.610        815.428       0.567436       0.550233
            675        259.570       1199.574       0.822108       0.790506
            676        352.139       1725.053       0.830473       0.790506
            677        470.145       1019.010       0.684287       0.670717
            678        594.300       1024.202       0.632809       0.670717
            679        624.047       1412.638       0.693597       0.670717
            680        316.876        928.210       0.745498       0.790506
            681        105.458        556.838       0.840770       0.790506
            682        363.523       1087.047       0.749393       0.790506
            683        150.696        659.530       0.814008       0.790506
            684        357.272        421.746       0.541382       0.550233
            685        235.942        949.287       0.800931       0.790506
            686        262.650        775.473       0.746995       0.790506
            687       1134.701        366.596       0.244186       0.263481
            688        608.692        420.645       0.408656       0.263481
            689        473.132       1135.114       0.705809       0.670717
            690        723.606       1273.899       0.637745       0.670717
            691       1123.162       1166.852       0.509539       0.550233
            692       1031.428       1192.648       0.536244       0.550233
            693       1157.891       1165.117       0.501555       0.550233
            694        945.061       1310.401       0.580990       0.550233
            695        753.472       1217.328       0.617682       0.550233
            696       1068.293       1123.560       0.512607       0.550233
            697        877.528       1128.310       0.562513       0.550233
            698        407.032       1475.321       0.783764       0.790506
            699        300.604       1520.847       0.834965       0.790506
            700        399.818       1462.804       0.785347       0.790506
            701        794.645       1415.441       0.640446       0.790506
            702        304.661       1862.742       0.859435       0.790506
            703        415.017       1495.399       0.782761       0.790506
            704        367.939       1101.530       0.749611       0.790506
            705        402.700        802.846       0.665961       0.670717
            706       1462.991        714.326       0.328076       0.263481
            707       1247.887        757.786       0.377821       0.263481
            708       1193.359        591.265       0.331311       0.263481
            709       1116.642        758.599       0.404534       0.263481
            710       1271.770        927.920       0.421841       0.263481
            711        970.847        741.112       0.432903       0.263481
            712       1007.692        663.612       0.397062       0.263481
            713        712.601        502.301       0.413450       0.263481
            714        732.923        861.729       0.540387       0.550233
            715        724.039        881.118       0.548929       0.550233
            716        728.396       1156.646       0.613592       0.550233
            717        689.634       1181.325       0.631401       0.550233
            718        763.662       1404.119       0.647722       0.550233
            719        776.353       1335.254       0.632340       0.550233
            720        946.234       1433.847       0.602436       0.550233
            721        834.372       1445.388       0.634009       0.550233
            722        867.193       1434.118       0.623174       0.550233
            723       1015.037       1219.481       0.545747       0.550233
            724       1072.452       1257.275       0.539666       0.550233
            725       1012.327       1390.997       0.578781       0.550233
            726        940.647       1531.795       0.619547       0.550233
            727       1124.024       1848.972       0.621922       0.550233
            728       1160.998       1553.405       0.572282       0.550233
            729       1280.784       1558.796       0.548953       0.550233
            730       1418.018       1658.672       0.539109       0.550233
            731       1493.703       1127.717       0.430193       0.550233
            732        938.177       1196.978       0.560605       0.550233
            733       1305.857       1079.946       0.452655       0.550233
            734       1052.851       1202.647       0.533207       0.550233
            735       1008.198       1025.200       0.504181       0.550233
            736       1152.457       1163.008       0.502278       0.550233
            737       1225.844       1721.368       0.584067       0.550233
            738       1232.772       1953.240       0.613067       0.550233
            739        957.976       1776.937       0.649723       0.550233
            740       1249.204       1669.306       0.571972       0.550233
            741        931.617       1770.917       0.655280       0.550233
            742        352.281       1815.192       0.837469       0.790506
            743        453.631       1388.653       0.753767       0.790506
            744        410.324       1412.999       0.774958       0.790506
            745        558.729       1391.024       0.713436       0.790506
            746        253.633       1369.221       0.843712       0.790506
            747       1010.183       1303.946       0.563472       0.550233
            748        872.157       1414.033       0.618511       0.550233
            749        894.349       1369.182       0.604888       0.550233
            750        828.850       1431.345       0.633284       0.550233
            751       1131.905       1324.500       0.539203       0.550233
            752        949.068       1227.838       0.564029       0.550233
            753        698.442       1040.111       0.598262       0.550233
            754        671.622       1373.935       0.671668       0.670717
            755        686.295       1438.225       0.676965       0.670717
            756        776.027       1776.791       0.696012       0.670717
            757        701.480       1895.352       0.729871       0.670717
            758        637.334       1782.264       0.736595       0.670717
            759        956.322       1821.075       0.655677       0.670717
            760        661.719       1719.356       0.722093       0.670717
            761        641.151       1915.778       0.749250       0.670717
            762        563.463       1667.454       0.747430       0.670717
            763        651.450       1632.129       0.714724       0.670717
            764        466.574       1702.694       0.784916       0.670717
            765        508.174       1614.678       0.760617       0.670717
            766        726.315       1737.437       0.705200       0.670717
            767        598.205       1573.824       0.724587       0.670717
            768        741.541        977.707       0.568683       0.550233
            769        737.030        757.688       0.506910       0.550233
            770        852.029        597.686       0.412278       0.550233
            771        747.494        761.956       0.504790       0.550233
            772        817.917        814.953       0.499092       0.550233
            773        742.356        547.500       0.424466       0.550233
            774        734.512        804.720       0.522806       0.550233
            775        812.122        701.257       0.463372       0.550233
            776       1188.193        710.955       0.374355       0.550233
            777        916.983       1182.555       0.563245       0.550233
            778        755.846       1233.172       0.619990       0.550233
            779        905.504       1442.227       0.614307       0.550233
            780        975.717       1416.745       0.592170       0.550233
            781        938.394       1139.512       0.548394       0.550233
            782        862.958       1088.020       0.557679       0.550233
            783        760.378       1023.991       0.573867       0.550233
            784        997.557        861.930       0.463531       0.550233
            785        893.885       1219.914       0.577119       0.550233
            786        883.736        940.279       0.515500       0.550233
            787        958.068        946.558       0.496979       0.550233
            788       1160.775        138.716       0.106747       0.263481
            789        954.898        163.438       0.146144       0.263481
            790       1115.486        220.138       0.164820       0.263481
            791       1508.083        174.029       0.103459       0.263481
            792       1666.175        225.279       0.119104       0.263481
            793        502.974        186.941       0.270963       0.263481
            794        574.905        196.518       0.254748       0.263481
            795        652.629        298.487       0.313828       0.263481
            796        819.099        438.242       0.348546       0.263481
            797        386.983        634.366       0.621106       0.263481
            798        633.536        136.370       0.177126       0.263481
            799        804.460        361.082       0.309798       0.263481
            800        667.787        242.518       0.266414       0.263481
            801       1028.571        248.728       0.194730       0.263481
            802       1425.605        180.554       0.112414       0.263481
            803       1485.697        421.245       0.220901       0.263481
            804       1678.178        402.350       0.193388       0.263481
            805       1459.251        366.507       0.200742       0.263481
            806       1153.237        130.566       0.101703       0.263481
            807        790.509        -28.566      -0.037491       0.263481
            808       1456.976        329.992       0.184666       0.263481
            809       1126.435         15.278       0.013382       0.263481
            810        842.983        114.393       0.119486       0.263481
            811        807.531        122.927       0.132115       0.263481
            812       1640.743        438.416       0.210862       0.263481
            813       2010.821        933.968       0.317160       0.263481
            814       1498.986       1426.609       0.487630       0.550233
            815       1740.882       1634.364       0.484221       0.550233
            816       1668.658       1583.180       0.486857       0.550233
            817        740.998       1444.538       0.660954       0.550233
            818        607.523       1470.810       0.707687       0.790506
            819        301.855       1481.155       0.830705       0.790506
            820         94.677       1354.537       0.934670       0.790506
            821        265.642       1548.390       0.853563       0.790506
            822        306.470       1455.731       0.826087       0.790506
            823        449.394       1565.795       0.776997       0.790506
            824        373.718       1328.910       0.780505       0.790506
            825        487.716       1238.238       0.717422       0.670717
            826        711.485       1317.891       0.649407       0.670717
            827        770.544       1376.752       0.641156       0.670717
            828        899.088       1377.830       0.605129       0.670717
            829        921.268       1425.070       0.607359       0.670717
            830        708.015       1436.575       0.669860       0.670717
            831        669.419       1335.661       0.666138       0.670717
            832        663.835       1380.800       0.675328       0.670717
            833        651.418       1484.407       0.695004       0.670717
            834        600.672       1834.887       0.753374       0.670717
            835        636.421       1636.712       0.720025       0.670717
            836        646.805       1497.534       0.698366       0.670717
            837        676.386       1427.585       0.678519       0.670717
            838        451.140       1619.539       0.782130       0.670717
            839        605.295       1299.989       0.682307       0.670717
            840        709.338       1459.604       0.672957       0.670717
            841        258.536       1480.505       0.851334       0.939265
            842        -85.407       1625.489       1.055456       0.939265
            843        -71.892       1419.726       1.053339       0.939265
            844         43.206       1432.969       0.970731       0.939265
            845         43.298       1467.239       0.971336       0.939265
            846        433.773       1387.263       0.761799       0.790506
            847        728.855       1189.852       0.620132       0.670717
            848        698.352        489.148       0.411914       0.263481
            849        795.236        302.835       0.275788       0.263481
            850        699.724        276.910       0.283535       0.263481
            851        765.564        441.132       0.365570       0.263481
            852        655.284        405.748       0.382409       0.263481
            853        749.081        410.937       0.354250       0.263481
            854       1014.281        358.704       0.261259       0.263481
            855        880.828        272.939       0.236564       0.263481
            856        516.342        302.047       0.369075       0.263481
            857        529.380        447.188       0.457918       0.263481
            858        639.588        458.602       0.417598       0.263481
            859        254.620        383.650       0.601078       0.263481
            860        799.182        483.296       0.376846       0.263481
            861        725.568        394.445       0.352179       0.263481
            862        573.351        502.975       0.467307       0.263481
            863       1245.084        456.279       0.268184       0.263481
            864       1072.006        338.166       0.239805       0.263481
            865        874.697        122.211       0.122590       0.263481
            866        694.017         55.768       0.074379       0.263481
            867        641.622         43.074       0.062910       0.263481
            868        706.512       -143.179      -0.254164       0.263481
            869        960.271         74.078       0.071618       0.263481
            870       1062.414         90.185       0.078245       0.263481
            871       1126.681        136.801       0.108273       0.263481
            872       1075.695        193.367       0.152370       0.263481
            873       1222.208        139.546       0.102475       0.263481
            874       1290.363         80.283       0.058573       0.263481
            875       1088.844         75.998       0.065243       0.263481
            876       1179.962        144.454       0.109070       0.263481
            877       1193.587         95.278       0.073924       0.263481
            878       1305.498        157.305       0.107537       0.263481
            879        787.622        146.561       0.156887       0.263481
            880       1003.501         71.414       0.066436       0.263481
            881        997.447         67.461       0.063349       0.263481
            882        919.445        156.248       0.145253       0.263481
            883        493.135        185.788       0.273650       0.263481
            884        594.422        147.234       0.198521       0.263481
            885        946.008        110.969       0.104987       0.263481
            886        664.472        255.292       0.277562       0.263481
            887        579.513        390.531       0.402591       0.263481
            888        587.607        348.130       0.372039       0.263481
            889        500.642        822.476       0.621620       0.550233
            890        540.661       1380.736       0.718611       0.790506
            891        427.167       1391.490       0.765120       0.790506
            892        401.589       1444.267       0.782437       0.790506
            893        353.059       1144.419       0.764231       0.790506
            894        482.519       1445.419       0.749723       0.790506
            895        481.857       1347.366       0.736578       0.790506
            896        424.669       1429.551       0.770972       0.790506
            897        429.621       1424.516       0.768290       0.790506
            898        484.184       1429.309       0.746963       0.790506
            899        705.727        921.573       0.566320       0.550233
            900       1034.292       1031.569       0.499341       0.550233
            901        384.048       1088.594       0.739212       0.790506
            902        294.644       1064.318       0.783185       0.790506
            903        308.959        844.611       0.732171       0.790506
            904        735.067        798.022       0.520532       0.550233
            905        205.097       1608.922       0.886938       0.790506
            906        604.313       1199.322       0.664947       0.670717
            907        671.883       1449.868       0.683336       0.670717
            908        442.725       1614.243       0.784768       0.670717
            909        564.705       1799.446       0.761138       0.670717
            910        508.642       1325.220       0.722639       0.670717
            911        763.875       1576.322       0.673585       0.670717
            912        617.208       1660.592       0.729033       0.670717
            913        624.964       1732.033       0.734847       0.670717
            914        621.758       1616.679       0.722236       0.670717
            915        884.287       1659.043       0.652311       0.670717
            916        814.785       1432.842       0.637491       0.670717
            917        625.269       1597.529       0.718702       0.670717
            918        551.996       1813.045       0.766602       0.670717
            919        636.066       1577.449       0.712644       0.670717
            920        767.715       1833.748       0.704891       0.670717
            921        789.071       1906.584       0.707280       0.670717
            922        719.626       1596.173       0.689254       0.670717
            923        819.226       1500.450       0.646836       0.670717
            924        647.931       1480.725       0.695615       0.670717
            925        715.454       1588.535       0.689472       0.670717
            926        795.011       1343.291       0.628205       0.670717
            927        743.007       1181.434       0.613910       0.670717
            928        635.485       1133.182       0.640698       0.670717
            929        524.848       1096.313       0.676252       0.670717
            930        715.510        996.254       0.582004       0.670717
            931        544.363       1043.896       0.657258       0.670717
            932        446.333        979.093       0.686878       0.670717
            933        621.032       1060.306       0.630632       0.670717
            934        -26.973       1020.271       1.027155       0.939265
            935       -191.590       1021.540       1.230844       0.939265
            936        330.285       1157.042       0.777934       0.790506
            937        489.094       1295.802       0.725982       0.790506
            938        479.318       1643.336       0.774189       0.790506
            939        633.267       2085.133       0.767044       0.790506
            940        578.118       1712.864       0.747655       0.790506
            941        448.573       1604.538       0.781516       0.790506
            942        437.452       1522.525       0.776808       0.790506
            943        533.356       1586.402       0.748388       0.790506
            944        311.125       1855.801       0.856421       0.790506
            945        280.762       1585.502       0.849559       0.790506
            946         65.234       1380.547       0.954880       0.939265
            947        354.801       1418.407       0.799910       0.939265
            948          1.182       1424.489       0.999171       0.939265
            949         23.029       1468.350       0.984559       0.939265
            950       -198.176       1127.576       1.213230       0.939265
            951        289.378       1265.279       0.813864       0.790506
            952        506.470       1510.014       0.748835       0.790506
            953        605.620       1558.795       0.720192       0.790506
            954        416.707       1617.779       0.795178       0.790506
            955        460.606       1570.043       0.773173       0.790506
            956        424.433       1521.104       0.781843       0.790506
            957        605.980       1601.027       0.725429       0.790506
            958        275.601       1801.041       0.867285       0.790506
            959        -11.602       1607.035       1.007272       0.939265
            960        -75.101       1609.501       1.048945       0.939265
            961       -265.257       1684.338       1.186922       0.939265
            962         10.297       1721.036       0.994052       0.939265
            963        -33.309       1654.314       1.020548       0.939265
            964        -88.908       1526.731       1.061835       0.939265
            965        -62.161       1441.010       1.045082       0.939265
            966        437.016       1622.347       0.787791       0.790506
            967        255.833       1649.676       0.865740       0.790506
            968        277.157       1608.632       0.853028       0.790506
            969        257.262       1381.351       0.843000       0.790506
            970        348.235       1139.033       0.765856       0.790506
            971        111.933       1371.003       0.924519       0.939265
            972         34.762       1955.770       0.982536       0.939265
            973        286.606       1847.932       0.865729       0.939265
            974        481.596       1362.287       0.738814       0.670717
            975        712.615       1552.504       0.685396       0.670717
            976        860.812       1636.922       0.655363       0.670717
            977        611.575       1713.592       0.736976       0.670717
            978       1042.548       1620.984       0.608584       0.670717
            979       1217.194       1624.620       0.571684       0.670717
            980        367.368       1698.677       0.822188       0.790506
            981        390.225       1641.387       0.807924       0.790506
            982        315.680       1679.930       0.841813       0.790506
            983        229.482       1499.225       0.867252       0.790506
            984        404.119       1140.647       0.738395       0.790506
            985        278.510       1078.754       0.794801       0.790506
            986        308.645       1282.729       0.806051       0.790506
            987        343.285       1169.061       0.773012       0.790506
            988        378.540       1078.551       0.740208       0.790506
            989        433.948       1076.906       0.712780       0.790506
            990        379.210       1336.518       0.778980       0.790506
            991        381.090       1350.825       0.779960       0.790506
            992        399.550       1272.398       0.761027       0.790506
            993        455.277       1325.824       0.744384       0.790506
            994        493.763       1229.573       0.713484       0.790506
            995        405.708       1545.822       0.792108       0.790506
            996        359.543       1268.239       0.779121       0.790506
            997        385.826       1386.042       0.782249       0.790506
            998        421.761       2021.355       0.827368       0.790506
            999        373.084       1804.934       0.828705       0.790506
           1000        253.142       1656.388       0.867432       0.790506
