# Supplementary material for: The role of auxiliary domains in modulating CHD4 activity suggests mechanistic commonality between enzyme families
Source: Nat Commun. 2022 Dec 6;13:7524. doi: 10.1038/s41467-022-35002-0 (PMC9726900; doi:10.1038/s41467-022-35002-0)
Supplement: Supplementary file 6 — source data [file 41467_2022_35002_MOESM6_ESM.zip › smFRET_Source_data/figure_7A/A/CHD4(499-1912) 1mM ATP 200ms/8.dat]

              1        366.502       1373.918       0.789418       0.792402
              2        357.287       1447.383       0.802021       0.792402
              3        306.368       1465.103       0.827055       0.792402
              4        321.857       1221.653       0.791477       0.792402
              5        342.495       1216.965       0.780376       0.792402
              6        342.795       1448.864       0.808672       0.792402
              7        442.931       1375.602       0.756435       0.792402
              8        486.011       1421.989       0.745277       0.792402
              9        495.312       1449.306       0.745291       0.792402
             10        408.376       1440.152       0.779081       0.792402
             11        581.511       1240.976       0.680925       0.792402
             12        523.215       1211.218       0.698337       0.792402
             13        504.897       1369.703       0.730664       0.792402
             14        398.039       1816.392       0.820252       0.792402
             15        434.285       1470.625       0.772018       0.792402
             16        493.018       1959.267       0.798956       0.792402
             17        501.065       1729.062       0.775320       0.792402
             18        419.258       1621.697       0.794578       0.792402
             19        401.726       1230.956       0.753947       0.792402
             20        404.860       1446.406       0.781306       0.792402
             21        423.094       1323.981       0.757827       0.792402
             22        303.594       1342.484       0.815565       0.792402
             23        273.868       1376.796       0.834086       0.792402
             24        212.741       1292.158       0.858634       0.792402
             25        340.699       1321.692       0.795055       0.792402
             26        322.882       1347.176       0.806664       0.792402
             27        305.574       1280.628       0.807355       0.792402
             28        187.832       1028.060       0.845519       0.792402
             29        301.510       1146.620       0.791793       0.792402
             30        307.048       1020.577       0.768724       0.792402
             31        204.932       1104.890       0.843542       0.792402
             32        265.736       1042.594       0.796889       0.792402
             33        225.669       1198.149       0.841505       0.792402
             34        273.380       1462.793       0.842539       0.792402
             35        268.347       1521.188       0.850046       0.792402
             36        246.580       1437.066       0.853544       0.792402
             37        321.857       1228.573       0.792408       0.792402
             38        275.174       1146.651       0.806464       0.792402
             39        300.472       1337.723       0.816584       0.792402
             40        222.881       1178.183       0.840920       0.792402
             41        117.959        993.403       0.893861       0.792402
             42        142.332       1429.706       0.909460       0.792402
             43        213.881       1738.668       0.890461       0.792402
             44        111.056       1953.426       0.946206       0.792402
             45        127.522       1381.562       0.915497       0.792402
             46         39.290       1138.831       0.966651       0.792402
             47         81.660       1008.284       0.925079       0.792402
             48        188.775        807.163       0.810455       0.792402
             49        250.803        943.171       0.789942       0.792402
             50        329.404        910.187       0.734264       0.792402
             51        196.933        875.601       0.816385       0.792402
             52        125.099       1094.722       0.897444       0.792402
             53        251.831        835.560       0.768408       0.792402
             54        182.531        967.848       0.841330       0.792402
             55        224.254       1256.717       0.848576       0.792402
             56        170.471       1276.742       0.882207       0.792402
             57        214.455       1702.678       0.888137       0.792402
             58        112.288       1685.281       0.937534       0.792402
             59        117.640       1749.178       0.936984       0.792402
             60        174.772       1668.108       0.905164       0.792402
             61        199.897       1543.204       0.885321       0.792402
             62        156.243       1434.394       0.901773       0.792402
             63        200.438       1604.082       0.888925       0.792402
             64         77.939       1503.659       0.950721       0.792402
             65        139.221       1315.870       0.904321       0.792402
             66        432.973       1387.748       0.762197       0.792402
             67        363.263       1604.779       0.815419       0.792402
             68        514.255       1190.572       0.698354       0.792402
             69        260.307       1389.000       0.842172       0.792402
             70        139.097       1618.594       0.920864       0.792402
             71        355.698       1220.368       0.774313       0.792402
             72        284.508       1376.359       0.828699       0.792402
             73        117.902       2028.404       0.945068       0.792402
             74        376.393        911.220       0.707682       0.792402
             75        337.987       1041.288       0.754953       0.792402
             76        308.852       1347.279       0.813510       0.792402
             77         87.844       1560.870       0.946720       0.792402
             78        338.552       1340.090       0.798318       0.792402
             79        215.276        735.611       0.773605       0.792402
             80        181.239        510.164       0.737867       0.792402
             81        282.990        719.978       0.717848       0.792402
             82        227.587        736.923       0.764039       0.792402
             83        370.610        619.137       0.625551       0.792402
             84        293.747       1489.253       0.835251       0.792402
             85        199.653       1280.074       0.865074       0.792402
             86        140.481       1159.141       0.891907       0.792402
             87        329.387       1382.541       0.807593       0.792402
             88        110.170       1145.597       0.912269       0.792402
             89        234.125       1305.359       0.847920       0.792402
             90        316.531       1293.526       0.803404       0.792402
             91        317.968       1577.612       0.832258       0.792402
             92        352.958       1431.674       0.802224       0.792402
             93        437.910       1351.585       0.755289       0.792402
             94        240.209       1614.491       0.870486       0.792402
             95         40.067       1493.893       0.973880       0.792402
             96        260.718       1205.200       0.822147       0.792402
             97        370.291       1023.045       0.734242       0.792402
             98        380.455       1194.233       0.758393       0.792402
             99        332.017       1105.132       0.768975       0.792402
            100        365.070       1013.233       0.735131       0.792402
            101        308.674        870.266       0.738177       0.792402
            102        324.864       1057.035       0.764915       0.792402
            103        353.060        992.822       0.737674       0.792402
            104        314.072        985.940       0.758408       0.792402
            105        278.420       1202.450       0.811989       0.792402
            106        174.709        923.762       0.840952       0.792402
            107        199.185        870.239       0.813746       0.792402
            108        178.276        948.917       0.841841       0.792402
            109        251.860        978.876       0.795358       0.792402
            110        135.037        973.039       0.878134       0.792402
            111        239.993        893.228       0.788220       0.792402
            112        335.344        744.355       0.689410       0.792402
            113        276.168        790.014       0.740975       0.792402
            114        308.018        747.455       0.708171       0.792402
            115        281.914        742.336       0.724761       0.792402
            116        260.916        839.572       0.762909       0.792402
            117        304.529        560.880       0.648110       0.637982
            118        337.544        753.744       0.690692       0.637982
            119        336.662        677.480       0.668032       0.637982
            120        373.269        638.576       0.631100       0.637982
            121        461.372        611.528       0.569976       0.540399
            122        543.828        632.405       0.537653       0.540399
            123        477.239        587.242       0.551670       0.540399
            124        327.122        629.331       0.657984       0.637982
            125        393.597        586.254       0.598309       0.637982
            126        469.836        637.415       0.575673       0.637982
            127        481.708        887.048       0.648069       0.637982
            128        449.257        806.976       0.642378       0.637982
            129        517.870        815.416       0.611584       0.637982
            130        516.705        856.320       0.623674       0.637982
            131        514.379        848.426       0.622559       0.637982
            132        499.317        902.386       0.643778       0.637982
            133        463.261        817.678       0.638343       0.637982
            134        539.137        862.100       0.615242       0.637982
            135        529.821        847.497       0.615324       0.637982
            136        448.927        824.835       0.647558       0.637982
            137        296.745        901.617       0.752374       0.792402
            138        243.681        878.134       0.782780       0.792402
            139        368.104        742.438       0.668537       0.637982
            140        496.703        875.610       0.638054       0.637982
            141        500.854        779.461       0.608804       0.637982
            142        527.691        854.099       0.618111       0.637982
            143        378.500        814.284       0.682675       0.637982
            144        271.416        892.015       0.766711       0.637982
            145        500.442        754.464       0.601212       0.637982
            146        337.871        718.318       0.680103       0.637982
            147        328.459        958.799       0.744838       0.792402
            148        340.677        923.263       0.730464       0.792402
            149        411.187       1026.194       0.713933       0.792402
            150        324.390       1030.170       0.760520       0.792402
            151        389.434        889.125       0.695412       0.792402
            152        245.167        834.491       0.772921       0.792402
            153        252.121        935.543       0.787717       0.792402
            154        297.014        959.287       0.763580       0.792402
            155        290.049        894.914       0.755225       0.792402
            156        395.115        682.789       0.633441       0.637982
            157        391.703        758.442       0.659432       0.637982
            158        400.275        889.339       0.689616       0.637982
            159        510.098        803.006       0.611533       0.637982
            160        382.584        899.658       0.701629       0.637982
            161        343.942        645.934       0.652541       0.637982
            162        201.737        777.326       0.793949       0.792402
            163        286.268        460.414       0.616613       0.792402
            164        198.737        635.057       0.761647       0.792402
            165        318.832        759.655       0.704371       0.792402
            166        371.021        729.326       0.662814       0.792402
            167        180.366        774.735       0.811155       0.792402
            168        515.509        625.153       0.548062       0.540399
            169        605.188        664.401       0.523320       0.540399
            170        516.608        655.249       0.559154       0.540399
            171        528.594        694.719       0.567900       0.540399
            172        574.846        637.980       0.526028       0.540399
            173        304.609        742.637       0.709133       0.637982
            174        380.264        739.509       0.660410       0.637982
            175        391.142        780.313       0.666106       0.637982
            176        287.941        739.494       0.719748       0.637982
            177        495.693        778.107       0.610855       0.637982
            178        359.910        781.796       0.684761       0.637982
            179        378.700        888.438       0.701138       0.637982
            180        296.014        711.245       0.706119       0.637982
            181        774.314        828.994       0.517052       0.540399
            182        699.310        782.974       0.528221       0.540399
            183        866.478        843.508       0.493284       0.540399
            184        626.376        751.502       0.545405       0.540399
            185        544.089        700.162       0.562717       0.540399
            186        705.194        779.988       0.525180       0.540399
            187        342.950        852.390       0.713094       0.792402
            188        248.398        788.735       0.760496       0.792402
            189        202.801        704.554       0.776492       0.792402
            190        274.397        949.793       0.775854       0.792402
            191        294.971        931.338       0.759464       0.792402
            192        246.029       1130.360       0.821251       0.792402
            193        195.514       1186.383       0.858518       0.792402
            194        437.677        537.526       0.551194       0.637982
            195        410.644        697.609       0.629467       0.637982
            196        472.118        641.295       0.575972       0.637982
            197        393.397        805.030       0.671739       0.637982
            198        643.262        631.840       0.495521       0.637982
            199        415.279        873.134       0.677682       0.637982
            200        239.220        814.417       0.772958       0.792402
            201        145.495        592.819       0.802937       0.792402
            202        230.446        585.908       0.717714       0.792402
            203        447.906        685.101       0.604675       0.637982
            204        278.124        666.650       0.705618       0.637982
            205        712.489        826.700       0.537101       0.540399
            206        750.613        581.667       0.436595       0.425635
            207       1007.582        585.083       0.367361       0.425635
            208        922.299        804.504       0.465892       0.425635
            209        917.937        736.236       0.445078       0.425635
            210        913.708        445.501       0.327765       0.425635
            211        815.783        551.586       0.403392       0.425635
            212        956.164        398.836       0.294344       0.425635
            213        836.263        460.616       0.355173       0.425635
            214        790.958        533.481       0.402798       0.425635
            215        836.909        625.837       0.427851       0.425635
            216        725.224        432.861       0.373773       0.425635
            217        501.877        221.820       0.306509       0.425635
            218        319.747        561.858       0.637313       0.637982
            219        427.457        648.362       0.602668       0.637982
            220        426.868        641.553       0.600468       0.637982
            221        293.373        575.698       0.662430       0.637982
            222        275.926        564.214       0.671572       0.637982
            223        363.024        621.787       0.631377       0.637982
            224        410.489        660.618       0.616762       0.637982
            225        422.886        642.114       0.602924       0.637982
            226        451.688        664.930       0.595486       0.637982
            227        381.810        860.510       0.692664       0.637982
            228        433.362        776.534       0.641819       0.637982
            229        417.024        907.631       0.685183       0.637982
            230        365.734        852.017       0.699664       0.637982
            231        291.437        914.469       0.758325       0.792402
            232        273.757        625.372       0.695531       0.792402
            233        251.938        497.688       0.663915       0.792402
            234        328.618       1010.723       0.754642       0.792402
            235        325.003        993.134       0.753438       0.792402
            236        328.903        600.703       0.646191       0.637982
            237        360.405        592.031       0.621597       0.637982
            238        376.198        648.601       0.632905       0.637982
            239        345.003        543.058       0.611510       0.637982
            240        359.531        700.184       0.660728       0.637982
            241        470.577        549.954       0.538890       0.637982
            242        328.923        534.897       0.619222       0.637982
            243        255.176        596.106       0.700245       0.637982
            244        460.090        651.295       0.586021       0.637982
            245        366.134        634.426       0.634071       0.637982
            246        383.836        604.933       0.611804       0.637982
            247        363.650        868.089       0.704767       0.637982
            248        301.621        991.141       0.766685       0.792402
            249        275.510        927.827       0.771045       0.792402
            250        275.209       1009.106       0.785715       0.792402
            251        335.378        895.466       0.727522       0.792402
            252        233.174        985.229       0.808623       0.792402
            253        253.347       1021.158       0.801220       0.792402
            254        154.223        942.412       0.859367       0.792402
            255        170.523        550.487       0.763494       0.792402
            256        217.950        801.867       0.786285       0.792402
            257        119.895       1029.974       0.895732       0.792402
            258        221.550        873.703       0.797718       0.792402
            259        151.014       1042.234       0.873443       0.792402
            260        309.180        990.742       0.762155       0.792402
            261        311.879        801.176       0.719799       0.792402
            262        276.064        842.601       0.753220       0.792402
            263        264.058        826.524       0.757874       0.792402
            264        221.710        858.913       0.794831       0.792402
            265        186.635        851.005       0.820135       0.792402
            266        303.527        852.494       0.737438       0.792402
            267        302.364        812.021       0.728672       0.792402
            268        236.153        851.643       0.782907       0.792402
            269        264.552        874.496       0.767743       0.792402
            270        259.161        735.649       0.739487       0.792402
            271        310.518        746.863       0.706333       0.792402
            272        408.451        136.826       0.250930       0.361060
            273        347.757         62.960       0.153292       0.361060
            274        441.971          3.608       0.008097       0.361060
            275        484.194        413.054       0.460356       0.361060
            276        381.953         22.643       0.055965       0.361060
            277        497.254        688.083       0.580496       0.540399
            278        464.779        783.619       0.627700       0.540399
            279        638.247        839.363       0.568055       0.540399
            280        547.615        601.636       0.523503       0.540399
            281        521.520        744.572       0.588087       0.540399
            282        610.322        765.144       0.556280       0.540399
            283        610.590        794.684       0.565501       0.540399
            284        574.387        668.915       0.538015       0.540399
            285        543.517        825.621       0.603022       0.540399
            286        579.062        759.748       0.567480       0.540399
            287        372.976        683.062       0.646816       0.637982
            288        350.681        621.820       0.639403       0.637982
            289        447.372        625.618       0.583060       0.637982
            290        398.826        688.910       0.633343       0.637982
            291        254.140        643.330       0.716826       0.637982
            292        306.697        551.562       0.642652       0.637982
            293        390.654        617.095       0.612350       0.637982
            294        384.971        687.743       0.641124       0.637982
            295        389.820        633.279       0.618981       0.637982
            296        312.494        582.524       0.650851       0.637982
            297        385.432        543.926       0.585271       0.637982
            298        324.148        638.072       0.663125       0.637982
            299        267.051        653.759       0.709982       0.792402
            300        247.249        589.385       0.704472       0.792402
            301        216.652        597.100       0.733762       0.792402
            302        265.006        943.115       0.780646       0.792402
            303        216.592        846.382       0.796239       0.792402
            304        164.772        904.828       0.845950       0.792402
            305        112.880        870.737       0.885240       0.792402
            306        390.719        967.863       0.712407       0.792402
            307        478.764        813.425       0.629494       0.792402
            308        320.668        748.533       0.700086       0.792402
            309        416.024        908.845       0.685988       0.792402
            310        281.087        903.349       0.762683       0.792402
            311        295.105        862.957       0.745173       0.792402
            312        492.895        333.414       0.403498       0.425635
            313        411.510        644.231       0.610217       0.425635
            314        786.723        463.544       0.370756       0.425635
            315        716.316        409.266       0.363604       0.425635
            316        623.137        515.641       0.452802       0.425635
            317        655.703        614.865       0.483929       0.425635
            318        619.076        525.125       0.458945       0.425635
            319        700.318        399.463       0.363221       0.425635
            320        688.920        391.394       0.362297       0.425635
            321        361.951        513.098       0.586365       0.425635
            322        695.012        525.810       0.430701       0.425635
            323        762.420        452.043       0.372216       0.425635
            324        792.837        655.077       0.452428       0.425635
            325        831.921        456.800       0.354460       0.425635
            326        793.681        470.503       0.372179       0.425635
            327        854.091        465.309       0.352667       0.425635
            328        816.658        457.268       0.358944       0.425635
            329        802.101        413.928       0.340393       0.425635
            330        815.796        392.910       0.325067       0.425635
            331        803.717        449.287       0.358568       0.425635
            332        692.199        453.893       0.396035       0.425635
            333        467.785        460.683       0.496176       0.425635
            334        401.945        434.907       0.519694       0.425635
            335        670.268        570.147       0.459642       0.425635
            336        606.670        522.941       0.462939       0.425635
            337        574.599        647.712       0.529908       0.540399
            338        609.735        762.076       0.555525       0.540399
            339        623.730        639.673       0.506309       0.540399
            340        560.626        526.101       0.484115       0.540399
            341        628.760        624.262       0.498205       0.540399
            342        521.905        753.746       0.590872       0.540399
            343        384.977        571.417       0.597470       0.540399
            344        428.365        207.271       0.326084       0.361060
            345        377.816        495.032       0.567146       0.361060
            346        611.013        105.921       0.147742       0.361060
            347        508.204        407.690       0.445128       0.361060
            348        414.186        650.537       0.610992       0.637982
            349        596.017        914.129       0.605325       0.637982
            350        529.802       1115.889       0.678067       0.637982
            351        645.053        857.217       0.570614       0.637982
            352        363.119        776.985       0.681503       0.637982
            353        312.480        619.970       0.664883       0.637982
            354        424.260        767.016       0.643861       0.637982
            355        331.160        563.377       0.629797       0.637982
            356        472.615        517.338       0.522589       0.540399
            357        686.753        553.662       0.446352       0.425635
            358        738.738        692.106       0.483705       0.425635
            359        665.962        539.303       0.447456       0.425635
            360        702.276        581.756       0.453070       0.425635
            361        855.884        766.269       0.472378       0.425635
            362        511.011        329.380       0.391936       0.425635
            363        250.178        252.278       0.502090       0.425635
            364        101.613        228.965       0.692620       0.637982
            365        210.293        250.239       0.543369       0.540399
            366        317.014        288.665       0.476598       0.540399
            367        262.990        246.131       0.483443       0.540399
            368         -6.615        232.894       1.029234       0.361060
            369        407.043        252.505       0.382845       0.361060
            370        599.304        207.679       0.257352       0.361060
            371        486.381        342.540       0.413236       0.425635
            372        475.516        501.846       0.513470       0.425635
            373        490.359        476.106       0.492626       0.425635
            374        519.364        214.721       0.292502       0.425635
            375        569.510        423.718       0.426607       0.425635
            376        480.036        617.204       0.562506       0.540399
            377        761.229        645.208       0.458754       0.540399
            378        665.170        633.640       0.487862       0.540399
            379        565.057        474.906       0.456657       0.540399
            380        521.688        472.688       0.475361       0.540399
            381        550.948        617.841       0.528616       0.540399
            382        544.306        605.833       0.526748       0.540399
            383        545.288        661.985       0.548331       0.540399
            384        626.974        730.904       0.538269       0.540399
            385        564.941        670.834       0.542845       0.540399
            386        520.478        586.072       0.529639       0.540399
            387        584.678        595.265       0.504486       0.540399
            388        599.961        685.337       0.533212       0.540399
            389        555.431        590.228       0.515186       0.540399
            390        575.818        693.844       0.546479       0.540399
            391        474.459        460.886       0.492744       0.540399
            392        634.625        393.516       0.382745       0.425635
            393        723.792        401.611       0.356860       0.425635
            394        644.444        475.748       0.424702       0.425635
            395        580.717        452.810       0.438121       0.425635
            396        599.426        508.713       0.459070       0.425635
            397        395.714        486.506       0.551457       0.540399
            398        336.744        476.341       0.585844       0.540399
            399        234.385        527.075       0.692190       0.637982
            400        354.002        515.821       0.593018       0.637982
            401        242.654        431.332       0.639972       0.637982
            402        275.365        484.854       0.637783       0.637982
            403        276.569        529.865       0.657047       0.637982
            404        404.878        532.871       0.568245       0.540399
            405        465.641        503.232       0.519399       0.540399
            406        472.738        527.640       0.527441       0.540399
            407        573.015        330.970       0.366124       0.425635
            408        559.141        241.343       0.301497       0.425635
            409        565.626        748.895       0.569709       0.540399
            410        636.592       1046.590       0.621792       0.540399
            411        625.982        836.500       0.571973       0.540399
            412        689.876        850.417       0.552114       0.540399
            413        680.315        680.505       0.500070       0.540399
            414        611.036        625.575       0.505879       0.540399
            415        657.184        752.079       0.533668       0.540399
            416        600.169        672.178       0.528297       0.540399
            417        517.165        623.535       0.546625       0.540399
            418        545.617        647.758       0.542795       0.540399
            419        402.981        543.282       0.574134       0.540399
            420        465.065        714.261       0.605652       0.637982
            421        431.116        659.131       0.604570       0.637982
            422        382.737        618.195       0.617619       0.637982
            423        274.580        430.052       0.610321       0.637982
            424        379.495        619.998       0.620312       0.637982
            425        587.861        631.146       0.517754       0.540399
            426        434.922        579.571       0.571291       0.540399
            427        544.330        570.723       0.511835       0.540399
            428        506.566        506.507       0.499971       0.540399
            429        493.035        524.860       0.515632       0.540399
            430        514.854        419.515       0.448982       0.540399
            431        463.645        584.994       0.557860       0.540399
            432        348.042        508.549       0.593689       0.540399
            433        355.448        547.940       0.606539       0.540399
            434        457.811        510.156       0.527039       0.540399
            435        421.418        518.608       0.551695       0.540399
            436        329.966        499.688       0.602285       0.540399
            437        350.689        574.449       0.620933       0.540399
            438        573.157        568.543       0.497979       0.540399
            439        540.111        446.515       0.452567       0.540399
            440        513.409        524.498       0.505342       0.540399
            441        550.241        619.473       0.529593       0.540399
            442        490.225        666.647       0.576250       0.540399
            443        497.351        387.471       0.437909       0.540399
            444        469.657        501.405       0.516347       0.540399
            445        427.244        686.925       0.616536       0.540399
            446        621.012        540.331       0.465264       0.540399
            447        751.050        151.132       0.167519       0.361060
            448        518.791        190.570       0.268651       0.361060
            449        584.131        626.660       0.517562       0.540399
            450        610.663        935.411       0.605023       0.540399
            451        667.696        963.200       0.590596       0.540399
            452        565.199        664.763       0.540474       0.540399
            453        619.147        796.041       0.562498       0.540399
            454        683.205        886.299       0.564700       0.540399
            455        474.993        430.047       0.475169       0.540399
            456        474.823        464.501       0.494505       0.540399
            457        424.801        329.160       0.436574       0.540399
            458        418.261        536.634       0.561982       0.540399
            459        526.136        560.918       0.515998       0.540399
            460        431.957        450.162       0.510319       0.540399
            461        453.339        505.451       0.527176       0.540399
            462        497.946        750.029       0.600997       0.540399
            463        537.135        427.185       0.442991       0.425635
            464        565.290        293.653       0.341877       0.425635
            465        412.417        281.588       0.405744       0.425635
            466        355.276        366.829       0.507999       0.425635
            467        341.116        302.042       0.469623       0.425635
            468        433.011        368.851       0.459993       0.425635
            469        369.081        256.892       0.410388       0.425635
            470        383.299        604.667       0.612032       0.540399
            471        308.945        424.359       0.578694       0.540399
            472        417.780        587.656       0.584479       0.540399
            473        484.864        596.873       0.551773       0.540399
            474        596.433        891.744       0.599219       0.540399
            475        608.892        528.499       0.464659       0.425635
            476        493.634        314.245       0.388975       0.425635
            477        432.040        564.173       0.566318       0.540399
            478        454.629        648.601       0.587911       0.540399
            479        533.313        649.605       0.549155       0.540399
            480        280.830        631.926       0.692327       0.637982
            481        359.362        786.613       0.686414       0.637982
            482        364.165        828.643       0.694700       0.637982
            483        398.002        843.795       0.679495       0.637982
            484        294.292        629.646       0.681481       0.637982
            485        370.228        848.118       0.696123       0.637982
            486        366.515        805.253       0.687212       0.637982
            487        278.181        466.984       0.626686       0.637982
            488        382.573        834.434       0.685644       0.637982
            489        455.991        608.592       0.571672       0.540399
            490        530.768        575.265       0.520115       0.540399
            491        403.801        592.644       0.594758       0.540399
            492        516.357        557.167       0.519007       0.540399
            493        429.976        510.970       0.543038       0.540399
            494        422.464        473.102       0.528271       0.540399
            495        266.020        574.969       0.683682       0.637982
            496        465.816        547.487       0.540299       0.637982
            497        286.644        528.659       0.648421       0.637982
            498        350.927        468.584       0.571785       0.540399
            499        349.565        487.131       0.582208       0.540399
            500        477.512        376.235       0.440687       0.540399
            501        289.045        459.504       0.613860       0.540399
            502        614.697        599.950       0.493930       0.540399
            503        556.549        670.552       0.546452       0.540399
            504        536.196        725.909       0.575158       0.540399
            505        457.633        663.113       0.591671       0.540399
            506        509.759        602.742       0.541790       0.540399
            507        503.117        583.188       0.536855       0.540399
            508        481.195        569.350       0.541956       0.540399
            509        466.861        686.012       0.595046       0.540399
            510        425.987        573.083       0.573617       0.540399
            511        350.693        604.228       0.632752       0.637982
            512        335.100        647.927       0.659114       0.637982
            513        426.993        686.216       0.616430       0.637982
            514        458.566        572.422       0.555217       0.637982
            515        277.263        566.460       0.671382       0.637982
            516        352.275        678.090       0.658107       0.637982
            517        336.453        796.832       0.703117       0.637982
            518        439.363        571.902       0.565531       0.637982
            519        666.057        583.879       0.467127       0.425635
            520        731.018        549.315       0.429041       0.425635
            521        784.607        424.702       0.351194       0.425635
            522        751.609        436.991       0.367652       0.425635
            523        761.463        440.984       0.366739       0.425635
            524        638.951        444.949       0.410508       0.425635
            525        797.232        494.269       0.382709       0.425635
            526        903.774        296.495       0.247024       0.425635
            527        803.790        434.802       0.351046       0.425635
            528        709.383        426.875       0.375685       0.425635
            529        693.054        702.665       0.503443       0.425635
            530        771.553        648.262       0.456582       0.425635
            531        638.278        602.438       0.485556       0.425635
            532        526.583        445.354       0.458213       0.425635
            533        306.053        281.498       0.479103       0.425635
            534        315.090        485.764       0.606558       0.637982
            535        335.734        593.035       0.638517       0.637982
            536        391.670        647.186       0.622979       0.637982
            537        222.775        481.876       0.683850       0.637982
            538        497.552        595.501       0.544805       0.637982
            539        515.145        837.597       0.619185       0.637982
            540        572.056        924.325       0.617707       0.637982
            541        581.000        761.854       0.567339       0.637982
            542        521.627        865.115       0.623847       0.637982
            543        457.537        903.266       0.663774       0.637982
            544        559.883        977.729       0.635875       0.637982
            545        649.000        824.308       0.559495       0.637982
            546        584.042        938.914       0.616508       0.637982
            547        605.036        853.687       0.585229       0.637982
            548        453.964        798.217       0.637461       0.637982
            549        390.488        613.340       0.611001       0.637982
            550        415.558        534.049       0.562390       0.540399
            551        446.550        457.951       0.506303       0.540399
            552        347.213        729.918       0.677650       0.637982
            553        404.986        611.039       0.601401       0.637982
            554        450.210        552.357       0.550943       0.637982
            555        422.662        747.885       0.638919       0.637982
            556        418.114        528.133       0.558134       0.540399
            557        613.602        631.301       0.507109       0.540399
            558        524.773        667.347       0.559799       0.540399
            559        525.216        731.725       0.582148       0.540399
            560        462.855        782.959       0.628472       0.540399
            561        506.577        698.764       0.579723       0.540399
            562        514.169        666.813       0.564626       0.540399
            563        533.357        614.845       0.535485       0.540399
            564        439.390        727.687       0.623512       0.637982
            565        388.580        923.029       0.703738       0.637982
            566        445.792        534.217       0.545114       0.540399
            567        437.006        502.998       0.535102       0.540399
            568        509.492        794.930       0.609411       0.637982
            569        478.025        833.531       0.635528       0.637982
            570        493.585        866.065       0.636976       0.637982
            571        431.068        826.131       0.657120       0.637982
            572        455.806        731.730       0.616175       0.637982
            573        470.829        931.458       0.664242       0.637982
            574        561.696        751.375       0.572228       0.637982
            575        430.743        826.309       0.657339       0.637982
            576        343.359        786.448       0.696091       0.637982
            577        502.595        732.517       0.593078       0.637982
            578        576.180        754.025       0.566849       0.540399
            579        614.616        664.991       0.519684       0.540399
            580        473.151        756.474       0.615207       0.540399
            581        507.485        651.147       0.561996       0.540399
            582        573.644        620.040       0.519434       0.540399
            583        669.727        574.162       0.461587       0.425635
            584        722.793        648.271       0.472823       0.425635
            585        776.626        611.344       0.440459       0.425635
            586        803.938        692.750       0.462855       0.425635
            587        784.388        639.286       0.449040       0.425635
            588        746.411        617.860       0.452886       0.425635
            589        708.979        383.766       0.351194       0.425635
            590        681.589        541.696       0.442821       0.425635
            591        570.755        523.286       0.478305       0.425635
            592        554.667        496.106       0.472134       0.425635
            593        544.296        471.629       0.464236       0.425635
            594        600.291        433.241       0.419185       0.425635
            595        565.198        552.000       0.494093       0.425635
            596        518.199        459.300       0.469873       0.425635
            597        528.089        593.480       0.529152       0.425635
            598        569.882        478.159       0.456241       0.425635
            599        646.354        403.020       0.384058       0.425635
            600        599.474        421.428       0.412800       0.425635
            601        349.191        752.040       0.682909       0.637982
            602        365.220        466.300       0.560780       0.540399
            603        453.958        466.119       0.506608       0.540399
            604        426.353        466.824       0.522655       0.540399
            605        336.308        779.895       0.698704       0.637982
            606        374.619        549.654       0.594688       0.637982
            607        380.223        358.058       0.484989       0.425635
            608        550.736        385.845       0.411972       0.425635
            609        776.599        357.964       0.315508       0.425635
            610        626.125        264.241       0.296778       0.425635
            611        297.954        361.537       0.548206       0.540399
            612        280.023        338.423       0.547216       0.540399
            613        389.100        519.922       0.571957       0.540399
            614        409.595        608.234       0.597579       0.540399
            615        400.865        550.593       0.578684       0.540399
            616        267.902        634.788       0.703218       0.637982
            617        401.994        647.532       0.616976       0.637982
            618        451.900        598.320       0.569709       0.637982
            619        443.928        687.953       0.607796       0.637982
            620        398.637        723.066       0.644614       0.637982
            621        478.861        564.419       0.541004       0.637982
            622        428.966        675.212       0.611506       0.637982
            623        434.722        833.969       0.657346       0.637982
            624        368.673        669.139       0.644759       0.637982
            625        426.908        741.188       0.634526       0.637982
            626        435.975        657.896       0.601438       0.637982
            627        437.242        574.038       0.567635       0.637982
            628        565.976        842.079       0.598044       0.637982
            629        395.641        767.213       0.659767       0.637982
            630        604.851        632.594       0.511210       0.425635
            631        444.656        298.507       0.401671       0.425635
            632        437.380        237.464       0.351879       0.425635
            633        496.833        420.718       0.458523       0.425635
            634        870.780        291.555       0.250835       0.361060
            635        335.051        315.378       0.484877       0.540399
            636        345.403        456.493       0.569267       0.540399
            637        296.130        691.728       0.700230       0.637982
            638        280.404        504.296       0.642661       0.637982
            639        361.904        406.724       0.529156       0.540399
            640        481.832        471.377       0.494516       0.540399
            641        679.801        940.801       0.580526       0.540399
            642        675.825        435.892       0.392089       0.540399
            643        660.359       1020.163       0.607051       0.540399
            644        831.345        844.365       0.503885       0.540399
            645        344.942        549.909       0.614526       0.540399
            646        487.386        798.765       0.621051       0.540399
            647        408.135        657.670       0.617064       0.540399
            648        545.260        428.948       0.440305       0.540399
            649        501.257        611.165       0.549400       0.540399
            650        415.830        585.612       0.584769       0.540399
            651        596.798        571.519       0.489181       0.540399
            652        605.757        547.405       0.474699       0.540399
            653        608.697        576.179       0.486278       0.540399
            654        625.774        637.620       0.504688       0.540399
            655        531.852        587.449       0.524836       0.540399
            656        535.047        551.029       0.507358       0.540399
            657        512.164        532.404       0.509688       0.540399
            658        517.902        595.882       0.535007       0.540399
            659        549.348        604.646       0.523959       0.540399
            660        566.868        554.484       0.494478       0.540399
            661        532.892        381.034       0.416920       0.425635
            662        582.498        366.284       0.386057       0.425635
            663        588.192        406.388       0.408603       0.425635
            664        549.531        395.460       0.418480       0.425635
            665        537.888        354.753       0.397419       0.425635
            666        547.453        360.782       0.397235       0.425635
            667        612.491        405.869       0.398552       0.425635
            668        641.510        397.726       0.382710       0.425635
            669        426.008        560.672       0.568241       0.425635
            670        563.686        526.831       0.483102       0.425635
            671        546.093        623.130       0.532943       0.425635
            672        556.793        411.319       0.424868       0.425635
            673        503.166        568.741       0.530588       0.425635
            674        596.788        604.181       0.503078       0.425635
            675        684.319        616.128       0.473782       0.425635
            676        433.986        434.237       0.500145       0.425635
            677        437.939        161.403       0.269301       0.425635
            678        372.473        352.453       0.486191       0.425635
            679        546.601        433.120       0.442085       0.425635
            680        647.436        484.562       0.428059       0.425635
            681        607.451        437.298       0.418568       0.425635
            682        674.570        524.027       0.437200       0.425635
            683        467.698        451.109       0.490973       0.425635
            684        665.757        481.201       0.419545       0.425635
            685        459.622        448.228       0.493724       0.425635
            686        537.552        410.139       0.432777       0.425635
            687        432.243        424.948       0.495745       0.425635
            688        292.589        552.469       0.653765       0.637982
            689        318.246        562.074       0.638488       0.637982
            690        347.914        593.742       0.630530       0.637982
            691        192.284        670.154       0.777046       0.792402
            692        194.453        744.438       0.792891       0.792402
            693        205.293        728.244       0.780091       0.792402
            694        200.421        748.187       0.788721       0.792402
            695        179.397        512.447       0.740697       0.792402
            696        151.676        737.537       0.829427       0.792402
            697        214.901        756.879       0.778859       0.792402
            698        361.776        804.213       0.689726       0.637982
            699        442.819        623.281       0.584636       0.637982
            700        374.710        754.028       0.668028       0.637982
            701        437.852        664.205       0.602695       0.637982
            702        556.369        412.207       0.425581       0.425635
            703        556.286        322.516       0.366995       0.425635
            704        538.306        441.174       0.450416       0.425635
            705        560.356        370.695       0.398147       0.425635
            706        492.081        274.864       0.358388       0.425635
            707        523.085        393.229       0.429142       0.425635
            708        568.033        316.362       0.357716       0.425635
            709        576.858        328.933       0.363145       0.425635
            710        392.348        501.531       0.561072       0.540399
            711        346.112        635.216       0.647302       0.540399
            712        621.388        597.272       0.490105       0.540399
            713        338.468        631.045       0.650889       0.540399
            714        538.347        640.246       0.543229       0.540399
            715        648.867        810.128       0.555264       0.540399
            716        639.982        890.905       0.581954       0.540399
            717        650.181        577.747       0.470506       0.540399
            718        596.979        593.702       0.498624       0.540399
            719        661.235        397.132       0.375231       0.361060
            720        522.271        133.823       0.203969       0.361060
            721        461.496        482.354       0.511049       0.540399
            722        440.375        560.286       0.559916       0.540399
            723        468.948        629.416       0.573049       0.540399
            724        451.612        638.464       0.585706       0.540399
            725        400.883        704.068       0.637194       0.637982
            726        369.626        571.041       0.607060       0.637982
            727        457.059        680.241       0.598119       0.637982
            728        392.656        655.897       0.625526       0.637982
            729        392.825        578.706       0.595664       0.637982
            730        382.547        619.016       0.618050       0.637982
            731        271.004        544.498       0.667685       0.637982
            732        262.092        520.226       0.664980       0.637982
            733        403.920        495.271       0.550796       0.540399
            734        525.137        452.754       0.462990       0.540399
            735        494.501        420.051       0.459297       0.540399
            736        427.894        485.739       0.531657       0.540399
            737        544.239        559.793       0.507044       0.540399
            738        427.897        476.576       0.526910       0.540399
            739        487.159        374.268       0.434474       0.540399
            740        480.845        435.965       0.475524       0.540399
            741        536.139        775.312       0.591187       0.540399
            742        279.918       1106.494       0.798099       0.792402
            743        311.501       1037.500       0.769088       0.792402
            744        556.790       1266.490       0.694622       0.637982
            745        480.500        885.438       0.648227       0.637982
            746        542.525        894.960       0.622587       0.637982
            747        553.516        701.921       0.559105       0.540399
            748        560.051        608.812       0.520859       0.540399
            749        575.267        585.336       0.504338       0.540399
            750        457.827        758.164       0.623495       0.637982
            751        411.948        600.119       0.592964       0.637982
            752        402.478        657.520       0.620303       0.637982
            753        430.786        660.813       0.605362       0.637982
            754        461.865        822.764       0.640468       0.637982
            755        327.033        844.995       0.720968       0.637982
            756        342.754        684.752       0.666422       0.637982
            757        397.200        899.960       0.693792       0.637982
            758        484.705        939.713       0.659717       0.637982
            759        400.771        854.404       0.680705       0.637982
            760        431.378        820.286       0.655357       0.637982
            761        576.768       1040.285       0.643321       0.637982
            762        830.668        954.237       0.534615       0.540399
            763        486.039        578.665       0.543499       0.540399
            764        506.724        588.673       0.537406       0.540399
            765        543.205        509.069       0.483780       0.425635
            766        650.335        421.903       0.393479       0.425635
            767        562.297        469.476       0.455019       0.425635
            768        598.340        449.319       0.428879       0.425635
            769        606.774        605.416       0.499440       0.540399
            770        625.791        663.472       0.514613       0.540399
            771        651.920        597.511       0.478227       0.540399
            772        647.410        594.717       0.478789       0.540399
            773        597.575        651.448       0.521566       0.540399
            774        569.162        699.463       0.551355       0.540399
            775        622.824        709.882       0.532662       0.540399
            776        618.679        604.652       0.494267       0.540399
            777        583.540        591.283       0.503295       0.540399
            778        521.365        812.872       0.609241       0.637982
            779        556.526        953.373       0.631415       0.637982
            780        554.782        982.259       0.639059       0.637982
            781        515.884        819.676       0.613732       0.637982
            782        549.309        813.626       0.596966       0.637982
            783        560.242        600.585       0.517377       0.637982
            784        433.589        945.242       0.685539       0.637982
            785        252.526        425.120       0.627348       0.637982
            786        312.778        263.888       0.457609       0.425635
            787        439.009        362.263       0.452110       0.425635
            788        431.089        359.332       0.454608       0.425635
            789        417.719        275.937       0.397801       0.425635
            790        511.445        258.348       0.335607       0.425635
            791        424.596        376.018       0.469662       0.425635
            792        668.878        421.806       0.386735       0.425635
            793        641.962        538.066       0.455977       0.425635
            794        562.529        631.885       0.529033       0.425635
            795        602.226        478.173       0.442589       0.425635
            796        633.796        425.353       0.401599       0.425635
            797        675.473        456.807       0.403440       0.425635
            798        471.720        550.255       0.538423       0.540399
            799        451.193        551.933       0.550213       0.540399
            800        410.806        581.847       0.586153       0.540399
            801        476.888        587.475       0.551950       0.540399
            802        463.313        557.698       0.546222       0.540399
            803        467.506        561.946       0.545869       0.540399
            804        410.142        470.987       0.534527       0.540399
            805        327.300        574.009       0.636862       0.540399
            806        508.068        617.274       0.548521       0.540399
            807        621.572        584.376       0.484578       0.540399
            808        648.552        674.182       0.509688       0.540399
            809        646.255        739.674       0.533703       0.540399
            810        616.265        696.962       0.530725       0.540399
            811        726.678        612.026       0.457178       0.425635
            812        660.832        645.601       0.494171       0.425635
            813        671.031        542.517       0.447050       0.425635
            814        723.474        418.658       0.366558       0.425635
            815        729.864        466.455       0.389909       0.425635
            816        788.259        440.533       0.358509       0.425635
            817        628.494        383.075       0.378694       0.425635
            818        473.858        406.646       0.461833       0.425635
            819        728.624        460.246       0.387129       0.425635
            820        650.391        460.484       0.414524       0.425635
            821        430.151        454.550       0.513789       0.425635
            822        416.730        261.001       0.385110       0.425635
            823        459.021        460.115       0.500595       0.540399
            824        619.986        854.459       0.579512       0.540399
            825        544.262        720.846       0.569790       0.540399
            826        413.116        650.410       0.611560       0.540399
            827        410.474        544.411       0.570133       0.540399
            828        449.731        495.005       0.523961       0.540399
            829        421.429        407.010       0.491298       0.540399
            830        350.253        350.076       0.499873       0.540399
            831        456.213        399.390       0.466793       0.540399
            832        370.999        354.178       0.488402       0.540399
            833        328.573        347.520       0.514012       0.540399
            834        504.240        952.880       0.653948       0.637982
            835        657.255       1084.367       0.622619       0.637982
            836        485.675        909.003       0.651765       0.637982
            837        543.524        785.505       0.591037       0.637982
            838        514.036        812.484       0.612493       0.637982
            839        499.587        902.070       0.643574       0.637982
            840        510.982        877.747       0.632050       0.637982
            841        374.514        899.006       0.705922       0.637982
            842        465.618        799.506       0.631958       0.637982
            843        495.902        721.158       0.592541       0.637982
            844        476.509        830.702       0.635477       0.637982
            845        401.839        856.189       0.680580       0.637982
            846        452.970        647.057       0.588219       0.540399
            847        477.609        557.489       0.538586       0.540399
            848        486.061        480.542       0.497146       0.540399
            849        458.858        629.154       0.578260       0.540399
            850        429.389        568.397       0.569658       0.540399
            851        491.599        583.268       0.542642       0.540399
            852        792.394        587.991       0.425962       0.425635
            853        749.509        612.070       0.449530       0.425635
            854        661.451        490.488       0.425793       0.425635
            855        702.954        381.584       0.351840       0.425635
            856        686.751        489.817       0.416310       0.425635
            857        779.485        557.700       0.417070       0.425635
            858        624.725        530.927       0.459418       0.425635
            859        421.848        470.585       0.527306       0.540399
            860        579.356        480.254       0.453236       0.540399
            861        507.809        528.247       0.509863       0.540399
            862        392.496        536.297       0.577413       0.540399
            863        435.436        480.993       0.524856       0.540399
            864        415.416        383.434       0.479982       0.540399
            865        385.110        457.145       0.542763       0.540399
            866        214.233        336.590       0.611068       0.540399
            867        232.372        344.734       0.597349       0.540399
            868        305.373        297.005       0.493055       0.540399
            869        213.807        413.668       0.659258       0.540399
            870        629.323        538.325       0.461034       0.540399
            871        588.760        597.764       0.503794       0.540399
            872        640.015        667.426       0.510483       0.540399
            873        457.119        576.671       0.557822       0.540399
            874        463.838        564.066       0.548754       0.540399
            875        547.208        662.537       0.547667       0.540399
            876        364.155        551.456       0.602282       0.637982
            877        314.876        598.796       0.655373       0.637982
            878        574.529        453.647       0.441215       0.425635
            879        500.772        441.584       0.468596       0.425635
            880        595.594        337.911       0.361981       0.425635
            881        465.128        603.446       0.564721       0.540399
            882        466.979        376.289       0.446227       0.540399
            883        508.240        516.436       0.503999       0.540399
            884        470.949        533.258       0.531024       0.540399
            885        513.180        697.315       0.576058       0.540399
            886        561.270        649.616       0.536480       0.540399
            887        537.264        541.582       0.502001       0.540399
            888        506.823        802.124       0.612801       0.540399
            889        643.604        537.455       0.455062       0.540399
            890        533.607        563.354       0.513559       0.540399
            891        346.592        503.250       0.592169       0.540399
            892        477.469        370.380       0.436846       0.425635
            893        527.640        383.216       0.420721       0.425635
            894        652.636        477.992       0.422767       0.425635
            895        544.412        412.980       0.431359       0.425635
            896        584.273        536.495       0.478685       0.425635
            897        559.578        649.831       0.537313       0.540399
            898        477.949        736.355       0.606401       0.540399
            899        516.267        767.875       0.597967       0.540399
            900        649.017        830.393       0.561300       0.540399
            901        467.472        783.605       0.626344       0.540399
            902        577.323        613.980       0.515385       0.540399
            903        516.260        588.813       0.532828       0.540399
            904        536.625        767.924       0.588651       0.540399
            905        569.065        637.622       0.528407       0.540399
            906        348.890        597.023       0.631161       0.540399
            907        449.030        398.898       0.470438       0.540399
            908        357.898        486.448       0.576124       0.540399
            909        362.980        448.572       0.552734       0.540399
            910        347.620        413.757       0.543433       0.540399
            911        471.198        390.132       0.452941       0.540399
            912        329.392        396.928       0.546492       0.540399
            913        328.991        818.113       0.713198       0.637982
            914        409.567        823.641       0.667885       0.637982
            915        454.853        777.463       0.630896       0.637982
            916        331.785        713.859       0.682698       0.637982
            917        397.418        709.456       0.640955       0.637982
            918        450.693        777.146       0.632938       0.637982
            919        442.604        793.579       0.641959       0.637982
            920        315.474        841.776       0.727394       0.792402
            921        213.367        824.339       0.794386       0.792402
            922        240.822        787.340       0.765774       0.792402
            923        480.451        795.489       0.623453       0.792402
            924        237.293        817.265       0.774983       0.792402
            925        408.608        840.114       0.672779       0.637982
            926        467.947        842.717       0.642969       0.637982
            927        668.106        768.299       0.534876       0.540399
            928        717.418        652.521       0.476314       0.540399
            929        530.411        703.010       0.569968       0.540399
            930        594.928       1049.773       0.638276       0.540399
            931        351.740        389.144       0.525243       0.540399
            932        486.966        658.332       0.574813       0.540399
            933        395.573        463.377       0.539469       0.540399
            934        164.995        237.262       0.589827       0.540399
            935        168.206        -10.926      -0.069468       0.361060
            936        368.114        642.708       0.635827       0.361060
            937        742.971        342.513       0.315539       0.361060
            938        476.403        608.732       0.560974       0.540399
            939        672.655        396.175       0.370662       0.425635
            940        545.130        332.177       0.378632       0.425635
            941        560.175        570.236       0.504450       0.425635
            942        540.308        599.278       0.525874       0.425635
            943        748.775        585.590       0.438853       0.425635
            944        667.393        390.448       0.369099       0.425635
            945        575.864        583.349       0.503229       0.425635
            946        594.637        502.319       0.457921       0.425635
            947        595.050        479.521       0.446244       0.425635
            948        666.683        245.082       0.268800       0.361060
            949        638.441        127.374       0.166325       0.361060
            950        449.416        491.316       0.522270       0.540399
            951        350.500        351.686       0.500844       0.540399
            952        396.575        461.809       0.537998       0.540399
            953        455.485        529.753       0.537691       0.540399
            954        300.071        797.637       0.726639       0.637982
            955        305.462        863.895       0.738778       0.637982
            956        415.963        653.615       0.611096       0.637982
            957        404.295        879.557       0.685092       0.637982
            958        535.655        890.030       0.624283       0.637982
            959        621.775        396.316       0.389273       0.425635
            960        678.212        208.496       0.235135       0.425635
            961        643.075        439.537       0.405997       0.425635
            962        567.278        455.498       0.445354       0.425635
            963        738.305        525.061       0.415605       0.425635
            964        477.180        839.147       0.637491       0.637982
            965        363.939        888.051       0.709311       0.637982
            966        372.489        920.475       0.711911       0.637982
            967        452.641        772.769       0.630621       0.637982
            968        255.831        851.698       0.769007       0.792402
            969        283.996        806.377       0.739542       0.792402
            970        169.708        665.175       0.796729       0.792402
            971        170.150        691.760       0.802590       0.792402
            972         90.284        680.820       0.882916       0.792402
            973         83.241        626.848       0.882774       0.792402
            974        317.192        762.667       0.706265       0.792402
            975        124.244        716.233       0.852175       0.792402
            976        166.396        553.039       0.768713       0.792402
            977        411.578        618.146       0.600303       0.540399
            978        537.345        472.193       0.467732       0.540399
            979        464.945        513.343       0.524736       0.540399
            980        547.114        609.532       0.526982       0.540399
            981        452.791        586.554       0.564350       0.540399
            982        418.172        566.515       0.575325       0.540399
            983        694.483        636.569       0.478245       0.540399
            984        327.891        559.606       0.630544       0.637982
            985        328.545        564.686       0.632184       0.637982
            986        341.428        629.115       0.648209       0.637982
            987        396.862        624.761       0.611538       0.637982
            988        343.756        721.737       0.677374       0.637982
            989        327.235       1180.581       0.782974       0.637982
            990        427.173        627.143       0.594834       0.637982
            991        434.170        674.855       0.608512       0.637982
            992        443.281        652.320       0.595400       0.637982
            993        326.614        438.760       0.573262       0.540399
            994        335.018        337.326       0.501716       0.540399
            995        495.728        592.570       0.544493       0.540399
            996        508.472        524.605       0.507808       0.540399
            997        465.869        663.474       0.587487       0.540399
            998        426.158        542.433       0.560023       0.540399
            999        416.161        474.901       0.532961       0.540399
           1000        397.009        881.982       0.689592       0.637982
