# Supplementary material for: The role of auxiliary domains in modulating CHD4 activity suggests mechanistic commonality between enzyme families
Source: Nat Commun. 2022 Dec 6;13:7524. doi: 10.1038/s41467-022-35002-0 (PMC9726900; doi:10.1038/s41467-022-35002-0)
Supplement: Supplementary file 6 — source data [file 41467_2022_35002_MOESM6_ESM.zip › smFRET_Source_data/figure_7A/A/CHD4(499-1912) 1mM ATP 200ms/76.dat]

              1        769.401       4345.079       0.849564       0.788382
              2        434.638       4334.844       0.908871       0.788382
              3        803.103       4121.782       0.836930       0.788382
              4       1262.357       4055.728       0.762629       0.788382
              5       1292.108       4250.657       0.766884       0.788382
              6       1327.123       4075.816       0.754370       0.788382
              7       1594.562       4026.619       0.716330       0.788382
              8        964.389       4294.296       0.816610       0.788382
              9       1023.534       4423.750       0.812102       0.788382
             10       1091.700       4093.303       0.789450       0.788382
             11       1104.759       4365.944       0.798059       0.788382
             12        993.863       4734.489       0.826501       0.788382
             13       1015.524       4357.792       0.811006       0.788382
             14        957.456       4585.995       0.827282       0.788382
             15        973.033       4526.230       0.823061       0.788382
             16        859.027       4202.696       0.830290       0.788382
             17        927.681       4262.850       0.821274       0.788382
             18        887.467       3820.815       0.811509       0.788382
             19        886.650       3901.090       0.814808       0.788382
             20        801.401       3781.987       0.825151       0.788382
             21        947.358       3803.983       0.800613       0.788382
             22       1060.536       3983.846       0.789759       0.788382
             23        966.170       3674.210       0.791791       0.788382
             24        875.727       3832.499       0.814001       0.788382
             25        906.134       3863.206       0.810009       0.788382
             26       1070.150       3897.098       0.784559       0.788382
             27       1087.977       4103.144       0.790416       0.788382
             28       1135.826       4427.785       0.795847       0.788382
             29        972.034       4235.501       0.813341       0.788382
             30        866.415       4302.679       0.832385       0.788382
             31        895.057       4609.533       0.837398       0.788382
             32        666.964       3735.535       0.848503       0.788382
             33        297.583       3647.824       0.924575       0.788382
             34        212.454       3380.755       0.940873       0.788382
             35       1207.057       3106.706       0.720185       0.788382
             36       1872.704       3467.704       0.649333       0.788382
             37       1085.344       3202.773       0.746895       0.788382
             38       1679.023       3255.908       0.659768       0.788382
             39       1970.853       3218.553       0.620216       0.788382
             40       1233.205       3691.136       0.749570       0.788382
             41       1716.208       3753.616       0.686241       0.788382
             42       1571.641       3861.251       0.710717       0.788382
             43       1352.395       3640.290       0.729125       0.788382
             44        851.852       3676.901       0.811901       0.788382
             45        860.036       4301.900       0.833389       0.788382
             46       1068.544       3984.410       0.788531       0.788382
             47       1289.857       3496.946       0.730539       0.788382
             48        782.957       4246.019       0.844311       0.788382
             49        741.100       3129.139       0.808513       0.788382
             50        773.405       3258.438       0.808176       0.788382
             51        980.605       3334.263       0.772738       0.788382
             52        787.624       3104.226       0.797622       0.788382
             53        388.664       2537.246       0.867165       0.788382
             54        678.762       3138.442       0.822183       0.788382
             55       1208.595       2590.888       0.681905       0.788382
             56       1573.475       1612.194       0.506077       0.366685
             57       1840.362       1574.374       0.461053       0.366685
             58       1978.950       1261.100       0.389222       0.366685
             59       2011.311       1236.604       0.380738       0.366685
             60       2454.175       1788.725       0.421581       0.366685
             61       2361.896       1786.747       0.430682       0.366685
             62       2341.617       1874.907       0.444657       0.366685
             63       2532.365       1805.043       0.416157       0.366685
             64       2446.356       1613.477       0.397425       0.366685
             65       2528.477       1631.429       0.392179       0.366685
             66       2453.145       1615.913       0.397122       0.366685
             67       2513.955       1642.092       0.395109       0.366685
             68       2464.834       1454.589       0.371123       0.366685
             69       2599.238       1131.219       0.303239       0.366685
             70       2661.617       1218.731       0.314078       0.366685
             71       2421.316       1141.422       0.320378       0.366685
             72       2738.692       1158.146       0.297202       0.366685
             73       2356.234       1148.626       0.327724       0.366685
             74       2164.234       1340.221       0.382433       0.366685
             75       1180.385       4019.865       0.773014       0.788382
             76        850.406       4093.381       0.827985       0.788382
             77        733.054       3922.452       0.842540       0.788382
             78        807.766       3835.768       0.826045       0.788382
             79        899.839       4080.560       0.819324       0.788382
             80       1373.938       3955.814       0.742213       0.788382
             81        691.946       3955.501       0.851113       0.788382
             82       1174.430       3903.739       0.768730       0.788382
             83       1181.370       4115.882       0.776984       0.788382
             84        729.295       4323.359       0.855661       0.788382
             85        548.254       3890.511       0.876485       0.788382
             86        612.573       3752.530       0.859666       0.788382
             87       2686.303       1098.366       0.290214       0.366685
             88       2300.311        680.255       0.228230       0.366685
             89       2295.863        696.967       0.232879       0.366685
             90       2578.087       1308.368       0.336648       0.366685
             91       2240.141       1369.287       0.379364       0.366685
             92       2026.817       1275.862       0.386311       0.366685
             93       1927.538       1284.127       0.399832       0.366685
             94       2318.478        989.164       0.299054       0.366685
             95       1853.406       1420.538       0.433892       0.366685
             96       2034.016       1256.667       0.381886       0.366685
             97       2093.752       1139.327       0.352397       0.366685
             98       2130.418        937.175       0.305508       0.366685
             99       1800.133       1098.273       0.378923       0.366685
            100       1621.716        897.688       0.356310       0.366685
            101       1578.422        723.270       0.314234       0.366685
            102       1413.005        432.502       0.234354       0.366685
            103       1385.107        325.293       0.190185       0.366685
            104       1903.241       1022.858       0.349564       0.366685
            105       1705.801       1128.044       0.398061       0.366685
            106       1809.679       1047.957       0.366722       0.366685
            107       1669.600       1213.192       0.420839       0.366685
            108       1727.435        969.464       0.359474       0.366685
            109       1671.352       1214.425       0.420831       0.366685
            110       1681.900       1218.926       0.420200       0.366685
            111       1663.622       1557.569       0.483538       0.366685
            112        240.962       3949.756       0.942501       0.788382
            113          3.354       4211.001       0.999204       0.788382
            114         30.893       4382.007       0.992999       0.788382
            115        718.552       3648.421       0.835458       0.788382
            116        766.160       3476.033       0.819395       0.788382
            117        723.720       3568.571       0.831391       0.788382
            118        883.927       3271.924       0.787305       0.788382
            119        881.605       3318.128       0.790081       0.788382
            120        769.172       3013.761       0.796673       0.788382
            121        970.067       2465.243       0.717619       0.788382
            122        756.726       2550.677       0.771202       0.788382
            123        566.222       2466.522       0.813297       0.788382
            124        986.741       2478.288       0.715229       0.788382
            125        640.183       2500.581       0.796170       0.788382
            126        332.243       2439.390       0.880127       0.788382
            127        640.889       2882.909       0.818126       0.788382
            128       1164.577       3420.033       0.745981       0.788382
            129       1344.906       3395.481       0.716288       0.788382
            130       1271.442       3478.429       0.732321       0.788382
            131       1221.832       3173.118       0.721992       0.788382
            132       1070.223       3554.175       0.768570       0.788382
            133       1302.093       3460.689       0.726611       0.788382
            134       1477.674       3164.175       0.681663       0.788382
            135        893.511       3306.888       0.787280       0.788382
            136       1541.396       3852.850       0.714252       0.788382
            137       1763.288       3834.229       0.684987       0.788382
            138       1937.633       3630.546       0.652017       0.788382
            139       1503.858       3819.962       0.717523       0.788382
            140       1599.066       3625.155       0.693913       0.788382
            141       1702.576       3575.999       0.677455       0.788382
            142       1968.012       3716.472       0.653792       0.788382
            143       1718.856       3583.482       0.675831       0.788382
            144       1288.346       3476.369       0.729607       0.788382
            145       1147.137       4090.972       0.781002       0.788382
            146        970.905       4216.955       0.812851       0.788382
            147       1392.870       4253.287       0.753307       0.788382
            148       1314.325       3982.316       0.751857       0.788382
            149        842.238       3952.527       0.824342       0.788382
            150        835.615       3837.153       0.821173       0.788382
            151        830.074       3663.291       0.815267       0.788382
            152        618.891       3856.487       0.861712       0.788382
            153       1338.648       3540.810       0.725656       0.788382
            154       1154.704       3689.340       0.761624       0.788382
            155        852.030       3482.692       0.803441       0.788382
            156        851.928       3605.123       0.808858       0.788382
            157        964.626       4319.744       0.817457       0.788382
            158        967.339       4462.568       0.821850       0.788382
            159       1029.913       4459.665       0.812388       0.788382
            160       1032.498       4453.126       0.811781       0.788382
            161        994.479       4281.643       0.811513       0.788382
            162       1041.132       4384.730       0.808117       0.788382
            163       1111.273       4505.354       0.802146       0.788382
            164       1516.786       4386.689       0.743069       0.788382
            165       1026.786       4443.946       0.812313       0.788382
            166       1257.606       4351.498       0.775792       0.788382
            167       1389.594       4452.046       0.762123       0.788382
            168       1366.890       4246.890       0.756512       0.788382
            169       1120.736       3282.604       0.745480       0.788382
            170        751.048       3246.775       0.812136       0.788382
            171        667.467       3791.043       0.850294       0.788382
            172        872.380       4042.064       0.822487       0.788382
            173       1027.670       4030.387       0.796825       0.788382
            174       1365.266       4235.389       0.756231       0.788382
            175       1309.880       4159.821       0.760521       0.788382
