# Supplementary material for: The role of auxiliary domains in modulating CHD4 activity suggests mechanistic commonality between enzyme families
Source: Nat Commun. 2022 Dec 6;13:7524. doi: 10.1038/s41467-022-35002-0 (PMC9726900; doi:10.1038/s41467-022-35002-0)
Supplement: Supplementary file 6 — source data [file 41467_2022_35002_MOESM6_ESM.zip › smFRET_Source_data/figure_7A/A/CHD4(499-1912) 1mM ATP 200ms/62.dat]

              1       1672.428       5651.252       0.771641       0.764186
              2       1488.655       5213.467       0.777883       0.764186
              3       1372.452       5510.321       0.800596       0.764186
              4       1286.506       6562.146       0.836086       0.764186
              5       1093.264       6611.905       0.858113       0.764186
              6        978.658       6649.485       0.871704       0.764186
              7        958.991       6907.226       0.878087       0.764186
              8       1425.134       6852.299       0.827829       0.764186
              9        814.321       6766.241       0.892578       0.764186
             10        981.376       6702.892       0.872288       0.764186
             11       1231.828       6854.064       0.847657       0.764186
             12       1440.869       6965.281       0.828593       0.764186
             13        969.058       6335.893       0.867342       0.764186
             14       1754.487       6621.095       0.790524       0.764186
             15       1950.471       6717.519       0.774980       0.764186
             16       1842.842       6665.632       0.783411       0.764186
             17       1863.214       6500.321       0.777222       0.764186
             18       1715.137       6663.347       0.795293       0.764186
             19       1736.134       6725.065       0.794812       0.764186
             20       2104.834       6870.483       0.765486       0.764186
             21       1939.242       6602.748       0.772975       0.764186
             22       1926.404       6540.260       0.772472       0.764186
             23       2249.803       6538.229       0.743992       0.764186
             24       2506.728       5901.964       0.701888       0.764186
             25       2108.522       5668.195       0.728867       0.764186
             26       1791.370       5730.882       0.761857       0.764186
             27       2043.199       5747.831       0.737750       0.764186
             28       2237.505       5237.177       0.700655       0.764186
             29       1966.990       6069.859       0.755254       0.764186
             30       2469.793       4755.909       0.658193       0.605694
             31       3510.716       4058.290       0.536172       0.605694
             32       3203.093       4132.754       0.563364       0.605694
             33       2938.510       3380.112       0.534944       0.605694
             34       2753.230       4953.715       0.642760       0.605694
             35       3420.939       4613.283       0.574204       0.605694
             36       2363.829       5683.980       0.706277       0.605694
             37       2283.601       6152.736       0.729314       0.605694
             38       2925.422       5876.623       0.667643       0.605694
             39       2833.270       4942.290       0.635619       0.605694
             40       2759.668       5105.699       0.649137       0.605694
             41       3077.932       4773.277       0.607967       0.605694
             42       2931.409       4766.256       0.619182       0.605694
             43       2420.117       4409.942       0.645667       0.605694
             44       2782.397       4256.224       0.604696       0.605694
             45       2850.480       4547.794       0.614710       0.605694
             46       2851.513       3741.845       0.567517       0.605694
             47       2594.572       4161.860       0.615985       0.605694
             48       3024.662       3622.719       0.544984       0.605694
             49       2680.955       3547.262       0.569547       0.605694
             50       3654.877       3146.859       0.462655       0.605694
             51       3449.127       3165.387       0.478552       0.605694
             52       3227.178       3037.765       0.484883       0.605694
             53       2816.288       3019.584       0.517418       0.605694
             54       2149.923       3209.231       0.598832       0.605694
             55       1991.186       3322.044       0.625240       0.605694
             56       1983.358       3022.154       0.603765       0.605694
             57       2393.693       3037.389       0.559260       0.605694
             58       2090.831       3180.941       0.603391       0.605694
             59       2227.270       3243.851       0.592904       0.605694
             60       2863.925       3194.072       0.527249       0.605694
             61       3356.013       3320.177       0.497316       0.605694
             62       3020.263       3373.033       0.527589       0.605694
             63       2358.169       3281.636       0.581870       0.605694
             64       3090.106       3366.134       0.521377       0.605694
             65       1944.826       3316.085       0.630325       0.605694
             66       1261.268       3366.291       0.727444       0.605694
             67       2438.346       3250.179       0.571357       0.605694
             68       2515.015       3197.985       0.559773       0.605694
             69       2260.989       3568.867       0.612171       0.605694
             70       1483.145       5087.228       0.774268       0.605694
             71       2008.065       1790.444       0.471354       0.605694
             72       1772.480       1524.818       0.462445       0.605694
             73       1748.053       2746.254       0.611052       0.605694
             74       1432.200       4520.030       0.759384       0.764186
             75       1669.952       5091.132       0.753005       0.764186
             76       2469.532       5310.992       0.682601       0.764186
             77       1855.151       5094.607       0.733063       0.764186
             78       2498.653       5309.568       0.679997       0.605694
             79       2838.808       5570.406       0.662417       0.605694
             80       2757.366       4488.300       0.619446       0.605694
             81       2247.402       3874.387       0.632885       0.605694
             82       2287.980       3682.986       0.616816       0.605694
             83       2195.754       4505.985       0.672361       0.605694
             84       2326.315       3480.497       0.599382       0.605694
             85       3490.534       2002.333       0.364533       0.418183
             86       4771.325        659.299       0.121404       0.137715
             87       4823.353        841.083       0.148485       0.137715
             88       5237.346        887.388       0.144886       0.137715
             89       4653.310        694.058       0.129794       0.137715
             90       4450.476        174.887       0.037811       0.137715
             91       4748.549        148.424       0.030309       0.137715
             92       4471.720        280.111       0.058948       0.137715
             93       4726.888        181.200       0.036919       0.137715
             94       4481.929         26.830       0.005951       0.137715
             95       4357.892        -38.470      -0.008906       0.137715
             96       3644.875       1853.157       0.337058       0.418183
             97       2781.117       3199.208       0.534956       0.418183
             98       2676.654       3200.754       0.544586       0.418183
             99       2953.874       3428.550       0.537186       0.418183
            100       3793.225       2255.156       0.372853       0.418183
            101       2428.514       1926.586       0.442375       0.418183
            102       3735.526       1831.035       0.328935       0.418183
            103       5515.841        862.548       0.135230       0.137715
            104       5090.430       1218.470       0.193135       0.137715
            105       4421.591       1498.694       0.253146       0.137715
            106       3353.119       1973.873       0.370542       0.418183
            107       3237.735       2539.347       0.439555       0.418183
            108       2965.041       2278.726       0.434559       0.418183
            109       3109.721       2597.383       0.455114       0.418183
            110       3291.209       2622.782       0.443488       0.418183
            111       3314.705       2876.579       0.464618       0.418183
            112       3232.746       2360.885       0.422067       0.418183
            113       3010.513       2774.213       0.479576       0.418183
            114       3364.251       2440.842       0.420466       0.418183
            115       3176.347       2515.806       0.441978       0.418183
            116       2025.535       5180.826       0.718924       0.605694
            117       2679.086       3927.883       0.594506       0.605694
            118       2341.429       4279.028       0.646334       0.605694
            119       2846.443       4627.657       0.619159       0.605694
            120       2237.358       4817.172       0.682848       0.605694
            121       2233.699       3579.013       0.615722       0.605694
            122       1989.813       4636.653       0.699717       0.605694
            123       2261.768       4989.369       0.688081       0.605694
            124       2466.688       3489.490       0.585861       0.605694
            125       2105.551       4035.297       0.657124       0.605694
            126       2486.057       3619.809       0.592841       0.605694
            127       2250.548       3546.469       0.611775       0.605694
            128       4627.201        522.973       0.101545       0.137715
            129       4766.953        547.589       0.103036       0.137715
            130       4737.422        684.010       0.126168       0.137715
            131       4954.713        682.942       0.121139       0.137715
            132       4661.810        519.432       0.100252       0.137715
            133       4986.946        641.096       0.113911       0.137715
            134       4795.900        665.724       0.121891       0.137715
            135       4888.580        720.211       0.128407       0.137715
            136       4614.402        490.264       0.096042       0.137715
            137       4292.891        531.700       0.110206       0.137715
            138       3324.444       1550.245       0.318019       0.418183
            139       2624.231       2625.494       0.500120       0.418183
            140       3071.063       2345.415       0.433015       0.418183
            141       3168.001       1968.327       0.383217       0.418183
            142       2540.496       2879.686       0.531290       0.418183
            143       3044.902       2206.782       0.420205       0.418183
            144       2932.053       2201.559       0.428852       0.418183
            145       2657.704       2370.141       0.471403       0.418183
            146       4124.594        799.779       0.162412       0.137715
            147       4279.539        663.707       0.134265       0.137715
            148       4276.466       1169.401       0.214732       0.137715
            149       4346.212       1147.370       0.208856       0.137715
            150       4267.600       1008.346       0.191121       0.137715
            151       4224.038       1026.220       0.195461       0.137715
            152       4313.374       1003.644       0.188761       0.137715
            153       4244.638       1175.628       0.216895       0.137715
            154       4268.441       1126.277       0.208774       0.137715
            155       4250.613       1024.383       0.194196       0.137715
            156       4388.550        123.733       0.027421       0.137715
            157       4584.444        654.422       0.124917       0.137715
            158       3575.242       1547.597       0.302098       0.418183
            159       1885.417       4837.579       0.719557       0.605694
            160       2359.784       3439.099       0.593062       0.605694
            161       3294.427       2474.611       0.428947       0.418183
            162       2410.848       3088.369       0.561602       0.418183
            163       3588.941       1331.979       0.270677       0.418183
            164       3560.690       1781.307       0.333453       0.418183
            165       3567.117       2914.679       0.449672       0.418183
            166       2509.792       3946.283       0.611251       0.605694
            167       2400.428       3675.604       0.604935       0.605694
            168       2933.568       3638.622       0.553639       0.605694
            169       2382.967       3684.830       0.607276       0.605694
            170       1710.097       4788.187       0.736839       0.605694
            171       3302.620       1816.137       0.354800       0.418183
            172       3199.858       1535.528       0.324267       0.418183
            173       3200.567       1514.014       0.321134       0.418183
            174       2272.856       3204.036       0.585010       0.418183
            175       3288.662       1341.852       0.289785       0.418183
            176       1325.524       4293.429       0.764098       0.764186
            177       1447.060       4259.887       0.746439       0.764186
            178       1578.074       4342.385       0.733454       0.764186
            179       1597.777       4155.990       0.722308       0.764186
            180       1617.264       4294.528       0.726434       0.764186
            181       1988.950       3828.440       0.658103       0.764186
            182       1482.588       4227.155       0.740341       0.764186
            183       1977.277       3910.418       0.664168       0.764186
            184       1956.125       4147.722       0.679526       0.764186
            185       1732.729       4413.066       0.718063       0.764186
            186       2490.299       4673.169       0.652361       0.764186
            187       1848.439       4074.082       0.687897       0.764186
            188       2172.733       4810.350       0.688858       0.764186
            189       1458.485       4985.890       0.773681       0.764186
            190       1189.781       5462.853       0.821156       0.764186
            191       1473.059       5450.034       0.787225       0.764186
            192       1639.121       4939.784       0.750852       0.764186
            193       2175.859       2543.727       0.538972       0.605694
            194       2481.576       2554.223       0.507213       0.605694
            195       1695.271       2859.407       0.627796       0.605694
            196       2645.957       2615.321       0.497088       0.605694
            197       2021.537       2732.984       0.574818       0.605694
            198       1110.716       4143.647       0.788611       0.764186
            199        934.037       4897.819       0.839839       0.764186
            200       3983.761       1344.013       0.252265       0.137715
            201       4562.064       1296.526       0.221303       0.137715
            202       4762.047       1132.317       0.192102       0.137715
            203       4544.355       1250.893       0.215848       0.137715
            204       4078.504        943.943       0.187945       0.137715
            205       4601.242       1256.211       0.214464       0.137715
            206       4271.197       1075.824       0.201201       0.137715
            207       4694.683        683.820       0.127140       0.137715
            208       4156.088        987.355       0.191964       0.137715
            209       3658.886       1020.943       0.218158       0.137715
            210       4815.758        750.413       0.134817       0.137715
            211       4461.203       1055.039       0.191261       0.137715
            212       3431.572       1281.455       0.271896       0.137715
            213       2999.401        864.538       0.223745       0.137715
            214       3019.374        969.174       0.242989       0.137715
            215       3999.335       1850.147       0.316292       0.418183
            216       4183.688       2109.925       0.335249       0.418183
            217       3527.266       1417.886       0.286722       0.418183
            218       3990.843        728.456       0.154357       0.137715
            219       3855.823        689.976       0.151783       0.137715
            220       3401.810        704.581       0.171582       0.137715
            221       3527.029        718.355       0.169209       0.137715
            222       3616.152        691.699       0.160567       0.137715
            223       3520.682        924.069       0.207901       0.137715
            224       3582.362        742.307       0.171645       0.137715
            225       3512.409        707.792       0.167715       0.137715
            226       3632.023        652.892       0.152370       0.137715
            227       3997.322        564.804       0.123803       0.137715
            228       3831.853        604.668       0.136293       0.137715
            229       4304.528        676.347       0.135789       0.137715
            230       4246.077        705.088       0.142409       0.137715
            231       4191.405        663.201       0.136613       0.137715
            232       4088.790        586.928       0.125527       0.137715
            233       4005.094        817.569       0.169527       0.137715
            234       4630.529        836.245       0.152969       0.137715
            235       4342.682        695.734       0.138086       0.137715
            236       3952.977        579.214       0.127800       0.137715
            237       3820.146        777.855       0.169172       0.137715
            238       3939.022        -62.633      -0.016158       0.137715
            239       4433.990       -174.277      -0.040913       0.137715
            240       3255.060        173.066       0.050484       0.137715
            241       3452.444        304.203       0.080977       0.137715
            242       2993.270         50.392       0.016556       0.137715
            243       3381.472        -85.208      -0.025850       0.137715
            244       3686.666        203.056       0.052203       0.137715
            245       3819.897        126.389       0.032027       0.137715
            246       3637.943        609.512       0.143501       0.137715
            247       3847.117        240.943       0.058938       0.137715
            248       3709.703        395.665       0.096377       0.137715
            249       3680.601        557.938       0.131634       0.137715
            250       3745.135        885.532       0.191232       0.137715
            251       3628.885       1149.501       0.240563       0.137715
            252       3892.588        865.300       0.181866       0.137715
            253       3666.384        871.246       0.192005       0.137715
            254       4255.769        514.882       0.107927       0.137715
            255       3782.604        705.534       0.157200       0.137715
            256       3649.686        741.307       0.168825       0.137715
            257       3880.792        778.005       0.166997       0.137715
            258       3356.559        465.478       0.121788       0.137715
            259       3249.617        625.018       0.161310       0.137715
            260       3504.349        693.889       0.165281       0.137715
            261       3204.510        592.205       0.155978       0.137715
            262       3278.858        731.541       0.182411       0.137715
            263       3056.277        422.237       0.121384       0.137715
            264       3193.681        614.240       0.161306       0.137715
            265       3537.208        606.155       0.146295       0.137715
            266       3376.853        783.427       0.188311       0.137715
            267       2620.590       1575.389       0.375452       0.418183
            268       2932.357       1491.778       0.337191       0.418183
            269       3099.762       1739.905       0.359509       0.418183
            270       3256.393        623.684       0.160740       0.137715
            271       3496.275        533.970       0.132491       0.137715
            272       3666.497        599.442       0.140518       0.137715
            273       3594.210        660.036       0.155148       0.137715
            274       3433.502        645.860       0.158324       0.137715
            275       3321.580        747.112       0.183625       0.137715
            276       3788.171        718.075       0.159351       0.137715
            277       2782.270       1003.541       0.265080       0.137715
            278       2559.638        710.009       0.217152       0.137715
            279       2816.657        559.668       0.165762       0.137715
            280       3385.717        562.671       0.142507       0.137715
            281       2321.387        667.039       0.223207       0.137715
            282       2855.975        367.318       0.113957       0.137715
            283       3800.014        417.343       0.098958       0.137715
            284       3572.602        409.486       0.102832       0.137715
            285       3833.511        238.091       0.058476       0.137715
            286       3428.816        217.454       0.059637       0.137715
            287       3359.728        399.480       0.106267       0.137715
            288       3180.587        386.755       0.108415       0.137715
            289       3444.907        296.070       0.079142       0.137715
            290       3524.169        419.573       0.106390       0.137715
            291       3347.180        285.821       0.078674       0.137715
            292       3001.131        362.531       0.107779       0.137715
            293       3256.281        298.326       0.083927       0.137715
            294       3180.942        363.833       0.102639       0.137715
            295       3189.862        335.483       0.095163       0.137715
            296       2817.416        939.882       0.250148       0.137715
            297       2123.414       1744.204       0.450976       0.418183
            298       1747.617       2218.121       0.559321       0.605694
            299       1470.276       2431.288       0.623157       0.605694
            300       2610.857       1948.980       0.427423       0.418183
            301       2725.821       1587.975       0.368115       0.418183
            302       2077.191       2234.132       0.518201       0.418183
            303       1744.369       2412.977       0.580413       0.418183
            304       3156.481        415.742       0.116382       0.137715
            305       3389.871        422.704       0.110871       0.137715
            306       3519.552        155.209       0.042237       0.137715
            307       3272.310        -31.468      -0.009710       0.137715
            308       3003.197        -22.264      -0.007469       0.137715
            309       3309.001        111.583       0.032621       0.137715
            310       2895.146         12.232       0.004207       0.137715
