# Supplementary material for: The role of auxiliary domains in modulating CHD4 activity suggests mechanistic commonality between enzyme families
Source: Nat Commun. 2022 Dec 6;13:7524. doi: 10.1038/s41467-022-35002-0 (PMC9726900; doi:10.1038/s41467-022-35002-0)
Supplement: Supplementary file 6 — source data [file 41467_2022_35002_MOESM6_ESM.zip › smFRET_Source_data/figure_7A/A/CHD4(499-1912) 1mM ATP 200ms/63.dat]

              1       2498.955       5147.688       0.673196       0.692598
              2       2529.249       5537.564       0.686462       0.692598
              3       2326.841       5615.850       0.707046       0.692598
              4       1942.022       5402.938       0.735598       0.692598
              5       2306.726       5395.253       0.700502       0.692598
              6       3233.625       5708.099       0.638367       0.692598
              7       2295.707       5392.025       0.701380       0.692598
              8       2835.146       5986.727       0.678623       0.692598
              9       2111.306       6570.677       0.756817       0.692598
             10       2859.309       6679.226       0.700236       0.692598
             11       2210.038       6595.137       0.749007       0.692598
             12       1999.317       6745.695       0.771376       0.692598
             13       3307.636       6922.604       0.676681       0.692598
             14       3359.880       7521.942       0.691239       0.692598
             15       3232.740       6954.226       0.682659       0.692598
             16       3176.104       5897.485       0.649962       0.692598
             17       2872.201       5722.472       0.665816       0.692598
             18       2463.644       5325.188       0.683695       0.692598
             19       2265.083       5279.868       0.699788       0.692598
             20       2457.142       5465.342       0.689852       0.692598
             21       2405.203       5609.761       0.699911       0.692598
             22       2287.895       5532.604       0.707449       0.692598
             23       2371.080       5395.817       0.694720       0.692598
             24       2312.754       5549.901       0.705856       0.692598
             25       2336.845       5594.680       0.705373       0.692598
             26       2958.213       5796.326       0.662094       0.692598
             27       3355.934       5442.354       0.618570       0.692598
             28       3599.916       5418.526       0.600827       0.692598
             29       2632.747       6385.708       0.708071       0.692598
             30       2680.917       6339.693       0.702801       0.692598
             31       2595.112       6442.913       0.712867       0.692598
             32       2672.175       6617.135       0.712339       0.692598
             33       2734.081       6337.362       0.698606       0.692598
             34       2658.978       6576.740       0.712098       0.692598
             35       2662.140       6459.687       0.708157       0.692598
             36       3090.585       6395.350       0.674193       0.692598
             37       2615.732       6544.080       0.714434       0.692598
             38       2699.410       6445.926       0.704832       0.692598
             39       2799.956       6503.914       0.699055       0.692598
             40       3169.104       6296.343       0.665192       0.692598
             41       3175.482       6223.841       0.662158       0.692598
             42       2957.051       6288.241       0.680156       0.692598
             43       3007.074       6278.387       0.676152       0.692598
             44       2497.618       6049.993       0.707799       0.692598
             45       2089.647       5856.474       0.737023       0.692598
             46       2295.909       5479.028       0.704704       0.692598
             47       2647.984       5706.100       0.683031       0.692598
             48       2860.431       5812.029       0.670171       0.692598
             49       2835.475       5815.567       0.672239       0.692598
             50       2635.161       5852.662       0.689536       0.692598
             51       2957.757       5625.187       0.655391       0.692598
             52       3011.728       5866.034       0.660756       0.692598
             53       2449.792       6788.206       0.734814       0.692598
             54       2552.714       6290.302       0.711330       0.692598
             55       2459.401       6019.168       0.709927       0.692598
             56       2447.562       5921.702       0.707554       0.692598
             57       2502.929       6654.096       0.726666       0.692598
             58       2586.486       5721.501       0.688675       0.692598
             59       2026.232       5642.029       0.735764       0.692598
             60       4328.500       4339.450       0.500632       0.477250
             61       4599.278       4246.302       0.480048       0.477250
             62       4906.326       3941.839       0.445498       0.477250
             63       4928.168       3858.173       0.439110       0.477250
             64       4650.285       4068.397       0.466630       0.477250
             65       4536.084       4178.674       0.479494       0.477250
             66       4320.329       3545.207       0.450727       0.477250
             67       4337.558       3488.333       0.445743       0.477250
             68       4742.589       3905.713       0.451616       0.477250
             69       4283.574       3501.752       0.449789       0.477250
             70       4169.962       3202.167       0.434361       0.477250
             71       3973.030       3408.615       0.461769       0.477250
             72       3782.692       3519.001       0.481943       0.477250
             73       4173.875       3485.787       0.455084       0.477250
             74       4099.413       3459.326       0.457659       0.477250
             75       3399.372       3366.825       0.497595       0.477250
             76       3941.974       3422.542       0.464734       0.477250
             77       3641.802       3508.788       0.490699       0.477250
             78       3641.855       3505.140       0.490435       0.477250
             79       4946.418       4118.603       0.454340       0.477250
             80       4065.815       3903.664       0.489827       0.477250
             81       4009.965       3437.436       0.461562       0.477250
             82       4430.803       3396.956       0.433963       0.477250
             83       4624.445       3353.697       0.420361       0.477250
             84       4200.100       3215.363       0.433602       0.477250
             85       4284.023       3398.690       0.442381       0.477250
             86       4395.315       3321.433       0.430419       0.477250
             87       4355.683       3336.772       0.433772       0.477250
             88       4131.358       3946.057       0.488530       0.477250
             89       3688.680       3517.520       0.488124       0.477250
             90       3442.170       4053.283       0.540766       0.477250
             91       4571.946       3846.580       0.456918       0.477250
             92       4034.724       3333.406       0.452409       0.477250
             93       4382.179       3928.580       0.472710       0.477250
             94       3770.344       3402.639       0.474369       0.477250
             95       3327.797       3721.103       0.527898       0.477250
             96       2848.147       3379.520       0.542662       0.477250
             97       3479.622       4303.133       0.552906       0.477250
             98       3463.609       4017.835       0.537040       0.477250
             99       3567.577       3689.565       0.508405       0.477250
            100       4053.136       3772.095       0.482043       0.477250
            101       4186.648       3997.195       0.488425       0.477250
            102       3870.447       3851.383       0.498766       0.477250
            103       4187.074       3996.986       0.488387       0.477250
            104       3878.715       4423.958       0.532835       0.477250
            105       3642.526       4343.463       0.543885       0.477250
            106       3713.362       3432.381       0.480339       0.477250
            107       3786.546       3445.731       0.476438       0.477250
            108       3701.600       3171.646       0.461448       0.477250
            109       3306.926       3276.903       0.497720       0.477250
            110       3562.086       3239.019       0.476249       0.477250
            111       3679.780       3399.161       0.480179       0.477250
            112       3406.115       3236.391       0.487224       0.477250
            113       3376.312       3150.293       0.482685       0.477250
            114       4303.267       2849.470       0.398375       0.402638
            115       4353.352       2962.045       0.404906       0.402638
            116       4281.215       3055.810       0.416492       0.402638
            117       4812.284       3018.857       0.385494       0.402638
            118       4310.282       2981.274       0.408867       0.402638
            119       4606.231       3002.461       0.394609       0.402638
            120       4304.722       2865.984       0.399679       0.402638
            121       3469.472       2702.417       0.437859       0.402638
            122       4942.742       2982.795       0.376352       0.402638
            123       4704.319       2926.682       0.383525       0.402638
            124       3961.390       2917.483       0.424122       0.402638
            125       3418.109       2755.621       0.446346       0.402638
            126       3425.389       2606.572       0.432127       0.402638
            127       3567.669       2725.127       0.433055       0.402638
            128       3993.590       2806.986       0.412757       0.402638
            129       4008.852       2780.192       0.409511       0.402638
            130       4096.202       2728.164       0.399768       0.402638
            131       4337.091       2861.246       0.397487       0.402638
            132       3757.142       2749.435       0.422562       0.402638
            133       4155.389       2801.630       0.402706       0.402638
            134       4246.028       2767.348       0.394581       0.402638
            135       4122.431       2800.645       0.404538       0.402638
            136       3966.972       2710.439       0.405912       0.402638
            137       4237.874       2783.175       0.396404       0.402638
            138       4959.842       2331.288       0.319743       0.402638
            139       4261.391       2799.489       0.396479       0.402638
            140       4814.476       2559.797       0.347125       0.402638
            141       4267.057       2556.653       0.374672       0.402638
            142       4861.488       2964.678       0.378816       0.402638
            143       4196.597       2884.891       0.407385       0.402638
            144       3851.477       2857.253       0.425901       0.402638
            145       3464.899       2871.702       0.453193       0.402638
            146       3782.216       2940.287       0.437380       0.402638
            147       3846.404       2837.126       0.424495       0.402638
            148       3859.693       3208.879       0.453964       0.402638
            149       4112.123       2923.381       0.415518       0.402638
            150       3460.108       2870.655       0.453445       0.402638
            151       3980.455       2899.579       0.421448       0.402638
            152       4436.421       3312.513       0.427480       0.402638
            153       4322.846       3245.446       0.428821       0.402638
            154       4802.857       3048.085       0.388244       0.402638
            155       4797.446       3108.597       0.393192       0.402638
            156       4677.711       3015.940       0.392004       0.402638
            157       4486.631       2992.349       0.400101       0.402638
            158       4429.175       3019.300       0.405358       0.402638
            159       4996.401       2817.711       0.360593       0.402638
            160       4760.091       2971.881       0.384363       0.402638
            161       4396.600       2491.436       0.361705       0.402638
            162       4628.320       2575.824       0.357548       0.402638
            163       5137.296       2713.989       0.345675       0.402638
            164       4666.600       2756.479       0.371339       0.402638
            165       4858.695       2745.430       0.361045       0.402638
            166       4187.894       2812.838       0.401792       0.402638
            167       4628.114       2913.178       0.386297       0.402638
            168       4933.247       3101.398       0.386003       0.402638
            169       5150.752       3346.899       0.393862       0.402638
            170       4810.763       3518.468       0.422424       0.402638
            171       4736.437       3363.718       0.415266       0.402638
            172       5011.577       3094.574       0.381756       0.402638
            173       5096.004       3204.199       0.386039       0.402638
            174       5021.316       3494.626       0.410363       0.402638
            175       4105.572       3340.711       0.448641       0.402638
