# Supplementary material for: The role of auxiliary domains in modulating CHD4 activity suggests mechanistic commonality between enzyme families
Source: Nat Commun. 2022 Dec 6;13:7524. doi: 10.1038/s41467-022-35002-0 (PMC9726900; doi:10.1038/s41467-022-35002-0)
Supplement: Supplementary file 6 — source data [file 41467_2022_35002_MOESM6_ESM.zip › smFRET_Source_data/figure_7A/A/CHD4(499-1912) 1mM ATP 200ms/77.dat]

              1       1367.264       2290.987       0.626252       0.664232
              2       1262.335       2410.591       0.656314       0.664232
              3       1224.389       2354.254       0.657862       0.664232
              4       1261.332       2331.876       0.648968       0.664232
              5       1206.509       2816.705       0.700113       0.664232
              6       1252.966       2677.869       0.681247       0.664232
              7       1885.009       2263.817       0.545652       0.569624
              8       1370.912       2394.538       0.635923       0.569624
              9       1324.515       2566.368       0.659585       0.569624
             10       2371.340       2452.525       0.508415       0.569624
             11       3099.260       1765.935       0.362973       0.569624
             12       1721.705       2077.290       0.546800       0.569624
             13        918.875       2109.594       0.696588       0.664232
             14       1205.509       1902.728       0.612157       0.664232
             15       1211.271       2190.275       0.643906       0.664232
             16        712.701       2497.051       0.777958       0.748481
             17        817.425       2278.151       0.735938       0.748481
             18       1191.708       2463.121       0.673936       0.664232
             19       1252.738       2851.082       0.694739       0.664232
             20       1355.887       2743.398       0.669238       0.664232
             21       1486.166       2862.723       0.658265       0.664232
             22        993.505       2932.635       0.746951       0.664232
             23       1918.538       2912.361       0.602861       0.664232
             24       1300.664       2640.186       0.669953       0.664232
             25        803.762       2677.197       0.769098       0.748481
             26        829.694       3169.020       0.792510       0.748481
             27        863.954       3225.841       0.788754       0.748481
             28        924.714       3193.182       0.775440       0.748481
             29        933.754       3184.864       0.773285       0.748481
             30        863.738       3216.920       0.788334       0.748481
             31        975.841       3148.806       0.763412       0.748481
             32        869.955       3136.695       0.782872       0.748481
             33        866.757       3356.292       0.794756       0.748481
             34        938.472       3192.707       0.772832       0.748481
             35       1063.513       3570.963       0.770521       0.748481
             36       1081.246       3596.942       0.768875       0.748481
             37       1335.080       3373.793       0.716476       0.748481
             38       1657.338       3155.790       0.655663       0.664232
             39       1619.393       3129.798       0.659017       0.664232
             40       1370.675       3220.268       0.701439       0.664232
             41       1964.562       3379.819       0.632406       0.664232
             42       1693.814       3273.560       0.659012       0.664232
             43       1698.569       2888.651       0.629717       0.664232
             44       1429.312       3060.352       0.681644       0.664232
             45       1053.047       3363.458       0.761566       0.748481
             46       1066.417       3353.387       0.758719       0.748481
             47       1316.963       3481.428       0.725541       0.748481
             48       1507.784       3493.607       0.698527       0.748481
             49        926.473       3021.963       0.765357       0.748481
             50       1579.065       2911.613       0.648368       0.664232
             51       1534.726       2998.731       0.661467       0.664232
             52       1491.503       3198.915       0.682011       0.664232
             53       1199.010       3231.719       0.729388       0.664232
             54       1509.538       3107.475       0.673049       0.664232
             55       1495.748       2984.016       0.666110       0.664232
             56        899.791       3414.863       0.791457       0.748481
             57        923.174       3183.770       0.775216       0.748481
             58        775.546       3879.153       0.833384       0.748481
             59       1262.977       4013.418       0.760636       0.748481
             60       1358.432       3797.611       0.736536       0.748481
             61       1657.103       4324.382       0.722961       0.748481
             62       1294.560       3869.391       0.749308       0.748481
             63       1676.974       4259.822       0.717529       0.748481
             64       1092.823       3088.222       0.738624       0.748481
             65       1215.533       2837.425       0.700087       0.748481
             66       1192.515       2825.801       0.703230       0.748481
             67       1224.596       2868.816       0.700837       0.748481
             68        730.242       3144.773       0.811551       0.748481
             69       1147.429       2822.691       0.710984       0.748481
             70       1217.990       2889.679       0.703484       0.748481
             71        946.675       2932.605       0.755966       0.748481
             72        773.959       3155.809       0.803052       0.748481
             73        956.650       2448.996       0.719099       0.748481
             74        974.791       2410.434       0.712045       0.748481
             75       1250.803       2342.613       0.651918       0.664232
             76        826.961       2276.774       0.733559       0.664232
             77       1593.639       2501.621       0.610858       0.664232
             78       1106.640       2525.830       0.695348       0.664232
             79       1077.031       2273.008       0.678502       0.664232
             80        877.435       2283.729       0.722433       0.748481
             81        677.188       2252.259       0.768834       0.748481
             82        843.238       2244.500       0.726908       0.748481
             83        945.727       3191.669       0.771420       0.748481
             84        954.243       3070.772       0.762922       0.748481
             85       1528.241       3333.521       0.685661       0.748481
             86       1108.871       2993.222       0.729682       0.748481
             87       1454.623       3212.716       0.688340       0.664232
             88       1611.170       3192.495       0.664596       0.664232
             89       1824.883       2428.499       0.570957       0.569624
             90       1535.336       2355.012       0.605347       0.569624
             91       1740.912       2411.229       0.580720       0.569624
             92       2175.505       2066.017       0.487093       0.569624
             93       1994.169       2077.245       0.510202       0.569624
             94       1489.640       2569.205       0.632989       0.569624
             95       1899.689       2534.668       0.571598       0.569624
             96       1760.390       2532.372       0.589917       0.569624
             97       1733.014       2448.710       0.585574       0.569624
             98       1843.245       2535.397       0.579037       0.569624
             99       1764.072       2360.457       0.572297       0.569624
            100       1800.873       2772.272       0.606207       0.569624
            101       1048.194       2788.998       0.726833       0.664232
            102       1160.725       2967.500       0.718832       0.664232
            103       1346.877       2891.226       0.682198       0.664232
            104       1267.874       2946.553       0.699159       0.664232
            105       1334.377       2820.360       0.678830       0.664232
            106       1734.513       2734.069       0.611843       0.664232
            107       1098.690       2919.243       0.726553       0.664232
            108       1733.252       2750.408       0.613429       0.664232
            109       1947.577       2755.553       0.585898       0.664232
            110       1824.088       2464.699       0.574684       0.664232
            111       1609.252       2580.834       0.615938       0.664232
            112       1503.271       2781.853       0.649188       0.664232
            113       1339.352       2633.612       0.662883       0.664232
            114        988.249       2135.703       0.683654       0.664232
            115       1331.453       1441.455       0.519835       0.569624
            116       1496.613       2037.749       0.576554       0.569624
            117       1604.375       1654.577       0.507702       0.569624
            118       1354.631       2362.318       0.635553       0.664232
            119        872.785       2594.463       0.748277       0.664232
            120       1612.909       2359.210       0.593942       0.664232
            121       1044.778       2328.906       0.690315       0.664232
            122        769.190       3001.043       0.795983       0.748481
            123       1823.515       2252.066       0.552576       0.569624
            124       1050.667       2873.114       0.732231       0.748481
            125        663.851       2940.869       0.815838       0.748481
            126        874.468       3200.715       0.785416       0.748481
            127        859.761       2609.045       0.752145       0.748481
            128        806.648       2583.899       0.762089       0.748481
            129        852.359       3114.340       0.785121       0.748481
            130        679.290       2776.889       0.803456       0.748481
            131       1084.733       2476.064       0.695368       0.748481
            132       2104.647       1962.419       0.482515       0.569624
            133       1613.454       2616.869       0.618598       0.664232
            134       1274.467       2768.525       0.684771       0.664232
            135       1040.610       2845.562       0.732227       0.664232
            136       1425.146       2800.205       0.662715       0.664232
            137       1513.162       2617.300       0.633658       0.664232
            138       1716.818       2628.251       0.604881       0.569624
            139       1999.778       2688.916       0.573489       0.569624
            140       2248.626       2683.368       0.544074       0.569624
            141       1511.377       2838.820       0.652573       0.664232
            142       1745.800       2635.803       0.601561       0.664232
            143       1730.294       2615.930       0.601886       0.664232
            144       1421.777       2740.996       0.658454       0.664232
            145        865.730       3193.019       0.786700       0.748481
            146        915.481       3390.179       0.787377       0.748481
            147       1578.365       2971.558       0.653101       0.664232
            148       1686.853       2605.566       0.607016       0.664232
            149       1594.795       3093.414       0.659828       0.664232
            150       1656.801       3135.552       0.654282       0.664232
            151       1522.966       3101.850       0.670697       0.664232
            152       1353.983       3004.228       0.689326       0.664232
            153       1752.841       3389.738       0.659151       0.664232
            154       1068.807       3034.431       0.739521       0.748481
            155        846.195       2953.855       0.777320       0.748481
            156       1336.587       3072.772       0.696875       0.748481
            157       1219.588       3042.059       0.713822       0.748481
            158       1100.422       3026.087       0.733329       0.748481
            159        936.403       2636.421       0.737910       0.748481
            160        890.814       2392.447       0.728680       0.748481
            161        161.817       2675.888       0.942976       0.748481
            162        458.610       2808.029       0.859608       0.748481
            163        705.299       2864.400       0.802421       0.748481
            164        664.029       2650.684       0.799672       0.748481
            165       1526.268       2914.853       0.656333       0.664232
            166       1487.587       3023.890       0.670266       0.664232
            167       1361.717       2973.440       0.685890       0.664232
            168       1324.541       2986.249       0.692738       0.664232
            169       1399.927       2913.761       0.675469       0.664232
            170       1446.474       3028.166       0.676740       0.664232
            171       1150.491       2960.400       0.720136       0.664232
            172       1047.972       2793.807       0.727217       0.664232
            173        917.205       2373.306       0.721258       0.664232
            174       1485.932       1890.834       0.559954       0.569624
            175       1935.102       1858.791       0.489943       0.569624
            176        988.471       2256.887       0.695420       0.664232
            177        867.921       2454.892       0.738799       0.748481
            178        701.893       2433.925       0.776169       0.748481
            179       1127.612       2519.357       0.690808       0.748481
            180        989.663       2267.020       0.696113       0.748481
            181        896.871       2413.188       0.729047       0.748481
            182        854.086       2419.731       0.739116       0.748481
            183       1742.193       2568.741       0.595866       0.569624
            184       1866.181       2521.659       0.574693       0.569624
            185       1978.517       2599.816       0.567852       0.569624
            186       1689.752       2535.648       0.600097       0.569624
            187       1989.262       2517.254       0.558581       0.569624
            188       1751.173       2592.630       0.596857       0.569624
            189       1777.050       2548.168       0.589142       0.569624
            190       2001.784       2318.854       0.536692       0.569624
            191       1734.249       2239.717       0.563598       0.569624
            192       1830.465       2494.744       0.576792       0.569624
            193       2037.022       2386.336       0.539485       0.569624
            194       2014.448       2485.373       0.552327       0.569624
            195       1888.740       2737.349       0.591720       0.569624
            196       1847.147       2756.619       0.598775       0.569624
            197       1612.974       3171.006       0.662839       0.664232
            198       1353.222       2370.356       0.636580       0.664232
            199       1207.648       2508.372       0.675016       0.664232
            200        971.839       2584.128       0.726702       0.664232
            201       1040.110       2362.370       0.694308       0.664232
            202       1209.712       2538.656       0.677270       0.664232
            203       1192.234       2483.084       0.675611       0.664232
            204       1181.021       2494.871       0.678712       0.664232
            205       1116.944       2543.700       0.694878       0.664232
            206       1696.143       2971.691       0.636632       0.664232
            207       1143.759       2591.013       0.693754       0.664232
            208       1011.456       2306.788       0.695183       0.664232
            209        862.934       2311.132       0.728130       0.664232
            210       1235.719       2647.151       0.681751       0.664232
            211        932.700       2441.117       0.723548       0.664232
            212        907.533       2288.861       0.716076       0.664232
            213       1941.586       3162.658       0.619613       0.664232
            214       1045.399       3459.559       0.767945       0.748481
            215        867.149       3452.231       0.799242       0.748481
            216       1151.779       3263.872       0.739160       0.748481
            217        834.115       3467.067       0.806073       0.748481
            218       1128.641       3229.601       0.741033       0.748481
            219       1243.837       2679.874       0.682995       0.664232
            220       1127.091       2078.354       0.648382       0.664232
            221       1692.465       2963.736       0.636514       0.664232
            222       1377.067       2644.104       0.657546       0.664232
            223       1503.343       2913.523       0.659636       0.664232
            224       1443.727       2690.364       0.650775       0.664232
            225       1454.955       2456.764       0.628052       0.664232
            226       1243.298       2879.847       0.698459       0.664232
            227       1409.196       2401.739       0.630223       0.664232
            228       1242.828       2459.605       0.664321       0.664232
            229       1293.517       2433.928       0.652975       0.664232
            230       1401.930       2422.407       0.633419       0.664232
            231       1520.209       2041.792       0.573215       0.664232
            232       1237.766       2027.617       0.620943       0.664232
            233        884.657       2582.735       0.744864       0.664232
            234       1195.108       2735.194       0.695925       0.664232
            235       1563.828       2254.800       0.590474       0.664232
            236       1602.447       2076.789       0.564462       0.664232
            237       1235.945       1992.842       0.617211       0.664232
            238       1179.496       2550.632       0.683792       0.664232
            239        946.015       2678.632       0.739005       0.664232
            240       1078.319       2488.862       0.697711       0.664232
            241       1419.567       2448.377       0.632992       0.664232
            242       1293.140       2488.924       0.658086       0.664232
            243       1421.065       2458.704       0.633724       0.664232
            244       1540.003       2296.685       0.598611       0.569624
            245       1711.952       2433.813       0.587060       0.569624
            246       1413.805       2441.017       0.633237       0.569624
            247       1415.714       2500.655       0.638514       0.569624
            248       1463.713       2420.560       0.623169       0.569624
            249       1758.791       2363.888       0.573386       0.569624
            250       1926.194       2411.102       0.555900       0.569624
            251       1577.441       2243.077       0.587113       0.569624
            252       1167.702       1574.049       0.574104       0.569624
            253       1456.083       2027.761       0.582047       0.569624
            254       1388.605       2033.920       0.594275       0.569624
            255       1398.851       1871.746       0.572295       0.569624
            256       2327.429       2532.149       0.521064       0.569624
            257       2581.733       2402.038       0.481972       0.569624
            258       2190.173       2916.123       0.571084       0.569624
            259       2024.590       2506.926       0.553220       0.569624
            260       2189.414       2501.701       0.533285       0.569624
            261       1866.026       2525.661       0.575100       0.569624
            262       1273.041       2065.912       0.618731       0.569624
            263       1493.719       2020.097       0.574901       0.569624
            264       1526.969       2164.392       0.586340       0.569624
            265       1543.676       2339.856       0.602507       0.569624
            266       1532.274       2047.084       0.571914       0.569624
            267       1581.294       2097.576       0.570169       0.569624
            268       1937.143       2412.699       0.554664       0.569624
            269       1734.515       2587.494       0.598679       0.569624
            270       1863.552       2383.498       0.561213       0.569624
            271       1993.793       2509.042       0.557214       0.569624
            272       2030.970       2520.028       0.553731       0.569624
            273       1998.366       2464.217       0.552195       0.569624
            274       1428.161       1672.681       0.539428       0.569624
            275       1531.666       2081.092       0.576040       0.569624
            276       1474.710       3120.391       0.679069       0.664232
            277       1039.790       3218.543       0.755822       0.664232
            278       1399.731       3074.916       0.687186       0.664232
            279       1170.320       3132.928       0.728038       0.664232
            280       1177.470       3533.419       0.750053       0.664232
            281       1450.989       3105.701       0.681569       0.664232
            282       1898.822       2975.931       0.610478       0.664232
            283       1730.868       2916.373       0.627549       0.664232
            284       1838.873       2983.567       0.618684       0.664232
            285       1641.098       2667.438       0.619105       0.664232
            286       1723.468       2768.224       0.616299       0.664232
            287       1211.174       3204.800       0.725729       0.664232
            288        866.420       2889.041       0.769291       0.664232
            289       1114.893       2719.790       0.709261       0.664232
            290       1437.930       2918.817       0.669953       0.664232
            291       1808.517       3163.493       0.636260       0.664232
            292       1683.333       3204.446       0.655604       0.664232
            293       1712.016       3149.823       0.647867       0.664232
            294       1989.447       3292.748       0.623367       0.664232
            295       1434.913       3047.543       0.679882       0.664232
            296       1670.376       2907.265       0.635101       0.664232
            297       1450.893       2972.715       0.672011       0.664232
            298       1566.973       3118.676       0.665580       0.664232
            299       1627.590       2925.023       0.642493       0.664232
            300       1463.171       3043.175       0.675309       0.664232
            301       1450.350       2943.625       0.669923       0.664232
            302       1316.050       3022.354       0.696651       0.664232
            303       1188.789       2974.715       0.714474       0.664232
            304       1185.901       2700.378       0.694849       0.664232
            305        985.765       2365.126       0.705820       0.664232
            306        938.320       2061.229       0.687180       0.664232
            307       1347.497       2265.638       0.627056       0.664232
            308       1202.722       2383.176       0.664597       0.664232
            309       1036.557       2226.067       0.682294       0.664232
            310       1558.161       1973.882       0.558850       0.569624
            311       1371.887       2244.848       0.620684       0.569624
            312       1372.871       2052.715       0.599230       0.569624
            313       1862.974       2564.487       0.579223       0.569624
            314       1267.154       3153.253       0.713340       0.664232
            315       1528.053       2596.422       0.629516       0.664232
            316       1575.595       2700.856       0.631565       0.664232
            317       1318.164       2921.020       0.689052       0.664232
            318       1009.383       3310.997       0.766367       0.748481
            319       2228.617       2307.218       0.508664       0.569624
            320       1338.182       2688.761       0.667693       0.664232
            321       1542.886       2798.003       0.644569       0.664232
            322       1355.173       3109.576       0.696473       0.664232
            323       1479.580       2789.223       0.653397       0.664232
            324       1407.691       3028.634       0.682690       0.664232
            325        785.030       3055.704       0.795604       0.748481
            326        322.313       3400.757       0.913428       0.748481
            327        634.606       3968.072       0.862122       0.748481
            328       1306.072       3577.856       0.732578       0.748481
            329       2170.622       2021.857       0.482258       0.569624
            330       1442.236       2626.544       0.645536       0.664232
            331       1320.747       2963.187       0.691698       0.664232
            332       1343.112       2986.529       0.689787       0.664232
            333       1379.094       2775.538       0.668059       0.664232
            334       1400.663       2683.322       0.657035       0.664232
            335       1761.038       2968.568       0.627656       0.664232
            336       2141.433       3315.168       0.607552       0.664232
            337       2097.779       3320.007       0.612798       0.664232
            338       1598.512       3247.933       0.670168       0.664232
            339       1346.777       2977.287       0.688539       0.664232
            340       1731.476       2719.244       0.610967       0.664232
            341       1418.268       3020.567       0.680486       0.664232
            342       1770.142       2839.308       0.615975       0.664232
            343       1510.565       2875.246       0.655579       0.664232
            344       1770.276       3017.279       0.630234       0.664232
            345       1842.415       2995.318       0.619157       0.664232
            346       1759.008       2834.405       0.617059       0.664232
            347       1804.116       2904.112       0.616816       0.664232
            348       1725.950       2950.342       0.630915       0.664232
