# Supplementary material for: The role of auxiliary domains in modulating CHD4 activity suggests mechanistic commonality between enzyme families
Source: Nat Commun. 2022 Dec 6;13:7524. doi: 10.1038/s41467-022-35002-0 (PMC9726900; doi:10.1038/s41467-022-35002-0)
Supplement: Supplementary file 6 — source data [file 41467_2022_35002_MOESM6_ESM.zip › smFRET_Source_data/figure_7A/A/CHD4(499-1912) 1mM ATP 200ms/61.dat]

              1       2507.912       9420.968       0.789761       0.783332
              2       3223.088       9101.119       0.738475       0.783332
              3       3106.385       9152.359       0.746598       0.783332
              4       2819.608       9188.054       0.765183       0.783332
              5       3005.860       9731.249       0.764008       0.783332
              6       2789.152       9973.176       0.781454       0.783332
              7       3014.649       9729.210       0.763443       0.783332
              8       2466.090      10237.051       0.805868       0.783332
              9       2717.334      10371.928       0.792400       0.783332
             10       3850.045      10343.076       0.728739       0.783332
             11       3158.912       9797.923       0.756197       0.783332
             12       2667.072       9549.217       0.781679       0.783332
             13       3330.215       9291.004       0.736142       0.783332
             14       2713.934       9491.231       0.777641       0.783332
             15       3393.399       9291.750       0.732490       0.783332
             16       2587.649       8611.991       0.768952       0.783332
             17       2713.213       8879.434       0.765954       0.783332
             18       3386.328       9270.757       0.732456       0.783332
             19       2908.905       9910.066       0.773078       0.783332
             20       2404.710       9177.000       0.792370       0.783332
             21       2522.645       9528.159       0.790666       0.783332
             22       3398.431      10028.473       0.746894       0.783332
             23       3606.770      11408.666       0.759796       0.783332
             24       2803.698      11044.535       0.797541       0.783332
             25       2370.380      11519.622       0.829346       0.783332
             26       3790.651      11652.648       0.754544       0.783332
             27       1920.036      11786.395       0.859917       0.783332
             28       2612.258      10697.162       0.803729       0.783332
             29       2680.940      10337.791       0.794071       0.783332
             30       2424.942      11245.134       0.822609       0.783332
             31       2180.440      11302.903       0.838286       0.783332
             32       2297.955      11045.059       0.827778       0.783332
             33       2588.854      11262.248       0.813094       0.783332
             34       2388.905      11381.032       0.826513       0.783332
             35       2626.587      11233.343       0.810491       0.783332
             36       2252.097      11027.882       0.830414       0.783332
             37       2421.516      11081.829       0.820673       0.783332
             38       2325.456      11102.818       0.826824       0.783332
             39       1931.517      10573.608       0.845542       0.783332
             40       5402.181       6059.043       0.528656       0.466880
             41       6249.494       5702.966       0.477137       0.466880
             42       6564.733       5506.828       0.456182       0.466880
             43       6742.310       5610.490       0.454188       0.466880
             44       6586.162       5816.587       0.468976       0.466880
             45       6528.389       5439.891       0.454526       0.466880
             46       5575.891       5453.680       0.494460       0.466880
             47       6744.346       5617.634       0.454428       0.466880
             48       6451.054       5626.770       0.465876       0.466880
             49       6278.619       5557.028       0.469516       0.466880
             50       7090.692       4632.915       0.395178       0.466880
