# Supplementary material for: The role of auxiliary domains in modulating CHD4 activity suggests mechanistic commonality between enzyme families
Source: Nat Commun. 2022 Dec 6;13:7524. doi: 10.1038/s41467-022-35002-0 (PMC9726900; doi:10.1038/s41467-022-35002-0)
Supplement: Supplementary file 6 — source data [file 41467_2022_35002_MOESM6_ESM.zip › smFRET_Source_data/figure_7A/A/CHD4(499-1912) 1mM ATP 200ms/75.dat]

              1       1041.541       3885.493       0.788607       0.791983
              2       1312.866       3816.712       0.744060       0.791983
              3       1083.171       3814.267       0.778829       0.791983
              4       1162.043       3761.055       0.763961       0.791983
              5       1380.704       3334.070       0.707154       0.791983
              6       1225.550       3370.332       0.733337       0.791983
              7       1057.637       3753.935       0.780189       0.791983
              8       1236.786       3827.524       0.755784       0.791983
              9       1387.176       3702.987       0.727479       0.791983
             10       1185.476       3717.917       0.758234       0.791983
             11       1115.389       3585.105       0.762708       0.791983
             12       1161.310       3760.341       0.764041       0.791983
             13       1388.099       3711.026       0.727777       0.791983
             14       1202.904       3707.422       0.755026       0.791983
             15       1055.197       3794.024       0.782399       0.791983
             16       1185.441       3731.615       0.758913       0.791983
             17       1249.735       4187.612       0.770157       0.791983
             18       1666.875       3883.214       0.699667       0.694420
             19       1753.452       3654.904       0.675788       0.694420
             20       1557.796       3461.853       0.689660       0.694420
             21       1449.598       3471.670       0.705442       0.694420
             22       1505.025       3432.255       0.695171       0.694420
             23       1340.787       3471.196       0.721365       0.694420
             24       2104.620       3558.042       0.628334       0.612616
             25       2191.313       3246.719       0.597039       0.612616
             26       1735.338       2805.671       0.617852       0.612616
             27        946.877       3060.429       0.763712       0.791983
             28       1160.344       3006.320       0.721517       0.791983
             29        417.232       3097.712       0.881298       0.791983
             30        835.514       2839.627       0.772658       0.791983
             31        327.579       3127.993       0.905203       0.791983
             32        513.055       3108.587       0.858336       0.791983
             33        787.074       2836.863       0.782812       0.791983
             34        753.029       3206.111       0.809800       0.791983
             35       1966.024       3683.008       0.651972       0.612616
             36       2263.247       3129.096       0.580285       0.612616
             37       2261.368       3873.118       0.631368       0.612616
             38       1758.832       4209.461       0.705304       0.694420
             39       2296.086       4190.544       0.646028       0.694420
             40       1870.377       3895.989       0.675640       0.694420
             41       1703.959       3949.946       0.698623       0.694420
             42       2102.430       3950.211       0.652643       0.694420
             43       2107.657       3993.200       0.654531       0.694420
             44       2034.662       3649.009       0.642016       0.694420
             45       1635.393       3410.109       0.675871       0.694420
             46       1989.871       3413.172       0.631713       0.694420
             47       1693.678       3047.392       0.642765       0.694420
             48       1551.709       3068.687       0.664161       0.694420
             49       1021.418       3010.580       0.746672       0.694420
             50       1397.756       2911.175       0.675614       0.694420
             51        991.200       3018.745       0.752815       0.694420
             52       1292.000       2910.849       0.692589       0.694420
             53       2158.949       3013.036       0.582569       0.612616
             54       2306.411       3336.782       0.591293       0.612616
             55       2258.129       3875.904       0.631869       0.612616
             56       2984.192       3622.720       0.548323       0.612616
             57       2070.216       2932.416       0.586175       0.612616
             58       1580.169       2979.088       0.653415       0.694420
             59       1660.916       3646.435       0.687054       0.694420
             60       1925.813       3543.910       0.647914       0.694420
             61       1710.652       3217.791       0.652902       0.694420
             62       1478.430       3410.016       0.697566       0.694420
             63       1118.171       3287.899       0.746220       0.694420
             64       1822.934       3399.591       0.650948       0.694420
             65       1378.035       2831.720       0.672657       0.694420
             66       1175.580       3119.181       0.726276       0.694420
             67       1856.009       3053.845       0.621983       0.612616
             68       2094.783       3167.005       0.601888       0.612616
             69       2207.985       3117.851       0.585420       0.612616
             70       2304.742       3108.841       0.574267       0.612616
             71       2341.938       3198.455       0.577297       0.612616
             72       2142.711       3123.502       0.593121       0.612616
             73       2201.710       2980.927       0.575176       0.612616
             74       2157.906       3377.412       0.610157       0.612616
             75       2332.099       3287.061       0.584974       0.612616
             76       2342.482       3199.198       0.577297       0.612616
             77       1971.563       3248.668       0.622323       0.612616
             78       1294.250       3675.667       0.739583       0.694420
             79       1975.067       4296.811       0.685092       0.694420
             80       2447.848       2158.374       0.468578       0.420674
             81       2121.377       2195.815       0.508621       0.420674
             82       2260.052       2153.495       0.487929       0.420674
             83       2136.013       2606.949       0.549646       0.612616
             84       2095.976       2980.429       0.587114       0.612616
             85       1656.953       3151.246       0.655390       0.612616
             86       1651.521       2749.316       0.624726       0.612616
             87       1767.691       2697.487       0.604116       0.612616
             88       1565.173       2875.616       0.647546       0.612616
             89       1832.862       2445.449       0.571592       0.612616
             90       1763.363       2662.918       0.601615       0.612616
             91       1322.379       2125.745       0.616493       0.612616
             92       1685.607       2633.493       0.609732       0.612616
             93       1237.460       2400.937       0.659889       0.612616
             94       1162.284       2191.077       0.653397       0.612616
             95       1484.068       1970.023       0.570345       0.612616
             96       1432.834       2709.840       0.654128       0.694420
             97       1127.159       2714.611       0.706604       0.694420
             98       1825.901       3328.266       0.645743       0.694420
             99       1548.259       3355.650       0.684281       0.694420
            100       1330.376       3305.769       0.713043       0.694420
            101       1653.988       3223.540       0.660896       0.694420
            102       1667.136       3109.655       0.650992       0.694420
            103       1603.787       3394.980       0.679163       0.694420
            104       1529.762       3114.748       0.670630       0.694420
            105       1629.822       2698.543       0.623456       0.694420
            106       1657.221       2961.703       0.641211       0.694420
            107       1488.283       2926.748       0.662905       0.694420
            108       1473.202       2860.034       0.660023       0.694420
            109       1250.634       2686.828       0.682376       0.694420
            110       1573.713       2945.410       0.651766       0.694420
            111       1272.608       2983.930       0.701023       0.694420
            112       1333.825       3002.824       0.692430       0.694420
            113       1275.304       3241.122       0.717630       0.694420
            114       1467.869       2812.375       0.657059       0.694420
            115       2027.241       2776.219       0.577962       0.612616
            116       2059.397       2775.759       0.574079       0.612616
            117       1865.170       2662.739       0.588072       0.612616
            118       1671.247       2780.514       0.624587       0.612616
            119       1698.854       2687.669       0.612711       0.612616
            120       1571.976       2593.434       0.622612       0.612616
            121       1970.134       2810.397       0.587884       0.612616
            122       1864.876       2668.843       0.588665       0.612616
            123       1598.387       2814.916       0.637825       0.612616
            124        547.560       3409.928       0.861640       0.791983
            125        634.303       3538.121       0.847977       0.791983
            126       1113.095       3186.612       0.741123       0.694420
            127       1424.621       3093.764       0.684706       0.694420
            128       1205.701       2890.738       0.705671       0.694420
            129       1515.320       3265.250       0.683025       0.694420
            130       1229.850       3117.340       0.717093       0.694420
            131       1245.495       2931.448       0.701817       0.694420
            132       1558.190       2997.966       0.658003       0.694420
            133       2059.869       2629.785       0.560763       0.612616
            134       1132.564       1995.506       0.637935       0.612616
            135       1505.774       2544.677       0.628245       0.612616
            136       1701.421       2948.781       0.634119       0.612616
            137       1401.158       3213.348       0.696358       0.694420
            138       1198.156       3250.917       0.730695       0.694420
            139       1412.535       3345.495       0.703126       0.694420
            140       1572.467       3381.989       0.682616       0.694420
            141       1610.550       3132.868       0.660466       0.694420
            142       1150.108       3413.336       0.747974       0.694420
            143       1609.434       3246.684       0.668576       0.694420
            144       1632.134       3390.259       0.675029       0.694420
            145       1634.783       3254.219       0.665620       0.694420
            146       1524.403       2924.724       0.657370       0.694420
            147       1530.770       2549.549       0.624841       0.612616
            148       1339.534       2610.167       0.660852       0.612616
            149       1533.167       2681.652       0.636244       0.612616
            150       1690.159       2631.372       0.608898       0.612616
            151       1357.327       2576.245       0.654938       0.612616
            152       1330.513       2531.943       0.655527       0.612616
            153       1437.983       2681.535       0.650934       0.612616
            154       1503.557       2689.608       0.641427       0.612616
            155       1065.279       2659.902       0.714033       0.694420
            156       1176.153       2525.433       0.682257       0.694420
            157       1090.722       2527.968       0.698587       0.694420
            158       1100.307       2572.143       0.700389       0.694420
            159       1863.992       2948.678       0.612691       0.694420
            160       1075.341       3422.725       0.760933       0.694420
            161       1278.015       3404.696       0.727078       0.694420
            162       1415.162       3437.335       0.708364       0.694420
            163       1397.280       3156.403       0.693154       0.694420
            164       1484.678       3287.929       0.688917       0.694420
            165       1862.020       3246.621       0.635516       0.612616
            166       1955.029       3276.930       0.626329       0.612616
            167       1811.007       3358.531       0.649677       0.612616
            168       1831.549       3386.374       0.648989       0.612616
            169       1948.457       3391.013       0.635084       0.612616
            170       1977.771       3498.319       0.638835       0.612616
            171       1999.538       3092.745       0.607340       0.612616
            172       1992.194       3046.239       0.604600       0.612616
            173       1492.023       3238.910       0.684624       0.694420
            174        895.869       3320.819       0.787542       0.694420
            175       1543.353       2867.131       0.650072       0.694420
            176       1649.245       3263.814       0.664314       0.694420
            177       1615.652       3100.277       0.657405       0.694420
            178       1565.902       3155.992       0.668374       0.694420
            179       1548.374       3114.859       0.667961       0.694420
            180       1269.195       3357.205       0.725662       0.694420
            181       1154.369       2784.856       0.706955       0.694420
            182       1247.448       2666.009       0.681241       0.694420
            183       1177.743       2397.336       0.670569       0.694420
            184       1091.036       2776.124       0.717872       0.694420
            185       1031.774       2749.512       0.727137       0.694420
            186       1131.724       2555.723       0.693087       0.694420
            187       1135.698       3020.321       0.726734       0.694420
            188       1062.405       3178.240       0.749471       0.694420
            189       1273.339       3772.111       0.747626       0.694420
            190       1000.489       3568.895       0.781045       0.694420
            191       1261.865       3156.770       0.714422       0.694420
            192       1450.184       3519.279       0.708181       0.694420
            193       1432.731       3340.833       0.699861       0.694420
            194       1321.989       3377.697       0.718707       0.694420
            195       1146.747       3210.970       0.736847       0.694420
            196       1988.434       3757.273       0.653927       0.694420
            197       1279.564       3305.745       0.720943       0.694420
            198       1482.473       3031.318       0.671568       0.694420
            199       1387.484       2852.258       0.672743       0.694420
            200       1800.862       2544.005       0.585520       0.612616
            201       1671.176       2264.290       0.575355       0.612616
            202       1694.445       2437.467       0.589913       0.612616
            203       1683.225       2237.131       0.570645       0.612616
            204       1649.238       2191.015       0.570539       0.612616
            205       1742.782       2682.317       0.606160       0.612616
            206       1657.297       2550.990       0.606182       0.612616
            207       1500.376       2906.800       0.659561       0.612616
            208       1201.758       2657.703       0.688620       0.612616
            209       2113.079       2505.559       0.542489       0.612616
            210       1157.980       2799.502       0.707395       0.694420
            211       1124.668       2878.483       0.719054       0.694420
            212       1215.588       2588.239       0.680430       0.694420
            213        969.518       2849.917       0.746162       0.791983
            214        878.846       3286.551       0.789013       0.791983
            215        778.419       3407.439       0.814036       0.791983
            216       1140.235       3280.868       0.742093       0.791983
            217       1120.180       3195.058       0.740413       0.791983
            218        887.401       3273.728       0.786740       0.791983
            219       1238.373       3245.052       0.723789       0.694420
            220       1472.539       2766.416       0.652617       0.694420
            221       1217.934       3143.078       0.720722       0.694420
            222       1255.887       3010.889       0.705659       0.694420
            223       1746.929       2798.250       0.615652       0.612616
            224       2322.063       2262.526       0.493507       0.612616
            225       1517.873       2636.201       0.634606       0.612616
            226       1093.104       2390.387       0.686204       0.694420
            227       1055.639       2778.098       0.724645       0.694420
            228       1096.650       2684.724       0.709986       0.694420
            229       1104.030       2707.351       0.710333       0.694420
            230       1144.420       2660.427       0.699220       0.694420
            231        977.521       3002.935       0.754420       0.694420
            232        916.039       2949.658       0.763034       0.694420
            233       1039.509       2982.707       0.741558       0.694420
            234       1199.460       3193.530       0.726960       0.694420
            235       1425.880       3213.443       0.692653       0.694420
            236       1406.243       3083.331       0.686776       0.694420
            237       1045.473       3003.503       0.741793       0.694420
            238       1726.601       3166.666       0.647148       0.694420
            239       1407.383       3382.127       0.706153       0.694420
            240       1503.167       3233.153       0.682630       0.694420
            241       1404.580       3097.466       0.688013       0.694420
            242       1646.862       3190.550       0.659557       0.694420
            243       1591.399       3233.997       0.670203       0.694420
            244       1278.470       2893.879       0.693585       0.694420
            245       1222.830       3069.387       0.715105       0.694420
            246       1315.581       2835.498       0.683075       0.694420
            247       1297.279       2832.243       0.685853       0.694420
            248        641.113       2816.256       0.814566       0.791983
            249        350.612       2829.678       0.889755       0.791983
            250        404.755       2881.285       0.876826       0.791983
            251        739.662       2927.853       0.798321       0.791983
            252        737.713       2891.769       0.796744       0.791983
            253        360.228       2830.900       0.887116       0.791983
            254        451.480       2834.552       0.862606       0.791983
            255        897.551       2911.410       0.764358       0.791983
            256       1552.226       2936.272       0.654177       0.694420
            257       1351.248       2763.046       0.671572       0.694420
            258       1087.098       3140.967       0.742885       0.694420
            259        886.292       2947.873       0.768843       0.694420
            260       1524.394       2939.100       0.658475       0.694420
            261       1693.697       3123.184       0.648383       0.694420
            262       1375.406       3141.377       0.695490       0.694420
            263       1203.694       2963.346       0.711139       0.694420
            264       1879.351       3344.043       0.640205       0.694420
            265       1758.486       3060.236       0.635072       0.694420
            266       1583.963       3106.674       0.662314       0.694420
            267       1353.236       3231.193       0.704819       0.694420
            268        398.966       3495.751       0.897562       0.791983
            269        583.297       3357.522       0.851986       0.791983
            270        745.008       3152.750       0.808862       0.791983
            271        885.114       2986.251       0.771369       0.791983
            272        786.560       3563.264       0.819174       0.791983
            273       1118.893       3798.417       0.772458       0.791983
            274        756.783       3193.950       0.808445       0.791983
            275       1222.317       3530.229       0.742808       0.694420
            276       1357.049       3590.100       0.725691       0.694420
            277       1766.161       4100.387       0.698944       0.694420
            278       1367.390       3586.982       0.724003       0.694420
            279       1478.434       3465.401       0.700954       0.694420
            280       1561.202       3458.020       0.688955       0.694420
            281       1380.618       2925.523       0.679384       0.694420
            282       1871.208       2099.292       0.528722       0.420674
            283       2042.169       1481.588       0.420457       0.420674
            284       2264.308        558.923       0.197973       0.420674
            285       2596.006         43.092       0.016328       0.420674
            286       1093.325       3749.276       0.774228       0.694420
            287       1289.026       3441.864       0.727530       0.694420
            288       1625.703       3080.217       0.654541       0.694420
            289       1366.422       3027.210       0.688999       0.694420
            290       1843.091       2884.051       0.610105       0.612616
            291       1818.688       2602.138       0.588609       0.612616
            292        831.410       2904.934       0.777480       0.791983
            293        615.322       3516.552       0.851079       0.791983
            294        628.378       3585.624       0.850883       0.791983
            295        535.023       3608.182       0.870867       0.791983
            296        654.621       3464.501       0.841078       0.791983
            297        612.371       3234.413       0.840810       0.791983
            298        636.813       3499.412       0.846040       0.791983
            299        549.675       3231.195       0.854617       0.791983
            300        757.621       3315.121       0.813978       0.791983
            301       1461.902       2640.553       0.643652       0.791983
            302       1275.208       3152.730       0.712009       0.791983
            303        770.652       3226.618       0.807205       0.791983
            304        716.963       3323.734       0.822565       0.791983
            305        848.126       3300.083       0.795544       0.791983
            306       1313.415       3254.989       0.712500       0.791983
            307        393.120       3211.863       0.890951       0.791983
            308        824.121       3125.937       0.791365       0.791983
            309       1067.641       3355.703       0.758635       0.791983
            310       1194.713       2882.497       0.706978       0.694420
            311       1574.791       2836.828       0.643036       0.694420
            312       1120.071       2927.977       0.723306       0.694420
            313       1304.535       2723.542       0.676139       0.694420
            314       1532.049       2598.764       0.629117       0.694420
            315       1150.445       2364.213       0.672672       0.694420
            316       1093.288       2413.018       0.688194       0.694420
            317        733.146       2481.243       0.771917       0.791983
            318        640.553       2487.577       0.795228       0.791983
            319        948.221       2215.061       0.700241       0.791983
            320        661.359       2277.726       0.774978       0.791983
            321        679.949       2389.689       0.778492       0.791983
            322        699.237       2967.401       0.809297       0.791983
            323        837.646       2556.808       0.753231       0.791983
            324       1698.847       2532.399       0.598500       0.612616
            325       2419.986       3132.646       0.564173       0.612616
            326       2784.060       3000.401       0.518700       0.612616
            327       1794.074       2928.931       0.620141       0.612616
            328       1436.974       2919.050       0.670118       0.694420
            329       1483.057       2906.663       0.662152       0.694420
            330       1535.791       3164.037       0.673224       0.694420
            331       1459.316       2768.377       0.654820       0.694420
            332       1064.411       2820.812       0.726036       0.694420
            333       1473.173       3017.628       0.671958       0.694420
            334       1286.551       2892.678       0.692156       0.694420
            335        636.502       3568.516       0.848633       0.791983
            336        754.408       3593.726       0.826498       0.791983
            337       1693.491       3166.562       0.651549       0.612616
            338       2295.802       3192.793       0.581714       0.612616
            339       1449.973       3313.670       0.695617       0.612616
            340       2338.691       3157.800       0.574512       0.612616
            341       1886.185       2926.441       0.608076       0.612616
            342       2006.058       3185.272       0.613575       0.612616
            343       1206.529       3057.113       0.717019       0.694420
            344        866.624       2664.379       0.754567       0.694420
            345       1090.150       2650.319       0.708552       0.694420
            346       1252.961       2629.593       0.677284       0.694420
            347       1109.418       2537.771       0.695816       0.694420
            348       1244.947       2584.441       0.674897       0.694420
            349       1078.521       2867.310       0.726668       0.694420
            350       1300.918       2607.558       0.667155       0.694420
            351       1332.451       2723.469       0.671480       0.694420
            352       1662.540       3031.757       0.645838       0.694420
            353       1446.273       3568.918       0.711622       0.694420
            354       1051.826       3299.998       0.758302       0.791983
            355        609.278       2989.806       0.830713       0.791983
            356        629.922       2748.755       0.813560       0.791983
            357        527.094       2426.896       0.821565       0.791983
            358       1074.819       2627.267       0.709672       0.694420
            359       1191.425       3054.529       0.719398       0.694420
            360       1179.106       3034.287       0.720153       0.694420
            361       1125.040       2949.318       0.723873       0.694420
            362       1016.297       2905.817       0.740880       0.694420
            363       1043.560       2940.765       0.738084       0.694420
            364       1176.690       2911.484       0.712172       0.694420
            365       1354.561       2745.495       0.669624       0.694420
            366       1195.413       3046.486       0.718189       0.694420
            367       1024.298       2869.768       0.736959       0.694420
            368       1465.332       2916.604       0.665597       0.694420
            369       1257.771       2774.286       0.688057       0.694420
            370       1072.038       3093.414       0.742636       0.694420
            371       1221.600       3313.065       0.730608       0.694420
            372       1194.770       3045.146       0.718209       0.694420
            373       1079.499       3288.909       0.752885       0.694420
            374       1204.168       3195.778       0.726322       0.694420
            375       1299.895       3268.801       0.715478       0.694420
            376       1153.025       3347.972       0.743829       0.694420
            377       1018.387       2820.802       0.734739       0.694420
            378       1284.277       2796.070       0.685253       0.694420
            379       1187.788       3081.059       0.721754       0.694420
            380       1086.311       3034.587       0.736390       0.694420
            381       1056.775       3192.680       0.751315       0.791983
            382        953.850       3260.533       0.773668       0.791983
            383        914.509       3415.812       0.788813       0.791983
            384       1069.736       2980.556       0.735887       0.791983
            385        739.975       3332.367       0.818293       0.791983
            386        902.510       3302.944       0.785395       0.791983
            387        893.389       3367.127       0.790310       0.791983
            388        648.711       3278.524       0.834817       0.791983
            389        804.387       3064.137       0.792069       0.791983
            390       1391.254       2736.501       0.662951       0.694420
            391       1274.691       2564.440       0.667974       0.694420
            392       1497.329       2733.425       0.646085       0.694420
            393       1194.027       2712.669       0.694364       0.694420
            394       1489.977       2732.829       0.647159       0.694420
            395       1627.969       2854.091       0.636781       0.694420
            396       1364.363       2961.651       0.684614       0.694420
            397       1367.486       2057.536       0.600737       0.612616
            398       1793.302       1313.731       0.422825       0.420674
            399       1513.521       2942.577       0.660348       0.612616
            400       1562.226       2805.685       0.642340       0.612616
            401       1649.825       2796.710       0.628964       0.612616
            402       1701.554       3005.771       0.638531       0.612616
            403       1537.320       2650.597       0.632915       0.612616
            404       1612.024       2847.004       0.638481       0.612616
            405       1702.287       2794.258       0.621423       0.612616
            406       1300.031       2840.463       0.686020       0.694420
            407       1230.950       3114.229       0.716709       0.694420
            408       1299.031       3934.335       0.751779       0.694420
            409       1436.814       3821.716       0.726765       0.694420
            410       1243.671       3103.703       0.713926       0.694420
            411       1430.987       3243.294       0.693859       0.694420
            412       1408.009       3566.061       0.716930       0.694420
            413       1184.116       2853.431       0.706724       0.694420
            414       1168.160       2874.419       0.711036       0.694420
            415       1189.740       2825.757       0.703713       0.694420
            416       1418.354       3063.683       0.683547       0.694420
            417       1236.828       3016.113       0.709183       0.694420
            418       1124.874       3101.404       0.733838       0.694420
            419       1186.022       2903.628       0.709994       0.694420
            420        805.745       3103.676       0.793897       0.791983
            421       1026.773       3237.297       0.759203       0.791983
            422       1107.580       3680.415       0.768676       0.791983
            423       1071.731       3219.497       0.750251       0.791983
            424       1306.433       3354.677       0.719716       0.791983
            425        979.374       3286.163       0.770398       0.791983
            426       1206.732       3284.490       0.731313       0.694420
            427       1358.181       3350.108       0.711534       0.694420
            428       1445.349       3301.984       0.695545       0.694420
            429       1172.046       3200.818       0.731973       0.694420
            430       1437.870       3535.682       0.710897       0.694420
            431       1307.867       3295.421       0.715884       0.694420
            432       1291.745       3401.263       0.724751       0.694420
            433       1371.709       2926.009       0.680829       0.694420
            434       1292.051       2675.089       0.674312       0.694420
            435       1384.802       2837.561       0.672032       0.694420
            436       1273.556       2863.629       0.692168       0.694420
            437       1410.471       2780.967       0.663488       0.694420
            438       1448.902       2774.190       0.656910       0.694420
            439        710.578       3061.926       0.811643       0.791983
            440        602.768       3117.630       0.837983       0.791983
            441        -51.875       3084.299       1.017107       0.791983
            442         57.327       2728.017       0.979418       0.791983
            443        812.814       2659.199       0.765895       0.791983
            444        243.168       3032.338       0.925762       0.791983
            445        652.068       2780.079       0.810012       0.791983
            446       1233.708       3041.345       0.711417       0.791983
            447       1719.021       2943.096       0.631279       0.791983
            448        929.312       2706.108       0.744373       0.791983
            449        567.420       2769.831       0.829974       0.791983
            450       1283.274       2986.758       0.699470       0.694420
            451       1512.074       2550.742       0.627826       0.612616
            452       1579.108       2672.183       0.628558       0.612616
            453       2011.533       2442.639       0.548394       0.612616
            454       1875.892       2819.717       0.600501       0.612616
            455       1744.160       2478.316       0.586934       0.612616
            456       1772.276       2664.450       0.600544       0.612616
            457       1846.973       2913.142       0.611990       0.612616
            458       1055.826       3446.009       0.765468       0.791983
            459        805.983       2938.487       0.784754       0.791983
            460        644.020       2880.883       0.817294       0.791983
            461        545.362       3223.856       0.855312       0.791983
            462        539.828       3079.504       0.850849       0.791983
            463        538.753       2769.296       0.837139       0.791983
            464       1051.549       2418.765       0.696987       0.791983
            465        437.652       2577.489       0.854849       0.791983
            466        828.094       2361.661       0.740389       0.791983
