# Supplementary material for: The role of auxiliary domains in modulating CHD4 activity suggests mechanistic commonality between enzyme families
Source: Nat Commun. 2022 Dec 6;13:7524. doi: 10.1038/s41467-022-35002-0 (PMC9726900; doi:10.1038/s41467-022-35002-0)
Supplement: Supplementary file 6 — source data [file 41467_2022_35002_MOESM6_ESM.zip › smFRET_Source_data/figure_7A/A/CHD4(499-1912) 1mM ATP 200ms/49.dat]

              1       1219.582       5246.732       0.811395       0.738957
              2       1653.100       3218.224       0.660647       0.738957
              3       1729.099       2804.936       0.618640       0.738957
              4       1818.993       2442.621       0.573168       0.738957
              5       1385.761       2723.155       0.662743       0.738957
              6       1555.744       3754.180       0.707012       0.738957
              7       1371.081       3045.687       0.689574       0.738957
              8       1633.337       5286.797       0.763973       0.738957
              9       1865.927       5632.227       0.751149       0.738957
             10       2098.525       5602.499       0.727501       0.738957
             11       1462.440       5202.290       0.780570       0.738957
             12       1533.411       5172.149       0.771322       0.738957
             13       1856.383       5161.044       0.735461       0.738957
             14       2013.437       4987.741       0.712415       0.738957
             15       1657.363       5317.903       0.762394       0.738957
             16       2034.918       5001.056       0.710784       0.738957
             17       1608.901       5047.191       0.758281       0.738957
             18       1403.729       4985.006       0.780281       0.738957
             19       1245.944       5297.928       0.809601       0.738957
             20       1068.050       5497.715       0.837330       0.738957
             21       1234.281       5385.010       0.813533       0.738957
             22       1618.752       4998.488       0.755374       0.738957
             23       1312.098       4962.812       0.790898       0.738957
             24       1561.031       5356.188       0.774327       0.738957
             25       1743.287       5240.909       0.750395       0.738957
             26       1148.774       5024.806       0.813921       0.738957
             27       1478.311       4930.324       0.769325       0.738957
             28       1154.276       4973.444       0.811630       0.738957
             29       1322.653       4511.637       0.773297       0.738957
             30       1486.714       4645.606       0.757561       0.738957
             31       1799.345       4726.696       0.724282       0.738957
             32       1271.039       4808.511       0.790932       0.738957
             33       2211.514       4748.973       0.682276       0.738957
             34       1535.719       4977.168       0.764203       0.738957
             35       1450.357       4744.695       0.765885       0.738957
             36       1425.814       4391.094       0.754884       0.738957
             37       1941.646       3703.629       0.656058       0.738957
             38       1753.455       2803.416       0.615206       0.738957
             39       1484.621       2199.899       0.597065       0.738957
             40       1504.381       1370.212       0.476663       0.436695
             41       1803.802       3714.867       0.673145       0.738957
             42       1834.531       3652.938       0.665687       0.738957
             43       1422.193       3995.138       0.737473       0.738957
             44       1297.929       4423.976       0.773165       0.738957
             45       1426.644       4328.660       0.752117       0.738957
             46       1330.061       4574.995       0.774759       0.738957
             47       1452.927       4477.370       0.754999       0.738957
             48       1333.335       4588.019       0.774826       0.738957
             49       1416.818       4359.581       0.754723       0.738957
             50       1148.126       4208.675       0.785670       0.738957
             51       1119.136       4466.339       0.799635       0.738957
             52       1577.792       5019.878       0.760856       0.738957
             53       1417.051       4870.329       0.774620       0.738957
             54       1614.350       5280.391       0.765858       0.738957
             55       1483.296       5093.148       0.774453       0.738957
             56       1558.042       5258.070       0.771418       0.738957
             57       1718.183       5064.334       0.746675       0.738957
             58       2455.938       3864.733       0.611444       0.738957
             59       2662.176       2444.579       0.478695       0.436695
             60       1954.723       2084.835       0.516105       0.436695
             61       1636.942       1338.351       0.449822       0.436695
             62       1583.467       1407.021       0.470499       0.436695
             63       2027.407       1449.219       0.416846       0.436695
             64       2214.830       1486.307       0.401581       0.436695
             65       2368.430       1483.562       0.385141       0.436695
             66       1884.803       1356.746       0.418549       0.436695
             67       2330.865       1593.759       0.406092       0.436695
             68       2199.832       1472.429       0.400960       0.436695
             69       2351.553       1466.462       0.384090       0.436695
             70       2357.685       1487.441       0.386838       0.436695
             71       2372.996       1194.493       0.334827       0.325645
             72       2153.607       1151.465       0.348393       0.325645
             73       1643.360        902.889       0.354596       0.325645
             74       1671.106        513.155       0.234933       0.325645
             75       1819.304        946.648       0.342250       0.325645
             76       2059.423       1152.701       0.358859       0.325645
             77       2021.592       1004.590       0.331966       0.325645
             78       1977.651        998.963       0.335604       0.325645
             79       2028.069        985.001       0.326909       0.325645
             80       1891.456        877.281       0.316852       0.325645
             81       2116.410       1081.230       0.338134       0.325645
             82       1797.658        943.982       0.344313       0.325645
             83       1897.372        771.027       0.288947       0.325645
             84       2082.890        991.287       0.322456       0.325645
             85       3029.625       1091.991       0.264942       0.236511
             86       3664.355        951.115       0.206071       0.236511
             87       3427.681        906.714       0.209190       0.236511
             88       3268.407       1115.591       0.254469       0.236511
             89       3450.672       1063.269       0.235552       0.236511
             90       3656.245       1011.819       0.216754       0.236511
             91       3780.221        978.252       0.205581       0.236511
             92       4049.609       1254.509       0.236516       0.236511
             93       4047.220       1267.740       0.238523       0.236511
             94       4156.161       1184.591       0.221802       0.236511
             95       4117.985       1316.148       0.242200       0.236511
             96       4093.141       1167.328       0.221906       0.236511
             97       4163.223       1236.047       0.228929       0.236511
             98       3968.248       1194.874       0.231425       0.236511
             99       3761.267       1181.291       0.239004       0.236511
            100       3390.398       1461.007       0.301151       0.325645
            101       2915.865       1501.392       0.339892       0.325645
            102       3155.229       1264.811       0.286154       0.325645
            103       2934.293       1571.783       0.348814       0.325645
            104       3100.455        982.703       0.240672       0.236511
            105       3213.052        975.073       0.232818       0.236511
            106       3085.732        775.276       0.200796       0.236511
            107       2859.807        846.531       0.228401       0.236511
            108       3094.479        877.726       0.220967       0.236511
            109       3227.302        907.597       0.219497       0.236511
            110       3063.833        982.051       0.242728       0.236511
            111       2765.643        900.604       0.245647       0.236511
            112       3072.973        912.030       0.228866       0.236511
            113       4553.720        630.953       0.121696       0.178615
            114       4018.012        901.944       0.183324       0.178615
            115       4070.758        514.533       0.112214       0.178615
            116       3653.838        509.502       0.122378       0.178615
            117       3724.753        823.931       0.181136       0.178615
            118       3205.564       1055.931       0.247784       0.236511
            119       3196.747       1033.093       0.244239       0.236511
            120       3220.154        980.985       0.233505       0.236511
            121       3385.857        962.749       0.221393       0.236511
            122       3379.946        985.469       0.225745       0.236511
            123       3137.588       1021.215       0.245555       0.236511
            124       3309.395       1012.791       0.234324       0.236511
            125       3378.556        987.169       0.226118       0.236511
            126       3272.920        979.751       0.230385       0.236511
            127       3223.703       1027.365       0.241672       0.236511
            128       3233.219       1042.547       0.243827       0.236511
            129       3417.933       1028.347       0.231283       0.236511
            130       3231.077       1030.957       0.241893       0.236511
            131       2952.865       1170.964       0.283951       0.325645
            132       2542.885       1389.916       0.353416       0.325645
            133       2858.618       1464.457       0.338754       0.325645
            134       3344.254        797.561       0.192563       0.178615
            135       3373.529        592.317       0.149354       0.178615
            136       4217.110        400.466       0.086726       0.178615
            137       3584.415        585.677       0.140447       0.178615
            138       2807.733        716.218       0.203243       0.178615
            139       2942.087        912.461       0.236723       0.236511
            140       3063.073       1101.332       0.264463       0.236511
            141       3096.511       1182.442       0.276339       0.236511
            142       2923.425       1146.492       0.281699       0.236511
            143       3022.918       1140.475       0.273929       0.236511
            144       2968.896       1191.435       0.286380       0.236511
            145       3280.535       1253.644       0.276488       0.236511
            146       3186.192       1206.515       0.274663       0.236511
            147       2995.404        791.842       0.209081       0.236511
            148       2703.928        849.000       0.238958       0.236511
            149       3665.273        793.611       0.177984       0.178615
            150       3778.999        601.881       0.137388       0.178615
            151       3083.212        736.555       0.192827       0.178615
            152       3230.548        776.870       0.193858       0.178615
            153       3491.413        689.898       0.164996       0.178615
            154       3717.870        942.216       0.202189       0.178615
            155       3173.438        586.739       0.156040       0.178615
            156       3297.887        709.470       0.177042       0.178615
            157       3503.193        718.111       0.170116       0.178615
            158       3223.184        690.664       0.176467       0.178615
            159       3255.731        648.353       0.166070       0.178615
            160       3535.047        845.887       0.193084       0.178615
            161       3796.080        845.101       0.182087       0.178615
            162       4408.839        788.901       0.151778       0.178615
            163       3671.156        880.463       0.193439       0.178615
            164       4212.055        785.645       0.157201       0.178615
            165       4118.747        859.149       0.172593       0.178615
            166       3734.898        925.351       0.198563       0.178615
            167       3266.421        697.352       0.175931       0.178615
            168       2824.756        861.893       0.233788       0.178615
            169       3218.828        592.016       0.155350       0.178615
            170       3368.984        637.247       0.159064       0.178615
            171       3249.586        730.560       0.183551       0.178615
            172       3019.599        735.556       0.195879       0.178615
            173       3129.746        650.654       0.172113       0.178615
            174       3056.286        714.134       0.189404       0.178615
            175       3033.958        718.591       0.191494       0.178615
            176       3000.658        630.973       0.173744       0.178615
            177       3045.840        711.294       0.189318       0.178615
            178       3048.240        683.739       0.183211       0.178615
            179       3008.889        731.688       0.195608       0.178615
            180       2899.810        650.908       0.183317       0.178615
            181       2744.866        660.881       0.194049       0.178615
            182       3570.233       1019.680       0.222157       0.236511
            183       3730.087       1096.640       0.227202       0.236511
            184       3706.767       1077.796       0.225265       0.236511
            185       3532.289       1041.462       0.227704       0.236511
            186       3643.687       1033.083       0.220897       0.236511
            187       3657.638       1073.542       0.226908       0.236511
            188       3739.805       1087.189       0.225231       0.236511
            189       3527.330       1084.941       0.235229       0.236511
            190       3358.126       1029.421       0.234623       0.236511
            191       3072.891        774.983       0.201406       0.236511
            192       3486.671        922.465       0.209217       0.236511
            193       3876.815       1077.453       0.217480       0.236511
            194       4105.665       1174.295       0.222406       0.236511
            195       3459.642       1220.192       0.260734       0.236511
            196       4176.268       1170.372       0.218899       0.236511
            197       3662.894        984.456       0.211832       0.236511
            198       3020.638       1040.221       0.256158       0.236511
            199       4035.390       1169.449       0.224685       0.236511
            200       3390.064       1263.212       0.271467       0.236511
            201       3463.478       1188.750       0.255523       0.236511
            202       3945.260       1039.560       0.208545       0.236511
            203       4209.882       1122.556       0.210515       0.236511
            204       4101.998        717.280       0.148836       0.178615
            205       3794.892        604.300       0.137366       0.178615
            206       3631.814        683.079       0.158307       0.178615
            207       3459.001        741.065       0.176441       0.178615
            208       3511.758        685.423       0.163306       0.178615
            209       3479.885        780.117       0.183126       0.178615
            210       3701.425        598.358       0.139160       0.178615
            211       3489.608        702.134       0.167504       0.178615
            212       2844.071        863.739       0.232951       0.236511
            213       2244.512        664.980       0.228555       0.236511
            214       2774.177        903.735       0.245720       0.236511
            215       2022.120        682.436       0.252328       0.236511
            216       2553.839        652.562       0.203518       0.236511
            217       3237.642        822.778       0.202634       0.236511
            218       3338.924        935.513       0.218862       0.236511
            219       3073.694        791.097       0.204693       0.236511
            220       3412.106        707.151       0.171670       0.236511
            221       2982.301       1097.905       0.269081       0.236511
            222       3263.717        729.576       0.182700       0.178615
            223       3376.712        405.730       0.107267       0.178615
            224       3821.943        694.298       0.153734       0.178615
            225       3572.390       1444.082       0.287868       0.236511
            226       3203.223       1277.825       0.285162       0.236511
            227       3432.403       1126.040       0.247023       0.236511
            228       3236.711       1275.840       0.282731       0.236511
            229       3384.128       1054.698       0.237607       0.236511
            230       3578.959        739.998       0.171337       0.236511
            231       3224.464        958.781       0.229196       0.236511
            232       3153.287        952.459       0.231982       0.236511
            233       3166.306        641.306       0.168427       0.178615
            234       3104.875        696.495       0.183222       0.178615
            235       3152.835        605.532       0.161116       0.178615
            236       3203.716        820.688       0.203928       0.178615
            237       3153.031        589.847       0.157592       0.178615
            238       3091.082        558.957       0.153137       0.178615
            239       3004.082        784.350       0.207038       0.178615
            240       3549.559        739.522       0.172420       0.178615
            241       3698.012        903.556       0.196358       0.178615
            242       3356.635        983.471       0.226601       0.178615
            243       3628.188        901.798       0.199073       0.178615
            244       3481.403        787.352       0.184445       0.178615
            245       3488.063        716.891       0.170487       0.178615
            246       2891.682        776.182       0.211617       0.178615
            247       2714.466        623.154       0.186706       0.178615
            248       2429.028        466.561       0.161128       0.178615
            249       2710.286        609.819       0.183675       0.178615
            250       2669.604        922.117       0.256734       0.178615
            251       2618.854        629.365       0.193757       0.178615
            252       2686.893        608.039       0.184538       0.178615
            253       2634.919        624.085       0.191496       0.178615
            254       3370.150        857.776       0.202883       0.178615
            255       3488.750        753.518       0.177622       0.178615
            256       3724.268        684.189       0.155199       0.178615
            257       3286.356       1001.886       0.233636       0.178615
            258       3396.416        794.734       0.189622       0.178615
            259       3245.947        865.584       0.210526       0.178615
            260       3482.566        625.933       0.152351       0.178615
            261       3312.908        673.772       0.169006       0.178615
            262       3148.761        684.044       0.178471       0.178615
            263       3154.975        915.574       0.224927       0.178615
            264       3019.512        684.054       0.184701       0.178615
            265       3123.673        967.792       0.236539       0.236511
            266       2856.167        944.169       0.248444       0.236511
            267       2808.973        909.159       0.244520       0.236511
            268       3097.468        902.697       0.225665       0.236511
            269       3058.504        937.231       0.234558       0.236511
            270       2539.604        955.470       0.273376       0.236511
            271       2608.672        944.837       0.265888       0.236511
            272       3081.492        921.727       0.230246       0.236511
            273       3952.535        864.190       0.179414       0.236511
            274       3178.765        972.866       0.234333       0.236511
            275       3085.744        978.437       0.240746       0.236511
            276       3002.488        769.799       0.204067       0.178615
            277       2922.990        778.758       0.210376       0.178615
            278       3501.364        438.879       0.111384       0.178615
            279       3809.245        419.857       0.099278       0.178615
            280       3137.252        270.534       0.079387       0.178615
            281       3465.964        661.348       0.160237       0.178615
            282       3803.298        806.390       0.174934       0.178615
            283       3236.524        562.977       0.148171       0.178615
            284       3338.462        771.765       0.187767       0.178615
            285       3053.545        583.411       0.160412       0.178615
            286       3181.813        618.538       0.162758       0.178615
            287       3207.104        574.297       0.151874       0.178615
            288       3098.663        777.821       0.200651       0.178615
            289       3110.876        520.498       0.143334       0.178615
            290       3677.822        412.600       0.100870       0.178615
            291       3312.091        759.328       0.186502       0.178615
            292       3461.995        955.384       0.216279       0.236511
            293       3703.765       1139.064       0.235206       0.236511
            294       3608.858       1071.147       0.228877       0.236511
            295       3243.642       1270.067       0.281380       0.236511
            296       3613.197       1158.730       0.242822       0.236511
            297       3945.087       1034.687       0.207778       0.178615
            298       4056.164        582.130       0.125505       0.178615
            299       3619.867        897.824       0.198735       0.178615
            300       3954.610        700.509       0.150481       0.178615
            301       3662.670        567.010       0.134055       0.178615
            302       3415.393        467.015       0.120290       0.178615
            303       4417.423        716.013       0.139480       0.178615
            304       4793.227        892.412       0.156959       0.178615
            305       4726.704        893.907       0.159041       0.178615
            306       3833.714        890.127       0.188433       0.178615
            307       4194.988       1109.642       0.209184       0.178615
            308       4599.261       1060.021       0.187307       0.178615
            309       3628.790        810.535       0.182581       0.178615
            310       4321.143       1269.708       0.227105       0.236511
            311       4614.980       1574.097       0.254335       0.236511
            312       4949.487       1513.831       0.234219       0.236511
            313       4721.586       1502.698       0.241425       0.236511
            314       4374.018       1371.223       0.238671       0.236511
            315       4494.140       1418.141       0.239864       0.236511
            316       5342.313       1427.649       0.210880       0.236511
            317       4977.033       1321.950       0.209867       0.236511
            318       4563.305       1337.679       0.226687       0.236511
            319       4495.768       1202.475       0.211026       0.236511
            320       4663.053       1139.911       0.196436       0.178615
            321       4737.874       1167.815       0.197744       0.178615
            322       4401.107       1227.384       0.218066       0.178615
            323       4523.323       1240.747       0.215255       0.178615
            324       4545.607       1220.849       0.211716       0.178615
            325       4650.124       1159.410       0.199570       0.178615
            326       4836.767       1134.822       0.190037       0.178615
            327       5562.037       1534.959       0.216283       0.178615
            328       5892.673       1422.375       0.194445       0.178615
            329       6018.334       1380.309       0.186562       0.178615
            330       5384.684       1695.633       0.239485       0.178615
            331       5499.717       1525.245       0.217118       0.178615
            332       6342.181       1170.898       0.155848       0.178615
            333       5045.403        844.677       0.143407       0.178615
            334       4903.691        894.058       0.154208       0.178615
            335       3519.738        957.173       0.213802       0.178615
            336       3398.315        900.995       0.209567       0.178615
            337       3421.732        816.798       0.192708       0.178615
            338       3323.670        792.264       0.192487       0.178615
            339       3262.988        837.808       0.204304       0.178615
            340       3541.168        891.731       0.201162       0.178615
            341       3386.100        901.559       0.210268       0.178615
            342       3234.652        779.921       0.194272       0.178615
            343       3536.468        565.621       0.137886       0.178615
            344       3867.070        756.485       0.163615       0.178615
            345       4249.931        739.153       0.148154       0.178615
            346       4549.638       1268.291       0.217997       0.178615
            347       4688.060       1205.705       0.204573       0.178615
            348       4738.273       1284.317       0.213250       0.178615
            349       4673.021       1274.120       0.214241       0.178615
            350       4827.898       1283.604       0.210031       0.178615
            351       4721.451       1262.468       0.210977       0.178615
            352       4389.807       1199.448       0.214599       0.178615
            353       4237.155        886.638       0.173043       0.178615
            354       4464.334        930.741       0.172517       0.178615
            355       3943.498        647.331       0.141005       0.178615
            356       3361.356        769.462       0.186274       0.178615
            357       3663.554        668.271       0.154270       0.178615
            358       3531.302        790.934       0.182992       0.178615
            359       3436.698        816.780       0.192026       0.178615
            360       3455.468        892.750       0.205314       0.178615
            361       3458.436        769.078       0.181922       0.178615
            362       3495.372        748.786       0.176427       0.178615
            363       3171.583        839.068       0.209210       0.178615
            364       3381.175        641.507       0.159472       0.178615
            365       3192.611        608.370       0.160056       0.178615
            366       3343.186        486.820       0.127107       0.178615
            367       3374.234        503.978       0.129951       0.178615
            368       3445.979        491.118       0.124741       0.178615
            369       3026.663        466.630       0.133579       0.178615
            370       3157.627        599.822       0.159636       0.178615
            371       3562.006        597.836       0.143716       0.178615
            372       4390.965       1029.950       0.189996       0.178615
            373       4363.260       1245.288       0.222034       0.178615
            374       4335.333       1220.535       0.219684       0.178615
            375       4043.101       1094.164       0.212986       0.178615
            376       4413.563        951.247       0.177312       0.178615
            377       4936.875       1255.414       0.202738       0.178615
            378       5047.772       1233.563       0.196385       0.178615
            379       5151.422       1234.294       0.193290       0.178615
            380       4773.562       1333.783       0.218390       0.178615
            381       4959.456       1270.503       0.203934       0.178615
            382       4942.317       1256.523       0.202703       0.178615
            383       5174.049       1175.347       0.185112       0.178615
            384       5087.869       1289.203       0.202162       0.178615
            385       5006.845       1408.571       0.219560       0.178615
            386       5072.242        959.143       0.159025       0.178615
            387       4654.604        949.118       0.169373       0.178615
            388       4604.588        995.914       0.177826       0.178615
            389       4443.595        861.288       0.162358       0.178615
            390       4456.887        968.675       0.178539       0.178615
            391       3960.181       1075.764       0.213617       0.178615
            392       3634.723       1191.663       0.246906       0.178615
            393       4159.430       1046.587       0.201034       0.178615
            394       4014.929        961.696       0.193243       0.178615
            395       3875.121       1255.160       0.244657       0.178615
            396       4584.579       1257.305       0.215222       0.178615
            397       5075.980       1277.012       0.201010       0.178615
            398       5655.834       1332.176       0.190637       0.178615
            399       4704.361       1225.329       0.206643       0.178615
            400       5071.398       1337.873       0.208740       0.178615
            401       5351.340       1246.120       0.188879       0.178615
            402       5347.144        909.282       0.145336       0.178615
            403       4614.543        827.175       0.152006       0.178615
            404       3904.872        744.720       0.160169       0.178615
            405       3445.094        811.120       0.190573       0.178615
            406       3910.566        805.326       0.170769       0.178615
            407       4168.980        859.965       0.171003       0.178615
            408       4093.030        911.083       0.182067       0.178615
            409       3796.852        827.970       0.179028       0.178615
            410       4224.356       1027.450       0.195637       0.178615
            411       4371.923       1037.564       0.191805       0.178615
            412       4717.295       1167.303       0.198366       0.178615
            413       4425.680       1622.220       0.268229       0.178615
            414       5232.251       1409.582       0.212228       0.178615
            415       4816.818       1074.046       0.182324       0.178615
            416       5363.085       1434.934       0.211081       0.178615
            417       5660.927       1491.450       0.208525       0.178615
            418       6021.571       1422.542       0.191096       0.178615
            419       5159.674       1160.043       0.183559       0.178615
            420       5920.459       1377.257       0.188724       0.178615
            421       5721.801       1298.065       0.184913       0.178615
            422       5564.728       1039.076       0.157345       0.178615
            423       4534.167       1073.172       0.191387       0.178615
            424       3927.569       1107.902       0.220019       0.178615
            425       3700.191       1021.728       0.216380       0.178615
            426       3697.818        989.295       0.211067       0.178615
            427       4118.367       1086.945       0.208815       0.178615
            428       3682.185       1070.291       0.225207       0.178615
            429       4538.947       1059.968       0.189317       0.178615
            430       4527.215       1006.295       0.181855       0.178615
            431       4492.811        784.334       0.148628       0.178615
            432       4334.651        938.336       0.177951       0.178615
            433       4603.264       1238.184       0.211965       0.236511
            434       4493.009       1263.230       0.219454       0.236511
            435       4410.150       1345.580       0.233781       0.236511
            436       4605.278       1317.629       0.222463       0.236511
            437       4617.088       1312.749       0.221380       0.236511
            438       4525.612       1397.146       0.235895       0.236511
            439       4528.274       1432.688       0.240345       0.236511
            440       4793.798       1404.279       0.226567       0.236511
            441       4331.379       1354.189       0.238180       0.236511
            442       4675.003       1341.128       0.222922       0.236511
            443       5164.197       1396.472       0.212855       0.236511
            444       5031.933       1465.914       0.225600       0.236511
            445       4136.072       1433.851       0.257427       0.236511
            446       3331.848       1073.310       0.243649       0.236511
            447       3763.778       1290.061       0.255264       0.236511
            448       3843.844        930.618       0.194916       0.236511
            449       3751.548        925.319       0.197850       0.236511
            450       3540.262        855.573       0.194633       0.236511
            451       3498.347       1000.544       0.222398       0.236511
            452       4172.594       1007.709       0.194527       0.236511
            453       3560.374       1008.262       0.220692       0.236511
            454       2884.152       1230.343       0.299027       0.236511
            455       3100.987        922.181       0.229218       0.236511
            456       2996.906       1241.069       0.292845       0.236511
            457       3348.770        977.814       0.226001       0.236511
            458       3457.777        671.118       0.162542       0.178615
            459       3060.864        763.167       0.199571       0.178615
            460       2978.050        739.943       0.199017       0.178615
            461       3321.328        796.046       0.193338       0.178615
            462       3165.112        452.455       0.125072       0.178615
            463       2934.911        374.950       0.113283       0.178615
            464       2876.735        506.492       0.149707       0.178615
            465       3033.062        462.896       0.132409       0.178615
            466       3141.172        534.119       0.145327       0.178615
            467       2779.815        716.013       0.204819       0.178615
            468       3611.858        371.796       0.093330       0.178615
            469       2807.827        604.907       0.177250       0.178615
            470       2448.136       1028.926       0.295918       0.325645
            471       2249.404       1097.703       0.327956       0.325645
            472       2721.197       1082.005       0.284498       0.325645
            473       2387.606        847.776       0.262033       0.325645
            474       2547.951       1100.958       0.301722       0.325645
            475       2821.505        862.803       0.234183       0.236511
            476       3435.701        519.081       0.131254       0.178615
            477       3216.387        576.775       0.152056       0.178615
            478       3662.852        475.882       0.114983       0.178615
            479       3230.431        566.242       0.149142       0.178615
            480       3548.616        642.261       0.153252       0.178615
            481       3325.748        573.380       0.147053       0.178615
            482       3229.408        876.221       0.213419       0.236511
            483       3079.864        935.471       0.232975       0.236511
            484       2881.835       1079.326       0.272477       0.236511
            485       3134.114        978.723       0.237968       0.236511
            486       2549.124       1183.605       0.317088       0.325645
            487       2096.484       1637.026       0.438468       0.325645
            488       2371.298       1430.296       0.376236       0.325645
            489       2438.611        797.689       0.246482       0.236511
            490       2316.833        800.034       0.256679       0.236511
            491       2568.424        924.066       0.264587       0.236511
            492       2741.907        959.637       0.259253       0.236511
            493       2332.425        709.822       0.233322       0.236511
            494       2476.859        734.826       0.228798       0.236511
            495       2691.599        863.599       0.242912       0.236511
            496       2602.215        941.660       0.265715       0.236511
            497       2845.919        899.782       0.240217       0.236511
            498       2952.158        935.824       0.240696       0.236511
            499       2809.045        998.630       0.262268       0.236511
            500       2736.657        931.657       0.253974       0.236511
            501       2746.463        921.164       0.251161       0.236511
            502       3127.764        914.157       0.226169       0.236511
            503       2909.454        999.884       0.255768       0.236511
            504       2542.237       1056.853       0.293644       0.236511
            505       3052.842        886.752       0.225087       0.236511
            506       3062.338        976.450       0.241768       0.236511
            507       3113.467        893.863       0.223057       0.236511
            508       3036.438       1030.418       0.253370       0.236511
            509       2908.505       1052.020       0.265626       0.236511
            510       3123.834        904.892       0.224610       0.236511
            511       2941.801        830.464       0.220150       0.236511
            512       3294.773       1023.785       0.237066       0.236511
            513       2912.053       1245.966       0.299654       0.325645
            514       2985.459       1035.936       0.257606       0.325645
            515       2932.638       1353.913       0.315851       0.325645
            516       2863.601       1585.899       0.356422       0.325645
            517       2598.126       1227.210       0.320811       0.325645
            518       2549.455       1292.371       0.336395       0.325645
            519       2501.921       1269.178       0.336554       0.325645
            520       2375.383       1340.395       0.360731       0.325645
            521       2345.741       1283.901       0.353727       0.325645
            522       2462.811       1184.752       0.324806       0.325645
            523       2368.775       1485.328       0.385389       0.325645
            524       2488.370       1299.818       0.343124       0.325645
            525       2314.834       1245.394       0.349807       0.325645
            526       3454.955        964.816       0.218295       0.236511
            527       3247.360        972.987       0.230547       0.236511
            528       2972.336       1213.980       0.289988       0.325645
            529       3372.634       1368.084       0.288582       0.325645
            530       2850.526       1426.458       0.333520       0.325645
            531       3400.313       1354.198       0.284824       0.325645
            532       2898.619       1415.745       0.328147       0.325645
            533       2461.022       1210.315       0.329666       0.325645
            534       2271.619       1109.696       0.328185       0.325645
            535       2850.573        746.675       0.207568       0.236511
            536       2391.571        708.719       0.228598       0.236511
            537       2084.338        755.693       0.266086       0.236511
            538       2060.178        692.645       0.251612       0.236511
            539       2144.157        778.865       0.266459       0.236511
            540       1877.361        733.940       0.281063       0.236511
            541       2601.486        604.526       0.188560       0.178615
            542       2885.210        596.261       0.171267       0.178615
            543       2152.158        747.880       0.257886       0.178615
            544       2651.877        649.966       0.196850       0.178615
            545       2827.486        399.421       0.123778       0.178615
            546       2414.855        531.093       0.180279       0.178615
            547       2668.408       1144.374       0.300142       0.325645
            548       2724.685        950.234       0.258573       0.325645
            549       2932.068       1005.197       0.255303       0.325645
            550       2710.302       1045.173       0.278307       0.325645
            551       2226.307       1008.600       0.311786       0.325645
            552       2131.730       1013.021       0.322131       0.325645
            553       2548.687        973.401       0.276370       0.325645
            554       2371.808       1109.757       0.318752       0.325645
            555       2064.951       1089.524       0.345390       0.325645
            556       2104.647        949.107       0.310800       0.325645
            557       2147.111        995.565       0.316789       0.325645
            558       2290.123        945.980       0.292321       0.325645
            559       2300.889       1053.872       0.314142       0.325645
            560       2386.121       1096.760       0.314900       0.325645
            561       2557.239       1138.379       0.308035       0.325645
            562       2358.916       1099.380       0.317896       0.325645
            563       2184.551       1066.550       0.328058       0.325645
            564       2166.561       1023.341       0.320806       0.325645
            565       2665.897       1094.696       0.291097       0.325645
            566       2634.752       1136.714       0.301399       0.325645
            567       2718.820       1195.646       0.305443       0.325645
            568       2885.687        963.020       0.250219       0.236511
            569       2846.560        903.171       0.240863       0.236511
            570       3018.339        867.435       0.223233       0.236511
            571       3099.206        864.139       0.218033       0.236511
            572       2721.655        915.426       0.251692       0.236511
            573       2898.515        937.850       0.244463       0.236511
            574       2950.059        922.432       0.238201       0.236511
            575       3128.867       1099.490       0.260028       0.236511
            576       3415.283       1187.114       0.257934       0.236511
            577       3362.934        868.959       0.205336       0.236511
            578       3148.641       1062.223       0.252258       0.236511
            579       3328.928       1120.107       0.251764       0.236511
            580       3468.886       1080.575       0.237517       0.236511
            581       3509.191        856.039       0.196104       0.236511
            582       3722.002        969.087       0.206580       0.236511
            583       3609.487       1131.698       0.238695       0.236511
            584       3715.392       1163.212       0.238431       0.236511
            585       3766.897       1241.910       0.247945       0.236511
            586       3645.734        833.920       0.186157       0.178615
            587       3328.508        695.142       0.172764       0.178615
            588       3681.386        810.656       0.180465       0.178615
            589       3744.898        656.442       0.149146       0.178615
            590       3720.916        878.901       0.191073       0.178615
            591       3457.818        839.505       0.195355       0.178615
            592       3200.648        670.158       0.173131       0.178615
            593       3197.349        697.642       0.179113       0.178615
            594       3403.292        711.569       0.172927       0.178615
            595       3525.803        662.052       0.158089       0.178615
            596       3054.518        674.114       0.180794       0.178615
            597       3065.551        570.806       0.156972       0.178615
            598       4026.609        598.344       0.129373       0.178615
            599       4851.251        432.445       0.081845       0.178615
            600       3895.032        662.268       0.145320       0.178615
            601       4500.088        549.171       0.108763       0.178615
            602       4422.770        564.389       0.113168       0.178615
            603       4387.850        536.098       0.108876       0.178615
            604       2997.279        868.453       0.224654       0.236511
            605       3035.818        824.489       0.213581       0.236511
            606       2902.645        867.779       0.230154       0.236511
            607       2997.833        869.910       0.224914       0.236511
            608       2600.940        770.612       0.228563       0.236511
            609       2559.045        616.566       0.194157       0.236511
            610       2559.464        779.378       0.233428       0.236511
            611       2347.239        907.832       0.278898       0.236511
            612       2628.821        747.513       0.221398       0.236511
            613       3361.328        522.437       0.134518       0.178615
            614       3241.574        906.030       0.218447       0.178615
            615       3047.800        928.525       0.233513       0.178615
            616       3073.633        836.986       0.214029       0.178615
            617       2737.763        822.409       0.231003       0.178615
            618       2986.113        599.993       0.167310       0.178615
            619       3093.232        587.685       0.159657       0.178615
            620       3145.736        495.590       0.136102       0.178615
            621       3042.984        528.656       0.148015       0.178615
            622       3139.417        416.758       0.117193       0.178615
            623       3271.473        613.859       0.157994       0.178615
            624       3120.775        615.851       0.164815       0.178615
            625       3041.295        671.397       0.180838       0.178615
            626       3043.491        739.733       0.195530       0.178615
            627       3313.890        818.536       0.198076       0.178615
            628       3091.900        721.779       0.189260       0.178615
            629       3222.461        791.134       0.197114       0.178615
            630       3202.048        799.964       0.199891       0.178615
            631       3277.553        728.588       0.181868       0.178615
            632       3283.995        823.733       0.200533       0.178615
            633       3055.960        989.586       0.244611       0.236511
            634       3013.030       1048.691       0.258189       0.236511
            635       3216.414        980.979       0.233711       0.236511
            636       2905.036       1029.687       0.261692       0.236511
            637       2937.336       1053.772       0.264030       0.236511
            638       3361.228       1006.595       0.230457       0.236511
            639       2984.046        779.557       0.207131       0.236511
            640       2841.801        780.607       0.215494       0.236511
            641       3152.307        723.077       0.186582       0.236511
            642       2797.334        671.677       0.193622       0.236511
            643       2772.510       1189.015       0.300141       0.325645
            644       2768.989       1114.906       0.287059       0.325645
            645       2225.768       1160.314       0.342672       0.325645
            646       2682.004       1021.651       0.275849       0.236511
            647       2745.873        976.694       0.262371       0.236511
            648       2761.546        831.826       0.231489       0.236511
            649       2731.000        887.991       0.245370       0.236511
            650       2748.040        812.999       0.228304       0.236511
            651       2819.435        777.550       0.216167       0.236511
            652       2649.039        799.542       0.231847       0.236511
            653       2756.717        870.979       0.240092       0.236511
            654       2739.557        827.284       0.231937       0.236511
            655       2550.827        805.848       0.240073       0.236511
            656       2463.970        784.112       0.241408       0.236511
            657       2495.013        992.058       0.284496       0.236511
            658       4132.154        466.096       0.101364       0.178615
            659       3199.823        759.206       0.191766       0.178615
            660       3624.252        652.386       0.152547       0.178615
            661       3541.875        768.959       0.178378       0.178615
            662       3063.296        618.975       0.168096       0.178615
            663       2519.068       1555.343       0.381734       0.325645
            664       2415.372       1267.412       0.344145       0.325645
            665       2815.975        883.089       0.238733       0.236511
            666       2698.148        782.680       0.224855       0.236511
            667       2463.074        840.568       0.254437       0.236511
            668       2302.825        886.119       0.277872       0.236511
            669       2653.115        862.477       0.245329       0.236511
            670       2651.500        845.971       0.241881       0.236511
            671       2647.459        628.533       0.191860       0.236511
            672       2336.339        813.856       0.258351       0.236511
            673       2483.929        898.892       0.265723       0.236511
            674       2410.244       1265.439       0.344273       0.325645
            675       2189.543       1329.113       0.377733       0.325645
            676       2806.484       1503.679       0.348868       0.325645
            677       2207.434       1409.025       0.389614       0.325645
            678       2092.220       1090.971       0.342729       0.325645
            679       2228.081       1445.726       0.393523       0.325645
            680       2927.555        727.066       0.198944       0.178615
            681       3271.872        749.871       0.186454       0.178615
            682       3593.221        660.790       0.155333       0.178615
            683       3536.275        657.953       0.156871       0.178615
            684       3419.558        575.611       0.144077       0.178615
            685       3312.258        808.273       0.196157       0.178615
            686       3552.970        805.944       0.184896       0.178615
            687       3675.511        920.681       0.200314       0.178615
            688       2533.179       1185.736       0.318839       0.325645
            689       2339.163       1166.840       0.332812       0.325645
            690       2261.645       1261.314       0.358027       0.325645
            691       2512.497       1236.683       0.329854       0.325645
            692       2511.021       1069.352       0.298671       0.325645
            693       2459.967       1151.116       0.318773       0.325645
            694       2552.711        841.697       0.247966       0.236511
            695       2636.988       1030.398       0.280962       0.236511
            696       2563.938        682.003       0.210110       0.236511
            697       2651.447        680.802       0.204307       0.236511
            698       2636.685        725.765       0.215844       0.236511
            699       2620.159        484.815       0.156141       0.178615
            700       2312.643        429.820       0.156728       0.178615
