# Supplementary material for: The role of auxiliary domains in modulating CHD4 activity suggests mechanistic commonality between enzyme families
Source: Nat Commun. 2022 Dec 6;13:7524. doi: 10.1038/s41467-022-35002-0 (PMC9726900; doi:10.1038/s41467-022-35002-0)
Supplement: Supplementary file 6 — source data [file 41467_2022_35002_MOESM6_ESM.zip › smFRET_Source_data/figure_7A/A/CHD4(499-1912) 1mM ATP 200ms/48.dat]

              1       2385.853       5213.722       0.686054       0.735055
              2       2197.784       5107.693       0.699159       0.735055
              3       2275.203       5052.244       0.689496       0.735055
              4       2482.390       4932.517       0.665216       0.735055
              5       1114.331       5097.947       0.820624       0.735055
              6       2815.648       4919.708       0.636003       0.735055
              7       1786.626       4891.782       0.732477       0.735055
              8        682.841       5191.640       0.883761       0.735055
              9        660.673       5014.927       0.883594       0.735055
             10        633.999       5205.085       0.891422       0.735055
             11        558.057       5321.254       0.905081       0.735055
             12        369.825       5492.025       0.936910       0.735055
             13        682.868       5215.757       0.884233       0.735055
             14        929.374       5104.411       0.845972       0.735055
             15       1133.232       4482.145       0.798191       0.735055
             16        799.439       4412.742       0.846621       0.735055
             17        628.433       4219.728       0.870377       0.735055
             18        886.373       4477.822       0.834761       0.735055
             19       1154.058       4532.288       0.797047       0.735055
             20        704.612       4564.786       0.866282       0.735055
             21        486.788       4281.714       0.897916       0.735055
             22        678.845       4164.498       0.859840       0.735055
             23       1030.584       4521.271       0.814371       0.735055
             24       1437.657       4817.710       0.770172       0.735055
             25       1463.854       4276.587       0.744993       0.735055
             26       1558.094       4806.494       0.755193       0.735055
             27       1021.496       4782.641       0.824005       0.735055
             28       1756.061       5426.605       0.755514       0.735055
             29       1671.046       4661.677       0.736125       0.735055
             30       1419.008       5088.099       0.781930       0.735055
             31       2147.322       5359.500       0.713951       0.735055
             32       2265.534       4089.059       0.643481       0.735055
             33       1997.947       3978.223       0.665681       0.735055
             34       2105.128       4668.519       0.689218       0.735055
             35       1906.626       4606.621       0.707270       0.735055
             36       2514.371       4486.474       0.640848       0.735055
             37       2255.059       4081.060       0.644095       0.735055
             38       1881.381       4577.341       0.708707       0.735055
             39       1618.345       4044.594       0.714222       0.735055
             40       1708.127       4198.218       0.710798       0.735055
             41       2022.442       4168.897       0.673343       0.735055
             42       2333.575       4153.606       0.640279       0.735055
             43       1749.615       3931.990       0.692056       0.735055
             44       1107.797       3851.751       0.776633       0.735055
             45        782.581       3820.871       0.830001       0.735055
             46        731.143       3902.504       0.842210       0.735055
             47       1649.030       3760.688       0.695173       0.735055
             48       1113.632       3766.002       0.771780       0.735055
             49        423.748       3771.797       0.899001       0.735055
             50        410.226       3966.002       0.906260       0.735055
             51       1267.071       3872.539       0.753469       0.735055
             52       1468.542       3833.977       0.723048       0.735055
             53       2338.108       4541.784       0.660153       0.735055
             54       1734.926       4367.770       0.715711       0.735055
             55       1243.632       3769.416       0.751921       0.735055
             56        870.643       3900.886       0.817534       0.735055
             57       1824.005       3900.433       0.681365       0.735055
             58       1533.049       4062.269       0.726012       0.735055
             59       1761.651       3578.291       0.670099       0.735055
             60       1766.255       3609.415       0.671435       0.735055
             61       1911.411       3972.669       0.675155       0.735055
             62        978.262       3560.032       0.784443       0.735055
             63       1583.421       4007.768       0.716801       0.735055
             64       2361.295       4565.820       0.659123       0.735055
             65       2444.685       4659.970       0.655904       0.735055
             66       2454.873       4736.174       0.658621       0.735055
             67       2348.983       4745.957       0.668921       0.735055
             68       2617.625       4655.164       0.640080       0.735055
             69       2646.844       4462.500       0.627695       0.735055
             70       2334.069       4534.913       0.660202       0.735055
             71       2351.910       4790.305       0.670703       0.735055
             72       2292.307       4769.432       0.675391       0.735055
             73       2322.897       4673.533       0.667988       0.735055
             74       2212.147       4541.636       0.672458       0.735055
             75       2136.818       4107.185       0.657781       0.735055
             76       2037.545       4045.929       0.665069       0.735055
             77       1663.960       4184.412       0.715483       0.735055
             78       2046.621       4183.322       0.671486       0.735055
             79       2017.970       4167.807       0.673773       0.735055
             80       1116.767       4112.237       0.786428       0.735055
             81       2031.615       4530.883       0.690420       0.735055
             82       2066.564       4186.786       0.669527       0.735055
             83       2199.477       3565.093       0.618449       0.581168
             84       2419.146       3457.973       0.588379       0.581168
             85       2518.208       3521.660       0.583069       0.581168
             86       2533.187       3432.999       0.575409       0.581168
             87       2783.004       3593.090       0.563525       0.581168
             88       2514.501       3832.505       0.603829       0.581168
             89       2261.194       3724.356       0.622225       0.581168
             90       1951.244       3960.660       0.669947       0.735055
             91       1742.991       4019.883       0.697548       0.735055
             92       1527.773       4132.070       0.730068       0.735055
             93       1916.613       3888.385       0.669834       0.735055
             94       1733.056       3939.189       0.694467       0.735055
             95       1350.926       3952.822       0.745288       0.735055
             96       1339.056       4108.295       0.754182       0.735055
             97       1402.267       4298.752       0.754032       0.735055
             98       1892.222       3995.328       0.678606       0.735055
             99       1387.995       4255.248       0.754043       0.735055
            100       1638.636       3968.148       0.707741       0.735055
            101       2345.800       3717.658       0.613125       0.735055
            102       1904.323       3293.323       0.633618       0.735055
            103       1769.247       4291.873       0.708099       0.735055
            104       1967.568       4393.820       0.690701       0.735055
            105       1597.935       5114.147       0.761932       0.735055
            106       1697.036       4328.775       0.718372       0.735055
            107        793.742       4175.151       0.840258       0.735055
            108        678.159       4017.881       0.855589       0.735055
            109       1004.491       3937.462       0.796742       0.735055
            110       1105.116       3866.600       0.777719       0.735055
            111        723.755       3629.280       0.833736       0.735055
            112        841.044       4148.858       0.831451       0.735055
            113        855.274       3968.429       0.822693       0.735055
            114       1117.471       3739.094       0.769905       0.735055
            115       1316.548       3590.426       0.731699       0.735055
            116       2299.133       3665.506       0.614539       0.735055
            117       1741.248       3741.927       0.682438       0.735055
            118       1772.093       3868.877       0.685853       0.735055
            119       1518.728       3889.955       0.719206       0.735055
            120       1726.435       3679.755       0.680656       0.735055
            121       2225.658       3661.745       0.621963       0.735055
            122       1846.681       3687.986       0.666343       0.735055
            123       1779.718       3811.420       0.681690       0.735055
            124       1479.922       2902.627       0.662315       0.735055
            125       2054.909       2290.644       0.527124       0.581168
            126       2132.762       2449.886       0.534601       0.581168
            127       2533.851       2170.968       0.461435       0.449437
            128       2914.440       2121.634       0.421287       0.449437
            129       2278.853       2419.963       0.515016       0.581168
            130       2056.176       3090.024       0.600448       0.581168
            131       2771.669       2952.069       0.515759       0.581168
            132       2821.120       2870.585       0.504345       0.449437
            133       2777.069       2792.868       0.501418       0.449437
            134       3129.328       2803.187       0.472512       0.449437
            135       2930.983       2969.623       0.503274       0.449437
            136       3141.820       2527.621       0.445833       0.449437
            137       3165.492       2390.798       0.430287       0.449437
            138       3154.730       2634.985       0.455115       0.449437
            139       3108.112       2097.033       0.402877       0.449437
            140       3650.171       2617.657       0.417634       0.449437
            141       3065.629       2804.850       0.477789       0.449437
            142       2593.656       2042.227       0.440526       0.449437
            143       1779.937       2274.677       0.561009       0.581168
            144       1495.400       2394.975       0.615615       0.581168
            145       1900.710       2088.121       0.523492       0.581168
            146       2281.991       2358.716       0.508266       0.581168
            147       1969.107       2145.540       0.521440       0.581168
            148       2369.560       2277.002       0.490040       0.581168
            149       2221.132       2387.680       0.518068       0.581168
            150       1899.037       3213.168       0.628529       0.581168
            151       1848.072       2223.412       0.546094       0.581168
            152       1544.375       2158.646       0.582942       0.581168
            153       1717.387       2176.069       0.558904       0.581168
            154       1608.062       2212.999       0.579158       0.581168
            155       1845.401       2112.160       0.533702       0.581168
            156       1586.580       2595.444       0.620619       0.581168
            157       1575.235       2151.310       0.577293       0.581168
            158       1734.373       2142.004       0.552579       0.581168
            159       1628.862       2198.159       0.574379       0.581168
            160       1997.298       2126.323       0.515645       0.581168
            161       2662.316       1998.068       0.428735       0.449437
            162       2803.597       2300.854       0.450754       0.449437
            163       3086.417       2529.319       0.450398       0.449437
            164       2063.116       2942.062       0.587804       0.581168
            165       1844.585       2945.978       0.614954       0.581168
            166       2806.604       2602.653       0.481148       0.581168
            167       1187.080       2996.028       0.716221       0.581168
            168       1691.542       2852.773       0.627767       0.581168
            169       1949.007       2752.043       0.585410       0.581168
            170       2446.662       3265.755       0.571694       0.581168
            171       2259.627       3314.820       0.594646       0.581168
            172       2036.932       3364.424       0.622885       0.581168
            173       2368.931       3120.661       0.568469       0.581168
            174       2063.467       3375.824       0.620637       0.581168
            175       2143.984       3276.032       0.604432       0.581168
            176       1485.897       2514.684       0.628580       0.581168
            177        976.617       2464.573       0.716198       0.581168
            178       1745.633       2414.937       0.580434       0.581168
            179       2074.396       2516.906       0.548190       0.581168
            180       1205.307       2374.210       0.663277       0.581168
            181       1824.071       2495.327       0.577702       0.581168
            182       2091.418       2424.802       0.536910       0.581168
            183       1941.455       2380.189       0.550760       0.581168
            184       1849.474       2546.669       0.579296       0.581168
            185       1186.755       2832.001       0.704696       0.581168
            186       1697.436       2623.123       0.607126       0.581168
            187       1902.265       2156.836       0.531358       0.581168
            188       1640.202       2516.582       0.605416       0.581168
            189       1838.019       2249.773       0.550364       0.581168
            190       2021.217       1907.173       0.485485       0.449437
            191       2273.849       1987.895       0.466451       0.449437
            192       2287.739       1795.190       0.439682       0.449437
            193       2681.143       1813.871       0.403530       0.449437
            194       2290.097       1910.995       0.454881       0.449437
            195       2241.086       2044.710       0.477090       0.449437
            196       1935.021       2091.461       0.519426       0.449437
            197       2227.284       2194.962       0.496346       0.449437
            198       2393.416       2139.314       0.471970       0.449437
            199       2452.719       1955.569       0.443612       0.449437
            200       2588.853       1806.485       0.411000       0.449437
            201       2337.841       1995.888       0.460547       0.449437
            202       2312.033       2033.891       0.468000       0.449437
            203       2552.116       1894.072       0.425999       0.449437
            204       2413.194       1656.834       0.407082       0.449437
            205       2108.462       1768.476       0.456153       0.449437
            206       2311.883       1798.328       0.437527       0.449437
            207       2053.346       1711.927       0.454662       0.449437
            208       1918.431       1749.765       0.477010       0.449437
            209       2415.909       1842.061       0.432615       0.449437
            210       2667.119       1797.922       0.402666       0.449437
            211       2143.593       1789.536       0.454990       0.449437
            212       3141.077       2054.267       0.395405       0.449437
            213       3099.020       2044.369       0.397475       0.449437
            214       2499.242       1863.699       0.427166       0.449437
            215       2839.489       2249.463       0.442029       0.449437
            216       2604.990       2210.965       0.459092       0.449437
            217       2570.854       2280.626       0.470089       0.449437
            218       2320.893       2251.278       0.492387       0.449437
            219       2229.329       2251.243       0.502445       0.449437
            220       1930.026       2802.078       0.592142       0.581168
            221       3124.444       2371.659       0.431516       0.449437
            222       4202.190       2149.328       0.338396       0.449437
            223       2458.200       2283.658       0.481596       0.449437
            224       3017.385       2452.838       0.448398       0.449437
            225       4130.903       1848.449       0.309139       0.294254
            226       3780.365       2284.275       0.376655       0.294254
            227       4073.870       2045.893       0.334309       0.294254
            228       4129.496       1581.695       0.276947       0.294254
            229       4529.290       1758.071       0.279620       0.294254
            230       4772.529       1987.853       0.294044       0.294254
            231       4258.224       1783.852       0.295238       0.294254
            232       5361.893       1963.209       0.268011       0.294254
            233       5276.623       2545.888       0.325457       0.294254
            234       5021.428       2539.651       0.335885       0.294254
            235       5218.246       1015.903       0.162958       0.294254
            236       4037.101       1771.798       0.305014       0.294254
            237       4343.276       1888.296       0.303021       0.294254
            238       4848.933       1663.818       0.255471       0.294254
            239       4005.497       2006.253       0.333722       0.294254
            240       4756.403       1604.474       0.252241       0.294254
            241       4534.843       1961.099       0.301896       0.294254
            242       4793.650       1887.264       0.282486       0.294254
            243       5149.928       1632.683       0.240716       0.294254
            244       4604.981       1890.541       0.291053       0.294254
            245       4852.834       2313.002       0.322782       0.294254
            246       4417.851       2378.135       0.349932       0.294254
            247       4788.437       2465.579       0.339892       0.294254
            248       4198.830       2138.036       0.337396       0.294254
            249       2324.570       2505.417       0.518721       0.449437
            250       2848.663       2738.481       0.490140       0.449437
            251       2984.372       2683.762       0.473482       0.449437
            252       2946.617       2680.518       0.476356       0.449437
            253       2936.468       2692.428       0.478323       0.449437
            254       3070.353       2837.701       0.480311       0.449437
            255       2779.616       2890.587       0.509786       0.449437
            256       3027.092       2647.419       0.466546       0.449437
            257       2937.815       2762.812       0.484650       0.449437
            258       2714.661       2790.102       0.506852       0.449437
            259       1611.264       2995.375       0.650230       0.581168
            260       2780.857       1799.395       0.392859       0.449437
            261       2626.800       2043.088       0.437503       0.449437
            262       2436.325       2003.441       0.451249       0.449437
            263       2495.797       2115.364       0.458749       0.449437
            264       2378.743       2162.655       0.476209       0.449437
            265       2496.103       2072.479       0.453637       0.449437
            266       3390.749       2143.402       0.387305       0.449437
            267       2753.206       1966.075       0.416605       0.449437
            268       3251.669       2208.278       0.404450       0.449437
            269       3439.412       2253.135       0.395804       0.449437
            270       3450.168       2054.407       0.373218       0.449437
            271       3403.651       2133.913       0.385352       0.449437
            272       2530.129       1858.248       0.423448       0.449437
            273       1965.631       1726.481       0.467613       0.449437
            274       2325.547       1612.257       0.409430       0.449437
            275       3275.832       2340.695       0.416751       0.449437
            276       1537.256       1184.415       0.435179       0.449437
            277       2073.192       1686.946       0.448639       0.449437
            278       2482.731       1797.868       0.420004       0.449437
            279       2683.839       1625.594       0.377218       0.449437
            280       2076.509       2531.365       0.549356       0.581168
            281       1943.269       2681.101       0.579777       0.581168
            282       2314.447       2682.817       0.536857       0.581168
            283       2001.041       2878.191       0.589886       0.581168
            284       1963.156       2904.651       0.596706       0.581168
            285       2174.066       3188.264       0.594567       0.581168
            286       1343.575       2607.764       0.659970       0.581168
            287       2343.243       2864.663       0.550060       0.581168
            288       1827.854       2875.093       0.611339       0.581168
            289       1789.427       2685.908       0.600158       0.581168
            290       1687.884       3014.065       0.641025       0.581168
            291       2367.310       3243.367       0.578070       0.581168
            292       2488.431       2889.184       0.537261       0.581168
            293       2565.675       2736.539       0.516113       0.581168
            294       2181.005       3364.644       0.606718       0.581168
            295       3252.009       2485.421       0.433194       0.449437
            296       2374.643       2571.495       0.519900       0.449437
            297       3664.238        396.218       0.097580       0.100460
            298       3663.119        387.136       0.095583       0.100460
            299       3314.670        445.719       0.118530       0.100460
            300       3042.755        372.180       0.108986       0.100460
            301       3428.459        247.415       0.067308       0.100460
            302       3081.655        266.650       0.079637       0.100460
            303       2852.505        468.799       0.141149       0.100460
            304       3245.462        131.241       0.038867       0.100460
            305       3336.571        134.327       0.038701       0.100460
            306       2929.769        187.653       0.060195       0.100460
            307       2943.234        198.516       0.063186       0.100460
            308       3386.188        174.135       0.048910       0.100460
            309       3415.744        183.770       0.051054       0.100460
            310       3365.464        257.578       0.071094       0.100460
            311       3031.450        203.551       0.062921       0.100460
            312       3413.447         38.459       0.011141       0.100460
            313       3258.403        142.837       0.041996       0.100460
            314       3458.674         98.815       0.027777       0.100460
            315       2655.857        191.087       0.067120       0.100460
            316       3127.443        380.835       0.108553       0.100460
            317       2878.382        283.000       0.089518       0.100460
            318       2887.706        368.457       0.113157       0.100460
            319       3181.408        511.353       0.138475       0.100460
            320       3600.541        277.329       0.071516       0.100460
            321       2527.833        406.236       0.138455       0.100460
            322       2535.928        583.242       0.186986       0.100460
            323       2833.885        490.072       0.147436       0.100460
            324       2730.493        521.993       0.160490       0.100460
            325       2602.900        440.288       0.144680       0.100460
            326       2787.193        270.104       0.088347       0.100460
            327       2784.331        456.896       0.140964       0.100460
            328       2688.933        550.536       0.169946       0.100460
            329       2689.223        714.388       0.209891       0.100460
            330       2910.861        760.048       0.207046       0.100460
            331       3208.584        705.858       0.180321       0.100460
            332       3101.883        683.807       0.180629       0.100460
            333       2859.113        604.461       0.174519       0.100460
            334       2853.621        715.983       0.200578       0.100460
            335       3179.491        749.082       0.190675       0.100460
            336       3155.533        319.858       0.092035       0.100460
            337       3423.473         40.268       0.011626       0.100460
            338       3654.884        275.739       0.070151       0.100460
            339       3691.476        104.202       0.027453       0.100460
            340       3735.233        224.592       0.056718       0.100460
            341       3341.278        360.823       0.097464       0.100460
            342       3374.032        698.610       0.171537       0.100460
            343       3896.319        465.616       0.106745       0.100460
            344       3937.715        554.724       0.123479       0.100460
            345       4064.732        639.530       0.135947       0.100460
            346       3613.026        591.918       0.140767       0.100460
            347       3275.367        381.614       0.104352       0.100460
            348       2773.398        387.222       0.122515       0.100460
            349       2742.553        414.712       0.131352       0.100460
            350       2805.717        421.171       0.130519       0.100460
            351       2952.400        430.749       0.127322       0.100460
            352       2465.084        387.983       0.135988       0.100460
            353       3249.180        444.847       0.120423       0.100460
            354       2859.715        419.303       0.127874       0.100460
            355       2821.114        310.862       0.099254       0.100460
            356       2852.630        398.201       0.122492       0.100460
            357       3158.241        264.598       0.077304       0.100460
            358       3593.450        183.220       0.048514       0.100460
            359       3832.411        249.890       0.061213       0.100460
            360       4266.534        216.400       0.048272       0.100460
            361       4644.159         74.523       0.015793       0.100460
            362       3894.062        -43.743      -0.011361       0.100460
            363       3910.520        135.932       0.033593       0.100460
            364       4139.941        207.337       0.047693       0.100460
            365       3906.946        173.830       0.042597       0.100460
            366       3444.479        126.441       0.035408       0.100460
            367       3093.160         72.081       0.022773       0.100460
            368       2444.026        -74.095      -0.031264       0.100460
            369       2736.364        287.087       0.094953       0.100460
            370       2877.500         89.471       0.030156       0.100460
            371       2914.551        481.274       0.141725       0.100460
            372       2646.594        987.654       0.271763       0.294254
            373       2689.508        809.259       0.231298       0.294254
            374       3387.217        827.681       0.196370       0.294254
            375       2545.909       1011.369       0.284310       0.294254
            376       2863.482        764.522       0.210728       0.294254
            377       3440.450        443.142       0.114106       0.100460
            378       3290.081        785.041       0.192642       0.100460
            379       4388.599        -23.715      -0.005433       0.100460
            380       3738.950          0.838       0.000224       0.100460
            381       3037.411        162.526       0.050790       0.100460
            382       3182.549        307.252       0.088043       0.100460
            383       2913.004         -6.062      -0.002085       0.100460
            384       3033.431        -15.925      -0.005277       0.100460
            385       3101.341        380.386       0.109252       0.100460
            386       2978.012        414.077       0.122071       0.100460
            387       3174.981        413.342       0.115191       0.100460
            388       3174.523        370.948       0.104626       0.100460
            389       3122.880        405.256       0.114864       0.100460
            390       2997.372        371.960       0.110396       0.100460
            391       2936.659        436.962       0.129523       0.100460
            392       2666.490        648.949       0.195736       0.100460
            393       3015.342        470.070       0.134868       0.100460
            394       2822.322        449.229       0.137314       0.100460
            395       2417.646        417.455       0.147245       0.100460
            396       2714.926        538.851       0.165608       0.100460
            397       2675.858        312.487       0.104569       0.100460
            398       2738.945        396.428       0.126437       0.100460
            399       3034.855        -18.420      -0.006107       0.100460
            400       2705.572        412.110       0.132185       0.100460
