# Supplementary material for: The role of auxiliary domains in modulating CHD4 activity suggests mechanistic commonality between enzyme families
Source: Nat Commun. 2022 Dec 6;13:7524. doi: 10.1038/s41467-022-35002-0 (PMC9726900; doi:10.1038/s41467-022-35002-0)
Supplement: Supplementary file 6 — source data [file 41467_2022_35002_MOESM6_ESM.zip › smFRET_Source_data/figure_7A/A/CHD4(499-1912) 1mM ATP 200ms/74.dat]

              1        186.509       2625.649       0.933678       0.861251
              2        -22.456       2602.760       1.008703       0.861251
              3        326.769       2677.914       0.891247       0.861251
              4        874.545       2807.639       0.762493       0.772648
              5        888.321       2617.605       0.746623       0.772648
              6        933.611       2714.569       0.744089       0.772648
              7        892.410       2657.265       0.748594       0.772648
              8        803.333       2864.859       0.781000       0.772648
              9        869.370       3010.738       0.775942       0.772648
             10        722.903       2305.100       0.761261       0.772648
             11        666.167       2087.831       0.758109       0.772648
             12        206.404       2142.241       0.912118       0.861251
             13        347.296       2508.054       0.878370       0.861251
             14        618.596       2128.885       0.774850       0.772648
             15        466.837       2214.952       0.825923       0.772648
             16        571.166       2698.110       0.825293       0.772648
             17        697.678       3149.413       0.818648       0.772648
             18       1068.489       2366.515       0.688941       0.772648
             19       1264.008       2486.044       0.662936       0.772648
             20        650.319       3027.067       0.823157       0.772648
             21        748.168       2864.455       0.792902       0.772648
             22       1001.270       2412.666       0.706711       0.772648
             23        514.139       2933.323       0.850865       0.861251
             24        148.382       2499.917       0.943971       0.861251
             25         18.158       2421.485       0.992557       0.861251
             26        341.258       2535.598       0.881378       0.861251
             27        398.920       2503.156       0.862540       0.861251
             28        289.451       2578.286       0.899066       0.861251
             29        483.253       2608.561       0.843699       0.861251
             30        717.614       2930.475       0.803290       0.861251
             31        570.643       2604.976       0.820305       0.861251
             32        540.594       2902.696       0.843001       0.861251
             33        187.371       3330.005       0.946730       0.861251
             34        150.299       2575.739       0.944865       0.861251
             35        276.486       2411.435       0.897138       0.861251
             36        720.831       2616.752       0.784026       0.861251
             37        580.915       2843.348       0.830353       0.861251
             38        533.005       2815.337       0.840815       0.861251
             39        542.553       2830.407       0.839146       0.861251
             40        559.495       2857.785       0.836275       0.861251
             41        535.941       2758.553       0.837322       0.861251
             42        419.396       2679.861       0.864679       0.861251
             43        625.068       2806.065       0.817825       0.772648
             44        694.339       2658.069       0.792884       0.772648
             45        547.447       2708.683       0.831872       0.772648
             46        523.282       2623.390       0.833703       0.772648
             47        686.502       2851.353       0.805955       0.772648
             48       1038.007       2843.162       0.732553       0.772648
             49        752.509       2598.287       0.775424       0.772648
             50        563.590       2535.002       0.818114       0.772648
             51        589.444       2391.570       0.802267       0.772648
             52        518.675       2514.893       0.829022       0.772648
             53        763.920       2707.204       0.779921       0.772648
             54        690.794       2825.119       0.803524       0.772648
             55        626.820       2464.617       0.797240       0.772648
             56        691.319       2737.455       0.798377       0.772648
             57        662.223       2709.040       0.803568       0.772648
             58        438.984       2525.997       0.851944       0.772648
             59        483.627       2819.221       0.853573       0.772648
             60        524.817       2614.936       0.832848       0.772648
             61        463.648       2512.962       0.844236       0.772648
             62        530.215       2300.821       0.812714       0.772648
             63        436.644       2535.101       0.853068       0.772648
             64        540.409       2461.878       0.820001       0.772648
             65        543.277       2090.695       0.793742       0.772648
             66        851.374       2163.449       0.717604       0.772648
             67       1158.917       2360.964       0.670751       0.772648
             68        472.748       2444.695       0.837958       0.861251
             69        304.057       2574.459       0.894370       0.861251
             70        573.199       2383.184       0.806115       0.861251
             71        494.741       2374.145       0.827549       0.861251
             72        441.364       2425.394       0.846041       0.861251
             73        355.672       2394.507       0.870673       0.861251
             74        439.765       2460.283       0.848359       0.861251
             75        316.397       2393.027       0.883224       0.861251
             76        432.412       2421.767       0.848499       0.861251
             77        466.243       2463.497       0.840859       0.861251
             78        607.842       2309.438       0.791641       0.861251
             79        764.244       1897.949       0.712927       0.682725
             80        830.545       1940.570       0.700285       0.682725
             81        899.633       1826.811       0.670034       0.682725
             82        602.484       2058.694       0.773603       0.682725
             83        783.811       2007.735       0.719220       0.682725
             84        975.457       2309.332       0.703038       0.682725
             85        728.224       1907.079       0.723666       0.682725
             86       1004.834       2239.555       0.690286       0.682725
             87       1049.988       2173.861       0.674306       0.682725
             88       1173.935       1776.870       0.602164       0.682725
             89        801.581       2054.833       0.719375       0.682725
             90        881.176       1856.666       0.678150       0.682725
             91        888.679       1958.815       0.687908       0.682725
             92        919.379       1733.969       0.653502       0.682725
             93        784.517       1955.362       0.713667       0.682725
             94        554.616       1421.463       0.719335       0.682725
             95        512.464       1463.810       0.740692       0.772648
             96        591.365       1577.055       0.727283       0.772648
             97        585.869       1704.698       0.744225       0.772648
             98        310.679       1121.285       0.783040       0.772648
             99        417.785       1436.108       0.774644       0.772648
            100        487.836       1997.818       0.803739       0.772648
            101        408.297       1800.517       0.815151       0.772648
            102        343.979       2259.453       0.867875       0.772648
            103        353.105       1641.302       0.822952       0.772648
            104        790.649       1639.810       0.674692       0.682725
            105        787.388       1889.062       0.705809       0.682725
            106        859.454       1913.852       0.690098       0.682725
            107        703.927       1959.006       0.735657       0.682725
            108       1257.072       1860.174       0.596736       0.682725
            109        736.362       2025.555       0.733387       0.772648
            110        675.896       2754.829       0.802987       0.772648
            111        700.891       2529.170       0.783010       0.772648
            112        719.897       2496.296       0.776165       0.772648
            113        653.240       2611.177       0.799891       0.772648
            114        782.994       2418.112       0.755399       0.772648
            115        771.481       2111.459       0.732398       0.772648
            116        706.348       2099.907       0.748295       0.772648
            117        796.663       2104.389       0.725388       0.772648
            118        889.096       2091.002       0.701655       0.772648
            119        625.547       2048.453       0.766063       0.772648
            120        432.922       2014.616       0.823119       0.772648
            121        587.718       1604.187       0.731869       0.772648
            122        315.168       1781.064       0.849650       0.772648
            123        544.895       1588.633       0.744604       0.772648
            124        279.664       1797.447       0.865359       0.772648
            125        462.948       1580.739       0.773474       0.772648
            126        430.318       1597.558       0.787799       0.772648
            127        819.031       1782.456       0.685168       0.772648
            128        647.341       1939.481       0.749754       0.772648
            129        357.313       2264.203       0.863700       0.772648
            130        521.931       2127.615       0.803011       0.772648
            131        660.965       1979.939       0.749720       0.772648
            132        405.805       1843.646       0.819598       0.772648
            133        422.722       2220.881       0.840096       0.772648
            134        521.225       2438.080       0.823869       0.772648
            135        496.754       2284.780       0.821410       0.772648
            136        782.783       2560.518       0.765865       0.772648
            137        753.196       2575.670       0.773738       0.772648
            138        745.972       2714.818       0.784450       0.772648
            139        464.479       2692.090       0.852853       0.861251
            140        360.544       2765.514       0.884665       0.861251
            141        660.152       2700.075       0.803540       0.861251
            142        323.382       2753.740       0.894908       0.861251
            143        443.272       2836.989       0.864867       0.861251
            144        719.888       2362.532       0.766454       0.772648
            145        582.691       2237.883       0.793414       0.772648
            146        687.662       2340.767       0.772931       0.772648
            147        938.837       2111.527       0.692221       0.772648
            148        983.791       2186.104       0.689645       0.772648
            149        701.152       2011.244       0.741501       0.772648
            150        352.018       1864.311       0.841171       0.861251
            151        151.621       1834.117       0.923645       0.861251
            152        499.487       1848.503       0.787270       0.772648
            153        771.291       1734.337       0.692176       0.772648
            154        715.446       1985.167       0.735080       0.772648
            155        572.590       1822.253       0.760907       0.772648
            156        630.308       1939.254       0.754702       0.772648
            157        823.997       1948.773       0.702825       0.772648
            158        849.799       2299.262       0.730142       0.772648
            159        737.792       2220.113       0.750569       0.772648
            160        700.901       2392.782       0.773441       0.772648
            161        805.058       2330.756       0.743270       0.772648
            162        619.718       2402.440       0.794942       0.772648
            163        747.385       2354.461       0.759052       0.772648
            164        671.309       2214.757       0.767396       0.772648
            165        581.665       2025.659       0.776911       0.772648
            166        597.310       1926.679       0.763347       0.772648
            167        545.068       2087.324       0.792938       0.772648
            168        577.557       2256.985       0.796243       0.772648
            169        474.061       2285.536       0.828214       0.772648
            170        605.511       2327.837       0.793577       0.772648
            171        574.506       2281.003       0.798808       0.772648
            172        695.927       2299.320       0.767656       0.772648
            173        657.880       2317.522       0.778894       0.772648
            174        626.218       2231.361       0.780857       0.772648
            175        472.214       2321.997       0.831003       0.772648
            176        602.512       2321.032       0.793910       0.772648
            177        635.540       2346.836       0.786902       0.772648
            178        686.138       2338.873       0.773178       0.772648
            179        713.327       2038.212       0.740753       0.772648
            180        727.062       2113.893       0.744078       0.772648
            181        586.410       1978.981       0.771415       0.772648
            182        566.496       1986.241       0.778083       0.772648
            183        531.262       1798.617       0.771979       0.772648
            184        355.202       2044.191       0.851962       0.861251
            185        417.994       1953.648       0.823753       0.861251
            186        215.955       1904.788       0.898170       0.861251
            187        376.016       2262.905       0.857512       0.861251
            188        459.703       2485.763       0.843929       0.861251
            189        231.063       2651.702       0.919847       0.861251
            190        333.169       2258.209       0.871432       0.861251
            191        486.543       2428.660       0.833101       0.861251
            192        392.446       2394.925       0.859206       0.861251
            193        401.017       2086.757       0.838805       0.861251
            194        184.270       2377.903       0.928081       0.861251
            195         97.748       2274.022       0.958787       0.861251
            196        142.222       2364.610       0.943266       0.861251
            197        447.665       2425.534       0.844193       0.861251
            198        626.474       2185.755       0.777232       0.772648
            199        604.395       1979.060       0.766052       0.772648
            200       1058.435       1807.197       0.630645       0.682725
            201       1132.076       1965.660       0.634547       0.682725
            202       1073.775       2304.819       0.682183       0.682725
            203       1081.035       2543.269       0.701726       0.682725
            204       1057.886       2191.752       0.674460       0.682725
            205       1169.373       2525.884       0.683548       0.682725
            206       1672.093       2734.845       0.620577       0.682725
            207       1187.123       2600.751       0.686599       0.682725
            208        959.469        985.468       0.506684       0.358343
            209       1293.230        781.041       0.376538       0.358343
            210       1436.911        537.386       0.272191       0.358343
            211       1644.722        393.874       0.193209       0.358343
            212       1633.634        390.462       0.192907       0.358343
            213       1623.920        479.470       0.227951       0.358343
            214       1837.850        499.614       0.213742       0.358343
            215       1100.144        447.063       0.288948       0.358343
            216        998.163        487.509       0.328141       0.358343
            217       1135.273        521.335       0.314700       0.358343
            218        890.723        521.450       0.369253       0.358343
            219       1054.138        577.708       0.354021       0.358343
            220       1078.665        863.216       0.444526       0.358343
            221        881.475       1092.938       0.553551       0.358343
            222        569.906        822.825       0.590800       0.358343
            223        760.080        388.594       0.338298       0.358343
            224        622.183        408.470       0.396322       0.358343
            225        463.092        368.880       0.443380       0.358343
            226        900.094        464.272       0.340284       0.358343
            227        336.742        300.549       0.471604       0.358343
            228        872.987        402.039       0.315318       0.358343
            229       1225.758        403.526       0.247671       0.134345
            230       1905.141        405.386       0.175452       0.134345
            231       1622.974        442.549       0.214255       0.134345
            232       1669.725        395.107       0.191351       0.134345
            233       1616.305        331.600       0.170234       0.134345
            234       1439.482        672.473       0.318413       0.134345
            235       1683.441        508.365       0.231939       0.134345
            236       1646.959        442.332       0.211714       0.134345
            237       1149.018        531.583       0.316305       0.134345
            238       1550.112        476.366       0.235071       0.134345
            239       2312.678        226.067       0.089047       0.134345
            240        970.000        548.526       0.361222       0.358343
            241        940.514        912.263       0.492376       0.358343
            242       1128.165        954.637       0.458343       0.358343
            243       1260.091        868.053       0.407892       0.358343
            244       1200.702        858.148       0.416810       0.358343
            245       1027.676        912.860       0.470416       0.358343
            246       1138.197        911.142       0.444603       0.358343
            247       1310.440        904.740       0.408427       0.358343
            248       1253.728        873.847       0.410724       0.358343
            249       1466.350        624.396       0.298647       0.358343
            250       1505.914        644.930       0.299850       0.358343
            251       1258.282        744.681       0.371790       0.358343
            252       1407.217        761.988       0.351275       0.358343
            253       1365.989        612.942       0.309734       0.358343
            254        994.652        564.400       0.362015       0.358343
            255       1367.164        484.374       0.261606       0.358343
            256       1187.437        562.601       0.321479       0.358343
            257        945.707        548.069       0.366902       0.358343
            258        847.634        550.710       0.393830       0.358343
            259       1105.167        547.452       0.331263       0.358343
            260       1281.352        523.182       0.289926       0.358343
            261       1185.740        514.178       0.302472       0.358343
            262       1263.194        501.802       0.284308       0.358343
            263       1084.524        497.873       0.314632       0.358343
            264       1239.245        535.956       0.301913       0.358343
            265       1420.571        497.919       0.259537       0.358343
            266       1258.252        492.399       0.281266       0.358343
            267        739.880        490.069       0.398447       0.358343
            268       1067.840        549.809       0.339882       0.358343
            269       1242.324        500.921       0.287350       0.358343
            270       1097.210        514.420       0.319192       0.358343
            271        943.547        810.592       0.462102       0.358343
            272       1413.613        962.828       0.405156       0.358343
            273       1463.708        932.020       0.389034       0.358343
            274       1431.636        985.806       0.407789       0.358343
            275       1438.035        941.386       0.395637       0.358343
            276       1533.962        934.736       0.378635       0.358343
            277       1374.274        972.832       0.414481       0.358343
            278       1774.959        993.458       0.358854       0.358343
            279       1758.868        712.146       0.288200       0.358343
            280       1188.795        751.987       0.387466       0.358343
            281        963.907        879.762       0.477180       0.358343
            282        700.566        618.416       0.468859       0.358343
            283       1130.884        616.515       0.352819       0.358343
            284        939.275        488.694       0.342230       0.358343
            285        955.460        491.576       0.339712       0.358343
            286       1041.439        506.030       0.327005       0.358343
            287       1672.119        428.715       0.204069       0.134345
            288       1828.762        314.948       0.146917       0.134345
            289       1556.408        481.919       0.236429       0.134345
            290        942.597        635.648       0.402756       0.134345
            291       1654.338        418.526       0.201907       0.134345
            292       1648.053        -25.316      -0.015601       0.134345
            293       1372.324       -116.424      -0.092701       0.134345
            294       1249.176         70.939       0.053737       0.134345
            295       1497.926          6.040       0.004016       0.134345
            296       1537.819        111.594       0.067657       0.134345
            297       1400.821        -50.316      -0.037258       0.134345
            298        973.424       -199.341      -0.257519       0.134345
            299       1402.818        100.985       0.067153       0.134345
            300       1565.468        238.229       0.132078       0.134345
            301       1598.781        299.583       0.157811       0.134345
            302       1201.593        159.044       0.116889       0.134345
            303       1372.587        100.269       0.068078       0.134345
            304       1598.477        197.999       0.110215       0.134345
            305       1707.822        -83.029      -0.051101       0.134345
            306       1934.085       -155.440      -0.087392       0.134345
            307       1567.415         98.338       0.059035       0.134345
            308       1597.219        357.542       0.182908       0.134345
            309       1502.974        719.156       0.323634       0.358343
            310       1387.706        579.250       0.294491       0.358343
            311       1164.879        656.846       0.360563       0.358343
            312       1205.637        447.452       0.270676       0.358343
            313        912.805        290.651       0.241514       0.358343
            314        861.981        439.130       0.337504       0.358343
            315        905.413        499.541       0.355557       0.358343
            316        992.174        413.386       0.294108       0.358343
            317        866.890        325.735       0.273124       0.358343
            318        858.610        354.572       0.292266       0.358343
            319        761.956        676.194       0.470183       0.358343
            320        969.484        653.334       0.402592       0.358343
            321       1215.246        916.170       0.429841       0.358343
            322       1068.339        864.889       0.447381       0.358343
            323        798.534       1454.538       0.645580       0.682725
            324        365.783       1574.155       0.811446       0.682725
            325        677.758       1589.886       0.701118       0.682725
            326        629.477       1578.567       0.714916       0.682725
            327        856.673       1600.888       0.651414       0.682725
            328        906.301       1669.501       0.648148       0.682725
            329       1025.115       1738.612       0.629082       0.682725
            330        693.386       1605.639       0.698400       0.682725
            331        910.632       1598.733       0.637107       0.682725
            332        875.851       1689.118       0.658533       0.682725
            333       1028.572       1812.549       0.637970       0.682725
            334       1048.792       1816.203       0.633929       0.682725
            335       1078.345       1799.449       0.625288       0.682725
            336       1062.930       1704.508       0.615916       0.682725
            337       1126.559       1581.028       0.583925       0.682725
            338        834.261       1499.693       0.642555       0.682725
            339        563.712       1567.529       0.735500       0.682725
            340        635.890       1607.158       0.716506       0.682725
            341        791.103       1520.745       0.657805       0.682725
            342        717.366       1568.009       0.686106       0.682725
            343        559.815       1448.549       0.721258       0.682725
            344        662.980       1617.662       0.709301       0.682725
            345        773.896       1599.908       0.673985       0.682725
            346        759.223       1826.703       0.706402       0.682725
            347        964.551       1822.869       0.653963       0.682725
            348        710.642       1760.871       0.712467       0.682725
            349        713.337       1868.034       0.723660       0.682725
            350        695.077       1724.885       0.712774       0.682725
            351       1121.981       1786.565       0.614247       0.682725
            352        979.986       1948.034       0.665308       0.682725
            353       1102.885        586.377       0.347120       0.358343
            354        550.188        698.764       0.559480       0.358343
            355        242.563        643.349       0.726200       0.772648
            356        230.292        814.803       0.779645       0.772648
            357        175.952        637.456       0.783685       0.772648
            358        396.778        688.164       0.634286       0.772648
            359        105.397        778.630       0.880777       0.772648
            360        429.252        784.601       0.646372       0.772648
            361        571.913       1756.975       0.754426       0.772648
            362        654.494       1818.770       0.735372       0.772648
            363        632.057       1939.214       0.754185       0.772648
            364        689.879       1922.877       0.735957       0.772648
            365        664.055       1790.993       0.729514       0.772648
            366        503.738       2030.549       0.801231       0.772648
            367        683.057       1865.543       0.731987       0.772648
            368        661.090       1767.136       0.727748       0.772648
            369        750.819       1834.596       0.709594       0.682725
            370        701.737       1381.669       0.663178       0.682725
            371        626.197       1250.385       0.666310       0.682725
            372        720.187       1236.785       0.631989       0.682725
            373        660.058       1274.168       0.658748       0.682725
            374        572.167       1343.629       0.701342       0.682725
            375        670.237       1304.359       0.660570       0.682725
            376        652.802       1232.957       0.653825       0.682725
            377        717.829       1319.189       0.647608       0.682725
            378        424.162       1354.927       0.761585       0.682725
            379        496.358       1443.632       0.744144       0.682725
            380        782.608       1301.277       0.624448       0.682725
            381        684.512        970.414       0.586379       0.682725
            382        693.305       1328.903       0.657154       0.682725
            383        595.866       1314.734       0.688126       0.682725
            384        543.460       1385.431       0.718253       0.682725
            385        649.971       2331.528       0.781999       0.772648
            386        743.568       2371.424       0.761294       0.772648
            387        516.610       2513.306       0.829497       0.772648
            388        514.951       2186.392       0.809372       0.772648
            389        691.441       2398.079       0.776198       0.772648
            390        578.377       2319.155       0.800390       0.772648
            391        480.144       2309.640       0.827892       0.772648
            392       1216.091        729.081       0.374816       0.358343
            393       1192.385        550.340       0.315793       0.358343
            394        962.442        522.123       0.351701       0.358343
            395        932.509        396.659       0.298427       0.358343
            396       1439.508        542.162       0.273589       0.358343
            397       1474.583        396.150       0.211762       0.358343
            398       1028.199        500.274       0.327303       0.358343
            399       1193.251        593.131       0.332029       0.358343
            400        623.582       1495.214       0.705690       0.772648
            401        202.495       1625.766       0.889242       0.861251
            402        416.153       1635.833       0.797195       0.861251
            403        395.874       1435.988       0.783895       0.861251
            404         93.053       1762.630       0.949855       0.861251
            405        167.497       1616.685       0.906121       0.861251
            406        549.614       1743.257       0.760294       0.772648
            407        576.987       1904.745       0.767506       0.772648
            408        537.480       1947.019       0.783667       0.772648
            409        587.068       1908.421       0.764748       0.772648
            410        556.409       1396.479       0.715084       0.772648
            411        632.830       1466.350       0.698535       0.772648
            412        574.603       1926.631       0.770272       0.772648
            413        524.732       1691.058       0.763185       0.772648
            414        627.999       1971.646       0.758429       0.772648
            415        392.777       2114.410       0.843340       0.772648
            416        486.179       1931.216       0.798883       0.772648
            417        513.684       1980.862       0.794077       0.772648
            418        664.968       2305.703       0.776156       0.772648
            419        236.899       1936.329       0.890992       0.772648
            420        926.741       2135.092       0.697325       0.772648
            421        761.899       2157.900       0.739058       0.772648
            422         75.020       1740.316       0.958675       0.861251
            423        365.196       1755.780       0.827817       0.861251
            424        723.648       1838.088       0.717516       0.682725
            425        688.034       2022.246       0.746139       0.682725
            426        810.717       1965.356       0.707963       0.682725
            427        781.831       1840.320       0.701836       0.682725
            428        668.870       1937.830       0.743404       0.682725
            429        800.444       1904.980       0.704134       0.682725
            430        712.188       1996.630       0.737085       0.682725
            431        801.284       1756.939       0.686781       0.682725
            432        740.410       1624.935       0.686976       0.682725
            433        699.377       1757.803       0.715374       0.682725
            434        759.598       1805.205       0.703838       0.682725
            435        515.948       1921.779       0.788349       0.682725
            436        721.414       1872.737       0.721908       0.682725
            437        834.893       1629.923       0.661276       0.682725
            438        795.366       1547.793       0.660558       0.682725
            439        722.431       1669.364       0.697955       0.682725
            440        746.989       1488.736       0.665885       0.682725
            441        890.162       1633.750       0.647309       0.682725
            442        641.071       1535.021       0.705402       0.682725
            443        862.875       1570.669       0.645424       0.682725
            444       1037.777       1829.548       0.638068       0.682725
            445        154.630       2358.838       0.938479       0.861251
            446        611.212       1895.360       0.756156       0.772648
            447        434.111       1526.723       0.778609       0.772648
            448        301.349       1820.158       0.857955       0.772648
            449        426.393       1698.645       0.799348       0.772648
            450        439.548       1722.476       0.796696       0.772648
            451        475.259       1622.584       0.773454       0.772648
            452        280.729       1647.035       0.854376       0.772648
            453        375.713       1600.945       0.809925       0.772648
            454        446.480       1685.696       0.790599       0.772648
            455        385.896       1690.308       0.814134       0.772648
            456        261.833       1486.230       0.850215       0.772648
            457        319.598       2366.404       0.881014       0.772648
            458        504.055       2150.408       0.810110       0.772648
            459        616.335       1981.469       0.762748       0.772648
            460        726.868       1933.491       0.726778       0.772648
            461        694.376       1971.546       0.739536       0.772648
            462        463.982       1880.915       0.802131       0.772648
            463        565.722       1818.288       0.762702       0.772648
            464        542.080       1849.806       0.773367       0.772648
            465        575.017       1905.470       0.768184       0.772648
            466        723.998       1898.367       0.723914       0.772648
            467        714.197       1905.331       0.727357       0.772648
            468        589.088       1853.959       0.758872       0.772648
            469        613.495       1683.821       0.732951       0.772648
            470        616.693       1716.665       0.735706       0.772648
            471        803.740       1718.264       0.681309       0.772648
            472        592.111       1818.592       0.754382       0.772648
            473        491.929       1723.388       0.777942       0.772648
            474        345.879       1506.815       0.813310       0.772648
            475        186.481       1712.916       0.901821       0.861251
            476        163.539       2027.642       0.925365       0.861251
            477        142.710       2418.418       0.944279       0.861251
            478        113.022       2477.523       0.956371       0.861251
            479        447.290       2400.925       0.842958       0.861251
            480         51.670       2536.824       0.980039       0.861251
            481         21.390       2457.879       0.991372       0.861251
            482        365.487       2271.220       0.861385       0.861251
            483        137.046       2081.918       0.938239       0.861251
            484        311.213       2024.405       0.866753       0.861251
            485        342.796       2082.412       0.858653       0.861251
            486        441.934       1906.672       0.811831       0.861251
            487        101.753       1857.363       0.948062       0.861251
            488        455.759       2278.524       0.833317       0.861251
            489        498.426       2136.836       0.810863       0.861251
            490        471.552       1968.930       0.806779       0.861251
            491        288.693       1748.375       0.858280       0.861251
            492        423.103       2013.071       0.826325       0.861251
            493        543.366       2100.281       0.794464       0.861251
            494        941.062       1317.342       0.583306       0.682725
            495        862.071       1790.831       0.675046       0.682725
            496        837.914       2211.180       0.725193       0.682725
            497        732.411       2349.077       0.762319       0.682725
            498        976.307       2056.362       0.678070       0.682725
            499        592.410       2445.251       0.804978       0.772648
            500        670.279       2697.188       0.800955       0.772648
            501        666.040       2699.620       0.802107       0.772648
            502        625.929       2384.547       0.792083       0.772648
            503        547.817       2987.330       0.845037       0.772648
            504        648.211       2490.257       0.793463       0.772648
            505        643.297       2136.478       0.768580       0.772648
            506        633.010       2608.789       0.804735       0.772648
            507        425.539       1867.625       0.814431       0.772648
            508        256.006       1844.428       0.878118       0.861251
            509        230.723       1654.494       0.877614       0.861251
            510        493.049       1873.841       0.791689       0.861251
            511        427.509       1931.613       0.818785       0.861251
            512        585.330       2297.051       0.796928       0.861251
            513        388.767       2090.579       0.843198       0.861251
            514        260.937       2139.040       0.891275       0.861251
            515        238.204       2098.130       0.898044       0.861251
            516        305.209       2157.570       0.876071       0.861251
            517        249.227       1878.383       0.882861       0.861251
            518        262.798       2067.808       0.887240       0.861251
            519        284.994       2190.098       0.884855       0.861251
            520        230.730       2136.070       0.902514       0.861251
            521        373.570       2222.865       0.856122       0.861251
            522        668.444       2148.151       0.762677       0.772648
            523        684.279       2016.050       0.746594       0.772648
            524        562.784       1614.979       0.741577       0.772648
            525        438.523       1499.726       0.773753       0.772648
            526        687.264       1742.195       0.717112       0.772648
            527        386.231       1712.316       0.815953       0.772648
            528        398.792       1882.996       0.825228       0.772648
            529        704.715       1630.316       0.698199       0.772648
            530        454.191       1895.866       0.806732       0.772648
            531        614.980       1967.526       0.761867       0.772648
            532        515.347       1979.938       0.793472       0.772648
            533        419.387       2013.396       0.827610       0.861251
            534        345.526       2077.183       0.857380       0.861251
            535        350.517       2372.834       0.871292       0.861251
            536        379.612       2161.866       0.850634       0.861251
            537        293.925       1985.375       0.871046       0.861251
            538        233.363       1943.526       0.892800       0.861251
            539        338.842       2043.410       0.857764       0.861251
            540        257.509       1903.093       0.880816       0.861251
            541        236.230       1989.742       0.893876       0.861251
            542        326.322       2129.832       0.867141       0.861251
            543        240.573       2280.787       0.904586       0.861251
            544        215.204       2140.579       0.908649       0.861251
            545       1212.235       1989.712       0.621407       0.682725
            546        746.001       1845.461       0.712131       0.682725
            547        407.636       1582.756       0.795198       0.772648
            548        399.145       1770.159       0.816003       0.772648
            549        572.114       1665.727       0.744346       0.772648
            550        601.451       1651.795       0.733074       0.772648
            551        465.606       1537.927       0.767607       0.772648
            552        621.604       1615.499       0.722139       0.772648
            553        578.179       1622.247       0.737242       0.772648
            554        793.147       1576.706       0.665318       0.772648
            555        820.337       1608.708       0.662280       0.772648
            556        606.673       2457.992       0.802043       0.772648
            557        713.837       2746.660       0.793718       0.772648
            558        767.906       2458.905       0.762023       0.772648
            559        589.481       2610.950       0.815812       0.772648
            560        322.963       2221.736       0.873084       0.772648
