# Supplementary material for: The role of auxiliary domains in modulating CHD4 activity suggests mechanistic commonality between enzyme families
Source: Nat Commun. 2022 Dec 6;13:7524. doi: 10.1038/s41467-022-35002-0 (PMC9726900; doi:10.1038/s41467-022-35002-0)
Supplement: Supplementary file 6 — source data [file 41467_2022_35002_MOESM6_ESM.zip › smFRET_Source_data/figure_7A/A/CHD4(499-1912) 1mM ATP 200ms/60.dat]

              1       1373.662       5717.502       0.806285       0.784199
              2       1399.669       5639.136       0.801150       0.784199
              3       1521.848       5954.728       0.796451       0.784199
              4       1480.536       5697.806       0.793750       0.784199
              5       1785.159       5367.577       0.750423       0.784199
              6       1848.288       5495.185       0.748309       0.784199
              7       1420.123       5457.430       0.793513       0.784199
              8       1361.989       5951.813       0.813778       0.784199
              9       1842.477       6090.402       0.767742       0.784199
             10       1555.747       5840.415       0.789655       0.784199
             11       1556.160       5990.472       0.793794       0.784199
             12       1823.766       6302.008       0.775558       0.784199
             13       1732.117       6540.055       0.790609       0.784199
             14       1360.943       5574.070       0.803758       0.784199
             15        647.255       5371.892       0.892467       0.784199
             16       1312.163       5341.353       0.802786       0.784199
             17       1066.158       5481.607       0.837172       0.784199
             18       1465.392       5835.189       0.799277       0.784199
             19       1562.399       5933.308       0.791561       0.784199
             20       1478.621       5357.030       0.783690       0.784199
             21       1604.582       5467.723       0.773118       0.784199
             22       1721.921       5384.454       0.757693       0.784199
             23       1515.733       5734.557       0.790942       0.784199
             24       1807.686       6156.285       0.773017       0.784199
             25       1512.444       5534.896       0.785388       0.784199
             26       2015.598       5396.844       0.728079       0.784199
             27       1936.700       5616.715       0.743599       0.784199
             28       2493.200       4821.550       0.659154       0.685189
             29       2335.532       4552.463       0.660927       0.685189
             30       2091.402       4818.946       0.697352       0.685189
             31       2305.512       4852.285       0.677902       0.685189
             32       2359.875       4847.495       0.672575       0.685189
             33       1928.948       4850.103       0.715455       0.685189
             34       2271.271       5113.242       0.692428       0.685189
             35       1959.204       5099.874       0.722456       0.685189
             36       2260.650       4769.584       0.678439       0.685189
             37       2310.350       4868.291       0.678163       0.685189
             38       2099.373       4827.504       0.696924       0.685189
             39       1924.667       5123.942       0.726944       0.685189
             40       1919.434       5158.168       0.728802       0.685189
             41       2198.395       4384.650       0.666052       0.685189
             42       1975.310       5236.563       0.726103       0.685189
             43       2027.659       5077.237       0.714611       0.685189
             44       1586.877       5015.331       0.759644       0.685189
             45       1895.628       5253.261       0.734836       0.685189
             46       1933.425       5393.875       0.736134       0.685189
             47       1941.893       5158.317       0.726502       0.685189
             48       2001.113       5152.767       0.720276       0.685189
             49       1723.093       5246.682       0.752776       0.685189
             50       1911.006       5237.679       0.732677       0.685189
             51       1938.272       5325.792       0.733170       0.685189
             52       2143.520       4855.458       0.693738       0.685189
             53       2157.614       4770.159       0.688556       0.685189
             54       2336.012       4514.525       0.659003       0.685189
             55       2356.033       4767.469       0.669259       0.685189
             56       2357.170       5100.312       0.683919       0.685189
             57       2354.369       4673.352       0.664988       0.685189
             58       2430.869       4951.218       0.670707       0.685189
             59       2247.546       4610.144       0.672259       0.685189
             60       2392.804       4909.915       0.672341       0.685189
             61       2407.876       5269.153       0.686353       0.685189
             62       2458.811       5040.851       0.672144       0.685189
             63       2347.247       5155.097       0.687131       0.685189
             64       2338.212       4982.795       0.680616       0.685189
             65       2410.431       4781.749       0.664854       0.685189
             66       2133.470       4944.903       0.698593       0.685189
             67       3007.926       5448.373       0.644298       0.685189
             68       2296.882       4925.845       0.681992       0.685189
             69       2436.705       5084.074       0.676004       0.685189
             70       4712.940       5659.435       0.545626       0.584986
             71       6522.003       6019.818       0.479980       0.584986
             72       3014.930       4753.692       0.611909       0.584986
             73       3386.866       4755.469       0.584042       0.584986
             74       2343.054       4697.961       0.667228       0.685189
             75       2169.563       4503.752       0.674890       0.685189
             76       2019.872       5050.379       0.714314       0.685189
             77       2016.287       5014.317       0.713213       0.685189
             78       2109.447       4551.999       0.683335       0.685189
             79       1788.397       4682.531       0.723626       0.685189
             80       1783.590       4399.730       0.711548       0.685189
             81       2274.265       4314.865       0.654846       0.685189
             82       2271.661       4335.329       0.656173       0.685189
             83       2270.725       4283.820       0.653565       0.685189
             84       1999.308       4165.994       0.675716       0.685189
             85       2202.182       4272.585       0.659882       0.685189
             86       2343.140       4341.079       0.649452       0.685189
             87       2301.749       4238.559       0.648067       0.685189
             88       1803.758       4381.049       0.708357       0.685189
             89       1786.702       4133.069       0.698181       0.685189
             90       1720.466       4002.764       0.699389       0.685189
             91       1606.612       4115.150       0.719210       0.685189
             92       1761.467       3950.830       0.691636       0.685189
             93       1839.227       4116.133       0.691164       0.685189
             94       1590.751       3999.236       0.715428       0.685189
             95       1915.948       4197.313       0.686591       0.685189
             96       2144.968       4203.983       0.662154       0.685189
             97       1924.943       3777.293       0.662423       0.685189
             98       2410.916       4004.633       0.624207       0.685189
             99       2643.710       4672.242       0.638638       0.685189
            100       1946.705       4673.220       0.705932       0.685189
            101       1414.900       3729.421       0.724959       0.685189
            102       1808.182       4043.497       0.690998       0.685189
            103       2206.293       4206.444       0.655951       0.685189
            104       3002.426       4768.219       0.613619       0.685189
            105       2149.668       4139.677       0.658205       0.685189
            106       1663.033       5077.360       0.753274       0.685189
            107       1841.668       4824.108       0.723713       0.685189
            108       2230.711       4604.817       0.673659       0.685189
            109       1876.694       4402.542       0.701127       0.685189
            110       2319.693       4421.955       0.655916       0.685189
            111       2080.298       3975.599       0.656484       0.685189
            112       2517.942       3541.010       0.584426       0.584986
            113       1948.150       3149.310       0.617819       0.584986
            114       1947.500       2941.034       0.601619       0.584986
            115       1939.037       4038.713       0.675624       0.685189
            116       1794.855       3444.896       0.657454       0.685189
            117       1659.163       3625.116       0.686019       0.685189
            118       1702.678       3770.264       0.688892       0.685189
            119       2131.748       3782.662       0.639567       0.685189
            120       2519.661       4115.384       0.620250       0.685189
            121       2419.425       4613.989       0.656010       0.685189
            122       2109.980       4735.147       0.691754       0.685189
            123       2460.516       4131.110       0.626721       0.685189
            124       2214.151       4639.676       0.676947       0.685189
            125       2973.071       4361.882       0.594671       0.584986
            126       2936.050       4414.032       0.600542       0.584986
            127       2474.399       3967.100       0.615866       0.584986
            128       1895.093       4200.565       0.689108       0.685189
            129       2032.785       4969.523       0.709698       0.685189
            130       2175.765       5293.473       0.708703       0.685189
            131       2172.548       5472.693       0.715830       0.685189
            132       2120.822       5412.437       0.718472       0.685189
            133       2540.532       5195.634       0.671603       0.685189
            134       2049.583       5289.225       0.720720       0.685189
            135       2279.361       5438.972       0.704682       0.685189
            136       2451.972       5182.130       0.678813       0.685189
            137       1600.116       4618.419       0.742686       0.685189
            138       1872.756       4439.689       0.703323       0.685189
            139       2053.418       4189.258       0.671068       0.685189
            140       1937.771       4270.224       0.687859       0.685189
            141       1803.525       4400.706       0.709307       0.685189
            142       2072.448       4304.412       0.675005       0.685189
            143       1872.373       3935.616       0.677621       0.685189
            144       2000.203       3238.632       0.618197       0.685189
            145       1576.130       3023.148       0.657309       0.685189
            146       1633.330       3854.574       0.702376       0.685189
            147       1691.574       3746.257       0.688925       0.685189
            148       1889.028       4504.625       0.704546       0.685189
            149       2377.917       4392.670       0.648787       0.685189
            150       1721.026       4310.333       0.714654       0.685189
