# Supplementary material for: The role of auxiliary domains in modulating CHD4 activity suggests mechanistic commonality between enzyme families
Source: Nat Commun. 2022 Dec 6;13:7524. doi: 10.1038/s41467-022-35002-0 (PMC9726900; doi:10.1038/s41467-022-35002-0)
Supplement: Supplementary file 6 — source data [file 41467_2022_35002_MOESM6_ESM.zip › smFRET_Source_data/figure_7A/A/CHD4(499-1912) 1mM ATP 200ms/13.dat]

              1       1008.113       4309.784       0.810430       0.804392
              2        351.045       4036.195       0.919985       0.804392
              3        728.380       3597.173       0.831610       0.804392
              4       1004.656       3660.139       0.784630       0.804392
              5        924.761       3588.623       0.795107       0.804392
              6        755.302       3540.648       0.824183       0.804392
              7        889.577       3555.625       0.799879       0.804392
              8       1013.422       3658.797       0.783096       0.804392
              9        985.253       3789.987       0.793675       0.804392
             10        847.538       3580.524       0.808598       0.804392
             11        648.844       3420.023       0.840535       0.804392
             12        907.182       3532.347       0.795658       0.804392
             13       1271.696       3537.784       0.735586       0.804392
             14       1062.523       3028.856       0.740302       0.804392
             15        818.577       3485.786       0.809826       0.804392
             16        830.631       3932.522       0.825613       0.804392
             17        770.926       3962.066       0.837117       0.804392
             18        837.812       3841.134       0.820940       0.804392
             19        765.395       4042.420       0.840802       0.804392
             20        774.410       3832.356       0.831897       0.804392
             21        859.211       3698.482       0.811481       0.804392
             22        845.857       3670.989       0.812733       0.804392
             23        819.502       3535.995       0.811846       0.804392
             24        794.308       3513.836       0.815626       0.804392
             25       1178.511       3727.752       0.759795       0.804392
             26        869.097       3369.524       0.794958       0.804392
             27        837.537       3429.438       0.803716       0.804392
             28        852.751       3546.744       0.806171       0.804392
             29        744.255       3664.345       0.831181       0.804392
             30        769.570       3734.419       0.829136       0.804392
             31        786.688       3703.627       0.824803       0.804392
             32        972.164       3690.353       0.791494       0.804392
             33       1023.590       3645.797       0.780787       0.804392
             34        763.635       3737.918       0.830362       0.804392
             35        772.837       3723.050       0.828101       0.804392
             36       1007.665       3659.932       0.784115       0.804392
             37       1107.324       3708.580       0.770069       0.804392
             38       1455.990       2608.885       0.641812       0.702545
             39       1382.297       2640.358       0.656372       0.702545
             40       1604.027       2624.882       0.620700       0.702545
             41       1179.964       2952.506       0.714465       0.702545
             42       1614.000       2617.082       0.618537       0.702545
             43       1310.716       2847.206       0.684767       0.702545
             44       1497.496       3318.119       0.689033       0.702545
             45       1293.462       3378.045       0.723117       0.702545
             46       1347.604       3368.957       0.714283       0.702545
             47       1180.733       3412.666       0.742950       0.702545
             48       1108.021       3083.695       0.735664       0.702545
             49       1278.325       3308.556       0.721308       0.702545
             50       1228.918       3328.871       0.730370       0.702545
             51       1157.044       3048.714       0.724891       0.702545
             52       1117.466       2880.276       0.720476       0.702545
             53       1528.463       2769.082       0.644340       0.702545
             54       1214.422       3083.122       0.717415       0.702545
             55       1316.915       2986.755       0.694002       0.702545
             56       1414.918       2991.093       0.678866       0.702545
             57       1514.940       3266.511       0.683163       0.702545
             58       1731.277       3132.354       0.644036       0.702545
             59       1409.882       3088.036       0.686548       0.702545
             60       1441.542       3189.996       0.688755       0.702545
             61       1642.888       3247.373       0.664049       0.702545
             62       1428.410       3320.825       0.699234       0.702545
             63       1426.310       3219.698       0.693003       0.702545
             64       1183.585       3502.763       0.747440       0.702545
             65       1386.872       3225.617       0.699322       0.702545
             66       1418.210       3155.407       0.689915       0.702545
             67       1501.098       3328.025       0.689157       0.702545
             68       1157.456       2981.433       0.720346       0.702545
             69        893.563       3077.713       0.774993       0.702545
             70        839.609       3047.401       0.783996       0.702545
             71       1199.137       3275.123       0.731992       0.702545
             72        795.104       2797.380       0.778676       0.702545
             73        873.759       2666.708       0.753208       0.702545
             74        938.659       3158.930       0.770924       0.702545
             75       1109.455       3052.755       0.733446       0.702545
             76       1331.761       3317.528       0.713556       0.702545
             77       1183.061       2935.764       0.712767       0.702545
             78       1268.543       3317.810       0.723409       0.702545
             79       1254.954       3014.695       0.706076       0.702545
             80       1204.458       3310.729       0.733243       0.702545
             81       1369.882       2872.389       0.677088       0.702545
             82       1283.934       1846.379       0.589838       0.702545
             83       1453.280       1241.577       0.460721       0.253110
             84       2088.999       -206.417      -0.109646       0.253110
             85       1942.354       -136.757      -0.075741       0.253110
             86       1611.535        -35.752      -0.022689       0.253110
             87       1503.661        412.456       0.215256       0.253110
             88       1458.000        -22.317      -0.015544       0.253110
             89        966.927       1557.975       0.617044       0.253110
             90       1281.348       1425.070       0.526552       0.461650
             91       1463.287       1665.515       0.532317       0.461650
             92       1295.298       1933.948       0.598885       0.461650
             93       1611.346       1435.245       0.471099       0.461650
             94       1322.251       1676.342       0.559043       0.461650
             95       1429.166       1613.864       0.530348       0.461650
             96       1033.014       1602.345       0.608018       0.461650
             97       1433.028       1256.176       0.467118       0.461650
             98       1244.396       1250.317       0.501187       0.461650
             99       1323.326       1354.089       0.505745       0.461650
            100       1422.489       1487.313       0.511139       0.461650
            101       1322.566       1355.197       0.506093       0.461650
            102       1342.047       1294.546       0.490992       0.461650
            103       1302.333       1298.915       0.499343       0.461650
            104       1409.410       1528.924       0.520337       0.461650
            105       1730.481       1762.944       0.504646       0.461650
            106       1605.735       1504.098       0.483659       0.461650
            107       1676.420       1321.426       0.440792       0.461650
            108       1553.586        871.340       0.359327       0.461650
            109       1634.398       1155.900       0.414257       0.461650
            110       1602.565       1085.702       0.403867       0.461650
            111       1642.067        962.664       0.369583       0.461650
            112       1716.102        472.418       0.215862       0.253110
            113       1619.617       1386.040       0.461144       0.253110
            114       1708.790        485.173       0.221140       0.253110
            115       1817.010        505.954       0.217805       0.253110
            116       1613.231        675.918       0.295270       0.253110
            117       1539.861       1195.400       0.437033       0.461650
            118       1402.848       1222.877       0.465729       0.461650
            119       1282.001       1095.255       0.460722       0.461650
            120       1328.401       1046.689       0.440694       0.461650
            121       1379.303       1056.480       0.433733       0.461650
            122       1253.853       1087.516       0.464478       0.461650
            123       1305.514       1059.932       0.448090       0.461650
            124       1705.038        886.274       0.342018       0.461650
            125       1713.359        964.097       0.360079       0.461650
            126       1338.188       1190.629       0.470825       0.461650
            127       1521.792       1336.579       0.467602       0.461650
            128       1766.401       1607.791       0.476497       0.461650
            129       1396.681       1283.279       0.478843       0.461650
            130       1716.478       1491.711       0.464970       0.461650
            131       1641.870       1267.637       0.435688       0.461650
            132       1526.000       1229.882       0.446275       0.461650
            133       1730.107       1427.757       0.452127       0.461650
            134       1584.514       1256.105       0.442194       0.461650
            135       1410.872       1243.551       0.468483       0.461650
            136       1547.000       1268.782       0.450597       0.461650
            137       1519.067       1035.008       0.405238       0.461650
            138       1413.833       1275.202       0.474223       0.461650
            139       1424.536       1365.837       0.489482       0.461650
            140       1298.168       1404.230       0.519624       0.461650
            141       1402.776       1042.576       0.426350       0.461650
            142       1259.059       1221.888       0.492509       0.461650
            143       1302.931       1346.331       0.508191       0.461650
            144       1179.230       1181.474       0.500475       0.461650
            145       1325.624       1048.525       0.441642       0.461650
            146       1728.084        761.779       0.305952       0.253110
            147       1854.057        704.904       0.275465       0.253110
            148       1847.760       1064.340       0.365489       0.253110
            149       1588.813       1547.001       0.493333       0.461650
            150       1484.427       1362.387       0.478566       0.461650
            151       1308.452       1384.457       0.514112       0.461650
            152       1311.909       1404.226       0.516994       0.461650
            153       1587.632       1636.870       0.507635       0.461650
            154       1406.844       1396.143       0.498091       0.461650
            155       1610.775       1409.544       0.466687       0.461650
            156       1992.963       1466.337       0.423883       0.461650
            157       1429.471       1486.561       0.509789       0.461650
            158       1397.351       1304.266       0.482772       0.461650
            159       1492.391       1528.366       0.505955       0.461650
            160       1534.430       1316.812       0.461838       0.461650
            161       1399.111        886.749       0.387928       0.461650
            162       1322.747        976.115       0.424608       0.461650
            163       1181.468        971.926       0.451346       0.461650
            164       1017.023       1035.097       0.504404       0.461650
            165       1140.619       1095.311       0.489868       0.461650
            166       1167.446        997.083       0.460647       0.461650
            167       1342.477        910.598       0.404158       0.461650
            168       1272.549        888.677       0.411191       0.461650
            169       1278.726       1001.933       0.439317       0.461650
            170       1737.990       1279.109       0.423953       0.461650
            171       1507.999       1128.004       0.427922       0.461650
            172       1576.640        878.729       0.357881       0.461650
            173       1607.041       1063.329       0.398195       0.461650
            174       1679.902       1030.715       0.380251       0.461650
            175       1623.450       1032.156       0.388671       0.461650
            176       1339.996       1001.127       0.427627       0.461650
            177       1744.707       1218.540       0.411218       0.461650
            178       1387.932       1106.001       0.443477       0.461650
            179       1495.356       1112.205       0.426531       0.461650
            180       1383.018       1075.001       0.437344       0.461650
            181       1504.777       1119.712       0.426640       0.461650
            182       1360.984       1179.794       0.464344       0.461650
            183       1390.485       1093.813       0.440291       0.461650
            184       1464.504       1138.019       0.437275       0.461650
            185       1421.337       1051.879       0.425308       0.461650
            186       1573.636       1462.501       0.481698       0.461650
            187       1418.099       1288.055       0.475972       0.461650
            188       1555.258       1571.313       0.502568       0.461650
            189       1646.141       1524.734       0.480856       0.461650
            190       1751.354       1279.425       0.422144       0.461650
            191       1508.588        868.625       0.365396       0.461650
            192       1261.860       1149.637       0.476732       0.461650
            193       1132.014       1102.667       0.493434       0.461650
            194       1184.282       1124.210       0.486989       0.461650
            195       1247.106       1089.170       0.466199       0.461650
            196       1342.644       1095.152       0.449239       0.461650
            197       1086.228        978.641       0.473948       0.461650
            198       1288.076       1054.401       0.450122       0.461650
            199       1043.170        961.220       0.479557       0.461650
            200       1236.917       1084.766       0.467233       0.461650
