# Supplementary material for: The role of auxiliary domains in modulating CHD4 activity suggests mechanistic commonality between enzyme families
Source: Nat Commun. 2022 Dec 6;13:7524. doi: 10.1038/s41467-022-35002-0 (PMC9726900; doi:10.1038/s41467-022-35002-0)
Supplement: Supplementary file 6 — source data [file 41467_2022_35002_MOESM6_ESM.zip › smFRET_Source_data/figure_7A/A/CHD4(499-1912) 1mM ATP 200ms/12.dat]

              1       1807.572       3964.324       0.686832       0.753048
              2       2017.388       3953.982       0.662157       0.753048
              3       1809.748       4045.775       0.690933       0.753048
              4       1864.673       3803.694       0.671039       0.753048
              5       2032.352       4358.221       0.681977       0.753048
              6       1831.290       3372.780       0.648104       0.753048
              7       1902.613       4563.442       0.705754       0.753048
              8       1087.677       5092.068       0.823993       0.753048
              9        746.498       5513.328       0.880748       0.753048
             10       1113.035       5331.184       0.827282       0.753048
             11        864.610       5187.385       0.857136       0.753048
             12       1068.599       5201.379       0.829569       0.753048
             13        849.944       5844.141       0.873031       0.753048
             14        859.181       5521.131       0.865339       0.753048
             15       1852.278       4817.497       0.722288       0.753048
             16       1373.044       5231.761       0.792114       0.753048
             17       1302.780       5215.850       0.800145       0.753048
             18       1663.618       5243.456       0.759143       0.753048
             19       2109.856       4920.078       0.699875       0.753048
             20       1579.691       5627.285       0.780811       0.753048
             21       1418.765       5449.551       0.793433       0.753048
             22       1084.258       5612.197       0.838085       0.753048
             23       1151.460       4895.235       0.809572       0.753048
             24       1327.819       5938.472       0.817263       0.753048
             25       1049.574       5339.358       0.835720       0.753048
             26       1633.047       4930.328       0.751188       0.753048
             27       1504.623       5011.101       0.769078       0.753048
             28       1460.494       5120.309       0.778067       0.753048
             29       1905.234       4218.534       0.688879       0.753048
             30       2267.934       4211.170       0.649962       0.753048
             31       2468.002       4426.041       0.642009       0.753048
             32       1740.345       4576.513       0.724492       0.753048
             33       2421.113       4426.100       0.646409       0.753048
             34       2081.893       4376.217       0.677631       0.753048
             35       1993.873       4402.565       0.688284       0.753048
             36       1594.957       4818.673       0.751318       0.753048
             37       2040.596       3816.962       0.651630       0.753048
             38       2735.289       4261.630       0.609072       0.753048
             39       1742.784       4847.691       0.735560       0.753048
             40       2089.859       4515.036       0.683589       0.753048
             41       1850.089       4588.999       0.712678       0.753048
             42       1186.131       4919.573       0.805734       0.753048
             43       1489.830       4678.759       0.758481       0.753048
             44       1545.693       4638.882       0.750073       0.753048
             45       1560.677       4469.629       0.741194       0.753048
             46       1433.216       4355.665       0.752419       0.753048
             47       1515.550       4590.550       0.751797       0.753048
             48       1367.703       4353.127       0.760926       0.753048
             49       1489.739       4185.407       0.737498       0.753048
             50       1133.105       4008.501       0.779620       0.753048
             51       1419.978       4286.694       0.751172       0.753048
             52       1479.522       4259.645       0.742206       0.753048
             53       1288.686       3825.974       0.748041       0.753048
             54       1256.511       3715.897       0.747303       0.753048
             55       1270.720       3723.487       0.745561       0.753048
             56       1401.144       4206.735       0.750147       0.753048
             57       1258.038       3773.310       0.749960       0.753048
             58       1622.095       3812.262       0.701511       0.753048
             59       1384.391       3998.198       0.742802       0.753048
             60       1316.495       3558.615       0.729956       0.753048
             61       1637.442       3584.926       0.686456       0.753048
             62       1590.459       3439.950       0.683831       0.753048
             63       1262.710       4120.956       0.765455       0.753048
             64       1759.668       3522.750       0.666882       0.753048
             65       1000.056       4718.736       0.825128       0.753048
             66       1040.888       4576.163       0.814691       0.753048
             67       2214.182       4413.290       0.665908       0.753048
             68       1013.653       4601.600       0.819482       0.753048
             69       2271.120       4547.314       0.666915       0.753048
             70       1322.274       4055.041       0.754101       0.753048
             71       1251.534       4093.277       0.765841       0.753048
             72       1477.813       4420.072       0.749433       0.753048
             73       1248.941       4862.430       0.795636       0.753048
             74       1540.975       4170.726       0.730207       0.753048
             75       1125.309       4823.384       0.810831       0.753048
             76       1477.237       4927.016       0.769335       0.753048
             77       1497.256       5263.115       0.778525       0.753048
             78        787.306       3615.507       0.821181       0.753048
             79        855.474       3774.324       0.815224       0.753048
             80        838.613       3966.491       0.825474       0.753048
             81        974.353       3710.339       0.792013       0.753048
             82        826.952       3943.583       0.826654       0.753048
             83       1010.488       3730.042       0.786841       0.753048
             84        936.624       3886.390       0.805801       0.753048
             85        499.323       4169.393       0.893049       0.753048
             86        764.878       4019.634       0.840135       0.753048
             87        873.282       2918.556       0.769694       0.753048
             88        879.984       2242.943       0.718218       0.753048
             89        644.952       4103.452       0.864175       0.753048
             90       1034.945       4158.058       0.800704       0.753048
             91       1464.168       2075.079       0.586305       0.753048
             92       1838.785       1000.723       0.352428       0.357996
             93       2517.712        505.872       0.167309       0.142133
             94       2516.072        452.981       0.152568       0.142133
             95       1984.894        657.669       0.248875       0.240899
             96       2596.945        894.995       0.256303       0.240899
             97       3531.890       1026.690       0.225221       0.240899
             98       2682.433        890.551       0.249246       0.240899
             99       2628.963        720.447       0.215097       0.240899
            100       2848.853        806.135       0.220557       0.240899
            101       3070.006        896.260       0.225971       0.240899
            102       2823.691        837.375       0.228724       0.240899
            103       3123.509       1080.679       0.257048       0.240899
            104       3294.623       1054.912       0.242534       0.240899
            105       2540.184        891.217       0.259724       0.240899
            106       1980.650        743.438       0.272913       0.240899
            107       2900.511        779.078       0.211730       0.240899
            108       2869.508        687.680       0.193321       0.240899
            109       2730.816        601.210       0.180434       0.240899
            110       1453.756        700.255       0.325093       0.240899
            111       1347.661        549.950       0.289812       0.240899
            112       2266.792        448.032       0.165032       0.240899
            113       2402.635        509.826       0.175050       0.240899
            114       2327.682        519.481       0.182456       0.240899
            115       2301.270        901.451       0.281464       0.240899
            116       2533.088        938.380       0.270312       0.240899
            117       2321.011        692.795       0.229874       0.240899
            118       2467.283        743.472       0.231557       0.240899
            119       2286.813        960.179       0.295713       0.240899
            120       2225.054        990.992       0.308140       0.240899
            121       2414.094        892.422       0.269898       0.240899
            122       2335.726        825.893       0.261225       0.240899
            123       2400.982        691.675       0.223651       0.240899
            124       2640.941        645.944       0.196522       0.240899
            125       2469.549        642.578       0.206476       0.240899
            126       2283.497        835.798       0.267945       0.240899
            127       3116.404        721.670       0.188029       0.240899
            128       3147.032        687.902       0.179378       0.240899
            129       3244.756        716.021       0.180778       0.240899
            130       3456.673        768.781       0.181940       0.240899
            131       2831.797        629.176       0.181792       0.240899
            132       3041.924        787.487       0.205642       0.240899
            133       3429.964        876.261       0.203487       0.240899
            134       3461.795        737.250       0.175576       0.240899
            135       3496.742        825.262       0.190944       0.240899
            136       2953.147        820.986       0.217530       0.240899
            137       2704.754        817.439       0.232082       0.240899
            138       2918.980        970.062       0.249435       0.240899
            139       2573.848        681.285       0.209296       0.240899
            140       2137.716        794.765       0.271021       0.240899
            141       2624.584        727.602       0.217053       0.240899
            142       2539.531        612.832       0.194404       0.240899
            143       2280.235        716.639       0.239129       0.240899
            144       2118.091        824.994       0.280316       0.240899
            145       2431.101       1157.619       0.322572       0.240899
            146       2104.963        799.041       0.275151       0.240899
            147       2370.729       1113.010       0.319487       0.240899
            148       2504.949       1173.787       0.319073       0.240899
            149       3670.723       1020.298       0.217500       0.240899
            150       3917.494        630.059       0.138549       0.142133
            151       3872.850        719.738       0.156717       0.142133
            152       3815.859        765.572       0.167103       0.142133
            153       3087.917        617.754       0.166705       0.142133
            154       3854.094        781.711       0.168625       0.142133
            155       3395.370        678.510       0.166551       0.142133
            156       2562.535        346.974       0.119255       0.142133
            157       1996.988        376.160       0.158507       0.142133
            158       1732.123        860.340       0.331862       0.240899
            159       1507.766        767.825       0.337418       0.240899
            160       2042.508        715.781       0.259502       0.240899
            161       3563.645        821.267       0.187294       0.240899
            162       2815.837        845.297       0.230884       0.240899
            163       2731.807        855.165       0.238409       0.240899
            164       2821.794        921.747       0.246223       0.240899
            165       2946.338        739.936       0.200727       0.240899
            166       2295.098        906.395       0.283116       0.240899
            167       2871.077        872.972       0.233162       0.240899
            168       2903.461        854.507       0.227385       0.240899
            169       2384.727        707.175       0.228719       0.240899
            170       2448.844        699.713       0.222233       0.240899
            171       2340.753        759.983       0.245098       0.240899
            172       2567.658        835.031       0.245403       0.240899
            173       2367.434        741.793       0.238578       0.240899
            174       1995.117        792.023       0.284171       0.240899
            175       2517.195        800.241       0.241223       0.240899
            176       2274.095        758.393       0.250089       0.240899
            177       2009.950        790.778       0.282347       0.240899
            178       2338.026       1013.008       0.302297       0.240899
            179       1895.658        930.560       0.329260       0.240899
            180       2218.542        858.498       0.279001       0.240899
            181       3064.447        885.134       0.224108       0.240899
            182       2563.462       1006.177       0.281871       0.240899
            183       2958.707        874.972       0.228233       0.240899
            184       2829.917        898.898       0.241068       0.240899
            185       3346.505        879.620       0.208139       0.240899
            186       2841.176        949.721       0.250527       0.240899
            187       2712.690       1133.930       0.294786       0.240899
            188       2618.766       1114.261       0.298487       0.240899
            189       2803.362        964.488       0.255978       0.240899
            190       2941.490        908.734       0.236021       0.240899
            191       2567.115        967.824       0.273788       0.240899
            192       2512.790       1017.659       0.288252       0.240899
            193       3635.327        738.501       0.168845       0.240899
            194       3817.518       1171.366       0.234795       0.240899
            195       4175.086       1057.130       0.202042       0.240899
            196       4093.482        971.199       0.191759       0.240899
            197       3904.756        909.948       0.188994       0.240899
            198       4262.130       1179.438       0.216746       0.240899
            199       3872.417        969.347       0.200205       0.240899
            200       4217.181        694.277       0.141359       0.142133
            201       2787.937        283.927       0.092428       0.142133
            202       2976.977        221.162       0.069153       0.142133
            203       3291.086        231.301       0.065666       0.142133
            204       3362.407        256.057       0.070764       0.142133
            205       3451.756        327.669       0.086698       0.142133
            206       3330.476        271.266       0.075315       0.142133
            207       3663.264        227.993       0.058591       0.142133
            208       3486.291        512.212       0.128101       0.142133
            209       3054.902        546.008       0.151630       0.142133
            210       2711.687        482.826       0.151142       0.142133
            211       3238.377        496.568       0.132952       0.142133
            212       2823.465        500.765       0.150641       0.142133
            213       2577.055        618.336       0.193509       0.142133
            214       3198.816        487.810       0.132319       0.142133
            215       2735.110        387.984       0.124231       0.142133
            216       2860.888        619.796       0.178067       0.142133
            217       2945.908        667.096       0.184638       0.142133
            218       3403.920        582.013       0.146017       0.142133
            219       3410.765        576.469       0.144579       0.142133
            220       2800.077        654.233       0.189396       0.142133
            221       1871.289        710.130       0.275093       0.142133
            222       2843.160        681.466       0.193344       0.142133
            223       2810.765        474.519       0.144438       0.142133
            224       3087.923        543.844       0.149747       0.142133
            225       2874.494        267.442       0.085120       0.142133
            226       2410.209        443.592       0.155439       0.142133
            227       2743.469        919.934       0.251115       0.240899
            228       2605.274        705.459       0.213083       0.240899
            229       2369.391        946.212       0.285382       0.240899
            230       1856.221        984.884       0.346655       0.357996
            231       1346.812        878.640       0.394814       0.357996
            232       1380.658       1084.249       0.439874       0.357996
            233       1440.340        860.236       0.373922       0.357996
            234       1418.175       1119.562       0.441165       0.357996
            235       1418.651        933.397       0.396844       0.357996
            236       3010.693        498.701       0.142105       0.142133
            237       2305.809        643.105       0.218082       0.142133
            238       1729.735        898.663       0.341905       0.357996
            239       2369.278        812.354       0.255326       0.357996
            240       1664.217        879.086       0.345647       0.357996
            241       2113.871       1271.346       0.375558       0.357996
            242       2091.957       1206.719       0.365819       0.357996
            243       1811.587        803.898       0.307361       0.357996
            244       2255.918        444.864       0.164717       0.142133
            245       1931.887       1107.096       0.364298       0.357996
            246       1944.457       1461.991       0.429183       0.357996
            247       2100.462       1357.421       0.392558       0.357996
            248       1838.448        991.743       0.350416       0.357996
            249       2352.873        942.372       0.285979       0.357996
            250       1689.693        386.010       0.185966       0.142133
            251       2255.542        341.487       0.131492       0.142133
            252       2902.511        459.970       0.136795       0.142133
            253       3246.996        682.139       0.173611       0.142133
            254       2855.325        691.881       0.195050       0.240899
            255       2543.521        699.750       0.215754       0.240899
            256       3008.071        619.095       0.170683       0.240899
            257       2964.134        718.046       0.195006       0.240899
            258       2176.130        860.284       0.283322       0.240899
            259       2407.954        871.210       0.265681       0.240899
            260       2090.929        749.149       0.263778       0.240899
            261       2327.001        763.711       0.247099       0.240899
            262       2284.735        731.748       0.242583       0.240899
            263       2977.749        539.032       0.153274       0.142133
            264       2877.492        535.324       0.156857       0.142133
            265       3027.028        467.966       0.133896       0.142133
            266       2866.769        629.974       0.180160       0.142133
            267       2625.328        651.373       0.198789       0.240899
            268       2187.029        678.880       0.236881       0.240899
            269       2177.284        602.075       0.216624       0.240899
            270       2574.083        812.239       0.239859       0.240899
            271       2436.051        514.210       0.174293       0.240899
            272       1549.584        621.652       0.286313       0.240899
            273       1638.911        672.808       0.291042       0.240899
            274       2737.797       1188.788       0.302754       0.240899
            275       2950.165       1003.896       0.253890       0.240899
            276       2828.440       1042.772       0.269366       0.240899
            277       3068.865        876.073       0.222075       0.240899
            278       2801.750        931.492       0.249513       0.240899
            279       2840.141        637.990       0.183429       0.240899
            280       2560.953        883.621       0.256525       0.240899
            281       2212.266        895.738       0.288204       0.240899
            282       2107.197        981.431       0.317756       0.240899
            283       2237.816       1047.568       0.318857       0.240899
            284       2127.974        953.014       0.309321       0.240899
            285       2635.891        990.243       0.273085       0.240899
            286       2231.834       1082.570       0.326626       0.240899
            287       2278.513        949.635       0.294173       0.240899
            288       2403.162        724.708       0.231694       0.240899
            289       2374.343        541.289       0.185651       0.240899
            290       2270.567        513.154       0.184341       0.240899
            291       2246.971        758.994       0.252496       0.240899
            292       1937.825        703.444       0.266328       0.240899
            293       2634.628        711.139       0.212549       0.240899
            294       2701.141        876.153       0.244920       0.240899
            295       2583.657        711.181       0.215847       0.240899
            296       2406.266       1114.137       0.316480       0.240899
            297       2534.068       1035.163       0.290024       0.240899
            298       2237.388        883.816       0.283165       0.240899
            299       2378.814        765.658       0.243493       0.240899
            300       1908.554        741.346       0.279764       0.240899
            301       1845.199        821.236       0.307990       0.240899
            302       1847.260        590.216       0.242142       0.240899
            303       1872.231        487.704       0.206660       0.240899
            304       1733.644        784.156       0.311445       0.240899
            305       2492.218        830.911       0.250039       0.240899
            306       3118.928        792.323       0.202575       0.240899
            307       2962.489        552.423       0.157166       0.142133
            308       3258.453        375.999       0.103454       0.142133
            309       3146.145        604.551       0.161184       0.142133
            310       3040.651        764.882       0.200992       0.142133
            311       3566.316        483.738       0.119440       0.142133
            312       3408.283        475.489       0.122430       0.142133
            313       3148.114        414.608       0.116374       0.142133
            314       3012.645        430.335       0.124989       0.142133
            315       3571.174        408.797       0.102714       0.142133
            316       2827.505        497.911       0.149729       0.142133
            317       3017.979        432.805       0.125422       0.142133
            318       2749.868        399.693       0.126904       0.142133
            319       2076.760        483.162       0.188741       0.142133
            320       1794.137        477.831       0.210316       0.142133
            321       1787.559        539.399       0.231804       0.142133
            322       2320.319        392.635       0.144726       0.142133
            323       2623.866        212.372       0.074878       0.142133
            324       2362.310        530.874       0.183491       0.142133
            325       2653.197        888.752       0.250922       0.240899
            326       2790.646        893.587       0.242543       0.240899
            327       3063.585        951.324       0.236948       0.240899
            328       2105.673        934.062       0.307284       0.240899
            329       2579.149        932.844       0.265617       0.240899
            330       2872.346        884.579       0.235453       0.240899
            331       1773.593        892.141       0.334670       0.240899
            332       2216.942        917.118       0.292629       0.240899
            333       2477.311        816.179       0.247816       0.240899
            334       2527.873        930.981       0.269159       0.240899
            335       1963.667        967.435       0.330058       0.240899
            336       2305.889        748.044       0.244945       0.240899
            337       2745.618        705.863       0.204510       0.240899
            338       2353.795        649.479       0.216257       0.240899
            339       2318.554        667.327       0.223494       0.240899
            340       2271.110        468.735       0.171081       0.240899
            341       2459.521        656.686       0.210732       0.240899
            342       2252.090        923.534       0.290820       0.240899
            343       2531.398        775.546       0.234521       0.240899
            344       2427.095        150.821       0.058505       0.142133
            345       2520.081        307.391       0.108716       0.142133
            346       2946.502        523.241       0.150801       0.142133
            347       3136.266        562.931       0.152177       0.142133
            348       1886.430        449.708       0.192501       0.240899
            349       2001.623        741.758       0.270381       0.240899
            350       1813.356        493.771       0.214020       0.240899
            351       1374.882        970.209       0.413719       0.357996
            352       1866.419        848.831       0.312616       0.357996
            353       2107.525        622.309       0.227966       0.240899
            354       2872.637        677.587       0.190858       0.240899
            355       1954.074        657.489       0.251761       0.240899
            356       2840.184        445.792       0.135665       0.142133
            357       3106.473        369.815       0.106382       0.142133
            358       2751.003        570.590       0.171782       0.142133
            359       2683.109        534.248       0.166052       0.142133
            360       2406.112        554.880       0.187397       0.142133
            361       2136.583        655.511       0.234774       0.240899
            362       2001.737        696.443       0.258116       0.240899
            363       2015.575        712.572       0.261193       0.240899
            364       2211.056        649.192       0.226970       0.240899
            365       2230.912        604.614       0.213228       0.240899
            366       2001.372        652.397       0.245838       0.240899
            367       1840.297        715.703       0.280009       0.240899
            368       2099.052        741.469       0.261033       0.240899
            369       2045.032        626.308       0.234455       0.240899
            370       2272.295       1048.668       0.315772       0.240899
            371       2325.859        784.428       0.252204       0.240899
            372       2972.490        767.461       0.205206       0.240899
            373       3467.249        754.948       0.178805       0.240899
            374       3113.854        767.806       0.197804       0.240899
            375       3129.041        865.261       0.216624       0.240899
            376       3150.922        607.735       0.161689       0.142133
            377       3181.377        351.302       0.099443       0.142133
            378       3243.541        306.821       0.086420       0.142133
            379       3378.218        403.056       0.106593       0.142133
            380       2752.958        592.827       0.177186       0.142133
            381       3140.164        402.859       0.113705       0.142133
            382       3188.278        160.114       0.047818       0.142133
            383       3366.681        418.681       0.110605       0.142133
            384       2501.685        533.755       0.175841       0.142133
            385       2895.243        389.856       0.118674       0.142133
            386       2814.418        414.976       0.128500       0.142133
            387       2659.686        556.807       0.173110       0.142133
            388       2751.079        399.116       0.126696       0.142133
            389       3058.360        316.094       0.093673       0.142133
            390       2890.697        441.817       0.132578       0.142133
            391       2423.201        807.741       0.250002       0.240899
            392       2745.821        770.198       0.219054       0.240899
            393       3223.027        953.421       0.228285       0.240899
            394       2135.306        750.711       0.260120       0.240899
            395       3089.176        857.636       0.217298       0.240899
            396       2938.848        883.253       0.231091       0.240899
            397       3203.848        770.661       0.193901       0.240899
            398       3250.010        806.924       0.198900       0.240899
            399       3381.493        725.833       0.176717       0.240899
            400       3163.295        869.118       0.215533       0.240899
            401       3246.604        750.255       0.187711       0.240899
            402       3211.076        826.169       0.204637       0.240899
            403       3206.016        798.339       0.199368       0.240899
            404       3158.042        864.126       0.214841       0.240899
            405       2861.042        795.179       0.217487       0.240899
            406       2385.446        843.916       0.261326       0.240899
            407       3272.047        833.943       0.203104       0.240899
            408       3064.776        777.474       0.202349       0.240899
            409       3139.992        807.968       0.204655       0.240899
            410       2441.610        828.283       0.253306       0.240899
            411       2289.438        842.270       0.268949       0.240899
            412       3043.839        894.683       0.227162       0.240899
            413       2702.573        750.510       0.217345       0.240899
            414       2577.484        880.433       0.254614       0.240899
            415       2767.805        852.895       0.235561       0.240899
            416       2592.286        710.885       0.215213       0.240899
            417       2583.110        353.800       0.120467       0.142133
            418       2386.031        443.512       0.156743       0.142133
            419       2379.689        533.081       0.183015       0.142133
            420       2704.623        582.641       0.177242       0.142133
            421       2629.400        321.457       0.108937       0.142133
            422       2385.666        426.577       0.151686       0.142133
            423       3068.535        719.803       0.190005       0.142133
            424       3003.807        805.447       0.211445       0.142133
            425       3396.758        827.371       0.195868       0.142133
            426       3391.204        757.439       0.182575       0.142133
            427       3356.671        729.456       0.178520       0.142133
            428       3304.252        705.607       0.175968       0.142133
            429       3344.570        486.455       0.126978       0.142133
            430       3508.666        760.792       0.178194       0.142133
            431       3509.123        643.477       0.154958       0.142133
            432       2969.275        520.867       0.149239       0.142133
            433       3099.699        626.586       0.168153       0.142133
            434       2832.913        440.453       0.134556       0.142133
            435       2886.528        363.171       0.111755       0.142133
            436       2506.388        481.729       0.161215       0.142133
            437       2925.867        516.249       0.149980       0.142133
            438       2779.681        594.227       0.176124       0.142133
            439       2797.749        720.360       0.204758       0.142133
            440       2890.460        642.009       0.181745       0.142133
            441       2909.100        426.783       0.127937       0.142133
            442       2694.077        318.521       0.105730       0.142133
            443       2907.814        335.713       0.103502       0.142133
            444       2723.108        608.964       0.182758       0.142133
            445       3047.782        343.997       0.101421       0.142133
            446       3382.816         47.720       0.013910       0.142133
            447       3773.531         59.953       0.015639       0.142133
            448       3627.218        356.473       0.089483       0.142133
            449       3887.500        503.537       0.114674       0.142133
            450       2910.462       1194.748       0.291032       0.357996
            451       2944.322       1435.064       0.327686       0.357996
            452       2172.626       1353.408       0.383833       0.357996
            453       2550.285       1384.846       0.351919       0.357996
            454       2797.711       1403.446       0.334062       0.357996
            455       2086.187       1451.871       0.410358       0.357996
            456       2351.507        492.183       0.173079       0.142133
            457       2022.421        315.428       0.134922       0.142133
            458       2429.996        717.033       0.227845       0.142133
            459       1986.421        405.400       0.169494       0.142133
            460       1619.419        487.649       0.231435       0.142133
            461       2577.006        672.375       0.206924       0.142133
            462       2504.662        323.468       0.114375       0.142133
            463       2237.508        299.557       0.118072       0.142133
            464       2046.190        305.889       0.130051       0.142133
            465       2346.689        424.597       0.153213       0.142133
            466       2043.571        328.018       0.138312       0.142133
            467       2182.777        394.254       0.152988       0.142133
            468       1969.422        302.840       0.133277       0.142133
            469       2199.608        330.009       0.130458       0.142133
            470       2756.835        387.436       0.123220       0.142133
            471       2811.855        298.728       0.096036       0.142133
            472       2766.864        229.133       0.076480       0.142133
            473       2777.984        320.428       0.103417       0.142133
            474       2888.819        341.149       0.105620       0.142133
            475       2684.590        326.307       0.108375       0.142133
            476       2799.795        134.798       0.045934       0.142133
            477       2786.182        270.051       0.088361       0.142133
            478       2856.069        607.445       0.175384       0.142133
            479       2857.045        816.102       0.222181       0.240899
            480       2444.772        891.558       0.267227       0.240899
            481       1777.447       1091.178       0.380384       0.357996
            482       1825.014        965.026       0.345883       0.357996
            483       1850.790        928.657       0.334116       0.357996
            484       1641.835        921.875       0.359586       0.357996
            485       1927.938       1174.232       0.378519       0.357996
            486       2280.880       1174.811       0.339964       0.357996
            487       2440.348        558.935       0.186356       0.142133
            488       2878.837        190.772       0.062148       0.142133
            489       2947.504        193.610       0.061637       0.142133
            490       2570.016        239.299       0.085180       0.142133
            491       2872.241        219.490       0.070993       0.142133
            492       3422.335        153.671       0.042973       0.142133
            493       3118.556        250.955       0.074478       0.142133
            494       3301.493        339.820       0.093324       0.142133
            495       3319.157        237.996       0.066906       0.142133
            496       3149.681        219.551       0.065164       0.142133
            497       3432.587        323.929       0.086231       0.142133
            498       3253.323        312.170       0.087553       0.142133
            499       2519.838        419.126       0.142610       0.142133
            500       3108.742        527.826       0.145144       0.142133
            501       2959.036        381.396       0.114176       0.142133
            502       2864.656        227.566       0.073593       0.142133
            503       2692.212        329.446       0.109028       0.142133
            504       2313.496        525.631       0.185138       0.142133
            505       2891.868        444.928       0.133340       0.142133
            506       2447.646        464.027       0.159368       0.142133
            507       1936.123        726.704       0.272907       0.240899
            508       2267.789        538.964       0.192024       0.240899
            509       1915.240        402.179       0.173546       0.240899
            510       2362.663        511.883       0.178074       0.240899
            511       2023.619        638.972       0.239981       0.240899
            512       1049.202        632.627       0.376154       0.357996
            513       1507.541        553.450       0.268536       0.357996
            514       2031.436        288.816       0.124476       0.142133
            515       2301.836        543.477       0.191008       0.142133
            516       1914.356        226.197       0.105672       0.142133
            517       1922.204        196.504       0.092747       0.142133
            518       1858.412        462.700       0.199344       0.142133
            519       1932.959        299.861       0.134297       0.142133
            520       1991.107        398.169       0.166648       0.142133
            521       1826.500        721.826       0.283255       0.142133
            522       2832.211        741.395       0.207464       0.142133
            523       3165.916        413.201       0.115448       0.142133
            524       3233.451        267.610       0.076437       0.142133
            525       2749.543        469.931       0.145965       0.142133
            526       2417.438        380.617       0.136029       0.142133
            527       2553.078        530.842       0.172132       0.142133
            528       2584.193        614.759       0.192175       0.142133
            529       2591.296        454.440       0.149205       0.142133
            530       2569.889        573.232       0.182377       0.142133
            531       2066.128        874.792       0.297455       0.240899
            532       1890.566        588.988       0.237538       0.240899
            533       2054.406        479.384       0.189196       0.240899
            534       2524.515        640.821       0.202449       0.240899
            535       3072.286        526.281       0.146247       0.142133
            536       2658.493        425.135       0.137868       0.142133
            537       2617.347        320.870       0.109206       0.142133
            538       2698.423        503.066       0.157135       0.142133
            539       2617.404        325.694       0.110664       0.142133
            540       2948.515        172.923       0.055398       0.142133
            541       2641.519        311.454       0.105471       0.142133
            542       2369.317        417.731       0.149883       0.142133
            543       2492.182        477.585       0.160816       0.142133
            544       3057.468        668.185       0.179347       0.142133
            545       2822.042        709.862       0.200986       0.142133
            546       2677.108        677.523       0.201966       0.142133
            547       2791.546        635.465       0.185428       0.142133
            548       2768.095        792.552       0.222586       0.142133
            549       2803.256        790.840       0.220039       0.142133
            550       2781.025        608.614       0.179551       0.142133
            551       2816.273        692.911       0.197457       0.142133
            552       2892.066        472.717       0.140489       0.142133
            553       2780.308        357.025       0.113799       0.142133
            554       2889.763        477.591       0.141830       0.142133
            555       3530.490        677.879       0.161079       0.142133
            556       3221.887        443.065       0.120892       0.142133
            557       3164.847        486.990       0.133355       0.142133
            558       2476.285        806.012       0.245563       0.240899
            559       2208.284        965.408       0.304191       0.357996
            560       2008.726       1047.675       0.342781       0.357996
            561       2304.403        940.549       0.289850       0.357996
            562       2054.078        908.830       0.306736       0.357996
            563       2263.700       1159.730       0.338763       0.357996
            564       2411.862       1185.481       0.329543       0.357996
            565       2921.198       1101.473       0.273816       0.240899
            566       3149.245        931.503       0.228268       0.240899
            567       2933.096        913.683       0.237519       0.240899
            568       3195.770        938.516       0.227008       0.240899
            569       2705.394        784.287       0.224745       0.240899
            570       2529.973        798.095       0.239807       0.240899
            571       2875.036        971.537       0.252572       0.240899
            572       2553.702        943.273       0.269740       0.240899
            573       2717.977        892.606       0.247219       0.240899
            574       2670.072        796.228       0.229706       0.240899
            575       1790.673        949.019       0.346396       0.357996
            576       1728.849       1467.737       0.459158       0.357996
            577       2470.340        869.754       0.260398       0.240899
            578       3448.288        660.014       0.160654       0.240899
            579       2949.829        740.420       0.200642       0.240899
            580       2858.905       1055.956       0.269730       0.240899
            581       2196.498       1064.488       0.326431       0.240899
            582       2000.590        834.494       0.294345       0.240899
            583       2045.566        697.038       0.254152       0.240899
            584       1777.181        494.349       0.217628       0.240899
            585       1847.829        356.052       0.161557       0.142133
            586       1954.171        276.272       0.123864       0.142133
            587       1805.912        456.162       0.201656       0.142133
            588       1574.919        270.691       0.146668       0.142133
            589       1760.029        432.488       0.197257       0.240899
            590       1716.369        510.626       0.229289       0.240899
            591       1925.803        771.224       0.285953       0.240899
            592       1645.179        724.273       0.305671       0.240899
            593       1697.123        251.869       0.129230       0.240899
            594       1477.553        471.352       0.241855       0.240899
            595       1535.180       1088.464       0.414867       0.357996
            596       1458.030       1264.834       0.464523       0.357996
            597       1075.007        936.634       0.465607       0.357996
            598       1235.854        828.119       0.401226       0.357996
            599       1947.593        530.300       0.214012       0.142133
            600       2271.182        266.047       0.104857       0.142133
            601       2302.696        405.720       0.149800       0.142133
            602       2476.634        226.221       0.083697       0.142133
            603       2668.645        363.926       0.120006       0.142133
            604       2516.041        579.436       0.187188       0.142133
            605       2795.113        835.267       0.230077       0.240899
            606       2534.931        972.780       0.277326       0.240899
            607       2549.457        990.866       0.279880       0.240899
            608       2493.841        859.441       0.256298       0.240899
            609       2735.029        867.757       0.240857       0.240899
            610       2684.261        737.408       0.215511       0.240899
            611       2719.430        800.732       0.227470       0.240899
            612       3030.637        278.235       0.084087       0.142133
            613       2450.170        314.113       0.113633       0.142133
            614       2444.933        462.075       0.158952       0.142133
            615       2656.390        337.595       0.112758       0.142133
            616       2087.056        289.483       0.121809       0.142133
            617       2557.660        411.661       0.138638       0.142133
            618       2471.228        760.238       0.235261       0.240899
            619       2229.754        667.768       0.230462       0.240899
            620       2227.107        731.986       0.247368       0.240899
            621       2278.525        692.852       0.233175       0.240899
            622       2004.717        475.521       0.191724       0.240899
            623       2123.938        437.710       0.170870       0.240899
            624       2123.254        641.716       0.232088       0.240899
            625       1944.605        586.283       0.231651       0.240899
            626       1927.498        667.763       0.257301       0.240899
            627       2033.819        706.544       0.257829       0.240899
            628       1928.676        570.814       0.228372       0.240899
            629       1635.701        923.381       0.360825       0.240899
            630       1889.479        780.529       0.292332       0.240899
            631       1693.131        547.689       0.244415       0.240899
            632       1403.841        707.386       0.335059       0.240899
            633       2279.917        863.865       0.274785       0.240899
            634       2447.251        864.001       0.260929       0.240899
            635       2357.938        808.146       0.255251       0.240899
            636       2590.366        553.247       0.175991       0.240899
            637       2538.520        798.205       0.239218       0.240899
            638       2861.049        897.446       0.238778       0.240899
            639       2665.826        836.016       0.238736       0.240899
            640       2809.799        912.132       0.245070       0.240899
            641       3285.087       1017.618       0.236506       0.240899
            642       2664.018        723.964       0.213686       0.240899
            643       2806.141        919.814       0.246867       0.240899
            644       2836.055        885.493       0.237937       0.240899
            645       2503.041        700.039       0.218552       0.240899
            646       2747.479        660.539       0.193819       0.240899
            647       2359.964        886.479       0.273062       0.240899
            648       2560.269        627.823       0.196928       0.240899
