# Supplementary material for: The role of auxiliary domains in modulating CHD4 activity suggests mechanistic commonality between enzyme families
Source: Nat Commun. 2022 Dec 6;13:7524. doi: 10.1038/s41467-022-35002-0 (PMC9726900; doi:10.1038/s41467-022-35002-0)
Supplement: Supplementary file 6 — source data [file 41467_2022_35002_MOESM6_ESM.zip › smFRET_Source_data/figure_7A/A/CHD4(499-1912) 1mM ATP 200ms/38.dat]

              1        577.853       5930.837       0.911218       0.844505
              2        635.290       5783.450       0.901026       0.844505
              3       1335.504       5623.469       0.808089       0.844505
              4       1381.471       5608.508       0.802364       0.844505
              5       1321.478       5867.155       0.816171       0.844505
              6       1292.676       5876.044       0.819678       0.844505
              7       1040.702       5690.785       0.845398       0.844505
              8       1220.893       5468.254       0.817481       0.844505
              9       1362.849       5535.424       0.802436       0.844505
             10       1040.825       5598.423       0.843231       0.844505
             11       1251.363       5592.959       0.817168       0.844505
             12        803.303       5340.185       0.869243       0.844505
             13        792.926       5326.686       0.870429       0.844505
             14        951.514       5304.827       0.847912       0.844505
             15        860.232       5521.379       0.865201       0.844505
             16        561.137       5262.386       0.903643       0.844505
             17       1012.898       5331.413       0.840346       0.844505
             18        866.879       5384.961       0.861340       0.844505
             19        762.016       5266.677       0.873602       0.844505
             20        757.526       5277.408       0.874477       0.844505
             21        762.240       5861.998       0.884932       0.844505
             22        273.163       6190.705       0.957740       0.844505
             23        692.964       6044.023       0.897140       0.844505
             24        873.367       5670.795       0.866543       0.844505
             25        451.411       6044.880       0.930513       0.844505
             26        654.381       4893.678       0.882052       0.844505
             27        568.857       5027.162       0.898346       0.844505
             28        265.091       5136.527       0.950924       0.844505
             29        890.236       5137.290       0.852305       0.844505
             30        693.695       4857.764       0.875043       0.844505
             31        534.728       4890.700       0.901440       0.844505
             32        590.292       4929.785       0.893065       0.844505
             33        763.787       4692.867       0.860026       0.844505
             34        743.489       4498.463       0.858166       0.844505
             35       1240.240       4163.164       0.770471       0.844505
             36        988.371       4630.524       0.824099       0.844505
             37       1725.067       4064.934       0.702061       0.675211
             38       2195.407       4205.394       0.657011       0.675211
             39       2454.356       4158.735       0.628864       0.675211
             40       1989.626       4421.801       0.689675       0.675211
             41       1682.502       4039.073       0.705937       0.675211
             42       2298.122       4140.162       0.643054       0.675211
             43       2505.202       4051.974       0.617945       0.675211
             44       1130.091       4873.340       0.811759       0.844505
             45       1058.337       4386.908       0.805640       0.844505
             46       1201.085       4666.855       0.795314       0.844505
             47       1153.073       4830.950       0.807308       0.844505
             48       1261.716       4813.548       0.792319       0.844505
             49       1197.243       4656.093       0.795460       0.844505
             50        913.866       4569.457       0.833337       0.844505
             51       1082.875       4436.225       0.803795       0.844505
             52       1224.108       4675.692       0.792517       0.844505
             53       1267.922       4881.904       0.793828       0.844505
             54       1190.713       4650.357       0.796148       0.844505
             55        767.460       4537.877       0.855342       0.844505
             56        568.502       5070.354       0.899181       0.844505
             57        901.053       4733.146       0.840074       0.844505
             58       1140.444       4630.221       0.802372       0.844505
             59       1123.452       4724.638       0.807894       0.844505
             60       1063.957       4815.022       0.819023       0.844505
             61        976.035       4636.190       0.826088       0.844505
             62       1159.789       4739.982       0.803418       0.844505
             63       1122.707       4690.307       0.806863       0.844505
             64       1095.863       4571.483       0.806636       0.844505
             65        860.694       4909.189       0.850830       0.844505
             66        492.187       5013.129       0.910598       0.844505
             67        665.756       4795.864       0.878103       0.844505
             68       1267.495       4619.194       0.784685       0.844505
             69        283.678       4500.563       0.940706       0.844505
             70        905.667       4715.093       0.838871       0.844505
             71        856.119       4984.283       0.853414       0.844505
             72        183.972       5060.744       0.964922       0.844505
             73        312.259       4922.918       0.940354       0.844505
             74        487.447       4927.782       0.909986       0.844505
             75       1292.265       4428.115       0.774095       0.844505
             76        887.154       4294.250       0.828781       0.844505
             77        595.994       4267.790       0.877463       0.844505
             78       1528.822       4782.114       0.757750       0.844505
             79        662.735       4327.977       0.867206       0.844505
             80        649.082       4274.574       0.868171       0.844505
             81        699.339       5216.426       0.881784       0.844505
             82        344.921       4516.001       0.929042       0.844505
             83        299.086       4575.642       0.938646       0.844505
             84        336.405       4597.866       0.931823       0.844505
             85        326.575       4615.002       0.933913       0.844505
             86        255.204       4155.985       0.942146       0.844505
             87        180.356       4216.717       0.958983       0.844505
             88       1315.186       4278.653       0.764887       0.844505
             89       1243.719       3926.472       0.759444       0.844505
             90       1021.530       3611.965       0.779534       0.844505
             91        811.316       3985.769       0.830873       0.844505
             92       1194.279       4017.338       0.770843       0.844505
             93       1010.522       3695.722       0.785281       0.844505
             94        645.309       3655.743       0.849965       0.844505
             95        967.508       3544.662       0.785578       0.844505
             96        725.365       3354.035       0.822188       0.844505
             97       1210.104       3639.006       0.750448       0.844505
             98        989.752       4131.836       0.806749       0.844505
             99       1166.510       3946.231       0.771843       0.844505
            100        894.551       3768.009       0.808142       0.844505
            101       1073.151       4434.166       0.805141       0.844505
            102       1461.348       4677.373       0.761946       0.844505
            103       1531.295       4406.170       0.742096       0.675211
            104       1919.870       3924.753       0.671515       0.675211
            105       1831.863       4389.622       0.705559       0.675211
            106       1318.618       2464.456       0.651443       0.675211
            107       1693.182       2201.160       0.565220       0.675211
            108       1110.859       2624.714       0.702627       0.675211
            109        986.490       2672.717       0.730409       0.675211
            110       1070.466       2385.580       0.690263       0.675211
            111        958.750       2108.327       0.687406       0.675211
            112       1077.029       2288.698       0.680001       0.675211
            113       1120.256       2156.246       0.658094       0.675211
            114       1019.626       2182.413       0.681570       0.675211
            115       1253.012       1578.326       0.557449       0.507019
            116       1371.764       1527.662       0.526884       0.507019
            117       1778.751       1600.527       0.473630       0.507019
            118       1626.668       1749.314       0.518164       0.507019
            119       1223.607       1873.216       0.604883       0.507019
            120       2024.248       1490.137       0.424011       0.507019
            121        974.493       1978.384       0.669985       0.675211
            122        877.492       2093.974       0.704694       0.675211
            123        588.137       2072.467       0.778946       0.675211
            124        513.686       2112.160       0.804373       0.675211
            125        864.828       2106.875       0.708979       0.675211
            126        698.966       2128.719       0.752813       0.675211
            127        616.317       2127.887       0.775411       0.675211
            128        650.395       2039.030       0.758166       0.675211
            129       1615.730       2104.114       0.565646       0.675211
            130       1313.041       2054.461       0.610085       0.675211
            131        850.081       2096.067       0.711460       0.675211
            132       1070.998       1912.250       0.640996       0.675211
            133        745.438       1800.890       0.707250       0.675211
            134       1106.500       1969.844       0.640320       0.675211
            135        839.016       1911.410       0.694951       0.675211
            136        455.040       1794.364       0.797706       0.675211
            137       1298.947       1593.458       0.550911       0.675211
            138       1102.566       1853.865       0.627062       0.675211
            139       1029.098       2177.438       0.679062       0.675211
            140        764.616       2153.033       0.737934       0.675211
            141        570.061       1823.108       0.761797       0.675211
            142        988.662       1688.125       0.630653       0.675211
            143        980.804       1722.043       0.637122       0.675211
            144        654.193       1587.028       0.708109       0.675211
            145        777.849       1638.354       0.678070       0.675211
            146        904.338       1763.272       0.660993       0.675211
            147       1589.882       1966.493       0.552949       0.507019
            148       1729.545       1962.023       0.531488       0.507019
            149       2020.689       1959.324       0.492291       0.507019
            150       1896.887       1919.524       0.502966       0.507019
            151       1645.250       1880.839       0.533407       0.507019
            152       1692.173       1919.409       0.531459       0.507019
            153       2006.423       1995.664       0.498656       0.507019
            154       1912.471       1907.219       0.499313       0.507019
            155       1531.568       2052.347       0.572655       0.507019
            156       1210.853       1862.258       0.605985       0.675211
            157       1078.805       1939.001       0.642520       0.675211
            158       1207.711       2016.628       0.625439       0.675211
            159        945.735       1743.804       0.648365       0.675211
            160       1179.694       2700.628       0.695980       0.675211
            161       1211.570       2685.191       0.689083       0.675211
            162       1162.730       2577.689       0.689144       0.675211
            163       1163.000       2673.331       0.696846       0.675211
            164       1067.738       2495.543       0.700350       0.675211
            165       1202.769       2593.762       0.683193       0.675211
            166       1108.198       2601.932       0.701305       0.675211
            167        779.485       2335.753       0.749783       0.675211
            168        831.061       2272.508       0.732224       0.675211
            169        587.521       1973.625       0.770602       0.675211
            170        871.462       1972.633       0.693589       0.675211
            171        643.992       2186.029       0.772443       0.675211
            172        597.395       2151.617       0.782687       0.675211
            173       1481.051       1955.924       0.569083       0.507019
            174       1886.737       1689.535       0.472429       0.507019
            175       1491.335       2241.641       0.600497       0.675211
            176       1411.649       2257.389       0.615254       0.675211
            177       1173.898       2224.263       0.654549       0.675211
            178        975.068       2328.307       0.704827       0.675211
            179       1352.351       2222.080       0.621660       0.675211
            180       1401.379       2312.198       0.622634       0.675211
            181       1205.809       2258.829       0.651967       0.675211
            182        986.491       2254.406       0.695612       0.675211
            183       1185.463       2510.691       0.679271       0.675211
            184       1274.398       2320.795       0.645527       0.675211
            185        970.398       1785.977       0.647944       0.675211
            186       1385.797       2409.080       0.634824       0.675211
            187       1409.356       2011.220       0.587977       0.675211
            188        999.632       2012.337       0.668113       0.675211
            189        700.432       1669.767       0.704484       0.675211
            190        988.805       1539.472       0.608902       0.675211
            191       1215.731       2099.801       0.633323       0.675211
            192       1258.714       2073.629       0.622274       0.675211
            193       1718.296       2135.111       0.554084       0.675211
            194        831.539       2349.015       0.738555       0.675211
            195        948.651       1861.541       0.662425       0.675211
            196       1960.461       1873.113       0.488607       0.507019
            197       1870.734       2207.537       0.541292       0.507019
            198       1583.355       2427.485       0.605231       0.507019
            199       1842.742       1790.569       0.492820       0.507019
            200       1126.267       1892.522       0.626914       0.507019
            201       1047.318       1704.275       0.619378       0.507019
            202       1724.822       1437.972       0.454652       0.507019
            203       1627.267       1298.288       0.443775       0.507019
            204       1783.181       1375.151       0.435404       0.507019
            205       1627.739       1462.074       0.473192       0.507019
            206       1786.085       1439.261       0.446235       0.507019
            207       1943.060       1476.978       0.431860       0.507019
            208       1492.840       1399.971       0.483948       0.507019
            209       1882.825       1678.808       0.471359       0.507019
            210       1750.165       1559.416       0.471182       0.507019
            211       1780.278       1647.364       0.480611       0.507019
            212       2038.918       1486.738       0.421691       0.507019
            213       1723.201       1558.646       0.474930       0.507019
            214       1516.943       1544.616       0.504520       0.507019
            215       1199.884       1726.337       0.589954       0.507019
            216       1254.369       1546.567       0.552161       0.507019
            217       1702.445       1495.673       0.467673       0.507019
            218       1550.460       1478.536       0.488127       0.507019
            219       1604.141       1377.960       0.462077       0.507019
            220       1743.550       1606.881       0.479604       0.507019
            221       1668.515       1706.324       0.505602       0.507019
            222       1781.709       1734.460       0.493281       0.507019
            223       1597.531       1565.379       0.494917       0.507019
            224       1139.045       1569.835       0.579514       0.507019
            225       1116.935       1535.617       0.578920       0.507019
            226       1431.143       1580.820       0.524847       0.507019
            227        902.029       1677.545       0.650319       0.675211
            228        640.779       1344.149       0.677178       0.675211
            229       1384.006       1036.834       0.428295       0.359152
            230       1389.609        872.424       0.385682       0.359152
            231       1226.747        792.699       0.392533       0.359152
            232        851.183        631.705       0.425996       0.359152
            233        898.853        988.044       0.523634       0.507019
            234       1175.759       1478.280       0.556993       0.507019
            235        986.786       1034.749       0.511863       0.507019
            236        650.867       1737.607       0.727497       0.675211
            237        563.083       1556.738       0.734372       0.675211
            238        967.961       1352.973       0.582943       0.675211
            239        725.889       1478.276       0.670674       0.675211
            240        754.903       1587.216       0.677684       0.675211
            241        647.037       1504.110       0.699213       0.675211
            242       1179.951        876.837       0.426314       0.359152
            243       1277.736       1157.811       0.475380       0.359152
            244       1702.962        879.806       0.340644       0.359152
            245       1670.140        953.947       0.363535       0.359152
            246       1875.328        892.981       0.322573       0.359152
            247       2051.972        889.315       0.302356       0.359152
            248       1741.688        778.075       0.308789       0.359152
            249       1621.118        962.185       0.372463       0.359152
            250       1835.138       1083.795       0.371298       0.359152
            251       1638.189        797.021       0.327290       0.359152
            252       2182.712        773.005       0.261529       0.359152
            253       2060.175        863.190       0.295273       0.359152
            254       1915.299        769.812       0.286697       0.359152
            255       1429.398       1118.200       0.438923       0.359152
            256       1777.535       1339.559       0.429746       0.359152
            257       2343.206       1100.240       0.319517       0.359152
            258       1827.394       1063.341       0.367845       0.359152
            259       2385.392       1098.355       0.315280       0.359152
            260       1986.582        786.236       0.283551       0.359152
            261       2269.328        835.365       0.269065       0.359152
            262       1851.070       1867.454       0.502203       0.507019
            263       2024.080       1823.683       0.473959       0.507019
            264       2034.805       1804.415       0.469995       0.507019
            265       1712.838       1853.364       0.519702       0.507019
            266       1707.436       1805.875       0.514009       0.507019
            267       1532.692       1859.855       0.548218       0.507019
            268       1562.408       1850.512       0.542208       0.507019
            269       1817.442       1839.975       0.503081       0.507019
            270       1688.919       1803.510       0.516406       0.507019
            271       1497.495       1827.819       0.549668       0.507019
            272       1329.244       2097.937       0.612147       0.507019
            273       1677.410       1837.899       0.522827       0.507019
            274       1990.359       1747.798       0.467556       0.507019
            275       1660.910       1154.424       0.410049       0.507019
            276       1232.691       1216.515       0.496698       0.507019
            277        859.901       1177.006       0.577840       0.507019
            278       1047.624       1225.671       0.539161       0.507019
            279       1126.550        999.463       0.470111       0.507019
            280        996.911       1208.949       0.548062       0.507019
            281        838.774       1327.718       0.612842       0.507019
            282       1479.662       1513.536       0.505659       0.507019
            283       1877.917       1590.009       0.458490       0.507019
            284       1515.879       1328.056       0.466978       0.507019
            285       1518.799       1357.732       0.472003       0.507019
            286       1548.172       1430.271       0.480208       0.507019
            287       1408.242       1480.238       0.512463       0.507019
            288       1200.238       1416.261       0.541281       0.507019
            289       1468.305       1184.280       0.446463       0.507019
            290       1809.464       1581.647       0.466410       0.507019
            291       1959.414       1303.768       0.399539       0.359152
            292       1957.681       1181.537       0.376379       0.359152
            293       2082.954       1185.795       0.362767       0.359152
            294       2256.384       1163.925       0.340298       0.359152
            295       1767.212       1145.690       0.393316       0.359152
            296       1991.723       1140.393       0.364097       0.359152
            297       2026.466       1227.373       0.377208       0.359152
            298       2133.916       1205.055       0.360906       0.359152
            299       1877.944       1205.918       0.391042       0.359152
            300        727.044       1408.011       0.659473       0.675211
            301        864.330       1553.298       0.642488       0.675211
            302       1295.043       1467.559       0.531224       0.507019
            303       1076.122       1701.400       0.612561       0.507019
            304       1604.581       1198.125       0.427489       0.507019
            305       1771.013       1357.737       0.433955       0.507019
            306       1741.111       1785.536       0.506298       0.507019
            307       1548.900       2092.358       0.574625       0.507019
            308       1831.694       1815.137       0.497730       0.507019
            309       1599.679       2035.399       0.559933       0.507019
            310       2179.525       1923.199       0.468762       0.507019
            311       2258.957       1284.024       0.362413       0.507019
            312       1765.662       1353.536       0.433937       0.507019
            313       1245.530       1425.793       0.533741       0.507019
            314       1208.208       1504.866       0.554672       0.507019
            315       1351.691       1555.982       0.535130       0.507019
            316       1744.209       1219.926       0.411562       0.507019
            317       1081.760       1507.817       0.582264       0.507019
