# Supplementary material for: The role of auxiliary domains in modulating CHD4 activity suggests mechanistic commonality between enzyme families
Source: Nat Commun. 2022 Dec 6;13:7524. doi: 10.1038/s41467-022-35002-0 (PMC9726900; doi:10.1038/s41467-022-35002-0)
Supplement: Supplementary file 6 — source data [file 41467_2022_35002_MOESM6_ESM.zip › smFRET_Source_data/figure_7A/A/CHD4(499-1912) 1mM ATP 200ms/10.dat]

              1       1002.167       3971.871       0.798520       0.833480
              2        941.287       4278.906       0.819683       0.833480
              3        850.218       4296.306       0.834798       0.833480
              4        719.044       4358.184       0.858379       0.833480
              5        454.487       4312.293       0.904655       0.833480
              6       1295.231       4603.215       0.780412       0.833480
              7        752.843       4694.180       0.861788       0.833480
              8       1143.962       4808.686       0.807823       0.833480
              9        587.402       4437.318       0.883097       0.833480
             10        479.772       4419.289       0.902069       0.833480
             11        711.121       4548.044       0.864784       0.833480
             12        582.938       4509.292       0.885524       0.833480
             13        580.684       4602.432       0.887966       0.833480
             14        589.378       4517.569       0.884593       0.833480
             15        700.358       4424.842       0.863350       0.833480
             16        890.915       4506.174       0.834927       0.833480
             17        902.931       4471.289       0.831989       0.833480
             18       1075.598       4472.107       0.806118       0.833480
             19        977.855       4546.617       0.822996       0.833480
             20        878.580       4483.351       0.836145       0.833480
             21       1020.652       4427.062       0.812646       0.833480
             22       1114.433       4426.690       0.798880       0.833480
             23       1136.933       4701.435       0.805265       0.833480
             24       1062.481       4271.253       0.800800       0.833480
             25       1095.328       3934.066       0.782215       0.833480
             26       1094.678       4036.175       0.786648       0.833480
             27       1175.007       4141.426       0.778986       0.833480
             28       1318.953       3829.970       0.743839       0.833480
             29       1167.644       4351.970       0.788456       0.833480
             30       1055.716       3957.698       0.789422       0.833480
             31       1274.611       3661.908       0.741800       0.833480
             32       1238.777       3813.699       0.754818       0.833480
             33        665.892       4259.248       0.864797       0.833480
             34        982.477       3905.926       0.799019       0.833480
             35        548.433       4406.434       0.889314       0.833480
             36        508.924       4478.642       0.897962       0.833480
             37        524.838       5390.901       0.911281       0.833480
             38        629.936       5215.679       0.892238       0.833480
             39        272.494       5557.522       0.953260       0.833480
             40        446.627       5458.291       0.924364       0.833480
             41        360.384       5462.817       0.938112       0.833480
             42        352.556       5466.847       0.939417       0.833480
             43        409.068       4298.792       0.913110       0.833480
             44        873.658       4420.894       0.834989       0.833480
             45       1174.274       4617.314       0.797245       0.833480
             46       1076.742       4406.156       0.803618       0.833480
             47        660.579       4516.627       0.872406       0.833480
             48        919.016       4381.667       0.826623       0.833480
             49       1259.690       4645.552       0.786683       0.833480
             50       1427.212       4753.364       0.769081       0.833480
             51       1619.421       3610.114       0.690332       0.833480
             52       2305.432        477.558       0.171599       0.347526
             53       2927.413        394.422       0.118736       0.347526
             54       2905.277        919.714       0.240449       0.347526
             55       3418.960       1197.162       0.259344       0.347526
             56       1829.486       1166.340       0.389322       0.347526
             57        800.331        980.649       0.550623       0.347526
             58       1376.999        783.899       0.362765       0.347526
             59        807.931        980.212       0.548173       0.347526
             60       1318.155        773.027       0.369660       0.347526
