# Supplementary material for: The role of auxiliary domains in modulating CHD4 activity suggests mechanistic commonality between enzyme families
Source: Nat Commun. 2022 Dec 6;13:7524. doi: 10.1038/s41467-022-35002-0 (PMC9726900; doi:10.1038/s41467-022-35002-0)
Supplement: Supplementary file 6 — source data [file 41467_2022_35002_MOESM6_ESM.zip › smFRET_Source_data/figure_7A/A/CHD4(499-1912) 1mM ATP 200ms/11.dat]

              1       2777.717       3342.778       0.546161       0.557547
              2       1914.804       3538.186       0.648852       0.657600
              3       2040.663       4395.393       0.682933       0.657600
              4       2112.076       4511.051       0.681106       0.657600
              5       2108.126       4555.489       0.683636       0.657600
              6       2007.286       4467.424       0.689981       0.657600
              7       2034.306       4717.479       0.698701       0.657600
              8       2096.476       4456.237       0.680060       0.657600
              9       2037.956       4463.396       0.686533       0.657600
             10       2359.651       4377.566       0.649759       0.657600
             11       2793.983       4339.694       0.608339       0.657600
             12       2041.229       4611.674       0.693182       0.657600
             13       2067.647       4310.789       0.675838       0.657600
             14       2438.704       4178.163       0.631441       0.657600
             15       3437.598       3774.545       0.523360       0.557547
             16       2849.365       3957.982       0.581428       0.557547
             17       3001.779       4339.262       0.591096       0.557547
             18       2955.536       4657.501       0.611780       0.657600
             19       2950.123       5029.849       0.630309       0.657600
             20       2213.168       5290.813       0.705067       0.657600
             21       2167.673       5446.455       0.715309       0.657600
             22       2234.836       5289.212       0.702974       0.657600
             23       1975.699       5441.375       0.733628       0.657600
             24       2411.590       5452.102       0.693326       0.657600
             25       3574.406       5697.781       0.614502       0.657600
             26       3519.083       4580.850       0.565542       0.557547
             27       2862.854       4368.525       0.604107       0.557547
             28       3430.328       3769.451       0.523551       0.557547
             29       3161.398       3889.618       0.551639       0.557547
             30       3093.281       3395.507       0.523288       0.557547
             31       3209.183       3184.241       0.498049       0.557547
             32       2385.490       3358.809       0.584720       0.557547
             33       2167.739       3626.482       0.625879       0.557547
             34       2399.954       3267.405       0.576530       0.557547
             35       2366.421       3425.539       0.591430       0.557547
             36       2596.274       3260.233       0.556686       0.557547
             37       2753.533       3320.848       0.546697       0.557547
             38       2566.276       4211.303       0.621358       0.557547
             39       2777.540       3760.961       0.575202       0.557547
             40       2143.274       3802.213       0.639512       0.657600
             41       2296.216       4422.524       0.658237       0.657600
             42       2354.308       3796.474       0.617234       0.657600
             43       1959.430       4416.503       0.692683       0.657600
             44       2551.284       4325.308       0.628990       0.657600
             45       2917.117       3153.538       0.519472       0.557547
             46       2654.292       3270.415       0.551996       0.557547
             47       2600.061       3264.617       0.556657       0.557547
             48       2815.511       3232.278       0.534456       0.557547
             49       2779.770       3570.753       0.562277       0.557547
             50       2878.664       3224.165       0.528307       0.557547
             51       2665.627       3299.270       0.553114       0.557547
             52       2749.295       3451.793       0.556643       0.557547
             53       2959.274       3447.551       0.538106       0.557547
             54       2891.011       3612.260       0.555453       0.557547
             55       2912.284       3293.114       0.530685       0.557547
             56       3069.720       2642.384       0.462594       0.557547
             57       2819.521       3852.422       0.577406       0.557547
             58       2337.267       3731.387       0.614862       0.657600
             59       2395.495       3917.676       0.620556       0.657600
             60       1622.189       4062.568       0.714642       0.657600
             61       2138.644       4235.012       0.664456       0.657600
             62       2376.538       3861.955       0.619053       0.657600
             63       2388.354       4591.796       0.657836       0.657600
             64       2249.784       4424.760       0.662931       0.657600
             65       2306.065       4444.927       0.658411       0.657600
             66       2358.630       4413.848       0.651733       0.657600
             67       2391.262       4728.598       0.664142       0.657600
             68       2288.264       4461.666       0.660994       0.657600
             69       2195.272       4361.561       0.665193       0.657600
             70       2355.122       4259.369       0.643945       0.657600
             71       2465.728       3630.565       0.595537       0.557547
             72       2831.584       3116.480       0.523949       0.557547
             73       2711.534       3294.994       0.548569       0.557547
             74       3181.593       4146.436       0.565832       0.557547
             75       3251.926       4037.000       0.553854       0.557547
             76       2649.430       4292.738       0.618357       0.657600
             77       1878.715       4049.800       0.683105       0.657600
             78       2349.235       3781.065       0.616783       0.657600
             79       2528.921       4252.322       0.627071       0.657600
             80       2204.144       4115.263       0.651210       0.657600
