# Supplementary material for: The role of auxiliary domains in modulating CHD4 activity suggests mechanistic commonality between enzyme families
Source: Nat Commun. 2022 Dec 6;13:7524. doi: 10.1038/s41467-022-35002-0 (PMC9726900; doi:10.1038/s41467-022-35002-0)
Supplement: Supplementary file 6 — source data [file 41467_2022_35002_MOESM6_ESM.zip › smFRET_Source_data/figure_7A/A/CHD4(499-1912) 1mM ATP 200ms/39.dat]

              1        527.937       1477.573       0.736757       0.662770
              2        514.372       1386.741       0.729436       0.662770
              3        868.489       1003.063       0.535953       0.662770
              4        854.202       1150.009       0.573796       0.662770
              5        633.592       1431.582       0.693202       0.662770
              6        662.757       1809.736       0.731948       0.662770
              7        708.927       1577.020       0.689876       0.662770
              8        453.233       1623.996       0.781809       0.662770
              9        694.821       1538.367       0.688866       0.662770
             10        727.593       1963.043       0.729583       0.662770
             11        795.656       1980.740       0.713421       0.662770
             12        752.523       1482.642       0.663325       0.662770
             13        520.380       1474.792       0.739180       0.662770
             14        522.818       1715.821       0.766457       0.662770
             15        557.560       1608.756       0.742623       0.662770
             16        875.595       1129.215       0.563253       0.555847
             17        719.991       1192.127       0.623459       0.555847
             18        966.486       1348.633       0.582533       0.555847
             19        876.017       1244.292       0.586844       0.555847
             20       1265.334        984.500       0.437588       0.460318
             21       1062.682        986.577       0.481431       0.460318
             22        869.601       1263.975       0.592421       0.555847
             23        907.969        964.953       0.515213       0.555847
             24        788.876       1026.845       0.565530       0.555847
             25        917.535        972.536       0.514550       0.555847
             26        987.883       1109.886       0.529079       0.555847
             27       1040.669       1041.200       0.500127       0.460318
             28       1009.596        947.364       0.484100       0.460318
             29       1145.651        777.973       0.404431       0.460318
             30        984.853       1010.417       0.506406       0.460318
             31       1179.255        990.891       0.456601       0.460318
             32       1149.910        981.702       0.460544       0.460318
             33        993.090        641.264       0.392365       0.460318
             34       1142.922        941.614       0.451714       0.460318
             35       1252.980       1131.402       0.474505       0.460318
             36       1148.787       1109.469       0.491295       0.460318
             37       1075.386        979.612       0.476697       0.460318
             38       1422.219        949.032       0.400224       0.367287
             39       1626.944        788.641       0.326480       0.367287
             40       1761.786        934.485       0.346584       0.367287
             41       1277.951        848.305       0.398967       0.367287
             42       1425.831       1048.303       0.423705       0.367287
             43       1575.658        814.064       0.340652       0.367287
             44       1787.347        670.903       0.272919       0.367287
             45       1439.654        615.127       0.299364       0.367287
             46       1285.985        756.266       0.370310       0.367287
             47       1230.319        917.618       0.427209       0.367287
             48       1611.317        980.962       0.378417       0.367287
             49       1411.553        829.185       0.370050       0.367287
             50       1157.656       1016.819       0.467616       0.460318
             51       1247.388       1539.059       0.552337       0.460318
             52       1653.096       1045.037       0.387319       0.460318
             53       1266.992       1002.776       0.441797       0.460318
             54       1068.804        986.958       0.480093       0.460318
             55        921.015       1036.426       0.529480       0.460318
             56       1298.953       1045.169       0.445868       0.460318
             57        905.958       1038.437       0.534067       0.460318
             58        981.982        930.515       0.486545       0.460318
             59       1143.685        964.773       0.457573       0.460318
             60       1176.209       1034.073       0.467847       0.460318
             61       1129.211       1027.182       0.476343       0.460318
             62       1081.049       1060.932       0.495304       0.460318
             63       1159.368       1003.575       0.463986       0.460318
             64       1187.915       1089.002       0.478279       0.460318
             65       1195.258        985.538       0.451916       0.460318
             66       1071.543       1061.242       0.497585       0.460318
             67       1197.012       1067.948       0.471509       0.460318
             68        705.033        411.562       0.368587       0.367287
             69       1065.321        555.874       0.342879       0.367287
             70        969.319        485.272       0.333614       0.367287
             71        732.862        658.661       0.473338       0.460318
             72        594.332        423.057       0.415826       0.460318
             73        514.382        357.094       0.409758       0.460318
             74       1105.549       1271.270       0.534862       0.555847
             75       1193.427       1261.976       0.513959       0.555847
             76        945.060       1150.062       0.548924       0.555847
             77        795.771       1050.806       0.569056       0.555847
             78       1376.433       1089.305       0.441776       0.555847
             79        838.837       1046.145       0.554989       0.555847
             80        989.400       1190.319       0.546088       0.555847
             81        690.979       1136.689       0.621934       0.662770
             82        440.040        895.268       0.670458       0.662770
             83       1674.213       1526.542       0.476932       0.460318
             84       1903.289       1553.640       0.449428       0.460318
             85       1920.808       1557.876       0.447835       0.460318
             86       2156.418       1553.022       0.418667       0.460318
             87       2214.985       1499.500       0.403690       0.460318
             88       2017.575       1587.031       0.440279       0.460318
             89       2226.944       1541.188       0.409006       0.460318
             90       1695.823       1569.976       0.480732       0.460318
             91       1351.503       1577.348       0.538555       0.555847
             92       1706.704       1892.673       0.525833       0.555847
             93       1513.184       1877.524       0.553726       0.555847
             94       1456.871       1620.448       0.526578       0.555847
             95       1748.680       1422.772       0.448619       0.555847
             96       2083.775       2198.109       0.513351       0.555847
             97       1922.486       2588.927       0.573862       0.555847
             98       1847.929       2229.496       0.546790       0.555847
             99       1854.015       2532.060       0.577295       0.555847
            100       1766.587       2342.556       0.570084       0.555847
            101       1506.776       1638.100       0.520879       0.555847
            102       1545.037       1881.856       0.549143       0.555847
            103       2061.930       1223.289       0.372361       0.460318
            104       1910.647       1320.632       0.408702       0.460318
            105       1792.019       1584.248       0.469231       0.460318
            106       1988.819       1287.057       0.392889       0.460318
            107       1912.158       1317.642       0.407964       0.460318
            108       1432.119       1677.895       0.539514       0.460318
            109       2446.989       1666.962       0.405197       0.460318
            110       2204.116       1610.570       0.422203       0.460318
            111       1968.879       1442.909       0.422919       0.460318
            112       1782.881       1460.122       0.450238       0.460318
            113       2045.222       1565.826       0.433621       0.460318
            114       2216.986       1549.603       0.411408       0.460318
            115       1959.009       1500.526       0.433736       0.460318
            116       1815.786       1448.040       0.443663       0.460318
            117       1867.306       1505.467       0.446359       0.460318
            118       1959.229       1808.765       0.480034       0.460318
            119       2352.373       1975.807       0.456498       0.460318
            120       1843.355       2127.630       0.535794       0.460318
            121       2049.645       1942.582       0.486591       0.460318
            122       1998.344       1941.478       0.492783       0.460318
            123       1967.699       1988.573       0.502638       0.460318
            124       1624.645       2332.336       0.589423       0.555847
            125       1843.158       2207.057       0.544923       0.555847
            126       1788.773       2335.246       0.566255       0.555847
            127       1832.725       2389.136       0.565896       0.555847
            128       2051.879       2392.525       0.538323       0.555847
            129       2019.939       2435.293       0.546614       0.555847
            130       1758.122       2303.806       0.567171       0.555847
            131       1883.976       2414.232       0.561683       0.555847
            132       2067.381       2415.092       0.538786       0.555847
            133       1713.548       2292.284       0.572237       0.555847
            134       1570.539       2339.962       0.598379       0.555847
            135       1151.004       2042.523       0.639582       0.555847
            136       1246.002       1641.044       0.568416       0.555847
            137       1571.269       1492.390       0.487127       0.555847
            138       1604.302       1980.939       0.552526       0.555847
            139       1601.783       2032.578       0.559267       0.555847
            140       1657.916       1820.630       0.523388       0.555847
            141       1688.070       1762.687       0.510812       0.555847
            142       1493.335       1706.951       0.533375       0.555847
            143       1510.281       1667.506       0.524738       0.555847
            144       1679.079       1846.500       0.523744       0.555847
            145       1496.949       1850.659       0.552830       0.555847
            146       1703.608       1607.973       0.485561       0.555847
            147       1550.376       1753.273       0.530708       0.555847
            148       1669.673       1591.913       0.488080       0.555847
            149       1915.558       1832.317       0.488895       0.555847
            150       1527.839       2332.114       0.604182       0.555847
            151       1053.786       2235.772       0.679657       0.662770
            152       1138.334       2282.161       0.667202       0.662770
            153       1378.389       2370.073       0.632279       0.662770
            154       1407.560       2355.513       0.625955       0.662770
            155       1184.765       2321.096       0.662062       0.662770
            156       1162.392       2244.628       0.658824       0.662770
            157       1190.452       2269.451       0.655929       0.662770
            158       1313.937       2411.073       0.647266       0.662770
            159       1336.642       2362.723       0.638683       0.662770
            160       1085.107       2372.345       0.686154       0.662770
            161        977.222       2335.389       0.704999       0.662770
            162       1022.564       2199.046       0.682592       0.662770
            163       1788.887       2061.079       0.535350       0.555847
            164       1622.969       1585.374       0.494141       0.460318
            165       1585.382       1519.840       0.489446       0.460318
            166       1976.128       1713.502       0.464410       0.460318
            167       1858.181       1841.212       0.497706       0.460318
            168       1691.655       1425.137       0.457245       0.460318
            169       1708.035        934.657       0.353676       0.367287
            170       2511.063        772.202       0.235193       0.367287
            171       2018.716       1090.669       0.350767       0.367287
            172       1882.045       1140.994       0.377433       0.367287
            173       1973.092       1142.784       0.366762       0.367287
            174       2074.245       1182.887       0.363168       0.367287
            175       2259.628       1252.497       0.356621       0.367287
            176       1945.994       1220.875       0.385515       0.367287
            177       1959.259       1093.644       0.358231       0.367287
            178       1964.396       1250.326       0.388937       0.367287
            179       1831.446       1545.740       0.457701       0.367287
            180       1265.584       2176.823       0.632355       0.662770
            181       1159.296       2729.288       0.701872       0.662770
            182       1293.836       2859.518       0.688484       0.662770
            183        902.271       2863.972       0.760432       0.662770
            184       1270.600       2870.405       0.693166       0.662770
            185       1076.693       2856.180       0.726233       0.662770
            186       1170.832       2773.898       0.703191       0.662770
            187       1419.877       2190.321       0.606704       0.662770
            188       1731.443       2081.055       0.545851       0.555847
            189       1743.022       2215.491       0.559678       0.555847
            190       1710.067       2291.753       0.572678       0.555847
            191       1581.266       2214.428       0.583405       0.555847
            192       1748.546       2231.489       0.560671       0.555847
            193       1689.811       2156.004       0.560610       0.555847
            194       1845.996       2238.607       0.548060       0.555847
            195       1732.070       2123.924       0.550811       0.555847
            196       1881.770       2238.089       0.543244       0.555847
            197       2754.154       2373.392       0.462871       0.460318
            198       2891.319       2293.252       0.442322       0.460318
            199       2497.299       2237.588       0.472575       0.460318
            200       1603.970       2448.850       0.604234       0.555847
            201       1887.531       2636.501       0.582777       0.555847
            202       1825.296       2649.340       0.592079       0.555847
            203       1767.793       2605.294       0.595756       0.555847
            204       1828.454       2795.359       0.604557       0.555847
            205       1533.664       2771.035       0.643723       0.555847
            206       2056.939       2497.171       0.548334       0.555847
            207       1929.117       2673.093       0.580828       0.555847
            208       1743.171       2554.487       0.594391       0.555847
            209       1630.508       2028.104       0.554337       0.555847
            210       1673.102       2037.168       0.549062       0.555847
            211       1627.305       1809.585       0.526518       0.555847
            212       1247.671       1723.877       0.580128       0.555847
            213       1985.925       1844.119       0.481488       0.555847
            214       1397.955       1785.473       0.560865       0.555847
            215       1074.927       1542.316       0.589290       0.555847
            216       1551.296       1880.327       0.547941       0.555847
            217       1489.930       1946.360       0.566413       0.555847
            218       1494.472       1883.596       0.557596       0.555847
            219       1643.360       2502.675       0.603631       0.555847
            220       1685.348       2454.561       0.592902       0.555847
            221       1667.113       2416.686       0.591774       0.555847
            222       1686.026       2510.515       0.598234       0.555847
            223       1640.069       2627.313       0.615673       0.555847
            224       1684.653       2452.557       0.592804       0.555847
            225       1697.784       2297.026       0.575003       0.555847
            226       1428.962       2487.072       0.635100       0.662770
            227       1139.647       2451.890       0.682685       0.662770
            228       1174.036       2718.530       0.698390       0.662770
            229       1469.137       2424.660       0.622698       0.662770
            230       1647.086       2491.738       0.602040       0.662770
            231       1131.852       2334.224       0.673449       0.662770
            232       1513.780       2275.040       0.600461       0.662770
            233       1381.236       2194.838       0.613756       0.662770
            234       1729.104       2152.187       0.554503       0.662770
            235       1341.146       2390.957       0.640646       0.662770
            236       1297.419       2293.041       0.638648       0.662770
            237       1352.478       2369.061       0.636581       0.662770
            238        925.663       2522.969       0.731585       0.662770
            239        991.684       2543.848       0.719509       0.662770
            240       1502.956       1941.318       0.563636       0.662770
            241       1615.481       1981.802       0.550916       0.662770
            242       1359.950       2217.171       0.619820       0.662770
            243       1394.375       2545.994       0.646131       0.662770
            244       1989.696       2867.852       0.590391       0.662770
            245       1430.560       3360.706       0.701423       0.662770
            246       1045.443       3316.605       0.760332       0.662770
            247       1637.983       2833.765       0.633704       0.662770
            248       1257.398       3237.798       0.720280       0.662770
            249       1471.334       2994.314       0.670522       0.662770
            250        936.522       2628.252       0.737284       0.662770
            251       1402.406       1898.158       0.575101       0.662770
            252       1419.435       1960.340       0.580021       0.662770
            253       1506.043       1846.773       0.550812       0.662770
            254        931.170       2600.276       0.736320       0.662770
            255       1411.426       1932.141       0.577868       0.662770
            256        998.131       2888.570       0.743193       0.662770
            257       1027.207       2865.184       0.736099       0.662770
            258        872.955       2938.684       0.770976       0.662770
            259       1230.980       2979.541       0.707642       0.662770
            260       1551.653       2825.188       0.645486       0.662770
            261        857.009       2970.362       0.776084       0.662770
            262       1097.442       2908.880       0.726072       0.662770
            263       1462.994       2974.062       0.670278       0.662770
            264       1186.007       2081.395       0.637018       0.662770
            265       1684.143       2084.890       0.553163       0.662770
            266       1251.465       2066.047       0.622770       0.662770
            267       1253.954       1895.005       0.601788       0.662770
            268       1459.055       2219.342       0.603345       0.662770
            269       1513.766       2377.359       0.610970       0.662770
            270       1439.949       2319.861       0.617016       0.662770
            271       1601.927       2336.882       0.593297       0.662770
            272       1238.757       2369.430       0.656682       0.662770
            273       1435.365       2251.673       0.610700       0.662770
            274       1304.038       2129.294       0.620183       0.662770
            275       1254.275       2326.008       0.649672       0.662770
            276       1222.693       2198.553       0.642618       0.662770
            277       1206.542       2180.176       0.643743       0.662770
            278       1342.636       1915.384       0.587898       0.555847
            279       1524.886       2128.611       0.582623       0.555847
            280       1598.941       2365.820       0.596712       0.555847
            281       2114.462       1663.119       0.440260       0.460318
            282       2455.412       1703.730       0.409635       0.460318
            283       2058.612       1562.362       0.431476       0.460318
            284       1538.871       1821.064       0.541994       0.555847
            285       1450.205       1826.372       0.557402       0.555847
            286       1879.580       1603.907       0.460432       0.555847
            287       1605.605       1684.054       0.511924       0.555847
            288       1094.210       1993.438       0.645617       0.662770
            289        920.516       2307.826       0.714864       0.662770
            290       1072.090       2626.770       0.710157       0.662770
            291        988.437       2565.183       0.721851       0.662770
            292       1040.472       2488.139       0.705133       0.662770
            293        967.401       2302.442       0.704145       0.662770
            294       1047.500       2482.062       0.703221       0.662770
            295        955.200       2307.344       0.707222       0.662770
            296       1036.077       2277.274       0.687302       0.662770
            297       1721.643       2409.294       0.583232       0.662770
