# Supplementary material for: The role of auxiliary domains in modulating CHD4 activity suggests mechanistic commonality between enzyme families
Source: Nat Commun. 2022 Dec 6;13:7524. doi: 10.1038/s41467-022-35002-0 (PMC9726900; doi:10.1038/s41467-022-35002-0)
Supplement: Supplementary file 6 — source data [file 41467_2022_35002_MOESM6_ESM.zip › smFRET_Source_data/figure_7A/A/CHD4(499-1912) 1mM ATP 200ms/15.dat]

              1        709.138       3005.220       0.809082       0.770234
              2        923.846       3392.728       0.785977       0.770234
              3        812.950       3447.478       0.809186       0.770234
              4        634.263       3395.314       0.842598       0.770234
              5        794.772       2773.789       0.777285       0.770234
              6        995.652       2686.045       0.729567       0.770234
              7        209.622       2953.212       0.933723       0.770234
              8        435.006       3142.092       0.878391       0.770234
              9        675.541       3415.774       0.834884       0.770234
             10        126.641       2735.233       0.955749       0.770234
             11        446.532       3438.806       0.885073       0.770234
             12        715.086       3127.892       0.813924       0.770234
             13        906.040       3134.426       0.775758       0.770234
             14        414.398       3169.866       0.884384       0.770234
             15        817.260       3493.179       0.810400       0.770234
             16        733.265       3190.697       0.813132       0.770234
             17        727.983       3451.187       0.825807       0.770234
             18        287.424       3921.656       0.931713       0.770234
             19        869.049       4288.223       0.831490       0.770234
             20       1220.743       4335.586       0.780297       0.770234
             21       1109.804       4296.412       0.794717       0.770234
             22       1353.700       4434.230       0.766117       0.770234
             23       1085.279       4391.133       0.801827       0.770234
             24       1015.068       4378.774       0.811810       0.770234
             25       1169.765       4063.534       0.776477       0.770234
             26       1159.046       4295.493       0.787508       0.770234
             27       1107.371       4321.496       0.796022       0.770234
             28       1181.415       4249.504       0.782465       0.770234
             29       1278.270       4436.868       0.776336       0.770234
             30       1104.869       4669.527       0.808661       0.770234
             31       1108.862       4648.486       0.807401       0.770234
             32       2082.824       4515.510       0.684341       0.770234
             33       3285.572       3893.466       0.542338       0.770234
             34       2806.554       4485.867       0.615141       0.770234
             35       1185.881       4397.126       0.787591       0.770234
             36       1075.097       4486.131       0.806680       0.770234
             37       1418.812       4462.099       0.758743       0.770234
             38        317.175       4542.399       0.934732       0.770234
             39        913.817       4367.280       0.826965       0.770234
             40       1933.555       4261.859       0.687906       0.770234
             41       1717.504       4285.361       0.713886       0.770234
             42       1191.376       4348.644       0.784951       0.770234
             43       2236.940       4256.317       0.655498       0.770234
             44       2043.269       4450.471       0.685348       0.770234
             45       1694.023       4247.870       0.714902       0.770234
             46       2001.853       4161.301       0.675190       0.770234
             47       1896.095       4462.290       0.701796       0.770234
             48       2050.497       4237.228       0.673889       0.770234
             49       1643.842       4023.621       0.709951       0.770234
             50       1720.288       4098.739       0.704368       0.770234
             51       1802.752       4065.021       0.692771       0.770234
             52       1408.339       4071.750       0.743008       0.770234
             53       1841.064       4193.426       0.694910       0.770234
             54       1726.868       4085.159       0.702880       0.770234
             55       1680.372       4050.019       0.706761       0.770234
             56       1612.803       4144.763       0.719881       0.770234
             57       1540.909       3532.355       0.696269       0.770234
             58       4804.985        828.604       0.147083       0.166958
             59       3967.477        814.011       0.170242       0.166958
             60       2780.155        814.747       0.226640       0.269567
             61       2300.115        917.273       0.285099       0.269567
             62       2142.544        901.526       0.296158       0.269567
             63       2970.680        826.230       0.217606       0.269567
             64       3648.112        783.061       0.176716       0.269567
             65       3165.047        915.164       0.224293       0.269567
             66       3422.615       1100.611       0.243324       0.269567
             67       3267.456        897.055       0.215405       0.269567
             68       3500.680        870.950       0.199228       0.269567
             69       3421.464        934.723       0.214574       0.269567
             70       4352.432       1067.896       0.197017       0.269567
             71       3582.835       1165.992       0.245533       0.269567
             72       4054.368       1102.901       0.213854       0.269567
             73       4206.003       1144.685       0.213932       0.269567
             74       5037.941       1063.973       0.174367       0.269567
             75       4598.887       1153.893       0.200580       0.269567
             76       2258.128       1243.033       0.355035       0.269567
             77       2362.551       1077.626       0.313247       0.269567
             78       2570.304        756.636       0.227427       0.269567
             79       2404.632        731.610       0.233276       0.269567
             80       1619.090        653.886       0.287678       0.269567
             81       1630.185        846.212       0.341711       0.269567
             82       2140.164        810.627       0.274715       0.269567
             83        998.775        706.628       0.414347       0.269567
             84       1418.503        730.005       0.339773       0.269567
             85       2110.840        959.506       0.312507       0.269567
             86       1810.956        873.559       0.325407       0.269567
             87       3056.432        841.960       0.215976       0.269567
             88       2354.585        726.145       0.235706       0.269567
             89       3296.947        793.614       0.194011       0.166958
             90       3624.053        741.545       0.169861       0.166958
             91       3494.645        529.661       0.131616       0.166958
             92       3856.271        987.269       0.203832       0.166958
             93       4510.467        665.272       0.128537       0.166958
             94       4186.644        706.890       0.144454       0.166958
             95       3991.539        840.204       0.173893       0.166958
             96       5040.969       1044.932       0.171697       0.166958
             97       5026.188        728.954       0.126661       0.166958
             98       4267.323        392.144       0.084161       0.166958
             99       3587.848        618.870       0.147115       0.166958
            100       3934.415        504.323       0.113618       0.166958
            101       4210.632        635.267       0.131094       0.166958
            102       4031.557        705.278       0.148892       0.166958
            103       3837.067        820.923       0.176240       0.166958
            104       4135.612        882.748       0.175904       0.166958
            105       4042.090        574.793       0.124498       0.166958
            106       4152.279        599.374       0.126140       0.166958
            107       3326.809        795.004       0.192877       0.166958
            108       3294.567        735.356       0.182474       0.166958
            109       3444.156        876.363       0.202837       0.166958
            110       3447.311        969.920       0.219576       0.166958
            111       3414.009        867.187       0.202557       0.166958
            112       3333.133        716.787       0.176988       0.166958
            113       3845.323        863.860       0.183442       0.166958
            114       3970.585        981.174       0.198147       0.166958
            115       3739.176       1131.900       0.232372       0.166958
            116       3785.412        821.464       0.178313       0.166958
            117       4034.323        890.137       0.180758       0.166958
            118       3783.364        961.421       0.202627       0.166958
            119       3704.808        753.166       0.168948       0.166958
            120       3524.879       1033.784       0.226774       0.166958
            121       3583.625        968.919       0.212830       0.166958
            122       3772.686        880.706       0.189261       0.166958
            123       3706.592        934.489       0.201352       0.166958
            124       3789.497        860.974       0.185137       0.166958
            125       3554.488       1000.780       0.219697       0.166958
            126       3797.649        847.160       0.182389       0.166958
            127       3863.745        816.343       0.174429       0.166958
            128       3770.057        888.414       0.190709       0.166958
            129       3792.487        884.503       0.189118       0.166958
            130       4019.002        815.475       0.168679       0.166958
            131       3767.192        759.697       0.167819       0.166958
            132       3969.070        776.390       0.163607       0.166958
            133       3744.843        904.089       0.194472       0.166958
            134       3446.926        995.824       0.224146       0.166958
            135       3779.089        960.315       0.202624       0.166958
            136       3940.663        728.692       0.156058       0.166958
            137       3784.049        814.512       0.177123       0.166958
            138       4278.777        670.709       0.135511       0.166958
            139       4414.079        648.714       0.128134       0.166958
            140       3901.410        754.200       0.161998       0.166958
            141       3777.565        913.173       0.194676       0.166958
            142       4378.049        723.188       0.141767       0.166958
            143       4282.118        585.076       0.120208       0.166958
            144       4118.525        532.634       0.114516       0.166958
            145       3865.711        769.270       0.165970       0.166958
            146       3291.304        794.587       0.194471       0.166958
            147       3624.942        750.315       0.171491       0.166958
            148       4156.874        526.678       0.112453       0.166958
            149       4311.206        433.720       0.091407       0.166958
            150       3615.256        633.553       0.149113       0.166958
            151       3673.239        795.208       0.177961       0.166958
            152       3347.702        862.334       0.204828       0.166958
            153       3584.253        615.382       0.146532       0.166958
            154       4063.109        541.201       0.117542       0.166958
            155       3578.065        671.580       0.158032       0.166958
            156       3655.468        731.853       0.166811       0.166958
            157       3688.115        562.394       0.132312       0.166958
            158       3576.713        404.535       0.101610       0.166958
            159       3764.606        611.438       0.139724       0.166958
            160       3870.331        851.918       0.180405       0.166958
            161       3756.833        942.159       0.200502       0.166958
            162       3736.227       1002.147       0.211496       0.166958
            163       3726.909        847.206       0.185217       0.166958
            164       3796.433        903.819       0.192292       0.166958
            165       3910.591        912.256       0.189153       0.166958
            166       3743.288        899.818       0.193797       0.166958
            167       3409.318        791.903       0.188494       0.166958
            168       4180.369        683.546       0.140534       0.166958
            169       4334.741        509.867       0.105244       0.166958
            170       3761.776        714.647       0.159647       0.166958
            171       4079.262        678.292       0.142571       0.166958
            172       4411.197        688.853       0.135068       0.166958
            173       4230.202        723.624       0.146074       0.166958
            174       4366.748        566.574       0.114846       0.166958
            175       4103.492        714.590       0.148314       0.166958
            176       4009.602        738.260       0.155493       0.166958
            177       3503.008        912.522       0.206662       0.166958
            178       4240.548        801.277       0.158926       0.166958
            179       4139.271        756.352       0.154496       0.166958
            180       3638.734        804.027       0.180975       0.166958
            181       3654.179        889.868       0.195832       0.166958
            182       3799.482        908.745       0.193012       0.166958
            183       4138.855        432.722       0.094655       0.166958
            184       3935.123        860.735       0.179475       0.166958
            185       3755.900        955.543       0.202813       0.166958
            186       3746.627        973.389       0.206226       0.166958
            187       3703.223        897.260       0.195036       0.166958
            188       3437.837        865.191       0.201066       0.166958
            189       3536.067        914.251       0.205435       0.166958
            190       3603.279        772.433       0.176527       0.166958
            191       3783.645        962.058       0.202722       0.166958
            192       3701.855        870.430       0.190371       0.166958
            193       3059.806        832.904       0.213965       0.166958
            194       2893.483        945.008       0.246193       0.269567
            195       2988.867       1276.799       0.299320       0.269567
            196       3132.987       1245.452       0.284451       0.269567
            197       2961.672       1373.766       0.316869       0.269567
            198       2991.669       1195.214       0.285466       0.269567
            199       3009.667       1261.461       0.295346       0.269567
            200       3296.601       1073.811       0.245700       0.269567
            201       4114.245        898.872       0.179304       0.166958
            202       4178.504        823.542       0.164641       0.166958
            203       4135.609        921.540       0.182225       0.166958
            204       4018.806        877.630       0.179239       0.166958
            205       4217.192        938.061       0.181962       0.166958
            206       3891.954        855.157       0.180143       0.166958
            207       4135.148        901.167       0.178934       0.166958
            208       3653.176        654.165       0.151872       0.166958
            209       3981.934        612.584       0.133329       0.166958
            210       3786.213        691.799       0.154488       0.166958
            211       3700.009        614.808       0.142488       0.166958
            212       3573.269        543.191       0.131956       0.166958
            213       3740.142        638.719       0.145864       0.166958
            214       3352.753        608.227       0.153555       0.166958
            215       3156.635        633.630       0.167173       0.166958
            216       3500.151        751.508       0.176756       0.166958
            217       3478.921        907.704       0.206925       0.166958
            218       3552.940        989.138       0.217772       0.166958
            219       3497.083        949.772       0.213583       0.166958
            220       3447.292        878.220       0.203033       0.166958
            221       3685.960        799.733       0.178285       0.166958
            222       3622.248        888.392       0.196955       0.166958
            223       3353.552        324.638       0.088260       0.166958
            224       3421.692        368.981       0.097339       0.166958
            225       3091.043        170.894       0.052390       0.166958
            226       3757.303        645.409       0.146593       0.166958
            227       2981.121        100.423       0.032588       0.166958
            228       3603.058        421.235       0.104673       0.166958
            229       3878.276        632.350       0.140191       0.166958
            230       3992.266        726.592       0.153976       0.166958
            231       4043.246        704.439       0.148375       0.166958
            232       4104.392        762.238       0.156625       0.166958
            233       4066.325        760.608       0.157576       0.166958
            234       4329.694        717.379       0.142138       0.166958
            235       3920.513        775.329       0.165110       0.166958
            236       4041.836        751.035       0.156698       0.166958
            237       4090.969        742.192       0.153563       0.166958
            238       3878.094        613.230       0.136537       0.166958
            239       4271.607        697.843       0.140427       0.166958
            240       3971.117        781.552       0.164445       0.166958
            241       3869.173        690.712       0.151476       0.166958
            242       3377.374        871.450       0.205104       0.166958
            243       3985.695        598.299       0.130519       0.166958
            244       3457.478        848.284       0.197011       0.166958
            245       3701.652       1079.689       0.225813       0.166958
            246       3038.746       1043.784       0.255671       0.166958
            247       2887.326        942.170       0.246030       0.166958
            248       3281.868        939.812       0.222616       0.166958
            249       3202.138        976.876       0.233758       0.166958
            250       3325.804        968.523       0.225535       0.166958
            251       3699.751        730.720       0.164930       0.166958
            252       3406.733        737.352       0.177929       0.166958
            253       3796.589        770.231       0.168658       0.166958
            254       3933.721        767.560       0.163266       0.166958
            255       4155.078        809.272       0.163017       0.166958
            256       3690.645        664.077       0.152496       0.166958
            257       3773.667        927.280       0.197254       0.166958
            258       4080.255        825.188       0.168219       0.166958
            259       4149.140        921.452       0.181725       0.166958
            260       4098.751        819.320       0.166594       0.166958
            261       3757.963        826.337       0.180254       0.166958
            262       3873.863        731.759       0.158884       0.166958
            263       3787.030        683.043       0.152804       0.166958
            264       3609.505        659.473       0.154480       0.166958
            265       3542.859        620.340       0.149006       0.166958
            266       3655.012        520.435       0.124642       0.166958
            267       3785.390        655.369       0.147580       0.166958
            268       3664.193        552.150       0.130955       0.166958
            269       3488.563        397.796       0.102357       0.166958
            270       3268.230        223.446       0.063994       0.166958
            271       3680.162        476.313       0.114596       0.166958
            272       3559.239        315.750       0.081484       0.166958
            273       3451.876        180.689       0.049741       0.166958
            274       3900.185        329.313       0.077861       0.166958
            275       3027.504       1380.387       0.313163       0.269567
            276       3297.448       1212.522       0.268854       0.269567
            277       2965.815       1361.994       0.314707       0.269567
            278       3334.740       1173.592       0.260316       0.269567
            279       3048.555       1291.529       0.297582       0.269567
            280       3354.601       1182.179       0.260577       0.269567
            281       4011.784        659.259       0.141137       0.166958
            282       3199.314        817.928       0.203604       0.166958
            283       3555.976        638.384       0.152201       0.166958
            284       3146.907        632.551       0.167365       0.166958
            285       3313.491        700.794       0.174575       0.166958
            286       3750.578        816.245       0.178734       0.166958
            287       3408.009        751.574       0.180685       0.166958
            288       3506.270        736.590       0.173607       0.166958
            289       3442.227        643.776       0.157556       0.166958
            290       3537.880        770.147       0.178770       0.166958
            291       3718.582        682.761       0.155126       0.166958
            292       3578.656        794.864       0.181745       0.166958
            293       2949.321        925.952       0.238938       0.166958
            294       3600.226       1022.172       0.221134       0.166958
            295       3904.820        948.877       0.195496       0.166958
            296       4123.778        986.449       0.193034       0.166958
            297       4356.925       1019.455       0.189617       0.166958
            298       4057.067       1013.259       0.199841       0.166958
            299       3402.424        970.029       0.221850       0.166958
            300       4221.662       1030.865       0.196261       0.166958
            301       3938.383       1036.975       0.208422       0.166958
            302       2636.422        980.585       0.271104       0.269567
            303       2478.581       1012.809       0.290088       0.269567
            304       3401.919        967.113       0.221356       0.269567
            305       3093.601        598.308       0.162059       0.166958
            306       3033.276        404.195       0.117585       0.166958
            307       3537.957        436.175       0.109754       0.166958
            308       3139.951        491.573       0.135363       0.166958
            309       3700.812        526.956       0.124642       0.166958
            310       3616.469        216.066       0.056377       0.166958
            311       3935.980        541.784       0.120994       0.166958
            312       3719.015        441.602       0.106138       0.166958
            313       3752.815       1031.773       0.215645       0.166958
            314       3865.362        890.622       0.187263       0.166958
            315       3746.315       1003.887       0.211336       0.166958
            316       3521.701       1162.300       0.248143       0.166958
            317       3563.278       1018.752       0.222336       0.166958
            318       3883.991        948.267       0.196237       0.166958
            319       3765.577        996.260       0.209218       0.166958
            320       3331.680       1179.772       0.261506       0.166958
            321       3478.477        791.937       0.185447       0.166958
            322       3299.866        601.945       0.154273       0.166958
            323       2928.146        587.600       0.167134       0.166958
            324       3222.989        700.699       0.178582       0.166958
            325       3368.948        727.572       0.177607       0.166958
            326       3240.148        764.385       0.190880       0.166958
            327       3320.209        835.636       0.201075       0.166958
            328       3267.265        672.777       0.170754       0.166958
            329       3277.680        688.773       0.173650       0.166958
            330       3388.151        744.821       0.180214       0.166958
            331       2958.861       1025.527       0.257386       0.166958
            332       2774.159        845.128       0.233507       0.166958
            333       3668.339        451.851       0.109668       0.166958
            334       3678.488        131.650       0.034553       0.166958
            335       3825.807        556.759       0.127040       0.166958
            336       3764.596        598.359       0.137145       0.166958
            337       3816.520       1244.174       0.245850       0.166958
            338       3790.982       1103.592       0.225473       0.166958
            339       3731.978        834.055       0.182665       0.166958
            340       3739.908        734.635       0.164181       0.166958
            341       3828.799        632.762       0.141825       0.166958
            342       3644.849        693.047       0.159766       0.166958
            343       3458.552        708.062       0.169937       0.166958
            344       3880.708        657.924       0.144961       0.166958
            345       3597.998        932.130       0.205762       0.166958
            346       3479.038        784.033       0.183913       0.166958
            347       3498.076       1109.327       0.240771       0.166958
            348       3734.517        894.513       0.193240       0.166958
            349       3230.405        804.153       0.199316       0.166958
            350       3321.449        449.588       0.119221       0.166958
            351       3308.611        369.753       0.100521       0.166958
            352       2881.585        468.449       0.139834       0.166958
            353       3000.041        520.100       0.147750       0.166958
            354       3272.359        417.898       0.113244       0.166958
            355       2993.690        473.867       0.136657       0.166958
            356       3064.058        552.546       0.152780       0.166958
            357       3152.939        446.901       0.124145       0.166958
            358       3537.090        591.607       0.143291       0.166958
            359       3573.488        575.906       0.138793       0.166958
            360       3725.661        538.537       0.126293       0.166958
            361       3563.263        577.024       0.139368       0.166958
            362       3336.911        628.355       0.158465       0.166958
            363       3145.008        663.048       0.174117       0.166958
            364       3457.635        599.790       0.147825       0.166958
            365       3375.498        772.574       0.186249       0.166958
            366       3211.613        657.897       0.170021       0.166958
            367       3111.312        715.975       0.187071       0.166958
            368       3145.738        679.822       0.177705       0.166958
            369       3960.548        643.607       0.139788       0.166958
            370       3856.797        690.900       0.151923       0.166958
            371       4084.401        754.372       0.155902       0.166958
            372       4044.405        743.727       0.155327       0.166958
            373       3881.333        717.060       0.155937       0.166958
            374       3995.258        631.140       0.136422       0.166958
            375       3934.018        703.076       0.151620       0.166958
            376       3665.464        771.587       0.173896       0.166958
            377       3268.752        524.741       0.138327       0.166958
            378       4102.001        851.147       0.171840       0.166958
            379       3987.805        749.984       0.158298       0.166958
            380       3272.011        746.254       0.185715       0.166958
            381       3264.449        729.945       0.182742       0.166958
            382       3584.013        784.680       0.179614       0.166958
            383       3738.018        701.727       0.158056       0.166958
            384       3555.111        756.462       0.175449       0.166958
            385       3342.716        790.079       0.191173       0.166958
            386       3335.844        688.305       0.171044       0.166958
            387       3325.674        709.161       0.175760       0.166958
            388       3155.204        695.568       0.180631       0.166958
            389       3448.218        668.886       0.162465       0.166958
            390       3347.530        686.836       0.170246       0.166958
            391       2990.118        706.020       0.191016       0.166958
            392       3583.539        821.380       0.186469       0.166958
            393       3455.127        670.646       0.162550       0.166958
            394       3986.042        323.947       0.075162       0.166958
            395       3891.392        648.192       0.142787       0.166958
            396       3263.405        611.372       0.157783       0.166958
            397       2665.797        684.638       0.204343       0.166958
            398       3416.341        725.834       0.175230       0.166958
            399       3290.352        906.221       0.215943       0.166958
            400       3027.520        443.058       0.127661       0.166958
            401       3387.651        404.749       0.106726       0.166958
            402       3081.918       1082.001       0.259852       0.269567
            403       3098.055        929.751       0.230833       0.269567
            404       3308.369        987.386       0.229852       0.269567
            405       2685.540       1159.485       0.301555       0.269567
            406       4293.910        822.403       0.160741       0.166958
            407       4396.622       1084.643       0.197882       0.166958
            408       3903.034       1171.625       0.230878       0.166958
            409       4023.594        812.230       0.167961       0.166958
            410       3463.124        456.032       0.116360       0.166958
            411       3451.132        513.817       0.129590       0.166958
            412       3626.541        626.223       0.147251       0.166958
            413       3678.194        672.564       0.154585       0.166958
            414       3545.392        712.179       0.167274       0.166958
            415       4053.208        689.493       0.145380       0.166958
            416       3403.548        877.508       0.204975       0.166958
            417       3609.287        597.442       0.142020       0.166958
            418       3613.522        671.333       0.156676       0.166958
            419       3588.335        659.094       0.155175       0.166958
            420       3345.581        727.545       0.178621       0.166958
            421       3242.701        644.841       0.165874       0.166958
            422       3091.781        540.245       0.148745       0.166958
            423       3154.211        576.024       0.154420       0.166958
            424       3281.568        681.580       0.171979       0.166958
            425       3305.487        677.888       0.170179       0.166958
            426       3042.998        636.378       0.172958       0.166958
            427       2760.448        878.988       0.241518       0.269567
            428       2028.377        757.621       0.271939       0.269567
            429       2161.796        536.414       0.198804       0.269567
            430       2643.943        738.911       0.218428       0.269567
            431       1726.774        630.101       0.267346       0.269567
            432       2423.125        768.150       0.240703       0.269567
            433       2859.710        893.112       0.237984       0.269567
            434       3184.239       1058.968       0.249568       0.269567
            435       3708.216        900.661       0.195419       0.166958
            436       2464.907        736.804       0.230128       0.166958
            437       2589.768        628.119       0.195196       0.166958
            438       2788.043        596.471       0.176235       0.166958
            439       3006.802        660.630       0.180134       0.166958
            440       2785.915        578.151       0.171861       0.166958
            441       2981.803        533.881       0.151857       0.166958
            442       3284.428        589.030       0.152068       0.166958
            443       2818.354        602.817       0.176202       0.166958
            444       3020.399        617.255       0.169685       0.166958
            445       3185.129        649.332       0.169341       0.166958
            446       3181.301        927.834       0.225798       0.166958
            447       2799.173        422.356       0.131104       0.166958
            448       2849.866        205.238       0.067179       0.166958
            449       3522.255        253.301       0.067090       0.166958
            450       3688.556        424.918       0.103299       0.166958
            451       2721.910        573.642       0.174066       0.166958
            452       3710.278        425.058       0.102787       0.166958
            453       3083.754        419.818       0.119826       0.166958
            454       2216.753        455.936       0.170591       0.166958
            455       2393.575        438.355       0.154790       0.166958
            456       2609.088        719.686       0.216201       0.166958
            457       2868.102        706.543       0.197654       0.166958
            458       2635.264        650.677       0.198019       0.166958
            459       2084.525        173.871       0.076989       0.166958
            460       2225.329        673.543       0.232347       0.269567
            461       1760.453       1166.455       0.398528       0.269567
            462       2268.209        790.582       0.258462       0.269567
            463       2694.560        477.374       0.150499       0.166958
            464       2437.523        302.881       0.110524       0.166958
            465       2918.721        432.626       0.129090       0.166958
            466       3247.006        597.401       0.155395       0.166958
            467       3151.303        665.292       0.174316       0.166958
            468       3315.224        835.589       0.201307       0.166958
            469       3181.469        797.258       0.200380       0.166958
            470       3087.072        853.610       0.216615       0.166958
            471       3179.546        871.562       0.215142       0.166958
            472       3741.723       1006.422       0.211961       0.166958
            473       2427.083       1068.960       0.305763       0.269567
            474       2002.985       1015.274       0.336377       0.269567
            475       2224.781        939.919       0.297001       0.269567
            476       2214.312        961.420       0.302740       0.269567
            477       2396.447        895.259       0.271974       0.269567
            478       1979.393       1194.546       0.376361       0.269567
            479       2597.198        892.368       0.255725       0.269567
            480       2587.369        861.519       0.249796       0.269567
            481       2885.823        540.668       0.157791       0.166958
            482       2740.860        526.469       0.161131       0.166958
            483       2082.006        621.807       0.229974       0.166958
            484       2733.768        710.849       0.206365       0.166958
            485       2468.298        630.804       0.203544       0.166958
            486       1599.106        628.997       0.282302       0.166958
            487       2104.356        627.438       0.229680       0.166958
            488       2842.205        755.633       0.210024       0.166958
            489       2857.617        574.537       0.167398       0.166958
            490       3018.829        550.785       0.154298       0.166958
            491       2769.003        388.540       0.123052       0.166958
            492       2598.022        564.767       0.178566       0.166958
            493       2814.303        418.899       0.129562       0.166958
            494       2844.063        273.034       0.087592       0.166958
            495       2794.378        427.646       0.132726       0.166958
            496       1970.024        746.820       0.274885       0.166958
            497       2835.294          0.343       0.000121       0.166958
            498       2795.169         51.726       0.018169       0.166958
            499       1821.159        192.644       0.095662       0.166958
            500       1865.412        502.433       0.212190       0.166958
            501       1766.188        213.943       0.108045       0.166958
            502       1921.069        471.084       0.196929       0.166958
            503       1952.389        633.106       0.244868       0.166958
            504       2505.443        692.238       0.216481       0.166958
            505       2659.626        828.400       0.237498       0.166958
            506       2832.910        561.629       0.165451       0.166958
            507       3097.594        513.587       0.142221       0.166958
            508       2752.801        468.128       0.145339       0.166958
            509       2603.884        518.612       0.166089       0.166958
            510       3048.705        459.234       0.130913       0.166958
            511       2779.905        548.633       0.164827       0.166958
            512       2532.686        419.545       0.142111       0.166958
            513       2092.136        452.419       0.177799       0.166958
            514       2508.985        623.183       0.198962       0.166958
            515       2690.207        591.549       0.180254       0.166958
            516       2750.902        733.024       0.210402       0.166958
            517       3378.836        579.309       0.146359       0.166958
            518       2674.040        691.274       0.205411       0.166958
            519       2806.848        744.681       0.209679       0.166958
            520       2963.440        585.303       0.164932       0.166958
            521       3164.337        695.724       0.180237       0.166958
            522       2576.525       1008.953       0.281400       0.269567
            523       2755.049       1050.042       0.275957       0.269567
            524       3328.670        977.610       0.227020       0.269567
            525       2332.501       1034.639       0.307275       0.269567
            526       2554.231       1013.527       0.284080       0.269567
            527       2880.221       1008.023       0.259249       0.269567
            528       2219.848        637.246       0.223040       0.269567
            529       2130.536        738.345       0.257363       0.269567
            530       2864.976        783.192       0.214681       0.269567
            531       3175.371        803.852       0.202012       0.269567
            532       2324.401        663.093       0.221956       0.269567
            533       2889.055        929.490       0.243415       0.269567
            534       2766.153        854.286       0.235962       0.269567
            535       2166.617        867.625       0.285945       0.269567
            536       2271.545        907.580       0.285481       0.269567
            537       2519.056        906.270       0.264579       0.269567
            538       2340.441        985.818       0.296374       0.269567
            539       2031.265        888.504       0.304306       0.269567
            540       2775.215        746.201       0.211904       0.269567
            541       2434.172        934.011       0.277304       0.269567
            542       2489.668        967.920       0.279941       0.269567
            543       2563.933        966.142       0.273689       0.269567
            544       2670.465        574.560       0.177059       0.166958
            545       2827.832        658.577       0.188898       0.166958
            546       3064.888        675.741       0.180649       0.166958
            547       3701.346        661.033       0.151530       0.166958
            548       1807.503       1044.244       0.366177       0.269567
            549       2074.738        885.471       0.299125       0.269567
            550       2875.352        982.698       0.254714       0.269567
            551       2004.448       1160.013       0.366575       0.269567
            552       2827.604        986.720       0.258688       0.269567
            553       2385.068        303.916       0.113023       0.166958
            554       2805.632        686.572       0.196601       0.166958
            555       1976.275        212.112       0.096926       0.166958
            556       1818.757        674.619       0.270565       0.269567
            557       1652.423        404.403       0.196615       0.269567
            558       1861.395       1049.425       0.360525       0.269567
            559       1957.475        962.564       0.329641       0.269567
            560       1849.794       1214.525       0.396344       0.269567
            561       1941.104        949.402       0.328455       0.269567
            562       1694.204       1080.372       0.389383       0.269567
            563       2238.170        731.411       0.246301       0.269567
            564       2207.605        678.485       0.235088       0.269567
            565       2442.280        673.623       0.216189       0.269567
            566       2548.688        766.237       0.231148       0.269567
            567       2158.105        714.169       0.248642       0.269567
            568       2424.795        584.691       0.194283       0.269567
            569       2336.079        908.340       0.279970       0.269567
            570       2478.501        753.700       0.233185       0.269567
            571       2475.767        836.173       0.252472       0.269567
            572       2413.006        921.151       0.276277       0.269567
            573       2285.587       1146.577       0.334068       0.269567
            574       2114.286       1015.581       0.324481       0.269567
            575       2332.071        796.707       0.254638       0.269567
            576       2338.251        848.173       0.266183       0.269567
            577       2675.207        894.916       0.250668       0.269567
            578       2539.096        681.442       0.211592       0.269567
            579       2396.342        780.020       0.245570       0.269567
            580       2694.975        806.537       0.230340       0.269567
            581       2949.777        692.055       0.190029       0.166958
            582       2978.680        842.148       0.220410       0.166958
            583       3097.399        722.922       0.189231       0.166958
            584       3293.243        644.485       0.163669       0.166958
            585       2840.878        776.268       0.214608       0.166958
            586       3217.112        741.010       0.187213       0.166958
            587       3192.362        692.308       0.178215       0.166958
            588       3134.080       1112.967       0.262057       0.269567
            589       2715.924       1192.397       0.305092       0.269567
            590       2630.679       1175.660       0.308869       0.269567
            591       2524.450        996.329       0.282985       0.269567
            592       2628.063       1194.390       0.312467       0.269567
            593       2495.963       1093.324       0.304608       0.269567
            594       2662.193        449.438       0.144438       0.166958
            595       2535.131        474.597       0.157688       0.166958
            596       2474.785        406.707       0.141145       0.166958
            597       2649.570        192.494       0.067730       0.166958
            598       2399.313       1069.649       0.308348       0.269567
            599       3236.003       1134.890       0.259647       0.269567
            600       2812.638       1152.949       0.290739       0.269567
            601       2726.860       1012.428       0.270754       0.269567
            602       3024.421       1231.757       0.289404       0.269567
            603       3180.832       1051.297       0.248408       0.269567
            604       2753.005        698.236       0.202314       0.166958
            605       2833.332        619.686       0.179462       0.166958
            606       3413.600        894.810       0.207689       0.166958
            607       2988.893        591.433       0.165190       0.166958
            608       2169.079        817.994       0.273845       0.269567
            609       2891.464        752.811       0.206574       0.269567
            610       2848.126        772.676       0.213399       0.269567
            611       2571.134        920.009       0.263527       0.269567
            612       2825.406       1211.990       0.300191       0.269567
            613       2532.500        815.235       0.243518       0.269567
            614       2035.070       1079.642       0.346627       0.269567
            615       1954.102        859.327       0.305438       0.269567
            616       2194.554        580.140       0.209083       0.269567
            617       2754.546        637.824       0.188017       0.269567
            618       1883.443        753.158       0.285655       0.269567
            619       2169.833        850.142       0.281506       0.269567
            620       2735.722        338.295       0.110050       0.166958
            621       2141.787        409.425       0.160483       0.166958
            622       2724.209        865.861       0.241182       0.166958
            623       2921.341        685.678       0.190095       0.166958
            624       2751.688        718.273       0.206997       0.166958
            625       3249.686        857.564       0.208793       0.166958
            626       2302.075        848.073       0.269217       0.269567
            627       2820.383        909.753       0.243893       0.269567
            628       2758.162        817.008       0.228523       0.269567
            629       1999.063        844.392       0.296960       0.269567
            630       2157.790       1158.032       0.349244       0.269567
            631       1934.928        814.990       0.296369       0.269567
            632       1957.608       1081.078       0.355771       0.269567
            633       1669.903        936.103       0.359210       0.269567
            634       2099.668        993.873       0.321274       0.269567
            635       1722.650        837.201       0.327051       0.269567
            636       1858.828       1076.020       0.366636       0.269567
            637       2172.622        510.581       0.190288       0.269567
            638       2987.236        650.320       0.178779       0.269567
            639       2481.692        896.901       0.265466       0.269567
            640       2362.539        981.720       0.293554       0.269567
            641       2745.100        881.469       0.243059       0.269567
            642       2324.785        947.209       0.289490       0.269567
            643       2917.641        874.350       0.230578       0.269567
            644       2142.532        817.859       0.276267       0.269567
            645       1535.500        720.005       0.319221       0.269567
            646       2271.012        399.959       0.149743       0.269567
            647       1865.509        813.159       0.303568       0.269567
            648       2670.133        824.496       0.235932       0.269567
            649       2935.152        965.843       0.247589       0.269567
            650       2843.989       1191.483       0.295252       0.269567
            651       2839.129       1203.694       0.297736       0.269567
            652       2297.241       1198.112       0.342773       0.269567
            653       2966.120       1486.940       0.333914       0.269567
            654       2000.234       1332.648       0.399849       0.269567
            655       1884.150       1052.767       0.358460       0.269567
            656       2642.484        911.300       0.256431       0.269567
            657       2162.344        634.140       0.226763       0.269567
            658       2049.460        792.103       0.278756       0.269567
            659       2546.527       1026.341       0.287260       0.269567
            660       2227.947        616.804       0.216822       0.269567
            661       2792.668       1126.640       0.287459       0.269567
            662       3147.909       1223.264       0.279848       0.269567
            663       2140.535       1094.304       0.338287       0.269567
            664       2448.514       1079.447       0.305969       0.269567
            665       2307.864        858.510       0.271133       0.269567
            666       2285.380        914.612       0.285817       0.269567
            667       2085.107        684.585       0.247170       0.269567
            668       2412.923        646.980       0.211438       0.166958
            669       2094.161        449.500       0.176714       0.166958
            670       2253.701        534.989       0.191842       0.166958
            671       2061.556        437.403       0.175034       0.166958
            672       1623.703        349.385       0.177075       0.166958
            673       2314.666        519.169       0.183204       0.166958
            674       2190.178        608.559       0.217441       0.166958
            675       1901.782        411.589       0.177917       0.166958
            676       2038.940        428.617       0.173701       0.166958
            677       2419.258        620.981       0.204254       0.166958
            678       2688.460        614.999       0.186168       0.166958
            679       2166.137        797.623       0.269125       0.269567
            680       2599.726        686.560       0.208917       0.269567
            681       2364.043        690.639       0.226092       0.269567
            682       2527.817        684.085       0.212984       0.269567
            683       2158.726        993.028       0.315072       0.269567
            684       2996.933        459.772       0.133009       0.166958
            685       2949.970        290.903       0.089761       0.166958
            686       2335.281        282.496       0.107915       0.166958
            687       2210.993        479.259       0.178147       0.166958
            688       2148.438        376.046       0.148960       0.166958
            689       1721.524        605.566       0.260224       0.269567
            690       1744.874        621.917       0.262768       0.269567
            691       1635.377        645.616       0.283042       0.269567
            692       2009.079        729.992       0.266511       0.269567
            693       1492.212        564.410       0.274436       0.269567
            694       1830.878        664.766       0.266371       0.269567
            695       2137.051        625.025       0.226288       0.269567
            696       2427.322        628.211       0.205598       0.269567
            697       2586.295        361.327       0.122583       0.269567
            698       1503.127        669.491       0.308149       0.269567
            699       1430.691        660.647       0.315897       0.269567
            700       1511.614        583.336       0.278449       0.269567
