# Supplementary material for: The role of auxiliary domains in modulating CHD4 activity suggests mechanistic commonality between enzyme families
Source: Nat Commun. 2022 Dec 6;13:7524. doi: 10.1038/s41467-022-35002-0 (PMC9726900; doi:10.1038/s41467-022-35002-0)
Supplement: Supplementary file 6 — source data [file 41467_2022_35002_MOESM6_ESM.zip › smFRET_Source_data/figure_7A/A/CHD4(499-1912) 1mM ATP 200ms/29.dat]

              1       3305.359       4081.994       0.552565       0.517999
              2       3264.310       4065.310       0.554641       0.517999
              3       3089.103       3447.206       0.527393       0.517999
              4       2666.574       3359.582       0.557500       0.517999
              5       3098.151       3006.732       0.492513       0.517999
              6       2670.343       3364.704       0.557527       0.517999
              7       3076.733       3041.119       0.497089       0.517999
              8       3891.021       3145.648       0.447036       0.517999
              9       4578.317       3633.236       0.442454       0.517999
             10       2962.404       3558.218       0.545687       0.517999
             11       3280.864       3419.097       0.510316       0.517999
             12       3532.351       3710.342       0.512288       0.517999
             13       2673.959       3980.070       0.598144       0.619321
             14       2717.825       4032.575       0.597383       0.619321
             15       2084.924       3749.411       0.642646       0.619321
             16       2975.879       4111.480       0.580115       0.619321
             17       2175.582       3767.696       0.633942       0.619321
             18       2065.124       3662.012       0.639414       0.619321
             19       2441.757       3877.012       0.613571       0.619321
             20       2705.530       3461.996       0.561327       0.517999
             21       3535.461       3125.134       0.469197       0.517999
             22       3203.483       3226.590       0.501797       0.517999
             23       3421.735       3179.938       0.481687       0.517999
             24       3692.109       3097.882       0.456242       0.517999
             25       3157.520       3261.262       0.508081       0.517999
             26       2530.654       3614.955       0.588218       0.619321
             27       2204.304       4338.170       0.663078       0.619321
             28       2057.863       4374.810       0.680092       0.619321
             29       2440.691       4329.986       0.639520       0.619321
             30       2574.713       4070.959       0.612573       0.619321
             31       2438.568       4394.438       0.643119       0.619321
             32       2667.303       4061.310       0.603588       0.619321
             33       2179.321       4100.654       0.652973       0.619321
             34       3101.650       3822.064       0.552025       0.517999
             35       3726.183       3496.785       0.484120       0.517999
             36       3903.657       3418.511       0.466871       0.517999
             37       3978.229       3418.571       0.462169       0.517999
             38       2741.293       3751.474       0.577793       0.517999
             39       3924.933       3452.858       0.468007       0.517999
             40       3643.355       3465.094       0.487461       0.517999
             41       2870.843       3862.753       0.573654       0.517999
             42       3157.368       3684.800       0.538543       0.517999
             43       2995.851       3731.087       0.554649       0.517999
             44       3059.109       4280.729       0.583218       0.619321
             45       2662.429       4174.041       0.610555       0.619321
             46       2259.016       4360.020       0.658709       0.619321
             47       2215.671       4243.172       0.656955       0.619321
             48       2256.575       4225.346       0.651866       0.619321
             49       2394.927       4060.199       0.628988       0.619321
             50       3346.783       3908.190       0.538691       0.619321
             51       1453.754       4450.279       0.753769       0.619321
             52       3314.973       3949.213       0.543655       0.517999
             53       3528.965       3718.291       0.513062       0.517999
             54       2671.515       3515.851       0.568231       0.517999
             55       2675.751       3198.243       0.544475       0.517999
             56       3457.599       3171.984       0.478459       0.517999
             57       3291.844       3322.477       0.502316       0.517999
             58       3122.644       3528.810       0.530532       0.517999
             59       3317.183       3059.228       0.479773       0.517999
             60       3073.629       3595.427       0.539121       0.517999
             61       3197.388       3391.223       0.514710       0.517999
             62       3028.537       3507.382       0.536632       0.517999
             63       3320.502       3515.945       0.514294       0.517999
             64       3786.588       3274.763       0.463759       0.517999
             65       2236.739       3231.990       0.590995       0.517999
             66       2811.167       3340.662       0.543036       0.517999
             67       2742.589       3229.421       0.540759       0.517999
             68       2884.178       3369.750       0.538821       0.517999
             69       2840.882       3473.483       0.550092       0.517999
             70       3504.046       3387.607       0.491552       0.517999
             71       2553.470       3116.879       0.549680       0.517999
             72       2265.648       3001.839       0.569881       0.517999
             73       1691.549       2947.446       0.635363       0.619321
             74       1976.846       3106.903       0.611144       0.619321
             75       2381.044       3057.926       0.562225       0.517999
             76       3073.560       2987.084       0.492866       0.517999
             77       2856.850       2962.789       0.509102       0.517999
             78       2065.131       3061.322       0.597162       0.517999
             79       3525.061       2879.624       0.449612       0.517999
             80       3395.468       2956.686       0.465462       0.517999
