# Supplementary material for: The role of auxiliary domains in modulating CHD4 activity suggests mechanistic commonality between enzyme families
Source: Nat Commun. 2022 Dec 6;13:7524. doi: 10.1038/s41467-022-35002-0 (PMC9726900; doi:10.1038/s41467-022-35002-0)
Supplement: Supplementary file 6 — source data [file 41467_2022_35002_MOESM6_ESM.zip › smFRET_Source_data/figure_7A/A/CHD4(499-1912) 1mM ATP 200ms/28.dat]

              1       1526.011       3764.025       0.711531       0.612125
              2       1682.367       3914.961       0.699434       0.612125
              3       1825.975       3928.683       0.682696       0.612125
              4       1640.241       3943.160       0.706229       0.612125
              5       2149.934       4088.329       0.655363       0.612125
              6       2596.490       4028.303       0.608065       0.612125
              7       1870.358       3989.187       0.680802       0.612125
              8       2062.289       4176.206       0.669425       0.612125
              9       2126.064       3957.960       0.650550       0.612125
             10       2373.617       4098.803       0.633272       0.612125
             11       2463.166       4221.587       0.631525       0.612125
             12       2620.163       2620.622       0.500044       0.612125
             13       2900.689       3208.357       0.525181       0.612125
             14       2979.837       3825.635       0.562141       0.612125
             15       1854.675       4609.968       0.713105       0.612125
             16       1817.217       5025.248       0.734421       0.612125
             17       1673.844       4390.927       0.724005       0.612125
             18       2083.586       3602.842       0.633586       0.612125
             19       2262.324       3460.440       0.604680       0.612125
             20       1957.056       3719.837       0.655259       0.612125
             21       2270.230       3418.788       0.600945       0.612125
             22       2522.122       3903.831       0.607510       0.612125
             23       2778.439       2191.947       0.441001       0.408895
             24       2953.139       1178.550       0.285247       0.156018
             25       2689.842        967.459       0.264528       0.156018
             26       4310.027        746.578       0.147644       0.156018
             27       2660.300       1031.818       0.279465       0.156018
             28       2963.883       1172.497       0.283460       0.156018
             29       3868.668        798.532       0.171094       0.156018
             30       3886.226        692.870       0.151311       0.156018
             31       3322.306       2021.265       0.378261       0.408895
             32       2682.241       2861.742       0.516189       0.612125
             33       2428.609       3667.717       0.601627       0.612125
             34       2223.792       3419.161       0.605917       0.612125
             35       1713.081       3852.238       0.692186       0.612125
             36       1504.189       4132.512       0.733144       0.612125
             37       1818.756       3865.763       0.680051       0.612125
             38       1633.820       3909.610       0.705269       0.612125
             39       1462.458       4007.454       0.732636       0.612125
             40       1821.663       3766.926       0.674039       0.612125
             41       2235.943       2802.597       0.556232       0.612125
             42       2355.220       3342.769       0.586658       0.612125
             43       2173.021       2036.575       0.483793       0.612125
             44       2347.600       2615.480       0.526987       0.612125
             45       4746.436        713.247       0.130639       0.156018
             46       5505.103        681.234       0.110119       0.156018
             47       6415.665        272.484       0.040741       0.156018
             48       5222.161        -28.047      -0.005400       0.156018
             49       6296.212        281.894       0.042853       0.156018
             50       5306.782        -74.650      -0.014268       0.156018
             51       2985.021       1928.667       0.392509       0.408895
             52       2932.304       1730.193       0.371087       0.408895
             53       2661.772       2259.010       0.459075       0.408895
             54       3348.239       2081.567       0.383359       0.408895
             55       2611.786       2278.532       0.465927       0.408895
             56       3142.804       2107.225       0.401374       0.408895
             57       3430.057       1666.507       0.326986       0.408895
             58       4144.798       1077.452       0.206319       0.156018
             59       4226.932        475.126       0.101046       0.156018
             60       4346.095        405.749       0.085388       0.156018
             61       2910.496       1551.103       0.347656       0.408895
             62       3110.656       2061.624       0.398591       0.408895
             63       3246.468       2009.834       0.382367       0.408895
             64       2872.737       1945.740       0.403808       0.408895
             65       2879.132       1895.723       0.397022       0.408895
             66       2901.128       1921.119       0.398387       0.408895
             67       2823.089       1859.542       0.397115       0.408895
             68       2788.498       1958.313       0.412553       0.408895
             69       2983.431       1915.161       0.390962       0.408895
             70       2811.496       1817.666       0.392655       0.408895
             71       2618.124       1791.022       0.406206       0.408895
             72       2990.557       1510.264       0.335553       0.408895
             73       4179.524        972.839       0.188814       0.156018
             74       4057.397        887.853       0.179537       0.156018
             75       4309.120        714.161       0.142170       0.156018
             76       4286.236        847.537       0.165091       0.156018
             77       4042.326        720.652       0.151303       0.156018
             78       4294.630        523.115       0.108581       0.156018
             79       4039.191        725.705       0.152302       0.156018
             80       4088.550        742.372       0.153671       0.156018
             81       4129.499        432.420       0.094789       0.156018
             82       4870.226         54.915       0.011150       0.156018
             83       4491.150        483.688       0.097227       0.156018
             84       4615.389        438.383       0.086744       0.156018
             85       4718.684        534.158       0.101689       0.156018
             86       3772.040        600.075       0.137250       0.156018
             87       3425.806        570.066       0.142664       0.156018
             88       3939.650        666.019       0.144609       0.156018
             89       3746.640        528.539       0.123630       0.156018
             90       4109.598        614.569       0.130090       0.156018
             91       4304.681        623.700       0.126553       0.156018
             92       4404.042        532.037       0.107785       0.156018
             93       5014.931        140.128       0.027183       0.156018
             94       5278.135         35.075       0.006601       0.156018
             95       5644.560        597.121       0.095667       0.156018
             96       6010.105        485.197       0.074700       0.156018
             97       4731.555        963.469       0.169177       0.156018
             98       3160.850       1611.475       0.337671       0.408895
             99       2859.780       2207.598       0.435649       0.408895
            100       3228.092       2885.593       0.471989       0.408895
            101       3671.606       2854.980       0.437439       0.408895
            102       3809.028       2454.427       0.391865       0.408895
            103       2696.503       2537.033       0.484765       0.408895
            104       3457.943       2498.090       0.419422       0.408895
            105       3541.951       2882.202       0.448651       0.408895
            106       4005.600       3471.090       0.464255       0.408895
            107       3733.513       2430.911       0.394345       0.408895
            108       3239.470       4035.938       0.554737       0.612125
            109       3190.714       4218.432       0.569355       0.612125
            110       2775.427       4448.378       0.615794       0.612125
            111       2554.471       4490.411       0.637400       0.612125
            112       2293.294       4255.004       0.649788       0.612125
            113       2014.614       4530.845       0.692212       0.612125
            114       2208.223       4326.881       0.662098       0.612125
            115       2812.739       4521.370       0.616485       0.612125
            116       2751.740       4564.930       0.623908       0.612125
            117       2547.781       3829.147       0.600469       0.612125
            118       2313.965       2533.977       0.522691       0.612125
            119       3411.001       1883.303       0.355722       0.408895
            120       2445.429       2296.142       0.484258       0.408895
            121       2535.381       2993.159       0.541401       0.612125
            122       2507.537       3430.144       0.577691       0.612125
            123       2267.498       3598.618       0.613458       0.612125
            124       2310.524       3539.649       0.605050       0.612125
            125       2322.740       3335.851       0.589520       0.612125
            126       2130.235       3559.718       0.625615       0.612125
            127       2238.475       3380.473       0.601620       0.612125
            128       2306.690       3568.943       0.607414       0.612125
            129       2364.438       3620.892       0.604961       0.612125
            130       2575.194       2742.388       0.515721       0.612125
            131       2376.009       2621.132       0.524526       0.612125
            132       1868.567       3173.849       0.629430       0.612125
            133       2463.401       2605.379       0.514005       0.612125
            134       2837.741       2600.686       0.478206       0.612125
            135       1849.628       3063.423       0.623528       0.612125
            136       4520.384        869.262       0.161284       0.156018
            137       3390.868       1346.619       0.284248       0.156018
            138       3141.999       1448.394       0.315527       0.156018
            139       3753.391       1222.380       0.245666       0.156018
            140       3658.204       1436.664       0.281983       0.156018
            141       3645.649       1278.836       0.259689       0.156018
            142       4086.382        990.603       0.195116       0.156018
            143       3444.678       1266.713       0.268862       0.156018
            144       3411.548       1551.034       0.312546       0.156018
            145       2698.486       3059.389       0.531340       0.612125
            146       2787.099       3241.080       0.537655       0.612125
            147       2153.947       3523.420       0.620608       0.612125
            148       2025.240       3385.031       0.625668       0.612125
            149       2574.957       3298.568       0.561599       0.612125
            150       2561.908       3291.989       0.562359       0.612125
