# Supplementary material for: The role of auxiliary domains in modulating CHD4 activity suggests mechanistic commonality between enzyme families
Source: Nat Commun. 2022 Dec 6;13:7524. doi: 10.1038/s41467-022-35002-0 (PMC9726900; doi:10.1038/s41467-022-35002-0)
Supplement: Supplementary file 6 — source data [file 41467_2022_35002_MOESM6_ESM.zip › smFRET_Source_data/figure_7A/A/CHD4(499-1912) 1mM ATP 200ms/14.dat]

              1        642.104       4409.022       0.872879       0.792350
              2        774.509       4428.682       0.851147       0.792350
              3        876.468       4726.341       0.843566       0.792350
              4        820.456       4758.216       0.852930       0.792350
              5        574.530       4382.437       0.884096       0.792350
              6        792.991       4199.278       0.841156       0.792350
              7        625.193       4444.448       0.876679       0.792350
              8        813.956       4243.832       0.839069       0.792350
              9        706.975       4537.831       0.865205       0.792350
             10        712.927       4499.879       0.863235       0.792350
             11        765.833       4244.605       0.847153       0.792350
             12        612.813       3690.412       0.857592       0.792350
             13       1179.224       4623.840       0.796793       0.792350
             14        834.685       4192.468       0.833965       0.792350
             15       1249.306       3846.744       0.754848       0.792350
             16       1321.102       3298.694       0.714035       0.792350
             17       1116.085       3869.079       0.776119       0.792350
             18       1404.289       3237.661       0.697479       0.792350
             19       1161.934       3307.429       0.740022       0.792350
             20        912.235       3750.926       0.804374       0.792350
             21        954.021       4082.297       0.810572       0.792350
             22        982.862       3957.310       0.801047       0.792350
             23        746.508       3908.332       0.839628       0.792350
             24        772.168       3719.997       0.828108       0.792350
             25        788.363       4170.336       0.841014       0.792350
             26        794.170       4056.534       0.836277       0.792350
             27        902.039       3464.208       0.793406       0.792350
             28        987.125       3382.186       0.774078       0.792350
             29        859.756       3511.012       0.803294       0.792350
             30        736.034       3462.139       0.824677       0.792350
             31        911.294       3394.571       0.788360       0.792350
             32        942.480       3683.558       0.796266       0.792350
             33        856.578       3480.449       0.802496       0.792350
             34       1415.509       3899.582       0.733681       0.792350
             35       1151.052       3795.620       0.767308       0.792350
             36       1380.290       4013.933       0.744117       0.792350
             37       1422.756       3780.525       0.726566       0.792350
             38       1613.201       4063.450       0.715818       0.792350
             39       1422.786       3770.453       0.726031       0.792350
             40       1190.111       3627.145       0.752948       0.792350
             41       1148.327       3659.313       0.761145       0.792350
             42        580.760       3135.572       0.843728       0.792350
             43        916.215       3331.129       0.784285       0.792350
             44       1017.157       3793.357       0.788555       0.792350
             45        925.195       3347.173       0.783447       0.792350
             46        987.729       3756.332       0.791797       0.792350
             47       1033.203       4658.127       0.818460       0.792350
             48        916.197       4614.988       0.834358       0.792350
             49       1266.199       4438.887       0.778058       0.792350
             50       1218.564       4210.932       0.775566       0.792350
             51       1226.601       4314.975       0.778655       0.792350
             52       1258.727       4193.425       0.769132       0.792350
             53       1547.249       4000.332       0.721095       0.792350
             54       1064.744       4060.825       0.792268       0.792350
             55        861.701       4267.095       0.831988       0.792350
             56       1304.757       4607.860       0.779327       0.792350
             57       1068.962       4168.853       0.795914       0.792350
             58        910.939       4109.529       0.818555       0.792350
             59        802.331       4066.453       0.835209       0.792350
             60       1431.079       4073.284       0.740010       0.792350
             61        954.088       4044.087       0.809113       0.792350
             62       1015.744       4136.683       0.802861       0.792350
             63       1055.112       3866.831       0.785631       0.792350
             64        846.635       4104.413       0.828999       0.792350
             65        920.839       3998.631       0.812817       0.792350
             66       1119.763       3747.323       0.769932       0.792350
             67       1130.378       3370.916       0.748877       0.792350
             68       1347.738       3412.601       0.716882       0.792350
             69       1275.014       3433.408       0.729206       0.792350
             70       1589.160       3180.133       0.666793       0.792350
