# Supplementary material for: The role of auxiliary domains in modulating CHD4 activity suggests mechanistic commonality between enzyme families
Source: Nat Commun. 2022 Dec 6;13:7524. doi: 10.1038/s41467-022-35002-0 (PMC9726900; doi:10.1038/s41467-022-35002-0)
Supplement: Supplementary file 6 — source data [file 41467_2022_35002_MOESM6_ESM.zip › smFRET_Source_data/figure_7A/A/CHD4(499-1912) 1mM ATP 200ms/16.dat]

              1        597.782       2950.509       0.831530       0.842908
              2        527.905       3202.849       0.858499       0.842908
              3        488.821       3104.235       0.863954       0.842908
              4        531.874       3094.299       0.853324       0.842908
              5        642.642       2976.716       0.822443       0.842908
              6        457.605       3187.865       0.874473       0.842908
              7        590.585       3031.595       0.836953       0.842908
              8        281.210       2970.759       0.913526       0.842908
              9        453.712       3004.305       0.868794       0.842908
             10        522.594       3326.875       0.864243       0.842908
             11        493.623       3250.734       0.868169       0.842908
             12        494.906       3026.426       0.859455       0.842908
             13        443.297       3058.105       0.873394       0.842908
             14        343.726       3124.015       0.900879       0.842908
             15        288.255       3571.146       0.925311       0.842908
             16        326.022       3449.813       0.913656       0.842908
             17        565.337       3284.443       0.853151       0.842908
             18        670.495       3201.860       0.826851       0.842908
             19        493.000       3332.381       0.871124       0.842908
             20       1026.788       3155.670       0.754501       0.842908
             21        515.722       2948.744       0.851140       0.842908
             22        566.415       3273.447       0.852491       0.842908
             23        610.990       3091.763       0.834990       0.842908
             24        533.739       2917.053       0.845329       0.842908
             25        544.655       3170.155       0.853383       0.842908
             26        499.582       3157.173       0.863381       0.842908
             27        531.261       3210.092       0.858003       0.842908
             28        515.473       3867.948       0.882404       0.842908
             29        413.771       3124.395       0.883055       0.842908
             30        275.721       3135.360       0.919169       0.842908
             31        545.238       3348.368       0.859966       0.842908
             32        685.948       3357.143       0.830341       0.842908
             33        671.601       3365.386       0.833638       0.842908
             34        589.613       3273.873       0.847388       0.842908
             35        587.379       3296.593       0.848769       0.842908
             36        687.062       3633.851       0.840992       0.842908
             37        710.372       3469.440       0.830047       0.842908
             38       1114.530       3777.385       0.772169       0.842908
             39       1005.768       3484.397       0.776006       0.842908
             40        680.520       3271.512       0.827805       0.842908
             41        630.496       3567.799       0.849821       0.842908
             42        431.785       3802.113       0.898017       0.842908
             43        703.933       3859.924       0.845759       0.842908
             44        875.730       3804.600       0.812891       0.842908
             45        513.249       3823.654       0.881655       0.842908
             46        910.146       3979.080       0.813847       0.842908
             47        957.618       3428.448       0.781668       0.842908
             48        935.710       3508.928       0.789474       0.842908
             49        819.470       3681.845       0.817949       0.842908
             50        821.465       3965.962       0.828412       0.842908
             51        905.445       3880.454       0.810810       0.842908
             52        616.353       3766.598       0.859375       0.842908
             53        791.948       3473.858       0.814350       0.842908
             54        916.654       3796.948       0.805530       0.842908
             55        888.570       4172.286       0.824423       0.842908
             56        980.194       3815.978       0.795630       0.842908
             57       1869.109       1425.806       0.432729       0.463753
             58       2026.966       1604.874       0.441890       0.463753
             59       2634.013       1625.293       0.381586       0.463753
             60       1830.109       1658.073       0.475340       0.463753
             61       1908.503       1590.840       0.454611       0.463753
             62       2182.861       1709.331       0.439169       0.463753
             63       1682.215       1649.457       0.495084       0.463753
             64       1781.890       1446.287       0.448020       0.463753
             65       1484.868       1149.027       0.436246       0.463753
             66       1619.251       1328.774       0.450734       0.463753
             67       2025.345       1550.118       0.433543       0.463753
             68       1914.270       1122.539       0.369644       0.366820
             69       2200.056        900.341       0.290395       0.366820
             70       2120.180        988.397       0.317958       0.366820
             71       2002.069        883.830       0.306258       0.366820
             72       2646.364       1016.632       0.277541       0.366820
             73       1950.213        947.693       0.327027       0.366820
             74       1864.795       1220.605       0.395607       0.366820
             75       2183.584       1034.550       0.321475       0.366820
             76       2558.481       1555.784       0.378144       0.366820
             77       2423.734       1439.384       0.372596       0.366820
             78       2529.912       1485.477       0.369946       0.366820
             79       2116.022       1503.395       0.415369       0.366820
             80       2505.997       1528.500       0.378858       0.366820
             81       2003.964       1258.584       0.385767       0.366820
             82       1939.749       1675.400       0.463439       0.463753
             83       1933.061       1768.119       0.477718       0.463753
             84       2091.422       1840.364       0.468073       0.463753
             85       2039.816       1807.074       0.469749       0.463753
             86       1986.486       1825.083       0.478827       0.463753
             87       2019.499       1759.705       0.465629       0.463753
             88       2018.740       1853.556       0.478671       0.463753
             89       1986.693       1825.067       0.478799       0.463753
             90       2119.639       1886.715       0.470931       0.463753
             91       2049.090       1774.397       0.464078       0.463753
             92       2058.474       1585.223       0.435059       0.463753
             93       1943.929       1372.113       0.413780       0.463753
             94       1546.881       1645.558       0.515455       0.463753
             95       1653.483       1694.032       0.506057       0.463753
             96       1889.214       1510.424       0.444290       0.463753
             97       1718.849       1548.705       0.473965       0.463753
             98       2167.716       1518.991       0.412018       0.366820
             99       2359.919       1279.091       0.351494       0.366820
            100       2362.633        857.383       0.266267       0.366820
            101       2457.905        929.919       0.274489       0.366820
            102       2379.294       1078.257       0.311856       0.366820
            103       2332.642       1315.004       0.360508       0.366820
            104       2473.947       1253.507       0.336290       0.366820
            105       2034.983       1332.657       0.395724       0.366820
            106       1888.571       1386.247       0.423305       0.366820
            107       2332.132       1285.128       0.355277       0.366820
            108       1819.440       1415.967       0.437647       0.463753
            109       1607.199       1365.327       0.459316       0.463753
            110       2372.601       1541.054       0.393763       0.463753
            111       2912.259       2138.545       0.423407       0.463753
            112       2184.797       2208.609       0.502710       0.463753
            113       2421.125       1732.682       0.417131       0.366820
            114       2312.084       1564.249       0.403538       0.366820
            115       2177.275       1639.826       0.429600       0.366820
            116       2372.862       1325.413       0.358387       0.366820
            117       2460.087       1127.671       0.314311       0.366820
            118       2565.210       1307.364       0.337596       0.366820
            119       1823.963       1630.521       0.472001       0.463753
            120       1618.112       1633.368       0.502346       0.463753
            121       1077.502       1544.142       0.588998       0.463753
            122       2189.391       1776.606       0.447960       0.463753
            123       1549.822       1518.615       0.494915       0.463753
            124       1084.902       1596.917       0.595460       0.463753
            125       1748.143       1474.189       0.457491       0.463753
            126       2253.264       1629.315       0.419648       0.463753
            127       2583.469       2263.875       0.467034       0.463753
            128       2380.897        955.694       0.286428       0.366820
            129       2224.399        922.843       0.293223       0.366820
            130       2704.670       1219.559       0.310777       0.366820
            131       2712.978       1922.207       0.414699       0.366820
            132       2143.513       2063.893       0.490538       0.463753
            133       2314.501       2156.270       0.482304       0.463753
            134       2128.117       2088.763       0.495334       0.463753
            135       2338.949       2215.392       0.486435       0.463753
            136       2286.010       2098.135       0.478573       0.463753
            137       2090.905       1756.066       0.456480       0.463753
            138       2094.728       1213.657       0.366843       0.366820
            139       1853.293       1192.275       0.391479       0.366820
            140       2238.043       1460.822       0.394938       0.366820
            141       2560.710       1458.218       0.362838       0.366820
            142       2957.999       1464.918       0.331211       0.366820
            143       2859.265       1328.151       0.317177       0.366820
            144       2428.103       1396.931       0.365208       0.366820
            145       2863.000       1460.418       0.337792       0.366820
            146       2824.501       1504.654       0.347563       0.366820
            147       2046.660       1757.218       0.461954       0.366820
            148       2856.064       1289.517       0.311058       0.366820
            149       2661.397       1369.766       0.339794       0.366820
            150       2425.206       1468.655       0.377172       0.366820
            151       2095.480       1422.030       0.404272       0.366820
            152       2266.749       1514.458       0.400522       0.366820
            153       2219.248       1461.329       0.397038       0.366820
            154       2662.261       1260.106       0.321262       0.366820
            155       2240.876       1075.961       0.324394       0.366820
            156       2249.345       1411.579       0.385580       0.366820
            157       2333.002       1392.073       0.373703       0.366820
            158       2392.240       1157.532       0.326086       0.366820
            159       2367.564       1328.963       0.359517       0.366820
            160       2607.493       1332.727       0.338237       0.366820
            161       2770.706       1352.406       0.328006       0.366820
            162       2851.394       1315.987       0.315783       0.366820
            163       2738.602       1385.747       0.335992       0.366820
            164       2727.497       1348.342       0.330813       0.366820
            165       2874.015       1319.941       0.314725       0.366820
            166       2594.043       1360.034       0.343957       0.366820
            167       2179.303       1424.848       0.395335       0.366820
            168       2431.947       1617.885       0.399494       0.366820
            169       2564.440       1804.431       0.413020       0.366820
            170       2613.841       1712.620       0.395848       0.366820
            171       2626.872       1597.060       0.378098       0.366820
            172       2337.176       1790.684       0.433804       0.366820
            173       2503.891       1706.389       0.405291       0.366820
            174       2479.316       1645.728       0.398960       0.366820
            175       2407.507       1548.321       0.391403       0.366820
            176       2080.891       1306.144       0.385631       0.366820
            177       1637.753       1914.547       0.538960       0.463753
            178       1892.991       1757.486       0.481440       0.463753
            179       2077.971       1513.193       0.421366       0.463753
            180       2122.268       1443.729       0.404860       0.366820
            181       2325.818       1435.561       0.381658       0.366820
            182       2483.013       1334.946       0.349649       0.366820
            183       2064.604       1447.793       0.412195       0.366820
            184       2495.595       1408.096       0.360709       0.366820
            185       2571.606       1543.259       0.375045       0.366820
            186       2561.901       1441.332       0.360042       0.366820
            187       2575.590       1456.382       0.361208       0.366820
            188       2548.932       1430.806       0.359523       0.366820
            189       2283.810       1481.265       0.393422       0.366820
            190       2030.078       1406.689       0.409306       0.366820
            191       1889.721       1104.369       0.368850       0.366820
            192       2483.189       1451.319       0.368869       0.366820
            193       2036.650       1478.099       0.420542       0.366820
            194       1788.858       1354.494       0.430907       0.366820
            195       1756.570        842.485       0.324150       0.366820
            196       2211.860        929.307       0.295848       0.366820
            197       2221.145       1115.771       0.334372       0.366820
            198       2103.157       1180.043       0.359419       0.366820
            199       1701.951       1315.213       0.435910       0.366820
            200       2206.935       1370.831       0.383153       0.366820
            201       1391.797       1225.088       0.468148       0.366820
            202       1940.978       1409.408       0.420670       0.366820
            203       2193.877       1380.642       0.386246       0.366820
            204       2237.208       1616.360       0.419445       0.366820
            205       2402.254       1423.405       0.372068       0.366820
            206       2571.707       1475.257       0.364534       0.366820
            207       2608.964       1782.425       0.405891       0.366820
            208       2410.071       1838.299       0.432707       0.366820
            209       2676.432       1631.968       0.378788       0.366820
            210       2864.302       1811.300       0.387394       0.366820
            211       2492.561       1539.802       0.381861       0.366820
            212       2396.916       1590.043       0.398811       0.366820
            213       2671.836       1535.046       0.364889       0.366820
            214       2229.141       1743.313       0.438850       0.366820
            215       2611.413       1501.458       0.365063       0.366820
            216       2511.811       1585.650       0.386984       0.366820
            217       2359.684       1467.360       0.383419       0.366820
            218       2068.756       1044.587       0.335519       0.366820
            219       2301.573       1023.024       0.307714       0.366820
            220       2075.399       1039.439       0.333706       0.366820
            221       2729.059        868.265       0.241364       0.366820
            222       2709.786        935.029       0.256537       0.366820
            223       2439.314       1501.862       0.381070       0.366820
            224       2288.209       1782.418       0.437873       0.366820
            225       1865.675       1497.991       0.445345       0.366820
