# Supplementary material for: The role of auxiliary domains in modulating CHD4 activity suggests mechanistic commonality between enzyme families
Source: Nat Commun. 2022 Dec 6;13:7524. doi: 10.1038/s41467-022-35002-0 (PMC9726900; doi:10.1038/s41467-022-35002-0)
Supplement: Supplementary file 6 — source data [file 41467_2022_35002_MOESM6_ESM.zip › smFRET_Source_data/figure_7A/A/CHD4(499-1912) 1mM ATP 200ms/17.dat]

              1        823.369       4607.400       0.848388       0.733188
              2        876.801       4793.948       0.845382       0.733188
              3       1165.383       4183.086       0.782109       0.733188
              4        849.576       4233.106       0.832849       0.733188
              5        885.614       3459.286       0.796172       0.733188
              6        847.596       4374.241       0.837682       0.733188
              7        849.235       3604.132       0.809305       0.733188
              8        712.077       3442.271       0.828595       0.733188
              9       1007.479       3933.727       0.796107       0.733188
             10       1942.894       3441.364       0.639153       0.606408
             11       2016.714       2987.090       0.596964       0.606408
             12       1702.557       3059.063       0.642442       0.606408
             13       1770.623       3366.392       0.655321       0.606408
             14       2255.114       3487.421       0.607296       0.606408
             15       1606.629       3287.580       0.671729       0.606408
             16       1949.178       3823.304       0.662333       0.606408
             17       1668.687       3596.219       0.683055       0.606408
             18       2720.686       3860.665       0.586607       0.606408
             19       2776.157       3811.713       0.578596       0.606408
             20       2484.582       3313.362       0.571472       0.606408
             21       2421.808       3387.244       0.583098       0.606408
             22       2242.119       3388.488       0.601798       0.606408
             23       2064.196       3501.840       0.629144       0.606408
             24       2167.435       3377.039       0.609082       0.606408
             25       2315.504       3405.134       0.595237       0.606408
             26       2576.193       3554.089       0.579759       0.606408
             27       3038.292       3548.961       0.538762       0.606408
             28       2887.457       3533.600       0.550314       0.606408
             29       2546.844       3605.923       0.586065       0.606408
             30       2169.855       3440.476       0.613239       0.606408
             31       3212.759       3480.432       0.519996       0.606408
             32       2543.776       3546.474       0.582320       0.606408
             33       2122.235       3675.590       0.633960       0.606408
             34       2243.322       3408.949       0.603111       0.606408
             35       1971.809       3857.572       0.661746       0.606408
             36       2561.152       3425.830       0.572213       0.606408
             37       2214.280       3273.259       0.596489       0.606408
             38       2162.086       3192.568       0.596223       0.606408
             39       2243.002       3530.178       0.611479       0.606408
             40       2349.377       3751.845       0.614933       0.606408
             41       2291.136       3699.060       0.617519       0.606408
             42       2042.754       3730.552       0.646173       0.606408
             43       2522.505       3528.980       0.583159       0.606408
             44       2232.513       3512.742       0.611416       0.606408
             45       1492.223       3895.884       0.723052       0.733188
             46       1976.084       3632.564       0.647672       0.733188
             47       1989.377       3622.990       0.645537       0.733188
             48       1235.159       3580.738       0.743525       0.733188
             49       1143.095       4130.709       0.783250       0.733188
             50       1490.348       4102.154       0.733510       0.733188
             51       1963.300       4170.672       0.679930       0.733188
             52       1875.611       4526.923       0.707052       0.733188
             53       1843.511       4442.777       0.706741       0.733188
             54       1939.967       4103.695       0.679008       0.733188
             55       2138.414       4008.542       0.652118       0.733188
             56       1909.855       3984.837       0.676004       0.733188
             57       2101.892       4111.697       0.661727       0.733188
             58       1748.343       3824.890       0.686296       0.733188
             59       2023.289       3997.132       0.663929       0.733188
             60       1509.713       4068.807       0.729370       0.733188
             61       1696.399       3900.808       0.696920       0.733188
             62       1703.862       3911.638       0.696579       0.733188
             63       1925.175       3557.092       0.648836       0.733188
             64       1582.644       3952.472       0.714072       0.733188
             65       1151.241       4105.070       0.780979       0.733188
             66       1466.427       3887.681       0.726112       0.733188
             67       1217.335       4155.275       0.773418       0.733188
             68       1367.353       3823.205       0.736569       0.733188
             69       1176.621       4148.767       0.779054       0.733188
             70       1135.902       4152.703       0.785217       0.733188
             71       1428.235       3726.125       0.722907       0.733188
             72       1649.681       2657.012       0.616949       0.606408
             73       1392.871       1888.728       0.575551       0.606408
             74       2258.016       3926.013       0.634863       0.606408
             75       2139.902       3291.416       0.606007       0.606408
             76       2159.701       3159.750       0.593999       0.606408
             77       2159.958       3219.752       0.598499       0.606408
             78       2133.202       3221.093       0.601591       0.606408
             79       1401.053       3277.169       0.700516       0.606408
             80       2192.520       3199.886       0.593406       0.606408
             81       1813.885       3243.293       0.641325       0.606408
             82       1361.055       3271.766       0.706215       0.606408
             83       1533.573       3049.309       0.665369       0.606408
             84       1930.575       3380.078       0.636471       0.606408
             85       3067.520       3899.757       0.559725       0.527644
             86       3195.411       4011.124       0.556595       0.527644
             87       3403.350       4078.911       0.545144       0.527644
             88       2989.686       3779.178       0.558318       0.527644
             89       3648.024       4258.809       0.538624       0.527644
             90       3835.935       4146.861       0.519475       0.527644
             91       4016.556       4140.091       0.507573       0.527644
             92       3711.606       4251.213       0.533883       0.527644
             93       3717.724       4369.791       0.540313       0.527644
             94       3628.094       4276.517       0.541015       0.527644
             95       3473.535       4177.924       0.546030       0.527644
             96       3667.563       4128.875       0.529585       0.527644
             97       3410.562       4033.601       0.541847       0.527644
             98       3752.044       4124.755       0.523659       0.527644
             99       3552.640       4232.778       0.543680       0.527644
            100       3656.293       4038.308       0.524824       0.527644
            101       3007.694       3856.530       0.561830       0.527644
            102       2817.867       3878.713       0.579208       0.527644
            103       3013.442       3388.405       0.529286       0.527644
            104       3600.725       3234.761       0.473231       0.527644
            105       3768.974       3557.284       0.485553       0.527644
            106       3913.370       3869.463       0.497179       0.527644
            107       3587.649       3169.137       0.469030       0.527644
            108       3873.838       3783.009       0.494069       0.527644
            109       3369.193       4137.511       0.551175       0.527644
            110       3173.677       3656.592       0.535351       0.527644
            111       6418.175        132.790       0.020270       0.146807
            112       5886.866       -102.067      -0.017644       0.146807
            113       6130.866        546.040       0.081780       0.146807
            114       5885.415       -105.364      -0.018229       0.146807
            115       6121.772        515.356       0.077647       0.146807
            116       5383.079        996.272       0.156171       0.146807
            117       3817.315       2067.267       0.351302       0.146807
            118       3113.657       3049.338       0.494782       0.527644
            119       2854.489       4085.732       0.588703       0.527644
            120       2793.591       4078.640       0.593496       0.527644
            121       3489.219       3231.814       0.480851       0.527644
            122       2971.047       3746.656       0.557729       0.527644
            123       2796.212       4034.522       0.590643       0.527644
            124       2791.405       3507.938       0.556874       0.527644
            125       3901.446       1812.793       0.317241       0.146807
            126       2904.303       3217.884       0.525610       0.527644
            127       2186.698       3453.644       0.612311       0.606408
            128       2857.359       3728.187       0.566117       0.606408
            129       3189.471       3894.550       0.549765       0.606408
            130       3087.704       3943.224       0.560840       0.606408
            131       2912.583       3915.439       0.573437       0.606408
            132       2910.038       3951.287       0.575878       0.606408
            133       2752.550       3991.966       0.591883       0.606408
            134       3092.473       3905.378       0.558082       0.606408
            135       2959.335       4049.081       0.577746       0.606408
            136       2287.214       4150.286       0.644705       0.606408
            137       2896.663       3938.262       0.576197       0.606408
            138       2594.241       4019.680       0.607760       0.606408
            139       2486.316       4016.231       0.617640       0.606408
            140       2393.012       4437.010       0.649633       0.606408
            141       2272.782       4225.794       0.650265       0.606408
            142       2520.853       4502.065       0.641053       0.606408
            143       2429.041       4438.516       0.646302       0.606408
            144       2317.914       4498.563       0.659954       0.606408
            145       2704.485       3462.566       0.561462       0.606408
            146       2528.338       3444.490       0.576693       0.606408
            147       2318.003       3494.450       0.601201       0.606408
            148       2508.018       3830.911       0.604347       0.606408
            149       2408.894       3363.149       0.582662       0.606408
            150       2449.810       3543.748       0.591259       0.606408
            151       2470.047       3588.539       0.592306       0.606408
            152       2550.151       3995.699       0.610417       0.606408
            153       2067.604       4141.811       0.667021       0.606408
            154       2435.939       3325.899       0.577229       0.606408
            155       5420.961        839.732       0.134128       0.146807
            156       4550.293        853.588       0.157958       0.146807
            157       3044.116       3762.459       0.552768       0.527644
            158       2904.543       3533.514       0.548848       0.527644
            159       3524.086       3170.953       0.473627       0.527644
            160       4489.816       2914.013       0.393582       0.527644
            161       3161.436       3234.541       0.505715       0.527644
            162       4400.555       2950.700       0.401387       0.527644
            163       3227.496       3234.306       0.500527       0.527644
            164       3273.028       3602.306       0.523946       0.527644
            165       3153.901       4025.103       0.560677       0.527644
            166       2702.262       4514.891       0.625578       0.606408
            167       2664.042       3669.142       0.579352       0.606408
            168       2771.927       3572.282       0.563078       0.606408
            169       2849.021       3958.406       0.581483       0.606408
            170       2649.716       4571.957       0.633088       0.606408
