# Supplementary material for: The role of auxiliary domains in modulating CHD4 activity suggests mechanistic commonality between enzyme families
Source: Nat Commun. 2022 Dec 6;13:7524. doi: 10.1038/s41467-022-35002-0 (PMC9726900; doi:10.1038/s41467-022-35002-0)
Supplement: Supplementary file 6 — source data [file 41467_2022_35002_MOESM6_ESM.zip › smFRET_Source_data/figure_7A/A/CHD4(499-1912) 1mM ATP 200ms/26.dat]

              1        875.389       7421.499       0.894492       0.821535
              2       1278.792       7673.566       0.857156       0.821535
              3       1369.667       7345.905       0.842848       0.821535
              4       1292.486       6559.326       0.835390       0.821535
              5       1262.363       6455.640       0.836439       0.821535
              6       1183.245       6622.562       0.848415       0.821535
              7       1319.628       6064.220       0.821282       0.821535
              8       1348.724       6861.239       0.835721       0.821535
              9       1292.474       6499.187       0.834121       0.821535
             10       1126.635       6590.510       0.854009       0.821535
             11       1160.128       7114.604       0.859799       0.821535
             12       1148.873       8494.202       0.880860       0.821535
             13       1129.716       7771.063       0.873077       0.821535
             14       1340.616       6585.267       0.830856       0.821535
             15       1098.737       7018.209       0.864637       0.821535
             16       1373.854       6368.625       0.822556       0.821535
             17       1791.174       5795.200       0.763896       0.821535
             18       1810.973       6155.084       0.772664       0.821535
             19       1447.461       5769.842       0.799446       0.821535
             20       1302.031       6495.770       0.833026       0.821535
             21       1242.221       7009.034       0.849451       0.821535
             22       1158.412       6927.432       0.856736       0.821535
             23       1196.380       7520.566       0.862752       0.821535
             24       1264.970       6912.380       0.845308       0.821535
             25       1087.972       7077.513       0.866760       0.821535
             26       1341.123       7357.172       0.845818       0.821535
             27       1074.488       7751.108       0.878253       0.821535
             28        839.575       6705.931       0.888732       0.821535
             29        898.830       6915.439       0.884976       0.821535
             30       1051.314       6302.959       0.857047       0.821535
             31        855.982       6907.709       0.889746       0.821535
             32        988.479       6709.817       0.871598       0.821535
             33       1622.018       6546.269       0.801425       0.821535
             34       1600.793       5328.604       0.768985       0.821535
             35       1313.202       6375.914       0.829213       0.821535
             36       1156.192       6309.470       0.845132       0.821535
             37       1108.924       5751.423       0.838357       0.821535
             38       1415.778       6399.222       0.818838       0.821535
             39       1606.174       5536.563       0.775132       0.821535
             40       2039.486       5083.057       0.713658       0.821535
             41       1486.714       6498.128       0.813808       0.821535
             42       2065.654       6082.457       0.746487       0.821535
             43       2608.368       5962.945       0.695686       0.821535
             44       2259.329       6403.198       0.739184       0.821535
             45       1632.625       6505.448       0.799384       0.821535
             46       1309.269       6320.783       0.828406       0.821535
             47       1414.703       6155.424       0.813120       0.821535
             48       1114.926       6045.631       0.844296       0.821535
             49        946.567       6175.412       0.867092       0.821535
             50       1124.779       6279.468       0.848090       0.821535
             51       1022.524       5984.703       0.854076       0.821535
             52        706.198       5957.145       0.894018       0.821535
             53        580.455       6103.546       0.913158       0.821535
             54        940.325       5673.500       0.857824       0.821535
             55       1972.637       4358.645       0.688430       0.821535
             56       1686.660       5823.892       0.775428       0.821535
             57       1744.832       6002.159       0.774773       0.821535
             58       1718.610       5710.387       0.768662       0.821535
             59       1858.846       5573.599       0.749901       0.821535
             60       1712.403       5977.092       0.777306       0.821535
             61       1401.339       7165.186       0.836417       0.821535
             62       1265.243       1207.128       0.488247       0.536528
             63       2187.689        970.417       0.307278       0.536528
             64       4109.170        911.493       0.181548       0.536528
             65       2891.888       1632.520       0.360825       0.536528
             66       1291.576        914.115       0.414435       0.536528
             67       1361.139       1680.535       0.552503       0.536528
             68        988.617       6311.970       0.864584       0.536528
             69       1549.735       4085.189       0.724977       0.536528
             70       1532.854       2610.264       0.630024       0.536528
             71       1580.676       2168.473       0.578391       0.536528
             72       1132.476       1779.821       0.611140       0.536528
             73       1551.364       3731.012       0.706313       0.536528
             74       1853.941       2370.091       0.561097       0.536528
             75       1697.697       5334.105       0.758569       0.821535
             76       1820.232       6352.463       0.777279       0.821535
             77       1732.807       6332.526       0.785154       0.821535
             78       1235.632       6175.942       0.833284       0.821535
             79        978.580       5978.292       0.859336       0.821535
             80       1224.110       5877.397       0.827627       0.821535
             81       1220.090       6063.696       0.832492       0.821535
             82       1047.609       5878.222       0.848739       0.821535
             83       1391.146       6078.286       0.813755       0.821535
             84        924.266       3975.906       0.811381       0.821535
             85        939.703       4166.435       0.815966       0.821535
             86       1090.380       4366.756       0.800192       0.821535
             87       1057.741       4440.609       0.807626       0.821535
             88       1033.318       3965.617       0.793292       0.821535
             89       1011.503       4224.630       0.806822       0.821535
             90        944.462       4184.751       0.815866       0.821535
             91        976.352       4395.900       0.818260       0.821535
             92       1031.910       4302.210       0.806545       0.821535
