# Supplementary material for: The role of auxiliary domains in modulating CHD4 activity suggests mechanistic commonality between enzyme families
Source: Nat Commun. 2022 Dec 6;13:7524. doi: 10.1038/s41467-022-35002-0 (PMC9726900; doi:10.1038/s41467-022-35002-0)
Supplement: Supplementary file 6 — source data [file 41467_2022_35002_MOESM6_ESM.zip › smFRET_Source_data/figure_7A/A/CHD4(499-1912) 1mM ATP 200ms/32.dat]

              1       1002.271       1218.592       0.548702       0.581384
              2        991.018       1231.307       0.554063       0.581384
              3       1083.255       1283.650       0.542333       0.581384
              4        933.868       1239.410       0.570295       0.581384
              5        860.184       1288.230       0.599619       0.581384
              6       1180.567       1324.485       0.528726       0.581384
              7       1051.157       1281.993       0.549469       0.581384
              8        879.908       1257.973       0.588420       0.581384
              9        967.540       1431.710       0.596732       0.581384
             10        949.066       1421.369       0.599624       0.581384
             11        461.022       1590.924       0.775325       0.675205
             12        467.199       1649.870       0.779318       0.675205
             13        553.906       1736.967       0.758212       0.675205
             14        384.787       1655.693       0.811423       0.675205
             15        349.130       1759.803       0.834452       0.675205
             16        624.683       1729.651       0.734667       0.675205
             17        866.689       1577.228       0.645369       0.675205
             18        794.456       1377.904       0.634289       0.675205
             19        531.472       1442.954       0.730822       0.675205
             20        263.323       1429.720       0.844468       0.675205
             21        627.905       1558.062       0.712756       0.675205
             22        443.867       1318.378       0.748124       0.675205
             23        214.975       1414.979       0.868110       0.675205
             24        336.331       1407.999       0.807186       0.675205
             25        560.380       1711.527       0.753344       0.675205
             26        546.302       1966.165       0.782563       0.675205
             27        686.145       1976.775       0.742333       0.675205
             28        631.850       1847.434       0.745148       0.675205
             29        905.825       1788.144       0.663758       0.675205
             30       1125.493       1784.902       0.613285       0.581384
             31       1117.501       1735.103       0.608252       0.581384
             32       1180.102       1719.200       0.592970       0.581384
             33       1185.624       1802.278       0.603192       0.581384
             34       1042.415       1754.921       0.627354       0.581384
             35       1156.081       1715.999       0.597476       0.581384
             36       1134.471       1748.847       0.606540       0.581384
             37       1171.881       1720.772       0.594877       0.581384
             38        960.987       1424.224       0.597106       0.581384
             39       1257.639       1813.738       0.590529       0.581384
             40       1194.535       1705.605       0.588111       0.581384
             41       1230.944       1655.096       0.573483       0.581384
             42        840.574       1751.949       0.675770       0.675205
             43       1375.896       1673.310       0.548769       0.675205
             44        910.198       1686.646       0.649498       0.675205
             45        610.995       1523.930       0.713810       0.675205
             46        794.189       2020.791       0.717870       0.675205
             47        678.306       1905.358       0.737464       0.675205
             48        725.144       1708.232       0.702001       0.675205
             49        673.708       1972.768       0.745432       0.675205
             50        681.841       1564.958       0.696528       0.675205
             51        834.408       1721.308       0.673513       0.675205
             52        825.831       1868.869       0.693535       0.675205
             53        691.793       1778.982       0.720010       0.675205
             54       1014.546       1739.407       0.631604       0.675205
             55        882.069       1998.287       0.693764       0.675205
             56        951.079       2088.629       0.687115       0.675205
             57       1140.227       1806.110       0.613002       0.675205
             58       1286.607       1981.309       0.606291       0.675205
             59       1202.605       2212.262       0.647833       0.675205
             60       1054.333       2123.113       0.668182       0.675205
             61        830.870       1841.401       0.689077       0.675205
             62        954.965       1035.709       0.520280       0.581384
             63       1084.751       1506.930       0.581449       0.581384
             64       1018.773       1710.739       0.626756       0.581384
             65        986.499       1844.125       0.651491       0.581384
             66       1452.441       1461.736       0.501595       0.581384
             67        836.056       1672.515       0.666720       0.675205
             68        692.073       1731.648       0.714459       0.675205
             69        645.389       1693.478       0.724059       0.675205
             70        857.023       1721.162       0.667587       0.675205
             71        795.843       1700.351       0.681177       0.675205
             72        725.500       1762.090       0.708352       0.675205
             73        645.854       1758.637       0.731397       0.675205
             74        656.767       1646.827       0.714895       0.675205
             75       1078.984       1704.759       0.612398       0.581384
             76       1294.667       1423.912       0.523771       0.581384
             77       1228.844       1464.763       0.543792       0.581384
             78       1185.225       1617.992       0.577191       0.581384
             79       1213.595       1709.614       0.584842       0.581384
             80       1397.545       1739.167       0.554455       0.581384
             81       1040.501       1756.915       0.628049       0.581384
             82       1096.286       1835.446       0.626062       0.581384
             83       1558.068       1831.376       0.540318       0.581384
             84       1326.102       1779.072       0.572938       0.581384
             85       1486.979       1735.278       0.538529       0.581384
             86       1431.643       1760.111       0.551456       0.581384
             87       1073.050       2168.326       0.668952       0.675205
             88       1286.102       1790.952       0.582035       0.675205
             89        766.673       1974.829       0.720346       0.675205
             90        732.314       1957.027       0.727698       0.675205
             91        806.702       1943.331       0.706657       0.675205
             92        813.150       2091.939       0.720095       0.675205
             93        772.978       2028.843       0.724116       0.675205
             94        882.753       1926.623       0.685783       0.675205
             95        748.043       1961.634       0.723936       0.675205
             96        806.676       2108.116       0.723247       0.675205
             97        839.971       1976.413       0.701755       0.675205
             98        842.748       2038.991       0.707556       0.675205
             99        947.164       2124.851       0.691680       0.675205
            100        868.217       1983.687       0.695566       0.675205
            101        823.959       1940.375       0.701932       0.675205
            102        912.994       1996.268       0.686177       0.675205
            103        963.117       1938.980       0.668131       0.675205
            104        922.987       1702.821       0.648494       0.675205
            105        901.952       1518.060       0.627295       0.675205
            106        868.884       1586.498       0.646131       0.675205
            107        731.926       1317.735       0.642904       0.675205
            108        831.764       1526.579       0.647310       0.675205
            109        710.030       1662.979       0.700789       0.675205
            110        625.190       1724.618       0.733940       0.675205
            111       1237.765       1750.610       0.585807       0.581384
            112       1117.999       1622.314       0.592018       0.581384
            113       1169.086       1698.656       0.592332       0.581384
            114       1141.189       1663.395       0.593099       0.581384
            115       1278.235       1535.054       0.545644       0.581384
            116       1291.464       1434.933       0.526311       0.495024
            117       1204.661       1307.693       0.520505       0.495024
            118       1345.911       1235.799       0.478675       0.495024
            119       1241.775       1207.363       0.492975       0.495024
            120       1366.757       1229.455       0.473557       0.495024
            121       1257.110       1503.861       0.544686       0.581384
            122       1010.144       1793.783       0.639740       0.581384
            123       1332.699       1786.757       0.572778       0.581384
            124        919.563       1859.697       0.669134       0.675205
            125       1038.488       1827.716       0.637678       0.675205
            126        783.215       2014.028       0.720005       0.675205
            127       1110.668       1791.911       0.617351       0.581384
            128       1062.870       1706.136       0.616155       0.581384
            129       1231.820       1594.061       0.564093       0.581384
            130       1215.809       1862.710       0.605067       0.581384
            131       1141.999       1798.513       0.611633       0.581384
            132       1150.850       1803.269       0.610425       0.581384
            133       1253.975       1703.184       0.575953       0.581384
            134        906.013       1843.174       0.670443       0.675205
            135        722.010       1558.689       0.683426       0.675205
            136        633.187       1616.000       0.718482       0.675205
            137        459.248       1731.109       0.790332       0.675205
            138        996.966       1782.016       0.641248       0.675205
            139        744.619       1726.550       0.698677       0.675205
            140       1899.607       1653.319       0.465340       0.495024
            141       1943.220       1643.344       0.458194       0.495024
            142       1782.344       1802.174       0.502766       0.495024
            143       1536.934       1795.717       0.538825       0.495024
            144       1971.812       1699.397       0.462898       0.495024
            145       1602.944       1736.655       0.520019       0.495024
            146       1746.747       1563.946       0.472392       0.495024
            147       1630.909       1590.818       0.493778       0.495024
            148        968.248       1699.637       0.637073       0.581384
            149       1122.260       1781.206       0.613476       0.581384
            150        893.161       1582.670       0.639248       0.581384
            151       1098.836       1145.643       0.510427       0.581384
            152        988.203       1307.313       0.569507       0.581384
            153        991.329       1141.006       0.535097       0.581384
            154        868.939       1191.374       0.578249       0.581384
            155       1202.277       1581.192       0.568065       0.581384
            156       1133.089       1529.115       0.574379       0.581384
            157       1093.455       1423.539       0.565571       0.581384
            158       1564.529       1809.910       0.536359       0.581384
            159       1285.130       1607.262       0.555686       0.581384
            160       1464.654       1350.173       0.479665       0.495024
            161       1524.628       1320.193       0.464069       0.495024
            162       1394.533       1406.728       0.502177       0.495024
            163       1469.988       1295.223       0.468399       0.495024
            164       1244.967       1433.995       0.535280       0.495024
            165       1447.762       1319.795       0.476881       0.495024
            166       1349.586       1375.089       0.504680       0.495024
            167       1209.513       1557.596       0.562897       0.581384
            168       1100.554       2072.767       0.653185       0.581384
            169       1452.678       2025.620       0.582360       0.581384
            170       1349.017       1797.131       0.571216       0.581384
            171       1133.317       1777.957       0.610714       0.581384
            172        724.223       1696.347       0.700805       0.675205
            173       1244.393       1826.628       0.594795       0.675205
            174        737.535       1721.949       0.700126       0.675205
            175        520.484       1880.407       0.783212       0.675205
            176        598.913       1726.464       0.742445       0.675205
            177       1057.854       1680.116       0.613636       0.581384
            178       1321.159       1762.586       0.571573       0.581384
            179       1303.080       2230.072       0.631185       0.581384
            180       1199.221       1556.697       0.564856       0.581384
            181       1147.229       1414.577       0.552180       0.581384
            182       1141.749       1360.922       0.543788       0.581384
            183       1202.738       1590.699       0.569442       0.581384
            184       1202.807       1599.751       0.570818       0.581384
            185       1144.911       1541.911       0.573879       0.581384
            186       1096.085       1539.435       0.584110       0.581384
            187       1285.113       1545.196       0.545946       0.581384
            188       1232.562       1594.982       0.564087       0.581384
            189       1209.140       1541.716       0.560450       0.581384
            190       1303.440       1535.696       0.540903       0.581384
            191       1160.136       1533.525       0.569309       0.581384
            192       1090.213       1598.771       0.594563       0.581384
            193       1498.861       1821.766       0.548621       0.581384
            194       1027.467       1497.674       0.593105       0.581384
            195       1359.075       1421.954       0.511305       0.581384
            196       1532.531       1644.649       0.517644       0.581384
            197       1612.219       1741.479       0.519271       0.581384
            198       1464.680       1882.535       0.562418       0.581384
            199       1566.641       2036.319       0.565179       0.581384
            200       1496.026       2120.211       0.586303       0.581384
            201       1129.612       1928.051       0.630564       0.675205
            202        859.049       2122.625       0.711890       0.675205
            203        612.921       2056.607       0.770401       0.675205
            204        830.257       2176.167       0.723839       0.675205
            205        947.883       1703.826       0.642539       0.675205
            206        944.444       1677.028       0.639728       0.675205
            207        811.309       1712.444       0.678531       0.675205
            208        977.803       1786.511       0.646276       0.675205
            209        886.294       1561.676       0.637947       0.675205
            210       1001.729       1812.310       0.644025       0.675205
            211       1172.594       1704.683       0.592464       0.675205
            212        838.094       1681.085       0.667315       0.675205
            213       1018.144       1729.919       0.629505       0.675205
            214       1298.059       1787.471       0.579308       0.581384
            215       1268.158       1631.617       0.562670       0.581384
            216       1089.242       1645.486       0.601700       0.581384
            217        816.540       1682.272       0.673229       0.581384
            218        967.357       1717.889       0.639751       0.581384
            219       1164.410       1433.508       0.551791       0.581384
            220       1106.385       1603.413       0.591710       0.581384
            221        675.668       1752.252       0.721709       0.675205
            222        704.540       1816.341       0.720518       0.675205
            223       1505.399       1397.849       0.481478       0.495024
            224       1465.151       1240.842       0.458553       0.495024
            225       1702.419       1166.903       0.406683       0.495024
            226       1457.450       1369.548       0.484453       0.495024
            227       1438.208       1268.834       0.468716       0.495024
            228       1583.881       1369.427       0.463693       0.495024
            229       1121.397       1570.656       0.583442       0.581384
            230       1366.126       1653.487       0.547582       0.581384
            231       1269.850       2240.431       0.638248       0.581384
            232       1079.910       1910.376       0.638861       0.581384
            233       1284.262       2120.519       0.622806       0.581384
            234       1221.068       1401.631       0.534423       0.495024
            235       1218.788       1144.974       0.484386       0.495024
            236       1197.775       1189.985       0.498369       0.495024
            237       1276.559       1155.519       0.475116       0.495024
            238       1129.358       1597.570       0.585850       0.581384
            239       1358.875       1998.386       0.595243       0.581384
            240       1382.895       2048.758       0.597018       0.581384
            241       1179.646       2144.533       0.645132       0.581384
            242       1487.006       1951.874       0.567590       0.581384
            243       1149.297       2169.652       0.653716       0.675205
            244        990.894       2139.846       0.683495       0.675205
            245       1082.988       2240.331       0.674124       0.675205
            246        875.826       1968.387       0.692067       0.675205
            247       1064.051       1682.524       0.612590       0.675205
            248        875.741       1465.278       0.625915       0.675205
            249        727.627       1342.189       0.648458       0.675205
            250        749.810       1364.658       0.645391       0.675205
            251        971.936       1372.125       0.585362       0.675205
            252       1058.566       1462.199       0.580062       0.675205
            253        796.387       1346.799       0.628410       0.675205
            254        548.303       1411.558       0.720234       0.675205
            255        800.083       1376.999       0.632498       0.675205
            256        917.928       1296.822       0.585539       0.581384
            257       1142.087       1458.426       0.560822       0.581384
            258       1539.975       1531.163       0.498565       0.581384
            259       1464.369       1738.384       0.542778       0.581384
            260        787.235       1845.099       0.700936       0.675205
            261       1030.856       1741.406       0.628153       0.675205
            262        994.654       1149.388       0.536085       0.675205
            263        907.269       2367.942       0.722989       0.675205
            264       1057.382       2073.398       0.662262       0.675205
            265       1123.328       2132.557       0.654985       0.675205
            266        869.584       1668.441       0.657378       0.675205
            267        942.289       1429.592       0.602725       0.675205
            268        769.338       1349.697       0.636939       0.675205
            269        878.444       1690.298       0.658026       0.675205
            270        814.675       1750.476       0.682407       0.675205
            271        853.171       1959.519       0.696671       0.675205
            272        962.530       1708.303       0.639614       0.675205
            273        795.439       1783.352       0.691546       0.675205
            274        313.402       1644.117       0.839898       0.675205
            275       1462.380       1319.173       0.474258       0.495024
            276       1341.176       1418.368       0.513986       0.495024
            277       1324.525       1280.235       0.491498       0.495024
            278       1180.158       1567.281       0.570452       0.495024
            279       1554.072       1555.130       0.500170       0.495024
            280       1366.635       1388.013       0.503880       0.495024
            281       1471.727       1628.233       0.525243       0.495024
            282       1172.311       1732.717       0.596455       0.581384
            283       1299.975       1631.156       0.556494       0.581384
            284       1861.173       1612.661       0.464231       0.495024
            285        755.045       1685.317       0.690601       0.675205
            286        756.219       1659.852       0.687005       0.675205
            287        787.576       1705.873       0.684142       0.675205
            288        730.986       1557.426       0.680571       0.675205
            289        761.074       1479.146       0.660268       0.675205
            290        860.518       1571.898       0.646229       0.675205
            291        743.529       1534.778       0.673649       0.675205
            292        783.848       1337.012       0.630410       0.675205
            293       1031.706       1458.287       0.585659       0.581384
            294       1021.512       1778.636       0.635194       0.581384
            295       1152.988       1551.257       0.573638       0.581384
            296       1041.834       1535.421       0.595758       0.581384
            297        975.684       1787.342       0.646879       0.675205
            298        882.807       1809.915       0.672151       0.675205
            299        931.832       1862.075       0.666477       0.675205
            300       1077.371       2046.748       0.655144       0.675205
            301       1076.326       2006.918       0.650911       0.675205
            302        950.468       2030.883       0.681195       0.675205
            303        934.508       2035.211       0.685321       0.675205
            304       1064.749       1950.451       0.646873       0.675205
            305       1202.784       1940.706       0.617373       0.675205
            306       1072.847       1752.001       0.620211       0.675205
            307       1038.572       1679.466       0.617896       0.675205
            308        879.176       1665.658       0.654525       0.675205
            309       1021.803       1771.697       0.634221       0.675205
            310       1243.052       1589.655       0.561179       0.581384
            311       1312.255       1476.108       0.529381       0.581384
            312       1211.723       1416.025       0.538874       0.581384
            313       1500.656       1517.827       0.502844       0.581384
            314       1223.150       1576.458       0.563100       0.581384
            315       1178.929       1475.787       0.555911       0.581384
            316       1377.799       1521.601       0.524798       0.581384
            317       1596.220       1692.947       0.514704       0.581384
            318       1158.714       1507.005       0.565328       0.581384
            319       1252.867       1582.333       0.558103       0.581384
            320       1204.015       1431.475       0.543153       0.581384
            321       1103.118       1668.155       0.601945       0.581384
            322       1195.884       1525.134       0.560501       0.581384
            323       1164.918       1520.192       0.566156       0.581384
            324       1114.845       1484.527       0.571110       0.581384
            325        951.560       1941.968       0.671142       0.581384
            326        992.099       1772.109       0.641091       0.581384
            327       1094.473       1533.607       0.583547       0.581384
            328       1324.386       1575.258       0.543259       0.581384
            329       1338.125       1507.203       0.529711       0.581384
            330       1011.477       1637.529       0.618167       0.581384
            331       1197.846       1714.420       0.588689       0.581384
            332       1500.715       1542.018       0.506787       0.581384
            333       1182.385       1515.539       0.561743       0.581384
            334       1008.096       1526.654       0.602290       0.581384
            335        969.685       1814.857       0.651761       0.581384
            336       1144.538       1748.815       0.604425       0.581384
            337       1214.802       1459.373       0.545728       0.581384
            338       1379.114       1435.391       0.509998       0.581384
            339       1106.383       1346.107       0.548873       0.581384
            340       1236.163       1462.897       0.542002       0.581384
            341       1202.595       1702.086       0.585980       0.581384
            342       1299.910       1872.486       0.590243       0.581384
            343       1345.429       1479.496       0.523729       0.581384
            344        975.860       1423.936       0.593357       0.581384
            345       1071.714       1415.487       0.569108       0.581384
            346        336.465       1629.351       0.828842       0.675205
            347        325.174       1477.012       0.819567       0.675205
            348        769.991       1757.161       0.695313       0.675205
            349        987.982       1810.466       0.646954       0.675205
            350        942.558       1941.963       0.673236       0.675205
            351       1045.572       1777.808       0.629674       0.675205
            352        994.767       1721.774       0.633811       0.675205
            353        920.874       1643.757       0.640933       0.675205
            354       1262.158       1719.960       0.576758       0.581384
            355       1312.230       1728.429       0.568439       0.581384
            356       1227.068       1724.189       0.584222       0.581384
            357       1182.666       1728.375       0.593731       0.581384
            358       1221.910       1680.843       0.579051       0.581384
            359       1335.610       1753.273       0.567607       0.581384
            360       1279.252       1636.292       0.561230       0.581384
            361       1041.647       1747.098       0.626482       0.581384
            362        519.030       1742.246       0.770470       0.675205
            363       1052.115       1744.587       0.623801       0.581384
            364        947.922       1410.772       0.598116       0.581384
            365       1015.835       1467.257       0.590899       0.581384
            366       1038.583       1664.489       0.615777       0.581384
            367       1053.670       1595.102       0.602204       0.581384
            368       1152.073       1631.734       0.586152       0.581384
            369        964.970       1798.254       0.650781       0.581384
            370       1093.885       1614.802       0.596157       0.581384
            371       1046.105       1316.989       0.557316       0.581384
            372        998.942       1271.794       0.560080       0.581384
            373        902.922       1457.459       0.617468       0.581384
            374       1065.174       1493.230       0.583657       0.581384
            375        702.254       1505.052       0.681850       0.675205
            376        773.298       1630.063       0.678243       0.675205
            377        973.900       1434.057       0.595549       0.675205
            378       1263.748       1371.606       0.520464       0.495024
            379       1688.370       1478.200       0.466814       0.495024
            380       1815.559       1425.581       0.439839       0.495024
            381       1413.764       1575.816       0.527103       0.495024
            382       1377.180       1581.197       0.534481       0.495024
            383       1538.411       1315.027       0.460857       0.495024
            384       1286.974       1262.822       0.495264       0.495024
            385       1316.691       1555.810       0.541622       0.581384
            386       1119.035       1469.964       0.567773       0.581384
            387        930.233       1311.211       0.584985       0.581384
            388       1213.265       1450.250       0.544487       0.581384
            389       1128.806       1604.261       0.586982       0.581384
            390       1105.872       1506.538       0.576685       0.581384
            391       1440.854       1532.146       0.515354       0.581384
            392       1140.115       1879.415       0.622420       0.581384
            393        973.458       1889.459       0.659977       0.581384
            394       1124.065       1552.198       0.579987       0.581384
            395       1106.215       1530.199       0.580409       0.581384
            396       1206.828       1556.475       0.563266       0.581384
            397       1191.917       1608.174       0.574329       0.581384
            398       1300.236       1403.363       0.519072       0.581384
            399       1215.978       1557.210       0.561523       0.581384
            400       1315.952       1570.735       0.544131       0.581384
            401       1271.195       1537.542       0.547414       0.581384
            402       1127.258       1701.198       0.601458       0.581384
            403       1124.049       1553.657       0.580219       0.581384
            404        998.412       1694.440       0.629236       0.581384
            405       1082.190       1711.921       0.612689       0.581384
            406       1106.523       1877.445       0.629177       0.675205
            407       1037.362       2027.857       0.661570       0.675205
            408        883.548       1886.716       0.681060       0.675205
            409       1116.693       1908.268       0.630841       0.675205
            410        966.109       1994.006       0.673625       0.675205
            411        999.758       2007.719       0.667576       0.675205
            412       1076.720       2058.979       0.656625       0.675205
            413        859.333       2209.052       0.719940       0.675205
            414       1280.604       2148.324       0.626529       0.675205
            415       1131.024       2207.178       0.661188       0.675205
            416       1276.419       1939.365       0.603077       0.581384
            417       1390.835       2120.492       0.603900       0.581384
            418       1392.330       2442.124       0.636890       0.581384
            419       1451.608       1754.604       0.547251       0.581384
            420       1449.094       1685.692       0.537738       0.581384
            421       1186.261       1660.360       0.583274       0.581384
            422       1282.229       1640.466       0.561285       0.581384
            423       1317.252       1879.238       0.587907       0.581384
            424       1217.643       1948.162       0.615377       0.581384
            425       1245.562       1694.055       0.576284       0.581384
            426       1281.760       1719.406       0.572913       0.581384
            427       1131.686       1875.460       0.623668       0.581384
            428       1267.129       2004.546       0.612697       0.581384
            429       1153.308       1891.055       0.621166       0.581384
            430       1382.241       1567.906       0.531467       0.581384
            431       1289.245       1607.542       0.554940       0.581384
            432        820.951       1735.779       0.678906       0.675205
            433        891.062       1642.691       0.648323       0.675205
            434       1411.305       1225.013       0.464668       0.495024
            435       1010.986       1441.030       0.587692       0.581384
            436       1182.915       1672.784       0.585770       0.581384
            437       1141.174       2005.180       0.637303       0.675205
            438       1282.153       2079.156       0.618555       0.675205
            439        869.533       2099.330       0.707116       0.675205
            440       1254.747       2151.439       0.631627       0.675205
            441       1349.622       2400.660       0.640128       0.675205
            442       1698.611       2171.649       0.561112       0.581384
            443       1760.849       2048.734       0.537784       0.581384
            444       1606.109       2053.261       0.561097       0.581384
            445       1261.932       1995.667       0.612619       0.581384
            446        836.974       1679.280       0.667373       0.675205
            447        869.838       2155.162       0.712450       0.675205
            448        899.188       1681.298       0.651543       0.675205
            449        760.161       1607.297       0.678913       0.675205
            450        818.756       1662.594       0.670036       0.675205
            451        761.467       1409.745       0.649289       0.675205
            452        795.003       1457.605       0.647074       0.675205
            453        742.119       1583.552       0.680901       0.675205
            454        625.993       1911.484       0.753301       0.675205
            455        762.157       1742.828       0.695744       0.675205
            456        867.003       1685.438       0.660324       0.675205
            457        896.905       1521.842       0.629186       0.675205
            458        921.338       1466.602       0.614170       0.581384
            459       1039.469       1531.163       0.595637       0.581384
            460        962.293       1562.242       0.618824       0.581384
            461        815.916       1441.643       0.638585       0.581384
            462       1027.434       1512.200       0.595440       0.581384
            463       1146.236       1609.483       0.584052       0.581384
            464       1251.842       1674.625       0.572234       0.581384
            465       1106.135       1691.114       0.604563       0.581384
            466       1066.854       1593.361       0.598960       0.581384
            467       1247.078       1751.323       0.584086       0.581384
            468       1435.700       1759.512       0.550672       0.581384
            469       1273.039       1862.223       0.593961       0.581384
            470       1335.668       1816.998       0.576337       0.581384
            471       1278.336       1864.029       0.593193       0.581384
            472       1217.987       1660.758       0.576903       0.581384
            473       1305.383       1517.820       0.537623       0.581384
            474       1186.040       1494.610       0.557555       0.581384
            475       1226.453       1550.224       0.558302       0.581384
            476       1181.904       1630.526       0.579757       0.581384
            477       1305.493       1546.965       0.542327       0.581384
            478       1127.572       1651.783       0.594304       0.581384
            479       1024.234       1608.395       0.610946       0.581384
            480       1111.072       1784.036       0.616224       0.581384
            481       1251.617       1581.487       0.558217       0.581384
            482       1386.450       1665.995       0.545790       0.581384
            483       1496.375       1806.387       0.546932       0.581384
            484       1386.430       1640.713       0.542000       0.581384
            485       1185.253       1589.531       0.572849       0.581384
            486       1116.964       1614.225       0.591034       0.581384
            487       1123.949       1832.789       0.619869       0.581384
            488        712.521       1738.812       0.709333       0.675205
            489        936.679       1520.228       0.618757       0.675205
            490       1247.365       1225.289       0.495536       0.495024
            491       1151.971       1441.668       0.555848       0.495024
            492       1204.898       1374.739       0.532920       0.495024
            493       1487.080       1500.823       0.502300       0.495024
            494       1386.577       1392.870       0.501132       0.495024
            495       1007.145       1934.098       0.657578       0.675205
            496        831.047       1946.956       0.700847       0.675205
            497        725.179       1668.676       0.697066       0.675205
            498        991.632       1662.524       0.626385       0.675205
            499        909.312       1541.149       0.628922       0.675205
            500        791.275       1521.404       0.657854       0.675205
            501        755.145       1562.760       0.674212       0.675205
            502        900.307       1534.998       0.630310       0.675205
            503        742.679       1338.068       0.643071       0.675205
            504        632.564       1537.442       0.708497       0.675205
            505        727.396       1560.069       0.682008       0.675205
            506       1197.186       1519.666       0.559348       0.581384
            507       1370.986       1611.080       0.540256       0.581384
            508       1403.215       1826.707       0.565558       0.581384
            509       1338.357       1740.702       0.565336       0.581384
            510       1344.155       1800.337       0.572537       0.581384
            511       1220.805       1545.425       0.558676       0.581384
            512       1587.772       1500.428       0.485858       0.581384
            513       1315.738       1816.850       0.579984       0.581384
            514       1020.614       2124.153       0.675456       0.581384
            515       1204.055       1319.830       0.522936       0.581384
            516        948.485       1699.498       0.641808       0.581384
            517       1127.039       1618.679       0.589528       0.581384
            518        941.416       1690.389       0.642293       0.675205
            519        621.534       1538.603       0.712271       0.675205
            520       1630.155       1585.231       0.493014       0.495024
            521       1365.039       1378.815       0.502510       0.495024
            522        853.605       1285.919       0.601030       0.581384
            523        808.221       1286.322       0.614130       0.581384
            524        953.312       1387.321       0.592712       0.581384
            525       1048.690       1369.083       0.566258       0.581384
            526       1056.088       1289.892       0.549831       0.581384
            527        934.805       1369.312       0.594289       0.581384
            528       1039.989       1328.371       0.560882       0.581384
            529       1015.123       1350.159       0.570824       0.581384
            530       1136.869       1117.023       0.495597       0.581384
            531        974.224       1351.715       0.581148       0.581384
            532        834.783       1694.874       0.670001       0.581384
            533       1090.139       2092.469       0.657470       0.581384
            534       1316.019       1990.823       0.602031       0.581384
            535       1260.269       1950.671       0.607508       0.581384
            536        984.207       1401.150       0.587396       0.581384
            537       1285.615       1367.184       0.515374       0.581384
            538       1108.408       1428.240       0.563042       0.581384
            539        795.864       1247.078       0.610432       0.581384
            540        627.676       1080.766       0.632603       0.581384
            541       1067.266       1130.996       0.514496       0.495024
            542       1194.401       1326.845       0.526265       0.495024
            543       1192.552       1157.517       0.492546       0.495024
            544       1174.331       1015.716       0.463787       0.495024
            545       1260.177       1176.053       0.482735       0.495024
            546       1345.136       1004.662       0.427553       0.495024
            547       1483.451       1061.507       0.417102       0.495024
            548       1367.942       1080.087       0.441207       0.495024
            549        889.229       1559.965       0.636930       0.675205
            550        712.814       1567.771       0.687443       0.675205
            551        723.991       1622.642       0.691477       0.675205
            552       1005.563       1651.159       0.621502       0.581384
            553       1039.845       1467.087       0.585212       0.581384
            554       1028.764       1338.086       0.565345       0.581384
            555        933.808       1577.246       0.628121       0.581384
            556       1115.351       1576.481       0.585654       0.581384
            557       1083.030       1856.301       0.631539       0.581384
            558       1107.790       1885.452       0.629903       0.581384
            559       1101.857       1689.048       0.605197       0.581384
            560       1178.428       1690.569       0.589254       0.581384
            561       2018.567       1757.071       0.465371       0.495024
            562       1825.447       1726.287       0.486041       0.495024
            563       1565.210       1388.012       0.469999       0.495024
            564       1219.464       2368.860       0.660158       0.675205
            565        942.061       2207.790       0.700919       0.675205
            566       1064.943       2182.785       0.672096       0.675205
            567       1318.035       1670.433       0.558960       0.581384
            568       1170.410       2237.455       0.656556       0.581384
            569       1136.737       1504.586       0.569633       0.581384
            570        939.099       1321.917       0.584656       0.581384
            571        945.355       1392.991       0.595716       0.581384
            572       1089.895       1490.659       0.577651       0.581384
            573       1143.259       1542.514       0.574328       0.581384
            574       1151.696       1518.045       0.568611       0.581384
            575       1097.520       1350.642       0.551696       0.581384
            576       1003.118       1458.334       0.592469       0.581384
            577       1187.806       1667.022       0.583931       0.581384
            578       1157.014       1526.710       0.568877       0.581384
            579       1188.675       1517.754       0.560796       0.581384
            580       1206.214       1429.189       0.542304       0.581384
            581       1242.803       1555.079       0.555806       0.581384
            582       1177.734       1729.641       0.594915       0.581384
            583       1235.126       1698.484       0.578974       0.581384
            584       1302.365       1670.942       0.561981       0.581384
            585       1152.304       1887.081       0.620876       0.581384
            586       1367.562       1849.634       0.574921       0.581384
            587       1119.668       2054.990       0.647311       0.581384
            588       1251.736       1704.820       0.576624       0.581384
            589       1307.966       1607.651       0.551393       0.581384
            590       1093.627       1787.929       0.620473       0.581384
            591        808.122       2072.611       0.719473       0.675205
            592       1286.424       1203.043       0.483253       0.495024
            593       1462.215       1188.386       0.448346       0.495024
            594       1492.876       1361.218       0.476935       0.495024
            595       1444.787       1467.337       0.503872       0.495024
            596       1494.774       1362.235       0.476805       0.495024
            597       1286.099       1409.639       0.522914       0.495024
            598       1255.608       1369.775       0.521743       0.495024
            599       1364.327       1323.105       0.492331       0.495024
            600       1249.094       1273.066       0.504752       0.495024
            601       1311.587       1359.350       0.508941       0.495024
            602       1185.029       1374.886       0.537083       0.495024
            603       1418.776       1321.156       0.482186       0.495024
            604       1241.535       1374.239       0.525366       0.495024
            605       1417.453       1488.295       0.512190       0.495024
            606       1277.986       1445.788       0.530803       0.495024
            607       1470.026       1242.548       0.458070       0.495024
            608       1307.228       1206.707       0.480007       0.495024
            609       1295.383       1253.522       0.491788       0.495024
            610       1280.907       1142.453       0.471434       0.495024
            611       1423.164       1227.979       0.463189       0.495024
            612       1340.766       1372.823       0.505907       0.495024
            613       1258.547       1328.752       0.513567       0.495024
            614       1279.624       1304.746       0.504860       0.495024
            615       1343.083       1565.607       0.538252       0.581384
            616       1271.948       1674.356       0.568290       0.581384
            617        927.708       1762.791       0.655191       0.675205
            618        742.108       1918.825       0.721110       0.675205
            619        751.317       1565.026       0.675645       0.675205
            620       1124.695       1690.866       0.600543       0.675205
            621        735.676       1353.144       0.647803       0.675205
            622        727.368       1367.091       0.652718       0.675205
            623       1137.222       1536.430       0.574656       0.675205
            624        716.219       1309.746       0.646480       0.675205
            625        720.510       1144.299       0.613628       0.675205
            626        693.449       1506.277       0.684757       0.675205
            627        692.685       1532.187       0.688663       0.675205
            628        479.065       1682.242       0.778345       0.675205
            629        550.386       1449.797       0.724832       0.675205
            630        732.246       1305.660       0.640687       0.675205
            631        814.845       1405.162       0.632954       0.675205
            632        678.867       1451.557       0.681346       0.675205
            633        741.606       1442.411       0.660440       0.675205
            634       1017.675       1426.011       0.583549       0.581384
            635        928.519       1472.231       0.613238       0.581384
            636       1067.628       1373.424       0.562636       0.581384
            637        906.530       1445.525       0.614580       0.581384
            638       1030.697       1475.852       0.588798       0.581384
            639        515.787       1606.174       0.756929       0.675205
            640        784.693       1472.022       0.652285       0.675205
            641        986.892       1419.480       0.589884       0.675205
            642       1157.530       1260.730       0.521338       0.495024
            643       1323.728       1508.538       0.532626       0.495024
            644       1327.660       1387.278       0.510980       0.495024
            645       1341.409       1252.443       0.482851       0.495024
            646       1518.676       1217.646       0.444994       0.495024
            647       1454.971       1411.491       0.492416       0.495024
            648       1194.526       1722.930       0.590559       0.581384
            649       1321.404       1718.590       0.565327       0.581384
            650       1392.032       1711.935       0.551531       0.581384
            651       1319.946       1571.742       0.543538       0.581384
            652       1366.210       1835.013       0.573222       0.581384
            653       1229.133       1715.720       0.582616       0.581384
            654       1269.638       1871.899       0.595855       0.581384
            655       1378.252       1939.398       0.584570       0.581384
            656       1295.590       1895.296       0.593972       0.581384
            657       1372.913       1675.771       0.549670       0.581384
            658       1197.494       1793.763       0.599669       0.581384
            659       1225.642       2115.501       0.633167       0.581384
            660       1387.885       2021.744       0.592951       0.581384
            661       1368.566       1810.247       0.569473       0.581384
            662       1297.595       1994.854       0.605888       0.581384
            663       1278.288       2100.843       0.621711       0.581384
            664       1583.776       1551.427       0.494841       0.495024
            665       1525.937       1476.087       0.491697       0.495024
            666       1261.145       1645.089       0.566055       0.581384
            667       1102.890       1823.519       0.623125       0.581384
            668       1057.218       1441.871       0.576959       0.581384
            669       1216.612       1790.983       0.595487       0.581384
            670        964.261       1958.809       0.670120       0.675205
            671       1002.918       1692.650       0.627938       0.675205
            672       1061.322       1815.606       0.631092       0.675205
            673        917.616       1882.190       0.672257       0.675205
            674       1117.985       1697.029       0.602849       0.675205
            675        984.835       1636.334       0.624277       0.675205
            676        732.520       1728.374       0.702336       0.675205
            677        902.569       1871.286       0.674616       0.675205
            678       1263.484       1536.376       0.548733       0.495024
            679       1145.603       1205.875       0.512816       0.495024
            680       1379.986       1207.178       0.466603       0.495024
            681       1213.883       1488.025       0.550731       0.495024
            682       1386.694       1406.998       0.503634       0.495024
            683       1248.204       1332.170       0.516270       0.495024
            684       1232.604       1098.965       0.471342       0.495024
            685        669.918       1480.294       0.688441       0.675205
            686        691.186       1471.549       0.680411       0.675205
            687        740.297       1534.031       0.674499       0.675205
            688        791.977       1657.454       0.676669       0.675205
            689        668.512       1536.683       0.696847       0.675205
            690        469.466       1485.296       0.759835       0.675205
            691        918.383       1557.664       0.629093       0.675205
            692       1023.945       1378.464       0.573784       0.581384
            693        972.939       1546.395       0.613811       0.581384
            694        891.170       1552.376       0.635296       0.581384
            695        983.089       1626.106       0.623221       0.581384
            696        913.719       1349.584       0.596289       0.581384
            697        989.322       1173.033       0.542479       0.581384
            698        996.248       1639.500       0.622025       0.581384
            699       1083.918       1688.895       0.609091       0.581384
            700       1163.376       1661.786       0.588209       0.581384
            701       1253.416       1735.791       0.580686       0.581384
            702        857.324       1650.673       0.658164       0.581384
            703       1442.251       1646.423       0.533052       0.581384
            704       1390.684       1659.426       0.544054       0.581384
            705       1240.928       1599.473       0.563115       0.581384
            706       1145.256       1090.087       0.487660       0.495024
            707       1072.946       1013.550       0.485766       0.495024
            708       1092.237       1152.382       0.513398       0.495024
            709       1117.520       1228.913       0.523737       0.495024
            710        944.173       1292.408       0.577850       0.581384
            711       1032.166       1406.922       0.576823       0.581384
            712       1072.749       1077.166       0.501027       0.581384
            713        943.736       1474.063       0.609671       0.581384
            714        984.308       1517.890       0.606623       0.581384
            715        990.145       1390.833       0.584143       0.581384
            716       1137.763       1504.863       0.569457       0.581384
            717        962.277       1488.109       0.607296       0.581384
            718        759.333       1387.446       0.646292       0.581384
            719       1272.781       1413.793       0.526244       0.495024
            720       1426.319       1371.297       0.490166       0.495024
            721       1252.657       1366.301       0.521697       0.495024
            722       1233.630       1287.969       0.510775       0.495024
            723       1263.150       1395.162       0.524830       0.495024
            724       1493.696       1324.449       0.469972       0.495024
            725       1340.485       1388.023       0.508711       0.495024
            726       1355.063       1481.395       0.522269       0.495024
            727       1535.358       1781.121       0.537052       0.581384
            728       1382.192       1727.842       0.555570       0.581384
            729       1347.736       1796.507       0.571364       0.581384
            730       1384.766       1761.828       0.559916       0.581384
            731       1292.439       1530.681       0.542195       0.581384
            732       1180.571        534.251       0.311549       0.343970
            733       1455.247        528.830       0.266537       0.343970
            734       1317.012        532.238       0.287813       0.343970
            735       1614.752        601.642       0.271451       0.343970
            736       1262.338        602.493       0.323082       0.343970
            737       1413.151        540.596       0.276697       0.343970
            738       1411.689        561.759       0.284659       0.343970
            739       1451.764        507.911       0.259181       0.343970
            740       1256.553        590.574       0.319726       0.343970
            741       1250.778        653.254       0.343090       0.343970
            742       1250.473        686.186       0.354314       0.343970
            743       1152.195        541.380       0.319667       0.343970
            744       1034.119        503.848       0.327606       0.343970
            745       1335.898        547.175       0.290575       0.343970
            746       1197.640        611.023       0.337831       0.343970
            747       1213.417        610.888       0.334861       0.343970
            748        684.928        463.902       0.403804       0.343970
            749       1074.043        533.154       0.331729       0.343970
            750        916.168        528.236       0.365712       0.343970
            751       1448.545        422.131       0.225657       0.209354
            752       1690.917        444.538       0.208170       0.209354
            753       1459.866        334.432       0.186386       0.209354
            754       1315.840        483.436       0.268684       0.209354
            755       1734.540        347.985       0.167098       0.209354
            756       1538.478        312.897       0.169008       0.209354
            757       1093.377        190.382       0.148301       0.209354
            758       1088.468        332.557       0.234026       0.209354
            759       1309.047        650.740       0.332046       0.209354
            760       1373.325        303.310       0.180904       0.209354
            761       1132.358        188.679       0.142826       0.209354
            762       1374.792        113.287       0.076129       0.209354
            763       1223.940        193.007       0.136213       0.209354
            764        940.813         47.552       0.048112       0.209354
            765       1232.672        147.611       0.106942       0.209354
            766       1248.413        146.673       0.105135       0.209354
            767       1302.644        127.045       0.088862       0.209354
            768       1369.475        555.513       0.288580       0.343970
            769       1496.688        647.563       0.302000       0.343970
            770       1400.749        709.602       0.336249       0.343970
            771       1509.671        629.342       0.294221       0.343970
            772       1539.886        709.552       0.315435       0.343970
            773       1565.988        639.942       0.290101       0.343970
            774       1328.054        657.594       0.331174       0.343970
            775       1180.054        709.877       0.375610       0.343970
            776       1146.197        764.360       0.400072       0.343970
            777       1241.375        786.569       0.387865       0.343970
            778       1497.499        880.825       0.370355       0.343970
            779       1257.141        703.086       0.358676       0.343970
            780       1211.050        857.865       0.414645       0.343970
            781       1092.700        802.723       0.423506       0.343970
            782       1028.784        862.071       0.455916       0.343970
            783       1151.150        753.387       0.395575       0.343970
            784       1055.191        735.103       0.410605       0.343970
            785       1169.424        493.991       0.296974       0.343970
            786        938.175        322.904       0.256054       0.343970
            787        971.518        454.717       0.318823       0.343970
            788        916.001        531.448       0.367162       0.343970
            789       1025.402        453.612       0.306699       0.343970
            790        898.853        617.088       0.407066       0.343970
            791       1159.333        467.152       0.287216       0.343970
            792        941.916        934.706       0.498079       0.343970
            793        750.199        489.736       0.394969       0.343970
            794        833.848        343.318       0.291648       0.343970
            795        960.174        330.810       0.256247       0.343970
            796        942.276        421.784       0.309212       0.343970
            797        852.044        507.825       0.373436       0.343970
            798        824.629        396.097       0.324477       0.343970
            799        957.103        409.827       0.299816       0.343970
            800        810.996        556.303       0.406863       0.343970
            801        921.177        501.116       0.352330       0.343970
            802        976.112        511.212       0.343712       0.343970
            803        840.963        457.819       0.352499       0.343970
            804        945.669        526.472       0.357623       0.343970
            805       1282.388        557.071       0.302845       0.343970
            806       1048.656        648.097       0.381963       0.343970
            807        810.473        654.377       0.446719       0.343970
            808       1038.681        568.323       0.353654       0.343970
            809       1168.487        533.894       0.313616       0.343970
            810       1201.229        643.423       0.348805       0.343970
            811       1075.410        698.730       0.393842       0.343970
            812       1247.411        551.183       0.306452       0.343970
            813       1344.025        526.992       0.281661       0.343970
            814       1169.065        631.174       0.350606       0.343970
            815       1241.679        698.354       0.359970       0.343970
            816       1265.147        682.986       0.350585       0.343970
            817        988.492        693.236       0.412217       0.343970
            818        974.028        679.663       0.410997       0.343970
            819       1063.511        750.949       0.413869       0.343970
            820       1276.791        620.774       0.327142       0.343970
            821       1275.740        438.486       0.255793       0.343970
            822       1123.560        657.614       0.369203       0.343970
            823       1245.840        520.533       0.294690       0.343970
            824       1465.106        299.768       0.169852       0.209354
            825       1216.235         85.667       0.065801       0.209354
            826       1183.763        365.192       0.235767       0.209354
            827       1122.170        527.139       0.319612       0.343970
            828        837.179        568.903       0.404601       0.343970
            829        802.351        443.985       0.356232       0.343970
            830        753.242        669.845       0.470699       0.495024
            831        705.567        628.614       0.471161       0.495024
            832        631.376        598.182       0.486502       0.495024
            833        639.952        552.270       0.463228       0.495024
            834        899.215        659.454       0.423088       0.495024
            835        623.340        693.758       0.526732       0.495024
            836        686.851        660.915       0.490378       0.495024
            837       1279.646        388.108       0.232713       0.343970
            838       1306.021        700.739       0.349189       0.343970
            839       1050.926        659.923       0.385728       0.343970
            840        990.017        659.187       0.399700       0.343970
            841       1316.760        607.305       0.315637       0.343970
            842       1233.787        461.596       0.272266       0.209354
            843       1078.511        289.421       0.211576       0.209354
            844       1207.648        503.583       0.294281       0.209354
            845       1205.397        274.099       0.185265       0.209354
            846        980.081        184.661       0.158543       0.209354
            847        964.488        280.663       0.225405       0.209354
            848       1631.062        355.521       0.178961       0.209354
            849       1868.322        359.994       0.161554       0.209354
            850       1633.187        255.982       0.135500       0.209354
            851       1543.662        287.432       0.156973       0.209354
            852       1694.300        321.576       0.159522       0.209354
            853        822.743        344.807       0.295325       0.209354
            854       1008.997        414.190       0.291030       0.209354
            855       1267.194        504.217       0.284641       0.209354
            856       1455.234        502.412       0.256641       0.209354
            857       1564.965        592.081       0.274487       0.209354
            858       1594.089        582.429       0.267597       0.209354
            859       1594.404        447.713       0.219240       0.209354
            860       1618.008        309.674       0.160646       0.209354
            861       1404.357        511.731       0.267071       0.209354
            862       1558.716        521.417       0.250665       0.209354
            863       1668.646        453.779       0.213802       0.209354
            864       1636.425        272.694       0.142838       0.209354
            865       1629.123        173.917       0.096458       0.209354
            866       1599.840        465.196       0.225273       0.209354
            867       1460.283        430.894       0.227844       0.209354
            868       1598.799        407.595       0.203148       0.209354
            869       1692.073        530.684       0.238750       0.209354
            870       1641.777        572.165       0.258437       0.209354
            871        939.064        582.162       0.382692       0.343970
            872       1260.588        521.512       0.292639       0.343970
            873       1276.208        499.599       0.281336       0.343970
            874       1279.442        615.064       0.324657       0.343970
            875       1414.646        576.402       0.289497       0.343970
            876       1292.248        556.815       0.301133       0.343970
            877       1197.042        690.950       0.365971       0.343970
            878       1261.002        704.147       0.358317       0.343970
            879       1422.481        638.131       0.309680       0.343970
            880       1181.808        682.311       0.366023       0.343970
            881       1018.473        656.196       0.391836       0.343970
            882       1207.844        755.052       0.384662       0.343970
            883       1156.825        682.910       0.371200       0.343970
            884        685.415        663.346       0.491819       0.495024
            885        658.042        650.803       0.497235       0.495024
            886       1584.414        509.980       0.243498       0.209354
            887       1687.454        534.264       0.240473       0.209354
            888       1410.673        406.790       0.223823       0.209354
            889       1366.262        332.498       0.195730       0.209354
            890       1326.520        410.583       0.236361       0.209354
            891       1453.677        361.456       0.199135       0.209354
            892       1456.902        260.498       0.151681       0.209354
            893       1482.601        182.712       0.109716       0.209354
            894       1270.770        211.158       0.142489       0.209354
            895       1050.570        451.736       0.300695       0.343970
            896       1073.956        601.656       0.359067       0.343970
            897       1090.731        602.138       0.355691       0.343970
            898       1100.437        460.235       0.294895       0.343970
            899       1057.591        664.312       0.385801       0.343970
            900       1067.615        308.928       0.224423       0.209354
            901       1218.568        309.494       0.202540       0.209354
            902       1292.949        169.022       0.115612       0.209354
            903       1157.886        272.748       0.190649       0.209354
            904       1173.277        323.736       0.216255       0.209354
            905       1210.050        343.584       0.221149       0.209354
            906       1282.449        610.287       0.322436       0.343970
            907       1349.788        485.401       0.264497       0.343970
            908       1172.079        609.845       0.342240       0.343970
            909       1074.241        589.312       0.354249       0.343970
            910       1093.023        553.162       0.336027       0.343970
            911       1401.208        960.234       0.406630       0.343970
            912       1273.955        779.317       0.379549       0.343970
            913       1280.111        696.320       0.352312       0.343970
            914       1242.883        878.981       0.414249       0.343970
            915       1353.745        638.819       0.320602       0.343970
            916       1215.992        756.584       0.383551       0.343970
            917       1036.814        832.425       0.445328       0.343970
            918       1263.018        703.512       0.357743       0.343970
            919        959.103        712.978       0.426401       0.343970
            920        945.053        651.494       0.408064       0.343970
            921       1255.346        624.299       0.332137       0.343970
            922       1192.015        621.590       0.342737       0.343970
            923        947.440        659.611       0.410448       0.343970
            924       1126.800        671.512       0.373412       0.343970
            925       1086.050        660.896       0.378315       0.343970
            926       1163.736        489.790       0.296210       0.343970
            927       1166.057        446.383       0.276837       0.343970
            928       1293.448        508.314       0.282120       0.343970
            929       1245.428        401.590       0.243829       0.343970
            930       1328.751        479.583       0.265207       0.343970
            931       1163.488        454.115       0.280734       0.343970
            932       1149.086        542.703       0.320786       0.343970
            933       1295.417        526.792       0.289095       0.343970
            934       1516.496        487.821       0.243385       0.209354
            935       1209.265        537.996       0.307908       0.209354
            936       1507.489        566.713       0.273220       0.209354
            937       1557.968        496.296       0.241593       0.209354
            938       1412.220        387.400       0.215267       0.209354
            939       1370.020        360.065       0.208120       0.209354
            940       1203.300        432.195       0.264259       0.209354
            941       1480.862        623.622       0.296330       0.343970
            942       1357.732        724.750       0.348022       0.343970
            943       1149.544        751.361       0.395265       0.343970
            944       1336.710        806.279       0.376241       0.343970
            945       1427.827        768.483       0.349897       0.343970
            946       1354.549        718.056       0.346451       0.343970
            947       1458.833        744.690       0.337954       0.343970
            948       1375.655        859.175       0.384448       0.343970
            949       1199.551        750.803       0.384957       0.343970
            950       1135.244        727.566       0.390575       0.343970
            951       1359.637        734.946       0.350879       0.343970
            952       1260.069        780.038       0.382352       0.343970
            953       1253.280        614.089       0.328852       0.343970
            954       1098.846        516.753       0.319852       0.343970
            955       1143.984        503.574       0.305649       0.343970
            956       1404.784        518.814       0.269710       0.343970
            957        641.791        519.289       0.447247       0.343970
            958        927.556        472.015       0.337257       0.343970
            959        816.418        513.840       0.386271       0.343970
            960        817.913        485.470       0.372469       0.343970
            961        414.632        529.486       0.560826       0.343970
            962        822.864        467.087       0.362097       0.343970
            963        721.249        479.791       0.399480       0.343970
            964        658.243        489.058       0.426269       0.343970
            965       1066.238        487.338       0.313688       0.343970
            966        691.979        415.976       0.375445       0.343970
            967        673.529        473.849       0.412984       0.343970
            968        551.429        413.981       0.428813       0.343970
            969       1201.178        428.900       0.263116       0.343970
            970       1103.254        435.649       0.283091       0.343970
            971        979.826        498.744       0.337315       0.343970
            972       1041.307        445.191       0.299490       0.343970
            973        822.843        375.442       0.313316       0.343970
            974       1220.802        501.516       0.291186       0.343970
            975        964.272        445.253       0.315889       0.343970
            976        855.898        483.213       0.360846       0.343970
            977        951.642        378.499       0.284555       0.343970
            978       1234.254        329.657       0.210790       0.343970
            979       1478.210        778.325       0.344920       0.343970
            980       1574.905        669.900       0.298422       0.343970
            981       1568.327        709.031       0.311339       0.343970
            982       1662.701        756.513       0.312710       0.343970
            983       1422.098        618.685       0.303161       0.343970
            984       1381.593        600.263       0.302879       0.343970
            985       1644.397        364.532       0.181456       0.209354
            986       1437.558        407.699       0.220944       0.209354
            987       1512.490        292.316       0.161965       0.209354
            988       1337.759        405.075       0.232423       0.209354
            989       1556.090        428.863       0.216057       0.209354
            990       1607.219        528.228       0.247362       0.209354
            991       1429.374       1000.532       0.411757       0.343970
            992       1136.227       1001.867       0.468580       0.495024
            993       1040.259        960.802       0.480146       0.495024
            994       1014.278        879.121       0.464308       0.495024
            995        933.299        530.966       0.362616       0.343970
            996        913.923        683.326       0.427814       0.343970
            997       1144.909        721.453       0.386556       0.343970
            998       1167.277        657.253       0.360231       0.343970
            999       1304.773        732.228       0.359464       0.343970
           1000       1289.123        612.504       0.322095       0.343970
           1001        977.738        554.140       0.361739       0.343970
           1002       1481.478        680.604       0.314791       0.343970
           1003       1703.053        409.505       0.193843       0.209354
           1004       2203.999        214.804       0.088806       0.209354
           1005       2008.239         95.004       0.045170       0.209354
           1006       1831.345        122.788       0.062835       0.209354
           1007       1835.709         82.993       0.043255       0.209354
           1008       1820.597         77.116       0.040636       0.209354
           1009       1892.879        127.518       0.063115       0.209354
           1010       1701.458        116.106       0.063880       0.209354
           1011       1416.165        125.596       0.081462       0.209354
           1012       1381.382        166.336       0.107472       0.209354
           1013       1431.723        353.035       0.197805       0.209354
           1014       1375.210        633.042       0.315220       0.209354
           1015       1472.709        436.091       0.228463       0.209354
           1016       1462.592        422.230       0.224016       0.209354
           1017       1601.540        445.646       0.217687       0.209354
           1018       1610.617        377.560       0.189902       0.209354
           1019       1595.315        231.666       0.126803       0.209354
           1020       1208.448        259.412       0.176728       0.209354
           1021       1708.130        322.762       0.158926       0.209354
           1022       1332.330        435.455       0.246328       0.209354
           1023       1226.500        504.451       0.291430       0.209354
           1024        970.647        411.872       0.297914       0.209354
           1025        884.659        504.332       0.363093       0.209354
           1026       1333.649        412.342       0.236165       0.209354
           1027       1253.373        431.263       0.255998       0.209354
           1028       1137.640        360.186       0.240473       0.209354
           1029       1466.819        342.332       0.189223       0.209354
           1030       1179.356        270.994       0.186847       0.209354
           1031       1246.152        264.728       0.175214       0.209354
           1032       1319.436        469.451       0.262426       0.209354
           1033       1505.329        694.285       0.315639       0.343970
           1034        976.004        695.110       0.415956       0.343970
           1035        887.950        771.216       0.464822       0.343970
           1036       1010.626        748.134       0.425376       0.343970
           1037       1306.380        665.470       0.337485       0.343970
           1038        947.930        735.077       0.436764       0.343970
           1039       1064.603        716.913       0.402417       0.343970
           1040       1494.455        692.884       0.316770       0.343970
           1041       1354.986        456.351       0.251942       0.209354
           1042       1569.563        563.881       0.264305       0.209354
           1043       1225.125        518.981       0.297563       0.209354
           1044       1056.468        234.602       0.181711       0.209354
           1045       1513.930        210.546       0.122093       0.209354
           1046       1481.795        296.260       0.166620       0.209354
           1047       1404.721        424.601       0.232108       0.209354
           1048       1394.886        506.290       0.266304       0.209354
           1049       1369.429        423.755       0.236314       0.209354
           1050       1617.976        347.877       0.176960       0.209354
           1051       1491.305        358.613       0.193854       0.209354
           1052       1438.469        434.185       0.231855       0.209354
           1053       1306.720        509.711       0.280611       0.209354
           1054       1386.987        511.446       0.269404       0.209354
           1055       1729.093        583.888       0.252439       0.209354
           1056       1497.177        504.106       0.251891       0.209354
           1057       1318.444        454.824       0.256489       0.209354
           1058        866.914        505.216       0.368198       0.343970
           1059        877.195        614.266       0.411855       0.343970
           1060        893.523        536.097       0.374993       0.343970
           1061        750.163        549.937       0.422996       0.343970
           1062        865.159        427.433       0.330679       0.343970
           1063       1028.599        440.649       0.299915       0.343970
           1064       1008.987        352.924       0.259139       0.209354
           1065        939.459        313.592       0.250263       0.209354
           1066       1209.314        345.673       0.222299       0.209354
           1067       1497.411        315.499       0.174029       0.209354
           1068       1525.096        307.003       0.167569       0.209354
           1069       1604.135        292.201       0.154087       0.209354
           1070       1552.705        383.161       0.197927       0.209354
           1071       1476.323        390.017       0.208974       0.209354
           1072       1462.614        311.927       0.175779       0.209354
           1073        937.862        389.843       0.293622       0.209354
           1074       1417.079        304.895       0.177061       0.209354
           1075       1174.437        345.095       0.227106       0.209354
           1076       1145.983        372.251       0.245187       0.209354
           1077        802.186        223.817       0.218145       0.209354
           1078       1302.850        119.017       0.083705       0.209354
           1079       1245.137        261.412       0.173517       0.209354
           1080        931.928        359.912       0.278604       0.209354
           1081        993.990        257.735       0.205904       0.209354
           1082        928.185        355.620       0.277005       0.209354
           1083        926.902        347.471       0.272661       0.209354
           1084       1056.582        714.531       0.403436       0.343970
           1085       1108.340        585.901       0.345819       0.343970
           1086       1157.173        560.572       0.326342       0.343970
           1087       1187.738        592.580       0.332851       0.343970
           1088       1341.221        541.006       0.287429       0.343970
           1089       1307.912        478.886       0.268014       0.209354
           1090       1654.769        612.784       0.270240       0.209354
           1091       1853.348        549.791       0.228781       0.209354
           1092       1841.705        467.824       0.202562       0.209354
           1093       1789.977        510.333       0.221854       0.209354
           1094       1667.711        473.031       0.220966       0.209354
           1095       1822.129        412.812       0.184708       0.209354
           1096       1780.192        404.521       0.185160       0.209354
           1097       1577.913        370.785       0.190273       0.209354
           1098       1546.287        417.734       0.212693       0.209354
           1099       1520.819        506.598       0.249874       0.209354
           1100       1464.912        481.303       0.247302       0.209354
           1101       1491.581        441.716       0.228478       0.209354
           1102       1607.882        440.073       0.214884       0.209354
           1103       1654.876        536.014       0.244656       0.209354
           1104        939.984        493.906       0.344452       0.209354
           1105       1019.057        433.608       0.298491       0.209354
           1106       1419.309        651.473       0.314602       0.209354
           1107       1238.830        533.483       0.301009       0.209354
           1108       1692.289        540.315       0.242011       0.209354
           1109       1716.017        584.631       0.254116       0.209354
           1110       1767.104        571.654       0.244426       0.209354
           1111       1874.359        566.158       0.231983       0.209354
           1112       1839.734        568.777       0.236153       0.209354
           1113       1497.758        577.785       0.278378       0.209354
           1114       1255.820        642.115       0.338323       0.209354
           1115       1219.398        516.354       0.297482       0.209354
           1116       1451.399        267.728       0.155735       0.209354
           1117       1186.703        174.315       0.128077       0.209354
           1118        841.287        366.791       0.303615       0.209354
           1119       1422.978        576.837       0.288445       0.209354
           1120        993.874        553.279       0.357611       0.209354
           1121        983.649        365.524       0.270925       0.209354
           1122        936.803        140.071       0.130072       0.209354
           1123       1339.744         93.775       0.065416       0.209354
           1124       1046.021        160.559       0.133069       0.209354
           1125       1156.045        346.453       0.230584       0.209354
           1126        998.019        205.088       0.170465       0.209354
           1127        941.687        338.908       0.264649       0.209354
           1128        987.215        466.036       0.320685       0.343970
           1129       1487.836        482.539       0.244897       0.343970
           1130       1286.315        527.656       0.290884       0.343970
           1131       1063.750        430.527       0.288117       0.343970
           1132       1220.900        503.740       0.292084       0.343970
           1133       1287.151        572.631       0.307902       0.343970
           1134       1197.930        542.918       0.311870       0.343970
           1135       1230.140        580.286       0.320525       0.343970
           1136       1240.011        444.592       0.263915       0.209354
           1137       1126.484        387.510       0.255952       0.209354
           1138       1018.953        327.939       0.243478       0.209354
           1139       1221.943        500.503       0.290577       0.209354
           1140       1148.746        278.775       0.195286       0.209354
           1141       1165.145        848.048       0.421245       0.343970
           1142       1191.518       1014.205       0.459806       0.343970
           1143       1428.848        890.206       0.383866       0.343970
           1144       1177.033       1005.905       0.460803       0.495024
           1145        641.908       1012.282       0.611950       0.581384
           1146       1278.895        845.470       0.397987       0.343970
           1147       1197.662        635.764       0.346763       0.343970
           1148       1226.744        769.043       0.385333       0.343970
           1149       1261.762        658.778       0.343017       0.343970
           1150       1154.375        681.785       0.371310       0.343970
           1151       1311.399        613.876       0.318851       0.343970
           1152       1009.135        682.714       0.403531       0.343970
           1153        985.926        530.383       0.349786       0.343970
           1154       1239.095        164.590       0.117256       0.209354
           1155        901.525         99.940       0.099793       0.209354
           1156       1238.280        713.927       0.365703       0.209354
           1157       2037.141        609.303       0.230235       0.209354
           1158       2060.879        523.443       0.202546       0.209354
           1159       2090.998        472.902       0.184446       0.209354
           1160       1742.787        444.733       0.203305       0.209354
           1161       1559.117        465.486       0.229915       0.209354
           1162       1494.839        431.446       0.223978       0.209354
           1163       1355.996        527.801       0.280179       0.209354
           1164       1585.913        535.187       0.252316       0.209354
           1165       1403.263        496.458       0.261332       0.209354
           1166       1208.734        349.657       0.224371       0.209354
           1167       1244.430        604.759       0.327040       0.343970
           1168       1206.629        526.676       0.303857       0.343970
           1169       1145.646        491.368       0.300161       0.343970
           1170       1211.714        464.561       0.277139       0.343970
           1171       1214.830        635.457       0.343437       0.343970
           1172       1203.852        490.648       0.289553       0.343970
           1173       1173.692        445.442       0.275111       0.209354
           1174       1412.083        217.031       0.133220       0.209354
           1175       1396.491        230.200       0.141514       0.209354
           1176       1568.322        274.495       0.148954       0.209354
           1177       1824.651        237.763       0.115284       0.209354
           1178       1935.489        244.296       0.112073       0.209354
           1179       1479.091        108.833       0.068538       0.209354
           1180       1185.887        183.859       0.134228       0.209354
           1181       1085.377        237.215       0.179356       0.209354
           1182       1130.388         42.835       0.036510       0.209354
           1183       1177.858        275.849       0.189756       0.209354
           1184       1317.680        519.744       0.282866       0.343970
           1185       1413.920        724.848       0.338909       0.343970
           1186       1546.536        772.066       0.332988       0.343970
           1187       1344.077        716.987       0.347872       0.343970
           1188       1101.499        582.024       0.345718       0.343970
           1189       1062.313        604.542       0.362684       0.343970
           1190       1016.884        563.511       0.356563       0.343970
           1191       1068.622        542.296       0.336638       0.343970
           1192        930.669        507.700       0.352969       0.343970
           1193       1122.571        623.642       0.357140       0.343970
           1194       1068.200        563.010       0.345149       0.343970
           1195        997.117        525.405       0.345088       0.343970
           1196       1033.866        542.664       0.344214       0.343970
           1197       1353.918        532.097       0.282128       0.343970
           1198       1957.203        546.189       0.218180       0.343970
           1199       1403.280        527.417       0.273174       0.343970
           1200       1248.220        584.635       0.318975       0.343970
