# Supplementary material for: The role of auxiliary domains in modulating CHD4 activity suggests mechanistic commonality between enzyme families
Source: Nat Commun. 2022 Dec 6;13:7524. doi: 10.1038/s41467-022-35002-0 (PMC9726900; doi:10.1038/s41467-022-35002-0)
Supplement: Supplementary file 6 — source data [file 41467_2022_35002_MOESM6_ESM.zip › smFRET_Source_data/figure_7A/A/CHD4(499-1912) 1mM ATP 200ms/33.dat]

              1       1879.766       4288.707       0.695262       0.679478
              2       1646.135       4286.516       0.722530       0.679478
              3       1866.511       4514.595       0.707494       0.679478
              4       1878.541       4655.039       0.712479       0.679478
              5       1585.000       5004.613       0.759470       0.679478
              6       2042.033       4017.527       0.663006       0.679478
              7       1505.119       4732.834       0.758716       0.679478
              8       1287.157       4838.347       0.789869       0.679478
              9       2115.441       4928.770       0.699691       0.679478
             10       1413.340       4831.025       0.773662       0.679478
             11       1547.526       4804.787       0.756384       0.679478
             12       1830.113       4727.552       0.720920       0.679478
             13       1945.701       4501.278       0.698200       0.679478
             14       2992.195       3619.817       0.547461       0.679478
             15       2126.669       4915.683       0.698017       0.679478
             16       2728.095       4601.734       0.627809       0.679478
             17       2114.079       4442.290       0.677553       0.679478
             18       1909.833       4470.113       0.700651       0.679478
             19       2310.234       4415.150       0.656490       0.679478
             20       1924.251       4469.894       0.699061       0.679478
             21       2545.770       4702.292       0.648765       0.679478
             22       2581.339       4333.992       0.626722       0.679478
             23       2155.068       3636.199       0.627876       0.679478
             24       2046.012       3883.682       0.654955       0.679478
             25       2305.521       4116.418       0.640993       0.679478
             26       1818.690       4024.720       0.688762       0.679478
             27       2298.766       4108.422       0.641221       0.679478
             28       2290.560       3561.242       0.608572       0.679478
             29       1865.803       4396.090       0.702038       0.679478
             30       1749.744       4646.707       0.726451       0.679478
             31       1930.075       4774.457       0.712124       0.679478
             32       2050.309       4609.607       0.692142       0.679478
             33       2303.449       4406.478       0.656710       0.679478
             34       2406.254       4600.756       0.656593       0.679478
             35       2354.490       4765.009       0.669290       0.679478
             36       2305.906       4708.042       0.671240       0.679478
             37       2938.057       4606.515       0.610573       0.679478
             38       2573.986       4790.582       0.650491       0.679478
             39       1588.597       5044.983       0.760522       0.679478
             40       2167.763       4739.759       0.686174       0.679478
             41       2837.039       4290.135       0.601941       0.679478
             42       1944.457       4485.639       0.697601       0.679478
             43       1250.979       4316.635       0.775311       0.679478
             44       1523.545       4578.065       0.750304       0.679478
             45       1555.993       4315.630       0.734998       0.679478
             46       1438.862       4137.610       0.741976       0.679478
             47       1178.426       4161.197       0.779305       0.679478
             48       2696.524       4324.516       0.615937       0.679478
             49       3275.705       3862.060       0.541074       0.679478
             50       1895.984       4796.442       0.716697       0.679478
             51       2473.930       4515.893       0.646067       0.679478
             52       2948.379       4183.651       0.586600       0.679478
             53       3187.894       3416.754       0.517326       0.679478
             54       4998.179       1194.540       0.192894       0.167458
             55       4667.996       1270.505       0.213944       0.167458
             56       4688.414       1152.143       0.197266       0.167458
             57       3806.267        910.945       0.193111       0.167458
             58       3996.566        879.442       0.180361       0.167458
             59       3782.394       1116.216       0.227864       0.167458
             60       2913.947       1119.378       0.277532       0.167458
             61       3391.833        740.081       0.179113       0.167458
             62       4114.575        760.641       0.156022       0.167458
             63       3606.909        802.389       0.181977       0.167458
             64       4075.426        865.502       0.175170       0.167458
             65       2928.014        929.534       0.240965       0.167458
             66       2298.810        827.340       0.264651       0.167458
             67       2495.150        624.034       0.200063       0.167458
             68       2468.991        595.851       0.194415       0.167458
             69       2113.068        575.562       0.214073       0.167458
             70       2171.647        566.702       0.206950       0.167458
             71       3016.372        681.591       0.184315       0.167458
             72       2799.124        639.573       0.185993       0.167458
             73       2425.118        550.905       0.185115       0.167458
             74       4302.092        470.252       0.098537       0.167458
             75       4477.537        835.546       0.157262       0.167458
             76       4620.436       1021.096       0.180996       0.167458
             77       4335.056       1051.460       0.195202       0.167458
             78       4570.638       1047.293       0.186420       0.167458
             79       4999.074       1014.236       0.168665       0.167458
             80       4407.040        984.099       0.182540       0.167458
             81       4999.370       1015.902       0.168887       0.167458
             82       5153.679       1103.129       0.176309       0.167458
             83       4979.233       1087.258       0.179224       0.167458
             84       4635.399        471.517       0.092329       0.102290
             85       4300.604        467.613       0.098069       0.102290
             86       4353.815        408.558       0.085789       0.102290
             87       4274.707        394.568       0.084503       0.102290
             88       4480.564        368.740       0.076040       0.102290
             89       4472.308        478.137       0.096585       0.102290
             90       4286.315        407.603       0.086836       0.102290
             91       4409.051        430.642       0.088981       0.102290
             92       4886.794        522.603       0.096610       0.102290
             93       4356.151        552.174       0.112497       0.102290
             94       4111.094        700.295       0.145549       0.102290
             95       4169.829        707.026       0.144976       0.102290
             96       4264.208        825.277       0.162153       0.102290
             97       4240.427        579.626       0.120253       0.102290
             98       4168.282        549.040       0.116388       0.102290
             99       3709.326        455.296       0.109325       0.102290
            100       3543.437        374.059       0.095484       0.102290
            101       3138.041        502.606       0.138054       0.102290
            102       3626.284        561.065       0.133991       0.102290
            103       4216.120        547.384       0.114912       0.102290
            104       4156.618        619.124       0.129639       0.102290
            105       4161.733        705.682       0.144981       0.102290
            106       3501.677        539.443       0.133489       0.102290
            107       4222.950        559.177       0.116931       0.102290
            108       4753.643        598.554       0.111833       0.102290
            109       4326.805        671.294       0.134310       0.102290
            110       4449.790        555.977       0.111067       0.102290
            111       4772.351         90.307       0.018571       0.102290
            112       4601.585         11.739       0.002544       0.102290
            113       4291.818        343.942       0.074193       0.102290
            114       4503.882        484.465       0.097119       0.102290
            115       4916.049        536.762       0.098438       0.102290
            116       5054.240        681.461       0.118810       0.102290
            117       4674.726        718.414       0.133209       0.102290
            118       4412.756        667.843       0.131450       0.102290
            119       5040.018        754.137       0.130155       0.102290
            120       5025.832        621.877       0.110111       0.102290
            121       4589.921        705.513       0.133230       0.102290
            122       4370.090        829.714       0.159566       0.102290
            123       4275.231        631.755       0.128746       0.102290
            124       4298.024        581.608       0.119191       0.102290
            125       3900.720        215.692       0.052398       0.102290
            126       4563.016        398.829       0.080379       0.102290
            127       4225.701        765.388       0.153351       0.102290
            128       4166.621        421.010       0.091771       0.102290
            129       4688.191        628.118       0.118149       0.102290
            130       3992.670        728.103       0.154234       0.167458
            131       3888.587        802.448       0.171060       0.167458
            132       4017.329        830.616       0.171334       0.167458
            133       3838.636        716.885       0.157366       0.167458
            134       3849.291        776.181       0.167806       0.167458
            135       4056.983        563.751       0.122005       0.167458
            136       4989.405        491.403       0.089659       0.167458
            137       4602.429       1090.375       0.191536       0.167458
            138       4367.293       1104.464       0.201848       0.167458
            139       4305.903       1020.158       0.191541       0.167458
            140       4677.024        785.079       0.143732       0.167458
            141       4308.101       1271.135       0.227833       0.167458
            142       4061.491       1219.604       0.230938       0.167458
            143       3741.880       1024.354       0.214919       0.167458
            144       4552.389        676.393       0.129360       0.167458
            145       4576.298        746.593       0.140261       0.167458
            146       4288.983        942.831       0.180211       0.167458
            147       4248.975        942.595       0.181563       0.167458
            148       4896.239        732.104       0.130075       0.102290
            149       5255.596        721.203       0.120667       0.102290
            150       5336.804        700.934       0.116092       0.102290
            151       5354.528        802.070       0.130278       0.102290
            152       5210.918        547.172       0.095027       0.102290
            153       5120.493        845.718       0.141751       0.102290
            154       5432.002        718.602       0.116834       0.102290
            155       5851.269        779.041       0.117497       0.102290
            156       4836.694        597.872       0.110013       0.102290
            157       4732.615        858.540       0.153553       0.167458
            158       4066.126        694.805       0.145939       0.167458
            159       3741.316        679.843       0.153770       0.167458
            160       3635.385        638.985       0.149492       0.167458
            161       3949.135        839.796       0.175362       0.167458
            162       3976.565        834.421       0.173441       0.167458
            163       4500.070        761.923       0.144797       0.167458
            164       4176.145        792.919       0.159571       0.167458
            165       3833.209        690.964       0.152727       0.167458
            166       4454.750        902.195       0.168416       0.167458
            167       4509.791        254.771       0.053472       0.102290
            168       4148.636        129.328       0.030231       0.102290
            169       4631.615        120.312       0.025319       0.102290
            170       3724.922        365.407       0.089334       0.102290
            171       3743.878        230.432       0.057980       0.102290
            172       4030.276         51.396       0.012592       0.102290
            173       4376.724         74.937       0.016834       0.102290
            174       4725.567        423.037       0.082165       0.102290
            175       4392.673        824.218       0.157990       0.167458
            176       4612.310        821.577       0.151195       0.167458
            177       3510.998        839.077       0.192888       0.167458
            178       3796.015        773.483       0.169271       0.167458
            179       4335.479        786.427       0.153542       0.167458
            180       3969.731        727.636       0.154903       0.167458
            181       3899.695        745.345       0.160460       0.167458
            182       4589.573        681.602       0.129307       0.167458
            183       4464.211        653.294       0.127659       0.167458
            184       4288.916        667.102       0.134604       0.167458
            185       3711.439        661.349       0.151242       0.167458
            186       3625.105        710.139       0.163806       0.167458
            187       3985.566        551.561       0.121566       0.102290
            188       3695.912        632.708       0.146169       0.102290
            189       3788.803        568.726       0.130516       0.102290
            190       4235.665        503.803       0.106299       0.102290
            191       3754.506        361.865       0.087909       0.102290
            192       3664.912        416.294       0.102003       0.102290
            193       3622.638        488.883       0.118906       0.102290
            194       3800.889        193.292       0.048393       0.102290
            195       3797.464        281.765       0.069073       0.102290
            196       4157.946        561.911       0.119052       0.102290
            197       4063.745        561.828       0.121461       0.102290
            198       3740.963        477.552       0.113204       0.102290
            199       3907.071        389.865       0.090731       0.102290
            200       4119.270        672.127       0.140278       0.102290
            201       3971.571        694.589       0.148857       0.102290
            202       4127.204        582.654       0.123709       0.102290
            203       4213.204        492.949       0.104746       0.102290
            204       4388.890        367.875       0.077337       0.102290
            205       4090.919        513.744       0.111570       0.102290
            206       4178.568        446.605       0.096560       0.102290
            207       3666.729        320.918       0.080478       0.102290
            208       3612.179        328.802       0.083431       0.102290
            209       4333.234        333.165       0.071397       0.102290
            210       3868.932        419.624       0.097847       0.102290
            211       3681.994        350.531       0.086926       0.102290
            212       4490.502        314.702       0.065492       0.102290
            213       4194.833        682.819       0.139989       0.102290
            214       4439.848        732.465       0.141613       0.102290
            215       4632.930        731.241       0.136320       0.102290
            216       4600.792        645.476       0.123035       0.102290
            217       4423.888        832.338       0.158353       0.102290
            218       4560.241        751.659       0.141505       0.102290
            219       4677.029        666.941       0.124802       0.102290
            220       4609.661        719.663       0.135038       0.102290
            221       4635.527        652.380       0.123372       0.102290
            222       4420.054        663.752       0.130562       0.102290
            223       3878.715        694.969       0.151949       0.102290
            224       3549.561        390.499       0.099110       0.102290
            225       3741.971        545.999       0.127333       0.102290
            226       4846.990        644.916       0.117430       0.102290
            227       4941.447        717.442       0.126781       0.102290
            228       4189.381        868.758       0.171755       0.102290
            229       5044.970        710.022       0.123375       0.102290
            230       4201.518        886.324       0.174204       0.102290
            231       4239.579        721.070       0.145358       0.102290
            232       4456.273        391.291       0.080719       0.102290
            233       4131.202        217.210       0.049951       0.102290
            234       4200.867        432.337       0.093313       0.102290
            235       4555.646        538.192       0.105656       0.102290
            236       4138.760        344.853       0.076914       0.102290
            237       4479.346        545.549       0.108569       0.102290
            238       4413.958        747.814       0.144875       0.102290
            239       4813.169        946.414       0.164320       0.102290
            240       4858.227        576.511       0.106079       0.102290
            241       4605.931        715.321       0.134427       0.102290
            242       4953.684        407.043       0.075931       0.102290
            243       5084.822        289.149       0.053805       0.102290
            244       4883.675        579.886       0.106137       0.102290
            245       4610.055        293.999       0.059950       0.102290
            246       4247.665        529.613       0.110861       0.102290
            247       4109.649        520.049       0.112329       0.102290
            248       4452.743        568.931       0.113295       0.102290
            249       3805.345        283.542       0.069345       0.102290
            250       4734.990        310.959       0.061626       0.102290
            251       4746.611        305.002       0.060377       0.102290
            252       4765.803        467.968       0.089413       0.102290
            253       4811.605        450.916       0.085684       0.102290
            254       4721.898        485.774       0.093280       0.102290
            255       4446.170        710.590       0.137798       0.102290
            256       4843.932        360.161       0.069207       0.102290
            257       4826.679        549.245       0.102168       0.102290
            258       4699.050        576.433       0.109266       0.102290
            259       4614.371        407.614       0.081166       0.102290
            260       4327.103        739.522       0.145959       0.102290
            261       4416.039        550.592       0.110858       0.102290
            262       4846.002        405.708       0.077253       0.102290
            263       5049.028        612.529       0.108191       0.102290
            264       3759.180        566.225       0.130907       0.102290
            265       4090.716        205.474       0.047827       0.102290
            266       3711.224        128.152       0.033378       0.102290
            267       4129.820        163.441       0.038069       0.102290
            268       3922.503        181.778       0.044290       0.102290
            269       4302.630        304.933       0.066181       0.102290
            270       3412.548        216.720       0.059715       0.102290
            271       3775.918        238.101       0.059317       0.102290
            272       4212.096        139.352       0.032024       0.102290
            273       4080.150        420.284       0.093387       0.102290
            274       4631.378        381.793       0.076158       0.102290
            275       4364.736        429.025       0.089496       0.102290
            276       4398.620        406.576       0.084612       0.102290
            277       4217.731        243.228       0.054524       0.102290
            278       4160.452        275.658       0.062140       0.102290
            279       4167.088        291.779       0.065438       0.102290
            280       4095.371        442.986       0.097609       0.102290
            281       4234.631        258.646       0.057563       0.102290
            282       4292.287        174.354       0.039035       0.102290
            283       4242.319        263.704       0.058523       0.102290
            284       4935.233        401.894       0.075302       0.102290
            285       4586.350        627.112       0.120287       0.102290
            286       3900.482        655.368       0.143852       0.102290
            287       4347.443        539.898       0.110469       0.102290
            288       4186.889        514.507       0.109437       0.102290
            289       4098.236        669.083       0.140348       0.102290
            290       3764.211        679.098       0.152836       0.102290
            291       3936.742        588.424       0.130034       0.102290
            292       3056.068        487.022       0.137457       0.102290
            293       3606.349        571.737       0.136842       0.102290
            294       4200.146        486.935       0.103889       0.102290
            295       3855.385        532.235       0.121304       0.102290
            296       4171.811        227.325       0.051675       0.102290
            297       4240.103        275.209       0.060950       0.102290
            298       4314.775        322.920       0.069629       0.102290
            299       4938.112        149.181       0.029324       0.102290
            300       4318.514        375.812       0.080057       0.102290
            301       3973.823        495.149       0.110797       0.102290
            302       4025.143        603.873       0.130454       0.102290
            303       3608.064        602.941       0.143182       0.102290
            304       3577.464        624.843       0.148690       0.102290
            305       3833.823        647.474       0.144484       0.102290
            306       3828.735        615.477       0.138490       0.102290
            307       3868.672        616.821       0.137515       0.102290
            308       3667.790        572.472       0.135009       0.102290
            309       3701.223        601.118       0.139719       0.102290
            310       4147.699        616.065       0.129323       0.102290
            311       4400.046        432.510       0.089499       0.102290
            312       3925.026        246.241       0.059033       0.102290
            313       3990.310        419.047       0.095036       0.102290
            314       3546.942        481.736       0.119577       0.102290
            315       2917.609         72.861       0.024365       0.102290
            316       3162.308        402.852       0.112997       0.102290
            317       3249.086        735.127       0.184510       0.167458
            318       2647.903        734.434       0.217138       0.167458
            319       3364.732        675.673       0.167229       0.167458
            320       3437.310        684.896       0.166148       0.167458
            321       3352.195        781.383       0.189033       0.167458
            322       3274.341        776.117       0.191612       0.167458
            323       4369.020        843.199       0.161773       0.167458
            324       4601.249        736.219       0.137934       0.167458
            325       4233.378        682.985       0.138921       0.167458
            326       4093.141        686.555       0.143640       0.167458
            327       4314.227        694.391       0.138639       0.167458
            328       4396.200        562.358       0.113412       0.167458
            329       4380.313        620.321       0.124048       0.167458
            330       3980.903        712.418       0.151794       0.167458
            331       3626.623        766.802       0.174534       0.167458
            332       3579.164        662.626       0.156214       0.167458
            333       3557.243        155.164       0.041796       0.167458
            334       3341.251        883.807       0.209182       0.167458
            335       3382.709        838.949       0.198725       0.167458
            336       2659.077        679.228       0.203465       0.167458
            337       2960.766        676.723       0.186041       0.167458
            338       3116.942        610.315       0.163744       0.167458
            339       2851.073        700.566       0.197251       0.167458
            340       3950.225        782.602       0.165356       0.167458
            341       4118.882        246.454       0.056457       0.102290
            342       3912.352        205.891       0.049995       0.102290
            343       4222.755        202.856       0.045837       0.102290
            344       3845.656        203.612       0.050284       0.102290
            345       3847.826        -92.953      -0.024755       0.102290
            346       4514.354        -32.490      -0.007249       0.102290
            347       4122.493        427.008       0.093858       0.102290
            348       3952.883        592.120       0.130279       0.102290
            349       3900.702        841.639       0.177473       0.167458
            350       3846.188        757.275       0.164501       0.167458
            351       4051.710        761.142       0.158148       0.167458
            352       3824.327        802.008       0.173357       0.167458
            353       3882.792        621.549       0.137989       0.167458
            354       3751.860        580.131       0.133918       0.167458
            355       3784.796        519.840       0.120763       0.167458
            356       3978.163        735.781       0.156086       0.167458
            357       3833.310        529.442       0.121355       0.102290
            358       3758.832        463.868       0.109851       0.102290
            359       3816.654        266.979       0.065378       0.102290
            360       3791.617        518.451       0.120288       0.102290
            361       3646.234        484.414       0.117273       0.102290
            362       3562.383        537.329       0.131065       0.102290
            363       3563.992        364.805       0.092854       0.102290
            364       4107.664        470.234       0.102718       0.102290
            365       4199.310        653.616       0.134685       0.102290
            366       4277.040        652.327       0.132335       0.102290
            367       4258.271        536.922       0.111971       0.102290
            368       4406.426        654.387       0.129305       0.102290
            369       4279.285        650.282       0.131915       0.102290
            370       4312.582        614.519       0.124722       0.102290
            371       4632.033        454.865       0.089419       0.102290
            372       4784.909        177.663       0.035801       0.102290
            373       4693.621        200.381       0.040944       0.102290
            374       4246.760        233.163       0.052046       0.102290
            375       4869.547        269.741       0.052486       0.102290
            376       4614.727        707.470       0.132928       0.102290
            377       4282.888        567.081       0.116925       0.102290
            378       3785.412        567.364       0.130345       0.102290
            379       3693.928        586.629       0.137045       0.167458
            380       3815.297        614.062       0.138634       0.167458
            381       2749.532        627.925       0.185917       0.167458
            382       3717.906        872.431       0.190058       0.167458
            383       3665.933        606.633       0.141983       0.167458
            384       2959.459        641.148       0.178067       0.167458
            385       3781.554        912.242       0.194351       0.167458
            386       3328.929       1226.880       0.269300       0.167458
            387       3726.746        975.116       0.207389       0.167458
            388       3787.733        874.208       0.187520       0.167458
            389       3172.804       1035.202       0.246008       0.167458
            390       3407.134       1207.379       0.261648       0.167458
            391       3958.706        852.001       0.177105       0.167458
            392       4284.491        843.662       0.164516       0.167458
            393       4186.407        824.920       0.164611       0.167458
            394       4057.288        785.446       0.162191       0.167458
            395       3751.090        862.147       0.186885       0.167458
            396       3642.019        793.232       0.178847       0.167458
            397       4275.629        933.913       0.179270       0.167458
            398       4186.579        921.302       0.180369       0.167458
            399       4078.434        719.902       0.150032       0.167458
            400       4049.220        570.426       0.123478       0.167458
            401       3986.354        571.297       0.125349       0.167458
            402       3542.780        456.685       0.114187       0.167458
            403       4140.179        717.125       0.147638       0.167458
            404       3835.570        554.683       0.126344       0.167458
            405       3296.998        515.329       0.135174       0.167458
            406       4107.832        652.486       0.137068       0.167458
            407       4197.316        921.321       0.179993       0.167458
            408       3675.468        678.466       0.155828       0.167458
            409       3364.818        821.152       0.196168       0.167458
            410       3377.808        809.179       0.193260       0.167458
            411       3585.617        713.886       0.166039       0.167458
            412       3418.818        738.096       0.177559       0.167458
            413       3443.733        751.561       0.179144       0.167458
            414       3588.513        664.877       0.156317       0.167458
            415       3403.229        801.969       0.190709       0.167458
            416       3528.403        714.290       0.168358       0.167458
            417       3496.886        714.164       0.169593       0.167458
            418       3672.340        710.445       0.162099       0.167458
            419       3870.598        631.310       0.140232       0.167458
            420       4337.323        374.564       0.079493       0.102290
            421       4679.650        585.083       0.111133       0.102290
            422       4704.683        606.279       0.114156       0.102290
            423       4124.435        574.363       0.122236       0.102290
            424       4461.894        451.854       0.091957       0.102290
            425       2936.641        447.382       0.132204       0.102290
            426       3997.403        547.841       0.120531       0.102290
            427       3096.078        449.232       0.126712       0.102290
            428       2877.469        340.118       0.105706       0.102290
            429       3346.681        194.396       0.054897       0.102290
            430       3705.037        557.297       0.130749       0.102290
            431       3591.659        767.384       0.176044       0.167458
            432       4053.178        867.460       0.176290       0.167458
            433       5041.048        817.311       0.139512       0.167458
            434       4809.549        898.751       0.157446       0.167458
            435       4025.359        823.634       0.169857       0.167458
            436       4394.170        844.728       0.161241       0.167458
            437       4371.590        857.604       0.164003       0.167458
            438       4511.631        619.207       0.120683       0.102290
            439       4524.580        381.162       0.077697       0.102290
            440       3313.381        526.523       0.137119       0.102290
            441       3360.999        506.303       0.130919       0.102290
            442       4658.009        341.602       0.068326       0.102290
            443       4312.867        290.828       0.063173       0.102290
            444       3706.095        524.361       0.123949       0.102290
            445       4122.806        595.171       0.126150       0.102290
            446       4011.223        640.188       0.137633       0.102290
            447       3706.801        710.819       0.160905       0.102290
            448       4030.321        516.218       0.113541       0.102290
            449       3905.191        713.945       0.154562       0.102290
            450       3868.904        628.998       0.139843       0.102290
            451       3709.886        690.733       0.156963       0.102290
            452       3323.923        746.231       0.183342       0.102290
            453       4321.682        118.864       0.026768       0.102290
            454       3793.120        281.197       0.069017       0.102290
            455       3072.127        188.612       0.057843       0.102290
            456       3857.549        307.397       0.073806       0.102290
            457       3337.714        201.492       0.056931       0.102290
            458       3722.337        227.420       0.057578       0.102290
            459       4425.565        485.484       0.098855       0.102290
            460       4842.883        970.873       0.166996       0.167458
            461       4292.833        826.133       0.161387       0.167458
            462       4202.602        484.686       0.103404       0.167458
            463       4430.890        779.161       0.149550       0.167458
            464       4616.097        763.905       0.141990       0.167458
            465       4518.475        477.176       0.095518       0.167458
            466       3066.196        530.789       0.147565       0.167458
            467       2970.526        637.428       0.176673       0.167458
            468       3059.994        527.734       0.147094       0.167458
            469       3060.321        578.729       0.159033       0.167458
            470       3252.279        749.849       0.187363       0.167458
            471       3585.279        685.850       0.160578       0.167458
            472       3599.743        766.781       0.175604       0.167458
            473       3724.154        791.677       0.175311       0.167458
            474       3722.195        491.226       0.116586       0.102290
            475       3878.588        474.594       0.109022       0.102290
            476       3724.911        660.220       0.150559       0.102290
            477       3685.355        531.754       0.126095       0.102290
            478       3618.760        262.786       0.067701       0.102290
            479       3666.744        247.633       0.063263       0.102290
            480       4129.236        394.074       0.087121       0.102290
            481       4238.418        512.111       0.107801       0.102290
            482       4540.930        542.292       0.106683       0.102290
            483       4012.722        501.539       0.111101       0.102290
            484       4086.759        536.393       0.116023       0.102290
            485       4294.494        477.924       0.100143       0.102290
            486       3884.380        476.819       0.109332       0.102290
            487       3890.764        615.647       0.136616       0.167458
            488       4114.693        724.710       0.149752       0.167458
            489       3876.441        712.922       0.155342       0.167458
            490       4195.811        891.732       0.175277       0.167458
            491       4566.261       1008.517       0.180907       0.167458
            492       3799.556        823.810       0.178184       0.167458
            493       3614.090        810.079       0.183103       0.167458
            494       4146.552        771.806       0.156924       0.167458
            495       4026.294        873.179       0.178219       0.167458
            496       3642.706        773.884       0.175222       0.167458
            497       3840.184        837.682       0.179074       0.167458
            498       4009.475        614.794       0.132949       0.102290
            499       4348.549        284.457       0.061398       0.102290
            500       4120.895        396.016       0.087674       0.102290
            501       4334.954        232.750       0.050956       0.102290
            502       4169.064        505.017       0.108046       0.102290
            503       4350.111        566.844       0.115284       0.102290
            504       4107.958        302.838       0.068658       0.102290
            505       3991.095        620.973       0.134641       0.102290
            506       3963.043        634.495       0.138008       0.102290
            507       4594.752        535.364       0.104357       0.102290
            508       4873.476        624.001       0.113507       0.102290
            509       3074.838        485.044       0.136253       0.102290
            510       3097.532        472.017       0.132234       0.102290
            511       3263.641        403.461       0.110022       0.102290
            512       3328.648        472.882       0.124393       0.102290
            513       3782.363        457.840       0.107976       0.102290
            514       3070.804        472.432       0.133333       0.102290
            515       3359.800        410.269       0.108823       0.102290
            516       3853.341        453.599       0.105318       0.102290
            517       3682.407        574.216       0.134899       0.102290
            518       3297.042        607.590       0.155608       0.102290
            519       3284.526        749.408       0.185776       0.102290
            520       3806.654        411.144       0.097478       0.102290
            521       3896.914        411.877       0.095590       0.102290
            522       3564.325        459.772       0.114255       0.102290
            523       3547.138        428.644       0.107814       0.102290
            524       3609.062        537.946       0.129719       0.102290
            525       3819.813        297.102       0.072166       0.102290
            526       3762.322        401.757       0.096482       0.102290
            527       3240.636        590.676       0.154171       0.102290
            528       3181.019        522.435       0.141067       0.102290
            529       3880.151        316.389       0.075393       0.102290
            530       4370.826        640.217       0.127761       0.102290
            531       4227.179        656.595       0.134444       0.102290
            532       4345.151        654.558       0.130919       0.102290
            533       4271.226        552.413       0.114522       0.102290
            534       4183.138        497.945       0.106374       0.102290
            535       3654.404        519.667       0.124499       0.102290
            536       3915.834        530.411       0.119294       0.102290
            537       3956.724        615.903       0.134693       0.102290
            538       3197.405        492.938       0.133575       0.102290
            539       2982.066        471.620       0.136556       0.167458
            540       4058.284        715.199       0.149828       0.167458
            541       4070.758        865.782       0.175382       0.167458
            542       3617.218        728.049       0.167550       0.167458
            543       4223.786        796.018       0.158576       0.167458
            544       4083.457        803.285       0.164380       0.167458
            545       3134.636        738.318       0.190634       0.167458
            546       2902.734        550.251       0.159355       0.167458
            547       3385.724        762.009       0.183717       0.167458
            548       3671.542        660.703       0.152508       0.167458
            549       3897.576        636.683       0.140416       0.167458
            550       4321.061        716.069       0.142158       0.167458
            551       3913.937        873.185       0.182403       0.167458
            552       3947.086        263.301       0.062536       0.167458
            553       4121.680        730.055       0.150473       0.167458
            554       3839.175        768.547       0.166795       0.167458
            555       2857.110        487.653       0.145796       0.167458
            556       4172.326        749.102       0.152212       0.167458
            557       3439.297        647.531       0.158443       0.167458
            558       3378.616        337.805       0.090895       0.102290
            559       4036.244         74.651       0.018159       0.102290
            560       3841.642         94.967       0.024124       0.102290
            561       4097.645        126.036       0.029840       0.102290
            562       4122.550        195.620       0.045302       0.102290
            563       4073.634        112.093       0.026780       0.102290
            564       4130.204        148.125       0.034622       0.102290
            565       4055.250        257.861       0.059785       0.102290
            566       4020.721        501.494       0.110896       0.102290
            567       3826.723         95.541       0.024359       0.102290
            568       3606.322         20.224       0.005577       0.102290
            569       3646.954        306.477       0.077522       0.102290
            570       3987.428        481.422       0.107728       0.102290
            571       3805.894        347.333       0.083630       0.102290
            572       3889.662        297.135       0.070970       0.102290
            573       4022.550        240.274       0.056365       0.102290
            574       4282.371        203.201       0.045301       0.102290
            575       4290.927        279.190       0.061090       0.102290
            576       4175.008        369.581       0.081323       0.102290
            577       4125.509        209.915       0.048419       0.102290
            578       4355.948        183.911       0.040510       0.102290
            579       4393.602        448.753       0.092673       0.102290
            580       4385.935        299.395       0.063900       0.102290
            581       3950.607        474.720       0.107273       0.102290
            582       4362.461        358.037       0.075847       0.102290
            583       4127.673        396.671       0.087675       0.102290
            584       3862.161        916.149       0.191731       0.102290
            585       3944.346       1034.622       0.207798       0.102290
            586       3941.436        382.100       0.088377       0.102290
            587       3842.747        317.023       0.076212       0.102290
            588       2991.827        358.551       0.107018       0.102290
            589       2947.232        373.941       0.112593       0.102290
            590       3410.688        498.784       0.127584       0.102290
            591       2821.291        412.379       0.127527       0.102290
            592       3378.608        527.368       0.135016       0.102290
            593       3593.936        448.587       0.110967       0.102290
            594       3839.133        426.440       0.099973       0.102290
            595       3647.740        544.144       0.129809       0.102290
            596       3626.151        415.792       0.102869       0.102290
            597       3567.144        525.676       0.128438       0.102290
            598       3704.753        457.990       0.110021       0.102290
            599       3755.801        504.962       0.118514       0.102290
            600       3578.900        804.276       0.183492       0.102290
