# Supplementary material for: The role of auxiliary domains in modulating CHD4 activity suggests mechanistic commonality between enzyme families
Source: Nat Commun. 2022 Dec 6;13:7524. doi: 10.1038/s41467-022-35002-0 (PMC9726900; doi:10.1038/s41467-022-35002-0)
Supplement: Supplementary file 6 — source data [file 41467_2022_35002_MOESM6_ESM.zip › smFRET_Source_data/figure_7A/A/CHD4(499-1912) 1mM ATP 200ms/27.dat]

              1        801.411       2849.008       0.780460       0.780114
              2        814.295       3187.970       0.796541       0.780114
              3        815.936       3169.834       0.795288       0.780114
              4        804.338       3137.355       0.795941       0.780114
              5        702.441       3205.059       0.820233       0.780114
              6        731.242       3310.397       0.819073       0.780114
              7        914.386       3253.593       0.780617       0.780114
              8        705.923       3139.196       0.816411       0.780114
              9        722.277       3037.299       0.807883       0.780114
             10        694.997       3252.579       0.823943       0.780114
             11        760.803       3406.088       0.817417       0.780114
             12        983.303       3257.980       0.768159       0.780114
             13       1112.478       3082.484       0.734806       0.780114
             14        813.378       3598.331       0.815632       0.780114
             15        907.189       3405.673       0.789655       0.780114
             16        710.896       2638.290       0.787741       0.780114
             17        709.105       3510.568       0.831953       0.780114
             18        258.890       3801.124       0.936234       0.780114
             19        142.416       3625.420       0.962202       0.780114
             20        540.524       3302.518       0.859350       0.780114
             21        460.549       3150.683       0.872468       0.780114
             22        635.034       3591.839       0.849763       0.780114
             23        505.367       3502.904       0.873919       0.780114
             24        652.452       3270.601       0.833688       0.780114
             25       1040.054       3525.965       0.772219       0.780114
             26       1343.601       3624.242       0.729540       0.780114
             27        734.589       3115.996       0.809227       0.780114
             28       1702.578       3382.722       0.665196       0.780114
             29       1587.531       3399.879       0.681692       0.780114
             30       1360.596       3435.166       0.716292       0.780114
             31       1675.571       3575.541       0.680911       0.780114
             32       1715.140       3332.558       0.660213       0.780114
             33       1846.202       3065.487       0.624121       0.780114
             34        828.999       3254.219       0.796974       0.780114
             35        599.941       3390.242       0.849646       0.780114
             36        564.952       3317.122       0.854472       0.780114
             37        844.130       3223.721       0.792487       0.780114
             38       1076.576       3075.631       0.740722       0.780114
             39       1146.745       3058.747       0.727322       0.780114
             40       1186.778       3128.968       0.725012       0.780114
             41       1078.817       3095.986       0.741589       0.780114
             42       1094.321       3084.693       0.738139       0.780114
             43       1201.527       3215.912       0.728004       0.780114
             44       1093.969       3080.054       0.737910       0.780114
             45       1047.898       3116.641       0.748376       0.780114
             46       1114.683       2856.318       0.719294       0.780114
             47       1246.038       3226.212       0.721385       0.780114
             48       1295.915       3019.804       0.699722       0.780114
             49       1245.257       2560.946       0.672835       0.780114
             50       1198.752       2611.083       0.685353       0.780114
             51       1176.288       2678.349       0.694838       0.780114
             52       1277.188       2857.058       0.691071       0.780114
             53       1092.384       2245.829       0.672764       0.780114
             54        987.360       2485.953       0.715730       0.780114
             55        743.142       2875.564       0.794639       0.780114
             56       1068.317       3039.678       0.739942       0.780114
             57        971.854       3173.764       0.765571       0.780114
             58        782.246       2757.273       0.778997       0.780114
             59        906.888       2808.958       0.755940       0.780114
             60       1140.197       3090.322       0.730483       0.780114
             61        915.811       3539.301       0.794436       0.780114
             62        897.687       3333.925       0.787862       0.780114
             63        842.615       2710.604       0.762859       0.780114
             64        790.169       3277.205       0.805730       0.780114
             65        952.255       3137.722       0.767174       0.780114
             66        961.232       3065.630       0.761295       0.780114
             67       1113.857       3069.040       0.733712       0.780114
             68       1080.382       2928.191       0.730482       0.780114
             69        983.741       2928.791       0.748567       0.780114
             70        962.495       3072.017       0.761435       0.780114
             71       1073.567       3019.608       0.737718       0.780114
             72       1079.120       2999.037       0.735390       0.780114
             73       1054.238       3523.594       0.769708       0.780114
             74       1219.576       3776.980       0.755917       0.780114
             75       1060.516       3989.205       0.789985       0.780114
             76        934.556       3936.416       0.808138       0.780114
             77       1194.839       3936.059       0.767129       0.780114
             78       1459.844       3658.891       0.714804       0.780114
             79       1144.341       3830.043       0.769953       0.780114
             80        917.853       4122.968       0.817916       0.780114
             81        738.999       4005.447       0.844239       0.780114
             82        927.021       3815.899       0.804546       0.780114
             83       1262.332       3646.384       0.742839       0.780114
             84       1070.389       3367.015       0.758780       0.780114
             85        886.478       2989.566       0.771293       0.780114
             86       1017.559       3397.400       0.769520       0.780114
             87        996.354       3256.004       0.765694       0.780114
             88        914.526       3143.316       0.774628       0.780114
             89        835.952       3369.851       0.801238       0.780114
             90        752.081       3536.021       0.824612       0.780114
             91       1001.056       3059.368       0.753460       0.780114
             92       1013.704       3234.866       0.761401       0.780114
             93        781.554       3425.232       0.814216       0.780114
             94        812.507       3103.811       0.792533       0.780114
             95        960.651       3242.898       0.771467       0.780114
             96        702.127       3580.055       0.836035       0.780114
             97        491.916       3757.956       0.884252       0.780114
             98        624.468       3995.585       0.864835       0.780114
             99        700.575       3945.969       0.849227       0.780114
            100        660.293       3889.288       0.854867       0.780114
            101        744.423       4037.904       0.844339       0.780114
            102        690.028       3746.391       0.844463       0.780114
            103        743.781       3584.438       0.828155       0.780114
            104        720.091       3674.838       0.836154       0.780114
            105        760.988       3763.279       0.831799       0.780114
            106        979.067       3683.956       0.790036       0.780114
            107        863.191       3191.082       0.787091       0.780114
            108        881.977       4346.946       0.831327       0.780114
            109        739.356       4084.684       0.846735       0.780114
            110        803.007       4490.193       0.848295       0.780114
            111       1024.725       4272.208       0.806544       0.780114
            112        757.610       4501.638       0.855947       0.780114
            113        873.678       4306.971       0.831357       0.780114
            114        939.432       4266.990       0.819563       0.780114
            115        483.068       2946.803       0.859159       0.780114
            116        548.788       2822.384       0.837212       0.780114
            117       1635.105       2747.813       0.626937       0.780114
            118       1800.395        426.051       0.191359       0.334003
            119       2283.993        585.270       0.203979       0.334003
            120       2219.293        706.566       0.241490       0.334003
            121       2284.514       1145.222       0.333910       0.334003
            122       2225.000        622.164       0.218520       0.334003
            123       2430.488        936.191       0.278075       0.334003
            124       1745.414       1734.356       0.498411       0.334003
            125       1820.782       1221.873       0.401581       0.334003
            126       2139.573        785.118       0.268445       0.334003
            127       2008.925        852.483       0.297924       0.334003
            128       1890.213        842.685       0.308348       0.334003
            129       1968.494        861.758       0.304481       0.334003
            130       2163.745        905.927       0.295122       0.334003
            131       1980.608        823.059       0.293565       0.334003
            132       1991.949        820.375       0.291707       0.334003
            133       1990.864        794.262       0.285180       0.334003
            134       1898.828       1124.059       0.371850       0.334003
            135       1620.547        933.030       0.365382       0.334003
            136       1292.894        733.383       0.361936       0.334003
            137       1379.880        754.896       0.353618       0.334003
            138       1648.738        785.145       0.322589       0.334003
            139       1296.710        913.388       0.413279       0.334003
            140       1274.508        765.682       0.375299       0.334003
            141       1659.340        538.543       0.245028       0.334003
            142       1655.060        776.133       0.319239       0.334003
            143       1695.002        989.770       0.368661       0.334003
            144       1639.255        868.845       0.346416       0.334003
            145       1510.286        931.233       0.381415       0.334003
            146       1591.555        987.762       0.382955       0.334003
            147       1705.557        851.052       0.332883       0.334003
            148       1794.352       1160.606       0.392766       0.334003
            149       1609.213        945.286       0.370048       0.334003
            150       1846.770       1391.012       0.429619       0.334003
            151       1612.254       1378.211       0.460868       0.334003
            152       1614.452       1418.076       0.467622       0.334003
            153       1557.050       1346.096       0.463668       0.334003
            154       1266.202       1152.737       0.476546       0.334003
            155       1586.085       1315.449       0.453363       0.334003
            156       1597.865       1382.054       0.463789       0.334003
            157       1796.499       1522.388       0.458704       0.334003
            158       1849.963        853.946       0.315819       0.334003
            159       2317.548        689.655       0.229334       0.334003
            160       1696.738        711.783       0.295527       0.334003
            161       1892.610        654.282       0.256894       0.334003
            162       2017.835        644.892       0.242192       0.334003
            163       1686.415        559.719       0.249192       0.334003
            164       1569.628        827.279       0.345144       0.334003
            165       1732.555       1053.245       0.378076       0.334003
            166       1897.179        740.877       0.280842       0.334003
            167       1920.175        780.819       0.289086       0.334003
            168       1633.414        900.187       0.355299       0.334003
            169       1802.209        890.813       0.330786       0.334003
            170       1704.224       1004.127       0.370752       0.334003
            171       2076.442       1076.949       0.341521       0.334003
            172       2107.612       1006.387       0.323182       0.334003
            173       2214.311        964.294       0.303370       0.334003
            174       2187.836        864.052       0.283120       0.334003
            175       2161.445        787.764       0.267110       0.334003
            176       2186.113        859.699       0.282256       0.334003
            177       2284.264        850.925       0.271411       0.334003
            178       2327.724        961.263       0.292267       0.334003
            179       2243.465        873.013       0.280128       0.334003
            180       1948.581        594.781       0.233856       0.334003
            181       1690.671        981.214       0.367236       0.334003
            182       1525.621        858.097       0.359982       0.334003
            183       1193.955        818.057       0.406586       0.334003
            184       1475.443        654.180       0.307181       0.334003
            185       1485.756        662.368       0.308347       0.334003
            186       1351.485        978.536       0.419969       0.334003
            187       1490.311        654.643       0.305201       0.334003
            188       1668.578        402.862       0.194484       0.334003
            189       1600.013        555.057       0.257559       0.334003
            190       2073.297        869.546       0.295478       0.334003
            191       1918.022        827.493       0.301398       0.334003
            192       1935.736        870.141       0.310114       0.334003
            193       1990.900        910.636       0.313846       0.334003
            194       1613.051       1005.812       0.384064       0.334003
            195       1596.924        986.552       0.381870       0.334003
            196       1692.233       1002.477       0.372017       0.334003
            197       1998.144       1009.447       0.335633       0.334003
            198       1749.355       1003.083       0.364434       0.334003
            199       1548.898        945.211       0.378977       0.334003
            200       1901.356       1103.551       0.367250       0.334003
