# Supplementary material for: The role of auxiliary domains in modulating CHD4 activity suggests mechanistic commonality between enzyme families
Source: Nat Commun. 2022 Dec 6;13:7524. doi: 10.1038/s41467-022-35002-0 (PMC9726900; doi:10.1038/s41467-022-35002-0)
Supplement: Supplementary file 6 — source data [file 41467_2022_35002_MOESM6_ESM.zip › smFRET_Source_data/figure_7A/A/CHD4(499-1912) 1mM ATP 200ms/19.dat]

              1        298.070       2030.519       0.871996       0.795682
              2        568.124       1975.674       0.776663       0.795682
              3        685.366       2044.656       0.748952       0.795682
              4        684.587       2005.651       0.745529       0.795682
              5        648.386       2151.322       0.768409       0.795682
              6        663.916       1792.920       0.729768       0.795682
              7        552.476       1677.304       0.752229       0.795682
              8        594.073       1979.039       0.769123       0.795682
              9        223.348       1956.605       0.897545       0.795682
             10        152.257       2030.211       0.930236       0.795682
             11        419.682       2197.257       0.839629       0.795682
             12        301.822       2315.881       0.884700       0.795682
             13        243.231       2476.425       0.910566       0.795682
             14        457.563       2344.327       0.836695       0.795682
             15        215.947       2481.700       0.919950       0.795682
             16        239.947       2172.805       0.900550       0.795682
             17        413.231       2024.948       0.830517       0.795682
             18        273.344       2454.266       0.899786       0.795682
             19        416.621       2140.672       0.837085       0.795682
             20        452.976       1722.371       0.791768       0.795682
             21        589.792       1774.294       0.750520       0.795682
             22        371.735       1917.645       0.837626       0.795682
             23        248.501       1876.069       0.883035       0.795682
             24        248.650       1939.520       0.886366       0.795682
             25        515.528       1791.715       0.776561       0.795682
             26        233.039       2137.590       0.901697       0.795682
             27        264.248       1919.650       0.879002       0.795682
             28        279.815       1686.340       0.857684       0.795682
             29        766.514       1640.597       0.681563       0.795682
             30        637.070       1592.614       0.714278       0.795682
             31        657.000       1534.801       0.700247       0.795682
             32        708.424       1771.385       0.714323       0.795682
             33        824.344       1625.701       0.663539       0.795682
             34        662.955       1872.418       0.738518       0.795682
             35        613.161       1588.020       0.721440       0.795682
             36        642.752       1503.699       0.700551       0.795682
             37        625.440       1549.484       0.712431       0.795682
             38        359.383       2095.817       0.853624       0.795682
             39        187.797       1602.637       0.895111       0.795682
             40        341.137       1662.382       0.829731       0.795682
             41        442.299       1680.686       0.791662       0.795682
             42        471.877       1701.593       0.782892       0.795682
             43        412.254       1596.566       0.794778       0.795682
             44        341.775       1642.908       0.827794       0.795682
             45        404.986       1614.314       0.799442       0.795682
             46        466.067       1639.365       0.778636       0.795682
             47        463.245       1691.829       0.785045       0.795682
             48        383.399       1646.853       0.811157       0.795682
             49        341.467       1646.990       0.828275       0.795682
             50        481.717       1564.912       0.764629       0.795682
             51        502.104       1685.547       0.770482       0.795682
             52        587.853       1674.248       0.740130       0.795682
             53        573.203       1637.413       0.740704       0.795682
             54        801.498       1818.778       0.694117       0.795682
             55        432.126       1864.089       0.811809       0.795682
             56        263.599       1719.971       0.867109       0.795682
             57        610.815       1806.076       0.747272       0.795682
             58        587.738       1763.575       0.750039       0.795682
             59        183.742       1948.721       0.913836       0.795682
             60        283.411       1698.870       0.857028       0.795682
             61        351.553       1769.785       0.834278       0.795682
             62        187.686       2215.967       0.921916       0.795682
             63        442.016       1696.919       0.793348       0.795682
             64        496.437       1501.134       0.751480       0.795682
             65        453.614       1523.661       0.770586       0.795682
             66        622.530       1478.090       0.703644       0.795682
             67        574.690       1448.966       0.716014       0.795682
             68        610.973       1644.730       0.729143       0.795682
             69        583.109       1559.305       0.727826       0.795682
             70        796.887       1536.767       0.658524       0.795682
             71        943.758       1907.317       0.668982       0.795682
             72        538.133       1856.867       0.775310       0.795682
             73        747.491       1627.437       0.685257       0.795682
             74        747.487       1726.384       0.697847       0.795682
             75        548.205       2038.633       0.788079       0.795682
             76       1033.321       1339.619       0.564540       0.558976
             77       1160.892        916.662       0.441222       0.401588
             78       1192.497        965.133       0.447312       0.401588
             79       1020.299       1069.115       0.511682       0.401588
             80       1266.159       1098.477       0.464544       0.401588
             81       1096.539        978.684       0.471604       0.401588
             82       1182.500        905.251       0.433601       0.401588
             83       1085.640       1074.766       0.497483       0.401588
             84       1423.874       1084.611       0.432377       0.401588
             85       1348.379        865.980       0.391075       0.401588
             86       1138.643        657.266       0.365980       0.401588
             87       1467.048        978.994       0.400236       0.401588
             88       1390.115        929.497       0.400712       0.401588
             89       1238.154        658.878       0.347320       0.401588
             90       1473.587        271.390       0.155527       0.280397
             91       1500.268        662.626       0.306361       0.280397
             92       1459.739        775.106       0.346828       0.401588
             93       1352.232        788.225       0.368251       0.401588
             94       1572.483        991.712       0.386754       0.401588
             95       1286.920        892.538       0.409523       0.401588
             96       1456.587        811.114       0.357681       0.401588
             97       1464.630        779.918       0.347472       0.401588
             98       1287.518        806.136       0.385038       0.401588
             99       1322.586       1174.796       0.470411       0.401588
            100       1486.038       1201.558       0.447075       0.401588
            101       1922.725       1086.562       0.361070       0.401588
            102       1669.690       1121.001       0.401693       0.401588
            103       1630.592       1167.420       0.417232       0.401588
            104       1685.168       1120.812       0.399437       0.401588
            105       1415.368       1134.341       0.444890       0.401588
            106        850.964       1072.846       0.557667       0.558976
            107        766.614        849.261       0.525573       0.558976
            108        529.672       1191.702       0.692297       0.558976
            109       1025.872       1214.530       0.542104       0.558976
            110        963.889       1128.141       0.539257       0.558976
            111        524.912        989.652       0.653424       0.558976
            112       1201.921       1235.801       0.506949       0.558976
            113        755.415       1049.212       0.581401       0.558976
            114       1014.790        696.497       0.407002       0.401588
            115        913.183        658.846       0.419106       0.401588
            116        948.052        610.564       0.391735       0.401588
            117       1002.430        671.903       0.401296       0.401588
            118        920.822        683.476       0.426028       0.401588
            119       1112.383        733.053       0.397225       0.401588
            120       1101.706        724.734       0.396802       0.401588
            121        922.495        647.890       0.412568       0.401588
            122       1100.574        726.723       0.397704       0.401588
            123       1602.376        753.180       0.319746       0.401588
            124       1269.957        721.931       0.362435       0.401588
            125       1076.557        482.482       0.309474       0.401588
            126       1184.612        490.926       0.292996       0.401588
            127       1283.816        712.788       0.357000       0.401588
            128       1143.290        895.220       0.439154       0.401588
            129        850.486       1142.369       0.573232       0.558976
            130        904.786       1169.250       0.563756       0.558976
            131        786.825        992.217       0.557725       0.558976
            132        807.995        728.839       0.474247       0.401588
            133       1176.417        527.613       0.309627       0.401588
            134        831.304        779.335       0.483867       0.401588
            135        923.477        744.113       0.446221       0.401588
            136       1224.905        346.536       0.220521       0.280397
            137       1128.522        975.961       0.463753       0.558976
            138        891.958       1059.879       0.543016       0.558976
            139       1105.929        997.360       0.474191       0.558976
            140       1131.318        873.771       0.435777       0.558976
            141        899.938       1141.974       0.559267       0.558976
            142       1137.778        926.293       0.448770       0.401588
            143       1152.088        724.385       0.386036       0.401588
            144       1249.819        794.271       0.388569       0.401588
            145       1143.138        682.776       0.373937       0.401588
            146       1065.007        651.354       0.379497       0.401588
            147       1196.567        649.285       0.351754       0.401588
            148       1168.451        782.555       0.401103       0.401588
            149       1226.838        738.942       0.375903       0.401588
            150       1207.711        652.301       0.350697       0.401588
            151       1124.030        678.771       0.376509       0.401588
            152       1201.347        622.702       0.341385       0.401588
            153       1215.841        730.535       0.375331       0.401588
            154       1096.987        689.942       0.386105       0.401588
            155       1101.999        561.488       0.337537       0.401588
            156       1116.553        707.853       0.387991       0.401588
            157       1100.076        822.663       0.427860       0.401588
            158       1055.939        865.972       0.450579       0.401588
            159        961.733        687.159       0.416740       0.401588
            160        608.168       1123.364       0.648769       0.558976
            161        605.717        934.869       0.606827       0.558976
            162        916.688        843.394       0.479179       0.558976
            163        803.878        930.166       0.536414       0.558976
            164        721.004       1054.330       0.593877       0.558976
            165        720.517       1014.354       0.584685       0.558976
            166       1152.195        602.520       0.343372       0.401588
            167        942.833        799.661       0.458917       0.401588
            168       1025.295        870.312       0.459121       0.401588
            169       1159.497        684.500       0.371205       0.401588
            170       1225.297        501.379       0.290372       0.401588
            171        887.034       1148.916       0.564314       0.558976
            172        787.252        668.727       0.459297       0.558976
            173        537.609        528.256       0.495613       0.558976
            174        698.880        577.454       0.452432       0.558976
            175        912.830        893.044       0.494522       0.558976
            176        911.969        579.601       0.388584       0.558976
            177        731.266        668.332       0.477517       0.558976
            178       1045.946       1054.582       0.502056       0.558976
            179       1410.887       1212.595       0.462208       0.558976
            180        845.554       1436.715       0.629512       0.558976
            181        790.894        818.205       0.508487       0.558976
            182        660.994        808.984       0.550337       0.558976
            183        689.502        777.245       0.529911       0.558976
            184        794.674        763.347       0.489946       0.558976
            185        652.131        715.073       0.523018       0.558976
            186        714.168        797.945       0.527702       0.558976
            187        830.916        982.554       0.541809       0.558976
            188        712.117        784.996       0.524340       0.558976
            189        813.007        821.703       0.502660       0.558976
            190        709.975        921.567       0.564844       0.558976
            191       1335.556       1005.279       0.429453       0.401588
            192        991.001        648.295       0.395472       0.401588
            193       1007.566        834.366       0.452984       0.401588
            194        995.142        797.629       0.444914       0.401588
            195        682.328        926.412       0.575862       0.558976
            196        735.904       1276.063       0.634237       0.558976
            197        728.207        930.723       0.561038       0.558976
            198        751.831       1119.810       0.598304       0.558976
            199        621.790       1263.555       0.670198       0.558976
            200        791.007       1033.963       0.566564       0.558976
            201        718.990        918.160       0.560828       0.558976
            202        775.451       1128.568       0.592730       0.558976
            203        792.530       1029.511       0.565032       0.558976
            204        770.712       1194.558       0.607834       0.558976
            205        766.281       1192.191       0.608735       0.558976
            206        841.355        914.320       0.520780       0.558976
            207        924.004        516.231       0.358435       0.401588
            208        720.359        337.234       0.318869       0.401588
            209        443.624        426.645       0.490245       0.401588
            210        869.459        659.319       0.431272       0.401588
            211       1074.416        745.368       0.409591       0.401588
            212        796.760        683.171       0.461624       0.401588
            213        849.005        799.623       0.485023       0.558976
            214        623.699       1012.706       0.618860       0.558976
            215        568.627        902.502       0.613476       0.558976
            216        632.071       1181.511       0.651479       0.558976
            217        619.166       1132.330       0.646493       0.558976
            218        548.397       1204.981       0.687234       0.558976
            219        668.930       1281.207       0.656983       0.558976
            220       1109.225        801.828       0.419574       0.401588
            221        965.457        658.732       0.405576       0.401588
            222       1096.924        663.837       0.377017       0.401588
            223       1007.991        682.110       0.403591       0.401588
            224       1073.033        727.166       0.403937       0.401588
            225       1143.854        253.365       0.181335       0.280397
            226       1163.507         85.971       0.068806       0.280397
            227       1146.031        232.005       0.168359       0.280397
            228       1526.528        282.547       0.156183       0.280397
            229       1416.943        232.088       0.140742       0.280397
            230        598.039        914.647       0.604651       0.558976
            231        544.921        698.421       0.561729       0.558976
            232        884.316        725.699       0.450740       0.558976
            233        740.337        735.949       0.498514       0.558976
            234        863.004        832.106       0.490886       0.558976
            235        575.595        982.692       0.630623       0.558976
            236       1105.413        702.499       0.388569       0.401588
            237       1017.041        863.075       0.459054       0.401588
            238        972.908        845.367       0.464928       0.401588
            239       1030.292        750.273       0.421368       0.401588
            240       1155.097        421.468       0.267333       0.401588
            241       1276.168        632.531       0.331394       0.401588
            242        835.431        624.399       0.427720       0.401588
            243       1003.472        623.822       0.383349       0.401588
            244       1521.693        640.620       0.296266       0.401588
            245       1152.449        774.769       0.402014       0.401588
            246       1293.207        842.947       0.394610       0.401588
            247        982.383        728.233       0.425714       0.401588
            248       1227.683        686.226       0.358547       0.401588
            249       1827.734        433.490       0.191706       0.280397
            250       1267.491        647.215       0.338023       0.401588
            251        814.454        753.662       0.480616       0.401588
            252       1058.019        836.366       0.441497       0.401588
            253       1196.631        951.605       0.442970       0.401588
            254       1063.751        883.131       0.453613       0.401588
            255       1079.464       1043.980       0.491645       0.401588
            256       1316.349       1113.379       0.458232       0.401588
            257       1082.097        972.981       0.473452       0.401588
            258       1087.777        811.511       0.427271       0.401588
            259       1218.335       1088.150       0.471778       0.401588
            260       1201.816        768.463       0.390027       0.401588
            261       1095.006        726.368       0.398802       0.401588
            262       1008.965        958.142       0.487082       0.401588
            263       1021.294        796.994       0.438321       0.401588
            264       1132.809        581.228       0.339099       0.401588
            265       1236.732        616.596       0.332696       0.401588
            266        800.054       1411.927       0.638309       0.558976
            267       1209.365        919.504       0.431921       0.401588
            268       1495.261        784.198       0.344028       0.401588
            269       1280.789        973.807       0.431921       0.401588
            270       1273.645        909.536       0.416610       0.401588
            271       1240.039        896.869       0.419704       0.401588
            272       1346.113        753.959       0.359016       0.401588
            273       1270.920        947.070       0.426995       0.401588
            274       1018.311       1220.410       0.545137       0.558976
            275        970.802        872.812       0.473424       0.558976
            276       1009.493       1207.823       0.544723       0.558976
            277        877.540       1229.797       0.583579       0.558976
            278        762.303       1283.511       0.627384       0.558976
            279       1038.223       1257.075       0.547674       0.558976
            280       1143.409       1154.981       0.502517       0.558976
            281        773.017       1313.965       0.629601       0.558976
            282       1014.725       1236.084       0.549173       0.558976
            283        988.948       1252.349       0.558761       0.558976
            284        996.107        687.130       0.408219       0.401588
            285        878.289        536.025       0.379000       0.401588
            286        854.420        579.113       0.403976       0.401588
            287        881.816        647.887       0.423538       0.401588
            288        795.422        495.962       0.384055       0.401588
            289       1270.046        269.672       0.175144       0.280397
            290       1120.790        467.639       0.294404       0.280397
            291       1055.439        673.638       0.389594       0.401588
            292        808.304        887.265       0.523284       0.401588
            293       1003.312        801.601       0.444122       0.401588
            294       1057.341        548.550       0.341586       0.401588
            295       1043.349        568.739       0.352797       0.401588
            296        975.855        563.118       0.365905       0.401588
            297        826.068        341.840       0.292694       0.401588
            298       1089.903        668.185       0.380064       0.401588
            299       1029.301        557.131       0.351185       0.401588
            300        971.424        494.400       0.337285       0.401588
            301       1082.966        562.949       0.342028       0.401588
            302        824.161       1187.158       0.590239       0.558976
            303        781.991        753.681       0.490783       0.558976
            304        607.723       1025.248       0.627842       0.558976
            305        874.964       1167.617       0.571638       0.558976
            306        956.003       1269.150       0.570365       0.558976
            307        507.473       1225.292       0.707131       0.558976
            308        698.773        919.281       0.568140       0.558976
            309       1007.837        930.330       0.480005       0.558976
            310       1293.710        773.756       0.374253       0.401588
            311       1340.804        776.911       0.366863       0.401588
            312       1267.447        658.424       0.341884       0.401588
            313       1362.029        702.838       0.340379       0.401588
            314       1339.818        842.310       0.386004       0.401588
            315       1059.380        566.018       0.348233       0.401588
            316       1096.633        625.387       0.363170       0.401588
            317       1005.073        689.190       0.406779       0.401588
            318        856.597        663.285       0.436405       0.401588
            319        903.057        742.296       0.451147       0.401588
            320        934.037        650.126       0.410391       0.401588
            321        892.197        591.363       0.398611       0.401588
            322       1082.039        641.772       0.372299       0.401588
            323        984.545        752.937       0.433350       0.401588
            324       1076.583        656.259       0.378718       0.401588
            325       1294.445        581.724       0.310059       0.280397
            326       1303.706        585.895       0.310063       0.280397
            327       1189.627        638.693       0.349333       0.280397
            328       1196.934        365.247       0.233806       0.280397
            329       1028.219        498.631       0.326575       0.280397
            330       1072.959        431.082       0.286616       0.280397
            331       1143.504        433.521       0.274898       0.280397
            332       1123.284        316.450       0.219797       0.280397
            333       1025.695        444.066       0.302135       0.280397
            334        898.304        543.560       0.376984       0.401588
            335       1108.914        518.149       0.318456       0.401588
            336       1160.058        642.981       0.356609       0.401588
            337       1220.511        570.918       0.318694       0.401588
            338       1123.418        587.580       0.343414       0.401588
            339       1085.572        664.142       0.379572       0.401588
            340       1132.878        471.140       0.293725       0.401588
            341       1195.759        619.108       0.341131       0.401588
            342       1219.047        700.891       0.365059       0.401588
            343       1112.774        783.696       0.413239       0.401588
            344       1362.540        872.697       0.390427       0.401588
            345       1082.728        650.119       0.375174       0.401588
            346       1202.160        755.334       0.385868       0.401588
            347       1094.442        952.658       0.465370       0.401588
            348       1230.469        940.939       0.433331       0.401588
            349       1519.959        657.295       0.301892       0.280397
            350       1481.260        589.716       0.284752       0.280397
            351       1468.040        348.966       0.192055       0.280397
            352       1419.320        511.000       0.264723       0.280397
            353        955.392        869.341       0.476421       0.280397
            354        943.908        211.990       0.183399       0.280397
            355        904.422        539.453       0.373614       0.401588
            356        726.472        391.513       0.350195       0.401588
            357        737.119        614.140       0.454495       0.401588
            358        841.068        300.684       0.263353       0.280397
            359       1043.979        217.755       0.172584       0.280397
            360       1219.218        549.740       0.310770       0.280397
            361        976.497        779.698       0.443970       0.401588
            362        927.774        744.267       0.445125       0.401588
            363       1045.826        771.758       0.424607       0.401588
            364        821.583        886.091       0.518888       0.401588
            365       1104.193        793.464       0.418128       0.401588
            366        813.107        840.604       0.508314       0.558976
            367        845.268        774.799       0.478251       0.558976
            368        691.870       1068.282       0.606926       0.558976
            369        584.256       1108.731       0.654896       0.558976
            370        768.120       1305.332       0.629545       0.558976
            371        540.136       1247.046       0.697772       0.558976
            372        874.986        945.094       0.519260       0.558976
            373        788.631        824.919       0.511245       0.558976
            374        706.025       1151.072       0.619823       0.558976
            375        688.576       1440.774       0.676626       0.795682
            376        739.477       1679.671       0.694323       0.795682
            377        534.163       1831.175       0.774171       0.795682
            378        487.904       1950.328       0.799894       0.795682
            379        340.012       1856.102       0.845175       0.795682
            380        261.850       1672.463       0.864629       0.795682
            381        417.159       1499.836       0.782389       0.795682
            382        454.824       1670.398       0.785987       0.795682
            383        148.266       1568.770       0.913650       0.795682
            384        228.063       1761.324       0.885360       0.795682
            385        442.775       1597.551       0.782988       0.795682
            386        539.155       1415.386       0.724153       0.795682
            387        594.256       1435.814       0.707273       0.795682
            388        354.725       1870.023       0.840555       0.795682
            389        315.019       1700.846       0.843730       0.795682
            390        486.575       1555.429       0.761717       0.795682
            391        525.181       1617.313       0.754874       0.795682
            392        669.301       1686.310       0.715870       0.795682
            393        485.735       1288.457       0.726222       0.795682
            394        621.522       1778.402       0.741024       0.795682
            395        785.642       1718.241       0.686231       0.795682
            396        526.573       1502.231       0.740451       0.795682
            397        442.123       1779.801       0.801018       0.795682
            398        573.080       1444.625       0.715974       0.795682
            399        569.191       1686.355       0.747648       0.795682
            400        821.785       1818.504       0.688752       0.795682
            401        823.792       1720.828       0.676261       0.795682
            402        939.495       2404.094       0.719016       0.795682
            403        556.774       1964.223       0.779145       0.795682
            404        555.431       1357.686       0.709672       0.795682
            405        414.044       1595.803       0.793992       0.795682
            406        488.242       1954.526       0.800128       0.795682
            407        345.114       1976.266       0.851332       0.795682
            408        389.746       1774.172       0.819889       0.795682
            409        416.809       1696.392       0.802760       0.795682
            410        322.813       1413.205       0.814050       0.795682
            411        295.840       1325.975       0.817587       0.795682
            412        361.238       1826.096       0.834850       0.795682
            413        588.474       1915.947       0.765026       0.795682
            414        655.175       1905.619       0.744151       0.795682
            415        615.504       1989.701       0.763741       0.795682
            416        558.290       1967.220       0.778940       0.795682
            417        742.966       2070.687       0.735942       0.795682
            418        592.565       2053.143       0.776028       0.795682
            419        517.268       2086.133       0.801311       0.795682
            420        535.150       2013.210       0.790002       0.795682
            421        484.817       1944.719       0.800449       0.795682
            422        503.672       2057.822       0.803368       0.795682
            423        560.011       2208.368       0.797712       0.795682
            424        513.868       2059.171       0.800287       0.795682
            425        318.304       1958.631       0.860205       0.795682
            426        431.432       1887.847       0.813980       0.795682
            427        412.443       1904.884       0.822018       0.795682
            428        378.073       1893.001       0.833527       0.795682
            429        253.745       1880.026       0.881082       0.795682
            430        484.227       1425.122       0.746392       0.795682
            431        474.048       1438.191       0.752098       0.795682
            432        466.521       1332.205       0.740638       0.795682
            433        348.721       1844.071       0.840969       0.795682
            434        496.552       1401.546       0.738395       0.795682
            435        495.398       1429.581       0.742648       0.795682
            436        498.912       1620.390       0.764587       0.795682
            437        488.073       2138.764       0.814197       0.795682
            438        424.527       1753.400       0.805078       0.795682
            439        231.303       1674.870       0.878656       0.795682
            440        228.232       1814.091       0.888249       0.795682
            441        159.754       1927.335       0.923456       0.795682
            442        -61.890       1959.729       1.032611       0.795682
            443        288.815       1995.147       0.873547       0.795682
            444         25.844       1914.540       0.986681       0.795682
            445        292.102       1997.547       0.872425       0.795682
            446        527.144       1813.733       0.774809       0.795682
            447        414.479       1636.376       0.797899       0.795682
            448        680.162       1555.341       0.695745       0.795682
            449        449.487       1974.694       0.814582       0.795682
            450        284.246       2255.684       0.888089       0.795682
            451        354.782       2320.747       0.867397       0.795682
            452        264.436       2270.770       0.895694       0.795682
            453        469.655       2062.187       0.814501       0.795682
            454        435.813       1560.224       0.781661       0.795682
            455        600.366       1858.314       0.755818       0.795682
            456        427.580       1523.818       0.780885       0.795682
            457         32.885       1383.508       0.976783       0.795682
            458        358.148       2099.687       0.854283       0.795682
            459        508.455       1818.663       0.781509       0.795682
            460        450.525       2000.599       0.816197       0.795682
            461        375.212       2014.185       0.842968       0.795682
            462        590.880       1835.569       0.756484       0.795682
            463        772.029       1583.735       0.672281       0.795682
            464        511.304       1744.528       0.773341       0.795682
            465        313.384       1654.696       0.840767       0.795682
            466        256.325       2069.276       0.889781       0.795682
            467        320.317       1497.545       0.823795       0.795682
            468        291.008       1818.928       0.862077       0.795682
            469        312.647       2336.851       0.881998       0.795682
            470        835.534       2011.091       0.706483       0.795682
