# Supplementary material for: The role of auxiliary domains in modulating CHD4 activity suggests mechanistic commonality between enzyme families
Source: Nat Commun. 2022 Dec 6;13:7524. doi: 10.1038/s41467-022-35002-0 (PMC9726900; doi:10.1038/s41467-022-35002-0)
Supplement: Supplementary file 6 — source data [file 41467_2022_35002_MOESM6_ESM.zip › smFRET_Source_data/figure_7A/A/CHD4(499-1912) 1mM ATP 200ms/31.dat]

              1        749.245       3524.856       0.824701       0.811965
              2        730.611       3529.407       0.828496       0.811965
              3        701.845       3595.599       0.836683       0.811965
              4        801.288       3746.023       0.823789       0.811965
              5        877.060       3634.427       0.805594       0.811965
              6        517.043       3956.951       0.884434       0.811965
              7        740.283       3455.035       0.823545       0.811965
              8        924.800       3444.159       0.788325       0.811965
              9        709.849       3145.490       0.815879       0.811965
             10        562.335       3300.114       0.854410       0.811965
             11        632.815       3847.406       0.858754       0.811965
             12        514.595       3846.472       0.882003       0.811965
             13        515.617       4124.569       0.888880       0.811965
             14        572.262       3955.949       0.873623       0.811965
             15        671.030       3609.782       0.843247       0.811965
             16        798.867       3345.455       0.807238       0.811965
             17       1139.900       3118.538       0.732320       0.811965
             18       1037.679       3093.802       0.748836       0.811965
             19       1205.972       3153.131       0.723344       0.811965
             20       1085.555       3108.429       0.741164       0.811965
             21       1070.759       2711.468       0.716897       0.811965
             22       1022.513       2978.689       0.744449       0.811965
             23        958.919       3029.003       0.759544       0.811965
             24       1155.458       2983.372       0.720825       0.811965
             25       1065.901       3064.802       0.741956       0.811965
             26       1010.836       3084.737       0.753188       0.811965
             27        967.853       3603.115       0.788261       0.811965
             28        884.197       3392.999       0.793277       0.811965
             29        833.363       3744.064       0.817941       0.811965
             30        900.418       3829.142       0.809619       0.811965
             31        573.053       3990.669       0.874433       0.811965
             32       1022.654       3951.832       0.794420       0.811965
             33        806.228       3849.015       0.826813       0.811965
             34        746.367       4078.578       0.845311       0.811965
             35        662.001       4088.046       0.860633       0.811965
             36        802.753       3360.714       0.807191       0.811965
             37        781.374       3283.741       0.807785       0.811965
             38        772.717       3338.480       0.812046       0.811965
             39        808.060       3479.284       0.811524       0.811965
             40        913.671       3533.119       0.794533       0.811965
             41        810.727       3489.096       0.811451       0.811965
             42        799.693       3346.122       0.807108       0.811965
             43        787.981       3418.398       0.812670       0.811965
             44        769.493       3507.887       0.820102       0.811965
             45        885.506       3873.983       0.813949       0.811965
             46       1104.749       4289.923       0.795215       0.811965
             47        795.735       4285.287       0.843391       0.811965
             48       1123.366       4595.169       0.803557       0.811965
             49        969.046       4056.593       0.807179       0.811965
             50        860.845       3882.409       0.818512       0.811965
             51        821.462       3602.478       0.814314       0.811965
             52        704.858       3413.182       0.828837       0.811965
             53        662.761       3445.055       0.838659       0.811965
             54        905.938       3265.045       0.782800       0.811965
             55        855.744       3702.348       0.812258       0.811965
             56        720.817       3690.392       0.836594       0.811965
             57        677.425       3421.017       0.834712       0.811965
             58        649.338       3362.611       0.838149       0.811965
             59        861.148       3564.769       0.805431       0.811965
             60        752.275       3629.915       0.828333       0.811965
             61        769.004       3484.739       0.819217       0.811965
             62        759.686       3518.495       0.822428       0.811965
             63        790.672       3526.833       0.816868       0.811965
             64        714.264       3610.855       0.834857       0.811965
             65        748.277       3510.118       0.824282       0.811965
             66        624.682       3574.089       0.851223       0.811965
             67        598.282       3624.874       0.858333       0.811965
             68        699.528       3534.499       0.834784       0.811965
             69        533.511       3491.494       0.867451       0.811965
             70        599.705       3482.259       0.853084       0.811965
             71        577.163       3823.975       0.868860       0.811965
             72        515.044       3660.523       0.876653       0.811965
             73        820.572       3831.708       0.823619       0.811965
             74        902.325       3842.051       0.809812       0.811965
             75        885.609       3757.102       0.809247       0.811965
             76        832.647       3790.757       0.819906       0.811965
             77        872.462       3732.983       0.810559       0.811965
             78        842.979       3797.662       0.818349       0.811965
             79        870.654       3763.597       0.812126       0.811965
             80        893.240       3745.559       0.807441       0.811965
             81        900.665       3783.002       0.807701       0.811965
             82        764.296       3582.731       0.824180       0.811965
             83        767.625       2854.841       0.788093       0.811965
             84       1098.167       2364.178       0.682826       0.811965
             85       1814.302        714.244       0.282472       0.263077
             86       1921.891        612.519       0.241681       0.263077
             87       1924.354        627.229       0.245820       0.263077
             88       2245.273        441.633       0.164365       0.169023
             89       2387.999        339.318       0.124415       0.169023
             90       2196.572        450.315       0.170130       0.169023
             91       2166.714        394.039       0.153876       0.169023
             92       2210.750        719.187       0.245462       0.263077
             93       2331.624        764.769       0.246987       0.263077
             94       2529.916        748.179       0.228236       0.263077
             95       2540.387        667.218       0.208011       0.263077
             96       2509.201        668.970       0.210489       0.263077
             97       2580.074        742.228       0.223408       0.263077
             98       2486.957        800.662       0.243539       0.263077
             99       2506.038        714.575       0.221876       0.263077
            100       2380.934        857.213       0.264723       0.263077
            101       1955.451        730.849       0.272065       0.263077
            102       1660.308        684.207       0.291833       0.263077
            103       1644.189        629.809       0.276961       0.263077
            104       1657.005        571.551       0.256467       0.263077
            105       1598.651        536.714       0.251345       0.263077
            106       1737.988        588.221       0.252867       0.263077
            107       1800.962        552.057       0.234617       0.263077
            108       1621.138        615.211       0.275096       0.263077
            109       1557.404        527.411       0.252977       0.263077
            110       1659.381        566.150       0.254389       0.263077
            111       2029.248        850.148       0.295252       0.263077
            112       2094.195        582.218       0.217537       0.263077
            113       1661.678        486.086       0.226322       0.263077
            114       1625.896        300.477       0.155981       0.169023
            115       1799.261        387.380       0.177157       0.169023
            116       1906.674        646.375       0.253178       0.169023
            117       1682.373        909.547       0.350916       0.348630
            118       1804.874       1004.622       0.357581       0.348630
            119       1813.756        925.313       0.337820       0.348630
            120       1955.784        936.488       0.323790       0.348630
            121       1798.182       1004.749       0.358464       0.348630
            122       1933.539        938.552       0.326783       0.348630
            123       1851.898        939.742       0.336627       0.348630
            124       1881.559        954.970       0.336668       0.348630
            125       1912.116       1006.020       0.344748       0.348630
            126       1941.262        793.943       0.290268       0.348630
            127       1253.692        823.671       0.396498       0.348630
            128       1554.894        790.987       0.337181       0.348630
            129       1516.460        822.145       0.351554       0.348630
            130       1249.534        778.614       0.383904       0.348630
            131       1343.064        912.758       0.404623       0.435478
            132       1511.297       1227.437       0.448177       0.435478
            133       1563.688       1108.782       0.414890       0.435478
            134       1618.625       1102.700       0.405207       0.435478
            135       1649.553       1170.682       0.415101       0.435478
            136       1631.707       1232.031       0.430218       0.435478
            137       1656.661       1089.250       0.396681       0.435478
            138       1733.345        846.170       0.328034       0.348630
            139       1655.195        985.990       0.373314       0.348630
            140       1646.833        895.970       0.352355       0.348630
            141       1579.588        600.705       0.275516       0.348630
            142       1235.812        476.187       0.278147       0.348630
            143       1389.423        793.288       0.363442       0.348630
            144       1567.226        916.719       0.369058       0.348630
            145       1498.409        866.531       0.366407       0.348630
            146       1549.018        853.621       0.355285       0.348630
            147       1526.362        777.683       0.337530       0.348630
            148       1599.827       1036.918       0.393257       0.348630
            149       1619.387        985.015       0.378212       0.348630
            150       1549.657        931.192       0.375352       0.348630
            151       1522.147        767.996       0.335348       0.348630
            152       1577.815        834.433       0.345915       0.348630
            153       1694.838        936.761       0.355967       0.348630
            154       1628.198        507.410       0.237595       0.348630
            155       1770.264       1042.713       0.370680       0.348630
            156       1762.177       1031.451       0.369216       0.348630
            157       1722.661        938.590       0.352687       0.348630
            158       1653.057       1019.108       0.381379       0.348630
            159       1748.737       1038.893       0.372680       0.348630
            160       1628.593       1001.447       0.380773       0.348630
            161       1579.011       1026.678       0.394014       0.348630
            162       1716.775        977.293       0.362757       0.348630
            163       1628.069       1156.313       0.415285       0.348630
            164       1712.381       1057.031       0.381681       0.348630
            165       1676.415        828.882       0.330852       0.348630
            166       1974.902       1018.170       0.340176       0.348630
            167       1893.592       1082.951       0.363828       0.348630
            168       1827.497       1102.949       0.376376       0.348630
            169       1793.864       1012.608       0.360812       0.348630
            170       1887.588       1057.463       0.359064       0.348630
            171       2031.341       1021.523       0.334611       0.348630
            172       1882.261       1072.694       0.363015       0.348630
            173       1769.767       1114.396       0.386385       0.348630
            174       1610.154        924.676       0.364788       0.348630
            175       1763.576        409.376       0.188396       0.169023
            176       2007.187        248.755       0.110267       0.169023
            177       1968.432       1015.400       0.340301       0.263077
            178       2148.588        749.778       0.258690       0.263077
            179       2669.890        723.259       0.213153       0.263077
            180       2363.269        849.420       0.264395       0.263077
            181       2363.479        824.067       0.258527       0.263077
            182       2586.980        448.873       0.147857       0.169023
            183       1910.207        620.735       0.245258       0.169023
            184       1571.712        771.153       0.329150       0.348630
            185       1572.855        775.224       0.330152       0.348630
            186       1534.099        723.351       0.320428       0.348630
            187       1705.524        648.010       0.275335       0.348630
            188       1534.524        871.728       0.362276       0.348630
            189       1563.082        671.795       0.300596       0.348630
            190       1525.429        589.749       0.278818       0.348630
            191       1874.963       1494.129       0.443481       0.435478
            192       1945.175       1463.354       0.429321       0.435478
            193       1931.044       1360.875       0.413399       0.435478
            194       1579.981       1387.746       0.467612       0.435478
            195       2073.245       1285.647       0.382759       0.435478
            196       1493.325       1141.160       0.433162       0.435478
            197       1457.676       1347.037       0.480276       0.435478
            198       1511.246        976.422       0.392505       0.435478
            199       1559.255        899.326       0.365791       0.435478
            200       1254.464       1138.663       0.475805       0.435478
            201       1302.192       1018.156       0.438795       0.435478
            202       1313.998        955.994       0.421144       0.435478
            203       1236.421        932.223       0.429864       0.435478
            204       1319.104       1194.031       0.475116       0.435478
            205       1488.686        779.587       0.343692       0.348630
            206       1638.823        633.420       0.278764       0.263077
            207       1534.974        595.666       0.279571       0.263077
            208       1666.692        689.387       0.292599       0.263077
            209       1546.856        597.073       0.278495       0.263077
            210       1386.843        558.888       0.287238       0.263077
            211       1626.287        582.058       0.263572       0.263077
            212       1967.006        594.726       0.232158       0.263077
            213       1715.560        612.287       0.263027       0.263077
            214       1736.444        672.155       0.279065       0.263077
            215       1845.653        600.076       0.245357       0.263077
            216       1502.449        410.735       0.214687       0.263077
            217       1428.046        993.717       0.410328       0.435478
            218       1447.076       1246.400       0.462748       0.435478
            219       1494.857       1066.395       0.416357       0.435478
            220       1373.180       1083.808       0.441112       0.435478
            221       1482.719       1074.079       0.420088       0.435478
            222       1354.862       1243.553       0.478581       0.435478
            223       1374.161        649.448       0.320936       0.348630
            224       1452.274        604.453       0.293891       0.348630
            225       1434.565        543.622       0.274808       0.348630
            226       1186.954        697.561       0.370154       0.348630
            227       1445.059        564.071       0.280754       0.348630
            228       1353.220        572.051       0.297128       0.348630
            229       1062.516        648.858       0.379145       0.348630
            230       1215.177        820.525       0.403067       0.435478
            231        954.334        803.946       0.457234       0.435478
            232       1869.121        342.943       0.155033       0.169023
            233       1873.166        581.758       0.236976       0.263077
            234       1831.725        590.525       0.243792       0.263077
            235       1873.690        540.937       0.224025       0.263077
            236       1741.186        632.094       0.266338       0.263077
            237       1649.461        470.844       0.222064       0.263077
            238       1576.038        485.723       0.235587       0.263077
            239       1472.441        589.816       0.286005       0.263077
            240       1625.802        539.396       0.249121       0.263077
            241       1515.649        390.525       0.204874       0.169023
            242       1538.164        214.601       0.122436       0.169023
            243       1465.082        430.582       0.227140       0.169023
            244       1447.406        122.929       0.078282       0.169023
            245       1404.466        371.691       0.209267       0.169023
            246       1773.115        555.110       0.238426       0.263077
            247       1758.744        667.260       0.275045       0.263077
            248       1735.815        652.239       0.273126       0.263077
            249       1755.518        570.494       0.245267       0.263077
            250       1903.679        591.709       0.237121       0.263077
            251       1736.665        610.722       0.260171       0.263077
            252       1788.088        581.486       0.245397       0.263077
            253       1751.247        613.813       0.259534       0.263077
            254       1779.320        525.954       0.228152       0.263077
            255       1741.072        405.059       0.188739       0.263077
            256       1278.712        486.072       0.275429       0.263077
            257       1373.843        338.932       0.197885       0.263077
            258       1549.779        544.138       0.259866       0.263077
            259       1507.437        697.480       0.316329       0.263077
            260       1637.970        840.879       0.339222       0.263077
            261       1515.925        577.356       0.275814       0.263077
            262       1466.293        733.664       0.333490       0.263077
            263       1673.796        717.854       0.300150       0.263077
            264       1547.445        524.577       0.253171       0.263077
            265       1356.303        500.561       0.269573       0.263077
            266       1622.116        687.335       0.297618       0.263077
            267       1590.983        712.095       0.309193       0.263077
            268       1372.396        659.833       0.324684       0.263077
            269       1443.337        666.099       0.315771       0.263077
            270       1765.748        647.629       0.268350       0.263077
            271       1815.583        515.702       0.221209       0.263077
            272       1653.050        526.569       0.241588       0.263077
            273       1526.835        585.723       0.277258       0.263077
            274       1482.816        667.914       0.310552       0.263077
            275       1581.376        499.574       0.240070       0.263077
            276       1507.971        597.737       0.283865       0.263077
            277       1415.879        601.834       0.298275       0.263077
            278       1532.657        640.526       0.294741       0.263077
            279       1365.395        874.830       0.390510       0.263077
            280       1604.633        473.021       0.227671       0.263077
            281       1683.962        488.568       0.224884       0.263077
            282       1628.380        455.633       0.218633       0.263077
            283       1706.270        538.891       0.240023       0.263077
            284       1780.224        513.094       0.223734       0.263077
            285       1858.371        490.423       0.208798       0.263077
            286       1727.038        414.971       0.193730       0.263077
            287       1700.936        515.558       0.232601       0.263077
            288       1677.521        506.171       0.231796       0.263077
            289       1907.553        439.932       0.187406       0.169023
            290       1798.608        396.028       0.180453       0.169023
            291       1691.751         29.339       0.017047       0.169023
            292       1589.316          7.082       0.004436       0.169023
            293       1549.520        303.739       0.163895       0.169023
            294       1565.259        515.266       0.247661       0.263077
            295       1795.478        597.015       0.249537       0.263077
            296       1948.526        613.468       0.239449       0.263077
            297       1509.351        513.507       0.253852       0.263077
            298       1720.333        422.764       0.197268       0.263077
            299       1875.121        680.666       0.266323       0.263077
            300       1678.985        642.654       0.276811       0.263077
            301       1245.689        730.150       0.369539       0.348630
            302       1295.729        733.767       0.361551       0.348630
            303       1400.733        620.920       0.307135       0.348630
            304       1442.972        674.091       0.318409       0.348630
            305       1391.578        662.230       0.322440       0.348630
            306       1291.950        664.497       0.339645       0.348630
            307       1422.251        610.181       0.300222       0.348630
            308       1689.675        860.541       0.337439       0.348630
            309       1416.324        702.112       0.331430       0.348630
            310       1453.305       1056.076       0.420851       0.348630
            311       1331.339        744.635       0.358692       0.348630
            312       1382.185        769.670       0.357678       0.348630
            313       1450.505        939.405       0.393071       0.348630
            314       1306.081       1136.287       0.465240       0.435478
            315       1165.702        997.922       0.461227       0.435478
            316       1462.471        676.831       0.316379       0.435478
            317       1310.574        948.297       0.419810       0.435478
            318       1303.436        884.488       0.404259       0.435478
            319       1253.928        839.634       0.401055       0.435478
            320       1583.367        596.500       0.273640       0.263077
            321       1522.934        626.527       0.291481       0.263077
            322       1766.047        890.956       0.335324       0.263077
            323       1588.965        387.214       0.195941       0.263077
            324       1796.945        894.885       0.332445       0.263077
            325       1504.793        739.139       0.329395       0.263077
            326       1388.173        491.617       0.261527       0.263077
            327       1303.907         33.216       0.024841       0.169023
            328       1155.548        357.428       0.236242       0.263077
            329       1546.086        427.066       0.216438       0.263077
            330       1527.863        503.049       0.247696       0.263077
            331       1524.792        548.426       0.264529       0.263077
            332       1807.264        555.010       0.234947       0.263077
            333       1485.697        590.645       0.284464       0.263077
            334       1659.842        452.881       0.214359       0.263077
            335       1706.036        580.895       0.254006       0.263077
            336       1632.136       1024.242       0.385578       0.348630
            337       1592.127       1034.186       0.393779       0.348630
            338       1799.163       1061.881       0.371152       0.348630
            339       1867.636       1161.229       0.383387       0.348630
            340       1804.385       1048.826       0.367595       0.348630
            341       1689.427       1166.292       0.408406       0.348630
            342       1656.109        965.715       0.368337       0.348630
            343       1681.021       1057.504       0.386158       0.348630
            344       1685.424       1114.172       0.397976       0.348630
            345       1403.887        589.894       0.295867       0.348630
            346       1279.742        443.668       0.257436       0.348630
            347       1308.152        635.071       0.326813       0.348630
            348       1308.144        551.641       0.296615       0.348630
            349       1324.947        545.127       0.291500       0.348630
            350       1291.965        631.001       0.328139       0.348630
            351       1286.963        644.137       0.333559       0.348630
            352       1291.525        614.763       0.322492       0.348630
            353       1401.756        820.607       0.369250       0.348630
            354       1356.433        922.989       0.404922       0.348630
            355       1511.585        888.411       0.370172       0.348630
            356       1141.036       1070.191       0.483981       0.435478
            357       1025.009        853.876       0.454459       0.435478
            358       1459.991        605.455       0.293135       0.348630
            359       1435.413        801.438       0.358288       0.348630
            360       1577.342        637.649       0.287879       0.263077
            361       1608.799        704.705       0.304605       0.263077
            362       1600.374        742.768       0.316997       0.263077
            363       1837.328        610.208       0.249315       0.263077
            364       1608.221        601.478       0.272199       0.263077
            365       1615.406        619.105       0.277065       0.263077
            366       1648.782        688.054       0.294438       0.263077
            367       1395.735        313.446       0.183389       0.169023
            368       1541.263        279.511       0.153512       0.169023
            369       1282.931        264.849       0.171115       0.169023
            370       1327.264        596.979       0.310241       0.348630
            371       1366.016        694.047       0.336906       0.348630
            372       1524.653        761.411       0.333066       0.348630
            373       1250.697        683.872       0.353501       0.348630
            374       1261.133        706.787       0.359154       0.348630
            375       1305.898        760.652       0.368078       0.348630
            376       1238.546        765.019       0.381829       0.348630
            377       1285.775        834.193       0.393493       0.348630
            378       1245.033        751.404       0.376373       0.348630
            379       1291.562        712.783       0.355619       0.348630
            380       1317.386        761.312       0.366245       0.348630
            381       1176.894        770.293       0.395593       0.348630
            382       1290.419        533.012       0.292313       0.263077
            383       1832.349        537.165       0.226698       0.263077
            384       1740.303        555.283       0.241892       0.263077
            385       1785.929        607.639       0.253863       0.263077
            386       1624.643        462.821       0.221714       0.263077
            387       1426.095        490.118       0.255774       0.263077
            388       1091.668        336.499       0.235616       0.263077
            389       1111.096        467.002       0.295927       0.263077
            390       1391.451        491.734       0.261118       0.263077
            391        849.682        423.861       0.332820       0.263077
            392        914.884        256.723       0.219120       0.263077
            393       1392.383        198.756       0.124914       0.169023
            394       1198.061       1402.761       0.539353       0.435478
            395       1135.810       1337.988       0.540864       0.435478
            396       1325.983       1349.499       0.504395       0.435478
            397       1129.951       1338.313       0.542208       0.435478
            398       1389.125       1315.290       0.486349       0.435478
            399       1229.054        656.875       0.348303       0.348630
            400       1238.709        661.328       0.348061       0.348630
            401       1616.747        475.652       0.227324       0.263077
            402       1654.622        679.160       0.291013       0.263077
            403       1370.963        652.563       0.322488       0.263077
            404       1609.493        741.361       0.315358       0.263077
            405       1684.919        540.599       0.242909       0.263077
            406       1698.413        597.377       0.260205       0.263077
            407       1749.395        611.582       0.259038       0.263077
            408       1555.406        790.445       0.336954       0.263077
            409       1633.366        724.203       0.307182       0.263077
            410       1461.326        655.519       0.309668       0.263077
            411       1507.965        454.963       0.231778       0.263077
            412       1535.662        539.458       0.259965       0.263077
            413       1473.754        309.981       0.173782       0.169023
            414       1456.244        319.105       0.179742       0.169023
            415       1405.414        296.048       0.173996       0.169023
            416       1465.518        456.257       0.237415       0.263077
            417       1458.222        394.983       0.213135       0.263077
            418       1430.676        540.642       0.274254       0.263077
            419       1407.714        434.664       0.235925       0.263077
            420       1431.988        485.992       0.253388       0.263077
            421       1528.117        469.352       0.234973       0.263077
            422       1140.308        572.455       0.334229       0.348630
            423       1168.390        541.720       0.316775       0.348630
            424       1031.994        495.530       0.324401       0.348630
            425       1151.004        520.199       0.311272       0.348630
            426       1157.319        542.171       0.319020       0.348630
            427       1081.715        593.675       0.354350       0.348630
            428       1241.657        539.203       0.302777       0.348630
            429       1324.695        590.211       0.308219       0.348630
            430       1375.718        632.468       0.314945       0.348630
            431       1168.704        627.383       0.349305       0.348630
            432       1481.968        675.413       0.313071       0.348630
            433       1586.694        626.134       0.282957       0.263077
            434       1740.901        709.009       0.289402       0.263077
            435       1438.744        655.423       0.312975       0.263077
            436       1560.157        648.803       0.293714       0.263077
            437       1631.918        685.802       0.295895       0.263077
            438       1526.616        674.998       0.306592       0.263077
            439       1373.838        318.581       0.188240       0.169023
            440       1474.955        182.667       0.110198       0.169023
            441       1502.903        157.190       0.094687       0.169023
            442       1484.832        322.520       0.178449       0.169023
            443       1429.025        466.745       0.246203       0.169023
            444       1363.972        381.585       0.218603       0.169023
            445       1402.050        266.503       0.159721       0.169023
            446       1499.750        344.279       0.186699       0.169023
            447       1534.081        668.636       0.303551       0.263077
            448       1438.675        520.503       0.265674       0.263077
            449       1442.202        437.361       0.232693       0.263077
            450       1408.233        459.396       0.245978       0.263077
            451       1426.436        595.200       0.294415       0.263077
            452       1541.608        616.149       0.285551       0.263077
            453       1576.823        599.905       0.275599       0.263077
            454       1468.638        680.318       0.316581       0.263077
            455       1499.554        562.509       0.272789       0.263077
            456       1513.651        643.785       0.298403       0.263077
            457       1522.246        596.086       0.281394       0.263077
            458       1564.150        679.832       0.302958       0.263077
            459       1528.909        700.855       0.314318       0.263077
            460       1573.183        636.302       0.287987       0.263077
            461       1773.501        652.269       0.268892       0.263077
            462       1796.229        675.817       0.273384       0.263077
            463       1653.603        546.100       0.248261       0.263077
            464       1671.879        880.022       0.344850       0.263077
            465       1677.754        730.869       0.303439       0.263077
            466       1822.560        504.305       0.216732       0.263077
            467       1825.592        647.045       0.261682       0.263077
            468       1764.470        845.707       0.324004       0.263077
            469       2191.667        419.994       0.160815       0.169023
            470       2134.271        448.901       0.173779       0.169023
            471       1685.753        523.080       0.236813       0.263077
            472       1634.967        394.105       0.194229       0.263077
            473       1587.634        556.381       0.259504       0.263077
            474       1645.454        394.574       0.193416       0.263077
            475       1611.383        495.142       0.235052       0.263077
            476       1327.057        681.236       0.339211       0.263077
            477       1870.425       1015.235       0.351821       0.263077
            478       1848.919        478.482       0.205586       0.169023
            479       1974.247        488.047       0.198208       0.169023
            480       1998.671        444.002       0.181769       0.169023
            481       2085.794        508.406       0.195978       0.169023
            482       1984.070        550.357       0.217152       0.169023
            483       2007.818        429.884       0.176348       0.169023
            484       2038.824        480.539       0.190738       0.169023
            485       2038.905        498.995       0.196617       0.169023
            486       1929.292        579.185       0.230891       0.169023
            487       1657.625        746.707       0.310567       0.348630
            488       1499.284       1168.985       0.438106       0.348630
            489       1636.366       1010.542       0.381782       0.348630
            490       1612.696        828.223       0.339308       0.348630
            491       1110.134        890.286       0.445050       0.435478
            492       1359.867       1118.065       0.451209       0.435478
            493       1507.474        889.867       0.371189       0.348630
            494       1590.345        907.479       0.363308       0.348630
            495       1684.690       1041.196       0.381966       0.348630
            496       1385.490        892.323       0.391745       0.348630
            497       1348.039        778.270       0.366019       0.348630
            498       1532.689        922.883       0.375832       0.348630
            499       1488.292        888.843       0.373914       0.348630
            500       1748.994        564.365       0.243959       0.263077
            501       2149.518        487.987       0.185018       0.263077
            502       2088.126        815.561       0.280871       0.263077
            503       1734.320        481.798       0.217406       0.263077
            504       1985.289        334.685       0.144262       0.169023
            505       1817.956        244.316       0.118469       0.169023
            506       2196.888        480.556       0.179483       0.169023
            507       1853.766        406.685       0.179913       0.169023
            508       1621.745        312.373       0.161507       0.169023
            509       1909.069        782.975       0.290848       0.263077
            510       1890.347        783.876       0.293123       0.263077
            511       1761.026        839.558       0.322835       0.263077
            512       1693.277        890.831       0.344735       0.263077
            513       1631.143        785.488       0.325034       0.263077
            514       1806.435        726.832       0.286915       0.263077
            515       1951.517        610.276       0.238222       0.263077
            516       1742.244        548.095       0.239307       0.263077
            517       1655.827        528.186       0.241842       0.263077
            518       1784.822        551.387       0.236018       0.263077
            519       2286.823        712.737       0.237614       0.263077
            520       1934.371        641.724       0.249107       0.263077
            521       1778.145        685.274       0.278180       0.263077
            522       1679.225        526.094       0.238557       0.263077
            523       1867.865        597.574       0.242380       0.263077
            524       1614.964        554.927       0.255740       0.263077
            525       1712.833        846.681       0.330798       0.263077
            526       1810.211        930.676       0.339553       0.263077
            527       2038.525        862.930       0.297413       0.263077
            528       2172.352        838.152       0.278409       0.263077
            529       2017.050        860.033       0.298925       0.263077
            530       2026.900       1030.888       0.337135       0.263077
            531       2092.018        923.013       0.306137       0.263077
            532       2410.269        835.847       0.257492       0.263077
            533       2158.906        762.115       0.260907       0.263077
            534       1831.098        872.838       0.322803       0.263077
            535       2008.259        877.954       0.304189       0.263077
            536       2195.240        665.855       0.232727       0.263077
            537       1890.207        855.652       0.311615       0.263077
            538       1660.435        614.054       0.269974       0.263077
            539       2033.732        627.386       0.235760       0.263077
            540       1848.117        813.525       0.305648       0.263077
            541       2388.423        784.729       0.247303       0.263077
            542       2070.330        471.497       0.185495       0.169023
            543       1992.768        542.687       0.214039       0.169023
            544       2059.262        400.903       0.162958       0.169023
            545       1838.017        284.069       0.133863       0.169023
            546       1571.728        611.490       0.280087       0.263077
            547       1767.355        582.165       0.247780       0.263077
            548       1612.409        585.616       0.266428       0.263077
            549       1754.236        449.888       0.204112       0.263077
            550       1470.903        565.283       0.277619       0.263077
            551       1530.551        447.409       0.226197       0.263077
            552       2126.141        491.069       0.187631       0.263077
            553       2178.245        620.348       0.221664       0.263077
            554       1697.110        768.147       0.311589       0.263077
            555       1776.736        704.624       0.283967       0.263077
            556       1818.330        662.830       0.267145       0.263077
            557       1833.207        626.381       0.254669       0.263077
            558       1721.224        567.886       0.248081       0.263077
            559       2114.829        676.198       0.242276       0.263077
            560       1652.097        742.112       0.309961       0.263077
            561       1664.116        620.822       0.271702       0.263077
            562       1773.785        316.107       0.151255       0.169023
            563       1754.704        456.536       0.206461       0.169023
            564       1691.355        531.021       0.238943       0.169023
            565       1556.981        467.190       0.230805       0.169023
            566       1451.447        294.019       0.168447       0.169023
            567       1784.507        477.848       0.211217       0.169023
            568       1763.434        374.694       0.175244       0.169023
            569       2006.658       1291.999       0.391674       0.348630
            570       1701.433       1008.003       0.372034       0.348630
            571       1684.155        933.677       0.356660       0.348630
            572       1695.082        395.542       0.189198       0.169023
            573       1671.591        938.931       0.359672       0.169023
            574       1675.684       -120.470      -0.077462       0.169023
            575       1394.296         41.241       0.028728       0.169023
            576       1039.431         84.777       0.075410       0.169023
            577       1369.873        295.848       0.177609       0.169023
            578       1069.314         84.539       0.073267       0.169023
            579       1293.172        207.311       0.138163       0.169023
            580       1416.889        394.953       0.217984       0.169023
            581       1920.307        557.871       0.225113       0.169023
            582       2082.919        813.326       0.280821       0.169023
            583       2134.751        364.322       0.145783       0.169023
            584       2329.421        461.205       0.165269       0.169023
            585       2377.199        408.303       0.146582       0.169023
            586       2505.382        487.619       0.162920       0.169023
            587       2698.282        488.968       0.153414       0.169023
            588       2450.667        433.721       0.150368       0.169023
            589       2525.000        495.632       0.164082       0.169023
            590       2585.059        556.903       0.177247       0.169023
            591       2487.831        729.319       0.226697       0.169023
            592       2534.238        945.158       0.271644       0.169023
            593       2319.085        674.846       0.225405       0.169023
            594       2152.850        653.803       0.232948       0.169023
            595       2293.795        359.901       0.135623       0.169023
            596       2568.068        562.135       0.179584       0.169023
            597       1802.852        683.101       0.274784       0.169023
            598       2192.120        666.265       0.233091       0.169023
            599       2095.396        275.285       0.116121       0.169023
            600       1709.384        292.913       0.146288       0.169023
            601       1668.337        593.548       0.262413       0.263077
            602       1797.089        590.922       0.247454       0.263077
            603       1767.279        607.064       0.255677       0.263077
            604       1668.135        634.621       0.275592       0.263077
            605       1677.550        711.022       0.297677       0.263077
            606       1849.316        532.214       0.223476       0.263077
            607       1723.263        649.294       0.273669       0.263077
            608       1850.821        505.088       0.214392       0.263077
            609       1749.815        404.571       0.187789       0.169023
            610       1787.717        234.462       0.115945       0.169023
            611       1844.345        284.616       0.133688       0.169023
            612       1711.385         50.144       0.028466       0.169023
            613       2182.612        118.790       0.051616       0.169023
            614       2038.862        112.934       0.052484       0.169023
            615       2348.525        427.560       0.154015       0.169023
            616       2254.763        210.487       0.085381       0.169023
            617       2108.757         96.510       0.043764       0.169023
            618       2319.939        237.504       0.092868       0.169023
            619       1982.328        243.211       0.109282       0.169023
            620       2208.009        491.883       0.182186       0.169023
            621       1738.341        528.167       0.233031       0.263077
            622       1852.220        609.403       0.247562       0.263077
            623       1888.615        753.063       0.285070       0.263077
            624       1930.947        705.009       0.267458       0.263077
            625       1826.880        613.706       0.251459       0.263077
            626       1711.452        775.475       0.311820       0.263077
            627       1948.278        669.382       0.255718       0.263077
            628       1976.818        739.957       0.272366       0.263077
            629       2005.518        691.049       0.256270       0.263077
            630       1964.451        581.441       0.228384       0.263077
            631       2031.197        289.601       0.124785       0.169023
            632       1772.570        381.457       0.177090       0.169023
            633       1731.380        128.613       0.069147       0.169023
            634       1955.909        436.376       0.182410       0.169023
            635       1581.159        293.539       0.156579       0.169023
            636       1818.269        359.404       0.165040       0.169023
            637       2098.155        724.837       0.256762       0.263077
            638       2034.195        699.268       0.255818       0.263077
            639       2160.033        616.276       0.221977       0.263077
            640       1754.071        537.083       0.234416       0.263077
            641       1971.116        792.663       0.286804       0.263077
            642       2051.971        649.044       0.240296       0.263077
            643       1859.154        400.865       0.177372       0.263077
            644       1666.161        593.952       0.262797       0.263077
            645       1598.552        526.491       0.247755       0.263077
            646       1496.003        517.714       0.257094       0.263077
            647       1637.751        476.173       0.225256       0.263077
            648       1598.137        585.219       0.268037       0.263077
            649       1607.161        408.061       0.202489       0.169023
            650       1995.893        377.793       0.159159       0.169023
