# Supplementary material for: The role of auxiliary domains in modulating CHD4 activity suggests mechanistic commonality between enzyme families
Source: Nat Commun. 2022 Dec 6;13:7524. doi: 10.1038/s41467-022-35002-0 (PMC9726900; doi:10.1038/s41467-022-35002-0)
Supplement: Supplementary file 6 — source data [file 41467_2022_35002_MOESM6_ESM.zip › smFRET_Source_data/figure_7A/A/CHD4(499-1912) 1mM ATP 200ms/25.dat]

              1       4851.988       5552.659       0.533671       0.542379
              2       4725.567       5823.064       0.552021       0.542379
              3       5391.841       6447.467       0.544581       0.542379
              4       4323.566       6876.822       0.613981       0.617316
              5       3271.312       6749.085       0.673535       0.617316
              6       4826.734       6935.961       0.589657       0.617316
              7       3418.845       6737.894       0.663391       0.617316
              8       4050.802       6735.843       0.624461       0.617316
              9       5222.324       6562.117       0.556846       0.542379
             10       4805.597       5645.203       0.540169       0.542379
             11       4344.993       5073.353       0.538667       0.542379
             12       4671.357       5886.927       0.557565       0.542379
             13       3949.353       6844.100       0.634097       0.542379
             14       4522.205       4881.320       0.519095       0.542379
             15       4587.267       5480.123       0.544344       0.542379
             16       4747.132       5666.175       0.544128       0.542379
             17       4692.423       5670.095       0.547173       0.542379
             18       4692.560       5722.165       0.549430       0.542379
             19       4415.038       5626.555       0.560325       0.542379
             20       4617.559       5651.179       0.550329       0.542379
             21       4942.411       5713.449       0.536179       0.542379
             22       4667.813       5689.780       0.549334       0.542379
             23       4534.306       5553.569       0.550519       0.542379
             24       4575.856       5579.648       0.549421       0.542379
             25       4894.920       5738.527       0.539668       0.542379
             26       4956.802       5482.425       0.525175       0.542379
             27       4968.135       5395.056       0.520598       0.542379
             28       4275.924       4795.118       0.528618       0.542379
             29       5389.676       4295.591       0.443518       0.542379
             30       3984.703       4943.335       0.553687       0.542379
             31       3993.424       5253.620       0.568140       0.542379
             32       3997.378       4822.434       0.546773       0.542379
             33       4228.683       5324.356       0.557347       0.542379
             34       4534.969       5225.928       0.535394       0.542379
             35       4991.003       5253.987       0.512835       0.542379
             36       4751.706       5288.828       0.526748       0.542379
             37       4528.135       5282.909       0.538466       0.542379
             38       4831.650       5258.611       0.521157       0.542379
             39       4723.583       5397.262       0.533282       0.542379
             40       3416.997       5883.337       0.632594       0.617316
             41       3903.552       6258.176       0.615857       0.617316
             42       3973.577       6212.348       0.609895       0.617316
             43       3342.030       6628.674       0.664815       0.617316
             44       4072.066       6148.986       0.601600       0.617316
             45       3410.818       6594.602       0.659103       0.617316
             46       4045.929       6432.739       0.613889       0.617316
             47       4637.907       6069.555       0.566853       0.542379
             48       4959.745       5085.079       0.506239       0.542379
             49       4344.321       4480.271       0.507703       0.542379
             50       4792.249       5552.146       0.536730       0.542379
             51       4861.910       5553.292       0.533191       0.542379
             52       5472.060       5325.944       0.493234       0.542379
             53       5225.968       5211.533       0.499309       0.542379
             54       4401.815       5408.465       0.551306       0.542379
             55       4027.171       5463.207       0.575657       0.542379
             56       4199.874       5405.791       0.562771       0.542379
             57       4125.319       5283.911       0.561567       0.542379
             58       4726.935       5233.991       0.525452       0.542379
             59       4144.944       5407.239       0.566074       0.542379
             60       3858.341       5660.473       0.594662       0.542379
             61       4345.409       5354.906       0.552034       0.542379
             62       4236.228       5505.939       0.565166       0.542379
             63       5215.214       5732.569       0.523628       0.542379
             64       4741.051       5613.779       0.542141       0.542379
             65       4612.237       5408.344       0.539724       0.542379
             66       4672.396       6063.222       0.564776       0.542379
             67       4691.295       5905.325       0.557284       0.542379
             68       5012.809       5388.834       0.518075       0.542379
             69       4594.093       4909.446       0.516591       0.542379
             70       3651.744       5469.522       0.599645       0.542379
             71       3900.945       5267.166       0.574509       0.542379
             72       3798.155       4921.999       0.564439       0.542379
             73       3581.837       4922.341       0.578814       0.542379
             74       3668.934       4954.984       0.574563       0.542379
             75       3653.142       5480.449       0.600032       0.542379
             76       3815.759       5121.303       0.573041       0.542379
             77       4569.572       5746.249       0.557033       0.542379
             78       5010.722       5417.684       0.519512       0.542379
             79       5128.387       5385.619       0.512233       0.542379
             80       4888.535       5354.164       0.522730       0.542379
             81       4630.287       5286.848       0.533102       0.542379
             82       5508.936       5283.133       0.489538       0.542379
             83       4396.658       4951.397       0.529671       0.542379
             84       4906.296       5520.427       0.529450       0.542379
             85       4837.067       5471.846       0.530788       0.542379
             86       5469.401       1944.793       0.262307       0.170705
             87       6383.369        860.718       0.118817       0.170705
             88       6806.632        785.425       0.103454       0.170705
             89       5581.199        653.855       0.104868       0.170705
             90       4616.097        505.194       0.098646       0.170705
