# Supplementary material for: The role of auxiliary domains in modulating CHD4 activity suggests mechanistic commonality between enzyme families
Source: Nat Commun. 2022 Dec 6;13:7524. doi: 10.1038/s41467-022-35002-0 (PMC9726900; doi:10.1038/s41467-022-35002-0)
Supplement: Supplementary file 6 — source data [file 41467_2022_35002_MOESM6_ESM.zip › smFRET_Source_data/figure_7A/A/CHD4(499-1912) 1mM ATP 200ms/24.dat]

              1        850.014       4056.145       0.826746       0.769400
              2        735.956       4037.103       0.845810       0.769400
              3        954.471       4193.498       0.814593       0.769400
              4       1034.507       4404.206       0.809788       0.769400
              5        943.924       4532.497       0.827639       0.769400
              6       1160.266       4419.295       0.792051       0.769400
              7        986.820       4380.762       0.816152       0.769400
              8       1089.881       4215.701       0.794578       0.769400
              9       1110.487       4040.437       0.784410       0.769400
             10       1120.988       3728.506       0.768844       0.769400
             11        860.779       4099.554       0.826468       0.769400
             12       1111.992       3898.822       0.778082       0.769400
             13        910.380       3883.075       0.810079       0.769400
             14        932.885       3940.920       0.808592       0.769400
             15        906.382       4321.266       0.826618       0.769400
             16        850.863       4163.264       0.830307       0.769400
             17        810.189       3914.639       0.828525       0.769400
             18        976.339       4044.124       0.805528       0.769400
             19       2700.770       1678.553       0.383291       0.339914
             20       2709.412       1723.055       0.388735       0.339914
             21       2709.361       1745.839       0.391865       0.339914
             22       2573.061       1394.661       0.351502       0.339914
             23       2609.631       1381.358       0.346119       0.339914
             24       2272.717       1475.988       0.393733       0.339914
             25       2604.434       1395.196       0.348831       0.339914
             26       2878.019       1113.697       0.279002       0.339914
             27       2490.356       1378.030       0.356229       0.339914
             28       2725.948       1156.084       0.297804       0.339914
             29       2762.855        981.052       0.262040       0.339914
             30       2593.570        990.935       0.276450       0.339914
             31       2285.495       1281.878       0.359334       0.339914
             32       2072.466       1714.112       0.452681       0.339914
             33       2187.185       1449.925       0.398648       0.339914
             34       2066.480       1571.590       0.431984       0.339914
             35       1467.065       4131.080       0.737937       0.769400
             36       1582.425       4153.337       0.724113       0.769400
             37       1604.607       4067.709       0.717116       0.769400
             38       1597.438       4076.201       0.718446       0.769400
             39       1690.440       3947.567       0.700171       0.769400
             40       1614.389       4010.693       0.713002       0.769400
             41       1651.271       4099.960       0.712884       0.769400
             42       1710.508       4109.376       0.706092       0.769400
             43       1698.925       3815.397       0.691907       0.769400
             44       1712.221       3918.693       0.695925       0.769400
             45       1579.797       3853.698       0.709249       0.769400
             46       1821.732       3889.144       0.681007       0.769400
             47       1562.355       5019.381       0.762623       0.769400
             48       1412.807       4758.843       0.771081       0.769400
             49       1734.091       4365.422       0.715700       0.769400
             50       1709.662       4390.186       0.719721       0.769400
             51       1602.910       4431.019       0.734350       0.769400
             52       1667.446       4462.885       0.728001       0.769400
             53       1622.568       4267.190       0.724510       0.769400
             54       1690.822       4322.960       0.718842       0.769400
             55       1705.505       4493.158       0.724859       0.769400
             56       1598.636       4464.937       0.736354       0.769400
             57       1501.183       4351.526       0.743506       0.769400
             58       1832.006       3482.216       0.655264       0.769400
             59       1989.267       3793.988       0.656030       0.769400
             60       1475.046       4269.992       0.743249       0.769400
             61       1160.190       3926.398       0.771912       0.769400
             62       1156.136       3818.815       0.767609       0.769400
             63       1241.790       3761.036       0.751782       0.769400
             64       1187.652       3777.606       0.760808       0.769400
             65       1310.261       3885.647       0.747828       0.769400
             66       1146.071       3509.825       0.753845       0.769400
             67       1186.959       3818.446       0.762865       0.769400
             68       1258.570       3789.177       0.750667       0.769400
             69       1414.153       3865.991       0.732175       0.769400
             70       1299.157       3839.534       0.747181       0.769400
             71        863.867       3345.792       0.794789       0.769400
             72       1152.060       3147.352       0.732042       0.769400
             73        833.947       2296.276       0.733582       0.769400
             74       1071.622       2618.139       0.709569       0.769400
             75       1499.505       4643.249       0.755890       0.769400
             76       1439.267       4519.008       0.758442       0.769400
             77       1536.585       4128.025       0.728739       0.769400
             78        989.635       4131.348       0.806749       0.769400
             79        618.497       4088.134       0.868590       0.769400
             80        951.558       3877.891       0.802968       0.769400
             81        672.307       4093.360       0.858927       0.769400
             82        764.499       3913.773       0.836585       0.769400
             83        968.610       3844.290       0.798747       0.769400
             84       1092.805       4195.541       0.793356       0.769400
             85       1182.279       4728.042       0.799964       0.769400
             86        912.063       4424.915       0.829105       0.769400
             87        640.677       4207.680       0.867857       0.769400
             88       1111.733       4638.942       0.806678       0.769400
             89        742.253       4531.458       0.859254       0.769400
             90        862.156       3938.557       0.820411       0.769400
             91        846.733       3707.024       0.814058       0.769400
             92        942.239       3659.818       0.795257       0.769400
             93       1018.457       3718.285       0.784988       0.769400
             94        827.723       3667.696       0.815874       0.769400
             95        906.417       3807.707       0.807723       0.769400
             96        931.348       3649.906       0.796705       0.769400
             97        927.290       3767.531       0.802487       0.769400
             98        853.524       3562.686       0.806729       0.769400
             99        744.764       4179.560       0.848758       0.769400
            100        670.271       4181.303       0.861845       0.769400
            101       1111.534       4106.775       0.786993       0.769400
            102       1141.106       4336.700       0.791686       0.769400
            103       1150.693       3911.163       0.772674       0.769400
            104       1356.570       4130.316       0.752761       0.769400
            105       1123.148       4752.837       0.808858       0.769400
            106       1118.836       4689.269       0.807366       0.769400
            107       1198.878       3636.483       0.752060       0.769400
            108        866.471       2902.927       0.770130       0.769400
            109       1334.559       3375.889       0.716681       0.769400
            110        879.602       2904.919       0.767579       0.769400
            111        909.634       3283.599       0.783071       0.769400
            112       1104.381       1706.635       0.607124       0.769400
            113       3087.578        873.532       0.220527       0.226708
            114       3282.790        858.259       0.207256       0.226708
            115       3283.620        869.735       0.209405       0.226708
            116       3449.940        879.598       0.203162       0.226708
            117       2886.459        909.355       0.239568       0.226708
            118       3589.275       1172.677       0.246260       0.226708
            119       3318.957        868.769       0.207456       0.226708
            120       3099.521        955.183       0.235574       0.226708
            121       3196.973        885.669       0.216935       0.226708
            122       3000.982       1528.736       0.337490       0.226708
            123       2915.226       1219.846       0.295000       0.226708
            124       3314.048        890.650       0.211823       0.226708
            125       3098.390       1033.275       0.250087       0.226708
            126       3252.260        962.413       0.228348       0.226708
            127       3172.793        878.232       0.216793       0.226708
            128       3353.175        584.945       0.148534       0.226708
            129       2924.607        871.446       0.229566       0.226708
            130       3535.264        843.723       0.192675       0.226708
            131       3481.370        667.779       0.160944       0.226708
            132       3452.531        613.927       0.150973       0.226708
            133       3070.172        688.262       0.183125       0.226708
            134       3286.308        846.839       0.204890       0.226708
            135       3090.396        708.666       0.186537       0.226708
            136       3310.284        844.571       0.203273       0.226708
            137       3326.793        683.589       0.170455       0.226708
            138       2951.438        684.482       0.188256       0.226708
            139       2672.952        806.236       0.231731       0.226708
            140       2615.142       1118.372       0.299549       0.226708
            141       3075.470       1040.518       0.252799       0.226708
            142       2860.215        632.386       0.181064       0.226708
            143       2960.063        711.959       0.193887       0.226708
            144       2907.657        729.181       0.200499       0.226708
            145       2851.725        718.146       0.201169       0.226708
            146       3084.760        638.452       0.171479       0.226708
            147       3218.763        548.189       0.145526       0.226708
            148       3475.710        618.759       0.151121       0.226708
            149       3866.530        835.424       0.177676       0.226708
            150       3108.007        679.826       0.179476       0.226708
            151       3952.660        764.801       0.162121       0.226708
            152       3919.928        796.760       0.168924       0.226708
            153       3192.065        932.928       0.226165       0.226708
            154       3453.232       1506.033       0.303681       0.226708
            155       3434.426       1419.456       0.292437       0.226708
            156       3231.383        580.382       0.152261       0.226708
            157       3233.679        972.235       0.231159       0.226708
            158       3829.824       1202.455       0.238948       0.226708
            159       3696.045       1207.408       0.246236       0.226708
            160       3571.139       1023.686       0.222791       0.226708
            161       3259.098       1028.601       0.239896       0.226708
            162       3064.476       1030.221       0.251599       0.226708
            163       3355.471       1032.930       0.235377       0.226708
            164       3360.619       1094.769       0.245718       0.226708
            165       2357.037        864.485       0.268347       0.226708
            166       2654.922        918.119       0.256957       0.226708
            167       2559.924       1008.760       0.282670       0.226708
            168       2968.276        656.332       0.181077       0.226708
            169       3063.307        908.296       0.228698       0.226708
            170       2938.798       1154.177       0.281990       0.226708
            171       2938.162       1105.284       0.273352       0.226708
            172       2737.471        932.474       0.254084       0.226708
            173       2827.606        811.686       0.223034       0.226708
            174       3040.861       1153.517       0.275015       0.226708
            175       3221.161        995.131       0.236020       0.226708
            176       3561.827        690.876       0.162456       0.226708
            177       3013.412       1056.747       0.259633       0.226708
            178       2584.163       1206.610       0.318302       0.226708
            179       2530.722       1180.909       0.318164       0.226708
            180       2906.122       1204.802       0.293073       0.226708
            181       2790.735       1132.233       0.288616       0.226708
            182       3250.005       1146.507       0.260777       0.226708
            183       3013.423       1219.491       0.288097       0.226708
            184       2674.050       1168.525       0.304099       0.226708
            185       2836.375       1096.455       0.278795       0.226708
            186       3420.678       1168.574       0.254633       0.226708
            187       3352.120        912.294       0.213932       0.226708
            188       3314.734        927.214       0.218582       0.226708
            189       2990.865       1429.671       0.323416       0.226708
            190       2853.543       1081.783       0.274890       0.226708
            191       2717.095        928.922       0.254777       0.226708
            192       2707.807        865.040       0.242115       0.226708
            193       2851.660        931.558       0.246234       0.226708
            194       3467.297        943.366       0.213883       0.226708
            195       3447.233        900.128       0.207052       0.226708
            196       3138.797        901.068       0.223044       0.226708
            197       3005.903        796.278       0.209427       0.226708
            198       2881.098        954.414       0.248836       0.226708
            199       2866.285        812.947       0.220956       0.226708
            200       2921.398        787.100       0.212242       0.226708
            201       2987.074        851.047       0.221735       0.226708
            202       2957.307        785.272       0.209821       0.226708
            203       2799.298        754.860       0.212388       0.226708
            204       2831.840        736.135       0.206317       0.226708
            205       3323.154        885.699       0.210437       0.226708
            206       3275.177        882.663       0.212289       0.226708
            207       3148.331        675.075       0.176564       0.226708
            208       3122.074        780.314       0.199958       0.226708
            209       3225.782        715.986       0.181641       0.226708
            210       3187.453        665.782       0.172785       0.226708
            211       3030.707        786.245       0.205988       0.226708
            212       3232.190        721.202       0.182426       0.226708
            213       3476.057        681.565       0.163931       0.226708
            214       3367.272        699.683       0.172041       0.226708
            215       3051.940        800.379       0.207765       0.226708
            216       3674.059        871.317       0.191693       0.226708
            217       4029.975        668.713       0.142319       0.226708
            218       3419.803        483.394       0.123846       0.226708
            219       2742.885       1270.327       0.316536       0.339914
            220       2710.170       1251.651       0.315928       0.339914
            221       2583.629       1326.884       0.339312       0.339914
            222       2506.637       1282.913       0.338540       0.339914
            223       2652.868       1335.489       0.334847       0.339914
            224       2669.458       1305.305       0.328398       0.339914
            225       2734.753       1152.243       0.296435       0.339914
            226       2718.968       1046.290       0.277880       0.339914
            227       2652.745       1109.541       0.294911       0.339914
            228       2660.953       1105.807       0.293570       0.339914
            229       2618.111       1123.954       0.300357       0.339914
            230       2634.938       1062.548       0.287370       0.339914
            231       2696.769       1096.726       0.289107       0.339914
            232       2517.840       1204.883       0.323656       0.339914
            233       2624.827       1092.792       0.293950       0.339914
            234       3085.290        778.274       0.201439       0.226708
            235       3240.740        830.223       0.203938       0.226708
            236       3882.880        485.036       0.111045       0.226708
            237       3462.962        547.087       0.136429       0.226708
            238       2927.349        978.720       0.250564       0.226708
            239       3225.285        765.509       0.191819       0.226708
            240       2981.607        665.982       0.182581       0.226708
            241       2592.359        771.680       0.229391       0.226708
            242       2596.338        447.800       0.147102       0.226708
            243       2537.232        923.025       0.266750       0.226708
            244       2671.136        646.041       0.194756       0.226708
            245       2781.210        506.650       0.154097       0.226708
            246       2261.951       1169.696       0.340856       0.226708
            247       2569.453       1002.742       0.280707       0.226708
            248       2948.808        926.173       0.239014       0.226708
            249       2984.340        787.810       0.208849       0.226708
            250       2757.900       1224.199       0.307426       0.226708
            251       2835.722        877.890       0.236398       0.226708
            252       2839.836        727.124       0.203850       0.226708
            253       2788.596        729.998       0.207469       0.226708
            254       2682.200        786.202       0.226676       0.226708
            255       2537.336        932.807       0.268809       0.226708
            256       2821.450        722.782       0.203932       0.226708
            257       2632.859        775.413       0.227509       0.226708
            258       2664.703        911.016       0.254778       0.226708
            259       2813.923        838.289       0.229529       0.226708
            260       2711.523        568.010       0.173198       0.226708
            261       2828.011        966.064       0.254624       0.226708
            262       2902.882       1103.837       0.275497       0.226708
            263       2617.297       1069.274       0.290046       0.226708
            264       2875.729       1138.803       0.283670       0.226708
            265       2744.876       1104.745       0.286975       0.226708
            266       3030.278        930.726       0.234972       0.226708
            267       2650.672        816.083       0.235403       0.226708
            268       2688.665        850.765       0.240368       0.226708
            269       2861.424        887.996       0.236836       0.226708
            270       2556.033        832.713       0.245729       0.226708
            271       2641.883        925.367       0.259406       0.226708
            272       2630.654        835.412       0.241026       0.226708
            273       2698.161        813.506       0.231658       0.226708
            274       3010.546        926.498       0.235328       0.226708
            275       2862.058        865.015       0.232090       0.226708
            276       2841.403        889.388       0.238391       0.226708
            277       2731.328        908.957       0.249694       0.226708
            278       2575.845       1510.175       0.369596       0.339914
            279       2313.022       1352.970       0.369060       0.339914
            280       2598.337       1544.383       0.372794       0.339914
            281       2511.352       1449.493       0.365955       0.339914
            282       2525.975       1656.756       0.396094       0.339914
            283       2819.292       1460.193       0.341208       0.339914
            284       2978.147       1059.533       0.262411       0.226708
            285       3003.713        922.690       0.234996       0.226708
            286       2973.077        873.463       0.227078       0.226708
            287       3015.675        778.709       0.205227       0.226708
            288       2839.005        944.818       0.249699       0.226708
            289       3025.485       1202.464       0.284408       0.226708
            290       2996.060        939.545       0.238729       0.226708
            291       2739.319        836.861       0.234010       0.226708
            292       2978.118        726.982       0.196211       0.226708
            293       3087.972        810.104       0.207822       0.226708
            294       3398.041        848.544       0.199818       0.226708
            295       2900.451        818.430       0.220074       0.226708
            296       2955.997        747.128       0.201756       0.226708
            297       3255.158        797.167       0.196718       0.226708
            298       3348.856        791.267       0.191122       0.226708
            299       3107.980       1386.150       0.308436       0.339914
            300       2899.558       1410.749       0.327297       0.339914
            301       2604.577       1775.727       0.405389       0.339914
            302       2607.465       2005.001       0.434692       0.339914
            303       3367.771       1074.399       0.241864       0.226708
            304       2792.376        885.607       0.240786       0.226708
            305       2841.837        996.959       0.259706       0.226708
            306       3123.547        903.338       0.224327       0.226708
            307       2312.642        987.800       0.299293       0.226708
            308       2748.630        704.707       0.204066       0.226708
            309       2765.117        792.849       0.222838       0.226708
            310       2649.181        637.814       0.194042       0.226708
            311       2679.622        868.237       0.244721       0.226708
            312       3103.372        856.206       0.216237       0.226708
            313       2904.875        802.730       0.216509       0.226708
            314       2980.423        848.841       0.221672       0.226708
            315       2961.369        712.230       0.193878       0.226708
            316       3052.971       1434.319       0.319640       0.226708
            317       3185.350       1047.003       0.247381       0.226708
            318       3174.310       1010.920       0.241545       0.226708
            319       3410.171       1152.571       0.252605       0.226708
            320       3075.010        915.427       0.229405       0.226708
            321       3239.571       1051.420       0.245030       0.226708
            322       3494.571       1115.912       0.242038       0.226708
            323       3245.097       1206.048       0.270952       0.226708
            324       3455.833        756.676       0.179626       0.226708
            325       2635.036       1056.898       0.286272       0.226708
            326       2121.100        968.806       0.313539       0.226708
            327       2679.341       1227.797       0.314245       0.226708
            328       2869.763        993.017       0.257073       0.226708
            329       3020.902       1224.649       0.288455       0.226708
            330       2911.562       1287.580       0.306629       0.226708
            331       2692.283       1114.314       0.292732       0.226708
            332       2501.251        996.321       0.284861       0.226708
            333       2943.711        824.026       0.218706       0.226708
            334       3237.651        731.780       0.184354       0.226708
            335       3394.908        702.621       0.171474       0.226708
            336       3283.524        663.301       0.168059       0.226708
            337       3289.516        774.346       0.190544       0.226708
            338       3387.977        770.649       0.185313       0.226708
            339       3500.290        920.759       0.208267       0.226708
            340       3293.756       1061.570       0.243741       0.226708
            341       3084.843       1187.446       0.277941       0.226708
            342       3348.449        992.241       0.228591       0.226708
            343       2927.112       1229.087       0.295724       0.226708
            344       2502.866       1097.020       0.304737       0.226708
            345       2776.378        879.146       0.240498       0.226708
            346       2512.393        776.231       0.236035       0.226708
            347       3143.790        941.360       0.230435       0.226708
            348       3382.993       1067.907       0.239931       0.226708
            349       3518.706        972.169       0.216476       0.226708
            350       2863.163        835.402       0.225872       0.226708
            351       3408.032        806.061       0.191277       0.226708
            352       3266.449        846.492       0.205812       0.226708
            353       3358.767        279.598       0.076847       0.226708
            354       2744.607        553.058       0.167712       0.226708
            355       3043.368        945.544       0.237043       0.226708
            356       3002.129       1128.086       0.273130       0.226708
            357       2953.604        947.498       0.242880       0.226708
            358       3194.498        613.894       0.161195       0.226708
            359       3034.059        919.118       0.232501       0.226708
            360       3187.514        777.985       0.196188       0.226708
            361       3183.792        872.991       0.215193       0.226708
            362       3127.547        679.541       0.178494       0.226708
            363       2836.967        776.693       0.214933       0.226708
            364       3331.112        879.941       0.208960       0.226708
            365       3068.982        856.410       0.218172       0.226708
            366       2933.245        603.346       0.170601       0.226708
