# Supplementary material for: The role of auxiliary domains in modulating CHD4 activity suggests mechanistic commonality between enzyme families
Source: Nat Commun. 2022 Dec 6;13:7524. doi: 10.1038/s41467-022-35002-0 (PMC9726900; doi:10.1038/s41467-022-35002-0)
Supplement: Supplementary file 6 — source data [file 41467_2022_35002_MOESM6_ESM.zip › smFRET_Source_data/figure_7A/A/CHD4(499-1912) 1mM ATP 200ms/30.dat]

              1        942.571       1831.641       0.660238       0.670703
              2       1143.031       1854.824       0.618717       0.670703
              3       1099.216       1790.237       0.619576       0.670703
              4        776.217       1991.312       0.719527       0.670703
              5       1006.464       1989.266       0.664034       0.670703
              6       1268.138       1594.297       0.556972       0.670703
              7        905.576       1439.209       0.613792       0.670703
              8        824.196       1685.317       0.671571       0.670703
              9       1199.431       1349.022       0.529349       0.512338
             10        936.705       1382.673       0.596140       0.512338
             11        530.714       1904.045       0.782026       0.826421
             12        437.159       2509.393       0.851637       0.826421
             13        859.429       1956.725       0.694822       0.826421
             14         38.913       2405.704       0.984082       0.826421
             15        430.590       2541.904       0.855142       0.826421
             16        345.716       2383.027       0.873306       0.826421
             17        434.947       1388.525       0.761473       0.826421
             18        721.145       1494.217       0.674480       0.670703
             19        724.622       1415.467       0.661406       0.670703
             20        745.343       1489.160       0.666439       0.670703
             21        559.976       1422.135       0.717485       0.670703
             22        663.121       1430.266       0.683231       0.670703
             23        694.738       2175.856       0.757981       0.670703
             24        836.540       2226.678       0.726908       0.670703
             25       1192.084       2157.803       0.644142       0.670703
             26        960.552       2228.779       0.698823       0.670703
             27       1113.799       2018.570       0.644423       0.670703
             28       1050.769       2093.441       0.665808       0.670703
             29       1243.752       2340.875       0.653032       0.670703
             30       1151.709       2354.568       0.671529       0.670703
             31       1235.569       2310.868       0.651603       0.670703
             32       1176.668       2544.027       0.683750       0.670703
             33        864.419       2319.733       0.728525       0.670703
             34        736.827       2572.314       0.777336       0.670703
             35        916.478       2463.878       0.728881       0.670703
             36        888.929       2381.848       0.728221       0.670703
             37        956.883       2340.532       0.709808       0.670703
             38        668.248       2152.529       0.763098       0.670703
             39        474.392       1900.507       0.800248       0.670703
             40        924.528       2289.348       0.712332       0.670703
             41       2191.980       2115.006       0.491064       0.670703
             42       1194.514       2374.892       0.665347       0.670703
             43        901.158       1966.755       0.685779       0.670703
             44        915.377       2614.783       0.740698       0.670703
             45       1483.439       2287.701       0.606634       0.670703
             46       1011.119       2395.888       0.703224       0.670703
             47       1078.260       1864.770       0.633623       0.670703
             48       1198.412       2606.711       0.685053       0.670703
             49       1765.488       1902.975       0.518739       0.512338
             50       1482.555       1379.613       0.482017       0.512338
             51       1243.147       1373.510       0.524910       0.512338
             52       1313.954       1580.156       0.545990       0.512338
             53       1302.607       1436.510       0.524443       0.512338
             54       1533.441       1280.979       0.455149       0.512338
             55       1073.734       1236.177       0.535162       0.512338
             56        587.206       2729.179       0.822938       0.826421
             57        322.836       2756.511       0.895161       0.826421
             58        422.276       2731.716       0.866114       0.826421
             59        433.519       2668.072       0.860227       0.826421
             60        432.212       2851.574       0.868380       0.826421
             61        130.738       2704.119       0.953882       0.826421
             62        275.354       2763.379       0.909385       0.826421
             63        657.423       2626.246       0.799790       0.826421
             64        608.470       2834.817       0.823288       0.826421
             65        714.218       2889.861       0.801831       0.826421
             66        802.806       2777.857       0.775794       0.826421
             67        537.632       2967.252       0.846605       0.826421
             68        405.201       3075.869       0.883599       0.826421
             69        380.973       3027.203       0.888218       0.826421
             70        450.135       3091.548       0.872904       0.826421
             71        564.028       3047.469       0.843824       0.826421
             72        414.118       3039.265       0.880083       0.826421
             73        337.291       3243.710       0.905811       0.826421
             74        363.799       3215.530       0.898361       0.826421
             75        456.764       2937.528       0.865432       0.826421
             76        386.151       3084.604       0.888742       0.826421
             77        404.810       3093.959       0.884299       0.826421
             78        541.506       2887.207       0.842067       0.826421
             79        488.361       3246.491       0.869242       0.826421
             80        361.670       3050.891       0.894018       0.826421
             81        460.208       3146.261       0.872394       0.826421
             82        351.126       3149.208       0.899688       0.826421
             83        303.397       3190.661       0.913168       0.826421
             84        348.237       2476.978       0.876740       0.826421
             85       1123.216       1952.171       0.634773       0.670703
             86       1345.241       1965.745       0.593704       0.670703
             87       1290.801       1632.179       0.558396       0.670703
             88       1041.667       1427.281       0.578093       0.670703
             89       1090.406       1861.436       0.630602       0.670703
             90        993.538       2651.267       0.727410       0.670703
             91       1032.157       2398.418       0.699130       0.670703
             92        473.032       1952.571       0.804984       0.826421
             93        451.338       2184.905       0.828795       0.826421
             94        592.659       2290.457       0.794438       0.826421
             95        754.030       2322.361       0.754898       0.826421
             96        375.436       2254.341       0.857236       0.826421
             97        413.873       2019.754       0.829936       0.826421
             98        784.780       2167.980       0.734222       0.826421
             99        750.003       2346.635       0.757801       0.826421
            100        632.373       2374.763       0.789709       0.826421
            101        657.026       2316.335       0.779029       0.826421
            102        622.194       1796.550       0.742762       0.670703
            103        343.744        903.758       0.724454       0.670703
            104        304.257        992.193       0.765315       0.670703
            105       1689.562       1422.166       0.457034       0.512338
            106       2111.489       1227.463       0.367619       0.512338
            107       1465.855       1099.801       0.428663       0.512338
            108       1139.828       1709.636       0.599985       0.512338
            109        589.541       1100.662       0.651201       0.512338
            110        999.045       1156.249       0.536469       0.512338
            111        501.658       1653.671       0.767248       0.826421
            112        624.223       2143.775       0.774486       0.826421
            113        633.575       2136.234       0.771257       0.826421
            114        746.753       2124.657       0.739935       0.826421
            115        569.765       2153.494       0.790778       0.826421
            116        850.653       2078.461       0.709587       0.826421
            117        606.452       2157.290       0.780568       0.826421
            118        595.439       2099.627       0.779063       0.826421
            119        723.698       2179.490       0.750723       0.826421
            120       1043.824       2093.523       0.667291       0.670703
            121       1310.848       2029.985       0.607628       0.670703
            122       1351.253       2078.755       0.606050       0.670703
            123       1359.091       2222.118       0.620494       0.670703
            124       1317.956       2062.177       0.610088       0.670703
            125       1430.017       2047.758       0.588813       0.670703
            126       1402.621       2140.044       0.604077       0.670703
            127       1302.170       2090.583       0.616191       0.670703
            128       1493.080       1957.606       0.567309       0.512338
            129       1365.817       1851.684       0.575504       0.512338
            130       1568.482       1628.241       0.509347       0.512338
            131       1534.871       1333.479       0.464894       0.512338
            132        946.389       1420.471       0.600150       0.512338
            133        641.815       1335.383       0.675392       0.512338
            134       1396.600       1308.231       0.483664       0.512338
            135       1416.237       1532.081       0.519646       0.512338
            136       1149.640       2001.556       0.635173       0.512338
            137       1336.954       1875.510       0.583823       0.512338
            138       1727.700       1551.792       0.473181       0.512338
            139       1166.175       2402.009       0.673174       0.826421
            140        749.721       2695.161       0.782367       0.826421
            141        294.262       2799.694       0.904891       0.826421
            142        180.796       2970.736       0.942632       0.826421
            143        234.065       3185.050       0.931542       0.826421
            144        121.384       2800.622       0.958459       0.826421
            145        269.571       3008.366       0.917762       0.826421
            146        122.871       3127.786       0.962201       0.826421
            147        123.730       3091.653       0.961519       0.826421
            148        422.339       3071.261       0.879111       0.826421
            149        547.595       3044.572       0.847559       0.826421
            150        976.770       2360.485       0.707313       0.670703
            151        929.897       1479.136       0.613996       0.670703
            152       1143.700       2065.136       0.643578       0.670703
            153       2099.792       2087.003       0.498473       0.512338
            154       1436.072       1713.215       0.544001       0.512338
            155       1280.326       1670.722       0.566145       0.512338
            156       1170.717       1829.344       0.609769       0.512338
            157       1502.641       1407.543       0.483661       0.512338
            158       1329.646       1892.473       0.587338       0.512338
            159       1287.722       1605.922       0.554983       0.512338
            160       1359.822       1432.126       0.512949       0.512338
            161       1471.839       1318.194       0.472465       0.512338
            162       1063.391       3056.178       0.741868       0.826421
            163        745.754       3220.933       0.811996       0.826421
            164        332.418       3141.086       0.904299       0.826421
            165        833.781       3369.502       0.801636       0.826421
            166        436.063       3202.677       0.880161       0.826421
            167        191.061       3106.386       0.942058       0.826421
            168        403.680       3399.557       0.893859       0.826421
            169        901.913       2450.446       0.730962       0.826421
            170        575.172       2163.481       0.789980       0.826421
            171        621.431       2383.985       0.793230       0.826421
            172        663.844       2583.351       0.795564       0.826421
            173        589.925       2739.863       0.822834       0.826421
            174        905.738       2829.255       0.757499       0.826421
            175        599.927       2032.044       0.772062       0.826421
            176        581.449       2296.540       0.797967       0.826421
            177        785.722       2286.318       0.744234       0.670703
            178       1225.501       1994.178       0.619372       0.670703
            179        949.823       1589.310       0.625926       0.670703
            180       1531.943       1271.558       0.453561       0.357649
            181       1965.533       1264.135       0.391413       0.357649
            182       2048.238       1228.756       0.374964       0.357649
            183       2321.220       1269.266       0.353508       0.357649
            184       2018.346       1229.861       0.378628       0.357649
            185       2610.003       1269.265       0.327192       0.357649
            186       2782.231       1298.648       0.318228       0.357649
            187       1252.844       1400.912       0.527898       0.512338
            188        401.203       2785.810       0.874113       0.826421
            189        169.498       2843.257       0.943740       0.826421
            190        316.720       2762.005       0.897126       0.826421
            191        723.208       2505.452       0.776004       0.826421
            192        712.126       2576.616       0.783465       0.826421
            193        700.749       2620.106       0.788985       0.826421
            194        698.793       2722.518       0.795753       0.826421
            195       1016.829       2792.400       0.733062       0.826421
            196        661.987       2530.799       0.792662       0.826421
            197        778.596       2815.164       0.783348       0.826421
            198        933.256       2736.359       0.745680       0.826421
            199       1114.273       2777.212       0.713664       0.826421
            200       1712.349       1331.025       0.437352       0.357649
            201       1858.283       1202.016       0.392777       0.357649
            202       1817.400       1055.535       0.367406       0.357649
            203       1543.866        899.023       0.368016       0.357649
            204       1925.667       1215.616       0.386981       0.357649
            205       1771.475       1046.991       0.371475       0.357649
            206       1152.387        678.892       0.370720       0.357649
            207       1204.032       1016.524       0.457779       0.357649
            208       1545.085       1060.672       0.407049       0.357649
            209       1485.924       1619.695       0.521537       0.512338
            210       1862.794       2220.900       0.543846       0.512338
            211       1236.582       2494.003       0.668529       0.670703
            212       1030.197       2981.796       0.743221       0.670703
            213       1174.221       2301.724       0.662187       0.670703
            214       1273.948       2841.810       0.690471       0.670703
            215        998.990       2911.089       0.744509       0.670703
            216        345.066       2843.057       0.891765       0.826421
            217        392.582       3107.921       0.887850       0.826421
            218       2453.547        770.879       0.239075       0.223252
            219       2623.920        811.112       0.236129       0.223252
            220       2694.580        807.145       0.230499       0.223252
            221       2232.632        809.375       0.266066       0.223252
            222       2605.184        728.965       0.218636       0.223252
            223       2279.846        753.483       0.248401       0.223252
            224       2054.649        996.400       0.326576       0.357649
            225       1935.846       1115.733       0.365625       0.357649
            226       2027.044        855.104       0.296690       0.357649
            227       1849.071        932.142       0.335157       0.357649
            228       1808.120       1152.195       0.389214       0.357649
            229       2005.523       1608.144       0.445017       0.512338
            230       1929.070       1492.584       0.436217       0.512338
            231       1747.463       1418.309       0.448014       0.512338
            232       1754.400       1746.359       0.498852       0.512338
            233       1346.634       1670.396       0.553656       0.512338
            234        630.487       2849.012       0.818799       0.826421
            235        575.767       2974.311       0.837816       0.826421
            236        653.059       3193.237       0.830211       0.826421
            237        547.099       3097.713       0.849897       0.826421
            238        823.573       3012.224       0.785293       0.826421
            239        765.458       2892.396       0.790736       0.826421
            240        512.309       2872.689       0.848653       0.826421
            241        208.504       2978.064       0.934568       0.826421
            242        190.105       3065.289       0.941603       0.826421
            243         41.743       3069.595       0.986583       0.826421
            244        374.187       2992.088       0.888842       0.826421
            245        686.265       2904.132       0.808861       0.826421
            246       1159.314       1894.034       0.620314       0.670703
            247       1220.020       1825.828       0.599448       0.670703
            248       1090.837       1810.609       0.624037       0.670703
            249        874.990       2194.812       0.714969       0.670703
            250       1172.747       1857.586       0.612997       0.670703
            251       1199.104       1886.660       0.611408       0.670703
            252        968.988       2140.799       0.688407       0.670703
            253       1063.551       2335.096       0.687066       0.670703
            254        921.557       1950.380       0.679117       0.670703
            255       1455.775       1474.795       0.503245       0.512338
            256       1524.371       1833.481       0.546028       0.512338
            257       1359.879       1069.061       0.440135       0.512338
            258       1322.975        925.295       0.411559       0.512338
            259       1380.717       1138.025       0.451823       0.512338
            260        980.219       1672.538       0.630490       0.512338
            261        727.862        924.172       0.559414       0.512338
            262        470.012       2923.542       0.861499       0.826421
            263        266.922       2878.638       0.915143       0.826421
            264        491.296       2946.563       0.857092       0.826421
            265        650.280       3100.725       0.826638       0.826421
            266        508.558       2375.332       0.823655       0.826421
            267        783.724       2702.192       0.775174       0.826421
            268        814.069       2942.881       0.783316       0.826421
            269        482.474       3542.721       0.880137       0.826421
            270        842.996       2924.481       0.776244       0.826421
            271        792.967       3525.854       0.816393       0.826421
            272        778.503       3678.062       0.825313       0.826421
            273        839.466       3699.866       0.815068       0.826421
            274        646.777       3066.997       0.825844       0.826421
            275        670.745       2237.816       0.769389       0.826421
            276       1061.176       2451.395       0.697892       0.670703
            277        930.930       2435.459       0.723463       0.670703
            278        931.170       2405.584       0.720935       0.670703
            279       1035.070       2537.246       0.710252       0.670703
            280       1084.230       2219.142       0.671781       0.670703
            281       1527.294       2511.239       0.621820       0.670703
            282        978.449       2677.006       0.732332       0.670703
            283        521.127       3200.135       0.859960       0.670703
            284       1293.882       2312.751       0.641249       0.670703
            285       1194.444       2558.326       0.681717       0.670703
            286        770.530       2883.838       0.789148       0.670703
            287        959.490       2491.305       0.721951       0.670703
            288        912.034       2430.361       0.727132       0.670703
            289        955.994       2242.424       0.701104       0.670703
            290        947.774       2156.932       0.694730       0.670703
            291       1260.704       2507.935       0.665475       0.670703
            292       1542.781       2538.901       0.622023       0.670703
            293       1640.253       2310.812       0.584858       0.670703
            294       1301.042       2364.425       0.645054       0.670703
            295       1074.623       1900.030       0.638740       0.670703
            296       1251.169       2384.580       0.655870       0.670703
            297       1349.533       2226.526       0.622620       0.670703
            298        956.101       1855.347       0.659926       0.670703
            299       1165.890       1629.333       0.582899       0.670703
            300        892.981       1984.043       0.689616       0.670703
            301       1159.509       2194.088       0.654249       0.670703
            302        923.537       2157.073       0.700210       0.670703
            303       1187.503       2001.596       0.627637       0.670703
            304        978.610       2281.714       0.699843       0.670703
            305       1892.808       1309.864       0.408991       0.357649
            306       2348.267       1031.828       0.305266       0.357649
            307       2350.993       1192.340       0.336502       0.357649
            308       2148.001        715.667       0.249913       0.357649
            309       2183.635        781.052       0.263452       0.357649
            310       2372.402        958.361       0.287730       0.357649
            311       2302.276       1024.236       0.307901       0.357649
            312       1959.628        975.707       0.332401       0.357649
            313        882.379       1095.284       0.553827       0.512338
            314        653.980       2123.761       0.764564       0.670703
            315        886.338       2669.801       0.750758       0.670703
            316       1103.193       2749.452       0.713653       0.670703
            317        973.428       2058.697       0.678962       0.670703
            318       1771.862       1071.895       0.376929       0.357649
            319       1388.930        713.104       0.339245       0.357649
            320       1530.978        715.584       0.318524       0.357649
            321       1545.997       1050.237       0.404523       0.357649
            322       1707.492       1260.578       0.424713       0.357649
            323       1679.608       1289.585       0.434322       0.357649
            324       1288.245       1297.067       0.501706       0.512338
            325       1482.138       1311.292       0.469420       0.512338
            326       1398.950       1155.300       0.452305       0.512338
            327       1638.680       1011.575       0.381690       0.357649
            328       1774.530       1226.581       0.408709       0.357649
            329       1758.684       1250.353       0.415533       0.357649
            330       1654.552       1178.004       0.415880       0.357649
            331       1767.958        865.052       0.328541       0.357649
            332       1907.350       1120.369       0.370037       0.357649
            333       1982.651       1100.232       0.356884       0.357649
            334       1945.038        954.964       0.329298       0.357649
            335       2027.430        917.111       0.311461       0.357649
            336       2017.977        992.233       0.329622       0.357649
            337       2199.816       1030.910       0.319095       0.357649
            338       1977.235        888.699       0.310090       0.357649
            339       1349.840        659.907       0.328353       0.357649
            340       1081.361        973.952       0.473870       0.357649
            341       1416.870        735.758       0.341795       0.357649
            342       1628.777        643.156       0.283088       0.357649
            343       1581.253        761.396       0.325015       0.357649
            344       1602.037       1186.868       0.425568       0.357649
            345       1798.384       1024.141       0.362846       0.357649
            346       1568.201        997.960       0.388892       0.357649
            347       1707.148       1006.220       0.370838       0.357649
            348       1613.714        915.853       0.362059       0.357649
            349       1785.568        973.751       0.352895       0.357649
            350       1978.274        902.815       0.313359       0.357649
            351       1532.969       1024.709       0.400640       0.357649
            352       2051.885        586.097       0.222176       0.223252
            353       2222.903        653.155       0.227101       0.223252
            354       2179.694        514.515       0.190971       0.223252
            355       2132.324        621.945       0.225811       0.223252
            356       2037.592        356.041       0.148745       0.223252
            357       2191.288        542.665       0.198491       0.223252
            358       2056.903        557.020       0.213097       0.223252
            359       1982.324        807.426       0.289426       0.223252
            360       2066.537        795.385       0.277920       0.223252
            361       1990.130       1102.027       0.356394       0.357649
            362       1865.719       1165.950       0.384590       0.357649
            363       2097.555       1161.116       0.356316       0.357649
            364       1407.295       1107.134       0.440312       0.357649
            365       1461.701       1176.275       0.445901       0.357649
            366       1976.462       1131.685       0.364103       0.357649
            367       1908.359       1147.183       0.375443       0.357649
            368       1814.677       1167.711       0.391535       0.357649
            369       2220.209       1328.247       0.374317       0.357649
            370       1747.445       1387.072       0.442515       0.357649
            371       2025.300       1372.138       0.403874       0.357649
            372       2225.514       1502.214       0.402984       0.357649
            373       1814.288        663.079       0.267655       0.357649
            374       1510.084        661.127       0.304497       0.357649
            375       1461.127        848.429       0.367356       0.357649
            376       1470.039        751.925       0.338406       0.357649
            377       1509.821        849.342       0.360018       0.357649
            378       1585.887        865.196       0.352985       0.357649
            379       1532.470        789.171       0.339920       0.357649
            380       1541.261        559.280       0.266255       0.357649
            381       1357.148        702.554       0.341095       0.357649
            382       1790.138       1003.662       0.359246       0.357649
            383       2042.380        962.439       0.320299       0.357649
            384       1669.831        995.316       0.373456       0.357649
            385       1766.675       1059.402       0.374867       0.357649
            386       1723.239       1062.578       0.381424       0.357649
            387       1862.228        987.769       0.346586       0.357649
            388       2001.564        958.070       0.323712       0.357649
            389       2105.534        974.289       0.316346       0.357649
            390       1982.770       1169.083       0.370919       0.357649
            391       1733.733       1062.770       0.380035       0.357649
            392       1575.165       1254.259       0.443291       0.357649
            393       1565.158       1243.304       0.442699       0.357649
            394       1634.002       1261.207       0.435619       0.357649
            395       1393.170       1150.174       0.452229       0.357649
            396       1496.477        934.396       0.384387       0.357649
            397       1713.154       1163.968       0.404560       0.357649
            398       1537.318       1012.805       0.397159       0.357649
            399       1575.204        741.518       0.320072       0.357649
            400       1622.337        797.107       0.329459       0.357649
            401       1694.741        687.730       0.288662       0.357649
            402       1783.294        645.104       0.265650       0.357649
            403       1820.381        693.789       0.275951       0.357649
            404       1563.848        750.561       0.324299       0.357649
            405       1766.666        760.946       0.301053       0.357649
            406       1865.177        859.671       0.315493       0.357649
            407       1137.630       1009.140       0.470074       0.357649
            408       1306.877        873.831       0.400710       0.357649
            409       1330.557        857.580       0.391922       0.357649
            410       1315.988        824.751       0.385265       0.357649
            411       1008.648        836.718       0.453416       0.357649
            412       1399.096        859.169       0.380455       0.357649
            413       2184.988        858.660       0.282116       0.223252
            414       2249.628        824.160       0.268125       0.223252
            415       2553.729        522.629       0.169886       0.223252
            416       2218.836        618.783       0.218064       0.223252
            417       2346.424        790.946       0.252105       0.223252
            418       2502.452        911.400       0.266971       0.223252
            419       2519.324        944.135       0.272599       0.223252
            420       2105.642        832.259       0.283283       0.223252
            421       1959.258        689.075       0.260192       0.223252
            422       1889.720        801.025       0.297696       0.223252
            423       2007.621        844.154       0.296010       0.223252
            424       1835.697        542.046       0.227967       0.223252
            425       1840.306        388.771       0.174409       0.223252
            426       2109.547        506.821       0.193712       0.223252
            427       1841.051        636.636       0.256948       0.223252
            428       1405.941        584.834       0.293772       0.357649
            429       2078.603        960.969       0.316153       0.357649
            430       2258.078       1042.881       0.315933       0.357649
            431       2456.991       1094.301       0.308142       0.357649
            432       2270.642       1065.869       0.319456       0.357649
            433       2008.489       1094.508       0.352726       0.357649
            434       1480.567       1076.093       0.420898       0.357649
            435       2251.634        950.492       0.296832       0.357649
            436        784.906        782.184       0.499132       0.512338
            437        768.984        706.054       0.478669       0.512338
            438       1029.798        942.529       0.477877       0.512338
            439       1177.314        941.265       0.444291       0.512338
            440       1145.199        970.601       0.458739       0.512338
            441       1141.631       1081.109       0.486386       0.512338
            442        999.481       1008.030       0.502129       0.512338
            443       1256.869        849.811       0.403389       0.512338
            444       1371.942       1396.867       0.504501       0.512338
            445       1583.176       1171.218       0.425218       0.357649
            446       1461.625        967.307       0.398244       0.357649
            447       1506.869        794.008       0.345089       0.357649
            448       1709.670        777.818       0.312692       0.357649
            449       1662.906        819.618       0.330155       0.357649
            450       1470.239        802.967       0.353231       0.357649
            451       1353.510        912.073       0.402578       0.357649
            452       1474.971        874.333       0.372167       0.357649
            453       1621.564        785.260       0.326264       0.357649
            454       1580.837        955.698       0.376773       0.357649
            455       1494.794        938.848       0.385779       0.357649
            456       1481.580       1018.723       0.407440       0.357649
            457       1371.327       1066.626       0.437509       0.357649
            458       1579.436       1026.110       0.393818       0.357649
            459       1483.134        991.048       0.400556       0.357649
            460       1353.056       1011.067       0.427671       0.357649
            461       1166.343       1052.308       0.474301       0.357649
            462       1343.244       1118.127       0.454270       0.357649
            463       1844.079       1173.063       0.388799       0.357649
            464       1911.846       1109.806       0.367285       0.357649
            465       1621.503        937.863       0.366444       0.357649
            466       1303.716       1038.319       0.443341       0.357649
            467       1511.402        835.031       0.355872       0.357649
            468       1641.754        769.902       0.319242       0.357649
            469       1684.347        910.301       0.350838       0.357649
            470       1589.104        985.820       0.382854       0.357649
            471       1665.438        797.582       0.323823       0.357649
            472       2003.890        854.683       0.298989       0.357649
            473       1954.103        862.092       0.306119       0.357649
            474       2035.318        777.213       0.276339       0.357649
            475       1914.165        855.847       0.308969       0.357649
            476       2053.677        880.288       0.300034       0.357649
            477       2017.594        729.296       0.265499       0.223252
            478       1956.808        836.344       0.299427       0.223252
            479       1911.479        666.541       0.258548       0.223252
            480       1889.819        457.236       0.194812       0.223252
            481       1665.027       1009.250       0.377392       0.357649
            482       1334.261       1117.041       0.455693       0.357649
            483       1132.993       1090.682       0.490486       0.357649
            484       2051.837       1135.870       0.356328       0.357649
            485       2102.025       1110.458       0.345670       0.357649
            486       2028.558        920.573       0.312151       0.357649
            487       1961.433       1011.310       0.340194       0.357649
            488       1836.108        926.570       0.335388       0.357649
            489       1859.704        879.176       0.320998       0.357649
            490       1771.705        961.860       0.351870       0.357649
            491       1743.576        989.639       0.362079       0.357649
            492       1779.419        875.269       0.329707       0.357649
            493       1771.654        874.451       0.330467       0.357649
            494       1853.478        857.148       0.316218       0.357649
            495       1665.758        837.187       0.334481       0.357649
            496       1727.476        830.885       0.324772       0.357649
            497       1807.755        838.260       0.316801       0.357649
            498       1845.869        822.613       0.308270       0.357649
            499       1809.864        866.774       0.323829       0.357649
            500        732.538        743.385       0.503675       0.357649
            501       2235.347        774.176       0.257242       0.357649
            502       1575.951        671.903       0.298909       0.357649
            503       1398.012        678.343       0.326699       0.357649
            504        841.659        627.897       0.427270       0.357649
            505       1757.205        607.414       0.256876       0.357649
            506       1074.701        620.848       0.366163       0.357649
            507       1698.438        661.621       0.280341       0.223252
            508       2018.860        666.550       0.248212       0.223252
            509       1995.394        552.242       0.216766       0.223252
            510       2593.064        612.309       0.191026       0.223252
            511       2635.200        838.511       0.241388       0.223252
            512       2238.110       1081.051       0.325700       0.357649
            513       1992.889       1116.012       0.358973       0.357649
            514       2196.074       1130.758       0.339890       0.357649
            515       2010.877       1185.208       0.370831       0.357649
            516       1982.880       1159.384       0.368965       0.357649
            517       2192.981       1101.310       0.334309       0.357649
            518       1481.876       1175.085       0.442267       0.512338
            519       1105.482       1231.932       0.527049       0.512338
            520        900.144       1140.061       0.558797       0.512338
            521       1034.654       1168.880       0.530457       0.512338
            522       1343.265       1156.750       0.462697       0.512338
            523       1362.397       1228.717       0.474204       0.512338
            524       1310.768       1134.517       0.463961       0.512338
            525       1052.630       1222.453       0.537322       0.512338
            526       1204.745       1191.005       0.497132       0.512338
            527       1412.624       1150.161       0.448793       0.512338
            528       1779.749        971.615       0.353139       0.357649
            529       1700.256       1027.761       0.376743       0.357649
            530       1402.117       1046.771       0.427447       0.357649
            531        798.349       1037.259       0.565076       0.512338
            532        795.073       1047.253       0.568440       0.512338
            533       2205.180       1152.259       0.343196       0.357649
            534       2594.201       1021.674       0.282552       0.357649
            535       2096.493        851.683       0.288885       0.357649
            536       1727.626        759.556       0.305388       0.357649
            537       1719.641        793.500       0.315740       0.357649
            538       1691.144        843.780       0.332862       0.357649
            539       1694.083        816.034       0.325098       0.357649
            540       1702.188        727.059       0.299294       0.357649
            541       1703.435        587.133       0.256326       0.357649
            542       1801.614        700.645       0.280005       0.357649
            543       1677.571        768.543       0.314189       0.357649
            544       1632.580        694.765       0.298523       0.357649
            545       1686.964        619.501       0.268593       0.357649
            546       1594.949        879.852       0.355524       0.357649
            547       1715.215       1201.015       0.411838       0.357649
            548       1598.904        960.250       0.375222       0.357649
            549       1625.218        960.157       0.371380       0.357649
            550       1659.961        834.284       0.334484       0.357649
            551       1607.592        841.553       0.343611       0.357649
            552       1894.144        961.942       0.336804       0.357649
            553       2061.048        826.819       0.286308       0.357649
            554       1880.640        628.891       0.250601       0.357649
            555       1934.302       1182.992       0.379493       0.357649
            556       1191.827        611.366       0.339046       0.357649
            557       1573.932        626.751       0.284798       0.357649
            558       1575.985        654.076       0.293300       0.357649
            559       1428.301        582.133       0.289556       0.357649
            560       1389.155        551.630       0.284230       0.357649
            561       1514.590       1141.145       0.429691       0.357649
            562       1582.697        972.656       0.380635       0.357649
            563       1833.903        899.149       0.328991       0.357649
            564       1401.286       1045.531       0.427302       0.357649
            565       1862.512        908.072       0.327755       0.357649
            566       2024.387        837.662       0.292679       0.357649
            567       2074.241        774.647       0.271912       0.357649
            568       1850.593        902.400       0.327789       0.357649
            569       1909.570        935.093       0.328718       0.357649
            570       1765.842        996.033       0.360637       0.357649
            571       1299.111       1022.048       0.440318       0.357649
            572       1400.965        923.785       0.397370       0.357649
            573       1292.941       1083.076       0.455837       0.357649
            574       1221.105        935.549       0.433796       0.357649
            575       1244.850        880.512       0.414288       0.357649
            576       1759.110        717.679       0.289762       0.357649
            577       1914.357        516.846       0.212589       0.357649
            578       1674.682        522.843       0.237924       0.357649
            579       1724.630        961.581       0.357969       0.357649
            580       1676.593        926.725       0.355979       0.357649
            581       1724.908       1188.927       0.408028       0.357649
            582       1566.968       1225.447       0.438848       0.357649
            583       1301.967        851.298       0.395352       0.357649
            584        683.729        851.565       0.554659       0.512338
            585       1722.047        794.645       0.315750       0.357649
            586       1314.882       1000.655       0.432148       0.357649
            587       1268.158        999.974       0.440880       0.357649
            588       1230.581        872.542       0.414879       0.357649
            589       1246.794        956.109       0.434022       0.357649
            590       1168.067       1170.444       0.500508       0.512338
            591       1480.778       1201.175       0.447873       0.512338
            592       1412.324       1344.321       0.487666       0.512338
            593       1490.294       1483.656       0.498884       0.512338
            594       1507.328       1321.442       0.467144       0.512338
            595       1696.237       1310.059       0.435772       0.512338
            596       1698.705       1346.193       0.442114       0.512338
            597       1827.971       1168.066       0.389870       0.357649
            598       2039.429        922.614       0.311479       0.357649
            599       1703.169        989.872       0.367567       0.357649
            600       1683.632       1066.726       0.387850       0.357649
            601       1674.417       1007.130       0.375578       0.357649
            602       1471.317       1039.595       0.414031       0.357649
            603       1289.637       1223.499       0.486842       0.512338
            604       1231.922        956.279       0.437016       0.512338
            605       1354.378       1000.150       0.424777       0.512338
            606       1451.030       1217.156       0.456174       0.512338
            607       1169.480       1203.838       0.507238       0.512338
            608       1418.857       1010.298       0.415905       0.357649
            609       1718.901       1249.699       0.420973       0.357649
            610       1887.048       1168.357       0.382390       0.357649
            611       1616.589        881.783       0.352943       0.357649
            612       1627.790        888.071       0.352989       0.357649
            613       1678.422        794.515       0.321284       0.357649
            614       1839.361        742.855       0.287681       0.357649
            615       1770.389        798.801       0.310916       0.357649
            616       1694.251        853.850       0.335093       0.357649
            617       1658.882        778.278       0.319338       0.357649
            618       1348.392        872.466       0.392851       0.357649
            619       1773.886        911.126       0.339338       0.357649
            620       1710.842        862.630       0.335201       0.357649
            621       1545.137        986.921       0.389770       0.357649
            622       1561.649        867.765       0.357191       0.357649
            623       1384.741       1013.926       0.422704       0.357649
            624       1162.900       1416.851       0.549220       0.512338
            625       1363.648       1491.867       0.522451       0.512338
            626       1286.184       1231.581       0.489156       0.512338
            627        830.765       1677.739       0.668821       0.512338
            628       1263.850       1721.870       0.576702       0.512338
            629       1557.983       1780.753       0.533361       0.512338
            630       1438.398       1782.781       0.553456       0.512338
            631       1395.668       1764.859       0.558407       0.512338
            632       1173.939       1865.004       0.613702       0.512338
            633       1340.735       1717.946       0.561662       0.512338
            634       1444.453       1682.690       0.538092       0.512338
            635       1435.384       1880.725       0.567148       0.512338
            636       1159.599       1845.415       0.614112       0.670703
            637       1486.357       1984.728       0.571789       0.670703
            638       1448.755       2183.030       0.601090       0.670703
            639       1459.480       2195.894       0.600730       0.670703
            640       1165.780       2340.389       0.667506       0.670703
            641        918.942       1808.116       0.663028       0.670703
            642       1572.975        761.157       0.326099       0.357649
            643       1792.971        518.928       0.224460       0.357649
            644       1538.298        930.625       0.376936       0.357649
            645       1386.034       1542.891       0.526777       0.512338
            646       1537.011        972.084       0.387424       0.512338
            647       1304.673       1738.480       0.571276       0.512338
            648       1117.425       1969.179       0.637976       0.670703
            649        935.020       2050.709       0.686837       0.670703
            650        842.611       2253.126       0.727816       0.670703
            651       1081.820       2014.176       0.650574       0.670703
            652        850.701       2569.348       0.751261       0.670703
            653        918.369       1928.219       0.677379       0.670703
            654        882.116       2224.987       0.716097       0.670703
            655        873.666       2408.431       0.733809       0.670703
            656        763.997       1178.501       0.606694       0.670703
            657        702.792       1366.122       0.660309       0.670703
            658        857.322       1545.412       0.643189       0.670703
            659        541.106       1500.151       0.734915       0.670703
            660       1085.021       1578.601       0.592652       0.670703
            661        814.227       1722.873       0.679072       0.670703
            662       1117.296       1524.946       0.577141       0.670703
            663       1113.529       1667.623       0.599616       0.670703
            664       1018.310       1850.163       0.644999       0.670703
            665        891.366       1670.805       0.652105       0.670703
            666        885.406       2008.267       0.694020       0.670703
            667        733.427       2424.103       0.767721       0.670703
            668        914.100       2482.264       0.730859       0.670703
            669        807.803       2431.289       0.750608       0.670703
            670        868.425       2333.821       0.728807       0.670703
            671        908.739       2457.178       0.730017       0.670703
            672        821.075       1861.039       0.693870       0.670703
            673        783.718       1864.359       0.704043       0.670703
            674       1069.978       2136.238       0.666280       0.670703
            675        825.107       2324.287       0.738011       0.670703
            676       1110.277       2092.214       0.653308       0.670703
            677        981.172       2317.461       0.702552       0.670703
            678       1164.933       2338.370       0.667476       0.670703
            679        932.708       2112.005       0.693663       0.670703
            680        886.365       1857.631       0.676980       0.670703
            681        933.628       1967.084       0.678138       0.670703
            682        846.286       1822.817       0.682932       0.670703
            683        802.691       1742.770       0.684658       0.670703
            684        692.359       1674.267       0.707449       0.670703
            685        917.127       1757.355       0.657082       0.670703
            686        987.236       1841.418       0.650987       0.670703
            687        838.933       1746.084       0.675463       0.670703
            688        888.042       1787.334       0.668068       0.670703
            689        896.281       2034.115       0.694143       0.670703
            690        692.849       1929.742       0.735815       0.670703
            691        953.038       2048.558       0.682490       0.670703
            692       1274.167       2158.527       0.628814       0.670703
            693       1204.514       1960.283       0.619402       0.670703
            694       1070.078       1893.235       0.638891       0.670703
            695       1083.126       1922.107       0.639587       0.670703
            696       1223.266       1984.873       0.618699       0.670703
            697       1313.533       1913.100       0.592909       0.670703
            698       1281.559       1490.210       0.537639       0.670703
            699       1109.943       1631.451       0.595117       0.670703
            700       1184.560       1481.053       0.555614       0.670703
            701       1026.767       1884.118       0.647266       0.670703
            702        547.970       1938.735       0.779640       0.826421
            703        456.777       1909.310       0.806948       0.826421
            704        397.377       1909.998       0.827780       0.826421
            705        540.423       1837.203       0.772705       0.826421
            706        498.411       1834.117       0.786321       0.826421
            707        724.678       1845.542       0.718048       0.826421
            708        517.876       1632.379       0.759156       0.826421
            709        601.425       1940.795       0.763425       0.826421
            710       1040.725       1802.959       0.634022       0.670703
            711       1492.349       1666.279       0.527533       0.512338
            712       1530.317       1620.564       0.514321       0.512338
            713        999.732       1911.002       0.656536       0.670703
            714       1162.272       1930.949       0.624252       0.670703
            715       1019.277       1882.035       0.648684       0.670703
            716        958.286       1889.989       0.663556       0.670703
            717        916.334       1909.920       0.675778       0.670703
            718       1072.218       1932.120       0.643110       0.670703
            719       1097.868       1846.767       0.627163       0.670703
            720       1420.669       1448.734       0.504890       0.670703
            721       1018.466       1927.823       0.654322       0.670703
            722       1161.905       1780.441       0.605109       0.670703
            723       1200.620       1661.867       0.580567       0.670703
            724        858.928       1714.481       0.666230       0.670703
            725        717.238       2183.050       0.752701       0.670703
            726        884.317       1648.647       0.650877       0.670703
            727        812.863       1600.038       0.663118       0.670703
            728       1026.677       1555.773       0.602441       0.670703
            729        934.125       1460.777       0.609953       0.670703
            730       1042.274       1359.338       0.566011       0.670703
            731        621.824       1408.943       0.693799       0.670703
            732        697.785       1378.428       0.663914       0.670703
            733       1359.845       1514.382       0.526883       0.512338
            734       1489.931       1451.969       0.493548       0.512338
            735       1365.980       1374.479       0.501551       0.512338
            736       1391.269       1621.066       0.538143       0.512338
            737        932.673       1697.682       0.645419       0.670703
            738        979.033       1895.878       0.659456       0.670703
            739        827.721       1950.430       0.702061       0.670703
            740        987.202       1725.566       0.636090       0.670703
            741        849.105       2157.269       0.717565       0.670703
            742        885.466       2536.091       0.741210       0.670703
            743        935.552       2749.728       0.746138       0.670703
            744        639.275       2769.426       0.812458       0.826421
            745        283.892       2568.474       0.900471       0.826421
            746        483.153       2835.597       0.854417       0.826421
            747        978.323       2767.546       0.738826       0.826421
            748        704.965       2739.150       0.795313       0.826421
            749        645.333       2541.170       0.797479       0.826421
            750        507.135       2103.482       0.805741       0.826421
            751        680.933       2331.201       0.773937       0.826421
            752        875.201       1597.671       0.646079       0.670703
            753        664.791       1753.826       0.725136       0.670703
            754        592.885       1798.554       0.752080       0.670703
            755        663.672       1917.027       0.742833       0.670703
            756        771.379       1961.214       0.717712       0.670703
            757        770.012       1924.885       0.714270       0.670703
            758        607.694       1721.380       0.739083       0.670703
            759        463.916       2254.788       0.829361       0.670703
            760        733.235       1924.076       0.724069       0.670703
            761        989.805       2003.037       0.669276       0.670703
            762        800.517       2049.726       0.719141       0.670703
            763        839.535       1879.884       0.691281       0.670703
            764       1174.333       1035.311       0.468542       0.512338
            765        486.629       1821.169       0.789137       0.826421
            766        418.291       1824.141       0.813466       0.826421
            767        494.310       1731.865       0.777955       0.826421
            768        595.015       1902.357       0.761743       0.826421
            769        395.261       2049.229       0.838305       0.826421
            770        950.649       1695.358       0.640723       0.670703
            771        544.128       1645.687       0.751519       0.670703
            772        445.032       2043.865       0.821193       0.670703
            773       1017.741       1623.803       0.614717       0.670703
            774       1269.410       2002.393       0.612015       0.670703
            775        725.435       1946.113       0.728459       0.670703
            776       1056.135       1986.327       0.652868       0.670703
            777       1140.094       2176.665       0.656263       0.670703
            778       1752.312       1907.457       0.521196       0.512338
            779       1832.457        495.721       0.212922       0.223252
            780       1608.817        307.937       0.160656       0.223252
            781       1476.809        323.189       0.179550       0.223252
            782       1613.046        215.793       0.117995       0.223252
            783       1532.035        385.740       0.201139       0.223252
            784       1562.820        396.174       0.202234       0.223252
            785       1391.343        253.056       0.153890       0.223252
            786       1510.633        285.063       0.158748       0.223252
            787       1296.835        513.596       0.283687       0.223252
            788       1582.241        282.735       0.151603       0.223252
            789       1564.873        333.414       0.175640       0.223252
            790       1849.164        293.766       0.137086       0.223252
            791       1923.598        371.843       0.161992       0.223252
            792       1926.080        352.922       0.154858       0.223252
            793       1893.952        395.773       0.172847       0.223252
            794       1752.735        398.413       0.185210       0.223252
            795       1991.868        313.111       0.135841       0.223252
            796       1866.419        281.110       0.130899       0.223252
            797       1838.668        562.187       0.234161       0.223252
