# Supplementary material for: The role of auxiliary domains in modulating CHD4 activity suggests mechanistic commonality between enzyme families
Source: Nat Commun. 2022 Dec 6;13:7524. doi: 10.1038/s41467-022-35002-0 (PMC9726900; doi:10.1038/s41467-022-35002-0)
Supplement: Supplementary file 6 — source data [file 41467_2022_35002_MOESM6_ESM.zip › smFRET_Source_data/figure_7A/A/CHD4(499-1912) 1mM ATP 200ms/18.dat]

              1        235.859       1165.834       0.831733       0.869667
              2        201.587       1152.775       0.851157       0.869667
              3        230.316       1018.859       0.815626       0.869667
              4        293.618        896.803       0.753350       0.869667
              5        435.868        862.661       0.664337       0.869667
              6        -63.740        923.688       1.074121       0.869667
              7        403.507        775.166       0.657660       0.869667
              8        290.926        842.541       0.743331       0.869667
              9         58.366        935.754       0.941289       0.869667
             10         -6.037        979.581       1.006202       0.869667
             11         61.117        936.289       0.938724       0.869667
             12        259.902        895.870       0.775127       0.869667
             13         92.758       1023.167       0.916878       0.869667
             14         79.251       1086.910       0.932041       0.869667
             15        106.657       1159.238       0.915745       0.869667
             16         55.757       1028.314       0.948567       0.869667
             17        146.131       1238.356       0.894451       0.869667
             18        519.236       1148.014       0.688567       0.760076
             19        186.163       1153.443       0.861032       0.760076
             20        254.298       1022.417       0.800819       0.760076
             21        294.423       1070.938       0.784363       0.760076
             22        305.092       1062.187       0.776862       0.760076
             23        273.358       1188.905       0.813058       0.760076
             24        249.656       1070.496       0.810888       0.760076
             25        343.067       1123.610       0.766093       0.760076
             26        104.120       1324.959       0.927142       0.760076
             27        260.456       1201.940       0.821898       0.760076
             28        306.612        975.733       0.760898       0.760076
             29        410.572        953.149       0.698933       0.760076
             30        343.855       1076.727       0.757948       0.760076
             31        629.297       1303.769       0.674456       0.760076
             32        403.376        994.994       0.711538       0.760076
             33        367.995        837.833       0.694820       0.760076
             34        263.875       1005.358       0.792099       0.760076
             35         87.448        971.282       0.917403       0.869667
             36         82.996        918.003       0.917087       0.869667
             37        111.889        883.748       0.887621       0.869667
             38        200.940        933.271       0.822837       0.869667
             39        124.514        919.752       0.880764       0.869667
             40         49.392        975.809       0.951823       0.869667
             41        201.318        778.990       0.794638       0.869667
             42        345.210        616.960       0.641217       0.625432
             43        501.807        566.945       0.530474       0.535069
             44        418.765        581.749       0.581450       0.535069
             45        501.270        600.566       0.545059       0.535069
             46        521.235        531.314       0.504788       0.535069
             47        457.949        556.137       0.548412       0.535069
             48        508.014        647.823       0.560479       0.535069
             49        523.638        569.734       0.521080       0.535069
             50        643.642        626.304       0.493174       0.535069
             51        566.020        684.116       0.547233       0.535069
             52        600.828        737.917       0.551200       0.535069
             53        601.026        746.504       0.553979       0.535069
             54        625.575        633.884       0.503299       0.535069
             55        617.531        761.296       0.552133       0.535069
             56        587.795        809.108       0.579216       0.535069
             57        614.676        722.588       0.540348       0.535069
             58        592.045        860.875       0.592514       0.535069
             59        615.254        906.715       0.595751       0.535069
             60        329.445       1252.380       0.791731       0.760076
             61        323.773       1231.042       0.791761       0.760076
             62        320.453       1270.221       0.798542       0.760076
             63        318.882       1192.893       0.789068       0.760076
             64        398.440       1376.409       0.775508       0.760076
             65        357.243       1186.083       0.768524       0.760076
             66        398.186       1169.960       0.746078       0.760076
             67        335.896       1212.466       0.783063       0.760076
             68        560.501       1214.800       0.684278       0.625432
             69        446.448       1020.976       0.695761       0.625432
             70        436.020        902.039       0.674140       0.625432
             71        476.746       1105.795       0.698747       0.625432
             72        488.575        914.931       0.651890       0.625432
             73        531.764        869.391       0.620482       0.625432
             74        430.920       1025.832       0.704191       0.625432
             75        577.527        688.459       0.543812       0.625432
             76        315.919        863.924       0.732236       0.760076
             77        294.017        815.032       0.734893       0.760076
             78        396.710        843.969       0.680248       0.760076
             79        235.333        774.559       0.766972       0.760076
             80        196.638        990.952       0.834423       0.760076
             81        292.713       1003.778       0.774226       0.760076
             82        326.066       1076.532       0.767527       0.760076
             83        296.646       1105.270       0.788400       0.760076
             84        530.121        937.005       0.638667       0.625432
             85        636.228       1072.260       0.627608       0.625432
             86        448.058       1097.267       0.710056       0.625432
             87        521.187        880.087       0.628062       0.625432
             88        471.945       1044.263       0.688733       0.625432
             89        522.513        665.750       0.560272       0.625432
             90        202.923       1511.583       0.881643       0.760076
             91        390.744       1542.781       0.797911       0.760076
             92        578.753        772.209       0.571599       0.625432
             93        632.088        516.266       0.449571       0.413797
             94        841.373        465.775       0.356329       0.413797
             95        872.095        453.874       0.342296       0.413797
             96        795.762        550.918       0.409094       0.413797
             97        689.784        447.052       0.393243       0.413797
             98        588.262        317.135       0.350272       0.413797
             99        739.152        494.728       0.400953       0.413797
            100        766.009        461.038       0.375729       0.413797
            101        721.899        493.475       0.406027       0.413797
            102        520.801        455.928       0.466791       0.413797
            103        348.446        496.423       0.587574       0.625432
            104        226.789        438.000       0.658855       0.625432
            105        237.572        392.153       0.622737       0.625432
            106        178.107        445.107       0.714213       0.625432
            107        274.483        341.870       0.554666       0.625432
            108        157.280        448.846       0.740516       0.760076
            109        -10.850        445.086       1.024986       0.869667
            110       -100.073        378.633       1.359252       0.869667
            111        247.644        432.575       0.635935       0.625432
            112        716.401        898.724       0.556443       0.625432
            113        528.173        972.269       0.647988       0.625432
            114        334.967        931.937       0.735602       0.625432
            115        522.708        887.759       0.629408       0.625432
            116        693.600        785.624       0.531106       0.625432
            117        683.617        930.704       0.576530       0.625432
            118        539.112        947.957       0.637467       0.625432
            119        917.662        906.729       0.497004       0.535069
            120        726.075        843.622       0.537443       0.535069
            121        724.140       1104.359       0.603970       0.625432
            122        632.112       1150.619       0.645425       0.625432
            123        679.881       1065.559       0.610481       0.625432
            124        584.641       1150.137       0.662988       0.625432
            125        524.952       1355.426       0.720826       0.760076
            126        126.819       1118.259       0.898144       0.760076
            127        359.759       1215.531       0.771623       0.760076
            128        637.839       1414.787       0.689257       0.760076
            129        601.782       1340.434       0.690157       0.760076
            130        706.484        751.319       0.515378       0.535069
            131        638.502        748.466       0.539642       0.535069
            132        553.719        827.076       0.598985       0.535069
            133        778.189        709.331       0.476855       0.535069
            134        582.935        981.259       0.627326       0.535069
            135        580.332        837.167       0.590594       0.535069
            136        411.886        920.580       0.690885       0.760076
            137        279.526       1016.052       0.784246       0.760076
            138        307.905        882.369       0.741316       0.760076
            139        337.687        970.655       0.741897       0.760076
            140        129.316        923.230       0.877140       0.760076
            141        170.094        950.047       0.848149       0.760076
            142        450.508       1149.361       0.718409       0.760076
            143        512.135        929.222       0.644685       0.625432
            144        690.035       1249.244       0.644180       0.625432
            145        347.934        865.560       0.713279       0.625432
            146        415.928        773.697       0.650370       0.625432
            147        533.710        946.594       0.639459       0.625432
            148        448.881        807.133       0.642614       0.625432
            149        336.647        493.683       0.594562       0.625432
            150        244.254        617.123       0.716438       0.625432
            151        599.136        811.935       0.575404       0.625432
            152        554.391        574.886       0.509074       0.413797
            153        959.191        813.478       0.458900       0.413797
            154        897.269        770.961       0.462143       0.413797
            155        885.323        682.951       0.435480       0.413797
            156        785.078        754.797       0.490168       0.413797
            157        692.680        708.006       0.505471       0.413797
            158        864.826        757.163       0.466812       0.413797
            159        629.692        580.146       0.479524       0.413797
            160        485.328        478.744       0.496585       0.413797
            161        519.955        462.728       0.470882       0.413797
            162        639.186        497.132       0.437494       0.413797
            163        621.184        456.396       0.423538       0.413797
            164        553.373        475.268       0.462035       0.413797
            165        581.862        604.444       0.509518       0.413797
            166        554.864        466.694       0.456845       0.413797
            167        681.535        331.272       0.327083       0.413797
            168        623.333        418.810       0.401874       0.413797
            169        504.900        303.127       0.375144       0.413797
            170        776.919        259.281       0.250223       0.413797
            171        596.926        548.776       0.478987       0.535069
            172        441.269        635.593       0.590227       0.535069
            173        584.799        573.980       0.495332       0.535069
            174        462.007        648.637       0.584018       0.535069
            175        393.095        870.006       0.688786       0.760076
            176        224.311        987.216       0.814853       0.760076
            177        329.230       1110.962       0.771399       0.760076
            178        193.103        879.404       0.819952       0.760076
            179        371.363        951.867       0.719351       0.760076
            180        226.194       1049.737       0.822722       0.760076
            181         25.120        952.762       0.974312       0.869667
            182        238.783        543.177       0.694635       0.760076
            183        340.521        578.524       0.629484       0.760076
            184        431.133        995.174       0.697728       0.760076
            185        185.601        764.719       0.804696       0.760076
            186        116.880        769.107       0.868079       0.760076
            187        291.462        768.471       0.725018       0.760076
            188        262.032       1191.824       0.819767       0.760076
            189        246.430        701.191       0.739949       0.760076
            190        645.609        983.996       0.603825       0.625432
            191        814.167        914.063       0.528901       0.535069
            192        738.274        682.140       0.480240       0.535069
            193        399.904        676.467       0.628470       0.535069
            194        144.507        689.534       0.826738       0.760076
            195        133.981        637.298       0.826288       0.760076
            196        111.473        632.221       0.850109       0.760076
            197        154.088        645.717       0.807343       0.760076
            198        149.380        626.801       0.807545       0.760076
            199        197.354        482.589       0.709750       0.760076
            200        100.390        633.982       0.863298       0.760076
            201        195.473        629.223       0.762976       0.760076
            202        512.779        637.147       0.554076       0.413797
            203        767.030        712.867       0.481700       0.413797
            204        975.208        503.132       0.340336       0.413797
            205        689.905       1002.999       0.592472       0.625432
            206        899.336        977.706       0.520876       0.625432
            207        720.417       1088.813       0.601810       0.625432
            208        782.783        932.476       0.543635       0.625432
            209        429.787       1087.881       0.716811       0.625432
            210        534.625        494.901       0.480708       0.413797
            211        791.262        295.717       0.272054       0.413797
            212        666.817        223.319       0.250882       0.413797
            213        706.543        497.614       0.413247       0.413797
            214        609.894        630.647       0.508364       0.535069
            215        485.316        566.404       0.538550       0.535069
            216        492.293        831.666       0.628166       0.535069
            217        569.673        584.163       0.506279       0.535069
            218        295.620        745.256       0.715989       0.760076
            219        250.350        808.008       0.763454       0.760076
            220        633.701        697.494       0.523961       0.535069
            221        330.777        786.149       0.703851       0.760076
            222        368.115        957.812       0.722372       0.760076
            223        512.999        851.243       0.623968       0.760076
            224        389.248        906.038       0.699489       0.760076
            225        397.097       1078.594       0.730908       0.760076
            226        325.030       1121.319       0.775275       0.760076
            227        342.891       1023.582       0.749068       0.760076
            228        394.206       1107.388       0.737475       0.760076
            229        336.473       1038.138       0.755223       0.760076
            230        319.565       1060.599       0.768458       0.760076
            231        345.009        487.519       0.585589       0.625432
            232        424.138        563.309       0.570470       0.625432
            233        695.382        295.071       0.297915       0.413797
            234       1090.457        296.461       0.213755       0.413797
            235        821.914        362.066       0.305804       0.413797
            236        887.647        559.322       0.386547       0.413797
            237        391.097        762.570       0.660997       0.625432
            238        448.362        861.679       0.657750       0.625432
            239        563.586        848.747       0.600954       0.625432
            240        614.719        856.594       0.582197       0.625432
            241        616.904       1031.235       0.625697       0.625432
            242        685.743        961.827       0.583785       0.625432
            243        524.839        845.668       0.617047       0.625432
            244        537.995        785.957       0.593645       0.625432
            245        559.871        978.955       0.636170       0.625432
            246        796.123       1226.025       0.606298       0.625432
            247        890.757        975.010       0.522579       0.535069
            248       1060.329        807.582       0.432345       0.535069
            249        817.625        765.600       0.483570       0.535069
            250        620.137        864.992       0.582436       0.535069
            251        766.828        874.687       0.532854       0.535069
            252        804.354        835.039       0.509358       0.535069
            253        712.160        769.398       0.519317       0.535069
            254        322.661        816.342       0.716716       0.760076
            255        327.437        872.026       0.727014       0.760076
            256        392.671        972.538       0.712373       0.760076
            257        292.509       1027.551       0.778412       0.760076
            258        400.972        874.188       0.685551       0.760076
            259        234.804        944.599       0.800913       0.760076
            260        327.317        890.717       0.731274       0.760076
            261        500.469        873.417       0.635728       0.625432
            262        637.798        542.309       0.459542       0.535069
            263        485.642        773.151       0.614200       0.625432
            264        399.845        774.425       0.659495       0.625432
            265        274.966        812.378       0.747122       0.625432
            266        478.059        555.902       0.537643       0.625432
            267        393.911        779.893       0.664415       0.625432
            268        217.032        866.709       0.799738       0.760076
            269        227.497        965.794       0.809353       0.760076
            270        183.254        987.686       0.843498       0.760076
            271        245.438        931.808       0.791515       0.760076
            272        203.422       1051.721       0.837929       0.760076
            273        154.519        987.312       0.864674       0.760076
            274        303.652        969.626       0.761520       0.760076
            275        514.608       1058.375       0.672846       0.625432
            276        494.396        588.293       0.543363       0.535069
            277        511.275        580.169       0.531561       0.535069
            278        504.859        538.334       0.516044       0.535069
            279        427.464        553.370       0.564183       0.535069
            280        509.213        407.169       0.444322       0.535069
            281        379.447        628.923       0.623703       0.535069
            282        473.453        633.011       0.572103       0.535069
            283        514.783        542.266       0.513000       0.535069
            284        430.887        538.218       0.555376       0.535069
            285        520.287        737.954       0.586497       0.535069
            286        409.756        835.060       0.670830       0.760076
            287        356.112        931.296       0.723389       0.760076
            288        342.157        956.232       0.736476       0.760076
            289        373.200        901.120       0.707138       0.760076
            290        484.617        777.517       0.616033       0.625432
            291        363.235        860.846       0.703259       0.625432
            292        353.142        877.792       0.713111       0.625432
            293        342.787        879.116       0.719465       0.625432
            294        403.311        673.200       0.625354       0.625432
            295        577.476        705.430       0.549869       0.625432
            296        346.226        544.555       0.611323       0.625432
            297        165.483        341.354       0.673499       0.625432
            298        469.423        330.708       0.413317       0.413797
            299       1080.536        263.854       0.196263       0.413797
            300        469.609        868.728       0.649110       0.625432
            301        442.565        895.950       0.669361       0.625432
            302        403.220        887.028       0.687487       0.625432
            303        378.305        761.401       0.668068       0.625432
            304        513.076        785.211       0.604805       0.625432
            305        478.229        735.354       0.605936       0.625432
            306        325.283        798.866       0.710641       0.625432
            307        396.039        770.445       0.660485       0.625432
            308        695.593        879.566       0.558398       0.625432
            309        407.379        705.260       0.633862       0.625432
            310        635.319        656.398       0.508159       0.535069
            311        686.171        591.026       0.462752       0.535069
            312        731.195        743.884       0.504301       0.535069
            313        546.075        761.726       0.582448       0.535069
            314        482.051        614.365       0.560339       0.535069
            315        504.502        483.188       0.489210       0.535069
            316        600.259        591.130       0.496169       0.535069
            317        419.179        520.078       0.553712       0.535069
            318        567.754        487.513       0.461980       0.535069
            319        338.676        480.000       0.586313       0.625432
            320        309.195        657.162       0.680041       0.625432
            321        471.025        847.507       0.642765       0.625432
            322        569.744        733.059       0.562678       0.535069
            323        667.599        454.932       0.405273       0.535069
            324        523.193        884.897       0.628438       0.535069
            325        595.216        635.046       0.516187       0.535069
            326        575.713        459.909       0.444090       0.535069
            327        488.270        731.951       0.599851       0.625432
            328        357.141        930.140       0.722562       0.625432
            329        487.420        934.099       0.657113       0.625432
            330        577.889        974.102       0.627647       0.625432
            331        748.870        848.871       0.531294       0.625432
            332        468.826        956.401       0.671052       0.625432
            333        715.010        943.026       0.568761       0.625432
            334        651.972        694.688       0.515860       0.413797
            335        752.947        292.233       0.279601       0.413797
            336        579.258       1075.308       0.649903       0.625432
            337        468.625        922.174       0.663053       0.625432
            338        428.632        825.778       0.658300       0.625432
            339        399.221        907.599       0.694510       0.625432
            340        602.754        905.517       0.600368       0.625432
            341        838.539        760.849       0.475713       0.535069
            342        865.265        921.941       0.515856       0.535069
            343        569.028        827.986       0.592683       0.535069
            344        710.300        904.696       0.560185       0.535069
            345        891.296        783.396       0.467785       0.413797
            346        870.430        595.676       0.406298       0.413797
            347        515.956        901.525       0.636005       0.625432
            348        657.169       1020.417       0.608265       0.625432
            349        667.910        881.718       0.568987       0.625432
            350        760.668       1161.477       0.604261       0.625432
            351        704.366       1283.911       0.645741       0.625432
            352        666.120       1341.741       0.668244       0.625432
            353        697.949       1150.552       0.622424       0.625432
            354        699.694       1059.333       0.602227       0.625432
            355        710.921       1133.042       0.614460       0.625432
            356        661.665       1269.738       0.657417       0.625432
            357        525.901        780.538       0.597455       0.625432
            358        711.115        837.301       0.540747       0.535069
            359        816.732        843.395       0.508030       0.535069
            360        875.482        870.279       0.498510       0.535069
            361        953.878        966.461       0.503276       0.535069
            362        806.325        851.064       0.513497       0.535069
            363        812.692        896.523       0.524523       0.535069
            364        861.857        859.776       0.499396       0.535069
            365        600.546        736.278       0.550767       0.535069
            366        508.496        964.451       0.654776       0.760076
            367        468.262       1041.831       0.689912       0.760076
            368        534.763       1204.137       0.692471       0.760076
            369        467.942        988.440       0.678696       0.760076
            370        380.721       1196.952       0.758682       0.760076
            371        472.264       1112.943       0.702081       0.760076
            372        871.748       1002.433       0.534865       0.535069
            373        986.512        954.663       0.491796       0.535069
            374        880.993        924.929       0.512164       0.535069
            375        828.523        982.364       0.542477       0.535069
            376        789.596       1144.636       0.591778       0.535069
            377        822.401       1020.281       0.553693       0.535069
            378        908.008        956.684       0.513052       0.535069
            379        553.167        968.666       0.636513       0.625432
            380        486.914       1073.115       0.687882       0.625432
            381        597.890       1060.519       0.639480       0.625432
            382        551.423       1070.509       0.660021       0.625432
            383        757.106       1062.351       0.583884       0.625432
            384        817.099       1071.007       0.567239       0.625432
            385        621.932       1098.386       0.638478       0.625432
            386        746.747        966.682       0.564180       0.625432
            387        718.628       1096.378       0.604063       0.625432
            388        827.233       1055.622       0.560650       0.625432
            389        339.050       1090.119       0.762765       0.625432
            390        593.311       1011.965       0.630399       0.625432
            391        775.818       1013.880       0.566509       0.625432
            392        842.350       1038.270       0.552089       0.625432
            393        684.287       1135.708       0.624017       0.625432
            394        699.861       1047.887       0.599564       0.625432
            395        734.210       1097.084       0.599076       0.625432
            396        704.127       1034.456       0.595000       0.625432
            397        805.358       1032.275       0.561742       0.535069
            398        732.211       1015.390       0.581019       0.535069
            399        697.781        644.023       0.479968       0.535069
            400        549.862        536.034       0.493633       0.535069
            401        536.621        658.827       0.551113       0.535069
            402        453.539        619.821       0.577459       0.535069
            403        566.073        687.604       0.548470       0.535069
            404        638.894        666.311       0.510503       0.535069
            405        560.930        718.282       0.561504       0.535069
            406        570.578        686.964       0.546275       0.535069
            407        609.833        659.189       0.519447       0.535069
            408        569.595        407.542       0.417078       0.535069
            409        636.242        887.069       0.582330       0.535069
            410        551.998        859.086       0.608813       0.535069
            411        649.447        835.608       0.562678       0.535069
            412        681.984        906.491       0.570667       0.535069
            413        653.476        880.454       0.573986       0.535069
            414        658.309        849.428       0.563380       0.535069
            415        596.306        882.735       0.596829       0.535069
            416        796.826        840.472       0.513329       0.535069
            417        698.580        883.073       0.558323       0.535069
            418        613.262        928.339       0.602192       0.535069
            419        862.605       1063.005       0.552035       0.535069
            420        639.611       1056.701       0.622940       0.535069
            421        354.440       1024.942       0.743044       0.760076
            422        291.162        994.727       0.773572       0.760076
            423        384.272       1036.940       0.729617       0.760076
            424        266.895       1186.930       0.816419       0.760076
            425        176.938       1061.974       0.857183       0.760076
            426         81.440        986.437       0.923736       0.760076
            427        439.247       1243.896       0.739032       0.760076
            428        330.174       1240.307       0.789763       0.760076
            429        298.316       1159.034       0.795303       0.760076
            430        398.042       1183.884       0.748382       0.760076
            431        320.725       1240.281       0.794540       0.760076
            432        229.668       1258.175       0.845637       0.760076
            433        240.914       1110.672       0.821754       0.760076
            434        641.424        822.930       0.561975       0.625432
            435        839.366        424.733       0.335997       0.413797
            436        430.850        690.908       0.615915       0.625432
            437        305.513        859.066       0.737662       0.760076
            438        213.879        884.449       0.805268       0.760076
            439        221.901        904.454       0.802992       0.760076
            440        253.016        804.139       0.760664       0.760076
            441        252.572        929.959       0.786414       0.760076
            442        345.453        740.539       0.681901       0.760076
            443        149.619        701.329       0.824174       0.760076
            444        203.658        846.402       0.806051       0.760076
            445        340.597        813.839       0.704967       0.760076
            446        447.035        872.853       0.661308       0.625432
            447        481.635        856.235       0.639999       0.625432
            448        592.750        817.392       0.579652       0.625432
            449        528.072        652.001       0.552509       0.625432
            450        570.420        681.375       0.544318       0.625432
            451        508.757        796.278       0.610158       0.625432
            452        518.687        711.024       0.578204       0.625432
            453        563.706        757.521       0.573347       0.625432
            454        452.474        840.417       0.650029       0.625432
            455        533.903        781.638       0.594157       0.625432
            456        539.635        910.969       0.627993       0.625432
            457        420.728        931.621       0.688891       0.625432
            458        477.544        748.862       0.610615       0.625432
            459        595.598        852.840       0.588800       0.625432
            460        637.954        782.331       0.550827       0.625432
            461        488.896        839.593       0.631991       0.625432
            462        538.235        702.589       0.566228       0.625432
            463        609.306        858.171       0.584794       0.625432
            464        700.638        908.460       0.564577       0.625432
            465        613.903       1128.698       0.647709       0.625432
            466        755.705        841.341       0.526811       0.625432
            467        630.024        973.489       0.607098       0.625432
            468        613.577        950.949       0.607819       0.625432
            469        582.303        988.769       0.629359       0.625432
            470        564.555        840.427       0.598176       0.625432
            471        466.300        575.831       0.552552       0.625432
            472        745.114        390.671       0.343966       0.413797
            473        801.677        480.567       0.374786       0.413797
            474        826.182        562.700       0.405146       0.413797
            475        760.539        620.705       0.449381       0.413797
            476        833.611        350.639       0.296085       0.413797
            477        764.209        679.621       0.470707       0.413797
            478        578.178        560.830       0.492384       0.535069
            479        692.086        726.846       0.512249       0.535069
            480        597.219        893.272       0.599314       0.535069
            481        619.629        729.382       0.540679       0.535069
            482        540.604        564.232       0.510693       0.535069
            483        861.223        868.028       0.501968       0.535069
            484        805.464        739.219       0.478557       0.535069
            485        322.199        797.400       0.712219       0.760076
            486        278.358        786.504       0.738597       0.760076
            487        213.952        804.608       0.789947       0.760076
            488        315.634       1047.816       0.768503       0.760076
            489        249.084        733.626       0.746533       0.760076
            490        221.732        669.279       0.751146       0.760076
            491        534.451        405.693       0.431523       0.413797
            492        732.895        430.748       0.370172       0.413797
            493        471.819        314.375       0.399870       0.413797
            494        477.869        572.695       0.545131       0.413797
            495        601.449        304.555       0.336152       0.413797
            496        540.233        584.836       0.519822       0.413797
            497        523.589        866.343       0.623299       0.625432
            498        513.558        767.242       0.599034       0.625432
            499        484.454        768.834       0.613454       0.625432
            500        426.379        750.784       0.637791       0.625432
            501        465.283        836.469       0.642572       0.625432
            502        507.740        828.762       0.620098       0.625432
            503        483.841        717.311       0.597186       0.625432
            504        403.326        739.033       0.646936       0.625432
            505        481.644        983.610       0.671290       0.625432
            506        532.097        864.915       0.619118       0.625432
            507        560.601        868.424       0.607704       0.625432
            508        482.877        767.141       0.613704       0.625432
            509        521.023        879.684       0.628029       0.625432
            510        476.612        594.911       0.555201       0.625432
            511        324.658        590.754       0.645342       0.625432
            512        479.611        647.950       0.574647       0.625432
            513        279.182        593.932       0.680246       0.625432
            514        542.724        764.771       0.584913       0.625432
            515        709.551        743.765       0.511771       0.535069
            516        841.181        759.858       0.474603       0.535069
            517        942.223        856.253       0.476099       0.535069
            518        877.912       1205.347       0.578587       0.535069
            519        893.664        846.615       0.486482       0.535069
            520        792.518        776.297       0.494830       0.535069
            521        435.590       1005.923       0.697825       0.625432
            522        490.383        982.855       0.667139       0.625432
            523        496.319       1073.873       0.683912       0.625432
            524        403.610        827.597       0.672183       0.625432
            525        477.776        782.218       0.620811       0.625432
            526        406.491        934.650       0.696907       0.625432
            527        354.323        580.669       0.621042       0.625432
            528        272.499        805.709       0.747266       0.625432
            529        491.294        924.495       0.652989       0.625432
            530        681.284        898.264       0.568684       0.535069
            531        724.228        908.794       0.556511       0.535069
            532        655.618        848.205       0.564032       0.535069
            533        754.657        856.406       0.531578       0.535069
            534        670.805        918.638       0.577962       0.535069
            535        624.136        854.335       0.577850       0.535069
            536        705.504        794.899       0.529790       0.535069
            537        677.461        661.004       0.493853       0.535069
            538        589.540        639.508       0.520328       0.535069
            539        367.019        834.295       0.694486       0.625432
            540        520.679        628.853       0.547051       0.535069
            541        764.123        715.919       0.483715       0.535069
            542        275.027        800.730       0.744341       0.760076
            543        551.342        959.894       0.635171       0.625432
            544        647.573        770.142       0.543227       0.625432
            545        804.334        561.102       0.410932       0.413797
            546        796.811        729.937       0.478099       0.413797
            547        671.383        574.404       0.461077       0.413797
            548        862.158        608.318       0.413688       0.413797
            549        749.457        734.833       0.495074       0.413797
            550        583.024        780.472       0.572405       0.625432
            551        768.560       1267.942       0.622608       0.625432
            552        403.855       1266.301       0.758193       0.760076
            553        305.414       1027.950       0.770945       0.760076
            554        398.207        975.650       0.710154       0.760076
            555        658.227        936.423       0.587228       0.625432
            556        703.957       1041.083       0.596595       0.625432
            557        547.403       1010.492       0.648626       0.625432
            558        695.731       1073.158       0.606685       0.625432
            559        794.409        833.052       0.511872       0.535069
            560        548.693        783.540       0.588141       0.535069
            561        290.827        944.191       0.764516       0.760076
            562        503.542        921.064       0.646539       0.760076
            563        533.531       1062.535       0.665721       0.760076
            564        265.020       1032.309       0.795718       0.760076
            565        283.188        754.665       0.727141       0.760076
            566        514.300        992.842       0.658758       0.625432
            567        822.788       1443.467       0.636939       0.625432
            568        647.555       1172.330       0.644178       0.625432
            569        554.458       1041.279       0.652538       0.625432
            570       1003.682        563.414       0.359527       0.413797
            571        786.403        378.199       0.324745       0.413797
            572        708.450        453.753       0.390425       0.413797
            573        483.796        620.970       0.562083       0.413797
            574        708.715        450.939       0.388857       0.413797
            575        475.018        634.473       0.571860       0.535069
            576        306.548       1250.747       0.803154       0.760076
            577        242.522       1359.243       0.848591       0.760076
            578        498.763       1226.513       0.710908       0.760076
            579        113.232       1124.992       0.908553       0.869667
            580        202.179       1269.518       0.862622       0.869667
            581        164.942       1135.332       0.873148       0.869667
            582        505.825        682.261       0.574252       0.625432
            583        403.062        915.904       0.694410       0.625432
            584        358.308        860.620       0.706046       0.625432
            585        431.954        838.965       0.660125       0.625432
            586        703.450        931.115       0.569641       0.625432
            587        628.825       1051.872       0.625854       0.625432
            588        603.149        844.208       0.583276       0.625432
            589        545.736        983.604       0.643156       0.625432
            590        411.725        815.988       0.664641       0.625432
            591        350.949        767.825       0.686309       0.625432
            592        504.718        736.670       0.593424       0.625432
            593        486.270        872.865       0.642221       0.625432
            594        375.053        667.498       0.640254       0.625432
            595        639.507        666.121       0.510192       0.625432
            596        499.167        805.915       0.617520       0.625432
            597        501.893        664.360       0.569654       0.625432
            598        509.717        563.184       0.524917       0.625432
            599        406.869       1209.258       0.748245       0.625432
            600        741.025       1115.217       0.600793       0.625432
            601        764.999        865.636       0.530858       0.535069
            602        752.428        751.537       0.499704       0.535069
            603        722.729        711.425       0.496059       0.535069
            604        728.264        814.526       0.527956       0.535069
            605        825.282        831.053       0.501742       0.535069
            606        764.039        850.736       0.526845       0.535069
            607        739.253        731.772       0.497457       0.535069
            608        657.905        637.100       0.491967       0.535069
            609        591.710        889.159       0.600431       0.625432
            610        610.607       1020.952       0.625752       0.625432
            611        549.962       1087.629       0.664164       0.625432
            612        602.148        845.291       0.583991       0.625432
            613        607.290        871.337       0.589288       0.625432
            614        558.207       1151.980       0.673599       0.625432
            615        560.016        944.853       0.627864       0.625432
            616        860.937        725.789       0.457413       0.535069
            617        521.622        954.423       0.646608       0.535069
            618        707.265        716.806       0.503350       0.535069
            619       1000.563        820.728       0.450630       0.535069
            620        827.530        712.712       0.462727       0.535069
            621        749.699        842.357       0.529100       0.535069
            622        756.557        887.677       0.539873       0.535069
            623        776.978        862.059       0.525955       0.535069
            624        580.229       1058.611       0.645951       0.625432
            625        742.671        927.129       0.555233       0.625432
            626        669.066       1015.796       0.602896       0.625432
            627        676.922        974.129       0.590006       0.625432
            628        299.541       1092.488       0.784817       0.760076
            629        309.710        946.832       0.753522       0.760076
            630        487.467        749.558       0.605936       0.625432
            631        441.021        660.592       0.599659       0.625432
            632        486.499        532.196       0.522429       0.535069
            633        465.223        621.814       0.572027       0.535069
            634        544.049        920.866       0.628614       0.535069
            635        460.136        622.851       0.575123       0.535069
            636        840.329        646.204       0.434705       0.535069
            637        690.574        727.241       0.512931       0.535069
            638        234.617        693.513       0.747216       0.760076
            639        313.620        943.025       0.750431       0.760076
            640        449.906       1008.148       0.691434       0.760076
            641        435.446       1004.169       0.697526       0.760076
            642        445.635       1002.524       0.692275       0.760076
            643        313.870        860.047       0.732630       0.760076
            644        485.952        988.708       0.670465       0.625432
            645        585.204       1072.229       0.646922       0.625432
            646        714.105       1060.195       0.597529       0.625432
            647        494.126        991.825       0.667468       0.625432
            648        703.436        893.855       0.559607       0.625432
            649        573.427       1006.163       0.636977       0.625432
            650        662.579        939.266       0.586365       0.625432
            651        692.739        954.959       0.579572       0.625432
            652        427.108        915.902       0.681977       0.625432
            653        243.078        910.328       0.789252       0.760076
            654        289.211        861.029       0.748565       0.760076
            655        360.617        849.167       0.701917       0.760076
            656        295.668        907.936       0.754348       0.760076
            657        475.597        835.164       0.637160       0.760076
            658        287.561        892.250       0.756265       0.760076
            659        325.822        869.252       0.727362       0.760076
            660        621.812        914.727       0.595317       0.535069
            661        925.817        815.878       0.468439       0.535069
            662        809.434        795.487       0.495655       0.535069
            663        595.610        870.913       0.593862       0.535069
            664        604.471        903.429       0.599130       0.535069
            665        775.571        663.726       0.461146       0.413797
            666        861.166        607.462       0.413625       0.413797
            667        882.198        604.379       0.406558       0.413797
            668        671.901        613.643       0.477341       0.413797
            669        791.968        582.852       0.423948       0.413797
            670        828.700        652.095       0.440368       0.413797
            671        871.228        627.247       0.418590       0.413797
            672        877.746        612.254       0.410909       0.413797
            673        825.882        649.013       0.440040       0.413797
            674        458.071        713.087       0.608873       0.625432
            675        509.150        657.373       0.563532       0.625432
            676        526.599        719.599       0.577436       0.625432
            677        539.766        757.167       0.583814       0.625432
            678        528.741        759.887       0.589687       0.625432
            679        483.333        766.061       0.613146       0.625432
            680        468.482        743.222       0.613369       0.625432
            681        451.885        760.123       0.627160       0.625432
            682        484.638        699.890       0.590860       0.625432
            683        853.732        756.598       0.469840       0.625432
            684        562.733        769.658       0.577652       0.625432
            685        352.474        740.426       0.677488       0.625432
            686        376.681        712.427       0.654138       0.625432
            687        674.823       1157.557       0.631723       0.625432
            688        685.054       1029.424       0.600430       0.625432
            689        637.383       1200.175       0.653136       0.625432
            690        692.507       1043.265       0.601038       0.625432
            691        652.469       1223.303       0.652160       0.625432
            692        702.586        578.495       0.451568       0.535069
            693         84.844        559.258       0.868276       0.760076
            694        384.333        649.773       0.628343       0.625432
            695        686.551        730.209       0.515407       0.413797
            696       1009.326        694.714       0.407687       0.413797
            697        588.479        661.072       0.529048       0.413797
            698        956.982        665.945       0.410336       0.413797
            699        921.099        654.198       0.415285       0.413797
            700       1003.088        728.287       0.420641       0.413797
