# Supplementary material for: The role of auxiliary domains in modulating CHD4 activity suggests mechanistic commonality between enzyme families
Source: Nat Commun. 2022 Dec 6;13:7524. doi: 10.1038/s41467-022-35002-0 (PMC9726900; doi:10.1038/s41467-022-35002-0)
Supplement: Supplementary file 6 — source data [file 41467_2022_35002_MOESM6_ESM.zip › smFRET_Source_data/figure_7A/A/CHD4(499-1912) 1mM ATP 200ms/34.dat]

              1       1152.196       4882.614       0.809075       0.803655
              2       1181.459       4838.264       0.803735       0.803655
              3        991.066       4929.892       0.832617       0.803655
              4        506.905       4809.519       0.904653       0.803655
              5        867.485       4494.221       0.838207       0.803655
              6       1014.656       4465.435       0.814847       0.803655
              7       1062.022       4537.959       0.810353       0.803655
              8       1237.026       4533.009       0.785612       0.803655
              9       1392.260       4591.306       0.767319       0.803655
             10       1115.585       4829.690       0.812358       0.803655
             11       1066.015       4492.274       0.808212       0.803655
             12       1130.890       4530.222       0.800235       0.803655
             13       1350.351       4519.510       0.769952       0.803655
             14       1737.921       4724.671       0.731080       0.699108
             15       1731.608       4614.191       0.727125       0.699108
             16       1894.449       4573.139       0.707086       0.699108
             17       1976.554       4743.155       0.705857       0.699108
             18       1954.526       4730.649       0.707633       0.699108
             19       1942.795       4871.268       0.714884       0.699108
             20       1997.452       5161.095       0.720970       0.699108
             21       2226.752       4748.155       0.680748       0.699108
             22       2246.810       4971.811       0.688748       0.699108
             23       1611.325       4893.411       0.752284       0.699108
             24       2068.992       5209.445       0.715737       0.699108
             25       2410.589       5231.343       0.684558       0.699108
             26       2346.518       5068.491       0.683545       0.699108
             27       2370.477       5301.344       0.691015       0.699108
             28       2570.127       5523.108       0.682435       0.699108
             29       2604.487       5180.839       0.665462       0.699108
             30       1498.262       4580.142       0.753511       0.699108
             31       1291.507       4594.063       0.780564       0.699108
             32       1708.723       4736.222       0.734874       0.699108
             33       2085.450       4750.196       0.694915       0.699108
             34       2275.913       4713.453       0.674375       0.699108
             35       1478.412       4695.418       0.760536       0.699108
             36       2363.109       4779.944       0.669174       0.699108
             37       2004.521       4702.032       0.701110       0.699108
             38       1908.912       4698.656       0.711102       0.699108
             39       1970.750       4722.622       0.705567       0.699108
             40       1147.275       4134.627       0.782791       0.699108
             41       1461.966       4037.610       0.734168       0.699108
             42       1365.491       4322.902       0.759951       0.699108
             43        718.130       3747.608       0.839191       0.699108
             44       2117.032       4289.312       0.669541       0.699108
             45       2062.349       4186.175       0.669946       0.699108
             46       1966.297       4105.504       0.676159       0.699108
             47       1709.578       4461.423       0.722966       0.699108
             48       2184.524       3855.478       0.638324       0.699108
             49       1973.651       4152.644       0.677839       0.699108
             50       2430.649       4073.321       0.626282       0.699108
             51       1976.365       4376.378       0.688896       0.699108
             52       2161.339       4049.427       0.652001       0.699108
             53       2164.483       4367.729       0.668645       0.699108
             54       2043.994       4532.858       0.689214       0.699108
             55       1310.764       4603.936       0.778389       0.699108
             56       1651.043       4186.955       0.717190       0.699108
             57       1620.539       4463.195       0.733628       0.699108
             58       1443.873       4510.942       0.757529       0.803655
             59       1169.365       4720.717       0.801469       0.803655
             60       1139.799       5187.825       0.819869       0.803655
             61       1235.213       4594.180       0.788106       0.803655
             62       2017.725       4104.442       0.670423       0.699108
             63       1843.269       3838.779       0.675598       0.699108
             64       2095.304       4105.841       0.662110       0.699108
             65       1977.399       3975.673       0.667835       0.699108
             66       2177.415       4228.172       0.660076       0.699108
             67       1938.280       3882.518       0.667008       0.699108
             68       1543.508       3728.814       0.707243       0.699108
             69       1448.001       4143.707       0.741045       0.699108
             70       2006.505       5149.382       0.719601       0.699108
             71       2266.838       4517.962       0.665895       0.699108
             72       2312.493       4320.694       0.651375       0.699108
             73       2234.803       4808.194       0.682692       0.699108
             74       2040.015       4483.700       0.687292       0.699108
             75       2430.970       4462.326       0.647343       0.699108
             76       2525.245       4633.293       0.647240       0.699108
             77       2678.821       4519.591       0.627859       0.699108
             78       1695.794       4139.500       0.709390       0.699108
             79        485.302       4149.800       0.895299       0.803655
             80        682.430       4169.456       0.859347       0.803655
             81       1538.073       4376.781       0.739964       0.803655
             82        750.105       4182.509       0.847930       0.803655
             83       1531.193       4297.005       0.737278       0.803655
             84       1174.347       4516.932       0.793659       0.803655
             85       1740.175       3997.495       0.696711       0.699108
             86       1822.906       4026.203       0.688345       0.699108
             87       1959.532       3958.749       0.668902       0.699108
             88       2249.576       3876.737       0.632801       0.699108
             89       2440.041       3982.594       0.620087       0.699108
             90       1776.244       4006.732       0.692850       0.699108
             91       2017.482       3967.632       0.662917       0.699108
             92       2344.897       3880.491       0.623333       0.699108
             93       2811.778       3836.884       0.577091       0.699108
             94       2028.918       4145.520       0.671400       0.699108
             95       1571.587       4133.112       0.724510       0.699108
             96       2183.079       4459.499       0.671351       0.699108
             97       2039.798       4362.894       0.681416       0.699108
             98       2302.546       4651.716       0.668902       0.699108
             99       1763.992       4265.312       0.707430       0.699108
            100       2302.845       4662.471       0.669384       0.699108
            101       1983.629       4464.246       0.692359       0.699108
            102       1146.738       3926.938       0.773983       0.699108
            103       1519.665       3976.151       0.723487       0.699108
            104       1144.659       3843.661       0.770532       0.699108
            105       1728.081       4375.612       0.716879       0.699108
            106       1609.247       4518.332       0.737376       0.699108
            107       1848.126       4388.352       0.703659       0.699108
            108       1336.420       4160.283       0.756869       0.699108
            109       1483.197       4263.975       0.741926       0.699108
            110       1101.290       4121.393       0.789133       0.699108
            111       1373.844       4048.789       0.746646       0.699108
            112       1283.226       3723.038       0.743676       0.699108
            113       1369.566       3871.663       0.738694       0.699108
            114       1079.151       3930.952       0.784605       0.699108
            115       1343.126       4034.953       0.750259       0.699108
            116       1995.806       3888.749       0.660840       0.699108
            117       1058.370       3595.530       0.772584       0.699108
            118       1372.568       3965.688       0.742881       0.699108
            119       2044.897       4050.430       0.664514       0.699108
            120       1435.703       4300.795       0.749725       0.699108
            121       1003.820       4998.987       0.832775       0.803655
            122        760.850       4610.742       0.858357       0.803655
            123        844.827       4526.371       0.842712       0.803655
            124        785.226       4322.454       0.846266       0.803655
            125        868.939       4482.175       0.837615       0.803655
            126        653.239       4413.207       0.871066       0.803655
            127        873.655       4372.496       0.833467       0.803655
            128       1004.693       3910.936       0.795612       0.803655
            129        836.313       3546.896       0.809201       0.803655
            130       1058.331       4018.625       0.791542       0.803655
            131        417.236       3818.897       0.901505       0.803655
            132        843.679       3356.687       0.799142       0.803655
            133        692.702       3219.579       0.822942       0.803655
            134       1168.085       3427.523       0.745826       0.803655
            135       1039.944       3259.699       0.758133       0.803655
            136        470.347       3377.044       0.877749       0.803655
            137       1332.911       3656.593       0.732857       0.803655
            138       1163.841       3618.209       0.756623       0.803655
            139        373.397       3056.714       0.891141       0.803655
            140       1589.893       3030.534       0.655899       0.699108
            141       1287.553       3151.597       0.709955       0.699108
            142       1737.856       3618.545       0.675555       0.699108
            143       1148.218       3538.956       0.755030       0.699108
            144        905.305       3397.573       0.789605       0.699108
            145       2492.509       3504.532       0.584377       0.555569
            146       2209.277       3334.469       0.601483       0.555569
            147       2092.050       2674.631       0.561110       0.555569
            148       2238.095       3365.155       0.600572       0.555569
            149       2163.896       2883.709       0.571302       0.555569
            150       2461.616       2537.338       0.507574       0.555569
            151       2102.258       2574.810       0.550518       0.555569
            152       2008.860       2323.071       0.536267       0.555569
            153       1576.077       2591.804       0.621852       0.555569
            154       1996.116       2843.613       0.587556       0.555569
            155       1811.141       2628.986       0.592097       0.555569
            156       1880.858       2921.202       0.608323       0.555569
            157       2634.413       3401.656       0.563555       0.555569
            158       1987.431       2985.796       0.600374       0.555569
            159       2393.474       2850.735       0.543597       0.555569
            160       2147.131       3229.660       0.600667       0.555569
            161       1446.932       3323.811       0.696707       0.699108
            162       1406.506       3144.527       0.690948       0.699108
            163       1434.454       2971.210       0.674407       0.699108
            164       2040.435       2787.962       0.577409       0.699108
            165       1095.293       2948.609       0.729149       0.699108
            166       1417.410       2950.508       0.675495       0.699108
            167       2575.279       2596.946       0.502095       0.555569
            168       2161.111       2571.667       0.543374       0.555569
            169       1849.572       3187.946       0.632841       0.555569
            170       1781.435       3209.622       0.643075       0.555569
            171       1904.399       2009.891       0.513475       0.555569
            172       1692.562       2015.420       0.543536       0.555569
            173       1874.967       2143.298       0.533389       0.555569
            174       2121.536       2235.237       0.513049       0.555569
            175       2120.397       2097.751       0.497316       0.555569
            176       2154.202       2481.538       0.535306       0.555569
            177       1789.467       2093.472       0.539146       0.555569
            178       1904.830       1820.769       0.488718       0.555569
            179       1817.988       2053.833       0.530457       0.555569
            180       1932.519       2563.331       0.570155       0.555569
            181       2169.480       2764.406       0.560290       0.555569
            182       2227.044       2955.318       0.570265       0.555569
            183       1292.145       3573.984       0.734461       0.699108
            184       1649.639       2937.391       0.640369       0.699108
            185       1493.001       3392.899       0.694427       0.699108
            186       1457.871       3638.608       0.713945       0.699108
            187       1192.919       3344.150       0.737073       0.699108
            188       1545.857       3716.939       0.706267       0.699108
            189       1372.007       3604.221       0.724288       0.699108
            190       1370.981       3478.178       0.717274       0.699108
            191       1405.047       3999.403       0.740020       0.699108
            192       1177.726       4139.154       0.778493       0.699108
            193       1357.430       4535.157       0.769638       0.699108
            194       1790.328       4862.297       0.730884       0.699108
            195       2120.996       4563.312       0.682690       0.699108
            196       1941.577       3805.107       0.662140       0.699108
            197       1605.698       3537.560       0.687805       0.699108
            198       1111.717       3975.376       0.781463       0.699108
            199       1579.834       3313.834       0.677168       0.699108
            200       1584.961       3139.728       0.664536       0.699108
            201       1993.627       3272.300       0.621410       0.555569
            202       2315.648       2997.660       0.564180       0.555569
            203       2300.017       3065.682       0.571348       0.555569
            204       2218.908       3107.902       0.583445       0.555569
            205       2114.807       3367.946       0.614280       0.555569
            206       2383.959       3123.207       0.567117       0.555569
            207       1483.298       3451.648       0.699430       0.699108
            208       1897.741       2948.518       0.608411       0.699108
            209       1324.019       3564.068       0.729134       0.699108
            210        736.523       4281.738       0.853231       0.803655
            211       2232.655       1776.402       0.443097       0.555569
            212       2554.108       1518.957       0.372927       0.555569
            213       1861.650       1682.028       0.474656       0.555569
