# Supplementary material for: The role of auxiliary domains in modulating CHD4 activity suggests mechanistic commonality between enzyme families
Source: Nat Commun. 2022 Dec 6;13:7524. doi: 10.1038/s41467-022-35002-0 (PMC9726900; doi:10.1038/s41467-022-35002-0)
Supplement: Supplementary file 6 — source data [file 41467_2022_35002_MOESM6_ESM.zip › smFRET_Source_data/figure_7A/A/CHD4(499-1912) 1mM ATP 200ms/20.dat]

              1       2411.922       7518.738       0.757124       0.770765
              2       2426.362       7342.451       0.751622       0.770765
              3       2241.799       7483.569       0.769490       0.770765
              4       2294.075       7623.941       0.768696       0.770765
              5       2542.166       7847.005       0.755306       0.770765
              6       2551.409       7590.161       0.748421       0.770765
              7       2428.916       7473.384       0.754712       0.770765
              8       2227.119       7428.305       0.769340       0.770765
              9       2235.356       7247.978       0.764286       0.770765
             10       2258.633       7624.711       0.771471       0.770765
             11       2520.252       7551.041       0.749759       0.770765
             12       2122.352       7542.160       0.780397       0.770765
             13       2313.430       6990.005       0.751336       0.770765
             14       2837.862       8338.467       0.746083       0.770765
             15       2658.716       8222.334       0.755656       0.770765
             16       2549.000       8306.770       0.765194       0.770765
             17       2757.462       8630.938       0.757871       0.770765
             18       2311.842       7994.438       0.775686       0.770765
             19       2425.286       8801.204       0.783968       0.770765
             20       2677.288       9772.212       0.784948       0.770765
             21       1703.046       9615.348       0.849533       0.770765
             22       1265.277       8645.296       0.872331       0.770765
             23       1235.606       9040.372       0.879758       0.770765
             24       5824.214       3381.739       0.367343       0.379296
             25       5849.163       2585.701       0.306549       0.379296
             26       5530.945       2713.883       0.329162       0.379296
             27       4205.197       2078.727       0.330801       0.379296
             28       3672.814       1997.645       0.352290       0.379296
             29       4256.708       2116.144       0.332056       0.379296
             30       3726.395       1997.236       0.348946       0.379296
             31       4143.868       3230.824       0.438096       0.379296
             32       4595.379       3952.059       0.462368       0.379296
             33       5550.989       3688.367       0.399202       0.379296
             34       5488.694       3193.264       0.367805       0.379296
             35       5386.043       3122.528       0.366986       0.379296
             36       5573.899       2933.827       0.344843       0.379296
             37       5385.920       3124.493       0.367138       0.379296
             38       6198.274       3232.938       0.342791       0.379296
             39       6450.984       3247.037       0.334814       0.379296
             40       4547.552       3616.265       0.442962       0.379296
             41       5230.721       3655.232       0.411349       0.379296
             42       5863.615       3492.088       0.373258       0.379296
             43       6307.731       2947.520       0.318470       0.379296
             44       4873.880       2518.606       0.340698       0.379296
             45       6719.945       2951.579       0.305182       0.379296
             46       4941.660       2503.025       0.336216       0.379296
             47       4198.959       2637.574       0.385806       0.379296
             48       4867.741       2526.592       0.341693       0.379296
             49       4676.578       3508.381       0.428638       0.379296
             50       4862.607       3610.479       0.426111       0.379296
             51       5322.120       3482.608       0.395538       0.379296
             52       5306.388       3517.480       0.398632       0.379296
             53       5296.587       3818.974       0.418951       0.379296
             54       5309.375       3812.665       0.417962       0.379296
             55       5130.886       3783.880       0.424451       0.379296
             56       5443.141       3496.259       0.391107       0.379296
             57       5545.878       3814.479       0.407514       0.379296
             58       5146.939       3924.655       0.432631       0.379296
             59       4508.447       3924.351       0.465368       0.379296
             60       4663.758       3899.034       0.455346       0.379296
             61       4607.818       2857.413       0.382763       0.379296
             62       4595.734       2949.085       0.390876       0.379296
             63       4851.236       2853.916       0.370391       0.379296
             64       5335.684       2950.961       0.356110       0.379296
             65       4709.613       2692.901       0.363782       0.379296
             66       5605.523       2860.886       0.337910       0.379296
             67       5645.913       2738.835       0.326645       0.379296
             68       5438.840       2814.283       0.340996       0.379296
             69       5582.741       2593.107       0.317167       0.379296
             70       5857.502       3129.381       0.348216       0.379296
             71       5680.543       2767.350       0.327579       0.379296
             72       5150.713       3246.158       0.386591       0.379296
             73       5070.003       3279.366       0.392768       0.379296
             74       4998.215       3297.797       0.397516       0.379296
             75       5015.342       3341.424       0.399847       0.379296
             76       4957.093       3351.645       0.403388       0.379296
             77       5286.473       3129.556       0.371857       0.379296
             78       5011.525       3320.087       0.398493       0.379296
             79       4928.749       3328.678       0.403113       0.379296
             80       5535.110       2963.472       0.348702       0.379296
             81       6390.250       3211.324       0.334458       0.379296
             82       6346.530       3251.334       0.338756       0.379296
             83       6396.472       3446.539       0.350151       0.379296
             84       6688.499       3192.112       0.323068       0.379296
             85       5094.330       2975.286       0.368702       0.379296
             86       6791.159       3641.212       0.349030       0.379296
             87       5785.580       3195.748       0.355821       0.379296
             88       4964.753       2730.574       0.354835       0.379296
             89       5676.276       3940.511       0.409753       0.379296
             90       5349.617       3620.927       0.403646       0.379296
             91       5477.233       3920.181       0.417155       0.379296
             92       5407.269       3637.610       0.402173       0.379296
             93       4898.096       3528.061       0.418703       0.379296
             94       4623.959       3508.132       0.431394       0.379296
             95       4909.295       3369.386       0.406995       0.379296
             96       5423.221       3327.952       0.380286       0.379296
             97       5446.832       3371.668       0.382340       0.379296
             98       4685.280       3437.123       0.423166       0.379296
             99       5061.751       3440.399       0.404651       0.379296
            100       5254.648       3261.199       0.382956       0.379296
            101       5472.402       3280.226       0.374770       0.379296
            102       6100.542       3373.683       0.356091       0.379296
            103       4207.185       2929.687       0.410500       0.379296
            104       4232.328       3020.531       0.416461       0.379296
            105       5404.000       3055.188       0.361168       0.379296
            106       4793.247       2746.074       0.364234       0.379296
            107       4566.735       2755.579       0.376326       0.379296
            108       5343.222       2841.713       0.347188       0.379296
            109       5167.039       3285.391       0.388692       0.379296
            110       5311.927       3249.731       0.379568       0.379296
            111       4970.358       3408.595       0.406804       0.379296
            112       4989.986       3374.093       0.403403       0.379296
