# Supplementary material for: The role of auxiliary domains in modulating CHD4 activity suggests mechanistic commonality between enzyme families
Source: Nat Commun. 2022 Dec 6;13:7524. doi: 10.1038/s41467-022-35002-0 (PMC9726900; doi:10.1038/s41467-022-35002-0)
Supplement: Supplementary file 6 — source data [file 41467_2022_35002_MOESM6_ESM.zip › smFRET_Source_data/figure_7A/A/CHD4(499-1912) 1mM ATP 200ms/21.dat]

              1       1339.896       3466.022       0.721199       0.723097
              2       1376.265       3486.185       0.716961       0.723097
              3       1389.498       3371.606       0.708156       0.723097
              4       1560.067       3441.038       0.688055       0.723097
              5       1606.342       3584.768       0.690559       0.723097
              6       1494.203       3376.293       0.693213       0.723097
              7       1461.736       3540.433       0.707780       0.723097
              8       1491.729       3747.163       0.715259       0.723097
              9       1286.301       3804.688       0.747338       0.723097
             10       1530.424       3543.176       0.698355       0.723097
             11       1224.759       3474.784       0.739388       0.723097
             12       1193.343       3751.932       0.758690       0.723097
             13       1272.365       3910.128       0.754488       0.723097
             14       1249.711       3755.940       0.750340       0.723097
             15       1250.895       3901.358       0.757214       0.723097
             16       1149.349       4294.403       0.788868       0.723097
             17       1328.274       4341.879       0.765743       0.723097
             18       1192.414       4394.266       0.786561       0.723097
             19       1176.763       4929.221       0.807277       0.723097
             20       1444.098       4122.709       0.740588       0.723097
             21       1691.572       3027.005       0.641508       0.723097
             22       1476.081       3383.803       0.696272       0.723097
             23       1119.957       3629.104       0.764173       0.723097
             24        957.589       3993.516       0.806591       0.723097
             25       1269.641       3527.071       0.735310       0.723097
             26       1085.415       3793.067       0.777510       0.723097
             27       1022.814       4292.044       0.807556       0.723097
             28       1046.306       4326.523       0.805260       0.723097
             29       1392.123       3242.110       0.699600       0.723097
             30       1208.801       3037.980       0.715361       0.723097
             31       1166.634       3040.296       0.722688       0.723097
             32       1573.074       3068.395       0.661083       0.723097
             33       1360.158       3436.876       0.716459       0.723097
             34       1136.160       3292.578       0.743457       0.723097
             35       1421.650       3477.753       0.709832       0.723097
             36       1587.901       3988.652       0.715254       0.723097
             37       1405.369       3898.026       0.735006       0.723097
             38       1335.626       3870.511       0.743452       0.723097
             39       1191.502       4209.918       0.779409       0.723097
             40        982.506       4117.463       0.807351       0.723097
             41       1546.816       3982.227       0.720238       0.723097
             42       1386.327       3894.126       0.737461       0.723097
             43       1509.580       3513.526       0.699473       0.723097
             44       1431.188       3832.364       0.728095       0.723097
             45       1288.093       3175.688       0.711434       0.723097
             46       1770.514       3420.833       0.658949       0.723097
             47       1599.906       2988.831       0.651341       0.723097
             48       1819.144       3093.782       0.629723       0.723097
             49       1502.615       2946.393       0.662258       0.723097
             50       1587.731       3255.271       0.672160       0.723097
             51       1505.902       2946.733       0.661795       0.723097
             52       1511.375       3000.372       0.665013       0.723097
             53       1421.789       3010.909       0.679250       0.723097
             54       1618.223       3313.462       0.671872       0.723097
             55       1345.619       3245.113       0.706884       0.723097
             56       1385.287       3297.613       0.704182       0.723097
             57       1718.118       3280.160       0.656258       0.723097
             58       1523.132       3429.151       0.692438       0.723097
             59       1034.790       3724.912       0.782594       0.723097
             60       1030.628       3591.614       0.777029       0.723097
             61       1155.811       3635.864       0.758788       0.723097
             62       1511.746       3535.306       0.700470       0.723097
             63       1789.468       3197.841       0.641196       0.723097
             64       1024.057       3735.825       0.784857       0.723097
             65       1386.659       3411.206       0.710984       0.723097
             66       1406.534       3340.733       0.703717       0.723097
             67        732.935       3687.579       0.834197       0.723097
             68       1082.871       3512.048       0.764333       0.723097
             69        769.178       3698.536       0.827836       0.723097
             70        798.879       3596.813       0.818259       0.723097
             71       1335.424       3447.093       0.720770       0.723097
             72        959.317       3253.033       0.772261       0.723097
             73       1014.861       3009.773       0.747838       0.723097
             74       1353.305       3202.107       0.702924       0.723097
             75       1619.484       3643.272       0.692275       0.723097
             76       1270.239       3072.118       0.707477       0.723097
             77       1862.224       3078.376       0.623077       0.601732
             78       2097.394       2957.107       0.585044       0.601732
             79       1783.195       2764.448       0.607886       0.601732
             80       1568.649       2685.869       0.631298       0.601732
             81       1742.743       2651.261       0.603382       0.601732
             82       1507.902       2632.984       0.635850       0.601732
             83       1540.114       2779.092       0.643427       0.601732
             84       1803.602       2883.397       0.615191       0.601732
             85       1573.887       2685.769       0.630513       0.601732
             86       1811.647       2604.119       0.589732       0.601732
             87       1843.081       2753.824       0.599061       0.601732
             88       1807.763       2541.199       0.584323       0.601732
             89       1786.772       2693.582       0.601199       0.601732
             90       1848.236       2734.504       0.596696       0.601732
             91       1997.252       2928.897       0.594561       0.601732
             92       1516.582       2729.910       0.642862       0.601732
             93       1675.827       2648.893       0.612500       0.601732
             94       1789.497       2525.848       0.585318       0.601732
             95       1699.434       2366.726       0.582054       0.601732
             96       1563.453       2427.275       0.608229       0.601732
             97       1632.811       2428.743       0.597984       0.601732
             98       1600.524       2624.580       0.621187       0.601732
             99       1635.221       2553.376       0.609602       0.601732
            100       1590.375       2369.797       0.598408       0.601732
            101       1571.285       2311.682       0.595339       0.601732
            102       1570.335       2753.882       0.636851       0.601732
            103       1531.435       2476.875       0.617935       0.601732
            104       1646.858       2633.978       0.615295       0.601732
            105       1751.489       3381.254       0.658762       0.601732
            106       1779.908       2983.240       0.626317       0.601732
            107       1627.936       2642.790       0.618815       0.601732
            108       1770.823       2875.694       0.618892       0.601732
            109       2022.102       2359.580       0.538510       0.601732
            110       1857.854       2603.490       0.583566       0.601732
            111       1614.216       2532.968       0.610768       0.601732
            112       1675.062       2388.202       0.587755       0.601732
            113       1570.158       2552.999       0.619186       0.601732
            114       1880.610       2562.717       0.576756       0.601732
            115       1916.724       2462.504       0.562315       0.601732
            116       1602.007       2083.091       0.565274       0.601732
            117       1465.213       2259.047       0.606576       0.601732
            118       1744.554       2603.624       0.598785       0.601732
            119       1401.402       2325.590       0.623986       0.601732
            120       1654.419       2365.340       0.588428       0.601732
            121       1757.677       2725.624       0.607950       0.601732
            122       1946.358       2545.901       0.566731       0.542745
            123       2146.312       2379.961       0.525810       0.542745
            124       1966.211       2666.066       0.575541       0.542745
            125       2081.200       2466.432       0.542355       0.542745
            126       1999.678       2607.911       0.566003       0.542745
            127       1752.516       2719.316       0.608099       0.542745
            128       2129.510       2502.967       0.540309       0.542745
            129       2002.182       2557.108       0.560857       0.542745
            130       1791.072       2182.906       0.549300       0.542745
            131       1565.059       1812.776       0.536668       0.542745
            132       2019.416       2449.200       0.548089       0.542745
            133       2205.531       2363.338       0.517270       0.542745
            134       2120.728       2364.680       0.527194       0.542745
            135       1926.191       2342.615       0.548775       0.542745
            136       1763.036       2283.828       0.564345       0.542745
            137       2073.652       2255.394       0.520991       0.542745
            138       2139.401       2363.799       0.524915       0.542745
            139       2014.418       2370.213       0.540573       0.542745
            140       1879.843       2011.042       0.516860       0.542745
            141       1958.154       2246.158       0.534251       0.542745
            142       2434.481       2425.076       0.499032       0.542745
            143       2281.969       2287.694       0.500626       0.542745
            144       2113.081       2565.052       0.548307       0.542745
            145       2308.541       2575.914       0.527370       0.542745
            146       1810.413       2526.426       0.582550       0.601732
            147       1715.524       2567.735       0.599482       0.601732
            148       1823.840       2644.072       0.591791       0.601732
            149       1679.905       2657.564       0.612699       0.601732
            150       1688.303       2878.272       0.630291       0.601732
            151       1794.587       2730.217       0.603389       0.601732
            152       2023.715       2679.913       0.569754       0.601732
            153       1538.777       2633.484       0.631189       0.601732
            154       1719.241       2877.788       0.626010       0.601732
            155       1934.011       3013.340       0.609081       0.601732
            156       1874.159       2627.298       0.583655       0.601732
            157       2079.899       2558.469       0.551588       0.542745
            158       1885.422       2464.810       0.566593       0.542745
            159       2088.606       1839.506       0.468293       0.542745
            160       2413.696       1915.190       0.442421       0.542745
            161       2134.666       2166.625       0.503715       0.542745
            162       2265.325       2183.349       0.490786       0.542745
            163       1779.087       2713.725       0.604015       0.542745
            164       2161.109       2486.593       0.535016       0.542745
            165       1866.943       2537.287       0.576102       0.542745
            166       1805.779       2488.209       0.579463       0.542745
            167       1973.056       2328.590       0.541325       0.542745
            168       1790.381       2626.263       0.594629       0.542745
            169       1796.846       2592.925       0.590674       0.542745
            170       2010.805       2649.310       0.568507       0.542745
            171       1956.253       2491.473       0.560168       0.542745
            172       1963.438       2411.059       0.551163       0.542745
            173       1829.083       2494.458       0.576948       0.542745
            174       2051.619       2486.066       0.547871       0.542745
            175       2315.919       2334.785       0.502028       0.542745
            176       1773.422       2556.247       0.590402       0.601732
            177       1593.463       2705.394       0.629329       0.601732
            178       1609.216       2730.567       0.629194       0.601732
            179       1335.652       2799.094       0.676969       0.601732
            180       1241.273       2828.080       0.694970       0.601732
            181       1607.152       2821.524       0.637103       0.601732
            182       1814.073       3029.302       0.625453       0.601732
            183       2209.741       2698.627       0.549801       0.601732
            184       1778.889       2610.965       0.594773       0.601732
            185       1650.053       2508.286       0.603194       0.601732
            186       1840.176       2615.362       0.586991       0.601732
            187       1797.804       2614.804       0.592576       0.601732
            188       1938.642       2511.387       0.564353       0.542745
            189       1930.068       2477.590       0.562110       0.542745
            190       1571.123       2190.869       0.582369       0.542745
            191       1925.649       1669.000       0.464301       0.542745
            192       1651.924       2295.332       0.581501       0.601732
            193       1602.972       2550.895       0.614101       0.601732
            194       1560.801       2406.080       0.606542       0.601732
            195       1787.949       2155.677       0.546623       0.601732
            196       1747.403       2406.979       0.579383       0.601732
            197       1946.395       2636.963       0.575334       0.601732
            198       1991.205       2600.052       0.566305       0.601732
            199       1899.064       2771.903       0.593432       0.601732
            200       1410.621       2655.848       0.653109       0.601732
            201       1307.067       2285.524       0.636177       0.601732
            202       1623.860       2272.932       0.583283       0.601732
            203       1639.202       2238.420       0.577266       0.601732
            204       1672.893       2245.814       0.573101       0.601732
            205       1382.114       2397.443       0.634318       0.601732
            206       1778.777       2132.141       0.545177       0.601732
            207       1758.701       2259.892       0.562359       0.601732
            208       1699.426       2609.809       0.605632       0.601732
            209       1653.495       2692.444       0.619531       0.601732
            210       1294.220       3005.880       0.699026       0.723097
            211       1061.965       2893.165       0.731497       0.723097
            212       1804.529       2688.389       0.598362       0.723097
            213       1126.695       3006.544       0.727406       0.723097
            214       1216.679       2783.256       0.695825       0.723097
            215       2099.584       2525.642       0.546058       0.601732
            216       1719.894       2828.037       0.621829       0.601732
            217       1669.841       2613.731       0.610176       0.601732
            218       1678.551       2447.496       0.593182       0.601732
            219       1170.273       2258.386       0.658679       0.601732
            220       1694.403       2023.412       0.544248       0.542745
            221       1427.387       2039.378       0.588266       0.542745
            222       1929.322       2295.048       0.543288       0.542745
            223       2058.300       2279.869       0.525537       0.542745
            224       1827.035       2245.824       0.551412       0.542745
            225       2466.939       2302.272       0.482736       0.542745
