# Supplementary material for: The role of auxiliary domains in modulating CHD4 activity suggests mechanistic commonality between enzyme families
Source: Nat Commun. 2022 Dec 6;13:7524. doi: 10.1038/s41467-022-35002-0 (PMC9726900; doi:10.1038/s41467-022-35002-0)
Supplement: Supplementary file 6 — source data [file 41467_2022_35002_MOESM6_ESM.zip › smFRET_Source_data/figure_7A/A/CHD4(499-1912) 1mM ATP 200ms/35.dat]

              1       1252.845       4028.976       0.762801       0.787234
              2       1002.935       3432.394       0.773876       0.787234
              3        978.880       2775.206       0.739249       0.787234
              4        783.135       2686.361       0.774280       0.787234
              5        570.268       2644.917       0.822633       0.787234
              6        341.729       2761.295       0.889872       0.787234
              7        446.458       2581.624       0.852561       0.787234
              8        341.150       2762.491       0.890081       0.787234
              9        368.059       2619.029       0.876783       0.787234
             10        890.129       2516.586       0.738714       0.787234
             11        871.379       2743.587       0.758952       0.787234
             12       1204.987       3261.502       0.730216       0.787234
             13        894.606       3145.525       0.778570       0.787234
             14        837.591       3738.142       0.816949       0.787234
             15        779.580       3668.336       0.824731       0.787234
             16        983.540       3432.727       0.777292       0.787234
             17        807.350       3343.881       0.805516       0.787234
             18       1141.000       3387.493       0.748040       0.787234
             19        877.255       3871.526       0.815267       0.787234
             20       1012.491       3571.232       0.779112       0.787234
             21        981.742       3660.998       0.788542       0.787234
             22        798.000       3352.793       0.807748       0.787234
             23       1001.923       4756.188       0.825998       0.787234
             24       1158.506       4342.989       0.789420       0.787234
             25       1154.795       4320.042       0.789072       0.787234
             26       1011.889       4257.050       0.807952       0.787234
             27       1285.770       4217.321       0.766355       0.787234
             28       1118.423       4506.601       0.801170       0.787234
             29       1142.027       4459.715       0.796130       0.787234
             30        999.820       4475.515       0.817396       0.787234
             31       1340.430       4880.803       0.784540       0.787234
             32       1574.710       5044.902       0.762114       0.787234
             33       1272.807       5089.274       0.799939       0.787234
             34       1309.237       4927.995       0.790093       0.787234
             35       1327.343       5016.148       0.790755       0.787234
             36       1078.466       4459.133       0.805247       0.787234
             37        864.816       4558.660       0.840542       0.787234
             38        867.801       4502.889       0.838419       0.787234
             39       1018.721       4333.423       0.809661       0.787234
             40        844.310       4474.066       0.841247       0.787234
             41       1041.349       4473.091       0.811160       0.787234
             42       1450.848       4199.434       0.743226       0.787234
             43       1431.650       4250.459       0.748043       0.787234
             44       1258.647       4193.787       0.769159       0.787234
             45       1128.543       4073.472       0.783057       0.787234
             46       1328.714       4206.948       0.759972       0.787234
             47       1403.196       4203.662       0.749736       0.787234
             48       1240.055       4226.427       0.773153       0.787234
             49       1039.545       4493.879       0.812134       0.787234
             50       1182.514       3824.125       0.763811       0.787234
             51        733.864       3646.179       0.832453       0.787234
             52       1046.179       4351.002       0.806162       0.787234
             53       1269.608       4764.365       0.789590       0.787234
             54        779.031       4642.128       0.856298       0.787234
             55       1179.807       4504.734       0.792453       0.787234
             56       1291.617       4365.024       0.771664       0.787234
             57       1135.472       4458.670       0.797025       0.787234
             58       1143.190       4730.448       0.805369       0.787234
             59       1186.465       4257.082       0.782042       0.787234
             60       1191.650       4279.709       0.782202       0.787234
             61       1212.291       4327.912       0.781183       0.787234
             62       1160.538       4379.214       0.790507       0.787234
             63       1558.294       4044.619       0.721878       0.787234
             64       1441.769       4132.569       0.741356       0.787234
             65       1326.072       4795.658       0.783383       0.787234
             66       1368.603       4404.124       0.762919       0.787234
             67       1298.015       4233.627       0.765347       0.787234
             68       1259.600       3840.066       0.753003       0.787234
             69       1513.777       4335.068       0.741184       0.787234
             70       1705.573       4414.384       0.721310       0.787234
             71       1656.500       4356.012       0.724491       0.787234
             72       1382.542       4344.390       0.758589       0.787234
             73       1187.316       4328.699       0.784751       0.787234
             74       1660.453       4536.709       0.732062       0.787234
             75       1064.913       4450.447       0.806919       0.787234
             76       1411.973       4213.936       0.749023       0.787234
             77       1294.445       4467.138       0.775332       0.787234
             78       1240.834       4552.201       0.785806       0.787234
             79       1405.827       4462.618       0.760443       0.787234
             80       1241.695       4544.804       0.785415       0.787234
             81       1205.747       4553.651       0.790647       0.787234
             82       1486.944       4588.942       0.755271       0.787234
             83       1196.136       4680.321       0.796453       0.787234
             84       1448.959       4299.685       0.747948       0.787234
             85       1004.126       4522.032       0.818296       0.787234
             86        961.896       4495.774       0.823753       0.787234
             87        895.853       4459.857       0.832729       0.787234
             88        870.565       4260.161       0.830323       0.787234
             89       1052.727       4524.545       0.811247       0.787234
             90       1451.899       4433.930       0.753323       0.787234
             91       1325.670       4561.729       0.774829       0.787234
             92       1527.352       4777.560       0.757752       0.787234
             93       1500.133       4673.866       0.757024       0.787234
             94       1272.584       4565.490       0.782020       0.787234
             95       1387.368       4514.066       0.764910       0.787234
             96       1456.472       4551.145       0.757562       0.787234
             97       1573.164       4896.370       0.756835       0.787234
             98       1415.737       4730.306       0.769651       0.787234
             99       1076.077       5324.199       0.831870       0.787234
            100       1238.458       5300.284       0.810597       0.787234
            101       1023.997       5082.187       0.832302       0.787234
            102       1149.433       4936.245       0.811125       0.787234
            103       1025.965       5082.991       0.832056       0.787234
            104        897.550       4824.826       0.843151       0.787234
            105       1151.676       4609.106       0.800083       0.787234
            106       2135.729       2201.931       0.507631       0.471853
            107       2547.437       2551.980       0.500445       0.471853
            108       2947.441       2872.025       0.493520       0.471853
            109       2571.005       2853.493       0.526038       0.471853
            110       3076.165       2873.018       0.482926       0.471853
            111       2594.065       2847.913       0.523323       0.471853
            112       2900.772       2717.287       0.483670       0.471853
            113       2547.096       2570.524       0.502289       0.471853
            114       2586.821       1970.425       0.432372       0.471853
            115       2358.868       2221.703       0.485028       0.471853
            116       2451.735       2279.790       0.481830       0.471853
            117       2237.206       2274.523       0.504135       0.471853
            118       2186.711       2363.568       0.519434       0.471853
            119       2420.731       2241.859       0.480818       0.471853
            120       2050.008       2150.965       0.512016       0.471853
            121       2597.764       2398.844       0.480094       0.471853
            122       2595.259       2617.023       0.502088       0.471853
            123       2221.060       2740.727       0.552367       0.544104
            124       2371.374       2470.926       0.510279       0.544104
            125       2012.127       2786.240       0.580664       0.544104
            126       2313.073       2640.779       0.533076       0.544104
            127       2190.574       2837.875       0.564364       0.544104
            128       2015.930       2776.508       0.579352       0.544104
            129       1921.510       2817.759       0.594556       0.544104
            130       1823.434       2678.065       0.594927       0.544104
            131       2140.529       2717.729       0.559404       0.544104
            132       2010.936       2558.692       0.559934       0.544104
            133       2971.280       2771.507       0.482607       0.471853
            134       2787.707       2830.280       0.503789       0.471853
            135       2802.945       3127.695       0.527379       0.471853
            136       2888.717       2835.577       0.495358       0.471853
            137       2976.075       2795.309       0.484339       0.471853
            138       2851.590       2759.766       0.491818       0.471853
            139       2660.876       2291.744       0.462734       0.471853
            140       2535.954       2237.131       0.468697       0.471853
            141       2585.377       2295.236       0.470276       0.471853
            142       2594.974       2438.262       0.484432       0.471853
            143       2634.927       2264.889       0.462240       0.471853
            144       2605.039       2319.096       0.470965       0.471853
            145       2542.896       2269.601       0.471606       0.471853
            146       2247.581       2174.740       0.491764       0.471853
            147       2629.299       2242.762       0.460331       0.471853
            148       2391.439       2004.849       0.456032       0.471853
            149       2398.080       2241.912       0.483172       0.471853
            150       2391.275       2282.045       0.488313       0.471853
            151       2245.618       2177.344       0.492282       0.471853
            152       2500.744       1767.566       0.414114       0.471853
            153       2413.595       1994.202       0.452426       0.471853
            154       2244.332       1917.000       0.460670       0.471853
            155       2704.792       1723.390       0.389187       0.471853
            156       2390.120       1996.214       0.455098       0.471853
            157       2332.966       2017.557       0.463750       0.471853
            158       2509.024       2103.994       0.456099       0.471853
            159       2219.983       2056.514       0.480887       0.471853
            160       2251.464       2011.678       0.471877       0.471853
            161       2632.480       2090.383       0.442609       0.471853
            162       2601.680       2240.415       0.462695       0.471853
            163       2681.240       2117.430       0.441253       0.471853
            164       2740.380       2072.958       0.430670       0.471853
            165       2661.027       2042.958       0.434304       0.471853
            166       2512.834       1887.322       0.428922       0.471853
            167       2515.758       2028.090       0.446338       0.471853
            168       2543.054       2038.296       0.444912       0.471853
            169       2606.780       2072.584       0.442920       0.471853
            170       2383.728       2105.983       0.469069       0.471853
            171       2503.342       2017.690       0.446290       0.471853
            172       2952.721       2034.639       0.407959       0.471853
            173       2518.031       1941.515       0.435362       0.471853
            174       2389.899       2236.729       0.483447       0.471853
            175       2649.939       2291.685       0.463751       0.471853
            176       2649.905       2177.279       0.451045       0.471853
            177       2401.317       2361.728       0.495844       0.471853
            178       2706.197       2267.780       0.455929       0.471853
            179       2706.703       2225.882       0.451261       0.471853
            180       2798.213       2242.590       0.444887       0.471853
            181       2583.513       2345.763       0.475884       0.471853
            182       2729.571       2310.950       0.458474       0.471853
            183       2773.775       2289.592       0.452188       0.471853
            184       2823.566       2092.395       0.425633       0.471853
            185       2362.882       2827.331       0.544743       0.544104
            186       2097.288       2947.077       0.584231       0.544104
            187       2041.588       3038.884       0.598150       0.544104
            188       2124.324       2974.678       0.583384       0.544104
            189       2362.126       2815.575       0.543789       0.544104
            190       2055.203       3058.909       0.598131       0.544104
            191       2062.439       2919.546       0.586021       0.544104
            192       2345.064       2976.839       0.559356       0.544104
            193       2380.838       2922.514       0.551069       0.544104
            194       2310.224       2700.406       0.538935       0.544104
            195       2745.794       2070.123       0.429850       0.471853
            196       2254.138       2360.245       0.511497       0.471853
            197       2367.654       2026.105       0.461133       0.471853
            198       2146.419       1980.062       0.479843       0.471853
            199       2053.150       2330.123       0.531594       0.544104
            200       2018.881       2591.713       0.562121       0.544104
            201       2415.214       2269.274       0.484423       0.544104
            202       2025.665       2538.377       0.556169       0.544104
            203       2230.349       2351.467       0.513217       0.544104
            204       2718.771       2408.887       0.469783       0.471853
            205       2237.679       2380.306       0.515443       0.471853
            206       2563.936       2369.888       0.480335       0.471853
            207       2337.520       2335.334       0.499766       0.471853
            208       2120.626       2159.824       0.504579       0.471853
            209       2175.663       2320.988       0.516159       0.471853
            210       2904.808       2150.229       0.425364       0.471853
            211       2956.116       2074.229       0.412343       0.471853
            212       3018.876       2191.542       0.420608       0.471853
            213       3125.264       2304.987       0.424472       0.471853
            214       3378.842       2155.876       0.389519       0.471853
            215       2630.622       2303.117       0.466810       0.471853
            216       2874.456       2835.747       0.496611       0.471853
            217       2314.383       2681.675       0.536758       0.471853
            218       2258.980       2597.070       0.534811       0.471853
            219       2476.483       2483.778       0.500735       0.471853
            220       2466.093       2729.438       0.525343       0.471853
            221       2446.658       2379.286       0.493020       0.471853
            222       2560.557       2349.652       0.478524       0.471853
            223       2579.005       2398.615       0.481880       0.471853
            224       2531.105       2643.337       0.510845       0.471853
            225       2513.495       2411.594       0.489655       0.471853
            226       2474.549       2217.735       0.472634       0.471853
            227       2587.061       2364.476       0.477524       0.471853
            228       2547.648       2510.589       0.496337       0.471853
            229       2385.552       2165.522       0.475827       0.471853
            230       2588.484       2353.542       0.476230       0.471853
            231       2341.226       3065.490       0.566978       0.544104
            232       2361.358       2888.750       0.550227       0.544104
            233       1698.131       2545.710       0.599860       0.544104
            234       1662.267       2381.789       0.588960       0.544104
            235       1922.103       2283.485       0.542965       0.544104
            236       1939.658       2550.202       0.567991       0.544104
            237       2223.172       2633.134       0.542209       0.544104
            238       2304.682       2572.288       0.527436       0.544104
            239       2321.499       2669.774       0.534888       0.544104
            240       2515.884       2794.894       0.526268       0.544104
            241       2581.829       2661.784       0.507624       0.544104
            242       2284.720       2670.061       0.538886       0.544104
            243       2356.273       2603.399       0.524914       0.544104
            244       2485.396       2686.527       0.519444       0.544104
            245       2819.385       2754.491       0.494179       0.471853
            246       1969.260       1985.457       0.502048       0.471853
            247       2380.557       1981.668       0.454279       0.471853
            248       2273.999       1925.085       0.458454       0.471853
            249       2077.168       1781.803       0.461730       0.471853
            250       2529.942       1923.100       0.431862       0.471853
            251       2488.836       2342.067       0.484809       0.471853
            252       2491.002       2003.307       0.445743       0.471853
            253       2810.363       1622.669       0.366040       0.471853
            254       3052.186       1564.019       0.338811       0.471853
            255       2677.241       2396.088       0.472291       0.471853
            256       2573.191       2431.100       0.485803       0.471853
            257       2315.779       2137.297       0.479960       0.471853
            258       2315.417       2302.536       0.498605       0.471853
            259       2385.010       2370.492       0.498474       0.471853
            260       2266.981       2337.397       0.507647       0.471853
            261       2239.838       2272.410       0.503609       0.471853
            262       2377.898       2333.846       0.495325       0.471853
            263       2182.426       2270.634       0.509904       0.471853
            264       2072.412       2386.918       0.535264       0.471853
            265       2327.200       2082.524       0.472257       0.471853
            266       2737.239       1902.888       0.410094       0.471853
            267       2644.109       2305.783       0.465825       0.471853
            268       2311.629       2855.050       0.552589       0.544104
            269       2563.661       2637.403       0.507089       0.544104
            270       2215.291       2612.360       0.541124       0.544104
            271       2428.564       2133.275       0.467635       0.544104
            272       2159.163       3015.410       0.582736       0.544104
            273       2754.723       2222.938       0.446583       0.544104
            274       2495.684       2528.176       0.503234       0.544104
            275       2147.690       2719.800       0.558768       0.544104
            276       2612.643       2421.619       0.481028       0.544104
            277       2194.410       2846.396       0.564671       0.544104
            278       1942.549       2752.551       0.586260       0.544104
            279       2279.113       2411.140       0.514075       0.544104
            280       2007.741       2500.120       0.554613       0.544104
            281       2023.745       2594.417       0.561786       0.544104
            282       1851.984       2218.586       0.545031       0.544104
            283       2209.020       1851.800       0.456016       0.471853
            284       2205.349       1626.762       0.424508       0.471853
            285       1925.830       2071.613       0.518235       0.471853
            286       2090.284       1971.808       0.485417       0.471853
            287       2189.271       1982.923       0.475271       0.471853
            288       2190.207       1679.322       0.433986       0.471853
