# Supplementary material for: The role of auxiliary domains in modulating CHD4 activity suggests mechanistic commonality between enzyme families
Source: Nat Commun. 2022 Dec 6;13:7524. doi: 10.1038/s41467-022-35002-0 (PMC9726900; doi:10.1038/s41467-022-35002-0)
Supplement: Supplementary file 6 — source data [file 41467_2022_35002_MOESM6_ESM.zip › smFRET_Source_data/figure_7A/A/CHD4(499-1912) 1mM ATP 200ms/23.dat]

              1        657.480       1938.158       0.746698       0.772661
              2        671.834       1998.404       0.748399       0.772661
              3        653.699       2358.718       0.782998       0.772661
              4        624.963       2267.244       0.783915       0.772661
              5        547.818       1956.793       0.781276       0.772661
              6        557.259       1941.546       0.776990       0.772661
              7        576.056       1843.317       0.761899       0.772661
              8        629.280       2099.365       0.769380       0.772661
              9        581.215       2172.870       0.788962       0.772661
             10        601.453       1913.035       0.760805       0.772661
             11        610.239       2096.673       0.774563       0.772661
             12        546.889       2357.098       0.811677       0.772661
             13        547.753       2465.390       0.818212       0.772661
             14        681.762       2077.366       0.752907       0.772661
             15        791.552       1991.471       0.715578       0.772661
             16        834.819       1884.752       0.693033       0.772661
             17        756.360       1836.298       0.708269       0.772661
             18        713.588       1977.947       0.734877       0.772661
             19        763.321       2006.958       0.724461       0.772661
             20        840.817       1937.772       0.697394       0.772661
             21        806.594       1702.889       0.678582       0.772661
             22        729.600       1777.716       0.709012       0.772661
             23        740.294       1840.168       0.713116       0.772661
             24        808.457       1790.442       0.688923       0.772661
             25        750.889       2576.456       0.774328       0.772661
             26        777.450       2553.185       0.766576       0.772661
             27        598.961       2487.622       0.805947       0.772661
             28        777.984       2553.202       0.766454       0.772661
             29        491.347       2480.709       0.834678       0.772661
             30        281.161       2317.678       0.891813       0.772661
             31        519.255       1911.530       0.786384       0.772661
             32        364.320       1323.001       0.784084       0.772661
             33        498.817       1951.250       0.796407       0.772661
             34        513.272       1797.553       0.777884       0.772661
             35        284.197       1839.603       0.866185       0.772661
             36        586.596       2197.018       0.789268       0.772661
             37        388.770       1949.457       0.833733       0.772661
             38        519.377       1974.818       0.791766       0.772661
             39        608.081       2016.998       0.768357       0.772661
             40        785.985       1943.422       0.712031       0.772661
             41        726.790       2118.787       0.744590       0.772661
             42        711.395       2063.695       0.743650       0.772661
             43        652.630       2362.589       0.783555       0.772661
             44        826.785       1904.606       0.697303       0.772661
             45        847.904       1767.237       0.675771       0.772661
             46        737.600       1987.739       0.729355       0.772661
             47        725.280       2026.924       0.736473       0.772661
             48        893.178       2007.545       0.692084       0.772661
             49        552.848       2210.273       0.799919       0.772661
             50        733.005       2092.247       0.740552       0.772661
             51        766.540       2098.638       0.732463       0.772661
             52        780.708       2284.391       0.745291       0.772661
             53        678.124       2281.297       0.770859       0.772661
             54        751.031       2630.711       0.777916       0.772661
             55        684.091       2246.811       0.766594       0.772661
             56        730.316       2439.025       0.769569       0.772661
             57        680.731       2346.453       0.775127       0.772661
             58        492.889       2241.243       0.819727       0.772661
             59        381.622       2716.242       0.876811       0.772661
             60        326.977       3549.646       0.915654       0.772661
             61        598.116       1522.477       0.717949       0.772661
             62        646.796       1772.700       0.732673       0.772661
             63        622.136       2068.377       0.768767       0.772661
             64        653.635       2206.664       0.771480       0.772661
             65        625.757       2435.501       0.795588       0.772661
             66        578.240       2385.475       0.804894       0.772661
             67        640.507       2288.654       0.781334       0.772661
             68        635.759       2275.808       0.781644       0.772661
             69        616.459       2201.836       0.781265       0.772661
             70        650.960       2457.720       0.790599       0.772661
             71        658.498       2234.553       0.772386       0.772661
             72        596.595       2161.732       0.783711       0.772661
             73        646.199       2240.060       0.776112       0.772661
             74        585.312       2237.494       0.792649       0.772661
             75        569.622       2011.734       0.779332       0.772661
             76        648.242       2136.876       0.767248       0.772661
             77        771.556       2007.956       0.722413       0.772661
             78        481.227       2281.127       0.825791       0.772661
             79        565.777       2026.482       0.781744       0.772661
             80        721.711       1726.276       0.705182       0.772661
             81        440.991       1434.710       0.764893       0.772661
             82        696.077       1637.579       0.701722       0.772661
             83        671.579       1641.347       0.709641       0.772661
             84        799.225       1893.461       0.703187       0.772661
             85        783.579       1781.398       0.694508       0.772661
             86        883.030       2154.403       0.709284       0.772661
             87        796.237       2385.008       0.749709       0.772661
             88        719.476       2563.292       0.780833       0.772661
             89        762.126       2499.241       0.766317       0.772661
             90        656.639       2615.532       0.799326       0.772661
             91        615.115       2263.254       0.786297       0.772661
             92        633.216       2508.433       0.798445       0.772661
             93        595.389       2333.778       0.796738       0.772661
             94        353.808       1825.190       0.837628       0.772661
             95        351.875       1749.064       0.832515       0.772661
             96        515.887       1580.404       0.753905       0.772661
             97        790.984       1857.979       0.701399       0.772661
             98        622.253       2075.675       0.769359       0.772661
             99        651.842       2435.449       0.788863       0.772661
            100        477.851       2425.820       0.835432       0.772661
            101        626.115       2215.886       0.779692       0.772661
            102        569.363       2217.472       0.795695       0.772661
            103        527.322       2451.256       0.822962       0.772661
            104        696.237       3091.936       0.816208       0.772661
            105        383.587       3152.506       0.891522       0.772661
            106        434.410       2970.124       0.872403       0.772661
            107        506.161       2303.760       0.819866       0.772661
            108        587.333       2690.472       0.820815       0.772661
            109        570.104       2549.219       0.817235       0.772661
            110        694.874       2551.026       0.785923       0.772661
            111        787.916       2178.708       0.734407       0.772661
            112        733.952       2059.167       0.737228       0.772661
            113        776.665       1986.912       0.718964       0.772661
            114        767.764       1921.002       0.714455       0.772661
            115        626.439       1868.831       0.748949       0.772661
            116        600.068       1844.400       0.754520       0.772661
            117        787.399       1967.453       0.714177       0.772661
            118        694.155       1826.059       0.724565       0.772661
            119        607.462       1919.768       0.759633       0.772661
            120        613.457       1935.585       0.759338       0.772661
            121        670.341       1987.385       0.747777       0.772661
            122        684.250       1905.216       0.735756       0.772661
            123        767.453       1797.351       0.700775       0.772661
            124        840.115       1828.854       0.685229       0.772661
            125        801.708       1747.252       0.685477       0.772661
            126        800.960       1898.795       0.703321       0.772661
            127        860.050       2104.919       0.709929       0.772661
            128        667.301       2843.378       0.809922       0.772661
            129        550.918       3191.035       0.852773       0.772661
            130        563.828       2497.621       0.815830       0.772661
            131        566.441       2429.886       0.810955       0.772661
            132        647.465       2392.233       0.786997       0.772661
            133        656.868       2401.744       0.785240       0.772661
            134        640.553       2268.278       0.779790       0.772661
            135        548.747       2439.624       0.816373       0.772661
            136        611.377       2266.720       0.787576       0.772661
            137        728.573       1863.682       0.718942       0.772661
            138        860.493       1804.620       0.677127       0.772661
            139        827.224       2040.697       0.711560       0.772661
            140        662.267       2201.894       0.768775       0.772661
            141        615.972       2108.301       0.773895       0.772661
            142        398.687       1917.871       0.827897       0.772661
            143        609.583       1972.225       0.763893       0.772661
            144        413.147       1872.107       0.819212       0.772661
            145        464.979       2055.398       0.815512       0.772661
            146        518.917       2037.738       0.797033       0.772661
            147        596.648       1670.105       0.736783       0.772661
            148        637.761       2088.432       0.766062       0.772661
            149        568.356       2116.171       0.788285       0.772661
            150        638.986       1707.373       0.727669       0.772661
            151        662.924       2008.354       0.751833       0.772661
            152        512.659       1889.851       0.786615       0.772661
            153        816.802       1921.926       0.701759       0.772661
            154        712.476       2125.177       0.748921       0.772661
            155        634.297       2133.552       0.770834       0.772661
            156        659.909       2124.189       0.762972       0.772661
            157        648.484       2388.201       0.786450       0.772661
            158        636.102       2617.959       0.804521       0.772661
            159        632.145       2402.935       0.791720       0.772661
            160        645.765       2416.007       0.789088       0.772661
            161        532.061       2197.269       0.805058       0.772661
            162        526.717       2420.689       0.821295       0.772661
            163        573.355       2314.869       0.801485       0.772661
            164        536.754       2227.833       0.805846       0.772661
            165        588.776       2316.210       0.797322       0.772661
            166        520.717       2306.651       0.815830       0.772661
            167        567.485       2153.319       0.791428       0.772661
            168        569.090       2196.257       0.794207       0.772661
            169        521.365       2351.932       0.818548       0.772661
            170        610.244       2326.903       0.792232       0.772661
            171        524.281       2285.795       0.813428       0.772661
            172        509.730       2264.032       0.816232       0.772661
            173        592.617       2205.156       0.788183       0.772661
            174        731.369       1725.406       0.702305       0.772661
            175        654.758       2188.856       0.769745       0.772661
            176        614.398       2171.079       0.779428       0.772661
            177        683.146       1840.060       0.729255       0.772661
            178        659.633       1584.207       0.706025       0.772661
            179        679.156       1870.395       0.733617       0.772661
            180        543.815       2205.449       0.802196       0.772661
            181        630.759       2046.878       0.764434       0.772661
            182        480.671       2225.044       0.822350       0.772661
            183        545.848       2095.282       0.793328       0.772661
            184        536.301       2165.798       0.801524       0.772661
            185        559.839       2235.946       0.799756       0.772661
            186        689.797       2254.147       0.765690       0.772661
            187        707.575       2177.891       0.754780       0.772661
            188        693.408       2080.099       0.749989       0.772661
            189        706.916       2313.769       0.765975       0.772661
            190        713.528       2438.317       0.773616       0.772661
            191        691.560       2244.536       0.764463       0.772661
            192        704.939       2217.035       0.758746       0.772661
            193        704.758       2232.851       0.760091       0.772661
            194        571.678       2284.556       0.799849       0.772661
            195        555.489       2457.424       0.815631       0.772661
            196        408.801       2380.281       0.853428       0.772661
            197        364.774       2476.930       0.871636       0.772661
            198        349.567       2274.385       0.866778       0.772661
            199        544.351       2179.495       0.800154       0.772661
            200        632.158       2200.462       0.776829       0.772661
            201        686.866       2316.622       0.771310       0.772661
            202        547.135       2276.262       0.806214       0.772661
            203        513.229       2232.923       0.813110       0.772661
            204        503.286       2296.193       0.820221       0.772661
            205        523.394       2177.205       0.806193       0.772661
            206        519.906       2245.435       0.811992       0.772661
            207        473.449       2293.988       0.828921       0.772661
            208        494.901       2362.408       0.826795       0.772661
            209        471.882       2265.142       0.827593       0.772661
            210        494.955       2274.546       0.821284       0.772661
            211        522.537       2154.151       0.804782       0.772661
            212        470.853       2328.543       0.831802       0.772661
            213        469.036       2388.651       0.835869       0.772661
            214        519.802       2210.651       0.809628       0.772661
            215        682.913       2176.414       0.761163       0.772661
            216        596.956       2142.365       0.782079       0.772661
            217        467.761       2056.973       0.814729       0.772661
            218        586.637       2050.111       0.777515       0.772661
            219        599.513       1954.589       0.765275       0.772661
            220        635.936       1981.722       0.757059       0.772661
            221        765.607       1969.099       0.720041       0.772661
            222        586.580       1995.431       0.772820       0.772661
            223        662.463       1981.795       0.749471       0.772661
            224        742.108       1799.586       0.708026       0.772661
            225        619.758       2008.549       0.764199       0.772661
            226        812.051       2048.102       0.716081       0.772661
            227        781.446       1997.493       0.718797       0.772661
            228        623.675       2012.038       0.763375       0.772661
            229        527.883       2032.383       0.793817       0.772661
            230        637.545       2314.453       0.784029       0.772661
            231        703.013       2458.170       0.777611       0.772661
            232        613.577       2231.800       0.784360       0.772661
            233        502.158       2081.013       0.805604       0.772661
            234        534.776       2049.926       0.793099       0.772661
            235        576.138       1781.900       0.755671       0.772661
            236        691.203       1820.988       0.724861       0.772661
            237        561.389       2106.236       0.789555       0.772661
            238        754.161       2132.054       0.738703       0.772661
            239        714.277       2245.493       0.758671       0.772661
            240        752.242       2247.134       0.749200       0.772661
            241        733.641       2292.978       0.757604       0.772661
            242        723.243       2007.145       0.735113       0.772661
            243        739.726       1056.176       0.588104       0.462054
            244       1366.608        842.027       0.381243       0.393099
            245       1271.463        807.144       0.388310       0.393099
            246       1363.772        882.585       0.392896       0.393099
            247       1469.929        911.744       0.382817       0.393099
            248       1369.260        346.230       0.201826       0.314016
            249       1426.045        217.284       0.132222       0.314016
            250       1148.933        539.810       0.319652       0.314016
            251       1058.397        671.258       0.388088       0.393099
            252       1109.295        735.344       0.398638       0.393099
            253       1113.824        719.290       0.392387       0.393099
            254       1073.227        807.201       0.429265       0.393099
            255       1266.101        639.492       0.335587       0.393099
            256       1181.176        756.615       0.390452       0.393099
            257       1329.302        696.753       0.343896       0.393099
            258       1163.266        765.974       0.397034       0.393099
            259       1329.768        805.193       0.377147       0.393099
            260       1332.267        831.099       0.384169       0.393099
            261       1439.675        799.561       0.357069       0.393099
            262       1294.653        664.735       0.339256       0.393099
            263       1349.165        846.274       0.385469       0.393099
            264       1412.798        980.142       0.409597       0.393099
            265       1386.260        510.443       0.269121       0.314016
            266       1396.512        506.022       0.265973       0.314016
            267       1156.633        496.381       0.300288       0.314016
            268       1431.844        483.552       0.252455       0.314016
            269       1344.381        582.446       0.302283       0.314016
            270        992.070        596.102       0.375339       0.314016
            271       1225.407        605.741       0.330799       0.314016
            272       1252.274        998.389       0.443598       0.462054
            273       1192.712       1013.951       0.459495       0.462054
            274       1268.506       1063.629       0.456075       0.462054
            275       1230.996        953.684       0.436533       0.462054
            276       1197.065        940.442       0.439971       0.462054
            277       1128.504        975.349       0.463601       0.462054
            278       1203.385       1016.991       0.458026       0.462054
            279       1239.676       1056.809       0.460186       0.462054
            280       1195.809        965.200       0.446643       0.462054
            281       1130.649        966.936       0.460976       0.462054
            282       1242.134        997.895       0.445483       0.462054
            283       1401.431        888.216       0.387927       0.393099
            284       1391.037        794.988       0.363668       0.393099
            285       1492.822        976.228       0.395386       0.393099
            286       1377.087       1137.306       0.452318       0.393099
            287       1514.092        835.787       0.355672       0.393099
            288       1371.028       1153.701       0.456960       0.462054
            289       1091.889       1406.638       0.562987       0.462054
            290       1518.311        422.423       0.217661       0.314016
            291       1426.749        535.081       0.272746       0.314016
            292       1421.712        602.630       0.297692       0.314016
            293       1422.723        811.605       0.363243       0.314016
            294       1457.850        716.142       0.329413       0.314016
            295       1566.063        631.260       0.287286       0.314016
            296       1507.168        555.137       0.269183       0.314016
            297       1580.911        649.381       0.291164       0.314016
            298       1504.097        623.026       0.292896       0.314016
            299       1560.439        714.874       0.314187       0.314016
            300       1504.049        536.516       0.262925       0.314016
            301       1358.730        929.546       0.406221       0.393099
            302       1109.193       1025.412       0.480375       0.393099
            303       1331.717        934.623       0.412393       0.393099
            304       1431.944        719.053       0.334288       0.393099
            305       1128.803        954.699       0.458218       0.393099
            306       1083.283        732.450       0.403391       0.393099
            307       1246.117        819.579       0.396757       0.393099
            308       1177.531        790.148       0.401564       0.393099
            309       1054.682        887.042       0.456832       0.393099
            310       1173.471        917.664       0.438835       0.393099
            311       1507.116        970.412       0.391686       0.393099
            312       1256.616        800.533       0.389147       0.393099
            313       1251.879        621.203       0.331648       0.393099
            314       1294.465        812.966       0.385761       0.393099
            315       1153.206        792.150       0.407201       0.393099
            316       1152.305        755.740       0.396081       0.393099
            317       1334.476        487.578       0.267598       0.314016
            318       1230.623       1198.585       0.493406       0.462054
            319       1119.472       1223.779       0.522257       0.462054
            320       1344.455       1277.629       0.487257       0.462054
            321       1386.141       1068.058       0.435196       0.462054
            322       1171.505       1191.048       0.504136       0.462054
            323       1365.063       1388.118       0.504187       0.462054
            324       1298.024        860.503       0.398653       0.462054
            325       1330.092        519.834       0.281003       0.314016
            326       1429.293        670.136       0.319199       0.314016
            327       1141.203        832.987       0.421939       0.393099
            328       1051.302        847.709       0.446395       0.393099
            329       1416.223        810.482       0.363983       0.393099
            330       1338.516        733.495       0.354002       0.393099
            331       1298.060        836.360       0.391844       0.393099
            332       1445.282        734.237       0.336880       0.314016
            333       1693.379        769.639       0.312478       0.314016
            334       1498.760        766.144       0.338268       0.314016
            335       1159.542       1001.372       0.463402       0.462054
            336       1730.292       1035.502       0.374396       0.314016
            337       1934.253        813.336       0.296018       0.314016
            338       1956.341        727.902       0.271176       0.314016
            339       1793.198        753.348       0.295831       0.314016
            340       1936.346        732.245       0.274394       0.314016
            341       1904.969        720.294       0.274370       0.314016
            342       1057.572        779.825       0.424418       0.393099
            343        828.140        628.320       0.431402       0.393099
            344       1083.257        628.946       0.367331       0.393099
            345       1230.680        739.414       0.375319       0.393099
            346       1089.451        698.800       0.390773       0.393099
            347       1210.772        689.881       0.362971       0.393099
            348       1369.149        983.812       0.418117       0.393099
            349       1375.216        910.473       0.398336       0.393099
            350       1431.349        683.598       0.323222       0.314016
            351       1465.339        747.352       0.337757       0.314016
            352       1461.397        725.027       0.331604       0.314016
            353       1416.584        830.974       0.369723       0.314016
            354       1389.686        760.144       0.353583       0.314016
            355       1422.615        867.269       0.378739       0.314016
            356       1398.081        763.299       0.353154       0.314016
            357       1401.500        751.094       0.348925       0.314016
            358       1667.141        444.849       0.210630       0.314016
            359       1756.319        518.743       0.228013       0.314016
            360       1077.683       1007.200       0.483097       0.462054
            361       1098.672       1100.633       0.500446       0.462054
            362       1038.457       1115.071       0.517788       0.462054
            363       1269.667        992.649       0.438776       0.462054
            364        971.782        906.695       0.482675       0.462054
            365       1262.675        654.660       0.341443       0.393099
            366       1282.146        831.394       0.393366       0.393099
            367       1427.174        731.533       0.338876       0.393099
            368       1414.984        875.449       0.382220       0.393099
            369       1501.953        917.334       0.379175       0.393099
            370       1523.677        825.019       0.351267       0.393099
            371       1133.984        989.658       0.466019       0.462054
            372       1166.046        878.068       0.429559       0.462054
            373       1250.157        953.253       0.432626       0.462054
            374       1004.855        935.764       0.482199       0.462054
            375       1010.039        849.305       0.456777       0.462054
            376       1157.576        499.743       0.301537       0.314016
            377       1319.703       1146.837       0.464958       0.462054
            378       1269.560        952.463       0.428647       0.462054
            379       1381.495       1198.657       0.464569       0.462054
            380       1310.335       1096.482       0.455574       0.462054
            381       1337.009        759.738       0.362341       0.314016
            382       1315.257        457.332       0.258002       0.314016
            383       1274.031        414.993       0.245700       0.314016
            384        984.325        479.735       0.327674       0.314016
            385       1105.959        426.090       0.278118       0.314016
            386       1148.295        212.434       0.156118       0.314016
            387       1056.058        705.870       0.400624       0.314016
            388       1217.665        652.489       0.348896       0.314016
            389       1351.477        578.024       0.299572       0.314016
            390       1672.542        747.524       0.308886       0.314016
            391       1341.810        737.281       0.354617       0.393099
            392       1257.070        917.070       0.421808       0.393099
            393       1248.798       1045.516       0.455699       0.393099
            394       1317.203        735.912       0.358437       0.393099
            395       1251.079       1040.371       0.454023       0.462054
            396       1128.023       1081.760       0.489532       0.462054
            397       1095.153       1068.506       0.493842       0.462054
            398       1337.168        611.165       0.313686       0.314016
            399       1196.115        780.955       0.395006       0.393099
            400       1204.047        828.473       0.407609       0.393099
            401       1312.687        782.286       0.373411       0.393099
            402       1270.987        596.821       0.319530       0.393099
            403       1699.337       1033.767       0.378239       0.393099
            404       1372.668        957.350       0.410877       0.393099
            405       1239.467        898.999       0.420394       0.393099
            406       1273.960        967.070       0.431529       0.393099
            407       1227.744        855.805       0.410744       0.393099
            408       1301.090        893.779       0.407213       0.393099
            409       1143.925        957.079       0.455534       0.393099
            410       1250.109        919.962       0.423932       0.393099
            411       1370.384        735.336       0.349209       0.314016
            412       1511.784        738.088       0.328058       0.314016
            413       1619.862        750.499       0.316618       0.314016
            414       1562.761        748.399       0.323820       0.314016
            415       1524.980        741.191       0.327068       0.314016
            416       1630.697        706.085       0.302161       0.314016
            417       1449.277        704.720       0.327169       0.314016
            418       1485.984        850.384       0.363977       0.314016
            419       1152.751        930.699       0.446711       0.462054
            420       1112.791       1090.026       0.494833       0.462054
            421       1190.460       1031.939       0.464336       0.462054
            422       1219.795       1041.316       0.460533       0.462054
            423       1101.334        836.209       0.431582       0.462054
            424       1078.414        973.085       0.474329       0.462054
            425       1398.356        647.369       0.316450       0.314016
            426       1576.642        729.045       0.316194       0.314016
            427       1614.416        913.830       0.361448       0.393099
            428       1421.366        992.047       0.411056       0.393099
            429       1803.405        910.923       0.335598       0.393099
            430       1521.274        888.016       0.368580       0.393099
            431       1481.666        920.476       0.383190       0.393099
            432       1426.906       1114.697       0.438580       0.393099
            433       1403.389        865.025       0.381335       0.393099
            434       1382.892        835.459       0.376613       0.393099
            435       1211.625        902.893       0.426997       0.393099
            436        951.315        726.352       0.432954       0.393099
            437        985.399        713.238       0.419889       0.393099
            438       1103.858        739.680       0.401229       0.393099
            439       1049.732        706.768       0.402373       0.393099
            440        964.315        735.560       0.432714       0.393099
            441       1118.879        848.763       0.431361       0.393099
            442       1195.536        852.216       0.416171       0.393099
            443       1307.445        803.779       0.380717       0.393099
            444       1165.710        727.707       0.384335       0.393099
            445       1298.169        747.154       0.365299       0.393099
            446       1376.222        763.516       0.356827       0.393099
            447       1369.748        896.283       0.395530       0.393099
            448       1366.057        819.566       0.374981       0.393099
            449       1299.274        865.919       0.399927       0.393099
            450       1131.665        949.379       0.456203       0.393099
            451       1408.918        946.378       0.401808       0.393099
            452       1417.627        902.499       0.388987       0.393099
            453       1424.841        996.492       0.411547       0.393099
            454       1389.412        826.567       0.373003       0.393099
            455       1422.331        942.476       0.398543       0.393099
            456       1457.956        946.842       0.393730       0.393099
            457       1390.519        943.871       0.404333       0.393099
            458       1257.460        579.888       0.315612       0.314016
            459       1253.245        656.882       0.343895       0.314016
            460       1265.548        553.225       0.304175       0.314016
            461       1199.861        574.647       0.323835       0.314016
            462       1271.632        529.414       0.293948       0.314016
            463       1255.390        571.433       0.312802       0.314016
            464       1231.753        604.518       0.329210       0.314016
            465       1242.021        623.800       0.334330       0.314016
            466       1242.728        662.970       0.347888       0.314016
            467       1161.695        719.208       0.382374       0.393099
            468       1220.661        709.780       0.367678       0.393099
            469       1152.292        665.011       0.365933       0.393099
            470       1287.065        923.289       0.417711       0.393099
            471       1137.157        970.396       0.460437       0.393099
            472       1220.337        802.506       0.396722       0.393099
            473       1239.649        835.824       0.402715       0.393099
            474       1253.992        718.852       0.364374       0.393099
            475       1260.918        400.890       0.241237       0.314016
            476       1402.145        735.682       0.344126       0.314016
            477       1186.097        799.976       0.402793       0.393099
            478       1148.122        827.216       0.418772       0.393099
            479       1277.087        849.435       0.399448       0.393099
            480       1273.004        701.765       0.355366       0.393099
            481        849.188       1066.409       0.556698       0.462054
            482       1067.653       1082.306       0.503408       0.462054
            483       1137.852       1017.492       0.472079       0.462054
            484       1356.043       1037.843       0.433539       0.462054
            485       1681.788       1111.439       0.397905       0.462054
            486       1406.820       1049.683       0.427308       0.462054
            487       1206.073       1070.092       0.470129       0.462054
            488       1224.881       1029.129       0.456577       0.462054
            489       1191.638       1099.267       0.479840       0.462054
            490       1373.145       1202.427       0.466858       0.462054
            491       1185.424       1028.216       0.464491       0.462054
            492       1191.050        899.909       0.430381       0.462054
            493       1228.058       1001.918       0.449296       0.462054
            494       1188.431        952.296       0.444847       0.462054
            495       1241.752        861.172       0.409512       0.462054
            496       1382.860       1057.475       0.433332       0.462054
            497       1256.308       1058.860       0.457358       0.462054
            498       1430.964       1227.165       0.461665       0.462054
            499       1392.671       1223.348       0.467637       0.462054
            500       1484.999        955.271       0.391461       0.393099
            501       1492.300        747.655       0.333781       0.393099
            502       1330.971        706.831       0.346860       0.393099
            503       1350.697        804.792       0.373369       0.393099
            504       1128.607        780.566       0.408851       0.393099
            505       1154.245        824.240       0.416602       0.393099
            506       1080.568        783.349       0.420270       0.393099
            507       1249.214        920.357       0.424212       0.393099
            508       1141.148        711.560       0.384065       0.393099
            509       1152.829        795.500       0.408298       0.393099
            510       1254.891        764.740       0.378653       0.393099
            511       1258.078        828.880       0.397171       0.393099
            512       1278.944        766.356       0.374691       0.393099
            513       1183.346        631.254       0.347875       0.393099
            514       1286.211        992.179       0.435474       0.393099
            515       1207.808        626.799       0.341653       0.314016
            516       1256.341        511.906       0.289499       0.314016
            517       1325.401        611.119       0.315576       0.314016
            518       1133.016        594.705       0.344214       0.314016
            519       1239.619        621.350       0.333885       0.314016
            520       1392.484        790.904       0.362237       0.393099
            521       1367.013        935.194       0.406216       0.393099
            522       1533.374       1089.344       0.415349       0.393099
            523       1674.022       1034.163       0.381866       0.393099
            524       1451.345        807.513       0.357487       0.393099
            525       1306.934        859.120       0.396629       0.393099
            526       1546.932        668.476       0.301739       0.314016
            527       1255.455        736.679       0.369794       0.314016
            528       1494.881        670.607       0.309679       0.314016
            529       1809.129        659.903       0.267272       0.314016
            530       1845.805        755.776       0.290506       0.314016
            531       1293.942       1119.004       0.463750       0.462054
            532       1150.601        869.810       0.430511       0.462054
            533       1201.129        742.095       0.381889       0.462054
            534       1075.510        849.425       0.441274       0.462054
            535       1005.191       1254.547       0.555174       0.462054
            536        964.191       1174.391       0.549145       0.462054
            537       1159.981       1018.058       0.467420       0.462054
            538       1130.115        662.274       0.369492       0.314016
            539       1174.993        484.983       0.292162       0.314016
            540       1069.641        672.429       0.385994       0.393099
            541        879.169        673.267       0.433684       0.393099
            542        970.838        672.200       0.409120       0.393099
            543       1127.911        713.800       0.387574       0.393099
            544       1216.542        624.612       0.339250       0.393099
            545       1034.374        611.369       0.371485       0.393099
            546       1087.105        645.038       0.372393       0.393099
            547       1156.923        729.059       0.386567       0.393099
            548       1475.390        616.813       0.294815       0.314016
            549       1613.388        680.177       0.296559       0.314016
            550       1431.187        804.969       0.359979       0.393099
            551       1200.488        732.728       0.379020       0.393099
            552       1190.373        864.545       0.420720       0.393099
            553       1303.052        911.346       0.411555       0.393099
            554       1424.579        781.903       0.354366       0.393099
            555       1405.058        961.392       0.406259       0.393099
            556       1213.563        722.896       0.373308       0.393099
            557       1347.064        874.693       0.393694       0.393099
            558       1324.386        957.171       0.419525       0.393099
            559       1251.448        791.356       0.387387       0.393099
            560       1091.925        772.733       0.414410       0.393099
            561       1106.642        754.999       0.405556       0.393099
            562       1253.961        833.567       0.399308       0.393099
            563       1181.331        640.423       0.351542       0.393099
            564       1188.820        801.345       0.402653       0.393099
            565       1080.818        796.272       0.424206       0.393099
            566        928.672        893.999       0.490488       0.462054
            567       1214.062       1218.605       0.500934       0.462054
            568       1349.285        957.249       0.415016       0.393099
            569       1472.952        982.222       0.400062       0.393099
            570       1507.120        955.713       0.388054       0.393099
            571       1416.652        921.616       0.394145       0.393099
            572       1299.360       1099.558       0.458356       0.393099
            573       1373.001        914.447       0.399767       0.393099
            574       1329.643        974.134       0.422842       0.393099
            575       1289.170        640.256       0.331838       0.393099
            576       1302.773        710.814       0.353009       0.393099
            577       1242.332        699.564       0.360248       0.393099
            578       1270.675        716.661       0.360614       0.393099
            579       1249.658        662.193       0.346362       0.393099
            580       1331.391        760.761       0.363626       0.393099
            581       1290.246        749.462       0.367436       0.393099
            582       1330.142        813.164       0.379397       0.393099
            583       1363.234        881.488       0.392693       0.393099
            584       1408.940        724.939       0.339728       0.393099
            585       1366.662        855.032       0.384856       0.393099
            586       1060.313        913.321       0.462761       0.462054
            587        838.817        904.040       0.518712       0.462054
            588       1055.875       1037.135       0.495523       0.462054
            589       1015.318       1069.535       0.513002       0.462054
            590       1257.758        973.852       0.436390       0.462054
            591       1136.634       1186.188       0.510667       0.462054
            592       1170.237        981.972       0.456263       0.462054
            593       1152.657        839.337       0.421355       0.462054
            594       1371.572        623.989       0.312688       0.314016
            595       1157.763        507.159       0.304614       0.314016
            596       1087.130        835.878       0.434672       0.314016
            597       1208.324        444.632       0.268992       0.314016
            598       1382.699        524.229       0.274908       0.314016
            599       1551.537        753.990       0.327036       0.314016
            600       1361.736        845.829       0.383150       0.314016
            601       1299.106        657.518       0.336047       0.314016
            602       1256.001        626.013       0.332629       0.314016
            603       1388.404        711.804       0.338921       0.314016
            604       1240.676        533.002       0.300507       0.314016
            605       1280.723        754.619       0.370758       0.393099
            606       1433.933        938.960       0.395703       0.393099
            607       1290.795        932.132       0.419327       0.393099
            608       1229.380        949.141       0.435681       0.462054
            609        834.598       1066.928       0.561090       0.462054
            610       1092.089        713.088       0.395024       0.462054
            611       1016.393        994.287       0.494503       0.462054
            612        960.793        933.213       0.492719       0.462054
            613       1220.072        913.981       0.428284       0.462054
            614       1446.687        600.335       0.293272       0.314016
            615       1393.378        504.776       0.265930       0.314016
            616       1249.893        891.950       0.416440       0.393099
            617       1256.656        925.147       0.424029       0.393099
            618       1105.932        336.788       0.233440       0.314016
            619       1060.771        404.354       0.275986       0.314016
            620       1047.789        476.828       0.312753       0.314016
            621       1093.353        435.306       0.284763       0.314016
            622       1126.011        487.599       0.302179       0.314016
            623       1180.576        647.340       0.354141       0.314016
            624       1136.707        670.505       0.371016       0.314016
            625       1198.171        552.467       0.315580       0.314016
            626       1219.594        661.883       0.351789       0.314016
            627       1263.516        652.216       0.340453       0.314016
            628       1202.827        706.997       0.370190       0.393099
            629       1343.546        892.967       0.399268       0.393099
            630       1333.808       1341.590       0.501454       0.462054
            631       1322.193        274.618       0.171979       0.314016
            632       1430.979        373.970       0.207192       0.314016
            633       1056.441        415.963       0.282506       0.314016
            634       1230.771        908.369       0.424642       0.314016
            635        965.410        399.611       0.292751       0.314016
            636       1280.807       1275.054       0.498874       0.462054
            637       1045.726       1054.687       0.502133       0.462054
            638       1096.958        878.161       0.444612       0.462054
            639       1485.211        701.426       0.320778       0.314016
            640       1624.322        683.148       0.296059       0.314016
            641       1334.141        694.981       0.342503       0.314016
            642       1399.921        654.223       0.318489       0.314016
            643       1258.569        606.858       0.325318       0.314016
            644       1155.088        582.030       0.335055       0.314016
            645       1030.870        719.339       0.411002       0.393099
            646        824.100        618.909       0.428901       0.393099
            647       1165.597        623.669       0.348561       0.393099
            648       1180.892        626.874       0.346767       0.393099
            649       1151.909        763.406       0.398580       0.393099
            650       1236.174       1041.183       0.457189       0.393099
            651       1509.598        940.841       0.383948       0.393099
            652       1592.296        672.170       0.296834       0.314016
            653       1552.012        658.723       0.297966       0.314016
            654       1629.801        704.906       0.301925       0.314016
            655       1614.844        712.487       0.306139       0.314016
            656       1563.395        733.963       0.319481       0.314016
            657       1789.592        669.313       0.272200       0.314016
            658       1721.256        590.099       0.255304       0.314016
            659       1695.231        747.586       0.306034       0.314016
            660       1614.794        788.086       0.327976       0.314016
            661       1408.738        778.418       0.355904       0.314016
            662       1617.595        752.887       0.317609       0.314016
            663       1664.672        755.495       0.312167       0.314016
            664       1564.337        791.637       0.336013       0.314016
            665       1093.912        747.832       0.406045       0.462054
            666       1010.611        863.338       0.460705       0.462054
            667       1345.524        719.906       0.348550       0.314016
            668       1407.573        403.839       0.222942       0.314016
            669       1425.491        559.179       0.281749       0.314016
            670       1051.615       1326.917       0.557872       0.462054
            671       1020.034        833.984       0.449825       0.462054
            672       1125.455        744.992       0.398296       0.393099
            673       1260.203        838.943       0.399659       0.393099
            674       1266.043        988.534       0.438456       0.393099
            675       1289.490        899.415       0.410897       0.393099
            676       1417.445        883.952       0.384094       0.393099
            677       1401.346        861.668       0.380761       0.393099
            678       1416.290        777.095       0.354290       0.393099
            679       1313.857        917.951       0.411304       0.393099
            680       1436.163        883.501       0.380875       0.393099
            681       1279.423        799.183       0.384480       0.393099
            682       1300.910        839.490       0.392212       0.393099
            683       1311.774        843.830       0.391459       0.393099
            684       1138.355        876.651       0.435061       0.462054
            685        999.994       1014.792       0.503672       0.462054
            686       1073.554        966.207       0.473686       0.462054
            687        889.678        969.010       0.521341       0.462054
            688       1028.159       1002.221       0.493612       0.462054
            689       1204.316       1051.536       0.466137       0.462054
            690       1141.892       1006.526       0.468496       0.462054
            691       1157.800        565.813       0.328272       0.314016
            692       1108.811        665.368       0.375029       0.314016
            693       1041.109        772.610       0.425981       0.314016
            694       1219.432        418.301       0.255415       0.314016
            695       1178.070        727.844       0.381887       0.393099
            696       1229.900        756.741       0.380915       0.393099
            697       1118.724        731.496       0.395356       0.393099
            698       1100.440        713.529       0.393352       0.393099
            699       1199.308        991.338       0.452532       0.462054
            700       1354.996       1037.170       0.433569       0.462054
            701       1407.930        991.200       0.413150       0.462054
            702       1221.238       1154.262       0.485903       0.462054
            703       1384.137        992.341       0.417568       0.462054
            704       1285.626        975.165       0.431338       0.462054
            705       1279.115        908.863       0.415389       0.462054
            706       1195.455       1055.478       0.468907       0.462054
            707       1099.866        677.679       0.381244       0.393099
            708       1146.245        702.586       0.380016       0.393099
            709       1239.238        703.699       0.362183       0.393099
            710       1280.052        782.313       0.379328       0.393099
            711       1212.809        797.092       0.396583       0.393099
            712       1215.214        728.528       0.374807       0.393099
            713       1205.220        838.296       0.410223       0.393099
            714       1189.618        855.841       0.418410       0.393099
            715       1278.837        721.941       0.360830       0.393099
            716       1120.878        824.104       0.423708       0.393099
            717       1004.637        985.497       0.495191       0.462054
            718        908.008        947.549       0.510655       0.462054
            719       1209.648        779.297       0.391814       0.462054
            720       1222.892       1131.546       0.480601       0.462054
            721       1314.789       1075.994       0.450059       0.462054
            722       1404.614        979.519       0.410849       0.393099
            723       1543.526        981.192       0.388634       0.393099
            724       1402.674        902.749       0.391576       0.393099
            725       1396.929        921.963       0.397588       0.393099
            726       1304.785        941.089       0.419030       0.393099
            727       1242.531       1024.010       0.451794       0.393099
            728       1402.975        907.103       0.392672       0.393099
            729       1328.960       1017.156       0.433549       0.393099
            730       1326.889        889.270       0.401266       0.393099
            731       1289.590        938.455       0.421201       0.393099
            732       1275.597       1071.533       0.456529       0.462054
            733       1208.647       1093.665       0.475029       0.462054
            734       1285.162       1069.273       0.454153       0.462054
            735       1291.640        973.881       0.429871       0.462054
            736       1296.530       1035.766       0.444097       0.462054
            737       1322.403       1156.513       0.466540       0.462054
            738       1252.963       1050.895       0.456146       0.462054
            739       1456.718       1011.732       0.409865       0.462054
            740       1396.881       1131.144       0.447442       0.462054
            741       1338.844       1608.910       0.545809       0.462054
            742       1441.759       1342.061       0.482093       0.462054
            743       1253.811        417.057       0.249605       0.314016
            744       1442.602        506.950       0.260034       0.314016
            745       1441.231        615.665       0.299318       0.314016
            746       1266.367        638.835       0.335311       0.314016
            747       1265.651        663.274       0.343857       0.314016
            748       1083.061        808.679       0.427479       0.462054
            749       1186.802        905.100       0.432669       0.462054
            750       1044.570        954.484       0.477468       0.462054
            751       1267.390        963.198       0.431814       0.462054
            752       1331.696        913.794       0.406946       0.462054
            753       1101.227        913.697       0.453465       0.462054
            754       1131.239        785.951       0.409950       0.462054
            755       1256.360        871.072       0.409448       0.462054
            756       1197.834        786.403       0.396325       0.462054
            757       1136.773        792.330       0.410725       0.462054
            758       1012.602        773.029       0.432916       0.462054
            759       1090.666       1228.333       0.529682       0.462054
            760       1391.671       1078.081       0.436514       0.462054
            761       1185.925        944.828       0.443425       0.462054
            762       1223.856       1081.331       0.469086       0.462054
            763       1279.751       1078.935       0.457431       0.462054
            764       1360.602        846.024       0.383402       0.314016
            765       1430.371        644.317       0.310561       0.314016
            766       1439.894        693.936       0.325207       0.314016
            767       1453.707        716.052       0.330015       0.314016
            768       1371.435        711.993       0.341741       0.314016
            769       1502.115        658.094       0.304644       0.314016
            770       1427.498        651.220       0.313280       0.314016
