# Supplementary material for: The role of auxiliary domains in modulating CHD4 activity suggests mechanistic commonality between enzyme families
Source: Nat Commun. 2022 Dec 6;13:7524. doi: 10.1038/s41467-022-35002-0 (PMC9726900; doi:10.1038/s41467-022-35002-0)
Supplement: Supplementary file 6 — source data [file 41467_2022_35002_MOESM6_ESM.zip › smFRET_Source_data/figure_7A/A/CHD4(499-1912) 1mM ATP 200ms/37.dat]

              1        907.169       2516.982       0.735068       0.755565
              2        678.809       2508.153       0.787004       0.755565
              3        819.313       2202.643       0.728880       0.755565
              4        818.979       2070.394       0.716555       0.755565
              5        842.133       2506.894       0.748544       0.755565
              6       1173.277       2539.531       0.683992       0.656132
              7       1112.610       2441.098       0.686916       0.656132
              8       1206.940       2537.856       0.677702       0.656132
              9       1086.201       2066.614       0.655482       0.656132
             10       1026.573       2094.930       0.671129       0.656132
             11       1045.705       2079.127       0.665356       0.656132
             12       1101.264       2248.832       0.671274       0.656132
             13        998.984       2093.495       0.676963       0.656132
             14       1153.651       2068.688       0.641983       0.656132
             15        980.623       2212.904       0.692934       0.656132
             16       1043.726       1967.567       0.653396       0.656132
             17       1070.401       2072.918       0.659468       0.656132
             18       1013.422       2125.132       0.677105       0.656132
             19       1209.846       1764.677       0.593264       0.656132
             20        674.418       1408.540       0.676221       0.656132
             21        787.385       1700.334       0.683491       0.656132
             22        763.806       2457.711       0.762905       0.755565
             23       1190.291       2392.780       0.667801       0.755565
             24        867.841       2669.783       0.754683       0.755565
             25        672.120       2385.569       0.780187       0.755565
             26        800.299       2256.614       0.738200       0.755565
             27        756.216       2395.122       0.760033       0.755565
             28        546.822       2293.726       0.807494       0.755565
             29        340.141       2266.872       0.869528       0.755565
             30        381.989       2015.243       0.840654       0.755565
             31        510.544       1878.204       0.786271       0.755565
             32        557.443       2047.642       0.786017       0.755565
             33        566.344       2110.699       0.788444       0.755565
             34        691.907       2261.137       0.765697       0.755565
             35        724.851       2029.303       0.736815       0.755565
             36        758.843       2326.157       0.754022       0.755565
             37        786.862       2269.740       0.742570       0.755565
             38        706.980       2434.829       0.774977       0.755565
             39        943.074       2113.746       0.691485       0.755565
             40        713.931       2409.067       0.771396       0.755565
             41        734.502       2297.101       0.757718       0.755565
             42        736.421       2323.607       0.759342       0.755565
             43       1016.963       2652.316       0.722844       0.755565
             44       1006.950       2574.794       0.718866       0.755565
             45        867.453       2628.524       0.751871       0.755565
             46       1058.801       2519.249       0.704084       0.755565
             47        930.195       2619.705       0.737966       0.755565
             48        820.357       2233.982       0.731413       0.755565
             49        765.853       2277.600       0.748360       0.755565
             50        626.317       2210.831       0.779244       0.755565
             51        552.411       2055.959       0.788216       0.755565
             52        577.614       1962.974       0.772646       0.755565
             53        739.217       2254.353       0.753065       0.755565
             54        684.409       2189.285       0.761837       0.755565
             55        586.331       2160.873       0.786572       0.755565
             56        509.820       1737.825       0.773176       0.755565
             57        561.071       1972.342       0.778532       0.755565
             58        682.590       2239.093       0.766371       0.755565
             59       1191.664       1856.804       0.609094       0.656132
             60       1105.685       1930.500       0.635831       0.656132
             61        981.700       1870.309       0.655786       0.656132
             62        598.631       1873.688       0.757867       0.755565
             63        510.762       2052.113       0.800707       0.755565
             64        419.945       2040.565       0.829326       0.755565
             65       1015.516       2085.895       0.672563       0.755565
             66        598.768       1915.724       0.761873       0.755565
             67        630.494       2013.853       0.761569       0.755565
             68       1097.170       2118.718       0.658828       0.656132
             69       1111.530       2403.019       0.683735       0.656132
             70       1167.251       2087.678       0.641390       0.656132
             71       1212.841       2237.813       0.648519       0.656132
             72        798.187       2840.285       0.780626       0.656132
             73       1281.165       2587.013       0.668794       0.656132
             74       1159.331       2258.981       0.660847       0.656132
             75       1334.965       1909.587       0.588552       0.552807
             76       1524.105       1781.103       0.538878       0.552807
             77       1010.812       1933.602       0.656702       0.552807
             78       1384.038       1345.430       0.492928       0.552807
             79       1754.595       1659.882       0.486131       0.552807
             80       2114.692       1587.262       0.428763       0.552807
             81       1984.782       1975.053       0.498772       0.552807
             82       1545.790       2022.689       0.566821       0.552807
             83       1264.822       1965.053       0.608399       0.552807
             84       1177.659       1820.487       0.607204       0.552807
             85       1588.951       1721.311       0.519992       0.552807
             86       1089.664       2181.337       0.666871       0.656132
             87       1076.880       1811.991       0.627232       0.656132
             88       1170.272       1755.848       0.600060       0.656132
             89        893.781       1657.896       0.649728       0.656132
             90        704.433       1493.118       0.679446       0.656132
             91       1665.241       1893.278       0.532041       0.552807
             92       1409.455       1870.151       0.570236       0.552807
             93       1074.705       1801.143       0.626300       0.552807
             94       1583.055       1893.332       0.544626       0.552807
             95       1666.568       1934.781       0.537238       0.552807
             96       1230.174       1848.954       0.600480       0.552807
             97       1034.750       1897.739       0.647143       0.656132
             98        835.060       1828.020       0.686431       0.656132
             99        846.096       1993.394       0.702025       0.656132
            100       1318.019       2068.932       0.610854       0.656132
            101       1531.259       1767.532       0.535812       0.552807
            102       1533.017       1629.547       0.515261       0.552807
            103       1755.146       1214.487       0.408969       0.552807
            104       2068.107       1192.343       0.365699       0.552807
            105       1486.635       1536.441       0.508238       0.552807
            106       1527.604       1561.647       0.505510       0.552807
            107       1649.643       1492.925       0.475065       0.552807
            108       1462.396       1596.622       0.521939       0.552807
            109       1240.745       2095.436       0.628094       0.552807
            110       1045.167       1997.441       0.656490       0.552807
            111       1335.320       1664.031       0.554797       0.552807
            112       1766.947       1205.003       0.405459       0.552807
            113       1110.951       2577.986       0.698843       0.656132
            114       1136.082       2303.433       0.669697       0.656132
            115       1122.106       2628.858       0.700849       0.656132
            116       1167.159       2565.112       0.687279       0.656132
            117       1673.691       1855.737       0.525790       0.552807
            118       1994.236       1871.303       0.484099       0.552807
            119       1861.640       2180.642       0.539458       0.552807
            120       1865.241       2088.202       0.528198       0.552807
            121       2046.854       1890.327       0.480122       0.552807
            122       2072.792       1833.145       0.469323       0.552807
            123        880.329       1837.931       0.676142       0.656132
            124       1122.288       2044.856       0.645647       0.656132
            125       1054.024       1849.075       0.636931       0.656132
            126        752.122       1611.498       0.681792       0.656132
            127       1104.475       1473.421       0.571560       0.656132
            128        970.962       1837.353       0.654255       0.656132
            129        867.567       1770.286       0.671109       0.656132
            130        756.942       1809.389       0.705049       0.656132
            131       1168.471       1881.603       0.616904       0.656132
            132        828.764       1959.913       0.702811       0.656132
            133       1092.386       1626.465       0.598218       0.552807
            134       1083.798       1709.964       0.612065       0.552807
            135       1489.210       1728.201       0.537140       0.552807
            136       1229.601       1945.466       0.612732       0.552807
            137       1326.738       1965.734       0.597039       0.552807
            138       1346.913       1903.897       0.585668       0.552807
            139       1173.827       1449.325       0.552513       0.552807
            140       1368.210       1867.680       0.577177       0.552807
            141       1260.995       1768.327       0.583737       0.552807
            142       1093.337       1716.685       0.610915       0.552807
            143       1115.650       1433.125       0.562280       0.552807
            144       1199.173       2205.330       0.647769       0.656132
            145       1272.956       2127.014       0.625598       0.656132
            146       1279.164       2163.261       0.628412       0.656132
            147       1223.781       1967.401       0.616512       0.656132
            148        991.786       2119.464       0.681226       0.656132
            149       1209.258       1911.053       0.612456       0.656132
            150       1136.338       1966.690       0.633797       0.656132
            151       1151.049       1946.389       0.628387       0.656132
            152       1265.814       1933.401       0.604336       0.656132
            153       1151.844       2000.054       0.634555       0.656132
            154       1137.362       1931.926       0.629438       0.656132
            155       1157.818       1901.199       0.621507       0.656132
            156       1151.271       1998.312       0.634469       0.656132
            157       1099.903       1955.181       0.639976       0.656132
            158       1106.422       1880.931       0.629631       0.656132
            159       1199.286       1484.542       0.553143       0.552807
            160       1389.567       2068.641       0.598183       0.552807
            161       1769.423       2272.407       0.562222       0.552807
            162       1293.152       2186.710       0.628390       0.552807
            163       1711.951       2264.387       0.569465       0.552807
            164       1513.602       1802.634       0.543578       0.552807
            165       1098.315       1910.071       0.634916       0.656132
            166       1203.660       2287.039       0.655181       0.656132
            167        666.374       2134.548       0.762088       0.656132
            168        706.162       2004.702       0.739507       0.656132
            169        939.204       1851.808       0.663490       0.656132
            170        771.407       1819.252       0.702235       0.656132
            171       1230.606       1975.018       0.616110       0.656132
            172        855.864       1788.529       0.676348       0.656132
            173        913.056       2013.539       0.688014       0.656132
            174       1150.728       2059.756       0.641572       0.656132
            175        772.370       1866.952       0.707360       0.656132
            176        851.268       1899.288       0.690510       0.656132
            177        934.532       1942.864       0.675216       0.656132
            178        669.838       1874.386       0.736722       0.656132
            179        793.600       1627.951       0.672276       0.656132
            180       1287.408       1736.018       0.574189       0.552807
            181       1195.069       1964.397       0.621750       0.552807
            182       1200.100       1968.934       0.621304       0.552807
            183       1435.478       1821.481       0.559258       0.552807
            184       1489.969       1876.565       0.557418       0.552807
            185       1136.274       1808.364       0.614121       0.552807
            186       1323.636       2219.389       0.626411       0.552807
            187       1359.739       1832.454       0.574042       0.552807
            188       1544.035       1731.408       0.528603       0.552807
            189       1522.594       1576.479       0.508694       0.552807
            190       1483.402       1836.258       0.553146       0.552807
            191       1262.898       1881.997       0.598429       0.552807
            192       1411.786       2070.869       0.594624       0.552807
            193       1442.804       1812.815       0.556827       0.552807
            194       1000.451       1544.707       0.606920       0.552807
            195       1135.793       1499.026       0.568929       0.552807
            196       1274.119       1432.720       0.529296       0.552807
            197       1103.500       1546.149       0.583530       0.552807
            198       1067.087       1565.757       0.594702       0.552807
            199       1384.455       1603.678       0.536682       0.552807
            200       1274.762       1415.520       0.526160       0.552807
            201       1184.983       1548.453       0.566486       0.552807
            202       1071.345       1719.759       0.616157       0.656132
            203       1146.844       2197.248       0.657054       0.656132
            204       1178.648       2309.060       0.662056       0.656132
            205       1048.356       2244.368       0.681614       0.656132
            206        840.503       2093.909       0.713570       0.656132
            207       1254.990       2326.900       0.649629       0.656132
            208       1405.502       2026.094       0.590423       0.656132
            209       1017.000       2207.386       0.684591       0.656132
            210        922.938       1994.750       0.683675       0.656132
            211       1099.666       1938.972       0.638106       0.656132
            212       1323.574       1960.490       0.596971       0.552807
            213       1499.444       1946.980       0.564927       0.552807
            214       1315.355       1747.830       0.570592       0.552807
            215        971.900       1610.936       0.623708       0.552807
            216       1173.443       1653.437       0.584898       0.552807
            217        967.398       2033.494       0.677630       0.656132
            218        895.300       2097.137       0.700812       0.656132
            219        945.234       2105.814       0.690194       0.656132
            220        979.136       1983.368       0.669490       0.656132
            221       1041.322       1932.479       0.649835       0.656132
            222        920.461       2474.499       0.728874       0.656132
            223        905.480       2136.766       0.702365       0.656132
            224        967.976       1935.515       0.666617       0.656132
            225       1093.214       1991.624       0.645617       0.656132
            226       1085.714       1721.376       0.613224       0.656132
            227       1198.755       1679.446       0.583505       0.552807
            228       1428.127       1468.938       0.507044       0.552807
            229       1280.802       1458.421       0.532421       0.552807
            230       1107.587       1605.744       0.591798       0.552807
            231       1178.086       1733.341       0.595358       0.552807
            232       1267.542       1730.515       0.577212       0.552807
            233       1455.382       1500.061       0.507559       0.552807
            234        598.341       2536.645       0.809141       0.755565
            235        745.952       2168.698       0.744068       0.755565
            236       1343.505       1632.767       0.548595       0.552807
            237       1218.617       1413.748       0.537064       0.552807
            238       1348.184       1509.534       0.528231       0.552807
            239       1725.694       1603.124       0.481590       0.552807
            240       1415.173       1726.564       0.549557       0.552807
            241       1358.500       1876.748       0.580094       0.552807
            242       1485.556       1547.598       0.510227       0.552807
            243       1645.780       1649.343       0.500541       0.552807
            244       1106.120       2135.644       0.658791       0.656132
            245       1127.215       1975.654       0.636719       0.656132
            246        996.643       1888.439       0.654553       0.656132
            247        853.059       2004.242       0.701446       0.656132
            248       1117.943       1785.446       0.614952       0.656132
            249       1038.948       1941.462       0.651408       0.656132
            250        942.750       1978.513       0.677280       0.656132
            251       1530.925       2062.854       0.574007       0.656132
            252       1232.799       1631.784       0.569641       0.656132
            253        653.794       1639.929       0.714964       0.656132
            254       1333.052       1930.077       0.591480       0.656132
            255       1221.990       2162.238       0.638916       0.656132
            256       1051.112       2193.185       0.676012       0.656132
            257       1122.910       2195.208       0.661582       0.656132
            258        973.352       2094.823       0.682759       0.656132
            259       1220.612       2036.420       0.625238       0.656132
            260        919.172       2092.197       0.694766       0.656132
            261       1387.310       2175.394       0.610602       0.656132
            262       1373.395       2207.979       0.616517       0.656132
            263       1092.358       2033.497       0.650541       0.656132
            264       1071.054       2026.673       0.654245       0.656132
            265       1247.172       2043.825       0.621035       0.656132
            266       1069.417       1933.715       0.643900       0.656132
            267       1060.867       2003.851       0.653845       0.656132
            268       1122.570       2046.095       0.645728       0.656132
            269       1264.197       2038.185       0.617186       0.656132
            270       1202.117       2015.524       0.626398       0.656132
            271       1280.342       2143.400       0.626040       0.656132
            272       1220.177       2474.445       0.669742       0.656132
            273       1175.882       2504.158       0.680470       0.656132
            274       1123.073       2468.070       0.687266       0.656132
            275       1271.050       2452.990       0.658691       0.656132
            276       1227.350       2442.513       0.665560       0.656132
            277       1017.263       2605.048       0.719167       0.656132
            278       1118.238       2574.341       0.697166       0.656132
            279       1123.609       2106.032       0.652095       0.656132
            280       1051.910       2198.406       0.676367       0.656132
            281       1037.698       1291.758       0.554532       0.552807
            282       1202.450       1502.707       0.555497       0.552807
            283       1425.111       1552.429       0.521380       0.552807
            284       1573.321       1336.193       0.459250       0.552807
            285       1149.996       1458.483       0.559131       0.552807
            286       1178.927       1357.325       0.535170       0.552807
            287       1212.099       1478.994       0.549589       0.552807
            288       1274.923       1460.720       0.533959       0.552807
            289       1704.936       2424.208       0.587097       0.552807
            290       1664.552       2502.226       0.600518       0.552807
            291       1592.499       2027.644       0.560100       0.552807
            292       1664.824       2539.045       0.603978       0.552807
            293       1592.866       2036.778       0.561151       0.552807
            294       1417.831       1858.158       0.567205       0.552807
            295       1246.796       1290.353       0.508584       0.552807
            296       1155.606       1446.771       0.555942       0.552807
            297       1531.214       1373.013       0.472764       0.552807
            298        882.249       1469.534       0.624860       0.552807
            299       1492.743       1403.268       0.484552       0.552807
            300       1047.752       1256.725       0.545341       0.552807
