# Supplementary material for: The role of auxiliary domains in modulating CHD4 activity suggests mechanistic commonality between enzyme families
Source: Nat Commun. 2022 Dec 6;13:7524. doi: 10.1038/s41467-022-35002-0 (PMC9726900; doi:10.1038/s41467-022-35002-0)
Supplement: Supplementary file 6 — source data [file 41467_2022_35002_MOESM6_ESM.zip › smFRET_Source_data/figure_7A/A/CHD4(499-1912) 1mM ATP 200ms/36.dat]

              1         10.654        723.908       0.985496       0.901580
              2         77.569       1187.926       0.938705       0.901580
              3        352.937       1654.979       0.824227       0.901580
              4        249.598       1737.250       0.874375       0.901580
              5        357.358       1430.808       0.800154       0.758322
              6        403.618       1123.840       0.735759       0.758322
              7        612.579        791.210       0.563625       0.602038
              8        428.568        957.179       0.690731       0.602038
              9        283.953        854.567       0.750594       0.602038
             10        656.284        580.184       0.469227       0.602038
             11        287.060        816.757       0.739939       0.758322
             12        284.737       1259.026       0.815557       0.758322
             13        396.588        838.130       0.678803       0.758322
             14        133.999        890.531       0.869209       0.758322
             15        273.114        775.919       0.739652       0.758322
             16        329.087        806.219       0.710133       0.758322
             17        189.127        680.759       0.782584       0.758322
             18        219.666       1032.904       0.824628       0.758322
             19        369.793        988.071       0.727666       0.758322
             20        480.927       1200.893       0.714044       0.758322
             21        290.731       1254.671       0.811874       0.758322
             22        348.594       1557.950       0.817159       0.758322
             23        438.516       1559.881       0.780566       0.758322
             24        712.703       1502.136       0.678215       0.758322
             25        449.343       1247.496       0.735188       0.758322
             26        543.964       1425.159       0.723753       0.758322
             27        454.914       1255.285       0.733999       0.758322
             28        514.297       1204.604       0.700799       0.758322
             29        482.259        985.702       0.671477       0.758322
             30        318.062        909.149       0.740825       0.758322
             31        333.710        897.346       0.728924       0.758322
             32        809.906        818.248       0.502562       0.602038
             33        324.606        833.259       0.719651       0.602038
             34        426.195        782.127       0.647284       0.602038
             35        642.271        924.062       0.589953       0.602038
             36        703.540       1249.806       0.639828       0.602038
             37        675.791       1410.978       0.676154       0.602038
             38        716.755       1472.451       0.672596       0.602038
             39        818.055       1427.212       0.635653       0.602038
             40        692.088       1497.987       0.683989       0.602038
             41        667.428       1422.347       0.680622       0.602038
             42        735.525       1443.633       0.662473       0.602038
             43        743.427       1405.405       0.654032       0.602038
             44        801.703       1419.927       0.639138       0.602038
             45        415.406       1278.220       0.754724       0.758322
             46        562.213       1388.527       0.711795       0.758322
             47        499.031       1425.727       0.740731       0.758322
             48        551.776       1400.725       0.717400       0.758322
             49        451.909       1066.477       0.702376       0.758322
             50        306.850       1282.581       0.806944       0.758322
             51        173.002       1300.213       0.882568       0.758322
             52        199.502        708.798       0.780357       0.758322
             53        306.839        942.251       0.754350       0.758322
             54        770.667        905.518       0.540225       0.602038
             55        260.165        966.490       0.787907       0.602038
             56        903.613        802.349       0.470321       0.602038
             57        479.937       1159.336       0.707226       0.602038
             58        507.334        759.787       0.599617       0.602038
             59        586.619       1027.897       0.636660       0.602038
             60        518.725        806.428       0.608555       0.602038
             61        407.538        542.200       0.570894       0.602038
             62        228.214       1186.912       0.838732       0.901580
             63        151.889       1363.304       0.899756       0.901580
             64         81.029       1670.342       0.953734       0.901580
             65        284.788       1481.105       0.838729       0.901580
             66        138.593       1589.241       0.919788       0.901580
             67        238.325       1416.325       0.855966       0.901580
             68        358.409       1311.195       0.785333       0.758322
             69        367.805        874.440       0.703919       0.758322
             70        104.374        774.735       0.881273       0.758322
             71        230.442        790.714       0.774332       0.758322
             72        375.452        355.004       0.486003       0.602038
             73        398.189        639.766       0.616372       0.602038
             74        365.451        522.646       0.588501       0.602038
             75        696.715        684.907       0.495727       0.602038
             76        278.096       1021.461       0.786007       0.901580
             77        136.249        952.321       0.874836       0.901580
             78        227.955       1068.624       0.824188       0.901580
             79         81.363       1272.831       0.939918       0.901580
             80        241.068       1358.323       0.849275       0.901580
             81        160.314       1315.443       0.891369       0.901580
             82        194.676       1638.443       0.893801       0.901580
             83         20.151       1312.370       0.984877       0.901580
             84        365.416       1656.917       0.819310       0.901580
             85        297.619       1386.730       0.823303       0.901580
             86        270.927       1375.003       0.835396       0.901580
             87        334.995       1351.404       0.801355       0.901580
             88        313.863       1310.498       0.806777       0.901580
             89        272.402       1272.554       0.823683       0.901580
             90        347.648       1202.728       0.775765       0.901580
             91        291.048       1383.436       0.826186       0.901580
             92        355.653       1383.088       0.795454       0.901580
             93        299.122       1306.820       0.813741       0.901580
             94        238.844       1143.713       0.827245       0.901580
             95         13.930       1291.844       0.989332       0.901580
             96         60.928       1239.546       0.953149       0.901580
             97        168.122       1277.559       0.883708       0.901580
             98         34.725       1306.983       0.974119       0.901580
             99        -37.323       1255.898       1.030629       0.901580
            100        -30.801       1574.140       1.019958       0.901580
            101        118.844       1244.845       0.912851       0.901580
            102        134.397       1468.630       0.916160       0.901580
            103        227.673       1111.375       0.829974       0.901580
            104        194.447       1213.943       0.861937       0.901580
            105        119.560       1158.488       0.906451       0.901580
            106         29.128        919.217       0.969286       0.901580
            107         80.361        970.464       0.923526       0.901580
            108        366.876        750.409       0.671636       0.602038
            109        512.790        425.099       0.453251       0.602038
            110        356.263        764.659       0.682170       0.602038
            111        470.252        492.115       0.511359       0.602038
            112        565.278        364.861       0.392265       0.602038
            113        375.459        894.341       0.704316       0.758322
            114        214.203       1405.241       0.867730       0.758322
            115        332.962       1156.442       0.776446       0.758322
            116        176.762        760.542       0.811415       0.758322
            117        -11.900        777.492       1.015543       1.129659
            118        -32.569        840.882       1.040293       1.129659
            119       -110.106        822.577       1.154541       1.129659
            120       -249.750        842.374       1.421431       1.129659
            121         13.799        690.705       0.980414       1.129659
            122       -116.378        823.734       1.164526       1.129659
            123        -90.342        815.885       1.124516       1.129659
            124        -38.328        806.594       1.049889       0.901580
            125         55.592        779.456       0.933427       0.901580
            126        374.870       1177.256       0.758480       0.901580
            127        150.223       1235.073       0.891559       0.901580
            128         83.019       1289.841       0.939528       0.901580
            129        207.864       1251.351       0.857551       0.901580
            130        295.218       1210.980       0.803998       0.901580
            131        277.856       1194.876       0.811333       0.901580
            132        170.022       1229.220       0.878490       0.901580
            133        179.069       1301.890       0.879086       0.901580
            134        297.813       1202.511       0.801501       0.901580
            135        276.821       1050.028       0.791370       0.901580
            136        296.611       1078.935       0.784369       0.901580
            137        124.781       1053.792       0.894125       0.901580
            138        121.498       1296.205       0.914299       0.901580
            139        176.485       1294.661       0.880036       0.901580
            140         -0.958       1302.085       1.000736       0.901580
            141       -153.056       1762.807       1.095080       0.901580
            142        129.179       1584.753       0.924630       0.901580
            143        -44.820       1673.825       1.027514       0.901580
            144         73.504       1831.244       0.961410       0.901580
            145        168.271       1125.735       0.869961       0.901580
            146        151.428       1331.570       0.897891       0.901580
            147        103.478        859.420       0.892535       0.901580
            148        146.195       1554.458       0.914036       0.901580
            149        110.213        914.740       0.892470       0.901580
            150        138.597        910.879       0.867937       0.901580
            151       -101.990       1480.562       1.073983       0.901580
            152         20.455       2160.460       0.990621       0.901580
            153        161.145       1992.194       0.925165       0.901580
            154         74.384       1816.235       0.960656       0.901580
            155        170.484       1889.316       0.917233       0.901580
            156         56.370       1775.068       0.969221       0.901580
            157         81.360       1378.123       0.944254       0.901580
            158        213.221       1098.880       0.837496       0.901580
            159        232.182       1126.999       0.829175       0.901580
            160        100.108       1065.244       0.914097       0.901580
            161        -21.626       1162.638       1.018953       0.901580
            162        243.603        976.512       0.800344       0.901580
            163        211.219       1128.329       0.842321       0.901580
            164         66.147       1101.612       0.943355       0.901580
            165         15.185       1145.840       0.986921       0.901580
            166         59.592       1454.187       0.960634       0.901580
            167         92.007       1556.349       0.944182       0.901580
            168        203.601       1557.472       0.884388       0.901580
            169        155.460       1747.869       0.918322       0.901580
            170        401.777        580.691       0.591054       0.602038
            171        609.326        445.465       0.422325       0.602038
            172        494.039        721.010       0.593400       0.602038
            173         39.547       1115.596       0.965764       1.129659
            174        573.637        624.362       0.521171       1.129659
            175         71.498       1050.223       0.936261       0.901580
            176        -73.761        879.513       1.091543       0.901580
            177         44.585        859.159       0.950666       0.901580
            178        202.106        770.948       0.792298       0.901580
            179        190.088        656.437       0.775449       0.901580
            180        187.076        777.657       0.806085       0.901580
            181        -20.941       1012.486       1.021119       0.901580
            182         84.561       1075.177       0.927086       0.901580
            183        218.392        752.777       0.775125       0.758322
            184        313.333       1029.871       0.766727       0.758322
            185        326.381       1072.474       0.766680       0.758322
            186        360.413       1154.997       0.762168       0.758322
            187        412.483        830.637       0.668187       0.758322
            188        122.561        866.961       0.876141       0.758322
            189        206.142        643.643       0.757419       0.758322
            190        130.942        608.380       0.822889       0.758322
            191        273.232        485.133       0.639709       0.758322
            192        267.316        867.712       0.764485       0.758322
            193        100.156        759.011       0.883427       0.901580
            194        -44.986       1091.052       1.043005       0.901580
            195        258.691        895.353       0.775840       0.901580
            196         45.984        941.268       0.953422       0.901580
            197        565.850       1422.275       0.715385       0.758322
            198        390.436       1344.594       0.774969       0.758322
            199        413.596        971.031       0.701294       0.758322
            200        331.752       1174.528       0.779754       0.758322
            201        361.825       1498.588       0.805514       0.758322
            202        392.402       1422.189       0.783752       0.758322
            203        397.769       1216.560       0.753601       0.758322
            204        385.567       1446.614       0.789559       0.758322
            205        246.122       1125.047       0.820502       0.758322
            206        225.247        860.005       0.792448       0.758322
            207        122.737        558.137       0.819736       0.758322
            208        557.744       1090.512       0.661616       0.602038
            209        708.590       1208.281       0.630340       0.602038
            210        549.013       1227.226       0.690913       0.602038
            211        740.688       1167.386       0.611814       0.602038
            212        581.698        979.179       0.627326       0.602038
            213        619.573        984.684       0.613795       0.602038
            214        530.661       1015.304       0.656744       0.602038
            215        685.929        986.739       0.589919       0.602038
            216        664.652       1114.229       0.626365       0.602038
            217        553.132       1146.525       0.674563       0.602038
            218        501.823       1188.203       0.703068       0.602038
            219        459.401       1275.371       0.735181       0.602038
            220        709.134       1172.798       0.623188       0.602038
            221         51.410       1519.709       0.967278       0.901580
            222        377.048       1322.640       0.778166       0.758322
            223        570.888       1340.591       0.701337       0.758322
            224        784.179       1056.437       0.573958       0.602038
            225        836.814       1003.895       0.545385       0.602038
            226        436.126       1210.398       0.735123       0.758322
            227        413.854       1102.658       0.727101       0.758322
            228        358.975       1170.190       0.765248       0.758322
            229        364.295       1191.914       0.765909       0.758322
            230        400.843       1190.749       0.748150       0.758322
            231        261.187       1283.946       0.830961       0.758322
            232        320.584       1156.317       0.782935       0.758322
            233        320.096       1194.758       0.788695       0.758322
            234        378.971       1249.707       0.767314       0.758322
            235        442.036       1220.389       0.734102       0.758322
            236        520.527       1239.480       0.704247       0.758322
            237        523.639       1241.298       0.703310       0.758322
            238        562.252       1084.372       0.658543       0.758322
            239        559.417       1133.202       0.669496       0.758322
            240        300.031       1450.410       0.828597       0.758322
            241        338.855       1232.498       0.784355       0.758322
            242        558.063        694.769       0.554559       0.602038
            243        615.229        725.408       0.541092       0.602038
            244        618.771        783.528       0.558745       0.602038
            245        725.337        828.936       0.533327       0.602038
            246        528.821        781.481       0.596413       0.602038
            247        560.461        547.883       0.494326       0.602038
            248        591.777        711.830       0.546046       0.602038
            249          6.950        541.204       0.987321       1.129659
            250       -106.308        435.731       1.322710       1.129659
            251       -289.031        512.275       2.294687       1.129659
            252        301.497        758.921       0.715681       0.758322
            253        345.907        671.161       0.659898       0.758322
            254        147.455        690.629       0.824057       0.758322
            255        197.008        704.877       0.781560       0.758322
            256        294.083       1049.729       0.781157       0.758322
            257        408.574        737.602       0.643533       0.758322
            258         97.269       1110.146       0.919440       0.758322
            259        622.977        896.780       0.590081       0.602038
            260        200.279        759.560       0.791341       0.602038
            261        289.729        459.428       0.613260       0.602038
            262        288.963        439.139       0.603128       0.602038
            263        455.474        527.212       0.536501       0.602038
            264        509.577        530.705       0.510155       0.602038
            265        465.922        585.577       0.556897       0.602038
            266        450.143        625.698       0.581590       0.602038
            267        486.783        497.516       0.505452       0.602038
            268        472.088        572.860       0.548219       0.602038
            269        335.767        635.498       0.654300       0.602038
            270        297.739        623.253       0.676719       0.602038
            271        204.759        811.050       0.798428       0.758322
            272        229.116        943.890       0.804676       0.758322
            273        186.251        905.535       0.829407       0.758322
            274        186.782        811.754       0.812944       0.758322
            275        227.163        859.617       0.790976       0.758322
            276         91.135        851.576       0.903327       0.758322
            277         90.051        943.185       0.912846       0.758322
            278        219.653        861.538       0.796841       0.758322
            279        237.048        756.934       0.761517       0.758322
            280        258.646        840.953       0.764781       0.758322
            281        203.652       1137.346       0.848134       0.758322
            282        368.018        930.686       0.716627       0.758322
            283        747.367       1784.719       0.704841       0.758322
            284        718.674       1936.841       0.729366       0.758322
            285        602.472       1942.188       0.763241       0.758322
            286        375.409       1661.334       0.815682       0.758322
            287        518.745       1741.558       0.770498       0.758322
            288        529.940       1736.467       0.766176       0.758322
            289        774.083       1673.189       0.683696       0.758322
            290        606.933       1754.568       0.742988       0.758322
            291        938.814       1842.657       0.662476       0.758322
            292        561.931       1753.322       0.757292       0.758322
            293        748.131       1682.586       0.692218       0.758322
            294        719.453       1625.720       0.693220       0.758322
            295        632.386       1733.447       0.732700       0.758322
            296        918.990       2132.060       0.698796       0.758322
            297        809.617       1847.319       0.695282       0.758322
            298        932.473       1281.430       0.578810       0.758322
            299        766.176       1575.265       0.672776       0.758322
            300        503.307       2034.939       0.801711       0.758322
            301        225.479       1150.613       0.836146       0.758322
            302        291.232       1546.815       0.841554       0.758322
            303        266.543       1586.718       0.856176       0.758322
            304        400.943       1679.801       0.807308       0.758322
            305        443.809       1704.029       0.793370       0.758322
            306        212.775       1367.298       0.865339       0.758322
            307        527.705       1787.445       0.772065       0.758322
            308        775.174       1756.722       0.693837       0.758322
            309        895.904       1408.940       0.611295       0.602038
            310       1054.622       1569.303       0.598075       0.602038
            311        880.088       1731.086       0.662953       0.602038
            312        969.364       1671.736       0.632970       0.602038
            313        850.035       1509.775       0.639787       0.602038
            314        998.206       1125.716       0.530018       0.602038
            315       1088.452       1412.864       0.564848       0.602038
            316        889.532       1073.007       0.546745       0.602038
            317        907.043        594.516       0.395933       0.602038
            318        688.956        748.283       0.520639       0.602038
            319        599.649        850.608       0.586522       0.602038
            320        530.402       1011.190       0.655939       0.602038
            321        508.382        949.490       0.651285       0.602038
            322        588.257        946.324       0.616666       0.602038
            323        695.225        909.353       0.566724       0.602038
            324        586.236        901.675       0.606000       0.602038
            325        623.856        933.013       0.599288       0.602038
            326        510.127        877.908       0.632483       0.602038
            327        618.441        943.474       0.604049       0.602038
            328        749.151        926.224       0.552846       0.602038
            329        707.409        923.239       0.566179       0.602038
            330        628.009        615.679       0.495043       0.602038
            331        234.383        912.569       0.795647       0.758322
            332        314.040        871.817       0.735179       0.758322
            333        461.027       1027.036       0.690183       0.758322
            334        319.442        977.216       0.753642       0.758322
            335        152.050        710.309       0.823681       0.758322
            336        239.585        957.519       0.799863       0.758322
            337        576.979        927.809       0.616571       0.602038
            338        707.702        884.085       0.555404       0.602038
            339        426.489       1072.557       0.715493       0.602038
            340        604.357        969.589       0.616024       0.602038
            341        785.105        930.287       0.542317       0.602038
            342        564.224        541.493       0.489721       0.602038
            343        538.527       1111.277       0.673581       0.602038
            344        579.556       1873.568       0.763748       0.602038
            345        861.941       1605.287       0.650644       0.602038
            346        923.594       1828.257       0.664374       0.602038
            347        959.665       1501.074       0.610009       0.602038
            348        741.560       1861.523       0.715122       0.602038
            349        320.760        662.377       0.673738       0.602038
            350        604.590        853.392       0.585324       0.602038
            351        943.555        924.196       0.494818       0.602038
            352       1051.100        973.852       0.480926       0.602038
            353       1283.219       1076.277       0.456147       0.602038
            354        735.416        867.314       0.541148       0.602038
            355       1308.358       1055.746       0.446573       0.602038
            356        837.418        912.295       0.521397       0.602038
            357        808.722        988.452       0.550004       0.602038
            358        867.332       1301.533       0.600099       0.602038
            359        376.096       1122.509       0.749036       0.758322
            360        385.512       1384.139       0.782154       0.758322
            361        315.608       1468.136       0.823064       0.758322
            362       -131.918       1406.472       1.103502       0.901580
            363         85.513       1197.427       0.933346       0.901580
            364        244.824       1360.991       0.847539       0.901580
            365        160.031       1322.430       0.892051       0.901580
            366        585.528       1162.775       0.665088       0.602038
            367        544.379       1280.575       0.701703       0.602038
            368        705.801       1923.599       0.731573       0.602038
            369       1088.690       1514.817       0.581837       0.602038
            370       1303.903       1306.768       0.500549       0.602038
            371       1056.469       1477.155       0.583021       0.602038
            372        947.903       1454.448       0.605427       0.602038
            373       1036.525       1514.758       0.593724       0.602038
            374       1023.015       1458.740       0.587786       0.602038
            375       1024.344       1430.892       0.582792       0.602038
            376        989.299       1500.468       0.602654       0.602038
            377        998.022       1437.199       0.590172       0.602038
            378       1068.348       1465.138       0.578309       0.602038
            379       1016.477       1448.998       0.587716       0.602038
            380        791.207       1497.922       0.654363       0.602038
            381        544.108       1179.401       0.684302       0.602038
            382        621.230       1205.662       0.659952       0.602038
            383        596.704       1160.773       0.660477       0.602038
            384        592.019       1216.598       0.672668       0.602038
            385        423.434       1194.121       0.738226       0.602038
            386        569.164       1128.800       0.664796       0.602038
            387        715.432       1185.708       0.623683       0.602038
            388        593.516       1196.521       0.668434       0.602038
            389        362.642       1448.581       0.799780       0.758322
            390        459.322       1122.412       0.709608       0.758322
            391        470.477       1202.805       0.718830       0.758322
            392        269.993        975.195       0.783171       0.758322
            393        580.908       1492.211       0.719790       0.758322
            394        400.442       1123.382       0.737212       0.758322
            395        367.978       1459.240       0.798613       0.758322
            396         90.105       1924.874       0.955282       0.758322
            397        467.918       1689.733       0.783135       0.758322
            398       1142.095       1478.349       0.564160       0.602038
            399        682.912       1376.455       0.668387       0.602038
            400       1249.143       1482.754       0.542756       0.602038
            401        909.563       1146.189       0.557552       0.602038
            402        578.692        578.443       0.499893       0.602038
            403       1030.518       1685.661       0.620600       0.602038
            404       1234.359       1528.125       0.553171       0.602038
            405        989.504       1881.861       0.655389       0.602038
            406       1018.413       1826.322       0.642001       0.602038
            407        991.084       1889.097       0.655895       0.602038
            408       1014.454       1857.331       0.646751       0.602038
            409       1250.357       1550.599       0.553596       0.602038
            410        585.507        922.779       0.611806       0.602038
            411        621.332        303.161       0.327921       0.602038
            412        702.637        506.193       0.418746       0.602038
            413        847.154       1482.707       0.636393       0.602038
            414       1097.007       1933.112       0.637966       0.602038
            415       1017.365       2123.896       0.676129       0.602038
            416       1002.206       1712.393       0.630809       0.602038
            417        901.644       1696.553       0.652973       0.602038
            418        885.383       1847.620       0.676040       0.602038
            419       1010.240       1867.861       0.648991       0.602038
            420       1023.257       1877.541       0.647250       0.602038
            421        842.659       2085.772       0.712249       0.758322
            422        705.957       1923.274       0.731497       0.758322
            423        502.682       1884.876       0.789458       0.758322
            424        684.660       1922.279       0.737370       0.758322
            425        413.725       1884.420       0.819975       0.758322
            426        639.713       2011.909       0.758747       0.758322
            427        714.809       1718.215       0.706205       0.758322
            428        985.498       1200.173       0.549110       0.602038
            429        999.578       1030.813       0.507692       0.602038
            430        899.030       1009.008       0.528820       0.602038
            431       1012.239       1142.245       0.530171       0.602038
            432        899.548       1003.523       0.527318       0.602038
            433       1086.360       1265.799       0.538143       0.602038
            434       1257.136       1715.650       0.577119       0.602038
            435       1366.966       1634.798       0.544613       0.602038
            436        990.600       1333.176       0.573711       0.602038
            437        532.094       1170.557       0.687491       0.602038
            438       1114.419       1497.141       0.573275       0.602038
            439        848.803       1059.286       0.555155       0.602038
            440        599.572       1404.031       0.700753       0.602038
            441        726.610       1295.409       0.640651       0.602038
            442        596.510       1307.414       0.686694       0.602038
            443        547.929       1146.435       0.676617       0.602038
            444        637.204        903.892       0.586526       0.602038
            445        394.555        757.010       0.657375       0.602038
            446        427.556        857.188       0.667205       0.602038
            447        551.285        934.947       0.629072       0.602038
            448        491.674        950.735       0.659130       0.602038
            449        542.122       1312.362       0.707670       0.602038
            450        633.515       1135.122       0.641806       0.602038
            451        579.727       1328.906       0.696261       0.758322
            452        542.742       1632.090       0.750444       0.758322
            453        745.066       1408.213       0.653985       0.758322
            454        374.673       1635.255       0.813589       0.758322
            455        563.127       1585.808       0.737951       0.758322
            456        780.801       1527.410       0.661729       0.758322
            457        390.920       1641.526       0.807660       0.758322
