# Supplementary material for: The role of auxiliary domains in modulating CHD4 activity suggests mechanistic commonality between enzyme families
Source: Nat Commun. 2022 Dec 6;13:7524. doi: 10.1038/s41467-022-35002-0 (PMC9726900; doi:10.1038/s41467-022-35002-0)
Supplement: Supplementary file 6 — source data [file 41467_2022_35002_MOESM6_ESM.zip › smFRET_Source_data/figure_7A/A/CHD4(499-1912) 1mM ATP 200ms/22.dat]

              1       2452.889       5848.389       0.704517       0.751478
              2       2202.148       5960.198       0.730206       0.751478
              3       2714.534       5709.543       0.677765       0.751478
              4       1924.356       6148.168       0.761617       0.751478
              5       1467.987       6388.501       0.813150       0.751478
              6       2748.965       5685.110       0.674064       0.751478
              7       2035.792       5697.317       0.736743       0.751478
              8       1563.010       6277.698       0.800655       0.751478
              9       1809.666       5694.423       0.758843       0.751478
             10       1723.227       5778.641       0.770294       0.751478
             11       1557.009       6507.333       0.806927       0.751478
             12       1881.952       6069.823       0.763329       0.751478
             13       1610.163       6040.907       0.789551       0.751478
             14       1713.306       5668.393       0.767898       0.751478
             15       1856.523       5856.358       0.759296       0.751478
             16       1590.728       5670.873       0.780940       0.751478
             17       1774.905       6089.216       0.774303       0.751478
             18       1842.311       5938.833       0.763234       0.751478
             19       1636.211       5430.937       0.768476       0.751478
             20       2573.477       7418.085       0.742435       0.751478
             21       2314.797       7823.808       0.771685       0.751478
             22       2318.786       7610.229       0.766464       0.751478
             23       2109.701       7668.672       0.784248       0.751478
             24       2521.130       7184.342       0.740236       0.751478
             25       2470.330       7706.502       0.757259       0.751478
             26       1849.552       7215.121       0.795960       0.751478
             27       2024.115       7844.381       0.794891       0.751478
             28       1989.391       7990.620       0.800662       0.751478
             29       2296.052       7081.121       0.755145       0.751478
             30       1970.679       7619.954       0.794520       0.751478
             31       2136.515       7506.523       0.778440       0.751478
             32       2195.691       7545.193       0.774590       0.751478
             33       2134.407       7181.171       0.770878       0.751478
             34       2711.463       7182.877       0.725958       0.751478
             35       2483.540       7064.039       0.739878       0.751478
             36       2436.955       7270.226       0.748953       0.751478
             37       2818.733       6924.145       0.710688       0.751478
             38       2046.608       7032.263       0.774575       0.751478
             39       2589.050       7522.282       0.743946       0.751478
             40       2684.569       7918.117       0.746803       0.751478
             41       2337.130       7348.346       0.758697       0.751478
             42       2333.503       7570.209       0.764381       0.751478
             43       2464.524       6728.573       0.731916       0.751478
             44       2170.120       6550.486       0.751150       0.751478
             45       2460.864       6641.582       0.729648       0.751478
             46       2174.608       6476.574       0.748635       0.751478
             47       2289.052       6735.569       0.746355       0.751478
             48       2378.169       6271.092       0.725044       0.751478
             49       2276.266       6974.349       0.753934       0.751478
             50       2144.936       7367.345       0.774509       0.751478
             51       1875.611       7301.215       0.795614       0.751478
             52       2585.541       7211.945       0.736102       0.751478
             53       2254.303       7273.915       0.763408       0.751478
             54       2239.630       7139.040       0.761200       0.751478
             55       2646.362       7383.109       0.736141       0.751478
             56       2291.789       7065.040       0.755068       0.751478
             57       2436.908       7056.326       0.743301       0.751478
             58       2283.525       7070.725       0.755884       0.751478
             59       2258.291       6929.018       0.754195       0.751478
             60       1763.303       6706.735       0.791819       0.751478
             61       1739.694       7019.049       0.801376       0.751478
             62       2217.090       6942.108       0.757938       0.751478
             63       2319.484       6642.398       0.741183       0.751478
             64       2368.688       6350.538       0.728337       0.751478
             65       1899.090       6927.693       0.784849       0.751478
             66       2216.648       6200.590       0.736654       0.751478
             67       1991.548       6383.811       0.762213       0.751478
             68       2681.738       6739.398       0.715349       0.751478
             69       2891.445       6723.034       0.699261       0.751478
             70       2767.807       6141.133       0.689323       0.751478
             71       3086.311       6233.404       0.668841       0.751478
             72       3025.479       6342.352       0.677035       0.751478
             73       2682.510       7046.261       0.724270       0.751478
             74       5110.529        626.185       0.109154       0.111399
             75       5618.684        586.526       0.094522       0.111399
             76       5502.478        597.059       0.097886       0.111399
             77       5512.288        526.550       0.087194       0.111399
             78       5702.212        310.714       0.051674       0.111399
             79       5633.632        418.969       0.069221       0.111399
             80       5465.196        581.291       0.096137       0.111399
             81       5605.804        526.974       0.085927       0.111399
             82       5527.824        392.603       0.066313       0.111399
             83       4820.959        358.122       0.069148       0.111399
             84       4592.149       1504.880       0.246822       0.111399
             85       5344.371       1294.208       0.194953       0.111399
             86       5129.591       1286.720       0.200539       0.111399
             87       5007.977       1601.189       0.242268       0.111399
             88       5820.238       1582.015       0.213721       0.111399
             89       4426.991       1031.615       0.188989       0.111399
             90       5213.969        649.926       0.110835       0.111399
             91       5413.123        617.700       0.102424       0.111399
             92       4934.838        966.201       0.163734       0.111399
             93       5232.105        713.580       0.120017       0.111399
             94       5529.353        731.719       0.116868       0.111399
             95       5181.613        588.100       0.101929       0.111399
             96       5268.391        864.236       0.140924       0.111399
             97       5303.452        929.691       0.149153       0.111399
             98       5364.395        852.231       0.137089       0.111399
             99       5425.173        962.406       0.150668       0.111399
            100       4988.398        899.856       0.152822       0.111399
            101       5261.435       1064.369       0.168258       0.111399
            102       5075.558       1173.862       0.187835       0.111399
            103       5100.718        894.965       0.149268       0.111399
            104       5538.457        919.790       0.142421       0.111399
            105       5407.064        795.281       0.128223       0.111399
            106       4828.411        790.100       0.140624       0.111399
            107       4656.714        719.665       0.133857       0.111399
            108       4966.338        659.377       0.117208       0.111399
            109       4512.976        714.210       0.136634       0.111399
            110       4993.621        845.924       0.144861       0.111399
            111       4715.917        923.326       0.163732       0.111399
            112       4814.145        754.887       0.135551       0.111399
            113       5177.470        673.003       0.115034       0.111399
            114       5144.738        696.060       0.119172       0.111399
            115       5651.060        670.269       0.106033       0.111399
            116       5431.693        506.169       0.085244       0.111399
            117       5327.335        626.723       0.105260       0.111399
            118       5334.576        663.869       0.110673       0.111399
            119       4463.054        815.394       0.154476       0.111399
            120       5128.106        546.082       0.096240       0.111399
            121       5856.262        325.270       0.052620       0.111399
            122       5448.055         89.040       0.016081       0.111399
            123       4782.344        311.747       0.061198       0.111399
            124       4626.299        522.025       0.101397       0.111399
            125       5434.329        394.835       0.067734       0.111399
            126       4702.104        462.419       0.089538       0.111399
            127       4849.928        588.609       0.108229       0.111399
            128       5196.454        607.944       0.104738       0.111399
            129       5056.234        795.555       0.135951       0.111399
            130       4963.559        413.803       0.076953       0.111399
            131       4764.451        639.182       0.118287       0.111399
            132       4848.813        538.274       0.099919       0.111399
            133       4670.502        198.578       0.040783       0.111399
            134       4510.340        140.877       0.030288       0.111399
            135       4676.605         39.665       0.008410       0.111399
            136       4150.253        197.215       0.045363       0.111399
            137       4138.845         22.608       0.005433       0.111399
            138       4918.572        157.524       0.031032       0.111399
            139       5548.379        212.806       0.036938       0.111399
            140       5817.223        333.289       0.054189       0.111399
            141       5654.053        204.449       0.034898       0.111399
            142       4718.659        210.485       0.042702       0.111399
            143       5387.445        430.212       0.073949       0.111399
            144       4963.394        707.716       0.124793       0.111399
            145       5185.335        461.413       0.081713       0.111399
            146       5243.611        698.191       0.117505       0.111399
            147       5519.315        418.704       0.070512       0.111399
            148       5298.445        514.673       0.088536       0.111399
            149       5801.744        202.451       0.033718       0.111399
            150       5770.306        425.369       0.068656       0.111399
            151       4316.928        670.144       0.134376       0.111399
            152       4469.718        711.012       0.137242       0.111399
            153       4600.296        703.665       0.132668       0.111399
            154       4504.259        605.013       0.118415       0.111399
            155       4356.504        587.296       0.118795       0.111399
            156       4597.678        578.744       0.111804       0.111399
            157       4398.515        532.184       0.107933       0.111399
            158       4603.935        664.768       0.126173       0.111399
            159       4814.486        589.129       0.109025       0.111399
            160       5626.820        787.245       0.122737       0.111399
            161       5883.314        779.478       0.116990       0.111399
            162       5677.037        708.171       0.110908       0.111399
            163       5726.314        844.105       0.128471       0.111399
            164       5775.860        953.873       0.141740       0.111399
            165       5977.240        765.798       0.113569       0.111399
