# Supplementary material for: The role of auxiliary domains in modulating CHD4 activity suggests mechanistic commonality between enzyme families
Source: Nat Commun. 2022 Dec 6;13:7524. doi: 10.1038/s41467-022-35002-0 (PMC9726900; doi:10.1038/s41467-022-35002-0)
Supplement: Supplementary file 6 — source data [file 41467_2022_35002_MOESM6_ESM.zip › smFRET_Source_data/figure_7A/A/CHD4(499-1912) 1mM ATP 200ms/79.dat]

              1       1996.908       4216.200       0.678598       0.691008
              2       2374.206       4269.192       0.642622       0.691008
              3       1779.839       4586.545       0.720432       0.691008
              4       1140.493       5190.925       0.819868       0.765499
              5       1157.999       5361.199       0.822371       0.765499
              6       1342.462       4917.943       0.785563       0.765499
              7       2220.575       4878.932       0.687221       0.691008
              8       2054.262       4658.356       0.693970       0.691008
              9       2067.712       4544.618       0.687295       0.691008
             10       1727.654       5056.354       0.745334       0.691008
             11       1785.157       3417.796       0.656895       0.691008
             12       1923.666       3615.486       0.652715       0.691008
             13       2341.028       4144.639       0.639046       0.691008
             14       1962.941       4202.882       0.681642       0.691008
             15       2146.646       3867.361       0.643059       0.691008
             16       2072.441       4393.794       0.679498       0.691008
             17       1814.887       3870.502       0.680781       0.691008
             18       2042.640       3946.927       0.658967       0.691008
             19       1962.944       3466.992       0.638496       0.691008
             20       2040.931       5070.253       0.712997       0.691008
             21       2141.035       5018.472       0.700952       0.691008
             22       2201.411       4904.628       0.690206       0.691008
             23       2020.589       4839.879       0.705474       0.691008
             24       1786.638       4933.508       0.734137       0.691008
             25       2585.024       4908.350       0.655025       0.691008
             26       1875.140       4858.129       0.721511       0.691008
             27       2124.517       4913.273       0.698127       0.691008
             28       2234.676       4876.696       0.685760       0.691008
             29       2339.254       4567.515       0.661310       0.691008
             30       1741.234       3983.456       0.695838       0.691008
             31       1511.225       4188.536       0.734862       0.691008
             32       2294.811       5205.737       0.694048       0.691008
             33       2441.007       5329.487       0.685862       0.691008
             34       2313.784       5359.078       0.698446       0.691008
             35       2131.107       5287.944       0.712752       0.691008
             36       2153.809       5272.492       0.709976       0.691008
             37       1754.045       5664.098       0.763547       0.765499
             38       1883.792       5544.734       0.746411       0.765499
             39       1978.910       5409.086       0.732145       0.765499
             40       1968.946       5562.370       0.738565       0.765499
             41       1790.195       5510.841       0.754803       0.765499
             42       1780.779       5623.230       0.759485       0.765499
             43       1823.600       5267.411       0.742829       0.765499
             44       2145.840       4609.406       0.682345       0.691008
             45       2096.980       4567.264       0.685339       0.691008
             46       2191.708       4688.864       0.681464       0.691008
             47       2235.931       4845.243       0.684243       0.691008
             48       2361.737       4741.970       0.667535       0.691008
             49       1956.135       4662.625       0.704456       0.691008
             50       2050.651       4775.113       0.699572       0.691008
             51       2340.527       4768.837       0.670783       0.691008
             52       2187.841       4826.129       0.688074       0.691008
             53       2180.538       4659.070       0.681190       0.691008
             54       2303.207       4816.050       0.676482       0.691008
             55       1831.678       4681.328       0.718766       0.691008
             56       1943.481       5081.593       0.723351       0.691008
             57       1601.089       5052.638       0.759370       0.691008
             58       1837.241       5019.436       0.732051       0.691008
             59       2424.937       4968.295       0.672006       0.691008
             60       2425.871       4742.146       0.661570       0.691008
             61       2205.400       4855.302       0.687651       0.691008
             62       2145.669       4739.877       0.688381       0.691008
             63       2061.662       4591.794       0.690137       0.691008
             64       1851.946       4695.766       0.717161       0.691008
             65       2301.177       4786.057       0.675307       0.691008
             66       2299.288       4842.109       0.678034       0.691008
             67       2164.153       4901.736       0.693718       0.691008
             68       2340.945       4759.356       0.670303       0.691008
             69       2110.587       4939.214       0.700617       0.691008
             70       2089.438       5077.873       0.708477       0.691008
             71       2244.040       5050.144       0.692352       0.691008
             72       2273.864       5114.763       0.692248       0.691008
             73       2213.831       4878.338       0.687849       0.691008
             74       1642.696       4855.348       0.747201       0.691008
             75       2313.156       4862.491       0.677638       0.691008
             76       2271.217       4360.997       0.657548       0.691008
             77       2140.560       4340.868       0.669739       0.691008
             78       2219.755       4607.608       0.674874       0.691008
             79       2398.365       4878.459       0.670410       0.691008
             80       2288.906       4508.364       0.663261       0.691008
             81       2142.798       4200.309       0.662185       0.691008
             82       1948.961       4144.886       0.680176       0.691008
             83       1631.535       4595.713       0.738001       0.691008
             84       1481.480       4966.631       0.770246       0.691008
             85       1838.734       4978.595       0.730285       0.691008
             86       1437.666       4536.212       0.759341       0.691008
             87       1787.892       4508.018       0.716023       0.691008
             88       2684.291       4663.782       0.634695       0.691008
             89       1498.428       4878.668       0.765030       0.691008
             90       1972.491       4677.547       0.703387       0.691008
             91       2658.552       4896.850       0.648126       0.691008
             92       2428.854       4840.461       0.665876       0.691008
             93        825.032       5526.410       0.870103       0.765499
             94       1183.606       4907.566       0.805685       0.765499
             95       1593.791       4714.528       0.747351       0.765499
             96       1741.862       4704.606       0.729796       0.765499
             97       1639.723       4740.232       0.742988       0.765499
             98       1769.343       4726.761       0.727630       0.691008
             99       1990.661       4472.331       0.691991       0.691008
            100       2551.962       5206.394       0.671069       0.691008
            101       2943.433       5202.462       0.638661       0.691008
            102       2670.076       5174.561       0.659630       0.691008
            103       2438.435       5369.533       0.687699       0.691008
            104       2176.984       5301.143       0.708887       0.691008
            105       2328.371       5280.784       0.694004       0.691008
            106       2514.599       5244.860       0.675931       0.691008
            107       2323.194       5292.560       0.694949       0.691008
            108       2124.143       5508.772       0.721713       0.691008
            109       2028.324       5246.479       0.721185       0.691008
            110       1936.393       4961.999       0.719298       0.691008
            111       1698.259       4374.486       0.720347       0.691008
            112       2566.755       3222.564       0.556640       0.588435
            113       2187.332       4607.129       0.678071       0.691008
            114       2247.467       4572.547       0.670460       0.691008
            115       1952.564       4933.544       0.716449       0.691008
            116       1897.102       4933.990       0.722284       0.691008
            117       1980.731       4954.993       0.714416       0.691008
            118       2212.609       4743.404       0.681914       0.691008
            119       2210.298       5105.204       0.697861       0.691008
            120       1766.642       5020.318       0.739701       0.691008
            121       2073.632       4724.060       0.694951       0.691008
            122       2203.345       4920.895       0.690726       0.691008
            123       2335.571       5360.670       0.696531       0.691008
            124       2297.897       5145.479       0.691283       0.691008
            125       2284.384       4553.918       0.665943       0.691008
            126       2353.345       4044.175       0.632147       0.691008
            127       1854.704       3647.092       0.662891       0.691008
            128       1457.900       4317.591       0.747571       0.691008
            129       1912.348       3780.656       0.664088       0.691008
            130       1196.301       3694.473       0.755396       0.765499
            131       1489.277       4854.564       0.765240       0.765499
            132       1894.376       5669.012       0.749533       0.765499
            133       2016.944       5723.005       0.739411       0.765499
            134       1333.559       5650.179       0.809048       0.765499
            135       2019.654       5200.560       0.720278       0.691008
            136       2347.859       5776.353       0.711005       0.691008
            137       1980.236       5546.419       0.736904       0.691008
            138       2130.608       5505.635       0.720987       0.691008
            139       2298.283       5007.303       0.685407       0.691008
            140       2616.449       4805.012       0.647448       0.691008
            141       2481.024       4477.744       0.643468       0.691008
            142       2689.184       4579.552       0.630034       0.691008
            143       2007.397       4714.985       0.701386       0.691008
            144       1694.963       5126.430       0.751522       0.691008
            145       2190.183       5382.878       0.710793       0.691008
            146       1582.195       4976.816       0.758775       0.691008
            147       1975.418       5536.170       0.737017       0.691008
            148       2511.558       5896.792       0.701302       0.691008
            149       2258.554       5239.335       0.698775       0.691008
            150       2701.049       4996.846       0.649119       0.691008
            151       2331.124       5441.816       0.700098       0.691008
            152       3361.292       2566.304       0.432942       0.358320
            153       3306.176       2522.489       0.432773       0.358320
            154       3559.412       2806.053       0.440824       0.358320
            155       3303.610       2086.157       0.387059       0.358320
            156       3346.320       2477.932       0.425451       0.358320
            157       3471.769       2682.194       0.435848       0.358320
            158       2798.064       3246.428       0.537089       0.588435
            159       2339.319       3409.676       0.593091       0.588435
            160       2346.108       3274.700       0.582603       0.588435
            161       2787.748       3250.763       0.538339       0.588435
            162       2192.402       3276.910       0.599145       0.588435
            163       2596.426       3250.670       0.555946       0.588435
            164       2319.215       3411.043       0.595269       0.588435
            165       2284.392       4008.682       0.636999       0.691008
            166       2417.253       4930.615       0.671027       0.691008
            167       2412.635       4661.796       0.658964       0.691008
            168       1810.092       4681.639       0.721170       0.691008
            169       1703.016       4439.272       0.722739       0.691008
            170       2339.824       4986.428       0.680625       0.691008
            171       2193.584       4738.111       0.683543       0.691008
            172       1769.003       4784.587       0.730071       0.691008
            173       1596.817       5026.257       0.758901       0.691008
            174       1744.515       4940.446       0.739039       0.691008
            175       1651.087       4988.905       0.751342       0.691008
            176       1912.556       4983.314       0.722652       0.691008
            177       1905.114       4701.440       0.711633       0.691008
            178       1591.261       4998.392       0.758521       0.691008
            179       2310.316       4842.097       0.676988       0.691008
            180       2322.184       4563.642       0.662759       0.691008
            181       2501.760       4709.223       0.653063       0.691008
            182       2861.672       4293.391       0.600049       0.588435
            183       2896.067       4064.158       0.583912       0.588435
            184       2402.665       3880.917       0.617628       0.588435
            185       2410.614       4563.949       0.654371       0.691008
            186       2027.525       5281.088       0.722584       0.691008
            187       2477.918       4471.960       0.643459       0.691008
            188       2066.514       2850.546       0.579726       0.588435
            189       1254.726       4095.927       0.765500       0.765499
            190       1288.838       4417.559       0.774142       0.765499
            191       1353.637       4958.147       0.785538       0.765499
            192       1225.212       5153.079       0.807909       0.765499
            193       1283.816       5449.253       0.809327       0.765499
            194       1243.779       5274.719       0.809192       0.765499
            195       1333.595       4563.537       0.773857       0.765499
            196       1834.528       4767.410       0.722123       0.765499
            197       1469.617       5224.672       0.780467       0.765499
            198       1615.902       5285.951       0.765874       0.765499
            199       1469.095       5163.309       0.778497       0.765499
            200       1484.474       5565.834       0.789446       0.765499
            201       1947.538       5754.340       0.747135       0.765499
            202       2449.223       5127.905       0.676761       0.691008
            203       2441.108       4988.774       0.671447       0.691008
            204       2300.628       5174.229       0.692218       0.691008
            205       2632.386       5079.054       0.658639       0.691008
            206       2565.833       5000.478       0.660887       0.691008
            207       2002.023       4599.397       0.696728       0.691008
            208       2021.471       4858.704       0.706189       0.691008
            209       2257.700       4930.338       0.685909       0.691008
            210       1893.660       4119.344       0.685073       0.691008
            211       1975.580       4143.711       0.677155       0.691008
            212       1976.615       4823.003       0.709305       0.691008
            213       2234.280       5047.241       0.693158       0.691008
            214       2254.805       4972.702       0.688025       0.691008
            215       2241.653       5135.113       0.696120       0.691008
            216       2320.084       5019.936       0.683913       0.691008
            217       2533.514       4498.085       0.639696       0.691008
            218       2517.834       4342.769       0.633001       0.691008
            219       2550.304       4460.721       0.636244       0.691008
            220       2373.098       4680.348       0.663555       0.691008
            221       2424.149       4632.888       0.656492       0.691008
            222       2562.763       4489.003       0.636579       0.691008
            223       1957.522       4837.871       0.711934       0.691008
            224       1782.023       4691.152       0.724706       0.691008
            225       1991.025       5068.650       0.717972       0.691008
            226       1610.058       5186.793       0.763117       0.691008
            227       1962.784       4807.032       0.710068       0.691008
            228       1703.685       5161.497       0.751837       0.691008
            229       1996.154       5005.144       0.714888       0.691008
            230       2080.584       3627.505       0.635503       0.691008
            231       4341.342       1587.827       0.267799       0.358320
            232       4103.231       1839.515       0.309540       0.358320
            233       3654.372       1733.546       0.321747       0.358320
            234       3796.403       1701.386       0.309467       0.358320
            235       4845.193       1500.592       0.236471       0.358320
            236       3456.689       1906.351       0.355461       0.358320
            237       3135.808       1978.613       0.386869       0.358320
            238       2931.371       1725.549       0.370534       0.358320
            239       3152.238       1792.068       0.362451       0.358320
            240       3052.289       1940.944       0.388715       0.358320
            241       3199.419       1841.285       0.365283       0.358320
            242       2519.080       4319.825       0.631654       0.588435
            243       1641.429       4392.738       0.727977       0.765499
            244       1590.765       4287.724       0.729392       0.765499
            245       1669.191       4033.591       0.707302       0.765499
            246       1703.759       4470.789       0.724067       0.765499
            247       1530.388       4999.047       0.765617       0.765499
            248       1193.036       4942.169       0.805543       0.765499
            249       1104.228       4880.047       0.815478       0.765499
            250       1331.384       4973.361       0.788828       0.765499
            251       1278.048       4903.231       0.793239       0.765499
            252       1370.683       5123.923       0.788951       0.765499
            253       1114.699       4882.918       0.814143       0.765499
            254       1205.616       4898.070       0.802477       0.765499
            255       1581.975       5123.441       0.764075       0.765499
            256       1625.044       4852.324       0.749120       0.765499
            257       1728.679       4580.544       0.726008       0.691008
            258       2121.680       4402.640       0.674804       0.691008
            259       1982.231       4345.006       0.686715       0.691008
            260       1530.722       4581.583       0.749567       0.691008
            261       1857.748       4416.740       0.703920       0.691008
            262       1957.512       4249.837       0.684646       0.691008
            263       1403.209       4612.987       0.766761       0.765499
            264       1417.226       4646.065       0.766261       0.765499
            265        947.660       5518.537       0.853444       0.765499
            266       1221.638       5518.121       0.818742       0.765499
            267       1289.972       4875.196       0.790764       0.765499
            268       1373.194       4329.394       0.759198       0.765499
            269       1254.845       5241.132       0.806827       0.765499
            270       1419.262       4440.571       0.757798       0.765499
            271       1265.295       4062.107       0.762493       0.765499
            272       1419.431       4746.911       0.769810       0.765499
            273       1435.895       4357.813       0.752163       0.765499
            274       1269.484       3913.382       0.755061       0.765499
            275       3833.027        559.144       0.127305       0.358320
