# Supplementary material for: The role of auxiliary domains in modulating CHD4 activity suggests mechanistic commonality between enzyme families
Source: Nat Commun. 2022 Dec 6;13:7524. doi: 10.1038/s41467-022-35002-0 (PMC9726900; doi:10.1038/s41467-022-35002-0)
Supplement: Supplementary file 6 — source data [file 41467_2022_35002_MOESM6_ESM.zip › smFRET_Source_data/figure_7A/A/CHD4(499-1912) 1mM ATP 200ms/45.dat]

              1       3200.044       4050.371       0.558640       0.645485
              2       2685.183       4165.442       0.608038       0.645485
              3       1842.270       4146.526       0.692381       0.645485
              4       2154.117       4225.552       0.662347       0.645485
              5       1901.958       4774.302       0.715116       0.645485
              6       1965.802       4803.468       0.709599       0.645485
              7       1849.265       4870.563       0.724805       0.645485
              8       1619.628       4824.430       0.748663       0.645485
              9       1789.103       4950.854       0.734553       0.645485
             10       1976.341       4489.500       0.694341       0.645485
             11       1968.465       4687.775       0.704268       0.645485
             12       1759.541       4884.311       0.735163       0.645485
             13       1419.442       4823.000       0.772614       0.645485
             14       1551.778       4751.085       0.753798       0.645485
             15       1865.038       4635.580       0.713098       0.645485
             16       1656.699       4041.598       0.709264       0.645485
             17       2221.631       3357.787       0.601817       0.645485
             18       2153.569       4013.303       0.650784       0.645485
             19       3921.846       4326.819       0.524548       0.645485
             20       3175.667       4703.754       0.596967       0.645485
             21       3258.903       4819.488       0.596590       0.645485
             22       2784.902       4333.602       0.608780       0.645485
             23       2524.648       4120.857       0.620097       0.645485
             24       2930.977       4241.483       0.591357       0.645485
             25       2325.844       4511.859       0.659850       0.645485
             26       2874.846       4488.585       0.609578       0.645485
             27       2437.307       4190.720       0.632273       0.645485
             28       2358.487       3998.125       0.628971       0.645485
             29       2206.377       3886.818       0.637895       0.645485
             30       2533.579       3964.282       0.610090       0.645485
             31       2591.343       3884.547       0.599848       0.645485
             32       2105.437       4125.122       0.662079       0.645485
             33       2137.024       4045.697       0.654355       0.645485
             34       2739.024       3849.773       0.584291       0.645485
             35       3177.280       3709.225       0.538622       0.645485
             36       3112.185       3754.461       0.546768       0.645485
             37       2952.030       3478.810       0.540957       0.645485
             38       3007.907       4349.810       0.591190       0.645485
             39       2017.997       4673.062       0.698404       0.645485
             40       2085.198       4783.583       0.696424       0.645485
             41       2267.426       4693.858       0.674281       0.645485
             42       2093.775       5009.357       0.705232       0.645485
             43       1813.471       4477.366       0.711728       0.645485
             44       2012.499       4571.427       0.694331       0.645485
             45       2359.233       4782.009       0.669633       0.645485
             46       2628.883       4738.529       0.643174       0.645485
             47       3547.482       4125.802       0.537684       0.645485
             48       4141.844       3811.545       0.479235       0.645485
             49       3046.430       4354.720       0.588384       0.645485
             50       2433.543       4217.776       0.634126       0.645485
             51       2446.171       4733.731       0.659303       0.645485
             52       2517.984       4652.839       0.648857       0.645485
             53       1759.344       4672.793       0.726476       0.645485
             54       2705.375       4314.430       0.614608       0.645485
             55       2313.383       4505.668       0.660747       0.645485
             56       1862.252       4637.671       0.713496       0.645485
             57       2423.948       4227.407       0.635571       0.645485
             58       3098.282       3622.825       0.539022       0.645485
             59       2162.450       4055.990       0.652252       0.645485
             60       2145.388       4121.178       0.657645       0.645485
             61       2858.795       3969.383       0.581324       0.645485
             62       2566.818       3928.283       0.604807       0.645485
             63       2351.764       4209.947       0.641593       0.645485
             64       3414.998       4071.595       0.543851       0.645485
             65       2882.055       4120.050       0.588402       0.645485
             66       1664.614       4389.079       0.725025       0.645485
             67       2438.747       4017.928       0.622291       0.645485
             68       1777.084       4304.426       0.707789       0.645485
             69       2089.769       4447.352       0.680323       0.645485
             70       1349.687       4729.930       0.777998       0.645485
             71       1341.096       4485.942       0.769849       0.645485
             72       3318.247       3326.239       0.500601       0.475589
             73       3803.716       3410.343       0.472736       0.475589
             74       3236.675       3690.986       0.532790       0.475589
             75       2594.382       3648.879       0.584451       0.475589
             76       3609.705       3599.617       0.499300       0.475589
             77       2617.872       3651.900       0.582461       0.475589
             78       3184.953       3332.832       0.511344       0.475589
             79       2853.931       3257.086       0.532986       0.475589
             80       2909.618       2748.694       0.485780       0.475589
             81       3476.160       3079.574       0.469753       0.475589
             82       4006.421       3045.431       0.431863       0.475589
             83       3376.210       3140.533       0.481918       0.475589
             84       3694.534       3459.162       0.483549       0.475589
             85       3397.840       3139.362       0.480230       0.475589
             86       4010.056       3159.083       0.440650       0.475589
             87       4151.251       3229.019       0.437520       0.475589
             88       1290.843       3182.918       0.711464       0.645485
             89       1175.125       3442.038       0.745488       0.645485
             90       1802.318       3449.105       0.656794       0.645485
             91       2197.275       3387.675       0.606572       0.645485
             92       1813.065       3320.551       0.646825       0.645485
             93       1594.770       3256.533       0.671270       0.645485
             94       3066.619       3394.902       0.525403       0.475589
             95       3286.980       2976.546       0.475219       0.475589
             96       2900.550       3082.522       0.515207       0.475589
             97       2542.938       3096.758       0.549100       0.475589
             98       3409.351       2735.465       0.445166       0.475589
             99       3260.238       2878.610       0.468917       0.475589
            100       2433.148       3305.661       0.576019       0.645485
            101       2359.550       3164.687       0.572873       0.645485
            102       2356.062       3429.618       0.592777       0.645485
            103       2208.612       3105.823       0.584413       0.645485
            104       1965.459       3353.341       0.630469       0.645485
            105       3499.123       3602.065       0.507248       0.475589
            106       3251.997       2502.084       0.434836       0.475589
            107       3063.059       2129.770       0.410137       0.475589
            108       3484.405       2216.315       0.388778       0.475589
            109       3181.175       2558.999       0.445805       0.475589
            110       3735.126       2761.660       0.425081       0.475589
            111       3187.851       2549.971       0.444414       0.475589
            112       3627.928       2785.939       0.434362       0.475589
            113       3710.622       2776.069       0.427964       0.475589
            114       3977.805       3003.818       0.430246       0.475589
            115       3703.411       2661.200       0.418125       0.475589
            116       3677.962       2759.206       0.428637       0.475589
            117       3698.092       2750.147       0.426496       0.475589
            118       3335.568       2857.197       0.461377       0.475589
            119       2871.747       3043.065       0.514482       0.475589
            120       3402.618       2995.263       0.468165       0.475589
            121       4165.380       2544.840       0.379248       0.368297
            122       4040.855       2378.974       0.370567       0.368297
            123       3356.448       2225.068       0.398649       0.368297
            124       4074.499       2312.323       0.362046       0.368297
            125       4005.070       2363.457       0.371115       0.368297
            126       3289.576       2518.695       0.433639       0.368297
            127       3300.634       2307.436       0.411449       0.368297
            128       3195.627       2157.599       0.403047       0.368297
            129       3128.116       2240.848       0.417371       0.368297
            130       3366.927       2570.626       0.432944       0.475589
            131       2977.843       2940.951       0.496883       0.475589
            132       2598.126       3334.058       0.562029       0.475589
            133       2557.239       3345.802       0.566793       0.475589
            134       2227.488       2550.513       0.533803       0.475589
            135       1694.871       2094.915       0.552779       0.475589
            136       2829.440       1991.614       0.413108       0.475589
            137       2295.256       2230.193       0.492811       0.475589
            138       1943.029       2256.205       0.537290       0.475589
            139       2923.517       2456.617       0.456609       0.475589
            140       1873.648       2241.642       0.544711       0.475589
            141       2726.882       2398.935       0.468010       0.475589
            142       3182.661       3006.885       0.485801       0.475589
            143       2672.702       2628.492       0.495830       0.475589
            144       2741.901       2248.811       0.450599       0.475589
            145       2902.786       2039.974       0.412720       0.475589
            146       2706.439       2101.666       0.437109       0.475589
            147       1968.165       2048.224       0.509966       0.475589
            148       1846.469       2081.430       0.529909       0.475589
            149       2440.032       2046.799       0.456179       0.475589
            150       2107.123       2064.533       0.494895       0.475589
            151       2384.608       2036.502       0.460631       0.475589
            152       2875.563       1849.798       0.391462       0.368297
            153       2528.697       1344.559       0.347139       0.368297
            154       4388.067       1842.961       0.295772       0.283046
            155       4173.603       1850.414       0.307173       0.283046
            156       4074.599       1829.849       0.309910       0.283046
            157       3915.202       1970.300       0.334772       0.283046
            158       4176.057       1987.784       0.322491       0.283046
            159       3974.920       1740.723       0.304554       0.283046
            160       3511.775       1640.313       0.318378       0.283046
            161       3780.822       1846.121       0.328086       0.283046
            162       3319.680       1794.306       0.350863       0.283046
            163       3523.621       1781.480       0.335805       0.283046
            164       3597.806       1651.435       0.314605       0.283046
            165       3700.455       1747.623       0.320778       0.283046
            166       3894.781       1461.738       0.272890       0.283046
            167       3591.834       1529.309       0.298626       0.283046
            168       3977.630       1609.971       0.288133       0.283046
            169       4148.807       1677.782       0.287953       0.283046
            170       3368.905       1475.119       0.304524       0.283046
            171       2860.107       1544.013       0.350584       0.283046
            172       3308.605       1451.944       0.304995       0.283046
            173       2957.493       1363.611       0.315570       0.283046
            174       2702.781       1955.184       0.419751       0.283046
            175       4177.837       1486.591       0.262443       0.283046
            176       3856.365       1318.526       0.254793       0.283046
            177       3639.804       1152.635       0.240511       0.283046
            178       3853.611       1030.146       0.210933       0.283046
            179       3705.857       1081.536       0.225913       0.283046
            180       3775.567       1215.334       0.243510       0.283046
            181       3107.631       1298.952       0.294775       0.283046
            182       3369.293        989.393       0.226993       0.283046
            183       4882.652       1564.222       0.242633       0.283046
            184       3804.147       1561.200       0.290978       0.283046
            185       3756.418       1530.252       0.289455       0.283046
            186       4013.584       1615.677       0.287014       0.283046
            187       4325.091       1544.591       0.263147       0.283046
            188       3907.811       1469.142       0.273229       0.283046
            189       3568.359       1559.544       0.304129       0.283046
            190       4007.084       1386.286       0.257035       0.283046
            191       3803.309       1255.954       0.248248       0.283046
            192       3693.214       1460.762       0.283424       0.283046
            193       3824.442       1241.326       0.245042       0.283046
            194       3520.609       1410.822       0.286088       0.283046
            195       4020.885       1438.493       0.263490       0.283046
            196       3787.298       1405.259       0.270629       0.283046
            197       3457.142       1707.041       0.330554       0.283046
            198       3419.689       1687.916       0.330471       0.283046
            199       3505.867       1751.692       0.333176       0.283046
            200       4298.424       1860.258       0.302055       0.283046
            201       4215.306       1572.972       0.271751       0.283046
            202       4220.644       1430.032       0.253073       0.283046
            203       4597.273       1347.422       0.226660       0.283046
            204       4357.404       1604.042       0.269069       0.283046
            205       4244.222       1310.970       0.235990       0.283046
            206       3974.073       2192.337       0.355529       0.283046
            207       4477.755       2092.388       0.318469       0.283046
            208       4485.608       2070.624       0.315825       0.283046
            209       5058.080       2093.594       0.292742       0.283046
            210       4538.734       1983.333       0.304096       0.283046
            211       5038.606       2094.925       0.293673       0.283046
            212       4777.111       1996.482       0.294745       0.283046
            213       4209.900       1978.437       0.319704       0.283046
            214       3446.106       1369.332       0.284363       0.283046
            215       3870.514       1313.472       0.253371       0.283046
            216       4387.475       1379.658       0.239228       0.283046
            217       4174.879       1322.009       0.240501       0.283046
            218       4140.814       1466.098       0.261480       0.283046
            219       4344.651       1509.024       0.257791       0.283046
            220       3950.654       1878.789       0.322293       0.283046
            221       3544.748       1892.723       0.348089       0.283046
            222       4538.923       1771.094       0.280680       0.283046
            223       4476.036       1860.241       0.293586       0.283046
            224       3628.286       1655.012       0.313254       0.283046
            225       3609.752       1487.384       0.291808       0.283046
            226       3806.582       1559.488       0.290620       0.283046
            227       3500.316       1496.541       0.299496       0.283046
            228       3432.352       1611.314       0.319473       0.283046
            229       3903.830       1484.867       0.275552       0.283046
            230       3474.645       1501.778       0.301779       0.283046
            231       3052.008       1566.972       0.339246       0.368297
            232       2813.421       1565.582       0.357520       0.368297
            233       3073.327       1905.135       0.382675       0.368297
            234       3365.591       1400.346       0.293824       0.283046
            235       3589.135       1445.182       0.287066       0.283046
            236       3123.080       1374.393       0.305592       0.283046
            237       3949.387       1407.324       0.262722       0.283046
            238       3283.237       1276.265       0.279913       0.283046
            239       3321.171       1238.638       0.271643       0.283046
            240       3603.922       1421.317       0.282836       0.283046
            241       2256.939       1453.016       0.391653       0.368297
            242       2408.097       1409.075       0.369141       0.368297
            243       2581.493       1798.648       0.410637       0.368297
            244       3398.255       2006.063       0.371196       0.368297
            245       3601.735       1949.987       0.351240       0.368297
            246       3031.414       1851.063       0.379124       0.368297
            247       3173.490       1682.460       0.346474       0.368297
            248       3799.361       2009.888       0.345981       0.368297
            249       4044.735       2159.161       0.348033       0.368297
            250       3246.054       1725.403       0.347062       0.368297
            251       3684.453       1865.296       0.336105       0.368297
            252       2939.887       1474.242       0.333983       0.368297
            253       3503.666       1289.172       0.268979       0.283046
            254       3885.864       1189.728       0.234402       0.283046
            255       3417.131       1156.765       0.252906       0.283046
            256       3446.282       1170.122       0.253470       0.283046
            257       3307.477       1203.733       0.266832       0.283046
            258       3155.444       1144.690       0.266199       0.283046
            259       2946.987       1155.521       0.281662       0.283046
            260       4090.154       1260.681       0.235604       0.283046
            261       3212.723       1211.749       0.273874       0.283046
            262       3106.235       1087.313       0.259282       0.283046
            263       3245.238       1036.666       0.242104       0.283046
            264       3818.619       1247.965       0.246313       0.283046
            265       3929.212       1434.162       0.267399       0.283046
            266       3233.138       1164.294       0.264767       0.283046
            267       3758.873       1241.361       0.248261       0.283046
            268       3957.478       1332.592       0.251904       0.283046
            269       4820.851       1326.162       0.215741       0.283046
            270       3615.890       1466.291       0.288516       0.283046
            271       3311.558       1525.593       0.315391       0.283046
            272       3046.206       1386.245       0.312749       0.283046
            273       3077.861       1233.206       0.286056       0.283046
            274       2994.301       1345.498       0.310037       0.283046
            275       3253.466       1363.772       0.295365       0.283046
            276       3266.909       1285.108       0.282316       0.283046
            277       3061.318       1168.663       0.276281       0.283046
            278       2854.123       1174.758       0.291584       0.283046
            279       2696.944       1568.415       0.367710       0.368297
            280       2635.048       1489.855       0.361185       0.368297
            281       2265.480       2206.267       0.493379       0.475589
            282       2413.170       2033.169       0.457268       0.475589
            283       2246.159       2276.853       0.503393       0.475589
            284       2543.221       2022.291       0.442949       0.475589
            285       2214.607       2457.642       0.526008       0.475589
            286       2563.036       2339.880       0.477243       0.475589
            287       2833.636       1473.426       0.342095       0.368297
            288       3098.813       1512.693       0.328026       0.368297
            289       3671.215       1314.208       0.263610       0.283046
            290       3771.578       1488.821       0.283024       0.283046
            291       3100.644       1597.539       0.340033       0.283046
            292       3419.408       1489.573       0.303438       0.283046
            293       3502.776       1573.490       0.309970       0.283046
            294       3752.605       1676.956       0.308857       0.283046
            295       3712.564       1607.234       0.302123       0.283046
            296       4078.292       1597.782       0.281494       0.283046
            297       3940.627       1703.520       0.301821       0.283046
            298       3567.973       1597.756       0.309299       0.283046
            299       4525.981       1801.735       0.284737       0.283046
            300       4306.382       1594.279       0.270187       0.283046
            301       4294.368       1543.322       0.264372       0.283046
            302       3343.417       1663.939       0.332299       0.368297
            303       3107.171       1574.747       0.336347       0.368297
            304       2943.239       1506.123       0.338503       0.368297
            305       2920.608       1405.617       0.324906       0.368297
            306       2722.102       1589.547       0.368663       0.368297
            307       2641.422       1689.737       0.390135       0.368297
            308       2548.755       1673.759       0.396389       0.368297
            309       2256.731       1509.993       0.400877       0.368297
            310       2491.395       1370.186       0.354825       0.368297
            311       2376.621       1452.365       0.379308       0.368297
            312       2427.543       1780.018       0.423052       0.368297
            313       2460.609       1321.504       0.349409       0.368297
            314       2353.417       1316.193       0.358674       0.368297
            315       2421.621       1281.036       0.345977       0.368297
            316       2538.424       1260.090       0.331732       0.368297
            317       2625.175       1244.179       0.321547       0.368297
            318       2484.243       1420.881       0.363850       0.368297
            319       2489.444       1186.824       0.322834       0.368297
            320       2489.168       1271.353       0.338079       0.368297
            321       2661.642       1271.663       0.323306       0.368297
            322       3005.106       1320.373       0.305255       0.368297
            323       3204.293       1502.148       0.319169       0.368297
            324       2965.381       2010.252       0.404019       0.368297
            325       2711.863       1836.867       0.403820       0.368297
            326       3001.951       2067.749       0.407864       0.368297
            327       3817.413       1677.178       0.305242       0.283046
            328       3910.063       1743.914       0.308440       0.283046
            329       3980.512       1468.294       0.269471       0.283046
            330       3691.545       1391.491       0.273752       0.283046
            331       3509.362       1532.545       0.303961       0.283046
            332       3517.639       1378.276       0.281515       0.283046
            333       3808.545       1564.293       0.291148       0.283046
            334       3820.636       1229.569       0.243469       0.283046
            335       3504.206       1397.350       0.285083       0.283046
            336       3621.221        951.387       0.208062       0.283046
            337       4088.278       1158.386       0.220785       0.283046
            338       3853.620       1143.200       0.228785       0.283046
            339       3415.250       1432.997       0.295570       0.283046
            340       2752.439       1872.136       0.404823       0.368297
            341       3248.206       1700.069       0.343568       0.368297
            342       3189.827       1723.765       0.350816       0.368297
            343       2800.147       1780.643       0.388720       0.368297
            344       3043.877       1611.909       0.346216       0.368297
            345       3599.347       1823.889       0.336310       0.368297
            346       3092.901       1875.075       0.377432       0.368297
            347       2888.082       1553.770       0.349802       0.368297
            348       3406.344       1807.320       0.346651       0.368297
            349       3014.808       1701.341       0.360748       0.368297
            350       2932.469       1613.898       0.354986       0.368297
            351       3217.320       1204.539       0.272406       0.283046
            352       4285.550        806.225       0.158339       0.283046
            353       2906.973       1563.126       0.349685       0.283046
            354       2697.247       1466.491       0.352205       0.283046
            355       3295.319       1131.257       0.255560       0.283046
            356       3537.100       1125.464       0.241383       0.283046
            357       3808.164       1225.187       0.243414       0.283046
            358       2645.656       1311.806       0.331477       0.283046
            359       2580.605       1327.962       0.339757       0.283046
            360       3558.310       1145.550       0.243534       0.283046
            361       4096.517       1094.633       0.210865       0.283046
            362       3111.034       1169.092       0.273144       0.283046
            363       4264.395       1101.432       0.205268       0.283046
            364       3783.549        996.965       0.208548       0.283046
            365       4201.544       1109.780       0.208946       0.283046
            366       3252.339       1490.608       0.314279       0.283046
            367       3334.140       1569.019       0.320002       0.283046
            368       2491.768       1596.948       0.390574       0.283046
            369       2987.302       1571.279       0.344686       0.283046
            370       3165.911        780.399       0.197754       0.283046
            371       2906.111        974.408       0.251103       0.283046
            372       3009.996       1093.114       0.266411       0.283046
            373       3089.868       1448.107       0.319109       0.283046
            374       2143.556       1405.458       0.396014       0.283046
            375       3049.829       1434.262       0.319856       0.283046
            376       3994.233       1662.690       0.293921       0.283046
            377       2661.136       1346.109       0.335919       0.283046
            378       2736.717       1475.517       0.350293       0.283046
            379       2242.189       1261.602       0.360068       0.283046
            380       2325.643       1013.212       0.303461       0.283046
            381       2222.205        653.862       0.227346       0.283046
            382       1648.829        632.945       0.277392       0.283046
            383       2375.063        979.211       0.291929       0.283046
            384       2168.986       1038.537       0.323782       0.283046
            385       2631.740       1222.599       0.317201       0.283046
            386       2386.722        926.276       0.279588       0.283046
            387       2538.370        949.860       0.272304       0.283046
            388       3057.981       1258.258       0.291517       0.283046
            389       2280.314       1041.815       0.313599       0.283046
            390       2480.359        814.846       0.247282       0.283046
            391       2309.295       1167.147       0.335730       0.368297
            392       2243.542       1551.246       0.408783       0.368297
            393       2694.859       1656.403       0.380672       0.368297
            394       3295.884       1699.373       0.340197       0.368297
            395       2432.864       1683.018       0.408908       0.368297
            396       3266.424       1844.689       0.360917       0.368297
            397       3529.377       1335.729       0.274553       0.283046
            398       3178.494       1263.896       0.284508       0.283046
            399       3390.371       1481.318       0.304067       0.283046
            400       3219.881       1414.071       0.305154       0.283046
            401       3374.002       1541.949       0.313662       0.283046
            402       3842.181       1462.528       0.275704       0.283046
            403       3484.848       1692.932       0.326961       0.283046
            404       4102.315       1288.161       0.238970       0.283046
            405       3199.071       1640.847       0.339024       0.283046
            406       2668.083       1769.983       0.398818       0.283046
            407       3662.930       1443.499       0.282683       0.283046
            408       3360.597        581.851       0.147586       0.283046
            409       1567.933       2200.030       0.583878       0.475589
            410       2272.417       2103.348       0.480681       0.475589
            411       2329.532       1663.092       0.416541       0.475589
            412       1963.680       1612.915       0.450964       0.475589
            413       2531.984       1718.555       0.404315       0.368297
            414       2166.675       1485.306       0.406712       0.368297
            415       2320.874       1454.405       0.385244       0.368297
            416       2348.743       1252.343       0.347768       0.368297
            417       2290.353       1218.992       0.347356       0.368297
            418       2224.828       1416.007       0.388924       0.368297
            419       2727.311       1233.278       0.311388       0.368297
            420       2008.219        972.252       0.326207       0.368297
            421       2224.638       1292.528       0.367491       0.368297
            422       2201.246       1251.835       0.362527       0.368297
            423       2288.665       1238.540       0.351139       0.368297
            424       2886.484       1107.533       0.277298       0.368297
            425       2662.817       1775.599       0.400052       0.368297
            426       2621.286       1926.263       0.423583       0.368297
            427       2406.492       1943.437       0.446774       0.368297
            428       2701.881       1996.715       0.424960       0.368297
            429       2356.034       1499.345       0.388897       0.368297
            430       2179.230       1735.010       0.443256       0.368297
            431       2539.770       1736.494       0.406077       0.368297
            432       3475.315       1594.885       0.314561       0.368297
            433       3405.437       1562.069       0.314457       0.368297
            434       2914.643       1674.791       0.364923       0.368297
            435       2469.998       1683.280       0.405289       0.368297
            436       2522.615       1680.380       0.399805       0.368297
            437       2516.566       1647.709       0.395677       0.368297
            438       2615.440       1607.945       0.380724       0.368297
            439       2312.878       1630.570       0.413488       0.368297
            440       2631.398       1744.397       0.398647       0.368297
            441       2696.510       1712.767       0.388446       0.368297
            442       2419.267       1449.470       0.374662       0.368297
            443       2226.548       1609.547       0.419579       0.368297
            444       1808.298       1212.846       0.401452       0.368297
            445       2726.807       1153.028       0.297185       0.283046
            446       2972.954        786.188       0.209140       0.283046
            447       2592.480        672.030       0.205859       0.283046
            448       2950.872        780.721       0.209219       0.283046
            449       2545.174        797.592       0.238602       0.283046
            450       2658.616       1331.704       0.333734       0.368297
            451       2632.212       1442.035       0.353939       0.368297
            452       2205.400       1284.332       0.368032       0.368297
            453       2854.348       1452.246       0.337214       0.368297
            454       2772.882       1252.528       0.311155       0.368297
            455       2900.075       1380.126       0.322444       0.368297
            456       2670.848       1522.066       0.363009       0.368297
            457       3060.001       1667.605       0.352738       0.368297
            458       2551.015       1749.928       0.406871       0.368297
            459       2303.475       1660.210       0.418855       0.475589
            460       2645.851       1931.883       0.422017       0.475589
            461       2303.151       1659.500       0.418785       0.475589
            462       1934.128       1908.610       0.496680       0.475589
            463       2301.808       1696.301       0.424276       0.475589
            464       2484.489       1316.786       0.346406       0.368297
            465       2225.322       1270.354       0.363407       0.368297
            466       2626.119       1100.321       0.295274       0.283046
            467       2550.022       1025.722       0.286856       0.283046
            468       2723.392       1235.309       0.312049       0.283046
            469       2352.568       1109.626       0.320498       0.283046
            470       2367.137        914.221       0.278611       0.283046
            471       2204.000       1320.253       0.374619       0.368297
            472       2314.645       1276.903       0.355530       0.368297
            473       1933.290       1262.300       0.395013       0.368297
            474       2362.174       1474.621       0.384337       0.368297
            475       2257.107       1341.690       0.372816       0.368297
            476       2476.421       1193.153       0.325147       0.368297
            477       2246.944       1469.969       0.395481       0.368297
            478       2420.094       1309.301       0.351076       0.368297
            479       3502.790       1021.501       0.225781       0.283046
            480       2404.393       1317.609       0.354006       0.368297
            481       2295.157       1492.348       0.394019       0.368297
            482       2604.662       1336.646       0.339138       0.368297
            483       3344.784       1059.578       0.240575       0.283046
            484       3556.893       1100.723       0.236328       0.283046
            485       3582.549       1026.183       0.222661       0.283046
            486       3225.679       1155.537       0.263748       0.283046
            487       3365.588       1064.780       0.240337       0.283046
            488       3183.198       1051.803       0.248360       0.283046
            489       3525.281        985.501       0.218477       0.283046
            490       3689.247       1049.006       0.221391       0.283046
            491       3245.182       1506.801       0.317089       0.283046
            492       3068.986       1065.645       0.257736       0.283046
            493       3406.185       2324.938       0.405669       0.368297
            494       3608.527       1819.235       0.335172       0.368297
            495       2934.890       1676.528       0.363560       0.368297
            496       2494.215       1661.017       0.399741       0.368297
            497       2895.586       1817.529       0.385632       0.368297
            498       2927.136       1615.424       0.355620       0.368297
            499       1938.151       1594.320       0.451333       0.475589
            500       1538.975       1337.365       0.464954       0.475589
