# Supplementary material for: The role of auxiliary domains in modulating CHD4 activity suggests mechanistic commonality between enzyme families
Source: Nat Commun. 2022 Dec 6;13:7524. doi: 10.1038/s41467-022-35002-0 (PMC9726900; doi:10.1038/s41467-022-35002-0)
Supplement: Supplementary file 6 — source data [file 41467_2022_35002_MOESM6_ESM.zip › smFRET_Source_data/figure_7A/A/CHD4(499-1912) 1mM ATP 200ms/3.dat]

              1        -16.737       1794.410       1.009415       0.828401
              2        226.528       1731.074       0.884283       0.828401
              3        269.600       1718.661       0.864404       0.828401
              4        242.003       1629.903       0.870718       0.828401
              5        250.981       1231.007       0.830646       0.828401
              6         75.620       1238.926       0.942474       0.828401
              7        367.009       1331.023       0.783862       0.828401
              8        333.241       1323.882       0.798904       0.828401
              9         89.309       1719.465       0.950624       0.828401
             10        -60.984       1510.594       1.042069       0.828401
             11       -123.094       1971.863       1.066582       0.828401
             12        138.302       1932.335       0.933208       0.828401
             13        114.416       1975.230       0.945246       0.828401
             14         10.871       1895.087       0.994297       0.828401
             15        -60.708       1801.513       1.034874       0.828401
             16          6.227       1823.289       0.996596       0.828401
             17         24.655       1880.555       0.987059       0.828401
             18       -162.424       1944.937       1.091121       0.828401
             19       -291.559       1980.565       1.172622       0.828401
             20       -300.092       1917.008       1.185595       0.828401
             21        151.014       1968.801       0.928761       0.828401
             22        586.436       1867.580       0.761030       0.828401
             23        823.530       1942.476       0.702267       0.828401
             24        907.188       1900.489       0.676890       0.828401
             25        660.965       2451.925       0.787668       0.828401
             26        438.908       2660.255       0.858379       0.828401
             27        776.019       2466.250       0.760656       0.828401
             28        972.254       2395.383       0.711295       0.828401
             29        994.353       2542.753       0.718879       0.828401
             30        459.400       2576.505       0.848678       0.828401
             31        711.201       2207.721       0.756348       0.828401
             32        503.690       2524.147       0.833647       0.828401
             33        264.620       1959.375       0.881016       0.828401
             34        735.754       2144.543       0.744556       0.828401
             35       1032.105       1919.733       0.650352       0.828401
             36        607.426       2339.136       0.793853       0.828401
             37        611.532       2619.844       0.810752       0.828401
             38        792.672       2282.436       0.742230       0.828401
             39        786.911       2400.623       0.753129       0.828401
             40        851.789       2071.479       0.708617       0.828401
             41       1086.648       2211.203       0.670498       0.828401
             42        749.581       2186.202       0.744674       0.828401
             43        894.581       2186.502       0.709654       0.828401
             44        560.935       2091.057       0.788486       0.828401
             45        416.438       2147.279       0.837565       0.828401
             46        855.400       2255.888       0.725066       0.666308
             47        762.111       2239.375       0.746089       0.666308
             48       1127.272       2088.823       0.649491       0.666308
             49       1060.522       2186.475       0.673384       0.666308
             50        883.281       2287.622       0.721442       0.666308
             51        845.974       2246.169       0.726412       0.666308
             52        867.612       2275.161       0.723934       0.666308
             53        767.335       2303.452       0.750118       0.666308
             54        708.016       1654.284       0.700285       0.666308
             55        687.707       1906.356       0.734892       0.666308
             56        798.915       1862.686       0.699837       0.666308
             57        650.539       1776.669       0.731980       0.666308
             58        547.280       1881.214       0.774642       0.828401
             59        442.035       2168.324       0.830661       0.828401
             60        258.360       1879.817       0.879168       0.828401
             61         95.256       1867.754       0.951475       0.828401
             62        273.520       1768.288       0.866040       0.828401
             63        188.357       2049.798       0.915843       0.828401
             64        100.638       2015.003       0.952431       0.828401
             65        179.048       2093.209       0.921203       0.828401
             66        259.213       2249.297       0.896667       0.828401
             67        401.126       2219.175       0.846916       0.828401
             68        178.160       2341.633       0.929296       0.828401
             69         30.436       2058.663       0.985431       0.828401
             70        544.027       1884.255       0.775962       0.828401
             71        637.582       1728.261       0.730505       0.828401
             72        972.408       1798.818       0.649105       0.828401
             73        747.701       1872.462       0.714636       0.828401
             74        532.201       2042.573       0.793302       0.828401
             75        198.152       1880.582       0.904676       0.828401
             76        321.806       1712.786       0.841833       0.828401
             77        528.878       1795.955       0.772509       0.828401
             78        350.864       1788.845       0.836023       0.828401
             79        -50.639       1965.035       1.026452       0.828401
             80        151.668       1559.723       0.911377       0.828401
             81        758.506       1498.616       0.663950       0.828401
             82       -180.078       1721.006       1.116863       0.828401
             83        492.743       1753.109       0.780599       0.828401
             84        851.589       1747.386       0.672337       0.828401
             85        310.845       1851.689       0.856259       0.828401
             86        602.064       1747.688       0.743776       0.828401
             87        545.759       1943.786       0.780780       0.828401
             88         83.525       1796.629       0.955575       0.828401
             89          6.165       2510.030       0.997550       0.828401
             90         22.748       2511.711       0.991025       0.828401
             91        453.859       2503.974       0.846557       0.828401
             92        460.553       2462.748       0.842454       0.828401
             93        798.046       2428.364       0.752652       0.828401
             94        789.224       2503.829       0.760337       0.828401
             95        791.398       2528.752       0.761638       0.828401
             96       1066.701       2456.592       0.697243       0.828401
             97       1161.728       2377.645       0.671770       0.828401
             98        788.987       2322.945       0.746464       0.828401
             99        238.179       2282.369       0.905505       0.828401
            100        507.807       2240.299       0.815216       0.828401
            101        972.267       2234.416       0.696800       0.828401
            102        765.609       2162.649       0.738545       0.828401
            103        354.011       1859.349       0.840057       0.828401
            104        321.844       1867.298       0.852982       0.828401
            105        256.243       1906.045       0.881494       0.828401
            106        252.712       1836.679       0.879050       0.828401
            107        313.654       1710.649       0.845056       0.828401
            108        302.369       1805.941       0.856582       0.828401
            109        157.883       1830.275       0.920588       0.828401
            110        312.002       1903.158       0.859151       0.828401
            111        302.819       1841.996       0.858813       0.828401
            112        404.673       1737.315       0.811076       0.828401
            113        469.343       1698.844       0.783532       0.828401
            114        313.596       1738.993       0.847220       0.828401
            115        319.561       1885.455       0.855075       0.828401
            116        358.352       1887.028       0.840405       0.828401
            117        407.627       1811.584       0.816319       0.828401
            118        346.079       1761.090       0.835761       0.828401
            119        212.956       2304.300       0.915401       0.828401
            120        337.238       2249.540       0.869630       0.828401
            121        320.605       2195.395       0.872574       0.828401
            122        347.395       1993.620       0.851605       0.828401
            123        279.960       2321.051       0.892365       0.828401
            124        294.763       2112.188       0.877537       0.828401
            125        425.590       2124.327       0.833097       0.828401
            126        410.521       1806.390       0.814823       0.828401
            127        425.292       1650.346       0.795103       0.828401
            128        470.811       1921.721       0.803217       0.828401
            129        573.606       1943.502       0.772117       0.828401
            130        480.690       2091.666       0.813133       0.828401
            131        434.059       2009.886       0.822394       0.828401
            132        444.424       1871.016       0.808061       0.828401
            133        590.493       2209.562       0.789114       0.828401
            134        310.192       2097.387       0.871160       0.828401
            135        412.477       1749.588       0.809221       0.828401
            136        548.516       1820.443       0.768457       0.828401
            137        462.271       1772.248       0.793123       0.828401
            138        363.911       1713.359       0.824813       0.828401
            139        724.106       1379.307       0.655747       0.828401
            140        607.986       1571.375       0.721025       0.828401
            141        400.884       1696.024       0.808821       0.828401
            142        324.083       1875.405       0.852655       0.828401
            143        396.787       1856.506       0.823908       0.828401
            144        351.537       2010.124       0.851148       0.828401
            145        556.274       1860.479       0.769826       0.828401
            146        275.717       1949.666       0.876104       0.828401
            147         54.291       1946.802       0.972869       0.828401
            148         13.762       2099.293       0.993487       0.828401
            149        416.776       2078.573       0.832979       0.828401
            150        792.221       1735.390       0.686573       0.666308
            151       1086.202       1660.118       0.604488       0.666308
            152        946.984       1835.390       0.659649       0.666308
            153        664.936       1571.226       0.702644       0.666308
            154        265.011       2080.323       0.887005       0.828401
            155        290.969       2084.788       0.877526       0.828401
            156        323.993       1998.104       0.860474       0.828401
            157        511.758       2160.636       0.808502       0.828401
            158        306.059       2098.299       0.872706       0.828401
            159        223.187       2026.690       0.900800       0.828401
            160        366.722       1961.318       0.842476       0.828401
            161        393.377       2056.294       0.839417       0.828401
            162        337.611       1699.822       0.834296       0.828401
            163        318.906       1384.045       0.812733       0.828401
            164        332.382       1428.173       0.811206       0.828401
            165        506.071       1674.028       0.767868       0.828401
            166        428.101       1356.681       0.760138       0.828401
            167        420.331       1410.683       0.770438       0.828401
            168        425.177       1915.033       0.818317       0.828401
            169        575.481       1422.653       0.711991       0.828401
            170        566.404       1612.980       0.740108       0.828401
            171        746.318       1552.718       0.675378       0.828401
            172        569.034       1738.675       0.753420       0.828401
            173        573.240       1578.957       0.733649       0.828401
            174        577.375       1668.644       0.742934       0.828401
            175        550.547       1754.008       0.761105       0.828401
            176        306.767       1534.220       0.833368       0.828401
            177       -170.136       1417.559       1.136390       0.828401
            178       -195.285       1199.706       1.194426       0.828401
            179        181.158        900.374       0.832498       0.828401
            180         67.406       1136.406       0.944006       0.828401
            181        637.499       1523.482       0.704996       0.828401
            182        590.429       2044.223       0.775899       0.828401
            183        560.519       1992.771       0.780472       0.828401
            184        588.329       2393.438       0.802691       0.828401
            185        464.001       2397.670       0.837857       0.828401
            186        661.384       2152.907       0.764991       0.828401
            187        577.655       2148.715       0.788123       0.828401
            188        247.406       2426.179       0.907463       0.828401
            189        384.291       2296.727       0.856662       0.828401
            190        408.240       1612.855       0.798010       0.828401
            191        437.767       1672.809       0.792584       0.828401
            192        517.242       1552.933       0.750146       0.828401
            193        446.496       1590.617       0.780819       0.828401
            194        433.157       1483.370       0.773989       0.828401
            195        432.771       1598.766       0.786974       0.828401
            196        432.732       1669.738       0.794179       0.828401
            197        512.608       1906.042       0.788060       0.828401
            198        926.750       1918.354       0.674265       0.666308
            199       1473.891       1573.387       0.516325       0.666308
            200       1196.583       1314.353       0.523452       0.666308
            201        184.916       2044.374       0.917052       0.828401
            202        412.066       2035.624       0.831651       0.828401
            203       1004.145       2077.542       0.674157       0.666308
            204       1149.439       2353.964       0.671908       0.666308
            205       1098.090       2345.124       0.681086       0.666308
            206       1086.921       2268.356       0.676056       0.666308
            207       1106.218       2305.782       0.675786       0.666308
            208       1061.820       2273.507       0.681644       0.666308
            209       1008.020       2424.047       0.706294       0.666308
            210       1122.119       2238.194       0.666067       0.666308
            211       1011.840       2238.661       0.688713       0.666308
            212        820.172       2258.814       0.733623       0.666308
            213        946.966       2307.859       0.709058       0.666308
            214        678.255       2175.426       0.762323       0.666308
            215        742.121       1744.901       0.701603       0.666308
            216        987.457       1890.268       0.656862       0.666308
            217        908.290       2329.043       0.719433       0.666308
            218        713.378       2422.259       0.772493       0.828401
            219        647.115       2439.694       0.790361       0.828401
            220        399.910       2338.215       0.853948       0.828401
            221        581.011       2363.313       0.802667       0.828401
            222        770.726       2345.529       0.752676       0.828401
            223        666.964       2494.860       0.789057       0.828401
            224        609.516       2001.957       0.766601       0.828401
            225        601.349       1863.326       0.756013       0.828401
            226        294.054       1934.806       0.868070       0.828401
            227        502.980       1985.839       0.797904       0.828401
            228        629.789       2041.798       0.764264       0.828401
            229        863.590       2112.741       0.709847       0.666308
            230        644.198       1908.943       0.747684       0.666308
            231        831.717       2040.718       0.710449       0.666308
            232        679.003       2004.288       0.746951       0.666308
            233       1109.948       1996.030       0.642641       0.666308
            234        760.688       2077.341       0.731966       0.666308
            235        563.049       2326.152       0.805119       0.666308
            236        680.134       2629.766       0.794515       0.666308
            237       1148.719       2297.147       0.666639       0.666308
            238       1164.636       1674.420       0.589780       0.666308
            239       1014.588       1910.877       0.653188       0.666308
            240        578.994       1512.132       0.723118       0.666308
            241        785.603       1497.917       0.655968       0.666308
            242        745.738       1610.103       0.683451       0.666308
            243        749.059       1616.679       0.683372       0.666308
            244        730.909       1789.253       0.709975       0.666308
            245        690.794       1590.607       0.697206       0.666308
            246        812.088       1891.497       0.699625       0.666308
            247        738.551       1645.979       0.690274       0.666308
            248        664.612       1727.894       0.722211       0.666308
            249        526.117       1887.273       0.782001       0.666308
            250        557.432       1881.669       0.771460       0.666308
            251        725.880       1696.371       0.700328       0.666308
            252        762.737       1962.734       0.720145       0.666308
            253        811.031       1939.494       0.705136       0.666308
            254        745.309       1846.232       0.712407       0.666308
            255        693.478       1709.684       0.711431       0.666308
            256        878.427       1621.869       0.648671       0.666308
            257        752.071       1740.013       0.698216       0.666308
            258       1289.588       1816.795       0.584859       0.666308
            259        691.430       1777.919       0.719995       0.666308
            260        319.419       1642.693       0.837207       0.828401
            261        260.556       1576.758       0.858186       0.828401
            262        231.911       2040.509       0.897946       0.828401
            263        333.240       1915.161       0.851788       0.828401
            264        125.243       1918.305       0.938713       0.828401
            265        244.322       2055.238       0.893753       0.828401
            266        501.201       1892.509       0.790617       0.828401
            267        -62.650       2037.443       1.031725       0.828401
            268        138.122       1851.699       0.930586       0.828401
            269        380.841       1808.332       0.826034       0.828401
            270         70.850       1567.062       0.956744       0.828401
            271        764.301       1570.691       0.672675       0.666308
            272        601.297       1718.268       0.740772       0.666308
            273        810.878       1824.127       0.692267       0.666308
            274       1003.052       1620.153       0.617623       0.666308
            275        820.061       1691.539       0.673491       0.666308
            276        945.238       1697.592       0.642339       0.666308
            277        873.298       1656.007       0.654728       0.666308
            278        723.473       1554.053       0.682343       0.666308
            279        942.908       1575.612       0.625610       0.666308
            280        871.618       1636.998       0.652550       0.666308
            281        935.173       1719.079       0.647670       0.666308
            282        896.919       1666.481       0.650106       0.666308
            283        739.325       1466.872       0.664887       0.666308
            284        597.695       1461.778       0.709783       0.666308
            285        915.978       1696.993       0.649449       0.666308
            286        920.101       1695.522       0.648229       0.666308
            287        518.325       1714.766       0.767889       0.828401
            288        428.533       1917.143       0.817309       0.828401
            289        503.137       1664.963       0.767936       0.828401
            290        563.601       1716.644       0.752833       0.828401
            291        539.813       1720.507       0.761178       0.828401
            292        707.069       1790.711       0.716921       0.828401
            293        736.246       1814.888       0.711404       0.828401
            294        661.289       2064.657       0.757409       0.828401
            295        680.838       2131.980       0.757952       0.828401
            296        626.442       2180.003       0.776784       0.828401
            297        566.740       2074.986       0.785466       0.828401
            298        802.937       2041.204       0.717687       0.828401
            299        639.043       2090.038       0.765839       0.828401
            300        600.427       2118.952       0.779204       0.828401
            301        531.357       2351.942       0.815712       0.828401
            302        624.174       2030.098       0.764842       0.828401
            303       1141.777       1955.858       0.631404       0.828401
            304        427.709       1465.323       0.774061       0.828401
            305        338.587       1618.758       0.827017       0.828401
            306        271.787       1479.848       0.844838       0.828401
            307        235.418       1305.455       0.847218       0.828401
            308        326.764       1610.631       0.831339       0.828401
            309         60.751       1516.724       0.961488       0.828401
            310         88.735       1518.954       0.944806       0.828401
            311        139.256       1481.528       0.914081       0.828401
            312        162.494       1533.321       0.904179       0.828401
            313        226.707       1345.665       0.855819       0.828401
            314        148.564       1563.240       0.913212       0.828401
            315        262.847       1659.064       0.863237       0.828401
            316         76.453       1486.529       0.951085       0.828401
            317        258.151       1248.231       0.828628       0.828401
            318        415.133       1254.801       0.751408       0.828401
            319        386.240       1406.087       0.784503       0.828401
            320        841.700       1384.014       0.621829       0.666308
            321        928.086       1111.117       0.544878       0.666308
            322        691.322        944.949       0.577502       0.666308
            323        684.699       1285.537       0.652479       0.666308
            324        806.545       1324.289       0.621489       0.666308
            325        635.734       1405.173       0.688504       0.666308
            326        317.725       1304.619       0.804157       0.666308
            327        893.298       1230.658       0.579418       0.666308
            328        938.958       1305.225       0.581604       0.666308
            329        689.360       1666.716       0.707412       0.666308
            330        546.863       1849.234       0.771769       0.666308
            331        700.118       1604.723       0.696240       0.666308
            332       1050.504       1853.169       0.638215       0.666308
            333        896.188       2139.303       0.704763       0.666308
            334        996.964       2376.826       0.704497       0.666308
            335        858.388       1938.590       0.693102       0.666308
            336       1104.569       2364.050       0.681554       0.666308
            337        750.932       2399.545       0.761645       0.828401
            338        442.113       1878.193       0.809459       0.828401
            339        470.285       2015.071       0.810778       0.828401
            340        639.483       2047.746       0.762029       0.828401
            341        404.127       1769.775       0.814101       0.828401
            342        617.028       1926.213       0.757385       0.828401
            343        539.928       1383.388       0.719272       0.666308
            344        456.115       1351.334       0.747647       0.666308
            345        478.509       1324.366       0.734585       0.666308
            346        697.941       1479.997       0.679540       0.666308
            347        893.417       1452.095       0.619095       0.666308
            348        639.466       1347.753       0.678211       0.666308
            349        412.795       1639.280       0.798840       0.666308
            350        514.003       1497.115       0.744419       0.666308
            351        606.293       1430.229       0.702290       0.666308
            352        634.346       1660.325       0.723557       0.666308
            353       1427.911       1541.661       0.519153       0.666308
            354        168.054       1467.505       0.897250       0.828401
            355        236.203       1104.205       0.823783       0.828401
            356        411.928       1267.129       0.754667       0.828401
            357        674.236       1592.510       0.702553       0.828401
            358        -43.432       1706.022       1.026123       0.828401
            359        443.388       1482.906       0.769823       0.828401
            360        522.859       1333.505       0.718342       0.828401
            361        371.299       1435.276       0.794473       0.828401
            362         28.629       1457.096       0.980730       0.828401
            363        470.298       1328.621       0.738566       0.828401
            364        193.337       1150.789       0.856162       0.828401
            365       -118.782       1433.508       1.090347       0.828401
            366        -53.297       1316.808       1.042181       0.828401
            367        954.114       1153.895       0.547386       0.666308
            368        843.022       1260.217       0.599179       0.666308
            369        847.182       1593.812       0.652936       0.666308
            370        891.280       1553.122       0.635379       0.666308
            371        932.836       1496.561       0.616022       0.666308
            372        853.762       1632.284       0.656578       0.666308
            373        866.847       1513.899       0.635893       0.666308
            374        932.155       1514.632       0.619029       0.666308
            375        917.379       1673.400       0.645906       0.666308
            376        876.548       1523.454       0.634772       0.666308
            377        638.169       1519.642       0.704252       0.666308
            378        634.468       1554.987       0.710216       0.666308
            379        640.651       1635.029       0.718479       0.666308
            380        766.482       1458.887       0.655571       0.666308
            381        606.719       1471.803       0.708101       0.666308
            382        696.701       1335.942       0.657244       0.666308
            383        798.470       1328.053       0.624519       0.666308
            384        750.118       1931.831       0.720308       0.666308
            385        774.377       1941.886       0.714911       0.666308
            386        708.702       2046.525       0.742779       0.666308
            387        800.777       2055.857       0.719678       0.666308
            388        729.811       2091.449       0.741318       0.666308
            389        680.993       2015.580       0.747460       0.666308
            390        891.638       1788.463       0.667312       0.666308
            391       1174.979       1905.756       0.618604       0.666308
            392       1008.032       1765.236       0.636518       0.666308
            393        553.067       1844.125       0.769285       0.666308
            394        857.895       1823.426       0.680048       0.666308
            395        987.009       1741.887       0.638312       0.666308
            396       1276.970       1706.877       0.572039       0.666308
            397        736.209       2065.902       0.737266       0.666308
            398       1014.372       1868.702       0.648163       0.666308
            399        851.505       1935.609       0.694485       0.666308
            400        195.658       2100.136       0.914775       0.828401
            401        650.811       1746.013       0.728470       0.828401
            402        286.046       1797.233       0.862694       0.828401
            403         24.459       1817.196       0.986719       0.828401
            404        287.551       1370.925       0.826617       0.828401
            405        567.391       1548.871       0.731890       0.666308
            406        972.975       1625.446       0.625551       0.666308
            407       1152.824       1694.696       0.595148       0.666308
            408       1223.667       1823.508       0.598426       0.666308
            409       1151.079       1505.721       0.566742       0.666308
            410       1157.677       1655.962       0.588548       0.666308
            411       1281.469       1725.636       0.573853       0.666308
            412       1158.965       1659.069       0.588733       0.666308
            413       1159.583       1601.801       0.580072       0.666308
            414       1217.259       1228.644       0.502327       0.666308
            415        823.582       1111.426       0.574378       0.666308
            416        470.457       1101.381       0.700696       0.666308
            417        762.874       1060.434       0.581599       0.666308
            418        790.338       1072.855       0.575815       0.666308
            419        706.200       1098.714       0.608735       0.666308
            420        682.408        834.380       0.550096       0.666308
            421        758.724       1123.550       0.596911       0.666308
            422        713.877       1076.003       0.601159       0.666308
            423        749.078       1095.586       0.593922       0.666308
            424        642.710       1286.155       0.666794       0.666308
            425        570.314       1586.028       0.735518       0.666308
            426        621.765       1512.150       0.708627       0.666308
            427        629.172       1568.250       0.713677       0.666308
            428        729.852       1565.362       0.682011       0.666308
            429        826.920       1683.964       0.670666       0.666308
            430        650.232       1593.963       0.710260       0.666308
            431        604.893       1864.208       0.755015       0.828401
            432        619.153       1790.397       0.743042       0.828401
            433        265.220       1750.837       0.868446       0.828401
            434        367.255       1749.206       0.826477       0.828401
            435        330.488       1720.910       0.838896       0.828401
            436        317.887       1861.925       0.854168       0.828401
            437        461.315       1708.846       0.787428       0.828401
            438        265.882       1569.631       0.855146       0.828401
            439        772.935       1594.570       0.673523       0.666308
            440       1054.891       1784.818       0.628521       0.666308
            441        627.711       1606.860       0.719091       0.666308
            442       1191.513       1520.943       0.560725       0.666308
            443       1142.218       1670.769       0.593948       0.666308
            444       1143.694       1998.015       0.635964       0.666308
            445        766.774       1844.315       0.706339       0.666308
            446        487.376       1745.600       0.781737       0.828401
            447        373.741       1730.219       0.822363       0.828401
            448        315.191       1648.305       0.839475       0.828401
            449        175.673       1839.557       0.912827       0.828401
            450        282.981       1675.575       0.855516       0.828401
            451        712.326       1612.636       0.693618       0.828401
            452        615.530       1434.702       0.699776       0.828401
            453        567.597       1668.135       0.746125       0.828401
            454        434.217       1869.245       0.811494       0.828401
            455        306.730       1673.335       0.845091       0.828401
            456        342.900       1639.637       0.827040       0.828401
            457        538.715       2014.262       0.788986       0.828401
            458        504.302       1783.495       0.779569       0.828401
            459        390.008       1304.279       0.769810       0.828401
            460        507.842       1525.817       0.750282       0.828401
            461        571.983       1511.252       0.725435       0.666308
            462        964.228       1307.781       0.575606       0.666308
            463       1018.511       1277.572       0.556414       0.666308
            464        998.231       1438.720       0.590377       0.666308
            465       1007.406       1212.261       0.546145       0.666308
            466       1007.177       1386.534       0.579240       0.666308
            467       1092.381       1318.743       0.546941       0.666308
            468        970.801       1259.367       0.564696       0.666308
            469       1039.557       1358.326       0.566469       0.666308
            470        955.972       1306.781       0.577518       0.666308
            471       1057.944       1370.984       0.564440       0.666308
            472        804.823       1625.681       0.668866       0.666308
            473        910.739       1257.364       0.579937       0.666308
            474        626.649       1660.767       0.726045       0.666308
            475        552.356       1527.628       0.734442       0.666308
            476        724.116       1326.775       0.646926       0.666308
            477        648.451       1662.386       0.719387       0.666308
            478        616.130       1251.851       0.670162       0.666308
            479        619.622       1257.782       0.669958       0.666308
            480        665.757        965.227       0.591806       0.666308
            481        753.538       1283.106       0.630010       0.666308
            482        360.200       1384.687       0.793568       0.828401
            483        429.315       1679.510       0.796420       0.828401
            484        237.577       1318.816       0.847354       0.828401
            485        336.623       1639.780       0.829679       0.828401
            486        756.216       1602.612       0.679410       0.828401
            487        369.572       1437.717       0.795510       0.828401
            488        339.567       1494.234       0.814829       0.828401
            489        321.720       1474.407       0.820881       0.828401
            490        402.785       1571.624       0.795997       0.828401
            491          7.668       1583.795       0.995182       0.828401
            492        654.476       1451.155       0.689178       0.828401
            493        624.758       1363.378       0.685757       0.828401
            494        715.722       1395.288       0.660958       0.828401
            495        325.269       1482.632       0.820085       0.828401
            496        422.395       1507.724       0.781156       0.828401
            497        536.225       1464.821       0.732028       0.828401
            498        497.719       1451.645       0.744676       0.828401
            499        144.669       1474.290       0.910641       0.828401
            500        424.262       1515.944       0.781332       0.828401
            501        766.442       1579.217       0.673251       0.666308
            502       1230.159       1606.488       0.566333       0.666308
            503       1567.343       1647.460       0.512461       0.666308
            504        863.237       1730.044       0.667125       0.666308
            505        496.198       1617.053       0.765197       0.666308
            506        840.631       1688.297       0.667594       0.666308
            507        341.977       1640.581       0.827507       0.828401
            508        125.458       1733.447       0.932510       0.828401
            509        231.136       1896.581       0.891369       0.828401
            510        293.823       1626.038       0.846956       0.828401
            511        178.534       1022.434       0.851341       0.828401
            512        825.013       1366.574       0.623554       0.666308
            513       1308.510       1623.974       0.553788       0.666308
            514       1245.281       1656.311       0.570828       0.666308
            515       1016.344       1705.201       0.626556       0.666308
            516       1031.427       1585.325       0.605837       0.666308
            517       1308.211       1446.520       0.525104       0.666308
            518       1233.975       1738.714       0.584896       0.666308
            519       1137.988       1873.835       0.622160       0.666308
            520       1090.890       1657.221       0.603040       0.666308
            521       1204.442       1790.612       0.597856       0.666308
            522        728.746       1815.545       0.713576       0.666308
            523        514.508       1758.422       0.773637       0.828401
            524        502.350       1785.313       0.780409       0.828401
            525        559.270       1726.713       0.755348       0.828401
            526        469.069       1738.875       0.787554       0.828401
            527        537.636       1748.377       0.764815       0.828401
            528        531.839       1753.474       0.767280       0.828401
            529        650.480       1735.489       0.727373       0.828401
            530        463.057       1698.781       0.785804       0.828401
            531        114.816       1741.320       0.938142       0.828401
            532        404.396       1745.428       0.811893       0.828401
            533        429.829       1737.544       0.801682       0.828401
            534        394.422       1731.071       0.814433       0.828401
            535        346.449       1849.127       0.842206       0.828401
            536        743.423       1510.412       0.670152       0.666308
            537        482.065       1256.035       0.722648       0.666308
            538        884.061       1220.861       0.580003       0.666308
            539        480.648       1419.416       0.747036       0.828401
            540        112.438       1630.453       0.935487       0.828401
            541        457.243       1256.323       0.733163       0.828401
            542        296.419       1342.191       0.819103       0.828401
            543        239.486       1776.447       0.881203       0.828401
            544        360.358       2258.191       0.862383       0.828401
            545        317.556       2055.970       0.866209       0.828401
            546        323.830       1999.671       0.860628       0.828401
            547        482.849       1880.916       0.795729       0.828401
            548        375.556       1998.167       0.841786       0.828401
            549        529.415       2064.403       0.795893       0.828401
            550        750.342       1274.821       0.629490       0.666308
            551        917.819        529.085       0.365667       0.307178
            552        731.905        389.210       0.347163       0.307178
            553        910.610        437.198       0.324377       0.307178
            554        703.589        311.864       0.307118       0.307178
            555       1031.110        524.363       0.337109       0.307178
            556       1561.067        610.198       0.281034       0.307178
            557       1464.898        642.053       0.304731       0.307178
            558       1486.950        631.081       0.297956       0.307178
            559       1633.798        578.686       0.261555       0.307178
            560       1221.528        561.645       0.314969       0.307178
            561        905.803        558.959       0.381604       0.307178
            562       1448.162        639.524       0.306332       0.307178
            563       1612.196        603.124       0.272252       0.307178
            564       1494.046        647.972       0.302505       0.307178
            565       1567.854        500.665       0.242040       0.307178
            566       1509.943        577.689       0.276720       0.307178
            567       1557.912        829.045       0.347323       0.307178
            568       1594.667        602.195       0.274116       0.307178
            569       1521.583        729.945       0.324200       0.307178
            570        997.393        787.169       0.441099       0.464402
            571        444.596        693.882       0.609482       0.464402
            572        585.757        826.691       0.585289       0.464402
            573        355.017        787.030       0.689140       0.464402
            574       1093.757        678.903       0.382986       0.464402
            575       1130.851        359.702       0.241321       0.191627
            576       1221.243        197.612       0.139275       0.191627
            577       1415.759        301.851       0.175739       0.191627
            578       1345.242        564.404       0.295554       0.307178
            579       1323.875        518.422       0.281400       0.307178
            580       1247.721        605.629       0.326775       0.307178
            581        955.541        695.362       0.421201       0.307178
            582       1007.820        530.666       0.344928       0.307178
            583       1209.687        513.946       0.298176       0.307178
            584       1053.092        587.442       0.358080       0.307178
            585       1080.314        571.247       0.345883       0.307178
            586        974.846        567.012       0.367746       0.307178
            587       1081.955        866.484       0.444707       0.464402
            588       1011.705       1047.173       0.508613       0.464402
            589        846.260       1004.828       0.542831       0.464402
            590       1213.855        727.992       0.374897       0.464402
            591       1276.284        938.391       0.423715       0.464402
            592       1384.668        840.737       0.377791       0.307178
            593       1112.542        596.877       0.349170       0.307178
            594        949.904        364.475       0.277298       0.307178
            595       1138.425        377.568       0.249057       0.307178
            596       1061.674        348.899       0.247346       0.307178
            597       1114.053        382.633       0.255653       0.307178
            598       1211.500        275.837       0.185457       0.307178
            599       1149.771        564.804       0.329413       0.307178
            600       1090.310        560.053       0.339352       0.307178
            601       1042.233        525.170       0.335057       0.307178
            602       1269.628        479.341       0.274071       0.307178
            603       1197.095        487.161       0.289244       0.307178
            604       1326.929        487.692       0.268757       0.307178
            605        975.094        493.713       0.336132       0.307178
            606       1147.048        466.611       0.289163       0.307178
            607       1192.454        473.856       0.284374       0.307178
            608        561.006        516.147       0.479177       0.464402
            609       1481.088        423.027       0.222164       0.191627
            610       1304.321        295.862       0.184893       0.191627
            611       1236.999        409.140       0.248545       0.191627
            612       1210.962        378.320       0.238044       0.191627
            613        993.875        256.514       0.205148       0.191627
            614       1476.505        230.560       0.135062       0.191627
            615       1026.172        296.514       0.224175       0.191627
            616        872.196        214.790       0.197601       0.191627
            617       1020.321        246.198       0.194390       0.191627
            618       1532.348        365.900       0.192757       0.191627
            619        769.509        396.195       0.339876       0.307178
            620        677.625        321.325       0.321663       0.307178
            621        713.611        257.189       0.264925       0.307178
            622       1066.931        310.382       0.225354       0.307178
            623        877.068        430.106       0.329035       0.307178
            624       1057.792        426.367       0.287278       0.307178
            625       1286.026        495.644       0.278191       0.307178
            626       1398.676        667.207       0.322965       0.307178
            627       1373.122        722.115       0.344646       0.307178
            628       1286.253        700.922       0.352723       0.307178
            629       1217.446        779.398       0.390315       0.307178
            630       1247.000        592.367       0.322049       0.307178
            631       1340.521        701.326       0.343476       0.307178
            632       1390.908        788.110       0.361681       0.307178
            633       1288.366        785.995       0.378910       0.307178
            634       1211.896        485.601       0.286069       0.307178
            635       1280.198        398.174       0.237238       0.307178
            636       1120.648        367.973       0.247190       0.307178
            637       1236.196        512.661       0.293141       0.307178
            638       1357.704        477.460       0.260173       0.307178
            639       1301.343        412.150       0.240532       0.307178
            640       1146.489        739.896       0.392230       0.464402
            641       1107.454        681.848       0.381069       0.464402
            642        730.500        638.232       0.466294       0.464402
            643        629.485        594.206       0.485585       0.464402
            644        764.019        728.977       0.488265       0.464402
            645       1027.056        637.221       0.382882       0.464402
            646        852.016        475.136       0.358012       0.464402
            647        713.835        568.050       0.443136       0.464402
            648        602.847        725.127       0.546040       0.464402
            649        932.070        480.239       0.340038       0.307178
            650        872.573        507.585       0.367773       0.307178
            651        788.822        509.962       0.392646       0.307178
            652        763.981        462.698       0.377196       0.307178
            653        820.914        458.848       0.358542       0.307178
            654        744.823        471.901       0.387846       0.307178
            655        904.701        499.745       0.355831       0.307178
            656        762.574        492.553       0.392433       0.307178
            657        714.265        421.645       0.371196       0.307178
            658        674.190        338.514       0.334268       0.307178
            659       1115.626        363.216       0.245608       0.307178
            660       1163.060        361.046       0.236890       0.307178
            661       1042.547        500.416       0.324321       0.307178
            662        954.927        380.929       0.285157       0.307178
            663        753.608        384.516       0.337851       0.307178
            664       1122.147        348.892       0.237174       0.307178
            665        799.138        335.166       0.295481       0.307178
            666        827.745        332.743       0.286727       0.307178
            667       1661.495        352.127       0.174873       0.191627
            668       1812.507        399.543       0.180621       0.191627
            669       1770.135        347.379       0.164050       0.191627
            670       1636.508        326.438       0.166300       0.191627
            671       1605.734        495.759       0.235908       0.191627
            672       1820.330        401.771       0.180807       0.191627
            673       1463.477        416.023       0.221348       0.191627
            674       1310.086        470.276       0.264146       0.191627
            675       1370.352        264.316       0.161694       0.191627
            676       1557.398        262.485       0.144232       0.191627
            677       1345.373        191.449       0.124574       0.191627
            678       1386.369        339.296       0.196618       0.191627
            679       1812.255        196.709       0.097916       0.191627
            680        800.641        259.699       0.244921       0.191627
            681        983.867        396.331       0.287155       0.307178
            682        920.830        492.094       0.348281       0.307178
            683       1021.981        502.700       0.329708       0.307178
            684        694.841        534.461       0.434768       0.307178
            685       1284.657        510.561       0.284401       0.307178
            686       1240.875        532.431       0.300248       0.307178
            687       1445.690        536.352       0.270606       0.307178
            688       1267.996        503.433       0.284196       0.307178
            689       1428.781        504.760       0.261055       0.307178
            690       1208.366        552.185       0.313643       0.307178
            691       1497.209        400.545       0.211063       0.191627
            692       2018.538        367.521       0.154029       0.191627
            693       2002.786        309.345       0.133792       0.191627
            694       1071.016        296.568       0.216856       0.191627
            695        354.191        645.906       0.645843       0.464402
            696       2339.043        544.580       0.188853       0.191627
            697       1615.420        491.920       0.233432       0.191627
            698       1121.553        490.496       0.304269       0.191627
            699       1181.954        287.248       0.195513       0.191627
            700       1333.411        372.410       0.218317       0.191627
            701        941.405        218.330       0.188259       0.191627
            702       1138.319        332.669       0.226153       0.191627
            703       1135.332        450.797       0.284212       0.307178
            704       1179.576        465.505       0.282968       0.307178
            705        886.383        369.115       0.293999       0.307178
            706        424.761        366.219       0.462994       0.307178
            707       1049.505        385.469       0.268625       0.307178
            708       1057.642        445.191       0.296235       0.307178
            709       1161.210        448.677       0.278701       0.307178
            710       1516.593        469.877       0.236539       0.191627
            711       1554.437        363.164       0.189384       0.191627
            712       1433.776        369.323       0.204827       0.191627
            713       1497.424        620.260       0.292895       0.307178
            714       1341.272        382.573       0.221930       0.307178
            715       1389.868        442.701       0.241574       0.307178
            716       1283.627        503.334       0.281670       0.307178
            717        471.635        290.026       0.380780       0.307178
            718       1395.544        301.772       0.177793       0.191627
            719       1610.950        424.220       0.208445       0.191627
            720       1416.701        322.891       0.185613       0.191627
            721       1435.572        387.094       0.212378       0.191627
            722       1416.223        524.476       0.270251       0.307178
            723       1383.632        743.493       0.349530       0.307178
            724       1426.519        812.966       0.363015       0.307178
            725       1425.645        633.227       0.307560       0.307178
            726       1215.562        539.833       0.307528       0.307178
            727       1376.568        766.995       0.357813       0.307178
            728       1566.370        404.884       0.205394       0.191627
            729       1558.314        354.555       0.185353       0.191627
            730       1408.872        372.005       0.208889       0.191627
            731       1471.394        616.401       0.295240       0.191627
            732       1663.632        384.730       0.187823       0.191627
            733       1684.897        444.850       0.208875       0.191627
            734       1765.930        474.243       0.211699       0.191627
            735       1799.933        797.179       0.306948       0.307178
            736       1629.164        830.773       0.337721       0.307178
            737       1765.360        707.063       0.285980       0.307178
            738       1482.304        785.803       0.346458       0.307178
            739       1575.531        844.869       0.349062       0.307178
            740       1567.409        642.835       0.290843       0.307178
            741       1213.090        502.353       0.292842       0.307178
            742       1344.312        403.344       0.230791       0.307178
            743       1167.963        355.943       0.233573       0.307178
            744       1055.536        431.797       0.290316       0.307178
            745        979.578        444.682       0.312219       0.307178
            746       1118.478        507.334       0.312050       0.307178
            747       1202.711        283.788       0.190910       0.307178
            748        999.116        474.351       0.321928       0.307178
            749        753.106        558.059       0.425621       0.464402
            750        870.176        841.526       0.491631       0.464402
            751       1164.510        495.934       0.298676       0.464402
            752       1105.720        603.323       0.353018       0.464402
            753        658.775        712.857       0.519714       0.464402
            754        836.113        711.265       0.459658       0.464402
            755       1148.309        325.860       0.221047       0.191627
            756       1126.137        119.590       0.096000       0.191627
            757       1228.135        327.506       0.210528       0.191627
            758       1049.259        149.050       0.124384       0.191627
            759       1030.384        368.012       0.263167       0.307178
            760       1013.843        489.603       0.325654       0.307178
            761       1084.388        625.779       0.365917       0.307178
            762       1162.777        637.389       0.354072       0.307178
            763        954.486        482.979       0.335994       0.307178
            764        806.169        660.880       0.450483       0.307178
            765        809.930        352.693       0.303360       0.307178
            766       1028.791        394.071       0.276957       0.307178
            767        947.454        483.245       0.337769       0.307178
            768        993.973        344.379       0.257316       0.307178
            769        873.847        324.942       0.271058       0.307178
            770        994.526        390.513       0.281951       0.307178
            771       1010.894        444.607       0.305467       0.307178
            772        981.781        433.939       0.306514       0.307178
            773       1227.121        464.404       0.274547       0.307178
            774       1187.111        526.175       0.307115       0.307178
            775       1381.072        415.323       0.231198       0.191627
            776       1471.700        450.459       0.234351       0.191627
            777       2248.217        488.211       0.178412       0.191627
            778       1901.020        616.393       0.244852       0.191627
            779       1731.601        517.720       0.230167       0.191627
            780       2046.025        526.205       0.204572       0.191627
            781       1121.698        517.747       0.315806       0.307178
            782       1372.328        616.172       0.309868       0.307178
            783       1460.405        185.846       0.112890       0.191627
            784       1881.871        164.381       0.080333       0.191627
            785       1408.563        206.590       0.127907       0.191627
            786       1668.831        146.704       0.080805       0.191627
            787       1797.191        140.146       0.072340       0.191627
            788       1155.751         96.019       0.076706       0.191627
            789       1426.773        167.843       0.105256       0.191627
            790       1245.516        242.390       0.162907       0.191627
            791       1234.419        181.760       0.128345       0.191627
            792       1299.060        159.095       0.109107       0.191627
            793       1382.835        173.326       0.111380       0.191627
            794       1340.593        112.252       0.077263       0.191627
            795       1480.785         25.032       0.016624       0.191627
            796       1264.255        441.045       0.258632       0.191627
            797       1177.256        245.599       0.172610       0.191627
            798       1255.500        286.354       0.185721       0.191627
            799       1281.732        473.632       0.269820       0.307178
            800       1386.011        412.343       0.229289       0.307178
            801       1310.632        502.712       0.277229       0.307178
            802       1308.121        543.451       0.293508       0.307178
            803       1220.256        647.467       0.346661       0.307178
            804       1307.873        443.049       0.253037       0.307178
            805       1499.294        421.984       0.219637       0.307178
            806       1315.804        457.565       0.258020       0.307178
            807       1301.800        386.405       0.228885       0.307178
            808       1396.847        557.213       0.285156       0.307178
            809       1306.669        583.700       0.308776       0.307178
            810       1315.311        661.495       0.334628       0.307178
            811       1301.607        616.836       0.321529       0.307178
            812       1516.012        593.640       0.281393       0.307178
            813       1543.720        538.793       0.258722       0.307178
            814       1525.635        598.045       0.281608       0.307178
            815       1773.014        417.388       0.190553       0.191627
            816       1240.323        298.896       0.194187       0.191627
            817        914.882        244.423       0.210836       0.191627
            818        992.062        283.142       0.222037       0.191627
            819       1167.832        295.603       0.201992       0.191627
            820       1073.645        231.786       0.177555       0.191627
            821        680.428        327.627       0.325009       0.307178
            822        749.132        301.243       0.286796       0.307178
            823       1161.167        366.669       0.239993       0.307178
            824       1000.012        610.902       0.379227       0.307178
            825       1004.401        480.109       0.323413       0.307178
            826       1001.509        387.437       0.278943       0.307178
            827       1246.385        356.290       0.222310       0.307178
            828       1170.898        452.828       0.278882       0.307178
            829       1155.316        390.030       0.252390       0.307178
            830       1037.680        320.148       0.235780       0.307178
            831        878.217        289.738       0.248073       0.307178
            832        812.546        327.180       0.287069       0.307178
            833        855.315        596.674       0.410935       0.307178
            834        764.427        519.073       0.404420       0.307178
            835        837.847        374.271       0.308774       0.307178
            836        584.655        657.037       0.529146       0.464402
            837        698.903        678.525       0.492603       0.464402
            838        826.198        608.728       0.424223       0.464402
            839       1567.834        678.811       0.302144       0.307178
            840       1481.809        676.169       0.313334       0.307178
            841       1693.379        732.377       0.301917       0.307178
            842       1532.994        586.305       0.276650       0.307178
            843       1603.439        620.842       0.279120       0.307178
            844       1584.412        409.107       0.205218       0.307178
            845       1455.044        451.256       0.236718       0.307178
            846       1109.128        513.568       0.316491       0.307178
            847       1565.316        330.166       0.174186       0.191627
            848       1674.059        590.299       0.260691       0.191627
            849       1688.511        464.015       0.215568       0.191627
            850       1645.032        407.507       0.198538       0.191627
            851       1382.882        310.736       0.183474       0.191627
            852       1568.527        415.114       0.209269       0.191627
            853       1761.852        390.900       0.181582       0.191627
            854        951.057        397.413       0.294714       0.307178
            855        859.828        432.272       0.334550       0.307178
            856        903.950        359.933       0.284784       0.307178
            857        991.474        398.705       0.286801       0.307178
            858        915.073        476.518       0.342427       0.307178
            859        892.382        539.367       0.376719       0.307178
            860        774.050        517.666       0.400759       0.307178
            861       1199.772        462.339       0.278164       0.307178
            862       1053.539        435.132       0.292295       0.307178
            863       1073.688        488.871       0.312866       0.307178
            864       1916.024        496.216       0.205707       0.191627
            865       1870.234        377.300       0.167873       0.191627
            866       1757.804        193.765       0.099287       0.191627
            867       1499.028        338.503       0.184216       0.191627
            868       1771.849        367.359       0.171727       0.191627
            869       1555.096        403.073       0.205842       0.191627
            870       1310.157        405.269       0.236250       0.191627
            871       1129.924        507.508       0.309941       0.307178
            872        861.272        451.363       0.343860       0.307178
            873       1179.309        416.032       0.260779       0.307178
            874       1369.765        449.238       0.246969       0.307178
            875       1061.398        403.381       0.275387       0.307178
            876       1361.349        516.226       0.274943       0.307178
            877       1224.935        325.418       0.209899       0.307178
            878       1376.729        513.288       0.271578       0.307178
            879       1296.239        641.990       0.331225       0.307178
            880       1269.012        415.775       0.246782       0.307178
            881        984.223        523.398       0.347168       0.307178
            882        200.547        753.651       0.789826       0.464402
            883        878.339        664.697       0.430772       0.464402
            884       1575.912        558.679       0.261727       0.307178
            885       1307.354        525.885       0.286861       0.307178
            886       1243.262        532.586       0.299905       0.307178
            887       1354.688        615.449       0.312389       0.307178
            888       1290.320        395.487       0.234598       0.307178
            889       1523.673        540.735       0.261932       0.307178
            890       1524.138        577.172       0.274673       0.307178
            891       1017.269        520.502       0.338478       0.307178
            892        585.528        259.286       0.306915       0.307178
            893        715.267        371.020       0.341549       0.307178
            894        706.192        604.356       0.461148       0.307178
            895        502.569        207.636       0.292361       0.307178
            896       1364.110        284.433       0.172536       0.307178
            897       1344.430        488.381       0.266465       0.307178
            898       1592.327        530.402       0.249868       0.307178
            899       1982.900        769.156       0.279484       0.307178
            900       1254.620        796.527       0.388333       0.307178
            901       1712.737        861.001       0.334533       0.307178
            902       2209.318        781.074       0.261194       0.307178
            903       2418.668        849.551       0.259943       0.307178
            904       2014.876        723.659       0.264250       0.307178
            905       2146.507        492.554       0.186640       0.191627
            906       2868.868        203.669       0.066287       0.191627
            907       2305.636        590.739       0.203958       0.191627
            908        637.445        621.481       0.493660       0.464402
            909       1083.673        698.035       0.391778       0.464402
            910       1164.662        726.455       0.384141       0.307178
            911       1118.979        668.854       0.374114       0.307178
            912       1233.064        758.884       0.380976       0.307178
            913       1259.674        691.955       0.354552       0.307178
            914       1086.248        559.854       0.340109       0.307178
            915       1102.722        664.859       0.376141       0.307178
            916       1520.489        552.247       0.266434       0.307178
            917       1464.525        375.822       0.204212       0.191627
            918       1751.426        377.141       0.177181       0.191627
            919       1691.735        460.110       0.213821       0.191627
            920       1686.169        462.543       0.215265       0.191627
            921       1710.295        509.055       0.229371       0.191627
            922       1591.606        290.494       0.154346       0.191627
            923       1663.420        314.710       0.159095       0.191627
            924       1844.123        627.873       0.253994       0.191627
            925       1687.309        334.104       0.165282       0.191627
            926       1549.957        434.950       0.219129       0.191627
            927       1592.698        636.493       0.285526       0.191627
            928       1159.808        452.609       0.280702       0.191627
            929       1524.893        445.085       0.225934       0.191627
            930       1409.793        490.799       0.258235       0.191627
            931       1454.524        459.587       0.240105       0.191627
            932       1279.672        277.737       0.178333       0.191627
            933       1232.803        485.334       0.282477       0.307178
            934       1497.258        565.371       0.274102       0.307178
            935       1248.535        601.620       0.325172       0.307178
            936       1249.349        538.647       0.301257       0.307178
            937       1179.503        585.026       0.331548       0.307178
            938       1217.858        688.810       0.361264       0.307178
            939       1185.776        911.842       0.434703       0.464402
            940        966.301       1162.070       0.545990       0.464402
            941       1429.083        349.929       0.196698       0.307178
            942       1343.847        554.337       0.292035       0.307178
            943       1574.930        740.390       0.319779       0.307178
            944       1543.308        733.386       0.322128       0.307178
            945       1449.663        651.547       0.310082       0.307178
            946       1661.073        692.100       0.294113       0.307178
            947       2116.746        677.282       0.242403       0.307178
            948       2059.625        534.394       0.206010       0.307178
            949       1067.855        663.168       0.383108       0.307178
            950        608.459        204.949       0.251963       0.307178
            951        985.384        274.249       0.217722       0.307178
            952        960.913        348.565       0.266186       0.307178
            953        802.412        382.341       0.322718       0.307178
            954        781.510        382.410       0.328554       0.307178
            955        773.327        392.328       0.336573       0.307178
            956        836.479        393.102       0.319704       0.307178
            957        917.832        336.292       0.268149       0.307178
            958        828.844        439.649       0.346592       0.307178
            959        799.211        393.765       0.330070       0.307178
            960        720.916        571.764       0.442309       0.464402
            961        954.951        711.197       0.426851       0.464402
            962        796.896        806.693       0.503055       0.464402
            963        868.445        823.509       0.486721       0.464402
            964        570.617        829.190       0.592360       0.464402
            965        803.402        756.148       0.484850       0.464402
            966        677.307        731.424       0.519208       0.464402
            967        867.750        799.309       0.479473       0.464402
            968        689.322        704.720       0.505523       0.464402
            969        756.388        602.965       0.443568       0.464402
            970        779.480        442.068       0.361892       0.307178
            971       1542.967        431.711       0.218623       0.307178
            972       1425.327        492.843       0.256934       0.307178
            973       1290.936        548.686       0.298260       0.307178
            974        937.264        600.962       0.390685       0.307178
            975        970.585        716.755       0.424784       0.307178
            976       1393.889        480.805       0.256471       0.307178
            977        712.501        362.318       0.337097       0.307178
            978        934.302        497.842       0.347620       0.307178
            979       1359.178        785.127       0.366145       0.307178
            980       1104.217       1124.920       0.504644       0.464402
            981       1087.999       1064.836       0.494621       0.464402
            982        940.800        597.740       0.388511       0.464402
            983       1660.976        589.679       0.262003       0.307178
            984       1475.735        471.544       0.242155       0.307178
            985       1482.596        701.565       0.321206       0.307178
            986       1344.512        853.196       0.388221       0.307178
            987        850.087        300.125       0.260930       0.307178
            988        620.729        346.760       0.358412       0.307178
            989        531.377        398.900       0.428797       0.307178
            990        544.008        356.783       0.396078       0.307178
            991        862.941        441.133       0.338273       0.307178
            992        897.157        454.937       0.336469       0.307178
            993        664.922        361.528       0.352212       0.307178
            994        802.635        347.748       0.302289       0.307178
            995        849.575        309.517       0.267034       0.307178
            996        823.606        239.124       0.225010       0.307178
            997        821.908        363.416       0.306596       0.307178
            998       1169.023        428.114       0.268051       0.307178
            999       1317.604        381.175       0.224382       0.191627
           1000       1557.083        275.723       0.150438       0.191627
           1001       1837.027        424.109       0.187564       0.191627
           1002        822.392        534.011       0.393696       0.307178
           1003        879.476        617.569       0.412525       0.307178
           1004       1337.656        644.751       0.325236       0.307178
           1005       1341.718        710.360       0.346166       0.307178
           1006       1461.575        563.143       0.278134       0.307178
           1007       1357.923        668.067       0.329748       0.307178
           1008       1186.660        695.014       0.369359       0.307178
           1009       1495.438        688.216       0.315167       0.307178
           1010       1295.324        643.436       0.331880       0.307178
           1011        988.404        603.659       0.379168       0.307178
           1012        995.432        579.384       0.367906       0.307178
           1013       1450.863        386.535       0.210371       0.307178
           1014       1145.084        478.271       0.294619       0.307178
           1015        997.273        514.487       0.340323       0.307178
           1016        951.127        518.679       0.352889       0.307178
           1017        749.253        475.951       0.388467       0.307178
           1018        823.877        456.062       0.356315       0.307178
           1019        832.221        492.872       0.371953       0.307178
           1020        922.573        649.858       0.413282       0.464402
           1021        754.379        603.743       0.444542       0.464402
           1022        510.437        676.013       0.569778       0.464402
           1023        733.624        711.317       0.492281       0.464402
           1024        488.296        564.024       0.535982       0.464402
           1025        732.507        711.157       0.492605       0.464402
           1026        460.331        796.950       0.633868       0.464402
           1027        752.656        900.898       0.544825       0.464402
           1028        818.282        435.858       0.347536       0.464402
           1029       1032.075        164.785       0.137681       0.191627
           1030       1513.410        451.025       0.229595       0.191627
           1031       1798.451        250.347       0.122192       0.191627
           1032       1337.592        471.513       0.260633       0.307178
           1033       1295.378        599.126       0.316244       0.307178
           1034       1038.144        437.562       0.296511       0.307178
           1035       1035.405        445.226       0.300700       0.307178
           1036       1225.015        471.004       0.277712       0.307178
           1037       1225.003        474.368       0.279143       0.307178
           1038       1333.486        505.075       0.274712       0.307178
           1039       1360.721        416.281       0.234260       0.307178
           1040       1177.379        642.129       0.352914       0.307178
           1041       1185.760        488.846       0.291917       0.307178
           1042       1293.720        365.666       0.220362       0.307178
           1043       1154.862        425.959       0.269454       0.307178
           1044       1062.512        545.873       0.339392       0.307178
           1045       1164.058        631.487       0.351697       0.307178
           1046       1088.280        425.082       0.280886       0.307178
           1047       1037.147        427.214       0.291741       0.307178
           1048       1180.034        473.688       0.286437       0.307178
           1049       1341.700        254.642       0.159516       0.191627
           1050       1282.518        162.404       0.112396       0.191627
           1051        800.623        123.779       0.133901       0.191627
           1052        966.040        194.915       0.167892       0.191627
           1053        915.463        117.870       0.114068       0.191627
           1054       1350.893        198.026       0.127848       0.191627
           1055        879.852        112.821       0.113654       0.191627
           1056       1218.662        110.498       0.083134       0.191627
           1057       1318.935        331.394       0.200805       0.191627
           1058       1161.725        703.494       0.377164       0.307178
           1059       1158.292        625.013       0.350480       0.307178
           1060       1144.353        583.643       0.337757       0.307178
           1061       1359.866        522.729       0.277664       0.307178
           1062       1607.109        756.631       0.320099       0.307178
           1063       1310.103        623.872       0.322585       0.307178
           1064        617.074        537.177       0.465390       0.464402
           1065        684.334        611.922       0.472069       0.464402
           1066       2223.390        523.172       0.190482       0.191627
           1067       2093.428        480.094       0.186552       0.191627
           1068       2054.654        557.018       0.213280       0.191627
           1069       1469.186        636.907       0.302412       0.307178
           1070       2005.576        557.709       0.217576       0.307178
           1071       1121.008        532.743       0.322142       0.307178
           1072        669.909        522.358       0.438121       0.307178
           1073       1200.361        617.482       0.339679       0.307178
           1074       1111.499        611.880       0.355047       0.307178
           1075       1117.661        499.209       0.308750       0.307178
           1076       1063.048        524.030       0.330185       0.307178
           1077       1173.070        404.917       0.256604       0.307178
           1078       1103.966        524.554       0.322104       0.307178
           1079       1071.641        514.926       0.324554       0.307178
           1080       1193.942        502.688       0.296286       0.307178
           1081       1050.142        404.863       0.278255       0.307178
           1082       1344.072        187.001       0.122137       0.191627
           1083       1475.781        479.572       0.245261       0.191627
           1084       1399.537        497.148       0.262114       0.307178
           1085       1238.895        430.059       0.257682       0.307178
           1086       1217.970        586.315       0.324957       0.307178
           1087       1238.140        630.646       0.337463       0.307178
           1088       1169.264        495.674       0.297713       0.307178
           1089       1032.574        514.048       0.332368       0.307178
           1090       1246.171        470.351       0.274014       0.307178
           1091       1429.916        302.048       0.174396       0.191627
           1092       1714.025        575.634       0.251406       0.191627
           1093       1679.517        315.328       0.158071       0.191627
           1094       1308.230        395.174       0.231991       0.191627
           1095       1328.116        473.838       0.262958       0.307178
           1096       1090.859        449.903       0.292000       0.307178
           1097        512.392        422.390       0.451859       0.307178
           1098       1052.949        485.591       0.315618       0.307178
           1099       1055.767        500.957       0.321802       0.307178
           1100       1036.034        456.998       0.306087       0.307178
           1101        895.788        426.416       0.322504       0.307178
           1102        826.662        429.060       0.341684       0.307178
           1103        885.707        527.588       0.373304       0.307178
           1104        845.127        606.061       0.417631       0.307178
           1105       1014.250        479.566       0.321034       0.307178
           1106        876.974        384.994       0.305074       0.307178
           1107        829.901        486.859       0.369740       0.307178
           1108       1184.827        513.279       0.302265       0.307178
           1109        932.713        657.987       0.413646       0.464402
           1110        603.258        587.504       0.493385       0.464402
           1111        728.436        666.245       0.477704       0.464402
           1112        801.988        522.870       0.394661       0.464402
           1113        720.316        430.361       0.374007       0.307178
           1114        738.900        369.550       0.333394       0.307178
           1115       1013.900        340.337       0.251313       0.307178
           1116       1008.196        411.368       0.289785       0.307178
           1117        955.042        440.201       0.315502       0.307178
           1118       1195.479        324.970       0.213733       0.307178
           1119       1023.323        441.259       0.301287       0.307178
           1120        819.381        406.851       0.331789       0.307178
           1121       1006.260        494.180       0.329356       0.307178
           1122       1597.008        745.573       0.318270       0.307178
           1123       1542.668        560.976       0.266669       0.307178
           1124       1594.673        557.644       0.259090       0.307178
           1125       1621.678        446.166       0.215764       0.307178
           1126        837.179        536.526       0.390569       0.307178
           1127       1236.627        372.199       0.231348       0.191627
           1128       1485.359        330.602       0.182054       0.191627
           1129       1366.353        235.284       0.146902       0.191627
           1130        958.549        326.565       0.254114       0.191627
           1131        927.432        252.705       0.214132       0.191627
           1132        967.395        327.310       0.252807       0.307178
           1133        807.399        300.116       0.270981       0.307178
           1134        914.546        374.378       0.290458       0.307178
           1135        935.771        319.972       0.254807       0.307178
           1136        953.743        467.439       0.328908       0.307178
           1137        859.793        435.752       0.336347       0.307178
           1138        602.349        465.002       0.435660       0.307178
           1139       1089.511        427.671       0.281885       0.307178
           1140       1404.595        470.902       0.251081       0.307178
           1141       1488.361        517.655       0.258051       0.307178
           1142       1585.967        266.620       0.143918       0.191627
           1143       1677.226        180.023       0.096930       0.191627
           1144       1544.119        127.412       0.076225       0.191627
           1145       1799.367        143.557       0.073887       0.191627
           1146       1654.136        207.568       0.111494       0.191627
           1147       1754.125        114.805       0.061428       0.191627
           1148       1767.389        267.052       0.131265       0.191627
           1149       1554.401        416.114       0.211170       0.191627
           1150       1059.109        371.084       0.259464       0.191627
