# Supplementary material for: The role of auxiliary domains in modulating CHD4 activity suggests mechanistic commonality between enzyme families
Source: Nat Commun. 2022 Dec 6;13:7524. doi: 10.1038/s41467-022-35002-0 (PMC9726900; doi:10.1038/s41467-022-35002-0)
Supplement: Supplementary file 6 — source data [file 41467_2022_35002_MOESM6_ESM.zip › smFRET_Source_data/figure_7A/A/CHD4(499-1912) 1mM ATP 200ms/51.dat]

              1       2011.212       5668.516       0.738114       0.777782
              2       1944.653       5780.372       0.748266       0.777782
              3       2007.280       5189.678       0.721093       0.777782
              4       2462.813       5343.776       0.684521       0.777782
              5       2067.756       6115.728       0.747326       0.777782
              6       1380.119       6640.606       0.827931       0.777782
              7       1187.147       6063.717       0.836275       0.777782
              8       1466.863       5245.417       0.781466       0.777782
              9       1483.194       5850.690       0.797761       0.777782
             10       1334.760       5330.668       0.799749       0.777782
             11       1413.094       5581.150       0.797963       0.777782
             12       2654.962       5997.136       0.693142       0.777782
             13       1600.226       6054.874       0.790959       0.777782
             14       1326.520       6041.203       0.819955       0.777782
             15       1372.667       5819.844       0.809153       0.777782
             16       1215.270       6496.157       0.842407       0.777782
             17       1107.830       6111.882       0.846555       0.777782
             18        770.093       6174.123       0.889103       0.777782
             19       1133.874       6043.421       0.842019       0.777782
             20       1141.156       5967.403       0.839467       0.777782
             21       1124.488       6022.417       0.842661       0.777782
             22        576.095       6229.523       0.915350       0.777782
             23        841.622       6767.384       0.889391       0.777782
             24       1295.772       7708.431       0.856093       0.777782
             25       1748.077       5933.438       0.772431       0.777782
             26       1840.524       4620.406       0.715130       0.777782
             27       2014.747       5363.906       0.726949       0.777782
             28       2526.793       4795.826       0.654933       0.777782
             29       1579.615       4662.621       0.746947       0.777782
             30       1393.157       5486.287       0.797490       0.777782
             31       1546.882       5888.997       0.791970       0.777782
             32       1217.535       5454.206       0.817509       0.777782
             33       1518.520       5028.999       0.768077       0.777782
             34       1407.787       6010.990       0.810240       0.777782
             35       2390.579       4776.103       0.666432       0.670934
             36       2483.776       4904.120       0.663805       0.670934
             37       2467.757       5152.336       0.676151       0.670934
             38       2360.796       5298.623       0.691779       0.670934
             39       2491.445       4966.360       0.665928       0.670934
             40       2314.465       5890.627       0.717923       0.670934
             41       2168.387       5696.297       0.724288       0.777782
             42       1794.211       5524.519       0.754847       0.777782
             43       1349.433       5609.936       0.806098       0.777782
             44       2195.686       5466.301       0.713431       0.777782
             45       1248.624       5163.491       0.805271       0.777782
             46       1788.876       5570.367       0.756921       0.777782
             47       1947.755       5714.745       0.745807       0.777782
             48       1397.497       5926.147       0.809180       0.777782
             49       1915.510       5612.772       0.745558       0.777782
             50       2273.798       5388.700       0.703256       0.670934
             51       2295.305       5461.749       0.704101       0.670934
             52       2544.768       5443.040       0.681418       0.670934
             53       2731.225       5530.898       0.669428       0.670934
             54       2681.410       4432.238       0.623061       0.670934
             55        825.798       4486.544       0.844551       0.777782
             56        547.554       4611.895       0.893873       0.777782
             57       2180.901       4905.460       0.692240       0.777782
             58       1897.446       5107.566       0.729130       0.777782
             59       1101.238       5152.701       0.823913       0.777782
             60       2449.247       5268.911       0.682664       0.777782
             61       1910.439       4987.365       0.723037       0.777782
             62       1785.470       5301.156       0.748051       0.777782
             63       1860.724       5251.685       0.738383       0.777782
             64       2443.717       4692.113       0.657543       0.777782
             65       2104.320       5070.535       0.706709       0.777782
             66       1894.836       5535.097       0.744973       0.777782
             67       1187.498       5608.685       0.825270       0.777782
             68       1659.186       5313.350       0.762040       0.777782
             69        877.673       5783.947       0.868249       0.777782
             70       1514.314       5378.388       0.780302       0.777782
             71       2349.162       5278.842       0.692034       0.777782
             72       1695.846       5409.888       0.761341       0.777782
             73       1736.190       4166.425       0.705861       0.670934
             74       2155.618       3923.740       0.645420       0.670934
             75       2244.995       3667.273       0.620282       0.670934
             76       1952.275       4099.997       0.677431       0.670934
             77       1820.023       3941.305       0.684097       0.670934
             78       2245.929       3952.442       0.637658       0.670934
             79       2478.690       4185.455       0.628056       0.670934
             80       2019.707       3590.477       0.639993       0.670934
             81       2336.193       3960.926       0.629006       0.670934
             82       2413.175       3995.886       0.623475       0.670934
             83       2653.665       4338.142       0.620461       0.670934
             84       2529.249       4510.261       0.640707       0.670934
             85       3092.880       5110.752       0.622987       0.670934
             86       2905.787       5535.111       0.655749       0.670934
             87       1989.675       5370.204       0.729659       0.670934
             88       2518.614       4533.180       0.642841       0.670934
             89       2237.336       4674.727       0.676314       0.670934
             90       1613.414       5536.414       0.774342       0.777782
             91       1955.352       4904.408       0.714953       0.777782
             92        903.181       5488.126       0.858686       0.777782
             93        857.819       6008.781       0.875074       0.777782
             94       1919.089       6244.757       0.764928       0.777782
             95       1367.979       5797.949       0.809100       0.777782
             96       1486.961       5636.079       0.791246       0.777782
             97       2527.469       5417.748       0.681888       0.777782
             98       1268.066       5754.250       0.819423       0.777782
             99       3040.946       5032.294       0.623330       0.670934
            100       2322.446       5060.698       0.685439       0.670934
            101       2547.275       5678.264       0.690321       0.670934
            102       2646.359       5319.820       0.667801       0.670934
            103       2786.860       5206.818       0.651367       0.670934
            104       2513.024       5345.774       0.680228       0.670934
            105       2417.002       5689.042       0.701827       0.670934
            106       2021.329       5416.912       0.728252       0.670934
            107       2399.202       5036.900       0.677358       0.670934
            108       2134.417       5283.640       0.712267       0.670934
            109       1735.529       4673.729       0.729215       0.670934
            110       2440.212       5279.807       0.683911       0.670934
            111       1845.893       4690.086       0.717580       0.670934
            112       1657.446       5344.087       0.763274       0.670934
            113       1856.126       5331.756       0.741770       0.670934
            114       2240.717       5223.037       0.699787       0.670934
            115       2551.623       5281.233       0.674241       0.670934
            116       2771.911       5180.248       0.651427       0.670934
            117       1975.626       5238.650       0.726150       0.670934
            118       2211.460       5351.982       0.707612       0.670934
            119       2830.298       5176.088       0.646495       0.670934
            120       3026.857       5053.883       0.625423       0.670934
            121       2933.109       5054.281       0.632783       0.670934
            122       2465.549       4904.832       0.665479       0.670934
            123       2589.292       4235.281       0.620593       0.670934
            124       2521.220       3312.306       0.567805       0.670934
            125       5536.064       1092.779       0.164852       0.201358
            126       5764.512        815.378       0.123920       0.201358
            127       5612.028       1036.543       0.155905       0.201358
            128       5954.752       1254.303       0.173990       0.201358
            129       6409.658       1375.016       0.176631       0.201358
            130       5555.512       1065.761       0.160960       0.201358
            131       6361.081       1482.881       0.189047       0.201358
            132       4861.466       1490.316       0.234630       0.201358
            133       5624.134       1174.469       0.172751       0.201358
            134       5171.317       1295.045       0.200274       0.201358
            135       4732.438       1646.406       0.258104       0.201358
            136       5182.667       1055.535       0.169205       0.201358
            137       4368.536       1359.846       0.237387       0.201358
            138       4947.078       1130.697       0.186038       0.201358
            139       4451.147        846.219       0.159743       0.201358
            140       5035.738        962.934       0.160525       0.201358
            141       4407.373       1580.721       0.263977       0.201358
            142       4180.358       1027.127       0.197240       0.201358
            143       4344.905       1139.938       0.207834       0.201358
            144       4518.579       1025.389       0.184956       0.201358
            145       4655.877        980.943       0.174024       0.201358
            146       4244.985        991.224       0.189302       0.201358
            147       4820.454        687.389       0.124802       0.201358
            148       4343.908        772.865       0.151045       0.201358
            149       4694.323        879.652       0.157814       0.201358
            150       4722.867        785.838       0.142654       0.201358
            151       4537.665        928.541       0.169869       0.201358
            152       4816.882       1181.101       0.196916       0.201358
            153       4318.627       1908.001       0.306426       0.362149
            154       4451.295       2471.059       0.356968       0.362149
            155       5457.148       2777.147       0.337266       0.362149
            156       4772.913       1914.661       0.286301       0.362149
            157       3717.518       2430.990       0.395379       0.362149
            158       4369.234       2000.570       0.314071       0.362149
            159       4351.035       2297.246       0.345540       0.362149
            160       2098.773       2375.191       0.530892       0.362149
            161       2857.233       2760.998       0.491436       0.362149
            162       3322.296       2432.909       0.422732       0.362149
            163       3265.374       1645.393       0.335058       0.362149
            164       3699.180       2064.185       0.358156       0.362149
            165       4046.722       2015.149       0.332430       0.362149
            166       3358.123       2046.461       0.378653       0.362149
            167       3434.274       2597.086       0.430597       0.362149
            168       3424.432       2084.575       0.378394       0.362149
            169       3065.526       2637.035       0.462430       0.362149
            170       3126.568       2677.159       0.461283       0.362149
            171       2983.797       2648.862       0.470268       0.362149
            172       3399.097       2717.527       0.444285       0.362149
            173       2685.013       2510.446       0.483200       0.362149
            174       2920.246       2504.602       0.461691       0.362149
            175       3545.092       2433.867       0.407072       0.362149
            176       4150.584       2014.275       0.326735       0.362149
            177       4388.751       1959.368       0.308653       0.362149
            178       4301.262       1936.883       0.310490       0.362149
            179       3846.818       2018.013       0.344087       0.362149
            180       4171.659       2501.499       0.374860       0.362149
            181       4229.569       2051.111       0.326575       0.362149
            182       3620.451       2650.855       0.422696       0.362149
            183       4419.606       2319.417       0.344177       0.362149
            184       5004.959       2000.608       0.285574       0.362149
            185       4101.891       2302.861       0.359555       0.362149
            186       4913.785       2032.076       0.292559       0.362149
            187       5039.476       1652.585       0.246947       0.362149
            188       4478.626       1834.526       0.290588       0.362149
            189       3880.307       2531.217       0.394792       0.362149
            190       4318.065       1410.322       0.246199       0.362149
            191       3769.297       1617.408       0.300259       0.362149
            192       3484.280       1655.657       0.322116       0.362149
            193       4578.946       1588.495       0.257561       0.201358
            194       4933.167       1280.617       0.206093       0.201358
            195       3910.091       1185.711       0.232684       0.201358
            196       3536.646        836.568       0.191294       0.201358
            197       4425.139        961.275       0.178463       0.201358
            198       3362.047        833.949       0.198749       0.201358
            199       4235.542        954.795       0.183956       0.201358
            200       4564.396        948.329       0.172025       0.201358
            201       4416.174       1193.962       0.212822       0.201358
            202       4909.040        994.393       0.168443       0.201358
            203       4816.039        823.813       0.146070       0.201358
            204       4815.618        927.574       0.161508       0.201358
            205       4697.766        931.777       0.165516       0.201358
            206       4470.628        838.222       0.157891       0.201358
            207       4960.040        717.724       0.126410       0.201358
            208       4864.108        778.938       0.138035       0.201358
            209       4689.619       1341.926       0.222485       0.201358
            210       4484.636        978.225       0.179068       0.201358
            211       4518.796       1198.646       0.209647       0.201358
            212       4346.023       1102.013       0.202277       0.201358
            213       4764.427       1400.631       0.227189       0.201358
            214       5788.320       1038.059       0.152066       0.201358
            215       4401.463        876.245       0.166028       0.201358
            216       3996.064        876.072       0.179813       0.201358
            217       4340.727        869.146       0.166827       0.201358
            218       4636.324       1034.090       0.182366       0.201358
            219       3968.035       1156.128       0.225623       0.201358
            220       3283.142       1187.854       0.265680       0.201358
            221       3601.013        988.031       0.215302       0.201358
            222       3866.304       1049.544       0.213502       0.201358
            223       3386.957       1421.555       0.295633       0.201358
            224       3545.218       1555.594       0.304970       0.201358
            225       3861.160       1180.153       0.234096       0.201358
            226       3404.612       1445.234       0.297996       0.201358
            227       3774.375       1011.072       0.211281       0.201358
            228       3453.370       1387.260       0.286587       0.201358
            229       3668.110       1160.196       0.240290       0.201358
            230       4899.353       1397.815       0.221975       0.201358
            231       4740.281        573.391       0.107909       0.201358
            232       4723.677        940.035       0.165975       0.201358
            233       4831.508       1388.515       0.223233       0.201358
            234       4637.588        990.602       0.176007       0.201358
            235       5377.404       1483.362       0.216209       0.201358
            236       5271.193       1957.890       0.270835       0.201358
            237       3857.943       1184.191       0.234859       0.201358
            238       4414.951       2018.244       0.313723       0.362149
            239       2994.896       2794.857       0.482725       0.362149
            240       3963.490       2218.387       0.358853       0.362149
            241       4106.447       2155.273       0.344198       0.362149
            242       4484.742       2144.297       0.323470       0.362149
            243       3926.544       2149.608       0.353778       0.362149
            244       3947.312       2202.410       0.358132       0.362149
            245       4603.255       2112.465       0.314555       0.362149
            246       4254.386       2082.700       0.328653       0.362149
            247       4230.764       2231.814       0.345344       0.362149
            248       4378.069       2524.685       0.365750       0.362149
            249       4123.702       2268.542       0.354890       0.362149
            250       3736.901       2257.038       0.376553       0.362149
            251       2745.168       2168.134       0.441278       0.362149
            252       3970.165       2317.259       0.368555       0.362149
            253       3942.610       2200.881       0.358246       0.362149
            254       2214.257       2251.070       0.504122       0.362149
            255       3237.285       2172.760       0.401616       0.362149
            256       3676.079       2629.279       0.416991       0.362149
            257       3769.997       2343.137       0.383296       0.362149
            258       3287.252       2296.135       0.411244       0.362149
            259       3896.266       1750.250       0.309970       0.362149
            260       4661.520       1485.307       0.241638       0.201358
            261       5399.207       1624.013       0.231235       0.201358
            262       5508.711       1439.613       0.207188       0.201358
            263       4033.331       1602.688       0.284365       0.201358
            264       5072.954       1483.272       0.226239       0.201358
            265       4673.402       1507.123       0.243850       0.201358
            266       3622.989       1844.504       0.337358       0.362149
            267       2724.585       2392.155       0.467515       0.362149
            268       3969.520       1940.779       0.328372       0.362149
            269       3998.601       2005.955       0.334072       0.362149
            270       3770.750       2027.982       0.349728       0.362149
            271       4798.577       2019.236       0.296171       0.362149
            272       4636.346       2043.911       0.305963       0.362149
            273       3908.454       2020.797       0.340818       0.362149
            274       4797.358       1925.612       0.286423       0.362149
            275       4797.546       2069.918       0.301409       0.362149
            276       4535.012       2032.774       0.309507       0.362149
            277       4359.033       2072.905       0.322283       0.362149
            278       4335.550       2127.627       0.329192       0.362149
            279       4063.571       1864.989       0.314577       0.362149
            280       3735.318       2214.463       0.372192       0.362149
            281       4452.793       2203.827       0.331073       0.362149
            282       4862.199       2379.263       0.328561       0.362149
            283       4776.539       2411.540       0.335492       0.362149
            284       4612.047       2444.829       0.346446       0.362149
            285       4289.708       2220.357       0.341065       0.362149
            286       4096.474       2350.898       0.364629       0.362149
            287       4741.192       2239.741       0.320837       0.362149
            288       4396.244       2466.896       0.359441       0.362149
            289       4317.453       2457.763       0.362758       0.362149
            290       4333.395       2720.359       0.385661       0.362149
            291       4416.431       2683.764       0.377985       0.362149
            292       4728.121       2459.013       0.342141       0.362149
            293       4204.281       2582.047       0.380478       0.362149
            294       4943.155       2493.740       0.335320       0.362149
            295       4060.917       2636.289       0.393640       0.362149
            296       4256.078       2526.536       0.372502       0.362149
            297       4073.846       3290.312       0.446801       0.362149
            298       4085.831       2897.308       0.414901       0.362149
            299       4153.821       2881.898       0.409610       0.362149
            300       4071.715       3015.701       0.425501       0.362149
            301       4024.182       2082.875       0.341060       0.362149
            302       3974.134       2103.134       0.346066       0.362149
            303       3843.875       2340.229       0.378427       0.362149
            304       3881.194       2053.052       0.345967       0.362149
            305       3870.332       1817.176       0.319503       0.362149
            306       4232.714       2000.498       0.320942       0.362149
            307       4201.520       2286.780       0.352447       0.362149
            308       3774.240       2161.543       0.364155       0.362149
            309       5388.509       1724.502       0.242443       0.362149
            310       3586.211       2804.615       0.438850       0.362149
