# Supplementary material for: The role of auxiliary domains in modulating CHD4 activity suggests mechanistic commonality between enzyme families
Source: Nat Commun. 2022 Dec 6;13:7524. doi: 10.1038/s41467-022-35002-0 (PMC9726900; doi:10.1038/s41467-022-35002-0)
Supplement: Supplementary file 6 — source data [file 41467_2022_35002_MOESM6_ESM.zip › smFRET_Source_data/figure_7A/A/CHD4(499-1912) 1mM ATP 200ms/2.dat]

              1       3378.198       7085.381       0.677147       0.692872
              2       3083.328       6428.098       0.675829       0.692872
              3       2945.476       6454.719       0.686658       0.692872
              4       3202.325       6508.104       0.670218       0.692872
              5       3370.320       6476.605       0.657729       0.692872
              6       3412.358       6411.683       0.652652       0.692872
              7       3253.406       6230.463       0.656954       0.692872
              8       2959.517       6417.209       0.684376       0.692872
              9       3564.825       6811.093       0.656433       0.692872
             10       3391.718       6504.748       0.657280       0.692872
             11       3458.457       6148.612       0.640009       0.692872
             12       4005.146       6402.448       0.615171       0.692872
             13       3761.849       5745.469       0.604321       0.692872
             14       3152.363       5651.852       0.641948       0.692872
             15       2926.459       5841.369       0.666228       0.692872
             16       3044.858       6183.495       0.670054       0.692872
             17       2609.977       5784.272       0.689076       0.692872
             18       2966.119       6083.333       0.672232       0.692872
             19       2507.471       6684.462       0.727210       0.692872
             20       2762.838       7107.386       0.720084       0.692872
             21       2691.778       6225.598       0.698142       0.692872
             22       2615.111       7142.757       0.732000       0.692872
             23       2446.047       6851.958       0.736928       0.692872
             24       2554.995       7158.909       0.736975       0.692872
             25       3129.663       7285.557       0.699511       0.692872
             26       2359.021       7045.970       0.749174       0.692872
             27       2190.112       7183.740       0.766359       0.692872
             28       2394.081       7551.394       0.759279       0.692872
             29       2281.205       7432.876       0.765165       0.692872
             30       2372.557       7395.785       0.757118       0.692872
             31       2435.440       7574.881       0.756707       0.692872
             32       1978.670       7422.657       0.789533       0.692872
             33       2180.349       6113.434       0.737110       0.692872
             34       2898.465       5347.110       0.648482       0.692872
             35       5116.434       2136.803       0.294600       0.264358
             36       5205.440       1842.874       0.261463       0.264358
             37       5461.990       1902.293       0.258313       0.264358
             38       5842.107       1839.739       0.239492       0.264358
             39       4421.332       1913.889       0.302103       0.264358
             40       5431.431       1946.488       0.263826       0.264358
             41       5018.912       1845.484       0.268849       0.264358
             42       4500.129       1995.658       0.307223       0.264358
             43       6050.157       2377.852       0.282137       0.264358
             44       5674.185       2549.681       0.310034       0.264358
             45       5642.431       2010.963       0.262754       0.264358
             46       5464.978       1913.558       0.259341       0.264358
             47       5789.858       1951.693       0.252106       0.264358
             48       6075.741       1892.411       0.237497       0.264358
             49       5723.865       1804.381       0.239681       0.264358
             50       6244.875       1704.458       0.214415       0.264358
             51       5158.228       1777.676       0.256301       0.264358
             52       5327.715       1898.922       0.262767       0.264358
             53       5488.091       2004.616       0.267542       0.264358
             54       5473.994       1617.091       0.228046       0.264358
             55       6081.049       1969.978       0.244686       0.264358
             56       5301.322       2217.946       0.294968       0.264358
             57       5368.815       1964.650       0.267902       0.264358
             58       4787.511       2008.005       0.295490       0.264358
             59       4151.446       2123.505       0.338410       0.375016
             60       3616.833       2341.012       0.392929       0.375016
             61       3255.506       2036.800       0.384861       0.375016
             62       3622.542       1549.206       0.299552       0.375016
             63       3698.696       1792.858       0.326476       0.375016
             64       3486.769       1684.863       0.325789       0.375016
             65       4025.192       1777.624       0.306338       0.375016
             66       3508.185       1871.368       0.347867       0.375016
             67       3933.162       1792.363       0.313048       0.375016
             68       3810.973       1791.538       0.319774       0.375016
             69       3372.777       2000.969       0.372360       0.375016
             70       2563.343       2527.241       0.496454       0.375016
             71       2526.507       2149.799       0.459722       0.375016
             72       2997.719       1888.378       0.386480       0.375016
             73       2568.435       2320.600       0.474654       0.375016
             74       2789.803       1945.236       0.410817       0.375016
             75       2695.684       1791.303       0.399222       0.375016
             76       4732.625       2013.171       0.298433       0.264358
             77       4256.147       1365.450       0.242894       0.264358
             78       4468.949       1270.055       0.221302       0.264358
             79       3896.224       1140.163       0.226385       0.264358
             80       3628.086       1358.151       0.272380       0.264358
             81       3859.550       2150.051       0.357769       0.375016
             82       3907.105       2118.211       0.351552       0.375016
             83       3942.706       2144.201       0.352265       0.375016
             84       3926.396       2141.937       0.352970       0.375016
             85       3491.428       2300.909       0.397233       0.375016
             86       4256.079       2045.266       0.324576       0.375016
             87       4100.569       2052.451       0.333568       0.375016
             88       3813.433       2128.501       0.358217       0.375016
             89       3810.826       2180.872       0.363982       0.375016
             90       3022.122       2145.679       0.415202       0.375016
             91       1961.939       1637.604       0.454948       0.375016
             92       3017.267       1499.050       0.331919       0.375016
             93       3024.832       2054.199       0.404447       0.375016
             94       2589.674       2078.610       0.445262       0.375016
             95       3896.238       1633.784       0.295439       0.375016
             96       3201.653       1713.786       0.348654       0.375016
             97       2806.726       1716.606       0.379500       0.375016
             98       2541.077       1775.505       0.411322       0.375016
             99       2530.999       1736.751       0.406948       0.375016
            100       2839.023       1821.534       0.390840       0.375016
            101       2443.601       1776.902       0.421017       0.375016
            102       2549.790       1730.907       0.404352       0.375016
            103       2685.693       1789.433       0.399862       0.375016
            104       2791.802       1777.488       0.389007       0.375016
            105       4126.833       2642.746       0.390386       0.375016
            106       5056.330       2609.753       0.340429       0.375016
            107       4553.827       2439.753       0.348856       0.375016
            108       5172.341       2505.021       0.326287       0.375016
            109       4725.221       2273.620       0.324857       0.375016
            110       6068.244       1591.306       0.207754       0.264358
            111       5849.640       1600.749       0.214854       0.264358
            112       5978.993       1605.598       0.211692       0.264358
            113       4962.095       1633.207       0.247632       0.264358
            114       3973.915       1758.717       0.306791       0.264358
            115       4584.126       2180.947       0.322383       0.264358
            116       6271.272       1882.383       0.230864       0.264358
            117       6564.481       2040.002       0.237086       0.264358
            118       5374.081       2061.579       0.277256       0.264358
            119       5667.178       2039.771       0.264667       0.264358
            120       5386.750       2074.821       0.278068       0.264358
            121       5168.330       2193.913       0.297995       0.264358
            122       4829.180       1149.591       0.192279       0.264358
            123       4121.514       1302.699       0.240164       0.264358
