# Supplementary material for: The role of auxiliary domains in modulating CHD4 activity suggests mechanistic commonality between enzyme families
Source: Nat Commun. 2022 Dec 6;13:7524. doi: 10.1038/s41467-022-35002-0 (PMC9726900; doi:10.1038/s41467-022-35002-0)
Supplement: Supplementary file 6 — source data [file 41467_2022_35002_MOESM6_ESM.zip › smFRET_Source_data/figure_7A/A/CHD4(499-1912) 1mM ATP 200ms/50.dat]

              1       1646.217       3340.263       0.669864       0.723245
              2       1627.196       3368.420       0.674275       0.723245
              3       1453.169       3352.014       0.697583       0.723245
              4       1166.703       3355.066       0.741981       0.723245
              5       1239.863       3518.775       0.739450       0.723245
              6       1064.860       3203.994       0.750551       0.723245
              7       1182.242       3395.970       0.741768       0.723245
              8       1199.441       3345.908       0.736117       0.723245
              9       1341.472       3415.483       0.717998       0.723245
             10       1495.712       3837.219       0.719533       0.723245
             11       1303.079       3960.194       0.752420       0.723245
             12       1075.107       4247.729       0.798020       0.723245
             13       1185.482       4049.648       0.773552       0.723245
             14        986.874       3678.701       0.788478       0.723245
             15       1111.174       2987.552       0.728898       0.723245
             16       1134.224       3532.675       0.756964       0.723245
             17       1156.872       3465.262       0.749710       0.723245
             18       1453.328       2658.119       0.646517       0.723245
             19       1514.419       3417.395       0.692929       0.723245
             20       1348.752       3607.108       0.727847       0.723245
             21       1228.366       3868.142       0.758979       0.723245
             22       1174.284       3863.939       0.766925       0.723245
             23       1256.774       3997.062       0.760789       0.723245
             24       1116.191       3166.452       0.739369       0.723245
             25       1413.169       3413.995       0.707246       0.723245
             26       1660.613       3570.250       0.682535       0.723245
             27       1875.877       3546.225       0.654031       0.723245
             28       1531.415       3621.022       0.702779       0.723245
             29       1230.579       3617.770       0.746186       0.723245
             30       1023.163       3561.819       0.776845       0.723245
             31       1596.691       3685.943       0.697747       0.723245
             32       1101.313       3699.449       0.770596       0.723245
             33       1214.809       3502.353       0.742470       0.723245
             34       1089.363       3625.814       0.768967       0.723245
             35        969.293       3601.370       0.787932       0.723245
             36        915.682       3601.543       0.797291       0.723245
             37        951.504       3559.296       0.789061       0.723245
             38       1095.474       1786.931       0.619945       0.723245
             39        908.936       2858.445       0.758735       0.723245
             40       1152.964       3508.622       0.752667       0.723245
             41       1150.273       3298.255       0.741426       0.723245
             42       1202.875       2980.292       0.712449       0.723245
             43       1147.287       2843.828       0.712540       0.723245
             44       1078.475       2609.779       0.707592       0.723245
             45       1201.362       3149.161       0.723858       0.723245
             46       1119.171       2973.474       0.726541       0.723245
             47       1233.724       2486.823       0.668402       0.723245
             48       1174.963       3274.666       0.735941       0.723245
             49       1042.508       3358.499       0.763121       0.723245
             50        981.050       3147.642       0.762382       0.723245
             51        940.608       3131.592       0.769017       0.723245
             52        965.049       2841.216       0.746458       0.723245
             53       1031.436       3280.427       0.760791       0.723245
             54        995.266       3028.654       0.752663       0.723245
             55        897.587       3021.052       0.770944       0.723245
             56       1241.752       2596.900       0.676513       0.723245
             57       1216.512       2748.751       0.693208       0.723245
             58       1492.685       2464.933       0.622832       0.723245
             59       1144.248       2701.939       0.702498       0.723245
             60       1181.698       2603.951       0.687848       0.723245
             61       1275.346       2404.997       0.653471       0.723245
             62       1298.377       2517.140       0.659711       0.723245
             63       1705.546       3073.384       0.643111       0.723245
             64       1779.749       2834.917       0.614328       0.723245
             65       1651.728       2927.133       0.639271       0.723245
             66       1718.024       3050.460       0.639713       0.723245
             67       1716.192       2882.133       0.626779       0.723245
             68       1567.194       2998.392       0.656738       0.723245
             69       1249.543       3458.992       0.734622       0.723245
             70        946.740       3886.088       0.804102       0.723245
             71       1262.709       3552.464       0.737765       0.723245
             72       1209.419       3031.620       0.714829       0.723245
             73        918.948       2552.188       0.735260       0.723245
             74       1353.069       2330.926       0.632717       0.723245
             75       1282.667       4092.767       0.761383       0.723245
             76       1011.516       3908.643       0.794414       0.852535
             77       1028.738       3937.089       0.792836       0.852535
             78       1004.771       3938.158       0.796726       0.852535
             79        851.391       3734.819       0.814358       0.852535
             80        736.889       3961.432       0.843159       0.852535
             81       1003.145       3890.994       0.795031       0.852535
             82        997.368       3900.007       0.796346       0.852535
             83        832.350       3826.204       0.821329       0.852535
             84        788.571       3759.821       0.826627       0.852535
             85        911.936       4095.210       0.817873       0.852535
             86       1162.676       4408.374       0.791300       0.852535
             87       1127.996       3870.131       0.774316       0.852535
             88       1001.835       3943.953       0.797437       0.852535
             89        953.213       3887.739       0.803094       0.852535
             90        813.670       4163.148       0.836508       0.852535
             91        821.903       4141.141       0.834395       0.852535
             92       1006.081       3918.310       0.795694       0.852535
             93        830.305       4275.241       0.837372       0.852535
             94        841.313       4322.876       0.837087       0.852535
             95        609.307       4361.844       0.877431       0.852535
             96        677.909       4423.840       0.867122       0.852535
             97        863.107       4245.607       0.831052       0.852535
             98        472.062       4129.276       0.897408       0.852535
             99        505.689       4117.387       0.890616       0.852535
            100        814.792       3716.778       0.820196       0.852535
            101       1134.074       3575.557       0.759201       0.852535
            102        710.365       3876.098       0.845117       0.852535
            103       1094.630       3560.955       0.764878       0.723245
            104       1122.382       3630.547       0.763855       0.723245
            105       1182.735       3864.714       0.765677       0.723245
            106       3692.116       3848.419       0.510364       0.723245
            107       1318.443       4329.719       0.766571       0.723245
            108       1676.727       4125.046       0.710997       0.723245
            109       2766.264       4281.491       0.607497       0.723245
            110       1284.734       4031.324       0.758330       0.723245
            111       1157.075       4714.339       0.802931       0.852535
            112        965.163       4397.739       0.820030       0.852535
            113        810.737       4394.519       0.844247       0.852535
            114        908.327       4626.727       0.835895       0.852535
            115       1028.782       4640.465       0.818533       0.852535
            116        980.614       4669.233       0.826435       0.852535
            117       1086.571       4647.301       0.810500       0.852535
            118       1091.304       4700.095       0.811565       0.852535
            119        987.226       4544.881       0.821546       0.852535
            120        975.731       4470.554       0.820845       0.852535
            121        769.671       4818.044       0.862257       0.852535
            122        724.520       4797.820       0.868802       0.852535
            123        678.823       4630.001       0.872133       0.852535
            124        810.724       4751.567       0.854246       0.852535
            125        752.012       4696.739       0.861985       0.852535
            126        585.285       4946.445       0.894195       0.852535
            127        670.627       5158.976       0.884962       0.852535
            128        673.818       5814.514       0.896149       0.852535
            129        746.509       5713.341       0.884439       0.852535
            130        411.926       4082.417       0.908346       0.852535
            131        838.394       4178.023       0.832870       0.852535
            132        908.037       4995.692       0.846193       0.852535
            133        628.290       4033.280       0.865219       0.852535
            134       1013.730       4375.644       0.811902       0.852535
            135        702.528       5608.144       0.888676       0.852535
            136        702.157       5043.677       0.877797       0.852535
            137        546.545       4931.220       0.900225       0.852535
            138        551.759       5160.312       0.903405       0.852535
            139        667.132       4742.505       0.876677       0.852535
            140        672.397       5230.625       0.886093       0.852535
            141        586.975       4388.928       0.882036       0.852535
            142        666.277       5068.606       0.883820       0.852535
            143        607.125       5392.928       0.898813       0.852535
            144        616.000       4889.866       0.888119       0.852535
            145        972.037       3988.770       0.804057       0.852535
            146        868.347       4232.848       0.829776       0.852535
            147        717.799       3863.242       0.843311       0.852535
            148        860.497       3980.616       0.822252       0.852535
            149        802.802       4437.013       0.846788       0.852535
            150        859.323       4111.020       0.827110       0.852535
            151        807.574       4155.276       0.837276       0.852535
            152        782.694       4855.953       0.861191       0.852535
            153        948.312       4425.067       0.823517       0.852535
            154       1088.044       3989.462       0.785713       0.723245
            155       1442.531       3975.848       0.733771       0.723245
            156       1037.599       4115.718       0.798654       0.723245
            157       1614.359       3989.159       0.711903       0.723245
            158       1346.266       4025.399       0.749376       0.723245
            159        545.658       4397.391       0.889611       0.852535
            160        641.651       4335.893       0.871091       0.852535
            161        564.289       4252.972       0.882861       0.852535
            162        592.446       4061.238       0.872693       0.852535
            163        561.626       3970.545       0.876080       0.852535
            164        752.667       3974.802       0.840789       0.852535
            165        947.717       3810.842       0.800840       0.852535
            166        647.682       4019.053       0.861213       0.852535
            167        639.671       3978.348       0.861484       0.852535
            168        762.907       4048.699       0.841444       0.852535
            169        999.207       3663.495       0.785702       0.852535
            170        801.708       4201.563       0.839763       0.852535
            171        693.534       4289.234       0.860814       0.852535
            172        926.486       4153.507       0.817621       0.852535
            173        759.848       4238.216       0.847972       0.852535
            174        594.488       4423.202       0.881522       0.852535
            175        774.621       3289.559       0.809403       0.852535
            176       1370.434       3024.471       0.688177       0.723245
            177        779.455       3267.434       0.807394       0.723245
            178       1292.150       3082.476       0.704626       0.723245
            179        878.070       3082.294       0.778286       0.723245
            180        698.814       3538.415       0.835078       0.852535
            181        670.553       4499.988       0.870313       0.852535
            182        835.657       4678.308       0.848447       0.852535
            183        945.325       4628.565       0.830401       0.852535
            184        785.035       4444.515       0.849885       0.852535
            185        635.497       4465.491       0.875417       0.852535
            186        566.946       4412.635       0.886146       0.852535
            187        554.638       4330.544       0.886465       0.852535
            188        859.309       4523.858       0.840371       0.852535
            189        597.945       4450.892       0.881568       0.852535
            190        545.540       4363.138       0.888862       0.852535
            191        624.056       4416.045       0.876182       0.852535
            192        608.510       4344.789       0.877150       0.852535
            193        815.366       3855.729       0.825444       0.852535
            194        708.003       4230.403       0.856633       0.852535
            195        545.286       4508.145       0.892096       0.852535
            196        444.205       4543.862       0.910946       0.852535
            197        242.543       4566.700       0.949567       0.852535
            198        258.957       4651.000       0.947259       0.852535
            199        243.218       4529.506       0.949040       0.852535
            200        257.319       4650.714       0.947572       0.852535
            201        413.604       4588.458       0.917313       0.852535
            202        448.386       4563.991       0.910544       0.852535
            203        593.153       4220.828       0.876785       0.852535
            204        601.493       3708.095       0.860429       0.852535
            205        561.483       3980.403       0.876377       0.852535
            206        496.287       3735.400       0.882721       0.852535
            207        767.675       3927.993       0.836514       0.852535
            208        820.004       4216.970       0.837203       0.852535
            209        436.230       4203.216       0.905974       0.852535
            210        598.206       4032.349       0.870813       0.852535
            211       1087.760       4249.519       0.796196       0.852535
            212        380.074       4174.293       0.916547       0.852535
            213        942.429       4118.048       0.813767       0.852535
            214       1281.417       4446.140       0.776272       0.852535
            215        690.836       4531.081       0.867704       0.852535
            216        646.028       4559.374       0.875893       0.852535
            217        408.459       4642.819       0.919137       0.852535
            218        522.648       4535.812       0.896678       0.852535
            219        605.683       4781.580       0.887571       0.852535
            220        750.391       4814.563       0.865158       0.852535
            221        853.560       4856.290       0.850511       0.852535
            222       1700.740        895.632       0.344955       0.326099
            223       1707.734        804.208       0.320154       0.326099
            224       1906.652        809.409       0.298008       0.326099
            225       2494.459        812.062       0.245594       0.326099
            226       2328.993        835.992       0.264138       0.326099
            227       2235.087        807.202       0.265327       0.326099
            228       2011.376        718.879       0.263301       0.326099
            229       1636.199        912.121       0.357930       0.326099
            230       1815.287        884.769       0.327685       0.326099
            231       2039.708        904.327       0.307173       0.326099
            232       2066.425        869.007       0.296041       0.326099
            233       1857.207        962.229       0.341284       0.326099
            234       2070.338        947.636       0.313997       0.326099
            235       1824.292        779.974       0.299499       0.326099
            236       1683.101        786.010       0.318337       0.326099
            237       2075.985        693.214       0.250330       0.326099
            238       1654.750        746.121       0.310771       0.326099
            239       1308.009        889.574       0.404796       0.326099
            240       1570.315        874.716       0.357753       0.326099
            241       1724.232        932.822       0.351074       0.326099
            242       1767.155        833.650       0.320535       0.326099
            243       1708.790        987.872       0.366331       0.326099
            244       1763.093       1042.687       0.371621       0.326099
            245       1663.537        922.653       0.356762       0.326099
            246       1697.080        658.278       0.279481       0.326099
            247       2043.166        279.852       0.120469       0.207083
            248       1793.360        624.749       0.258363       0.207083
            249       1956.267        733.774       0.272774       0.207083
            250       1946.608        616.751       0.240603       0.207083
            251       1868.428        942.267       0.335244       0.207083
            252       1759.680        434.893       0.198167       0.207083
            253       2039.608        576.044       0.220230       0.207083
            254       1888.307        600.046       0.241142       0.207083
            255       1867.069        469.026       0.200774       0.207083
            256       2038.125        484.558       0.192081       0.207083
            257       1926.091        456.366       0.191553       0.207083
            258       1963.068        603.058       0.235007       0.207083
            259       1943.319        615.640       0.240582       0.207083
            260       1929.418        459.286       0.192274       0.207083
            261       1930.269        562.796       0.225744       0.207083
            262       1831.071        863.297       0.320408       0.326099
            263       1884.549        918.220       0.327612       0.326099
            264       1989.774        711.579       0.263416       0.326099
            265       2093.794        790.610       0.274098       0.326099
            266       1941.348        830.897       0.299720       0.326099
            267       1983.907        797.963       0.286844       0.326099
            268       2026.023        689.975       0.254041       0.207083
            269       1985.958        471.971       0.192020       0.207083
            270       2012.762        752.601       0.272153       0.326099
            271       2038.419        868.708       0.298820       0.326099
            272       1823.687       1188.049       0.394473       0.326099
            273       1827.124        738.463       0.287834       0.326099
            274       2123.906       1118.147       0.344889       0.326099
            275       2320.287       1318.851       0.362408       0.326099
            276       1840.847       1313.240       0.416361       0.326099
            277       2517.965       1262.448       0.333945       0.326099
            278       2063.874       1184.440       0.364632       0.326099
            279       2162.608       1336.253       0.381911       0.326099
            280       2136.988        862.798       0.287620       0.326099
            281       2133.492        649.009       0.233247       0.207083
            282       2230.552        741.990       0.249615       0.207083
            283       2218.108        747.228       0.251988       0.207083
            284       2191.257        777.328       0.261851       0.207083
            285       2163.152        640.549       0.228465       0.207083
            286       2197.949        538.858       0.196893       0.207083
            287       1936.268        559.220       0.224093       0.207083
            288       2104.038        647.392       0.235293       0.207083
            289       1999.651        627.548       0.238866       0.207083
            290       1982.957        767.295       0.278991       0.326099
            291       1410.346        828.290       0.369998       0.326099
            292       2046.048        791.359       0.278902       0.326099
            293       1620.850        845.224       0.342741       0.326099
            294       1974.538        780.039       0.283179       0.326099
            295       2627.379        760.452       0.224466       0.207083
            296       3049.161        772.152       0.202065       0.207083
            297       2747.025        755.694       0.215745       0.207083
            298       2659.865        822.287       0.236143       0.207083
            299       2644.399        733.200       0.217077       0.207083
            300       3141.608        762.088       0.195222       0.207083
            301       3218.930        738.476       0.186606       0.207083
            302       2921.804        730.372       0.199983       0.207083
            303       3086.837        551.529       0.151587       0.207083
            304       2914.157        525.230       0.152710       0.207083
            305       3016.709        447.126       0.129084       0.207083
            306       2923.921        499.631       0.145940       0.207083
            307       2838.243        581.971       0.170156       0.207083
            308       2796.717        598.959       0.176389       0.207083
            309       2850.785        650.281       0.185738       0.207083
            310       2841.892        621.664       0.179487       0.207083
            311       2607.437        600.685       0.187239       0.207083
            312       2914.002        587.455       0.167775       0.207083
            313       2802.135        591.716       0.174349       0.207083
            314       2699.737        510.693       0.159073       0.207083
            315       2481.309        282.630       0.102256       0.207083
            316       2010.807       1020.521       0.336658       0.326099
            317       2434.707       1172.030       0.324956       0.326099
            318       2595.936       1169.366       0.310564       0.326099
            319       2683.078       1045.167       0.280337       0.326099
            320       2299.141        976.293       0.298065       0.326099
            321       2011.028       1061.524       0.345486       0.326099
            322       1994.711       1000.922       0.334127       0.326099
            323       1888.757        951.091       0.334909       0.326099
            324       1743.917       1113.625       0.389714       0.326099
            325       1992.021        980.952       0.329957       0.326099
            326       1959.693        637.343       0.245412       0.207083
            327       1938.218        657.626       0.253338       0.207083
            328       1992.702        567.482       0.221657       0.207083
            329       2282.420        347.239       0.132047       0.207083
            330       2220.501        296.689       0.117865       0.207083
            331       2060.241        433.389       0.173798       0.207083
            332       2528.127        459.365       0.153763       0.207083
            333       2536.160        466.015       0.155226       0.207083
            334       2368.402        456.102       0.161480       0.207083
            335       2462.251        539.158       0.179635       0.207083
            336       2702.907        434.205       0.138409       0.207083
            337       2560.195        415.118       0.139521       0.207083
            338       2195.475        315.370       0.125603       0.207083
            339       1907.130        330.951       0.147873       0.207083
            340       1880.059        273.549       0.127019       0.207083
            341       2144.742        369.759       0.147051       0.207083
            342       1997.712        205.458       0.093256       0.207083
            343       1774.350        307.137       0.147556       0.207083
            344       2005.830        420.431       0.173283       0.207083
            345       1821.620        411.091       0.184122       0.207083
            346       2035.228        668.433       0.247233       0.207083
            347       1898.316        605.009       0.241682       0.207083
            348       1963.291        386.151       0.164359       0.207083
            349       1680.911        372.515       0.181411       0.207083
            350       1554.222        393.495       0.202029       0.207083
            351       1585.942        531.562       0.251032       0.207083
            352       1591.301        673.437       0.297358       0.207083
            353       1737.940        568.294       0.246416       0.207083
            354       1345.050        624.959       0.317237       0.207083
            355       1527.226        485.202       0.241103       0.207083
            356       1746.485        625.059       0.263566       0.207083
            357       1773.230        734.414       0.292870       0.207083
            358       1847.796        659.414       0.263007       0.207083
            359       1750.291        682.888       0.280657       0.207083
            360       1868.544        397.663       0.175475       0.207083
            361       1663.309        429.996       0.205415       0.207083
            362       1873.379        524.087       0.218600       0.207083
            363       1811.348        595.222       0.247332       0.207083
            364       1814.091        325.982       0.152323       0.207083
            365       1748.902        545.649       0.237802       0.207083
            366       1990.296        391.865       0.164500       0.207083
            367       2204.154        460.153       0.172710       0.207083
            368       1959.162        403.390       0.170743       0.207083
            369       2270.066        359.672       0.136771       0.207083
            370       2035.232        344.540       0.144779       0.207083
            371       2079.940        587.985       0.220390       0.207083
            372       2122.534        744.931       0.259787       0.207083
            373       2190.176        773.024       0.260875       0.207083
            374       1851.661        995.773       0.349709       0.326099
            375       2085.064        935.993       0.309823       0.326099
            376       2024.128        816.978       0.287556       0.326099
            377       1890.356       1037.549       0.354366       0.326099
            378       1882.491        927.840       0.330153       0.326099
            379       1458.211        822.515       0.360637       0.326099
            380       1644.512        863.202       0.344219       0.326099
            381       1311.084        869.046       0.398621       0.326099
            382       1615.198        571.147       0.261234       0.326099
            383       1607.083        792.383       0.330233       0.326099
            384       1462.355        777.506       0.347122       0.326099
            385       1493.791        781.974       0.343609       0.326099
            386       1598.025        861.215       0.350196       0.326099
            387       1472.251        809.910       0.354887       0.326099
            388       1896.039        793.664       0.295075       0.326099
            389       1823.741        581.697       0.241826       0.207083
            390       1791.562        523.680       0.226188       0.207083
            391       1887.424        590.167       0.238202       0.207083
            392       1961.776        609.327       0.236991       0.207083
            393       1507.483        581.856       0.278488       0.207083
            394       1591.076        462.026       0.225038       0.207083
            395       1896.409        499.646       0.208529       0.207083
            396       2038.287        654.285       0.242996       0.207083
            397       1944.798        930.627       0.323648       0.207083
            398       2105.564        551.604       0.207591       0.207083
            399       2169.789        606.131       0.218353       0.207083
            400       2148.018        656.964       0.234213       0.207083
            401       2048.791        864.829       0.296823       0.207083
            402       2310.142        276.764       0.106986       0.207083
            403       1887.974        728.153       0.278332       0.207083
            404       2004.604        519.290       0.205750       0.207083
            405       2060.171        577.512       0.218947       0.207083
            406       1859.212        860.238       0.316328       0.326099
            407       1886.552        977.390       0.341274       0.326099
            408       1895.514        985.756       0.342125       0.326099
            409       1897.043       1043.760       0.354923       0.326099
            410       1670.310       1130.571       0.403648       0.326099
            411       1827.705       1010.577       0.356052       0.326099
            412       2076.498       1050.868       0.336023       0.326099
            413       2077.592       1051.624       0.336066       0.326099
            414       1616.822        882.965       0.353216       0.326099
            415       1957.074        450.649       0.187168       0.207083
            416       1961.870        310.291       0.136562       0.207083
            417       1998.686        427.655       0.176255       0.207083
            418       1872.807        333.572       0.151185       0.207083
            419       2009.590        394.489       0.164092       0.207083
            420       1934.574        339.389       0.149250       0.207083
            421       1961.099        267.726       0.120120       0.207083
            422       1952.686        510.786       0.207344       0.207083
            423       1843.896        850.077       0.315548       0.207083
            424       1818.006        613.870       0.252427       0.207083
            425       2011.178        706.858       0.260062       0.207083
            426       2078.951        478.010       0.186945       0.207083
            427       2019.492        530.783       0.208128       0.207083
            428       1998.936        520.301       0.206531       0.207083
