# Supplementary material for: The role of auxiliary domains in modulating CHD4 activity suggests mechanistic commonality between enzyme families
Source: Nat Commun. 2022 Dec 6;13:7524. doi: 10.1038/s41467-022-35002-0 (PMC9726900; doi:10.1038/s41467-022-35002-0)
Supplement: Supplementary file 6 — source data [file 41467_2022_35002_MOESM6_ESM.zip › smFRET_Source_data/figure_7A/A/CHD4(499-1912) 1mM ATP 200ms/44.dat]

              1       2763.156       7215.645       0.723097       0.749772
              2       2739.143       7413.893       0.730214       0.749772
              3       2461.838       7653.320       0.756619       0.749772
              4       2032.797       8063.478       0.798659       0.749772
              5       2195.979       7899.839       0.782486       0.749772
              6       2410.993       7611.224       0.759435       0.749772
              7       2399.761       7665.265       0.761574       0.749772
              8       2562.199       7468.063       0.744553       0.749772
              9       2556.736       7956.401       0.756806       0.749772
             10       2312.532       7716.273       0.769411       0.749772
             11       2562.365       8054.909       0.758661       0.749772
             12       2484.658       7318.184       0.746537       0.749772
             13       2445.161       7393.436       0.751473       0.749772
             14       2475.461       7008.735       0.738991       0.749772
             15       2278.803       6752.806       0.747686       0.749772
             16       2603.292       6956.305       0.727678       0.749772
             17       2403.705       6900.606       0.741657       0.749772
             18       2385.458       6773.741       0.739556       0.749772
             19       2115.761       6310.600       0.748912       0.749772
             20       1645.865       7017.579       0.810022       0.749772
             21       3144.832       7153.994       0.694642       0.749772
             22       2738.472       7513.376       0.732880       0.749772
             23       2671.906       7079.741       0.726005       0.749772
             24       2369.695       7203.605       0.752468       0.749772
             25       2718.108       8223.987       0.751592       0.749772
             26       2012.985       7547.826       0.789455       0.749772
             27       1662.038       7535.173       0.819289       0.749772
             28       2379.114       7377.850       0.756162       0.749772
             29       4210.999       5248.053       0.554818       0.491954
             30       2838.513       4873.215       0.631923       0.749772
             31       1859.337       6217.899       0.769805       0.749772
             32       1818.605       5878.737       0.763736       0.749772
             33       2162.480       5299.664       0.710207       0.749772
             34       2211.154       5420.368       0.710260       0.749772
             35       2349.224       6230.673       0.726194       0.749772
             36       2660.527       6272.163       0.702158       0.749772
             37       2714.774       6412.186       0.702554       0.749772
             38       2558.019       6280.425       0.710580       0.749772
             39       2311.774       6703.909       0.743583       0.749772
             40       2477.679       6125.922       0.712018       0.749772
             41       2571.859       5780.887       0.692094       0.749772
             42       2480.937       6209.644       0.714526       0.749772
             43       1934.479       6236.498       0.763250       0.749772
             44       2087.360       6029.214       0.742827       0.749772
             45       2435.381       5912.233       0.708254       0.749772
             46       2213.947       5621.297       0.717437       0.749772
             47       2220.620       5891.308       0.726253       0.749772
             48       2483.331       5695.635       0.696376       0.749772
             49       2350.682       6083.468       0.721290       0.749772
             50       2355.758       5849.617       0.712901       0.749772
             51       2435.187       5431.873       0.690458       0.749772
             52       2566.481       5621.277       0.686547       0.749772
             53       1850.922       6670.908       0.782802       0.749772
             54       2055.556       6303.287       0.754086       0.749772
             55       2336.994       6348.101       0.730919       0.749772
             56       2447.473       6359.215       0.722089       0.749772
             57       2496.874       6034.278       0.707323       0.749772
             58       2566.655       5923.971       0.697707       0.749772
             59       2650.127       6121.936       0.697890       0.749772
             60       2518.721       5927.250       0.701784       0.749772
             61       2624.270       5909.926       0.692499       0.749772
             62       2509.199       5903.473       0.701736       0.749772
             63       2651.355       5983.938       0.692963       0.749772
             64       2593.697       5900.328       0.694644       0.749772
             65       1733.672       6029.359       0.776676       0.749772
             66       1386.788       5770.299       0.806236       0.749772
             67       1786.390       4527.374       0.717064       0.749772
             68       1421.053       4249.408       0.749394       0.749772
             69       1369.509       4899.389       0.781539       0.749772
             70       1220.942       5344.297       0.814029       0.749772
             71       1617.270       4543.983       0.737510       0.749772
             72       2407.858       3002.510       0.554955       0.491954
             73       2042.747       2291.210       0.528665       0.491954
             74       1995.538       6110.081       0.753808       0.749772
             75       1744.268       5677.647       0.764984       0.749772
             76       2107.317       5368.293       0.718108       0.749772
             77       1812.073       4357.638       0.706295       0.749772
             78       2721.191       5267.523       0.659371       0.749772
             79       3487.929       1661.736       0.322688       0.491954
             80       6024.446        157.387       0.025460       0.082215
             81       5221.166        241.294       0.044173       0.082215
             82       6149.183        328.203       0.050669       0.082215
             83       5263.727        232.376       0.042280       0.082215
             84       5372.193        327.780       0.057506       0.082215
             85       4985.943        173.425       0.033614       0.082215
             86       1235.109       5529.675       0.817421       0.749772
             87       1381.447       5644.204       0.803371       0.749772
             88       1706.369       5298.296       0.756395       0.749772
             89       1379.996       4750.817       0.774908       0.749772
             90       1706.408       5298.907       0.756412       0.749772
             91       1515.776       5243.676       0.775755       0.749772
             92       1620.937       3997.319       0.711487       0.749772
             93       2423.131       1648.020       0.404804       0.491954
             94       2237.956       4967.474       0.689407       0.749772
             95       1807.090       4811.434       0.726965       0.749772
             96        895.940       4879.433       0.844869       0.749772
             97        801.999       4938.405       0.860289       0.749772
             98        898.413       4968.247       0.846861       0.749772
             99        867.391       4789.108       0.846656       0.749772
            100       1013.473       5314.814       0.839850       0.749772
            101        800.328       5220.597       0.867076       0.749772
            102        916.569       4950.255       0.843771       0.749772
            103       1020.480       4711.371       0.821963       0.749772
            104       1150.182       4823.928       0.807472       0.749772
            105       1197.944       4632.128       0.794523       0.749772
            106       1348.753       4590.103       0.772893       0.749772
            107       2436.051        525.313       0.177389       0.082215
            108       5372.523        466.261       0.079856       0.082215
            109       5193.431        360.416       0.064895       0.082215
            110       4449.069        289.780       0.061150       0.082215
            111       4723.495        344.593       0.067993       0.082215
            112       5123.477        275.300       0.050993       0.082215
            113       5622.027        372.482       0.062137       0.082215
            114       4914.577        272.333       0.052504       0.082215
            115       5439.066        258.342       0.045344       0.082215
            116       6184.439        415.001       0.062884       0.082215
            117       6087.979        298.970       0.046809       0.082215
            118       5086.736        318.254       0.058882       0.082215
            119       5409.041        325.202       0.056712       0.082215
            120       5287.462        397.017       0.069842       0.082215
            121       4882.825        376.282       0.071549       0.082215
            122       5042.402        239.639       0.045369       0.082215
            123       5143.277        404.575       0.072925       0.082215
            124       5213.080        461.081       0.081260       0.082215
            125       4852.477        573.635       0.105718       0.082215
            126       4715.495       1055.584       0.182909       0.082215
            127       1509.046       5091.745       0.771384       0.749772
            128       1562.131       5276.195       0.771562       0.749772
            129       1438.213       5397.689       0.789609       0.749772
            130       1488.783       5401.663       0.783935       0.749772
            131       1446.107       5344.741       0.787051       0.749772
            132       1399.787       5696.112       0.802733       0.749772
            133       1553.988       5033.736       0.764108       0.749772
            134       1550.117       4655.157       0.750194       0.749772
            135       1648.078       4593.228       0.735940       0.749772
            136       4751.398        393.028       0.076399       0.082215
            137       4997.569        380.038       0.070670       0.082215
            138       5111.850        359.757       0.065750       0.082215
            139       4814.624        466.447       0.088324       0.082215
            140       4890.447        419.141       0.078940       0.082215
            141       4770.017        508.917       0.096405       0.082215
            142       4549.299        496.555       0.098409       0.082215
            143       5028.467        387.460       0.071541       0.082215
            144       4749.591        517.452       0.098243       0.082215
            145       3884.153        507.306       0.115521       0.082215
            146       3622.915        631.584       0.148451       0.082215
            147       3801.980        585.810       0.133509       0.082215
