# Supplementary material for: The role of auxiliary domains in modulating CHD4 activity suggests mechanistic commonality between enzyme families
Source: Nat Commun. 2022 Dec 6;13:7524. doi: 10.1038/s41467-022-35002-0 (PMC9726900; doi:10.1038/s41467-022-35002-0)
Supplement: Supplementary file 6 — source data [file 41467_2022_35002_MOESM6_ESM.zip › smFRET_Source_data/figure_7A/A/CHD4(499-1912) 1mM ATP 200ms/78.dat]

              1       3694.000       9066.991       0.710524       0.712224
              2       4136.102       8723.975       0.678377       0.712224
              3       4263.754       8405.699       0.663462       0.712224
              4       3358.071       8845.173       0.724821       0.712224
              5       3492.765       9365.787       0.728370       0.712224
              6       3439.668       8992.059       0.723315       0.712224
              7       3827.539       9688.521       0.716815       0.712224
              8       3675.679       9883.212       0.728910       0.712224
              9       2417.093       9522.372       0.797554       0.712224
             10       2792.952       9178.603       0.766701       0.712224
             11       3265.124       9770.197       0.749517       0.712224
             12       2633.205       9421.333       0.781559       0.712224
             13       3119.590       9240.468       0.747607       0.712224
             14       3062.533       9870.259       0.763196       0.712224
             15       2920.946       9355.364       0.762066       0.712224
             16       3137.407       9199.135       0.745682       0.712224
             17       4152.086       8629.781       0.675158       0.712224
             18       3128.192       9227.065       0.746813       0.712224
             19       3208.132       9163.004       0.740676       0.712224
             20       4638.622       8933.980       0.658236       0.712224
             21       3421.628       9556.691       0.736358       0.712224
             22       3063.800       9626.495       0.758571       0.712224
             23       3051.644       9434.205       0.755592       0.712224
             24       3535.726       9166.363       0.721642       0.712224
             25       3074.572       9456.000       0.754634       0.712224
             26       2934.933       9799.852       0.769534       0.712224
             27       2803.703       9532.593       0.772727       0.712224
             28       3253.018       9336.578       0.741611       0.712224
             29       3611.788       9454.961       0.723589       0.712224
             30       3354.230       9629.777       0.741664       0.712224
             31       3555.072       9774.060       0.733286       0.712224
             32       4526.306       8185.833       0.643938       0.712224
             33       4229.189       8271.325       0.661679       0.712224
             34       3555.255       8121.978       0.695540       0.712224
             35       3950.357       7788.120       0.663469       0.712224
             36       4691.634       7371.127       0.611065       0.712224
             37       3694.711       7986.720       0.683711       0.712224
             38       4626.347       7523.289       0.619219       0.712224
             39       3789.493       8378.898       0.688579       0.712224
             40       3478.211       8702.782       0.714456       0.712224
             41       3008.509       8810.300       0.745447       0.712224
             42       4189.668       8733.098       0.675792       0.712224
             43       3453.273       9367.617       0.730653       0.712224
             44       2966.275       8741.702       0.746645       0.712224
             45       2827.461       8775.318       0.756312       0.712224
             46       3060.086       8937.523       0.744942       0.712224
             47       3543.278       8408.774       0.703542       0.712224
             48       4061.242       7673.285       0.653907       0.712224
             49       4358.716       7999.442       0.647300       0.712224
             50       4691.295       8430.981       0.642494       0.712224
             51       4535.029       8238.452       0.644965       0.712224
             52       3557.440       8395.217       0.702372       0.712224
             53       3154.627       8834.451       0.736875       0.712224
             54       3736.557       7804.288       0.676232       0.712224
             55       3411.407       8273.647       0.708054       0.712224
             56       3593.474       8891.624       0.712179       0.712224
             57       4585.457       9520.271       0.674922       0.712224
             58       6967.680       3197.385       0.314546       0.342558
             59       6667.458       3060.436       0.314604       0.342558
             60       6611.135       2705.188       0.290371       0.342558
             61       6349.815       2808.963       0.306696       0.342558
             62       7209.966       3168.627       0.305304       0.342558
             63       6490.078       3199.868       0.330226       0.342558
             64       6514.521       3608.335       0.356454       0.342558
             65       7394.650       3692.928       0.333069       0.342558
             66       6419.106       3605.887       0.359690       0.342558
             67       6766.185       3633.271       0.349371       0.342558
             68       6757.507       3714.287       0.354694       0.342558
             69       6439.387       3592.951       0.358137       0.342558
             70       7262.814       3858.775       0.346963       0.342558
             71       7365.927       4143.804       0.360026       0.342558
             72       7021.410       4539.612       0.392665       0.342558
             73       7316.393       2744.036       0.272755       0.342558
             74       6268.089       2434.047       0.279707       0.342558
             75       6190.841       2566.252       0.293048       0.342558
             76       6407.291       2611.369       0.289552       0.342558
             77       5763.406       2346.557       0.289343       0.342558
             78       6451.090       2700.525       0.295087       0.342558
             79       6230.539       2514.911       0.287568       0.342558
             80       6135.366       2876.768       0.319210       0.342558
             81       6711.127       3520.306       0.344068       0.342558
             82       7994.456       3516.728       0.305505       0.342558
             83       7646.523       3617.101       0.321131       0.342558
             84       8016.136       3526.258       0.305505       0.342558
             85       6946.646       3634.118       0.343465       0.342558
             86       7371.150       3652.211       0.331316       0.342558
             87       6997.042       3806.920       0.352363       0.342558
             88       6922.337       3840.192       0.356811       0.342558
             89       6541.795       3724.198       0.362770       0.342558
             90       6901.842       3600.988       0.342859       0.342558
             91       6731.711       3580.102       0.347185       0.342558
             92       5612.423       3439.771       0.379993       0.342558
             93       5835.422       3394.999       0.367805       0.342558
             94       6030.981       3460.351       0.364580       0.342558
             95       6980.689       3424.294       0.329101       0.342558
             96       6412.914       3579.608       0.358229       0.342558
             97       5997.909       3630.202       0.377042       0.342558
             98       6420.737       3407.774       0.346723       0.342558
             99       6513.142       3547.235       0.352595       0.342558
            100       7196.138       3782.351       0.344524       0.342558
            101       7993.179       3584.121       0.309582       0.342558
            102       6245.426       3104.364       0.332025       0.342558
            103       5757.085       3035.283       0.345218       0.342558
            104       5549.921       3396.497       0.379649       0.342558
            105       5573.487       3451.652       0.382449       0.342558
            106       5932.711       3606.674       0.378082       0.342558
            107       5266.234       3839.296       0.421644       0.342558
            108       5829.934       4235.886       0.420819       0.342558
            109       5652.554       4574.788       0.447310       0.342558
            110       6070.892       3600.111       0.372258       0.342558
            111       6681.476       3059.010       0.314051       0.342558
            112       6840.331       3557.054       0.342110       0.342558
            113       7628.300       3636.315       0.322809       0.342558
            114       6408.036       3533.200       0.355409       0.342558
            115       7748.343       3878.091       0.333558       0.342558
