# Supplementary material for: The role of auxiliary domains in modulating CHD4 activity suggests mechanistic commonality between enzyme families
Source: Nat Commun. 2022 Dec 6;13:7524. doi: 10.1038/s41467-022-35002-0 (PMC9726900; doi:10.1038/s41467-022-35002-0)
Supplement: Supplementary file 6 — source data [file 41467_2022_35002_MOESM6_ESM.zip › smFRET_Source_data/figure_7A/A/CHD4(499-1912) 1mM ATP 200ms/52.dat]

              1       1838.798       4657.772       0.716959       0.716278
              2       1315.285       5156.598       0.796769       0.716278
              3       1381.003       5000.383       0.783589       0.716278
              4       1480.157       4853.311       0.766296       0.716278
              5       1634.065       4881.253       0.749196       0.716278
              6       1540.976       4501.029       0.744956       0.716278
              7       1812.599       4456.174       0.710853       0.716278
              8       1734.514       4348.397       0.714855       0.716278
              9       1627.470       4437.273       0.731651       0.716278
             10       1602.614       4299.820       0.728483       0.716278
             11       2376.364       4500.929       0.654462       0.635833
             12       2302.687       4744.078       0.673228       0.635833
             13       2153.760       4429.509       0.672843       0.635833
             14       2048.870       3732.870       0.645631       0.635833
             15       2256.937       3516.841       0.609106       0.635833
             16       2421.782       4005.738       0.623217       0.635833
             17       2516.658       3736.690       0.597550       0.635833
             18       2875.093       3179.372       0.525128       0.401409
             19       2380.076       2022.571       0.459399       0.401409
             20       3027.611       1736.268       0.364465       0.401409
             21       3039.858       2003.157       0.397214       0.401409
             22       3552.179       2406.223       0.403837       0.401409
             23       3975.149       2470.329       0.383265       0.401409
             24       4288.842       2326.813       0.351713       0.401409
             25       4373.855       2310.150       0.345624       0.401409
             26       4050.128       2220.982       0.354161       0.401409
             27       5084.499       2101.332       0.292427       0.401409
             28       4236.079       2361.520       0.357936       0.401409
             29       4732.818       2264.929       0.323665       0.401409
             30       4800.302       2205.847       0.314844       0.401409
             31       4144.405       2511.351       0.377320       0.401409
             32       4287.968       2236.426       0.342779       0.401409
             33       3475.940       3174.083       0.477304       0.401409
             34       2725.286       2661.460       0.494076       0.401409
             35       2665.743       2567.165       0.490581       0.401409
             36       2808.444       2504.326       0.471379       0.401409
             37       3658.347       2398.790       0.396027       0.401409
             38       3653.841       2459.096       0.402277       0.401409
             39       3502.368       2369.321       0.403516       0.401409
             40       4011.706       2420.023       0.376263       0.401409
             41       3637.166       2245.420       0.381706       0.401409
             42       3528.490       2464.568       0.411237       0.401409
             43       3576.195       2366.595       0.398230       0.401409
             44       3822.073       1917.032       0.334030       0.401409
             45       3758.567       1569.489       0.294571       0.401409
             46       3727.246       2100.776       0.360461       0.401409
             47       4146.917       1636.757       0.282996       0.183803
             48       5375.039        714.812       0.117378       0.183803
             49       5389.352        820.873       0.132181       0.183803
             50       5435.293        668.430       0.109512       0.183803
             51       5307.937        624.791       0.105313       0.183803
             52       5542.896        680.873       0.109399       0.183803
             53       5315.713        786.075       0.128827       0.183803
             54       6230.838        580.579       0.085236       0.183803
             55       5789.582        768.981       0.117248       0.183803
             56       4731.265       2019.281       0.299129       0.183803
             57       4736.005       1684.138       0.262321       0.183803
             58       4668.430       2115.608       0.311851       0.183803
             59       4728.669       1718.253       0.266523       0.183803
             60       4104.149       2191.828       0.348132       0.401409
             61       2701.999       2433.477       0.473856       0.401409
             62       1586.071       4584.386       0.742957       0.716278
             63       1680.187       4519.849       0.729004       0.716278
             64       1950.242       4243.743       0.685139       0.716278
             65       1904.454       4724.730       0.712717       0.716278
             66       2001.531       4663.873       0.699714       0.716278
             67       2195.957       4629.742       0.678281       0.716278
             68       1913.733       4500.130       0.701626       0.716278
             69       2571.029       4217.549       0.621271       0.635833
             70       2258.185       4428.748       0.662299       0.635833
             71       2405.258       4437.725       0.648507       0.635833
             72       2442.731       4135.905       0.628687       0.635833
             73       2477.194       4113.291       0.624126       0.635833
             74       2646.235       3234.183       0.549992       0.635833
             75       3917.076       1710.101       0.303900       0.401409
             76       2592.000       4251.936       0.621271       0.635833
             77       2094.155       4716.249       0.692506       0.635833
             78       2277.402       4845.470       0.680269       0.635833
             79       2472.264       4897.292       0.664530       0.635833
             80       2566.815       4921.800       0.657238       0.635833
             81       1822.927       4915.032       0.729454       0.635833
             82       2701.948       4921.799       0.645588       0.635833
             83       2104.012       4913.965       0.700197       0.635833
             84       2329.574       5015.998       0.682860       0.635833
             85       2379.906       5447.542       0.695954       0.635833
             86       2923.049       3609.321       0.552529       0.635833
             87       3087.600       3470.441       0.529189       0.635833
             88       2821.886       3701.929       0.567449       0.635833
             89       2383.985       3960.906       0.624267       0.635833
             90       3353.601       2916.083       0.465108       0.401409
             91       2784.828       3000.234       0.518617       0.401409
             92       3091.763       3005.021       0.492886       0.401409
             93       3602.693       2612.637       0.420354       0.401409
             94       2675.945       3486.265       0.565749       0.401409
             95       4239.060       2161.119       0.337665       0.401409
             96       4327.438       2462.884       0.362705       0.401409
             97       3581.415       3126.631       0.466102       0.401409
             98       2767.531       2635.465       0.487778       0.401409
             99       2529.806       4225.973       0.625535       0.635833
            100       2422.464       4278.622       0.638497       0.635833
            101       2720.921       4433.266       0.619674       0.635833
            102       2625.970       4046.673       0.606457       0.635833
            103       2380.920       4294.262       0.643318       0.635833
            104       2591.232       4210.317       0.619023       0.635833
            105       2593.583       4101.013       0.612586       0.635833
            106       2097.488       3477.542       0.623771       0.635833
            107       2403.678       4016.254       0.625591       0.635833
            108       2667.929       3896.240       0.593562       0.635833
            109       2340.863       3915.229       0.625827       0.635833
            110       1600.544       4961.859       0.756104       0.716278
            111       1669.009       5437.463       0.765142       0.716278
            112       1411.445       4923.248       0.777188       0.716278
            113       1697.532       5153.547       0.752224       0.716278
            114       1436.524       5050.412       0.778551       0.716278
            115       1506.482       5246.780       0.776925       0.716278
            116       1809.856       4415.862       0.709294       0.716278
            117       2173.312       4409.497       0.669850       0.635833
            118       2697.889       3940.192       0.593574       0.635833
            119       2439.727       4085.978       0.626136       0.635833
            120       1920.020       4230.285       0.687817       0.635833
            121       2179.587       4672.243       0.681897       0.635833
            122       2722.912       4076.713       0.599550       0.635833
            123       2594.822       4867.878       0.652294       0.635833
            124       2425.248       4836.008       0.666002       0.635833
            125       2571.550       4679.565       0.645358       0.635833
            126       2671.804       4563.499       0.630727       0.635833
            127       2599.571       4485.391       0.633086       0.635833
            128       2491.590       4467.364       0.641959       0.635833
            129       2731.988       4685.013       0.631659       0.635833
            130       2577.761       4720.896       0.646817       0.635833
            131       2618.196       4542.104       0.634345       0.635833
            132       2447.419       4613.980       0.653409       0.635833
            133       2006.470       5395.000       0.728909       0.716278
            134       2127.474       5263.057       0.712135       0.716278
            135       2029.222       5283.306       0.722501       0.716278
            136       2194.355       4821.608       0.687234       0.716278
            137       2049.487       5251.067       0.719270       0.716278
            138       1967.391       5501.367       0.736584       0.716278
            139       2139.688       5293.494       0.712144       0.716278
            140       2618.095       4573.897       0.635971       0.635833
            141       2493.621       4849.455       0.660412       0.635833
            142       2521.086       4952.930       0.662687       0.635833
            143       2442.875       4867.181       0.665820       0.635833
            144       2369.526       4858.838       0.672191       0.635833
            145       2354.664       4884.574       0.674736       0.635833
            146       2485.342       4903.511       0.663636       0.635833
            147       2867.409       4916.689       0.631632       0.635833
            148       2481.481       4832.979       0.660743       0.635833
            149       2163.695       4931.208       0.695035       0.716278
            150       2275.296       4975.236       0.686189       0.716278
            151       1611.472       4555.894       0.738710       0.716278
            152       1832.822       4631.242       0.716460       0.716278
            153       1643.872       4596.614       0.736579       0.716278
            154       1556.568       4719.652       0.751990       0.716278
            155       2144.635       4307.334       0.667600       0.716278
            156       1784.444       4794.567       0.728767       0.716278
            157       1509.572       4722.940       0.757791       0.716278
            158       1706.253       4570.914       0.728181       0.716278
            159       1741.310       4573.500       0.724250       0.716278
            160       2437.196       4263.498       0.636277       0.716278
            161       1762.143       4406.231       0.714326       0.716278
            162       1282.160       4396.378       0.774209       0.716278
            163       1652.448       4134.444       0.714450       0.716278
            164       1247.107       4407.565       0.779455       0.716278
            165       1731.344       4328.970       0.714314       0.716278
            166       2107.828       3913.214       0.649923       0.716278
            167       1823.488       4013.498       0.687598       0.716278
            168       2369.931       5528.544       0.699951       0.716278
            169       2206.989       5735.418       0.722126       0.716278
            170       1856.616       5516.268       0.748183       0.716278
            171       1866.822       5641.193       0.751356       0.716278
            172       2344.330       5643.650       0.706518       0.716278
            173       1965.521       5736.989       0.744821       0.716278
            174       1869.774       5552.963       0.748102       0.716278
            175       2435.648       5287.361       0.684625       0.716278
            176       2486.756       5422.732       0.685598       0.716278
            177       2344.398       5307.581       0.693622       0.716278
            178       2586.413       5163.569       0.666269       0.716278
            179       2471.635       5462.082       0.688464       0.716278
            180       2484.069       5075.792       0.671413       0.716278
            181       2440.585       4942.085       0.669417       0.716278
            182       1384.716       5088.722       0.786093       0.716278
            183       2107.473       5114.721       0.708195       0.716278
            184       2162.868       4706.278       0.685133       0.716278
            185       1791.945       4898.192       0.732151       0.716278
            186       2124.837       4943.389       0.699382       0.716278
            187       2153.044       4905.039       0.694953       0.716278
            188       1942.701       5432.384       0.736586       0.716278
            189       1947.387       5592.226       0.741713       0.716278
            190       1899.119       5414.199       0.740320       0.716278
            191       1796.242       5126.387       0.740526       0.716278
            192       1432.598       5094.772       0.780525       0.716278
            193       1820.972       5160.473       0.739170       0.716278
            194       1400.858       5096.201       0.784386       0.716278
            195       2080.756       4926.369       0.703051       0.716278
            196       2263.899       5069.102       0.691273       0.716278
            197       2111.952       4277.802       0.669478       0.716278
            198       2100.807       4071.349       0.659632       0.716278
            199       2091.999       4203.392       0.667694       0.716278
            200       1445.326       4293.588       0.748153       0.716278
            201       1325.525       4493.033       0.772190       0.716278
            202       2056.161       5591.094       0.731124       0.716278
            203       2551.813       4494.096       0.637831       0.716278
