# Supplementary material for: The role of auxiliary domains in modulating CHD4 activity suggests mechanistic commonality between enzyme families
Source: Nat Commun. 2022 Dec 6;13:7524. doi: 10.1038/s41467-022-35002-0 (PMC9726900; doi:10.1038/s41467-022-35002-0)
Supplement: Supplementary file 6 — source data [file 41467_2022_35002_MOESM6_ESM.zip › smFRET_Source_data/figure_7A/A/CHD4(499-1912) 1mM ATP 200ms/46.dat]

              1       1703.862       2028.061       0.543436       0.478645
              2       1972.258       2099.921       0.515675       0.478645
              3       1450.592       2864.460       0.663830       0.735580
              4        841.675       2909.957       0.775651       0.735580
              5        424.103       2988.589       0.875728       0.735580
              6        629.201       3172.682       0.834503       0.735580
              7        878.989       3135.481       0.781045       0.735580
              8        524.665       3193.092       0.858876       0.735580
              9        829.165       3149.910       0.791619       0.735580
             10        499.739       3145.755       0.862916       0.735580
             11        166.899       3228.649       0.950848       0.735580
             12        210.079       3729.146       0.946670       0.735580
             13        633.799       2226.866       0.778444       0.735580
             14        767.884       2280.520       0.748103       0.735580
             15       1250.702       2258.172       0.643560       0.735580
             16       1685.851       2377.874       0.585146       0.735580
             17       1927.379       2565.509       0.571016       0.735580
             18       1265.045       2242.704       0.639357       0.735580
             19       1654.590       2372.911       0.589177       0.735580
             20       1448.006       2410.409       0.624715       0.735580
             21       1148.006       2595.627       0.693344       0.735580
             22       1574.532       3499.876       0.689711       0.735580
             23        929.556       3357.120       0.783152       0.735580
             24       1692.444       2870.199       0.629065       0.735580
             25       2803.452       2101.033       0.428390       0.377027
             26       2889.943       2049.544       0.414930       0.377027
             27       2695.285       2022.958       0.428752       0.377027
             28       2647.654       1736.720       0.396116       0.377027
             29       2750.603       1762.690       0.390555       0.377027
             30       2485.001       1971.264       0.442358       0.377027
             31       2582.244       1987.881       0.434973       0.377027
             32       3256.318       1855.083       0.362930       0.377027
             33       3250.481       2029.118       0.384332       0.377027
             34       2699.522       1780.470       0.397427       0.377027
             35       2968.720       1890.015       0.388993       0.377027
             36       3249.537       1849.779       0.362750       0.377027
             37       3408.354       1641.932       0.325117       0.377027
             38       3367.463       2140.451       0.388614       0.377027
             39       3221.094       1995.308       0.382507       0.377027
             40       3220.805       1836.987       0.363199       0.377027
             41       2755.490       1935.805       0.412638       0.377027
             42       2268.553       1732.310       0.432984       0.377027
             43       2831.036       1591.856       0.359913       0.377027
             44       2511.452       1432.867       0.363274       0.377027
             45       2592.173       1666.353       0.391298       0.377027
             46       2403.439       1448.816       0.376096       0.377027
             47       3300.148       1380.550       0.294945       0.377027
             48       3399.533       1260.109       0.270430       0.377027
             49       3276.362       1706.877       0.342524       0.377027
             50       3204.207       1679.872       0.343949       0.377027
             51       3095.532       1686.100       0.352620       0.377027
             52       3083.909       1460.924       0.321447       0.377027
             53       3115.840       1692.383       0.351977       0.377027
             54       3301.400       1756.849       0.347324       0.377027
             55       3301.656       1575.170       0.322991       0.377027
             56       2954.199        599.535       0.168706       0.127131
             57       3443.695        529.597       0.133289       0.127131
             58       2966.284       1068.464       0.264816       0.288050
             59       2773.784       1310.856       0.320923       0.288050
             60       2900.195       1229.479       0.297718       0.288050
             61       2786.980       1222.050       0.304824       0.288050
             62       2558.772       1114.663       0.303439       0.288050
             63       2338.678       1031.732       0.306115       0.288050
             64       2627.662       1082.094       0.291689       0.288050
             65       2123.955       1100.488       0.341295       0.288050
             66       2540.916       1174.734       0.316158       0.288050
             67       2049.438       1124.648       0.354322       0.288050
             68       2246.280       1074.738       0.323617       0.288050
             69       2410.691        990.540       0.291230       0.288050
             70       3581.200       1250.749       0.258850       0.288050
             71       3628.585       1349.526       0.271092       0.288050
             72       4283.775       1683.777       0.282155       0.288050
             73       4245.456       1577.017       0.270850       0.288050
             74       3664.125       1357.462       0.270325       0.288050
             75       3954.921       1412.926       0.263220       0.288050
             76       4222.151       1569.357       0.270976       0.288050
             77       4088.866       1657.591       0.288454       0.288050
             78       3169.524       1405.691       0.307240       0.288050
             79       3092.337       1263.576       0.290083       0.288050
             80       3105.333       1379.786       0.307636       0.288050
             81       3189.365       1355.600       0.298264       0.288050
             82       2824.069       1369.902       0.326636       0.288050
             83       2954.897       1293.325       0.304439       0.288050
             84       3397.938       1037.475       0.233907       0.288050
             85       3344.702       1340.266       0.286078       0.288050
             86       3613.940       1205.344       0.250109       0.288050
             87       3288.028       1449.419       0.305949       0.288050
             88       3034.910       1608.037       0.346340       0.288050
             89       3608.365       1620.216       0.309877       0.288050
             90       3685.239       1502.199       0.289584       0.288050
             91       3428.045       1377.302       0.286619       0.288050
             92       3756.333       1813.136       0.325549       0.288050
             93       3283.317       2148.589       0.395550       0.377027
             94       3182.562       1854.679       0.368193       0.377027
             95       1721.897       2045.659       0.542967       0.478645
             96       2396.213       1851.316       0.435857       0.478645
             97       2944.477       1434.486       0.327586       0.377027
             98       3538.838       1273.483       0.264630       0.377027
             99       2799.250       1552.582       0.356765       0.377027
            100       2380.348       1762.505       0.425433       0.377027
            101       2458.203       1750.625       0.415941       0.377027
            102       2578.538       1897.285       0.423896       0.377027
            103       2921.917       1506.800       0.340234       0.377027
            104       2552.178       1914.524       0.428621       0.377027
            105       2980.742       2291.542       0.434639       0.377027
            106       3512.736       1636.460       0.317809       0.288050
            107       3284.987       1620.451       0.330338       0.288050
            108       3457.555       1598.808       0.316197       0.288050
            109       3614.627       1521.090       0.296179       0.288050
            110       3520.856       1609.241       0.313686       0.288050
            111       4234.045       1721.928       0.289110       0.288050
            112       3553.655       1527.122       0.300569       0.288050
            113       2507.165       1161.234       0.316551       0.288050
            114       3075.163       1000.895       0.245555       0.288050
            115       3338.703       1387.373       0.293557       0.288050
            116       3128.279       1526.167       0.327895       0.288050
            117       3456.004       1828.580       0.346022       0.377027
            118       3032.123       1640.703       0.351116       0.377027
            119       3166.881       1515.317       0.323634       0.377027
            120       2784.517       1686.246       0.377172       0.377027
            121       2742.540       1617.037       0.370916       0.377027
            122       2894.967       1850.525       0.389954       0.377027
            123       2860.785       1681.369       0.370170       0.377027
            124       2740.244       1454.494       0.346742       0.377027
            125       2815.430       1620.044       0.365247       0.377027
            126       2557.859       1632.733       0.389619       0.377027
            127       2550.219       1589.139       0.383909       0.377027
            128       2825.417       1427.138       0.335595       0.377027
            129       3086.748       1430.094       0.316614       0.377027
            130       2414.890       1954.270       0.447287       0.377027
            131       2497.035       1645.212       0.397179       0.377027
            132       2862.178       1546.705       0.350816       0.377027
            133       2707.086       1606.534       0.372433       0.377027
            134       2943.787       1397.537       0.321915       0.377027
            135       2283.969       1312.513       0.364944       0.377027
            136       1789.714       1503.647       0.456569       0.478645
            137       1805.875       1505.205       0.454596       0.478645
            138       1390.483       1452.613       0.510927       0.478645
            139       2472.692       1398.479       0.361255       0.478645
            140       1719.538       1577.739       0.478498       0.478645
            141       1417.339       1593.436       0.529244       0.478645
            142       2180.678       1784.270       0.450011       0.478645
            143       1470.639       1433.096       0.493535       0.478645
            144       1807.298       1562.696       0.463709       0.478645
            145       2029.049       1785.843       0.468124       0.478645
            146       1942.382       1885.375       0.492553       0.478645
            147       1311.684        856.778       0.395109       0.478645
            148       1364.655       1214.635       0.470918       0.478645
            149       1693.951       1578.457       0.482353       0.478645
            150       1359.274       1209.448       0.470836       0.478645
            151       1721.291       1503.923       0.466302       0.478645
            152       1656.643       1695.903       0.505855       0.478645
            153       1398.098       1990.902       0.587460       0.478645
            154        974.884        720.772       0.425070       0.478645
            155       1035.653        971.993       0.484146       0.478645
            156       1328.183       1108.810       0.454991       0.478645
            157       1043.392       1078.082       0.508176       0.478645
            158       1155.581       1196.431       0.508684       0.478645
            159       1228.496        962.223       0.439227       0.478645
            160        170.430       1383.014       0.890289       0.735580
            161         24.009       1303.056       0.981908       0.735580
            162       1253.830       1186.834       0.486275       0.478645
            163       1772.073       1189.644       0.401674       0.377027
            164       1717.929       1188.165       0.408853       0.377027
            165       1974.625       1215.870       0.381091       0.377027
            166       1803.836       1003.717       0.357506       0.377027
            167       1987.243        820.705       0.292279       0.377027
            168       2024.814       1009.797       0.332760       0.377027
            169       1594.444       1503.247       0.485280       0.478645
            170       2027.096       1361.775       0.401837       0.478645
            171       1669.662       1359.256       0.448759       0.478645
            172       1506.674       1301.991       0.463562       0.478645
            173       1251.024       1261.871       0.502158       0.478645
            174        989.890       1230.866       0.554256       0.478645
            175       1042.256       1381.626       0.570005       0.478645
            176        698.411       1556.842       0.690318       0.735580
            177       1364.948       1639.928       0.545756       0.478645
            178       1479.924       1888.750       0.560681       0.478645
            179       1599.148       1485.328       0.481550       0.478645
            180       1549.011       1267.273       0.449981       0.478645
            181       1479.979       1211.650       0.450155       0.478645
            182       2066.704       1023.555       0.331220       0.478645
            183       1433.449       1177.911       0.451072       0.478645
            184       1445.056       1182.493       0.450037       0.478645
            185       1562.037       1299.688       0.454162       0.478645
            186       1354.339       1333.223       0.496071       0.478645
            187       1646.449       1570.510       0.488197       0.478645
            188       1310.438       1323.471       0.502474       0.478645
            189       1669.230       1238.497       0.425933       0.377027
            190       1780.313       1037.372       0.368165       0.377027
            191       1564.977       1075.656       0.407348       0.377027
            192       1411.757        862.015       0.379112       0.377027
            193       1599.846       1033.114       0.392377       0.377027
            194       1479.040       1015.678       0.407131       0.377027
            195       1181.400        955.745       0.447206       0.377027
            196       1596.735        695.966       0.303557       0.377027
            197       1514.538        938.571       0.382605       0.377027
            198       1244.082       1139.557       0.478074       0.478645
            199       1304.063       1096.485       0.456765       0.478645
            200       1537.854       1222.631       0.442904       0.478645
            201       1355.369       1222.249       0.474178       0.478645
            202       1407.969       1180.079       0.455973       0.478645
            203       1871.007       1257.881       0.402022       0.478645
            204       1511.268       1173.388       0.437072       0.478645
            205       1221.382       1204.039       0.496425       0.478645
            206        858.336       1485.120       0.633731       0.478645
            207       1103.001       1233.784       0.527984       0.478645
            208       1235.281       1425.382       0.535724       0.478645
            209       1087.832       1275.140       0.539634       0.478645
            210       1052.034       1170.624       0.526677       0.478645
            211        736.758        741.793       0.501703       0.478645
            212       1250.438        888.248       0.415324       0.478645
            213       2470.872        982.356       0.284475       0.288050
            214       2892.720        616.366       0.175648       0.288050
            215       2107.472       1034.259       0.329200       0.288050
            216       2663.457       1011.831       0.275307       0.288050
            217       2829.219        953.591       0.252085       0.288050
            218       3553.168        853.972       0.193770       0.288050
            219       2337.779        863.605       0.269760       0.288050
            220       2264.979       1215.270       0.349190       0.288050
            221       3076.556       1058.072       0.255905       0.288050
            222       2153.280        975.013       0.311676       0.288050
            223       1780.100       1445.596       0.448150       0.377027
            224       2962.914       1266.130       0.299389       0.377027
            225       2655.822       1468.438       0.356049       0.377027
            226       2259.030       1781.413       0.440896       0.377027
            227       3051.731        370.390       0.108234       0.127131
            228       2702.256        292.829       0.097770       0.127131
            229       3028.438        448.699       0.129043       0.127131
            230       1998.106        729.216       0.267374       0.288050
            231       1869.228        808.254       0.301871       0.288050
            232       2235.724        764.553       0.254828       0.288050
            233       1885.715        769.367       0.289771       0.288050
            234       2581.127        733.791       0.221360       0.288050
            235       2511.604        831.202       0.248654       0.288050
            236       2317.769        865.551       0.271902       0.288050
            237       2316.343        814.385       0.260126       0.288050
            238       2296.257        807.729       0.260223       0.288050
            239       2513.393        795.163       0.240335       0.288050
            240       2445.043        917.537       0.272867       0.288050
            241       2742.349       1308.884       0.323083       0.288050
            242       2760.630       2045.913       0.425652       0.288050
            243       2787.909       1406.447       0.335319       0.288050
            244       2682.689       1043.545       0.280054       0.288050
            245       2266.943        791.678       0.258835       0.288050
            246       2048.213        824.971       0.287128       0.288050
            247       1792.003        817.782       0.313352       0.288050
            248       2254.282        853.395       0.274609       0.288050
            249       2823.213        789.684       0.218574       0.288050
            250       2779.626        747.895       0.212017       0.288050
            251       2557.367        796.798       0.237555       0.288050
            252       2590.229        805.540       0.237219       0.288050
            253       3201.974        966.845       0.231923       0.288050
            254       2848.506        767.720       0.212299       0.288050
            255       3215.843       1422.177       0.306634       0.288050
            256       3297.752       1349.313       0.290358       0.288050
            257       3127.103       1600.647       0.338564       0.288050
            258       2976.745       1555.160       0.343158       0.288050
            259       3340.577       1380.571       0.292423       0.288050
            260       2989.039       1544.671       0.340708       0.288050
            261       3191.862       1475.980       0.316202       0.288050
            262       4007.312       1219.841       0.233366       0.288050
            263       3227.407       1037.755       0.243310       0.288050
            264       2974.375       1335.106       0.309807       0.288050
            265       3413.854       1993.413       0.368655       0.288050
            266       3017.436       1328.173       0.305636       0.288050
            267       2997.373       1341.866       0.309240       0.288050
            268       2330.020       1372.474       0.370689       0.377027
            269       2263.263       1346.391       0.372997       0.377027
            270       2185.559       1235.762       0.361194       0.377027
            271       2031.151       1452.380       0.416928       0.377027
            272       2168.537       1356.422       0.384805       0.377027
            273       2446.285       1367.747       0.358609       0.377027
            274       2205.409       1459.661       0.398263       0.377027
            275       3174.739        348.946       0.099029       0.127131
            276       2792.632        897.770       0.243272       0.288050
            277       2083.941        949.308       0.312967       0.288050
            278       1900.249        952.563       0.333903       0.288050
            279       1967.020        918.846       0.318395       0.288050
            280       2004.102        823.682       0.291282       0.288050
            281       2130.702        852.396       0.285742       0.288050
            282       2115.362        742.491       0.259807       0.288050
            283       2148.092        782.856       0.267100       0.288050
            284       2274.788        801.072       0.260438       0.288050
            285       1880.458        828.232       0.305768       0.288050
            286       2210.592        789.952       0.263270       0.288050
            287       2401.526        614.384       0.203714       0.288050
            288       2197.392        823.508       0.272603       0.288050
            289       2920.724        813.869       0.217927       0.288050
            290       3132.367        710.957       0.184985       0.127131
            291       3572.280        759.458       0.175324       0.127131
            292       2959.520       1142.213       0.278471       0.127131
            293       3292.740         39.436       0.011835       0.127131
            294       3078.513        133.303       0.041504       0.127131
            295       3123.209        204.603       0.061483       0.127131
            296       2929.401        340.697       0.104186       0.127131
            297       3263.390        291.509       0.082002       0.127131
            298       2917.346        155.808       0.050700       0.127131
            299       3082.884        156.692       0.048368       0.127131
            300       3162.344        258.001       0.075431       0.127131
