# Supplementary material for: The role of auxiliary domains in modulating CHD4 activity suggests mechanistic commonality between enzyme families
Source: Nat Commun. 2022 Dec 6;13:7524. doi: 10.1038/s41467-022-35002-0 (PMC9726900; doi:10.1038/s41467-022-35002-0)
Supplement: Supplementary file 6 — source data [file 41467_2022_35002_MOESM6_ESM.zip › smFRET_Source_data/figure_7A/A/CHD4(499-1912) 1mM ATP 200ms/85.dat]

              1       2841.210       7067.846       0.713271       0.795331
              2       1016.577       8740.615       0.895813       0.795331
              3       1093.672       8337.031       0.884031       0.795331
              4       1595.764       7382.482       0.822263       0.795331
              5       1238.729       6131.047       0.831918       0.795331
              6       1674.535       5643.375       0.771173       0.795331
              7       1964.394       5634.629       0.741494       0.795331
              8       2068.573       5737.640       0.735009       0.795331
              9       2155.710       5720.379       0.726297       0.795331
             10       2160.378       5419.867       0.714999       0.795331
             11       2473.976       5321.671       0.682646       0.795331
             12       2027.398       5639.715       0.735572       0.795331
             13       2250.284       5517.799       0.710317       0.795331
             14       2229.382       5576.494       0.714397       0.795331
             15       2315.613       5262.903       0.694450       0.795331
             16       2218.522       5428.963       0.709902       0.795331
             17       1967.625       6150.071       0.757613       0.795331
             18       2087.169       6051.963       0.743564       0.795331
             19       2565.428       6880.333       0.728404       0.795331
             20       2778.038       7027.978       0.716701       0.795331
             21       2892.689       6263.955       0.684089       0.795331
             22       2371.711       6165.558       0.722193       0.795331
             23       2241.324       6718.949       0.749860       0.795331
             24       1645.272       6737.080       0.803722       0.795331
             25       2172.781       7184.985       0.767810       0.795331
             26       2635.621       6842.145       0.721915       0.795331
             27       2103.661       7134.269       0.772280       0.795331
             28       2284.439       6702.890       0.745816       0.795331
             29       2242.582       7307.931       0.765187       0.795331
             30       2332.154       7191.404       0.755117       0.795331
             31       3408.642       6217.865       0.645911       0.624098
             32       3479.530       6153.584       0.638795       0.624098
             33       3031.391       6117.800       0.668671       0.624098
             34       3800.790       6970.979       0.647153       0.624098
             35       2781.468       6360.060       0.695733       0.624098
             36       2111.474       6919.773       0.766203       0.624098
             37       2549.798       6848.514       0.728696       0.624098
             38       3222.181       6518.817       0.669215       0.624098
             39       3198.188       6484.440       0.669698       0.624098
             40       3439.934       6260.345       0.645378       0.624098
             41       3065.423       6576.794       0.682083       0.624098
             42       3473.741       6175.465       0.639997       0.624098
             43       3243.060       6402.977       0.663794       0.624098
             44       3211.137       6278.014       0.661599       0.624098
             45       3663.754       5982.359       0.620183       0.624098
             46       4386.311       5802.671       0.569504       0.624098
             47       3209.527       6659.546       0.674789       0.624098
             48       2153.108       9198.948       0.810333       0.795331
             49       1980.078       8984.472       0.819411       0.795331
             50       2287.709       9025.747       0.797789       0.795331
             51       2351.331      10113.605       0.811364       0.795331
             52       2043.567      10319.002       0.834697       0.795331
             53       2185.526       9899.344       0.819152       0.795331
             54       1998.148       9947.408       0.832729       0.795331
             55       1759.705       9634.579       0.845562       0.795331
             56       1940.316       9628.966       0.832287       0.795331
             57       1792.800       9701.073       0.844021       0.795331
             58       1868.092      10096.776       0.843869       0.795331
             59       1801.526       9511.383       0.840755       0.795331
             60       1986.430      10239.538       0.837524       0.795331
             61       1449.051      10481.876       0.878547       0.795331
             62       2106.658      10373.751       0.831203       0.795331
             63       1877.782      10497.167       0.848259       0.795331
             64       1396.468       9779.493       0.875047       0.795331
             65       1551.394       9370.723       0.857958       0.795331
             66       1325.868       6076.092       0.820876       0.795331
             67       1233.655       7084.583       0.851693       0.795331
             68       1926.012       9012.880       0.823930       0.795331
             69       2268.731       8915.821       0.797155       0.795331
             70       2322.672       8823.718       0.791621       0.795331
             71       2183.334       8453.876       0.794746       0.795331
             72       1967.762       8543.819       0.812801       0.795331
             73       2903.612       8830.451       0.752548       0.795331
             74       2248.345       9660.607       0.811205       0.795331
             75       2028.417       8590.529       0.808981       0.795331
             76       2090.060       8485.576       0.802370       0.795331
             77       2220.358       7992.501       0.782592       0.795331
             78       1909.380       8092.672       0.809101       0.795331
             79       2099.772       8338.654       0.798842       0.795331
             80       1908.764       7901.577       0.805433       0.795331
             81       1987.650       8173.823       0.804393       0.795331
             82       2073.746       8533.301       0.804494       0.795331
             83       2559.441       8372.818       0.765882       0.795331
             84       2738.914       8678.591       0.760113       0.795331
             85       2581.183       9022.429       0.777553       0.795331
             86       2628.295       8976.701       0.773520       0.795331
             87       1964.858       8640.722       0.814734       0.795331
             88       1856.028       8769.289       0.825320       0.795331
             89       1986.505       8739.140       0.814789       0.795331
             90       2188.152       9091.101       0.806002       0.795331
             91       1689.226       8389.402       0.832395       0.795331
             92       1841.014       8527.786       0.822447       0.795331
             93       1205.498       8450.223       0.875152       0.795331
             94       1434.936       8419.763       0.854391       0.795331
             95       1548.358       8407.402       0.844476       0.795331
             96       1376.199       8530.289       0.861081       0.795331
             97       1646.435       8455.771       0.837022       0.795331
             98       1251.344       8465.705       0.871222       0.795331
             99       1399.443       8443.695       0.857826       0.795331
            100       2521.525       7788.608       0.755432       0.795331
            101       2084.961       8235.588       0.797980       0.795331
            102       1954.876       8270.740       0.808826       0.795331
            103       1621.976       7770.901       0.827319       0.795331
            104       1523.055       7868.024       0.837819       0.795331
            105       1554.426       7703.859       0.832104       0.795331
            106       1718.026       7989.181       0.823015       0.795331
            107       1634.952       7662.846       0.824157       0.795331
            108       1652.996       7790.784       0.824965       0.795331
            109       1567.182       7017.460       0.817444       0.795331
            110       2858.419       6714.633       0.701410       0.624098
            111       4022.835       6886.475       0.631248       0.624098
            112       3788.662       6798.315       0.642139       0.624098
            113       3979.897       6767.066       0.629672       0.624098
            114       4205.850       6609.122       0.611109       0.624098
            115       3062.827       6908.638       0.692841       0.624098
            116       3196.148       6679.515       0.676361       0.624098
            117       2739.430       6125.266       0.690973       0.624098
            118       2668.736       5840.473       0.686371       0.624098
            119       2697.776       5028.652       0.650838       0.624098
            120       3334.567       4180.117       0.556260       0.624098
            121       4199.622       5039.844       0.545469       0.624098
            122       3329.368       7615.122       0.695795       0.624098
            123       3350.978       7431.044       0.689207       0.624098
            124       3450.199       6567.063       0.655575       0.624098
            125       4424.242       6194.741       0.583365       0.624098
            126       3413.944       6605.666       0.659274       0.624098
            127       4031.197       5612.402       0.581982       0.624098
            128       2704.797       4854.965       0.642211       0.624098
            129       2886.760       4774.518       0.623201       0.624098
            130       2491.341       4607.800       0.649064       0.624098
            131       2993.702       5107.542       0.630464       0.624098
            132       4175.931       4673.667       0.528122       0.624098
            133       3926.196       5529.766       0.584791       0.624098
            134       3099.686       6266.692       0.669062       0.624098
            135       3150.819       6404.326       0.670249       0.624098
            136       4950.273       6206.603       0.556303       0.624098
            137       3586.113       6190.317       0.633188       0.624098
            138       4076.045       6382.739       0.610275       0.624098
            139       4188.690       6192.100       0.596496       0.624098
            140       4286.969       5148.652       0.545661       0.624098
            141       4424.339       5010.556       0.531066       0.458201
            142       5635.998       4951.279       0.467663       0.458201
            143       6389.731       5065.266       0.442188       0.458201
            144       6185.452       5356.584       0.464093       0.458201
            145       6605.793       5379.559       0.448844       0.458201
            146       6977.322       5299.865       0.431684       0.458201
            147       6737.714       5364.349       0.443259       0.458201
            148       6724.394       5291.068       0.440355       0.458201
            149       7047.764       4985.414       0.414306       0.458201
            150       6372.047       4486.145       0.413158       0.458201
            151       6592.992       4790.576       0.420833       0.458201
            152       6120.759       4494.637       0.423407       0.458201
            153       6222.290       4440.526       0.416450       0.458201
            154       5531.155       4625.796       0.455432       0.458201
            155       4889.347       4885.263       0.499791       0.458201
            156       4923.733       4649.524       0.485678       0.458201
            157       5165.067       4496.726       0.465413       0.458201
            158       5465.399       5004.814       0.478005       0.458201
            159       5533.227       4861.869       0.467708       0.458201
            160       4771.157       4475.726       0.484025       0.458201
            161       5022.395       4765.241       0.486863       0.458201
            162       5300.949       4648.607       0.467218       0.458201
            163       5452.498       4944.598       0.475575       0.458201
            164       5049.631       4680.681       0.481041       0.458201
            165       4070.651       5421.374       0.571150       0.624098
            166       3070.141       5303.137       0.633341       0.624098
            167       3214.461       4810.698       0.599452       0.624098
            168       3770.840       4962.920       0.568246       0.624098
            169       3172.803       4796.486       0.601871       0.624098
            170       3456.131       4948.528       0.588784       0.624098
            171       4537.624       4908.059       0.519609       0.458201
            172       5080.731       5036.019       0.497790       0.458201
            173       4622.606       5305.144       0.534375       0.458201
            174       4878.085       5193.971       0.515681       0.458201
            175       4737.006       4897.822       0.508346       0.458201
            176       4178.764       5589.469       0.572209       0.458201
            177       4644.867       5280.881       0.532039       0.458201
            178       4769.845       5122.046       0.517802       0.458201
            179       4475.490       4934.691       0.524399       0.458201
            180       4220.081       4908.359       0.537700       0.458201
            181       4043.786       4045.800       0.500125       0.458201
            182       4677.374       3986.851       0.460151       0.458201
            183       5643.742       3515.998       0.383853       0.458201
            184       4975.218       3429.491       0.408044       0.458201
            185       4637.470       4155.724       0.472607       0.458201
            186       4747.897       4233.328       0.471353       0.458201
            187       4766.796       4250.685       0.471383       0.458201
            188       4706.891       4406.802       0.483536       0.458201
            189       4799.719       3918.465       0.449459       0.458201
            190       5186.253       4107.328       0.441953       0.458201
            191       5188.860       4031.316       0.437228       0.458201
            192       5461.405       3754.131       0.407370       0.458201
            193       5207.309       3983.813       0.433441       0.458201
            194       5470.844       3965.225       0.420220       0.458201
            195       5302.631       3910.912       0.424474       0.458201
            196       5566.714       3661.451       0.396769       0.458201
            197       6018.262       3525.050       0.369374       0.458201
            198       4968.503       4026.291       0.447625       0.458201
            199       3939.693       4391.737       0.527129       0.458201
            200       3840.651       4198.152       0.522236       0.458201
            201       4161.779       3366.734       0.447198       0.458201
            202       3845.481       3954.183       0.506968       0.458201
            203       3708.960       4468.984       0.546468       0.624098
            204       3156.883       4451.770       0.585093       0.624098
            205       2964.618       4729.751       0.614703       0.624098
            206       3705.429       4970.300       0.572897       0.624098
            207       3116.155       4632.891       0.597866       0.624098
            208       3102.276       4829.429       0.608877       0.624098
            209       3181.938       4599.077       0.591064       0.624098
            210       3853.125       4914.220       0.560514       0.624098
            211       3727.810       5099.564       0.577699       0.624098
            212       3402.104       4525.776       0.570868       0.624098
            213       4010.197       4802.480       0.544951       0.624098
            214       4590.517       4786.661       0.510459       0.458201
            215       4543.043       4275.571       0.484835       0.458201
            216       4195.529       4633.266       0.524790       0.458201
            217       5152.536       4430.847       0.462347       0.458201
            218       5044.941       4179.368       0.453082       0.458201
            219       5065.594       4190.172       0.452709       0.458201
            220       4225.528       4851.787       0.534496       0.458201
            221       3180.805       5044.339       0.613283       0.624098
            222       3309.779       4697.669       0.586662       0.624098
            223       3684.076       3660.542       0.498398       0.458201
            224       4643.262       5123.395       0.524580       0.458201
            225       4112.409       5331.992       0.564566       0.458201
            226       4294.011       5023.703       0.539156       0.458201
            227       6041.463       4640.767       0.434438       0.458201
            228       6255.448       4691.030       0.428542       0.458201
            229       6221.192       4593.861       0.424765       0.458201
            230       5977.956       4647.188       0.437376       0.458201
            231       5802.156       4483.820       0.435916       0.458201
            232       5488.382       4582.489       0.455024       0.458201
            233       5468.949       4530.168       0.453057       0.458201
            234       5713.270       4522.645       0.441841       0.458201
            235       5022.404       4489.398       0.471982       0.458201
            236       5107.226       4554.392       0.471390       0.458201
            237       4610.963       4710.548       0.505342       0.458201
            238       5010.203       4406.162       0.467926       0.458201
            239       5657.972       3968.053       0.412221       0.458201
            240       5692.345       3925.888       0.408171       0.458201
            241       5207.454       4339.283       0.454530       0.458201
            242       5712.271       3998.510       0.411760       0.458201
            243       5542.730       3928.037       0.414754       0.458201
            244       5169.912       4216.002       0.449184       0.458201
            245       5635.039       3049.920       0.351173       0.458201
            246       5758.075       3154.200       0.353916       0.458201
            247       5530.528       3076.908       0.357471       0.458201
            248       5786.201       3077.542       0.347206       0.458201
            249       6120.634       2953.999       0.325523       0.458201
            250       5950.161       2935.386       0.330355       0.458201
            251       5368.069       3083.151       0.364817       0.458201
            252       4335.468       2077.083       0.323909       0.458201
            253       4254.586        662.026       0.134651       0.115354
            254       4938.702        624.502       0.112256       0.115354
            255       4296.156        329.848       0.071303       0.115354
            256       4712.243        350.356       0.069205       0.115354
            257       4611.076        361.368       0.072674       0.115354
            258       4746.477        476.481       0.091228       0.115354
            259       3739.973        259.838       0.064963       0.115354
            260       3202.364        699.051       0.179179       0.180590
            261       3812.059       1011.441       0.209690       0.180590
            262       3482.602        640.042       0.155250       0.180590
            263       3347.581        810.014       0.194828       0.180590
            264       3685.866        729.338       0.165188       0.180590
            265       3616.744        727.296       0.167424       0.180590
            266       3859.810        914.191       0.191494       0.180590
            267       3775.644        957.287       0.202261       0.180590
            268       3797.624        875.131       0.187284       0.180590
            269       4439.449        867.020       0.163389       0.180590
            270       4323.878        924.890       0.176211       0.180590
            271       3999.402        852.217       0.175656       0.180590
            272       3874.139        926.868       0.193057       0.180590
            273       3761.357        896.859       0.192533       0.180590
            274       4203.160        960.110       0.185950       0.180590
            275       3840.133        859.835       0.182945       0.180590
            276       3884.818        850.900       0.179677       0.180590
            277       3881.453        656.643       0.144696       0.180590
            278       3870.751        783.914       0.168415       0.180590
            279       3870.519        807.056       0.172537       0.180590
            280       3891.400        783.893       0.167667       0.180590
            281       3654.018        420.101       0.103115       0.180590
            282       3732.813        648.265       0.147969       0.180590
            283       4416.109       1060.982       0.193713       0.180590
            284       4517.390        942.333       0.172597       0.180590
            285       4556.824        889.273       0.163286       0.180590
            286       4444.083       1039.378       0.189548       0.180590
            287       4387.367       1298.564       0.228382       0.180590
            288       3392.001       1391.808       0.290941       0.180590
            289       3928.041       1082.462       0.216039       0.180590
            290       3489.944        912.250       0.207226       0.180590
            291       3451.933       1056.612       0.234358       0.180590
            292       4575.116        592.596       0.114673       0.115354
            293       3300.898        488.977       0.129022       0.115354
            294       3769.070        439.107       0.104346       0.115354
            295       3320.534        457.061       0.120993       0.115354
            296       3652.156        444.703       0.108547       0.115354
            297       2545.214        541.374       0.175396       0.115354
            298       2521.825        617.468       0.196690       0.115354
            299       5529.789        498.971       0.082765       0.115354
            300       5790.508        324.518       0.053069       0.115354
            301       5499.132        459.573       0.077126       0.115354
            302       5407.913        666.697       0.109751       0.115354
            303       5259.352        931.029       0.150399       0.115354
            304       5591.857        817.611       0.127563       0.115354
            305       4773.217        586.116       0.109364       0.115354
            306       4556.897        411.516       0.082826       0.115354
            307       5252.844        743.135       0.123939       0.115354
            308       4652.391        559.712       0.107387       0.115354
            309       4685.448        371.155       0.073400       0.115354
            310       5713.039        165.800       0.028203       0.115354
            311       6218.388        -48.200      -0.007812       0.115354
            312       6357.493       1632.692       0.204337       0.180590
            313       5792.146       1441.266       0.199251       0.180590
            314       6442.236       1572.745       0.196226       0.180590
            315       5795.594       1415.688       0.196316       0.180590
            316       5940.522       1884.126       0.240794       0.180590
            317       5944.566        992.161       0.143030       0.115354
            318       5998.225        744.622       0.110431       0.115354
            319       5761.054        482.014       0.077208       0.115354
            320       5164.311        999.763       0.162192       0.115354
            321       5695.765        593.224       0.094327       0.115354
            322       5243.581        699.751       0.117737       0.115354
            323       4556.990       1354.982       0.229193       0.180590
            324       5480.164       1635.882       0.229886       0.180590
            325       6314.363       1968.769       0.237684       0.180590
            326       6854.459       2293.711       0.250729       0.180590
            327       5806.266       1589.391       0.214909       0.180590
            328       6070.225       1621.962       0.210858       0.180590
            329       5623.329       1213.750       0.177525       0.180590
            330       5640.744       1513.192       0.211519       0.180590
            331       5765.020       1178.625       0.169742       0.180590
            332       5977.175       1041.360       0.148373       0.180590
            333       6187.782       1084.244       0.149098       0.180590
            334       5740.458       1239.346       0.177562       0.180590
            335       5836.497       1124.130       0.161498       0.180590
            336       5943.129       1046.283       0.149695       0.180590
            337       6342.471        992.369       0.135295       0.180590
            338       6294.148       1127.107       0.151876       0.180590
            339       5993.756       1032.699       0.146973       0.180590
            340       5978.872       1010.814       0.144615       0.180590
            341       6016.374       1020.496       0.145021       0.180590
            342       5517.672       1144.682       0.171813       0.180590
            343       5907.563        921.567       0.134946       0.115354
            344       6271.718        525.016       0.077245       0.115354
            345       6725.248        571.919       0.078375       0.115354
            346       6678.232        643.597       0.087901       0.115354
            347       6545.740        540.092       0.076221       0.115354
            348       6500.774        712.782       0.098811       0.115354
            349       6425.535        588.290       0.083876       0.115354
            350       6661.426        647.893       0.088639       0.115354
            351       7007.123        321.940       0.043926       0.115354
            352       6439.344        610.982       0.086660       0.115354
            353       6202.280        829.873       0.118011       0.115354
            354       6214.257        865.540       0.122255       0.115354
            355       6842.671        826.288       0.107745       0.115354
            356       7274.776        728.337       0.091007       0.115354
            357       6211.798        923.086       0.129376       0.115354
            358       7390.623        889.530       0.107429       0.115354
            359       7080.396        983.224       0.121933       0.115354
            360       7491.027        754.111       0.091461       0.115354
            361       6358.608        718.400       0.101512       0.115354
            362       5830.231       1306.350       0.183050       0.180590
            363       6091.115       1366.404       0.183225       0.180590
            364       5847.102       1438.423       0.197436       0.180590
            365       5957.309       1341.547       0.183802       0.180590
            366       4306.165        590.275       0.120552       0.180590
            367       5018.250        822.100       0.140762       0.180590
            368       5148.175       1067.010       0.171678       0.180590
            369       4949.753       1198.392       0.194919       0.180590
            370       5080.259        843.751       0.142429       0.180590
            371       4318.134       1200.388       0.217520       0.180590
            372       4379.697       1111.359       0.202394       0.180590
            373       4595.326       1232.433       0.211476       0.180590
            374       4358.301       1121.975       0.204730       0.180590
            375       4586.669       1164.689       0.202507       0.180590
            376       4824.277        876.469       0.153746       0.180590
            377       4488.200       1162.125       0.205674       0.180590
            378       4508.231       1055.310       0.189683       0.180590
            379       4568.364       1075.932       0.190623       0.180590
            380       5121.659        899.050       0.149326       0.180590
            381       4797.735       1640.151       0.254766       0.180590
            382       4937.798       1443.993       0.226268       0.180590
            383       4614.713       1731.081       0.272792       0.180590
            384       4842.719       1267.283       0.207411       0.180590
            385       4234.766       1767.929       0.294522       0.180590
            386       5684.618        933.059       0.140995       0.180590
            387       5997.983        932.745       0.134581       0.180590
            388       5713.645        887.968       0.134508       0.180590
            389       5482.081        968.254       0.150109       0.180590
            390       5862.460       1015.294       0.147620       0.180590
            391       5911.916        901.774       0.132347       0.180590
            392       5725.149        885.346       0.133930       0.180590
            393       5171.340       1392.656       0.212166       0.180590
            394       5184.074       1575.541       0.233081       0.180590
            395       5368.415       1304.028       0.195435       0.180590
            396       5244.112       1494.558       0.221788       0.180590
            397       5415.345       1382.793       0.203408       0.180590
            398       5170.117       1585.408       0.234683       0.180590
            399       5250.909       1557.774       0.228792       0.180590
            400       6378.088       1044.852       0.140760       0.180590
            401       5543.084       1557.377       0.219335       0.180590
            402       6850.889        736.587       0.097079       0.115354
            403       6871.065        688.911       0.091126       0.115354
            404       6231.847        450.673       0.067441       0.115354
            405       6903.365        613.781       0.081651       0.115354
            406       7006.567        526.251       0.069861       0.115354
            407       6775.808        563.226       0.076744       0.115354
            408       6150.753        598.525       0.088680       0.115354
            409       6311.554        763.270       0.107885       0.115354
            410       6397.305       1014.149       0.136835       0.115354
            411       6004.833       1324.211       0.180680       0.115354
            412       6030.513        891.170       0.128750       0.115354
            413       6080.965       1528.855       0.200906       0.115354
            414       6384.785       1009.139       0.136482       0.115354
            415       6507.614       1590.749       0.196428       0.115354
            416       6008.345       1008.902       0.143775       0.115354
            417       6261.790        580.735       0.084871       0.115354
            418       6502.501        615.961       0.086530       0.115354
            419       6372.307        535.522       0.077524       0.115354
            420       6007.486        671.800       0.100580       0.115354
            421       5943.877        596.203       0.091161       0.115354
            422       6172.813        818.502       0.117074       0.115354
            423       5342.367        987.189       0.155965       0.115354
            424       6054.798        667.582       0.099307       0.115354
            425       6123.613        572.488       0.085496       0.115354
            426       5687.585        789.026       0.121827       0.115354
            427       6064.294        610.288       0.091435       0.115354
            428       6345.401        250.702       0.038008       0.115354
            429       5617.928        817.145       0.126983       0.115354
            430       4945.908        979.128       0.165253       0.115354
            431       4801.176        898.327       0.157615       0.115354
            432       6737.135        871.451       0.114535       0.115354
            433       6515.522        788.211       0.107919       0.115354
            434       6118.416        798.160       0.115398       0.115354
            435       5850.963        851.702       0.127069       0.115354
            436       5998.950        971.566       0.139382       0.115354
            437       6518.095        903.844       0.121780       0.115354
            438       5695.325        873.872       0.133026       0.115354
            439       5971.724        441.848       0.068893       0.115354
            440       5682.786        844.193       0.129339       0.115354
            441       5134.734       1194.503       0.188728       0.180590
            442       4532.870        942.559       0.172143       0.180590
            443       5157.129       1055.450       0.169889       0.180590
            444       4642.467       1047.024       0.184028       0.180590
            445       4974.679        679.954       0.120247       0.180590
            446       5712.584       1134.410       0.165680       0.180590
            447       6469.570       1618.370       0.200097       0.180590
            448       4680.792        736.720       0.135989       0.180590
            449       4774.521        976.743       0.169831       0.180590
            450       4638.000       1182.480       0.203159       0.180590
            451       4366.956       1283.472       0.227146       0.180590
            452       4854.629       1056.751       0.178766       0.180590
            453       4058.343       1467.720       0.265600       0.180590
            454       5245.040       1021.733       0.163040       0.180590
            455       5444.827       1030.029       0.159081       0.180590
            456       5400.893        929.859       0.146880       0.180590
            457       5470.000        899.120       0.141169       0.180590
            458       5258.041        926.436       0.149800       0.180590
            459       5416.768        926.652       0.146081       0.180590
            460       5470.846        950.223       0.147985       0.180590
            461       5012.833        899.108       0.152083       0.180590
            462       3941.461        924.152       0.189935       0.180590
            463       3957.915        930.897       0.190414       0.180590
            464       4399.397        869.098       0.164961       0.180590
            465       4443.559        859.794       0.162123       0.180590
            466       5796.735        703.582       0.108238       0.115354
            467       6096.037        574.177       0.086081       0.115354
            468       5941.076        861.537       0.126648       0.115354
            469       6713.665        842.721       0.111524       0.115354
            470       6022.623        784.424       0.115237       0.115354
            471       5570.979       1015.360       0.154162       0.115354
            472       6037.186        761.254       0.111975       0.115354
            473       5918.659       1733.963       0.226584       0.180590
            474       5877.661       1651.286       0.219325       0.180590
            475       6029.417       1635.831       0.213409       0.180590
            476       5809.984       1688.334       0.225162       0.180590
            477       5994.667       1619.061       0.212650       0.180590
            478       6915.728       1267.219       0.154861       0.180590
            479       7059.053        701.779       0.090426       0.115354
            480       6107.594       1066.605       0.148672       0.115354
            481       5555.723        888.344       0.137855       0.115354
            482       5883.132        995.732       0.144752       0.115354
            483       6019.756        903.788       0.130538       0.115354
            484       6160.624        848.059       0.121001       0.115354
            485       5789.048        746.569       0.114231       0.115354
            486       6396.663        717.188       0.100816       0.115354
            487       6150.917        844.098       0.120671       0.115354
            488       5781.205        880.665       0.132195       0.115354
            489       5180.465        842.238       0.139844       0.115354
            490       6051.463        930.901       0.133322       0.115354
            491       5698.351        772.268       0.119350       0.115354
            492       5313.986        859.545       0.139231       0.115354
            493       5109.194        733.263       0.125506       0.115354
            494       5264.490        926.217       0.149614       0.115354
            495       5332.990        760.515       0.124808       0.115354
            496       5842.999        605.786       0.093938       0.115354
            497       6019.873        748.456       0.110582       0.115354
            498       5583.695       1242.696       0.182043       0.180590
            499       5139.765       1287.956       0.200375       0.180590
            500       5096.984       1142.481       0.183106       0.180590
            501       5748.948       1070.190       0.156939       0.180590
            502       5747.113        993.832       0.147432       0.115354
            503       6029.864        944.251       0.135394       0.115354
            504       6038.128        903.018       0.130096       0.115354
            505       6093.468        911.834       0.130163       0.115354
            506       6239.897        908.764       0.127124       0.115354
            507       6135.232       1014.277       0.141867       0.115354
            508       5962.294        898.646       0.130980       0.115354
            509       6129.827        864.150       0.123556       0.115354
            510       4648.504        584.534       0.111701       0.115354
            511       5432.782        885.513       0.140151       0.115354
            512       5400.319        880.436       0.140180       0.115354
            513       5043.150        815.297       0.139166       0.115354
            514       4756.921        693.129       0.127178       0.115354
            515       5173.610        695.199       0.118456       0.115354
            516       5165.451        448.913       0.079958       0.115354
            517       5470.946        669.284       0.109000       0.115354
            518       5516.095        753.582       0.120195       0.115354
            519       4465.398        833.761       0.157338       0.115354
            520       5002.186        567.224       0.101846       0.115354
            521       5729.981        671.309       0.104871       0.115354
            522       5947.810        540.518       0.083306       0.115354
            523       7331.574        724.481       0.089930       0.115354
            524       7802.008       1303.160       0.143123       0.115354
            525       8200.767       1499.263       0.154563       0.115354
            526       7517.015       1114.526       0.129123       0.115354
            527       7808.413       1063.683       0.119891       0.115354
            528       7931.097       1477.050       0.156997       0.180590
            529       7315.559       1496.172       0.169793       0.180590
            530       7259.109       1457.170       0.167178       0.180590
            531       7632.440       1475.007       0.161956       0.180590
            532       7633.516       1434.926       0.158233       0.180590
            533       7408.029       1533.129       0.171469       0.180590
            534       7601.404       1449.496       0.160149       0.180590
            535       7621.809       1573.383       0.171109       0.180590
            536       6385.168       1284.124       0.167437       0.180590
            537       6111.827       1076.410       0.149746       0.180590
            538       6086.393        901.968       0.129067       0.180590
            539       6306.665       1094.056       0.147831       0.180590
            540       5938.942       1241.437       0.172893       0.180590
            541       6054.613       1071.231       0.150330       0.180590
            542       6577.463       1161.722       0.150109       0.180590
            543       6139.414       1452.353       0.191306       0.180590
            544       6018.345       1416.798       0.190554       0.180590
            545       6347.297       1400.057       0.180714       0.180590
            546       5740.623       1630.263       0.221176       0.180590
            547       6066.050       1369.298       0.184161       0.180590
            548       6849.057       1099.247       0.138300       0.180590
            549       6063.528        886.675       0.127575       0.180590
            550       6439.298       1297.503       0.167705       0.180590
            551       6353.015       1207.460       0.159707       0.180590
            552       6303.958       1038.380       0.141424       0.180590
            553       6028.819       1263.552       0.173270       0.180590
            554       5523.098       1838.012       0.249692       0.180590
            555       6019.731       1061.631       0.149919       0.180590
            556       5748.396       1161.248       0.168062       0.180590
            557       5297.169       1178.308       0.181965       0.180590
            558       5297.370        651.689       0.109545       0.115354
            559       4848.667        398.667       0.075975       0.115354
            560       5704.915        903.032       0.136658       0.115354
            561       5223.230        868.386       0.142554       0.115354
            562       5035.244        630.949       0.111353       0.115354
            563       6210.566        276.606       0.042639       0.115354
            564       4882.268        636.124       0.115273       0.115354
            565       4876.569        591.068       0.108103       0.115354
            566       5216.679        556.180       0.096344       0.115354
            567       5253.660        741.045       0.123617       0.115354
            568       5487.101        611.612       0.100285       0.115354
            569       5395.245        612.476       0.101948       0.115354
            570       5757.126        490.593       0.078524       0.115354
            571       5255.517        416.619       0.073450       0.115354
            572       5873.102        613.623       0.094597       0.115354
            573       5498.027        810.219       0.128438       0.115354
            574       5813.364        528.004       0.083263       0.115354
            575       5856.742        339.915       0.054855       0.115354
            576       5646.808        753.746       0.117763       0.115354
            577       5925.603       1439.331       0.195430       0.180590
            578       5403.770        918.687       0.145305       0.180590
            579       5304.800       1144.004       0.177398       0.180590
            580       5267.473       1032.130       0.163840       0.180590
            581       5291.647       1046.065       0.165054       0.180590
            582       5323.454       1068.596       0.167176       0.180590
            583       5342.811       1118.121       0.173059       0.180590
            584       5267.137       1054.940       0.166866       0.180590
            585       5239.923       1014.609       0.162220       0.180590
            586       5268.137       1069.194       0.168714       0.180590
            587       5702.965       1023.563       0.152168       0.180590
            588       5819.268        751.536       0.114375       0.115354
            589       5947.199       1189.933       0.166724       0.115354
            590       6264.695        947.260       0.131346       0.115354
            591       5606.930        891.081       0.137131       0.115354
            592       5877.895        785.139       0.117835       0.115354
            593       6179.260       1008.725       0.140335       0.115354
            594       6447.368       1032.463       0.138033       0.115354
            595       7368.545        933.643       0.112457       0.115354
            596       6608.786        860.420       0.115196       0.115354
            597       5656.143        815.154       0.125965       0.115354
            598       5732.223        855.803       0.129903       0.115354
            599       5078.577        828.720       0.140287       0.115354
            600       5525.678        798.423       0.126251       0.115354
