# Supplementary material for: The role of auxiliary domains in modulating CHD4 activity suggests mechanistic commonality between enzyme families
Source: Nat Commun. 2022 Dec 6;13:7524. doi: 10.1038/s41467-022-35002-0 (PMC9726900; doi:10.1038/s41467-022-35002-0)
Supplement: Supplementary file 6 — source data [file 41467_2022_35002_MOESM6_ESM.zip › smFRET_Source_data/figure_7A/A/CHD4(499-1912) 1mM ATP 200ms/84.dat]

              1        885.752       4965.777       0.848629       0.808395
              2        412.711       4886.292       0.922115       0.808395
              3        924.921       5374.418       0.853172       0.808395
              4       1101.509       5369.022       0.829765       0.808395
              5       1110.141       5353.680       0.828253       0.808395
              6       1094.985       5336.189       0.829738       0.808395
              7        980.480       4743.832       0.828717       0.808395
              8        866.554       5061.093       0.853811       0.808395
              9       1102.943       5306.575       0.827921       0.808395
             10       1065.042       5074.995       0.826541       0.808395
             11        789.494       4742.743       0.857292       0.808395
             12        960.070       4903.920       0.836277       0.808395
             13       1558.241       4895.736       0.758561       0.808395
             14       1262.706       4967.489       0.797325       0.808395
             15       1243.176       4813.739       0.794751       0.808395
             16       1576.296       5170.721       0.766371       0.737994
             17       1392.629       4891.832       0.778401       0.737994
             18       1655.620       4742.514       0.741234       0.737994
             19       1683.818       4679.183       0.735374       0.737994
             20       1451.628       4079.450       0.737551       0.737994
             21       1933.440       4349.916       0.692292       0.737994
             22       2399.802       4260.716       0.639697       0.737994
             23       2174.806       4202.698       0.658988       0.737994
             24       1878.808       4161.294       0.688944       0.737994
             25       1933.326       4004.549       0.674408       0.737994
             26       2103.817       4204.488       0.666500       0.737994
             27       2274.942       4302.065       0.654107       0.737994
             28       1736.864       4248.280       0.709804       0.737994
             29       1451.585       4411.549       0.752422       0.737994
             30       1368.582       4584.712       0.770113       0.737994
             31       1448.641       4526.869       0.757570       0.737994
             32       1528.284       4658.548       0.752978       0.737994
             33       1434.652       4494.405       0.758030       0.737994
             34       1134.742       4682.577       0.804937       0.737994
             35       1451.378       4579.960       0.759360       0.737994
             36       1557.700       4415.716       0.739228       0.737994
             37       1255.552       4301.721       0.774071       0.737994
             38       1464.505       4118.400       0.737681       0.737994
             39       1836.915       4477.684       0.709100       0.737994
             40       1663.504       4706.833       0.738867       0.737994
             41       1471.770       4460.229       0.751893       0.737994
             42       1710.436       4584.225       0.728272       0.737994
             43       1762.021       4358.002       0.712089       0.737994
             44       1170.719       4545.244       0.795184       0.737994
             45       1593.397       4958.032       0.756786       0.737994
             46       1592.320       4662.978       0.745445       0.737994
             47       1171.115       4642.843       0.798568       0.737994
             48       1307.875       4582.538       0.777966       0.737994
             49       1598.184       5042.568       0.759337       0.737994
             50       1905.195       5117.795       0.728720       0.737994
             51       2456.781       4447.721       0.644177       0.737994
             52       3053.673       4585.659       0.600270       0.737994
             53       1319.798       4511.670       0.773677       0.737994
             54       1981.468       4456.462       0.692220       0.737994
             55       2444.631       4263.411       0.635567       0.737994
             56       1299.254       4284.783       0.767327       0.737994
             57        912.669       4214.737       0.822002       0.737994
             58       1071.056       4677.333       0.813677       0.737994
             59       1449.223       4495.698       0.756225       0.737994
             60       1360.653       4493.490       0.767574       0.737994
             61       1164.606       4512.623       0.794864       0.737994
             62       1262.876       4681.004       0.787533       0.737994
             63       1556.302       4464.972       0.741533       0.737994
             64       1528.088       3953.888       0.721252       0.737994
             65       1364.407       4788.891       0.778264       0.737994
             66       1486.182       4990.397       0.770530       0.737994
             67       1636.520       4876.570       0.748734       0.737994
             68       2029.349       5024.397       0.712302       0.737994
             69       1319.735       5035.174       0.792328       0.737994
             70       1668.308       4830.102       0.743274       0.737994
             71       1701.866       4878.308       0.741365       0.737994
             72       1798.440       4972.163       0.734375       0.737994
             73       1701.136       4200.142       0.711734       0.737994
             74       1665.293       3929.165       0.702332       0.737994
             75       1687.929       4173.937       0.712049       0.737994
             76       1726.706       3991.192       0.698017       0.737994
             77       1542.089       4324.563       0.737143       0.737994
             78       1837.187       4226.569       0.697022       0.737994
             79       1764.126       4410.856       0.714311       0.737994
             80       1093.822       4905.508       0.817676       0.737994
             81       1080.896       5568.057       0.837434       0.737994
             82       1696.237       3964.824       0.700368       0.737994
             83       1691.782       4763.544       0.737925       0.737994
             84       1678.741       4750.655       0.738896       0.737994
             85       1315.649       4859.203       0.786934       0.737994
             86       1701.117       4549.513       0.727849       0.737994
             87       1602.026       3909.561       0.709335       0.737994
             88       1553.929       4371.363       0.737746       0.737994
             89       1414.377       4018.798       0.739678       0.737994
             90       1509.166       4226.588       0.736885       0.737994
             91       1798.981       3809.016       0.679211       0.737994
             92       1777.662       3834.178       0.683230       0.737994
             93       1430.945       4591.264       0.762389       0.737994
             94       1767.657       4721.028       0.727579       0.737994
             95       2132.980       4738.620       0.689595       0.737994
             96       2217.785       4613.119       0.675331       0.737994
             97       2425.995       4598.124       0.654619       0.737994
             98       1794.983       4621.457       0.720253       0.737994
             99       1953.259       4752.813       0.708733       0.737994
            100       1589.210       4597.541       0.743127       0.737994
            101       1335.035       4605.495       0.775267       0.737994
            102       2338.647       4612.721       0.663570       0.737994
            103       2073.765       4651.531       0.691647       0.737994
            104       1566.558       4239.127       0.730168       0.737994
            105       1831.169       4523.178       0.711824       0.737994
            106       1464.566       4576.019       0.757546       0.737994
            107       1364.686       4498.070       0.767228       0.737994
            108       1640.106       4234.509       0.720815       0.737994
            109       1868.194       4421.316       0.702967       0.737994
            110       1826.158       4638.202       0.717504       0.737994
            111       1757.974       4534.019       0.720601       0.737994
            112        900.626       4496.290       0.833122       0.808395
            113        969.608       4337.936       0.817315       0.808395
            114       1156.211       4373.280       0.790901       0.808395
            115       1232.709       4266.936       0.775857       0.808395
            116        938.255       4486.896       0.827055       0.808395
            117        817.617       4616.549       0.849541       0.808395
            118       1140.197       4416.331       0.794801       0.808395
            119       1669.596       5344.892       0.761979       0.808395
            120       1653.949       5282.696       0.761564       0.808395
            121       1428.583       5381.942       0.790239       0.808395
            122       1165.577       5302.271       0.819789       0.808395
            123       1391.848       5234.879       0.789964       0.808395
            124       1635.232       5430.532       0.768570       0.808395
            125       1154.761       5408.638       0.824061       0.808395
            126       1361.394       5311.521       0.795982       0.808395
            127       1797.692       4609.513       0.719427       0.737994
            128       1902.369       4756.325       0.714303       0.737994
            129       1627.551       4488.869       0.733905       0.737994
            130       1787.043       4783.292       0.728013       0.737994
            131       1825.940       4739.895       0.721903       0.737994
            132       1559.106       4479.521       0.741811       0.737994
            133       1554.287       3945.218       0.717377       0.737994
            134       1464.265       4941.740       0.771423       0.737994
            135       1422.942       4973.277       0.777534       0.737994
            136       1340.238       4799.419       0.781708       0.737994
            137       1243.164       4427.796       0.780784       0.737994
            138       1370.279       5067.243       0.787142       0.737994
            139       1430.900       4728.448       0.767686       0.737994
            140       1330.684       4648.283       0.777439       0.737994
            141       1298.839       4470.240       0.774862       0.737994
            142       1204.198       4090.623       0.772571       0.737994
            143       1169.728       4187.448       0.781652       0.737994
            144       1386.932       4054.007       0.745093       0.737994
            145       1206.091       4168.909       0.775611       0.737994
            146       1399.931       4486.588       0.762180       0.737994
            147       1322.383       4524.088       0.773815       0.737994
            148       1168.530       4662.063       0.799586       0.808395
            149       1183.554       4583.283       0.794765       0.808395
            150        779.597       4606.762       0.855265       0.808395
            151       1184.447       4572.994       0.794275       0.808395
            152        801.851       4685.936       0.853885       0.808395
            153       1053.545       4901.385       0.823080       0.808395
            154       1069.408       4633.551       0.812482       0.808395
            155        789.737       4656.111       0.854984       0.808395
            156        736.974       4792.802       0.866726       0.808395
            157        844.848       4697.610       0.847568       0.808395
            158       1234.002       4969.131       0.801068       0.808395
            159       1193.473       5220.049       0.813913       0.808395
            160       1206.009       5427.794       0.818202       0.808395
            161       1634.668       4939.599       0.751354       0.737994
            162       1505.230       4644.049       0.755218       0.737994
            163       1522.845       5230.179       0.774494       0.737994
            164       1523.829       4695.369       0.754980       0.737994
            165       1622.316       4360.072       0.728818       0.737994
            166       1370.261       4443.667       0.764314       0.737994
            167       1207.084       4894.205       0.802159       0.737994
            168       1377.983       4697.858       0.773203       0.737994
            169       1474.742       4947.160       0.770357       0.737994
            170       1619.009       4978.893       0.754618       0.737994
            171       1536.512       4907.525       0.761561       0.737994
            172       1361.641       4634.349       0.772908       0.737994
            173       1534.384       4734.801       0.755250       0.737994
            174       1599.939       4807.938       0.750317       0.737994
            175       1711.584       4435.935       0.721581       0.737994
            176        853.008       4723.908       0.847047       0.808395
            177       1824.103       4784.510       0.723981       0.808395
            178       1359.275       4510.933       0.768445       0.808395
            179        859.104       4279.229       0.832805       0.808395
            180        881.826       4764.088       0.843812       0.808395
            181        729.831       4578.495       0.862512       0.808395
            182       1418.645       4306.397       0.752204       0.808395
            183        959.452       4292.574       0.817318       0.808395
            184        933.969       4514.821       0.828591       0.808395
            185       1228.286       4751.759       0.794603       0.808395
            186       1701.615       4798.731       0.738227       0.737994
            187       1646.986       4851.666       0.746565       0.737994
            188       1720.033       4505.272       0.723703       0.737994
            189       1534.106       4499.299       0.745731       0.737994
            190       1276.748       4445.323       0.776873       0.737994
            191       1757.653       4176.817       0.703823       0.737994
            192       1752.797       4320.820       0.711408       0.737994
            193       1602.840       4652.907       0.743781       0.737994
            194       1517.552       4807.172       0.760060       0.737994
            195       1410.833       4876.236       0.775598       0.737994
            196       1371.860       4606.146       0.770516       0.737994
            197       1588.767       4622.832       0.744226       0.737994
            198       1566.950       4807.556       0.754185       0.737994
            199       1102.409       4600.212       0.806684       0.808395
            200        972.255       4837.368       0.832647       0.808395
            201        745.004       4807.455       0.865824       0.808395
            202       1109.208       4936.986       0.816544       0.808395
            203       1653.127       5051.643       0.753440       0.808395
            204       1114.227       4777.598       0.810886       0.808395
            205        919.429       4884.502       0.841585       0.808395
            206       1378.886       4919.406       0.781070       0.808395
            207       1594.745       5041.467       0.759690       0.737994
            208       1601.470       5227.983       0.765505       0.737994
            209       1088.933       4008.944       0.786395       0.737994
            210       1109.262       3560.130       0.762440       0.737994
            211       1078.957       3453.752       0.761962       0.737994
            212        895.208       3630.444       0.802192       0.737994
            213       1061.971       3392.046       0.761570       0.737994
            214       1462.933       3560.929       0.708803       0.737994
            215        992.113       3414.035       0.774834       0.737994
            216       1293.535       3481.823       0.729123       0.737994
            217       1339.456       4742.941       0.779782       0.737994
            218       1714.758       5100.896       0.748409       0.737994
            219       1470.367       5082.445       0.775613       0.808395
            220       1485.182       5279.576       0.780453       0.808395
            221       1489.027       5003.244       0.770646       0.808395
            222       1398.181       5217.259       0.788649       0.808395
            223       1475.515       5580.668       0.790891       0.808395
            224       1710.841       5869.023       0.774291       0.808395
            225       1500.733       5316.038       0.779847       0.808395
            226       1741.837       5014.841       0.742205       0.808395
            227        882.656       4933.608       0.848243       0.808395
            228       1079.321       4673.746       0.812392       0.808395
            229       1189.340       5019.669       0.808449       0.808395
            230       1176.784       4927.896       0.807232       0.808395
            231       1054.688       4898.886       0.822848       0.808395
            232        893.546       4392.008       0.830946       0.808395
            233       1005.965       4666.929       0.822672       0.808395
            234        941.908       4938.482       0.839822       0.808395
            235        685.175       4741.190       0.873732       0.808395
            236       1080.534       5045.942       0.823629       0.808395
            237        810.439       4688.899       0.852630       0.808395
            238       1076.182       4389.777       0.803112       0.808395
            239       1558.491       4575.715       0.745934       0.737994
            240       1804.835       4148.716       0.696847       0.737994
            241       1601.966       3959.264       0.711940       0.737994
            242       1589.060       4017.267       0.716560       0.737994
            243       2110.274       4989.462       0.702767       0.737994
            244       1640.105       4548.791       0.734992       0.737994
            245       1517.065       4500.639       0.747900       0.737994
            246       1267.795       4407.301       0.776604       0.737994
            247       1328.687       4946.734       0.788271       0.737994
            248       1473.851       5207.068       0.779394       0.737994
            249       1390.217       4703.061       0.771844       0.737994
            250       1395.760       4764.879       0.773439       0.737994
            251       1438.177       5111.002       0.780403       0.737994
            252       1672.267       4207.107       0.715571       0.737994
            253       1903.490       3986.110       0.676805       0.737994
            254       1608.252       4114.286       0.718962       0.737994
            255       1602.575       4216.448       0.724597       0.737994
            256       1843.687       4449.759       0.707047       0.737994
            257       1401.825       4226.526       0.750935       0.737994
            258       1563.184       4297.305       0.733267       0.737994
            259       1697.499       4062.870       0.705314       0.737994
            260       1384.373       3649.527       0.724990       0.737994
            261       1484.502       3909.666       0.724795       0.737994
            262       1263.491       4365.689       0.775546       0.737994
            263       1365.369       4379.554       0.762335       0.737994
            264       1227.022       4913.392       0.800173       0.808395
            265       1169.701       5360.619       0.820881       0.808395
            266        920.143       5054.948       0.846004       0.808395
            267       1088.246       5075.638       0.823448       0.808395
            268        833.687       5118.315       0.859932       0.808395
            269       1038.796       4975.335       0.827274       0.808395
            270        811.531       4445.044       0.845616       0.808395
            271        863.366       4040.933       0.823957       0.808395
            272       1609.380       3251.718       0.668927       0.737994
            273       1389.725       3570.821       0.719844       0.737994
            274       1498.843       4772.617       0.761006       0.737994
            275       1794.699       4009.518       0.690794       0.737994
            276       1360.890       3755.748       0.734027       0.737994
            277       1404.348       3918.858       0.736184       0.737994
            278       1646.419       3467.185       0.678031       0.737994
            279       1530.313       3224.165       0.678132       0.737994
            280       1119.058       3864.745       0.775461       0.737994
            281       1230.304       3633.953       0.747073       0.737994
            282       1117.842       3743.557       0.770058       0.737994
            283        971.641       3679.759       0.791108       0.808395
            284        879.115       3638.253       0.805392       0.808395
            285        949.477       3647.517       0.793457       0.808395
            286       1015.791       3659.273       0.782722       0.808395
            287       1076.168       3682.385       0.773846       0.808395
            288        927.207       3667.656       0.798208       0.808395
            289        872.372       3644.655       0.806870       0.808395
            290        954.620       3627.629       0.791670       0.808395
            291        991.290       3765.060       0.791586       0.808395
            292        966.324       3884.933       0.800810       0.808395
            293       1909.971       1881.740       0.496277       0.185768
            294       2254.518       1022.544       0.312031       0.185768
            295       2693.753        441.462       0.140808       0.185768
            296       2643.718        295.307       0.100478       0.185768
            297       2636.066        479.513       0.153908       0.185768
            298       2685.101        168.630       0.059091       0.185768
            299       2512.466        509.024       0.168468       0.185768
            300       2707.859        328.760       0.108265       0.185768
            301       2678.133        214.389       0.074118       0.185768
            302       2498.955        238.366       0.087080       0.185768
            303        561.016       4673.307       0.892820       0.808395
            304        762.656       4795.806       0.862794       0.808395
            305        574.685       4364.804       0.883655       0.808395
            306        540.807       4084.589       0.883079       0.808395
            307       1038.037       3734.666       0.782505       0.808395
            308        982.675       3780.872       0.793709       0.808395
            309        981.254       4019.798       0.803791       0.808395
            310       1294.587       3666.661       0.739060       0.737994
            311       1444.758       3616.665       0.714555       0.737994
            312       1190.371       3732.903       0.758216       0.737994
            313       1492.937       3610.444       0.707461       0.737994
            314       1429.938       3464.705       0.707856       0.737994
            315       1192.399       3917.119       0.766632       0.737994
            316       1140.367       4388.815       0.793755       0.808395
            317       1120.100       4614.829       0.804688       0.808395
            318       1040.775       4221.549       0.802221       0.808395
            319       1049.088       4308.202       0.804176       0.808395
            320        962.445       5069.367       0.840438       0.808395
