# Supplementary material for: The role of auxiliary domains in modulating CHD4 activity suggests mechanistic commonality between enzyme families
Source: Nat Commun. 2022 Dec 6;13:7524. doi: 10.1038/s41467-022-35002-0 (PMC9726900; doi:10.1038/s41467-022-35002-0)
Supplement: Supplementary file 6 — source data [file 41467_2022_35002_MOESM6_ESM.zip › smFRET_Source_data/figure_7A/A/CHD4(499-1912) 1mM ATP 200ms/47.dat]

              1        469.393       2146.853       0.820585       0.770503
              2        527.641       2015.412       0.792517       0.770503
              3        274.871       2041.425       0.881332       0.770503
              4        822.143       2689.546       0.765884       0.770503
              5        799.313       2658.216       0.768820       0.770503
              6        837.489       2453.551       0.745524       0.770503
              7        728.889       2364.121       0.764343       0.770503
              8        760.163       2297.613       0.751400       0.770503
              9        810.022       2451.259       0.751625       0.770503
             10        642.602       2343.871       0.784829       0.770503
             11        673.815       2669.346       0.798450       0.770503
             12        653.517       2730.427       0.806877       0.770503
             13        613.818       2537.905       0.805244       0.770503
             14        591.807       2301.945       0.795488       0.770503
             15        567.611       2294.087       0.801652       0.770503
             16        618.917       2227.962       0.782598       0.770503
             17        634.346       2598.816       0.803800       0.770503
             18        628.144       2306.258       0.785938       0.770503
             19        669.772       2097.087       0.757931       0.770503
             20        518.052       1592.137       0.754500       0.770503
             21        550.480       1621.153       0.746513       0.770503
             22        654.016       2180.447       0.769263       0.770503
             23        588.494       2040.187       0.776126       0.770503
             24       1130.086       1815.915       0.616400       0.770503
             25        470.624       2263.712       0.827884       0.770503
             26        407.893       2079.994       0.836048       0.770503
             27        649.014       1996.251       0.754651       0.770503
             28        399.271       2341.709       0.854333       0.770503
             29        397.378       2358.575       0.855811       0.770503
             30        545.302       1972.699       0.783439       0.770503
             31        594.101       2018.578       0.772609       0.770503
             32        464.690       2075.510       0.817066       0.770503
             33        791.920       1872.549       0.702785       0.770503
             34        453.793       1821.819       0.800584       0.770503
             35        775.248       2252.088       0.743917       0.770503
             36        795.375       2504.053       0.758935       0.770503
             37        617.376       2847.596       0.821824       0.770503
             38        911.573       2326.707       0.718501       0.770503
             39        946.443       2332.954       0.711397       0.770503
             40        758.770       2758.687       0.784284       0.770503
             41        818.006       2888.761       0.779321       0.770503
             42        756.907       2850.197       0.790162       0.770503
             43        826.014       2893.210       0.777907       0.770503
             44        744.495       2670.170       0.781971       0.770503
             45        711.387       3028.617       0.809790       0.770503
             46        893.083       2930.985       0.766457       0.770503
             47        992.201       2863.322       0.742655       0.770503
             48       1829.000       1897.797       0.509230       0.508429
             49        822.441       2715.500       0.767537       0.770503
             50        901.103       2653.648       0.746508       0.770503
             51        736.835       3347.936       0.819614       0.770503
             52        730.808       3654.390       0.833347       0.770503
             53        971.616       3591.953       0.787093       0.770503
             54        714.920       3578.481       0.833484       0.770503
             55        578.404       4012.163       0.874002       0.770503
             56       1088.554       3317.295       0.752930       0.770503
             57       1083.117       3469.923       0.762111       0.770503
             58       1014.153       3617.809       0.781053       0.770503
             59       1491.120       1789.809       0.545519       0.508429
             60       1618.783       1421.960       0.467636       0.508429
             61       1700.653       1604.451       0.485446       0.508429
             62       1435.605       1428.760       0.498805       0.508429
             63       1696.766       1599.530       0.485251       0.508429
             64       1843.121       1175.803       0.389478       0.508429
             65        790.424       2523.084       0.761454       0.770503
             66        796.933       2504.264       0.758593       0.770503
             67        840.703       2385.483       0.739413       0.770503
             68        916.038       2724.023       0.748346       0.770503
             69        839.198       2384.500       0.739679       0.770503
             70        788.373       2525.541       0.762102       0.770503
             71        809.004       2534.660       0.758049       0.770503
             72        831.735        876.579       0.513125       0.508429
             73       2391.594        791.372       0.248627       0.249382
             74       2370.390        735.560       0.236823       0.249382
             75       2253.540        794.521       0.260665       0.249382
             76       2370.841        735.570       0.236791       0.249382
             77       1904.437        520.226       0.214556       0.249382
             78       2351.407        579.079       0.197605       0.249382
             79       1662.592       1105.345       0.399339       0.249382
             80       1469.547       1228.991       0.455428       0.249382
             81       1032.719        739.765       0.417361       0.249382
             82       1443.772        637.539       0.306316       0.249382
             83       1391.353       1268.424       0.476891       0.508429
             84       1646.963       1369.953       0.454091       0.508429
             85       1727.772       1477.825       0.461014       0.508429
             86       1606.680       1119.872       0.410728       0.508429
             87       1618.168       1113.467       0.407619       0.508429
             88       1027.975       1555.130       0.602039       0.508429
             89       1120.153       1581.705       0.585414       0.508429
             90       1657.668       1505.932       0.476018       0.508429
             91       1185.539       1310.804       0.525090       0.508429
             92       1596.638       1735.263       0.520803       0.508429
             93       1551.153       1615.484       0.510158       0.508429
             94       1314.238       1403.823       0.516479       0.508429
             95       1324.259        893.104       0.402778       0.249382
             96       1441.434        892.075       0.382289       0.249382
             97       2167.473        390.742       0.152740       0.249382
             98       2221.097        301.514       0.119525       0.249382
             99       2238.776        337.496       0.131002       0.249382
            100       2146.208        292.567       0.119965       0.249382
            101       2269.816        153.070       0.063177       0.249382
            102       2271.285        296.926       0.115616       0.249382
            103       2194.426        379.761       0.147527       0.249382
            104       2301.162        323.238       0.123167       0.249382
            105       2119.788        283.616       0.118006       0.249382
            106       2297.922        234.537       0.092612       0.249382
            107       1934.125        445.266       0.187134       0.249382
            108       1811.994        962.249       0.346851       0.249382
            109       1434.284        805.477       0.359626       0.249382
            110       1618.084        811.259       0.333942       0.249382
            111       1486.213        972.663       0.395572       0.249382
            112       1472.393        761.555       0.340901       0.249382
            113       1528.414        782.974       0.338746       0.249382
            114       1636.324        701.052       0.299931       0.249382
            115       1622.543        475.149       0.226510       0.249382
            116       1415.743        129.109       0.083574       0.249382
            117        828.123       1511.054       0.645977       0.616417
            118        627.394       1515.358       0.707202       0.616417
            119        842.761       1389.136       0.622402       0.616417
            120        829.477       1377.582       0.624171       0.616417
            121        842.419       1387.625       0.622241       0.616417
            122        838.848       1319.005       0.611258       0.616417
            123        777.569       1568.968       0.668631       0.616417
            124        905.292       2240.988       0.712266       0.770503
            125        780.357       2461.501       0.759287       0.770503
            126        503.882       1768.970       0.778304       0.770503
            127        415.078       1812.969       0.813703       0.770503
            128       1862.660        819.120       0.305439       0.249382
            129       1923.576       1084.153       0.360456       0.249382
            130       1355.149       1429.385       0.513330       0.508429
            131       1069.331       1416.303       0.569796       0.508429
            132       1111.097       1617.410       0.592782       0.508429
            133        541.362       2523.296       0.823353       0.770503
            134        580.637       2546.385       0.814316       0.770503
            135       1488.309       2288.243       0.605908       0.770503
            136        636.603       2480.100       0.795745       0.770503
            137       1579.040       2271.005       0.589865       0.616417
            138       1200.147       2036.842       0.629240       0.616417
            139       1177.996       1513.557       0.562336       0.616417
            140       1009.002       1426.701       0.585745       0.616417
            141        855.546       1867.044       0.685760       0.616417
            142       1146.415       1381.256       0.546454       0.508429
            143       1050.878       1076.592       0.506043       0.508429
            144        922.117       1148.347       0.554633       0.508429
            145       1293.625       1152.873       0.471234       0.508429
            146       1015.081       1437.108       0.586051       0.508429
            147       1149.765       1523.818       0.569953       0.508429
            148       1143.871       1164.573       0.504484       0.508429
            149       1192.954       1527.900       0.561552       0.508429
            150       1370.237       1597.375       0.538270       0.508429
            151       1547.784       2215.175       0.588679       0.508429
            152       1645.369       1714.825       0.510335       0.508429
            153       1461.814       1384.560       0.486430       0.508429
            154       1697.007        585.145       0.256401       0.249382
            155       2056.987        370.887       0.152762       0.249382
            156       2090.459        804.090       0.277795       0.249382
            157       1186.567       1360.518       0.534147       0.508429
            158       1322.765       1481.896       0.528369       0.508429
            159        748.844       1611.815       0.682782       0.770503
            160        689.614       1931.633       0.736914       0.770503
            161        615.443       1912.828       0.756576       0.770503
            162        652.381       1772.108       0.730920       0.770503
            163        503.433       1856.750       0.786697       0.770503
            164        347.247       1930.561       0.847552       0.770503
            165        507.315       1899.776       0.789242       0.770503
            166        546.286       1932.363       0.779603       0.770503
            167        493.050       1991.475       0.801552       0.770503
            168        864.698       1881.285       0.685104       0.616417
            169        947.593       1807.054       0.656002       0.616417
            170       1140.997       1734.433       0.603191       0.616417
            171       1182.110       1680.380       0.587034       0.616417
            172        960.041       1534.740       0.615180       0.616417
            173       1149.777       1738.711       0.601945       0.616417
            174       1170.434       1675.789       0.588776       0.616417
            175        977.538       1698.741       0.634740       0.616417
            176        976.950       1585.682       0.618771       0.616417
            177        949.378       1419.770       0.599275       0.616417
            178        927.401       1454.576       0.610659       0.616417
            179        658.222       2683.195       0.803011       0.770503
            180        643.158       2520.320       0.796693       0.770503
            181        576.790       3327.790       0.852279       0.770503
            182        380.976       3347.415       0.897818       0.770503
            183        693.048       3078.026       0.816220       0.770503
            184        971.250       2915.066       0.750085       0.770503
            185       1014.163       2969.667       0.745430       0.770503
            186        926.492       3245.475       0.777924       0.770503
            187        930.498       3163.970       0.772743       0.770503
            188       1006.413       2614.835       0.722081       0.770503
            189        931.150       2624.706       0.738136       0.770503
            190       1018.337       3049.602       0.749668       0.770503
            191        929.795       2894.941       0.756900       0.770503
            192        950.620       2915.439       0.754111       0.770503
            193       1007.429       2975.224       0.747046       0.770503
            194        894.279       2175.632       0.708695       0.770503
            195       1057.989       2398.006       0.693868       0.770503
            196       1122.097       2482.693       0.688721       0.770503
            197       1042.935       2475.124       0.703548       0.770503
            198       1042.062       2411.182       0.698237       0.770503
            199       1164.460       2445.007       0.677387       0.770503
            200       1185.187       2469.024       0.675665       0.770503
            201       1029.196       2604.838       0.716790       0.770503
            202        912.514       2482.377       0.731210       0.770503
            203       1093.245       2350.133       0.682508       0.770503
            204        980.208       2470.765       0.715962       0.770503
            205        652.313       2986.319       0.820726       0.770503
            206        809.351       2574.167       0.760796       0.770503
            207        707.712       3519.296       0.832574       0.770503
            208        818.447       3543.747       0.812377       0.770503
            209        570.523       3273.896       0.851597       0.770503
            210        790.771       2862.098       0.783521       0.770503
            211        745.699       2768.116       0.787781       0.770503
            212        797.513       3175.829       0.799284       0.770503
            213        981.623       2762.251       0.737805       0.770503
            214        631.449       3059.468       0.828918       0.770503
            215        719.367       2878.906       0.800080       0.770503
            216        743.954       2799.995       0.790078       0.770503
            217        676.863       2821.547       0.806523       0.770503
            218        615.716       3224.638       0.839672       0.770503
            219        625.228       2540.486       0.802500       0.770503
            220        885.225       2659.130       0.750244       0.770503
            221        888.569       2541.662       0.740959       0.770503
            222        651.714       2889.110       0.815943       0.770503
            223        762.543       2493.720       0.765823       0.770503
            224        774.029       2743.169       0.779930       0.770503
            225        658.691       2882.476       0.813991       0.770503
            226        588.867       3468.196       0.854854       0.770503
            227       1037.683       2347.031       0.693421       0.770503
            228        909.805       2337.745       0.719849       0.770503
            229       1081.147       2188.651       0.669354       0.770503
            230       1181.899       2778.353       0.701560       0.770503
            231        912.053       2209.196       0.707792       0.770503
            232       1324.023       2665.672       0.668139       0.770503
            233        914.696       2663.254       0.744352       0.770503
            234        578.078       2859.238       0.831823       0.770503
            235        746.255       2676.258       0.781957       0.770503
            236       1080.766       2110.916       0.661380       0.770503
            237        989.114       2046.995       0.674216       0.770503
            238       1053.247       2559.374       0.708454       0.770503
            239        985.365       2658.380       0.729574       0.770503
            240        882.591       3006.202       0.773042       0.770503
            241        434.046       3194.986       0.880396       0.770503
            242        492.657       3078.098       0.862030       0.770503
            243        419.207       3111.978       0.881284       0.770503
            244        478.737       3058.759       0.864668       0.770503
            245        386.317       2862.497       0.881090       0.770503
            246        870.110       2644.030       0.752397       0.770503
            247        782.257       2624.681       0.770393       0.770503
            248       1127.757       2617.809       0.698909       0.770503
