# Supplementary material for: The role of auxiliary domains in modulating CHD4 activity suggests mechanistic commonality between enzyme families
Source: Nat Commun. 2022 Dec 6;13:7524. doi: 10.1038/s41467-022-35002-0 (PMC9726900; doi:10.1038/s41467-022-35002-0)
Supplement: Supplementary file 6 — source data [file 41467_2022_35002_MOESM6_ESM.zip › smFRET_Source_data/figure_7A/A/CHD4(499-1912) 1mM ATP 200ms/53.dat]

              1       1196.087       9416.323       0.887294       0.891843
              2        923.068       8230.649       0.899159       0.891843
              3        421.852       7294.047       0.945327       0.891843
              4        408.825       6874.771       0.943870       0.891843
              5        959.647       6383.721       0.869318       0.891843
              6        410.189       6889.612       0.943808       0.891843
              7        979.239       6263.150       0.864791       0.891843
              8        553.447       9220.287       0.943374       0.891843
              9        557.164       8843.071       0.940729       0.891843
             10        836.553       8927.843       0.914326       0.891843
             11       1111.187       8866.553       0.888633       0.891843
             12       1543.098       9089.360       0.854869       0.891843
             13       1103.463       9002.819       0.890814       0.891843
             14       1486.503       9073.099       0.859227       0.891843
             15       1400.690       9084.484       0.866412       0.891843
             16       1084.739       8948.951       0.891890       0.891843
             17        491.070       8523.697       0.945526       0.891843
             18        806.070       8195.747       0.910455       0.891843
             19        720.722       8348.135       0.920528       0.891843
             20        275.298       8828.512       0.969760       0.891843
             21        502.796       8528.073       0.944325       0.891843
             22       1083.479       7451.290       0.873051       0.891843
             23        783.833       7108.365       0.900683       0.891843
             24        735.394       7448.666       0.910143       0.891843
             25       1146.375       8426.264       0.880245       0.891843
             26       1144.989       6348.403       0.847200       0.891843
             27        815.790       6937.274       0.894778       0.891843
             28        682.474       7943.036       0.920877       0.891843
             29        945.519       6438.119       0.871944       0.891843
             30       1877.161       7022.832       0.789083       0.891843
             31        897.663       6584.058       0.880019       0.891843
             32       1302.316       4007.269       0.754724       0.752275
             33       2030.307       4326.824       0.680625       0.752275
             34       2163.060       3791.235       0.636723       0.752275
             35       2398.145       3907.882       0.619706       0.752275
             36       2194.620       3751.093       0.630890       0.752275
             37       1725.877       4459.624       0.720980       0.752275
             38       1438.704       5526.891       0.793456       0.752275
             39       1807.270       3602.629       0.665933       0.752275
             40       1404.405       5783.937       0.804627       0.752275
             41        877.639       6399.780       0.879402       0.752275
             42       1369.198       6016.742       0.814621       0.752275
             43       1420.935       5537.932       0.795809       0.752275
             44       1573.506       4266.439       0.730561       0.752275
             45       1586.350       5567.935       0.778266       0.752275
             46       2494.422       3057.733       0.550729       0.491743
             47       2441.367       3280.396       0.573319       0.491743
             48       3431.999       2614.493       0.432398       0.491743
             49       2294.890       4528.885       0.663692       0.491743
             50       2576.086       3213.295       0.555033       0.491743
             51       2501.348       3124.335       0.555370       0.491743
             52       2386.535       3290.771       0.579636       0.491743
             53       1546.680       5249.408       0.772416       0.752275
             54       1050.768       5042.604       0.827556       0.752275
             55        974.572       4679.345       0.827629       0.752275
             56        925.062       4654.724       0.834212       0.752275
             57        977.933       4621.803       0.825361       0.752275
             58        899.765       4430.805       0.831207       0.752275
             59        756.374       4559.385       0.857711       0.752275
             60       1348.498       5290.887       0.796894       0.752275
             61       1208.446       4531.511       0.789468       0.752275
             62       1994.751       1781.285       0.471734       0.491743
             63       1730.850       1741.401       0.501519       0.491743
             64       1581.364       2015.605       0.560362       0.491743
             65       2013.863       1709.222       0.459088       0.491743
             66       1587.285       2161.271       0.576561       0.491743
             67       1919.542       1817.629       0.486365       0.491743
             68       1617.034       1351.372       0.455252       0.491743
             69       1490.468       1701.201       0.533013       0.491743
             70        771.134       3940.714       0.836342       0.752275
             71        762.594       2744.871       0.782580       0.752275
             72        880.765       2384.534       0.730265       0.752275
             73       1440.573       3679.631       0.718649       0.752275
             74       2610.517       4914.281       0.653078       0.752275
             75       1893.543       5139.880       0.730779       0.752275
             76       2388.945       4733.906       0.664608       0.752275
             77       1884.862       4892.585       0.721892       0.752275
             78       1970.600       5783.338       0.745858       0.752275
             79       1052.549       3209.758       0.753057       0.752275
             80       1084.747       3455.803       0.761098       0.752275
             81       1513.038       3429.345       0.693865       0.752275
             82       1780.436       3589.678       0.668455       0.752275
             83        731.696       2727.479       0.788477       0.752275
             84       1270.992       3243.955       0.718492       0.752275
             85       2326.187       3669.248       0.612007       0.491743
             86       3281.677       3011.602       0.478543       0.491743
             87       3437.827       2301.907       0.401048       0.491743
             88       1827.377       2554.799       0.582998       0.491743
             89       3212.691       2914.324       0.475652       0.491743
             90       3060.850       2875.356       0.484376       0.491743
             91       2610.870       2273.112       0.465422       0.491743
             92       3334.640       1572.751       0.320486       0.491743
             93       1881.619       5137.947       0.731947       0.752275
             94       1763.998       6153.267       0.777196       0.752275
             95       1281.261       6278.258       0.830510       0.752275
             96       1771.734       6181.249       0.777224       0.752275
             97       1282.590       6305.671       0.830977       0.752275
             98       2219.688       3968.877       0.641324       0.752275
             99       3099.051       1652.574       0.347791       0.491743
            100       3609.051       1425.486       0.283141       0.491743
            101       3200.150       1609.716       0.334670       0.491743
