# Supplementary material for: The role of auxiliary domains in modulating CHD4 activity suggests mechanistic commonality between enzyme families
Source: Nat Commun. 2022 Dec 6;13:7524. doi: 10.1038/s41467-022-35002-0 (PMC9726900; doi:10.1038/s41467-022-35002-0)
Supplement: Supplementary file 6 — source data [file 41467_2022_35002_MOESM6_ESM.zip › smFRET_Source_data/figure_7A/A/CHD4(499-1912) 1mM ATP 200ms/1.dat]

              1        334.538       1786.494       0.842276       0.893448
              2        645.416       2360.858       0.785310       0.893448
              3        777.864       2345.063       0.750918       0.893448
              4        425.274       3229.235       0.883630       0.893448
              5        351.282       3468.101       0.908027       0.893448
              6        458.024       3103.877       0.871410       0.893448
              7        365.097       3340.171       0.901465       0.893448
              8        443.518       3035.681       0.872523       0.893448
              9        910.287       2716.916       0.749039       0.893448
             10        647.537       2833.168       0.813964       0.893448
             11        488.803       2414.169       0.831620       0.893448
             12        593.398       2231.962       0.789974       0.893448
             13        457.840       2323.297       0.835377       0.893448
             14        564.290       2290.610       0.802343       0.893448
             15        523.844       2011.428       0.793377       0.893448
             16        668.758       1871.397       0.736726       0.893448
             17        396.114       2366.561       0.856619       0.893448
             18        270.637       2559.555       0.904375       0.893448
             19        724.502       1381.039       0.655907       0.687716
             20        707.289       1361.008       0.658033       0.687716
             21       1165.036       1150.811       0.496929       0.403228
             22       1381.059       1112.255       0.446095       0.403228
             23       1086.455       1366.122       0.557015       0.403228
             24       1327.324       1193.126       0.473378       0.403228
             25       1141.090        729.029       0.389830       0.403228
             26       1371.731        576.697       0.295981       0.403228
             27       1049.249       1273.631       0.548298       0.403228
             28       1278.594        619.625       0.326424       0.403228
             29       1417.100        410.924       0.224791       0.403228
             30        971.902        457.906       0.320257       0.403228
             31        899.077        432.691       0.324900       0.403228
             32       1137.129        766.792       0.402743       0.403228
             33        947.815        434.342       0.314249       0.403228
             34        998.187        692.367       0.409550       0.403228
             35       1155.346       1009.125       0.466223       0.403228
             36        758.379       1202.453       0.613236       0.403228
             37       1317.083       1003.934       0.432541       0.403228
             38       1275.008        661.880       0.341723       0.403228
             39         67.641       1908.104       0.965764       0.893448
             40        164.323       2113.982       0.927875       0.893448
             41        143.376       1807.299       0.926499       0.893448
             42        166.374       2070.300       0.925615       0.893448
             43        595.588       2303.781       0.794580       0.893448
             44        484.598       2613.123       0.843563       0.893448
             45       1856.017       1483.839       0.444282       0.403228
             46       1669.152       1368.044       0.450430       0.403228
             47       1026.452       1184.393       0.535720       0.403228
             48       1024.074        718.394       0.412285       0.403228
             49       1208.594        711.400       0.370522       0.403228
             50       1356.893        805.787       0.372587       0.403228
             51       1628.609        812.745       0.332907       0.403228
             52       1682.093        883.719       0.344421       0.403228
             53       1617.748        783.485       0.326284       0.403228
             54       1534.941        883.806       0.365398       0.403228
             55       1156.706        701.721       0.377589       0.403228
             56       1146.446        757.488       0.397854       0.403228
             57       1091.826        794.413       0.421162       0.403228
             58       1110.602        791.963       0.416261       0.403228
             59       1225.343        658.212       0.349452       0.403228
             60       1140.070        756.238       0.398795       0.403228
             61       1058.877        765.567       0.419616       0.403228
             62        844.844        763.039       0.474561       0.403228
             63       2046.638       1131.416       0.356009       0.403228
             64       2147.872       1114.429       0.341608       0.403228
             65       1892.359        942.203       0.332398       0.403228
             66       1384.117        900.950       0.394277       0.403228
             67       1227.567        999.328       0.448754       0.403228
             68       1556.800        821.833       0.345506       0.403228
             69       1937.665        671.830       0.257456       0.403228
             70       1432.004        968.188       0.403379       0.403228
             71       1774.338        858.404       0.326049       0.403228
             72       1883.468        846.833       0.310161       0.403228
             73       1865.948        672.513       0.264929       0.403228
             74       1860.038        691.504       0.271014       0.403228
             75       1269.943       1303.995       0.506615       0.403228
             76       1131.081       1141.039       0.502191       0.403228
             77       1197.753       1341.213       0.528252       0.403228
             78        629.760       1722.134       0.732233       0.687716
             79        794.695       1444.951       0.645169       0.687716
             80        617.436       1756.466       0.739907       0.687716
             81        576.352       1581.107       0.732856       0.687716
             82        933.709       1694.845       0.644782       0.687716
             83        921.915       1458.794       0.612756       0.687716
             84        922.757       1507.805       0.620352       0.687716
             85       1245.921       1243.187       0.499451       0.687716
             86       1168.097       1622.133       0.581362       0.687716
             87       1029.534       1771.576       0.632455       0.687716
             88       1369.542       1624.009       0.542502       0.687716
             89       1027.033       1717.591       0.625802       0.687716
             90        479.619       2124.730       0.815839       0.687716
             91        488.160       1787.350       0.785472       0.687716
             92        809.447       1712.014       0.678977       0.687716
             93        800.835       1892.105       0.702617       0.687716
             94       1198.767       1846.283       0.606323       0.687716
             95        705.755       1045.616       0.597027       0.687716
             96       1024.998       1210.852       0.541562       0.687716
             97        470.117        979.089       0.675604       0.687716
             98        520.542       1515.895       0.744386       0.687716
             99        691.368       1888.326       0.731996       0.687716
            100       1057.147       1394.637       0.568825       0.687716
            101       1282.197        923.930       0.418802       0.403228
            102       1206.423        957.016       0.442359       0.403228
            103       1261.237        996.964       0.441486       0.403228
            104       1234.526        819.056       0.398843       0.403228
            105       1381.794        932.056       0.402816       0.403228
            106       1311.337       1119.651       0.460574       0.403228
            107       1262.421       1498.180       0.542701       0.403228
            108       1078.357       1477.629       0.578105       0.403228
            109       1317.067       1331.373       0.502701       0.403228
            110       1383.543       1079.771       0.438341       0.403228
            111       1352.848       1305.668       0.491127       0.403228
            112       1034.306       1502.869       0.592340       0.403228
            113       1027.925       1477.898       0.589785       0.403228
            114       1315.783        426.327       0.244719       0.403228
            115       1654.304        621.854       0.273203       0.403228
            116       1402.833        439.907       0.238724       0.403228
            117       1594.614        627.491       0.282386       0.403228
            118       1475.515        534.753       0.266011       0.403228
            119       1461.100        518.561       0.261944       0.403228
            120       1768.570        966.931       0.353475       0.403228
            121       1663.356        882.537       0.346651       0.403228
            122       1532.753       1033.653       0.402763       0.403228
            123       1537.094       1253.224       0.449133       0.403228
            124       1663.592       1032.251       0.382905       0.403228
            125       1686.162        941.092       0.358204       0.403228
            126       1560.864        972.958       0.383988       0.403228
            127       1035.590       1063.383       0.506621       0.403228
            128       1131.562        523.353       0.316241       0.403228
            129       1090.033        488.409       0.309425       0.403228
            130       1390.055        579.957       0.294393       0.403228
            131       1341.045        752.473       0.359430       0.403228
            132       1313.834        448.693       0.254574       0.403228
            133       1344.060        580.630       0.301674       0.403228
            134       1352.929       1033.800       0.433145       0.403228
            135       1165.724       1206.337       0.508561       0.403228
            136       1398.360        661.802       0.321238       0.403228
            137        903.403       1281.421       0.586510       0.403228
            138        244.062       2431.079       0.908767       0.893448
            139        245.930       1948.872       0.887949       0.893448
            140        566.328       1342.938       0.703379       0.687716
            141        636.028       1253.597       0.663410       0.687716
            142        688.112       1314.695       0.656426       0.687716
            143        770.525       1250.146       0.618679       0.687716
            144        630.519       1476.572       0.700763       0.687716
            145        717.649       1120.478       0.609576       0.687716
            146        673.997       1254.507       0.650508       0.687716
            147       1000.932        664.944       0.399156       0.403228
            148        885.141        643.198       0.420848       0.403228
            149       1220.899        871.553       0.416522       0.403228
            150        907.363        472.923       0.342627       0.403228
            151        929.734        912.421       0.495301       0.403228
            152        907.054        694.566       0.433665       0.403228
            153        538.683        670.835       0.554630       0.403228
            154        193.868       1282.346       0.868672       0.893448
            155        852.580        978.703       0.534436       0.403228
            156        831.306        775.242       0.482551       0.403228
            157       1442.962        897.594       0.383496       0.403228
            158       1565.723       1309.161       0.455379       0.403228
            159       1276.316       1339.588       0.512094       0.403228
            160       1053.782       1209.230       0.534345       0.403228
            161       1300.267       1171.033       0.473853       0.403228
            162       1281.835        887.304       0.409058       0.403228
            163       1291.083       1180.285       0.477584       0.403228
            164       1258.159        918.818       0.422061       0.403228
            165       1357.870        776.212       0.363722       0.403228
            166       1393.253        546.911       0.281889       0.403228
            167        974.410        711.516       0.422033       0.403228
            168        763.068       1165.892       0.604415       0.403228
            169       1125.492       1072.537       0.487954       0.403228
            170       1083.475       1348.946       0.554569       0.403228
            171        548.979       1547.584       0.738153       0.893448
            172        478.306       1694.617       0.779879       0.893448
            173        455.055       1903.192       0.807037       0.893448
            174        409.467       1713.741       0.807147       0.893448
            175        306.130       1632.671       0.842103       0.893448
            176        245.029       1593.348       0.866714       0.893448
            177        275.591       1565.172       0.850285       0.893448
            178        246.515       1796.334       0.879328       0.893448
            179        381.061       1604.222       0.808057       0.893448
            180        270.865       1332.135       0.831026       0.893448
            181       1258.000        721.212       0.364394       0.403228
            182       1715.456        530.908       0.236341       0.403228
            183       1597.871        473.164       0.228468       0.403228
            184       1219.617        786.587       0.392077       0.403228
            185       1578.637        409.279       0.205883       0.403228
            186       1274.061        732.314       0.364994       0.403228
            187        654.020        909.295       0.581646       0.403228
            188        124.231        934.462       0.882656       0.893448
            189        164.298       1648.275       0.909357       0.893448
            190         81.575       1679.430       0.953677       0.893448
            191         80.567       1598.110       0.952006       0.893448
            192        222.469       1645.852       0.880926       0.893448
            193        -38.007       1546.018       1.025203       0.893448
            194        182.669       1561.009       0.895239       0.893448
            195        107.161       1617.023       0.937848       0.893448
            196         55.876       2016.449       0.973037       0.893448
            197        239.127       1792.987       0.882326       0.893448
            198        -97.081       1949.225       1.052416       0.893448
            199        -49.832       2091.905       1.024403       0.893448
            200         79.928       2210.214       0.965099       0.893448
            201        331.367       2089.020       0.863094       0.893448
            202        261.717       2281.992       0.897112       0.893448
            203         74.310       2469.098       0.970783       0.893448
            204        266.655       2601.413       0.907026       0.893448
            205        186.601       2316.978       0.925466       0.893448
            206        247.496       2585.904       0.912650       0.893448
            207        291.019       2739.255       0.903963       0.893448
            208        136.591       2707.766       0.951978       0.893448
            209         67.368       2079.645       0.968622       0.893448
            210        235.498       2011.375       0.895189       0.893448
            211        285.449       2012.061       0.875757       0.893448
            212        135.659       2043.271       0.937741       0.893448
            213         55.028       2064.096       0.974032       0.893448
            214        253.849       2026.321       0.888671       0.893448
            215        171.051       2022.460       0.922020       0.893448
            216        277.504       2013.958       0.878896       0.893448
            217        276.508       1961.370       0.876442       0.893448
            218        318.985       2326.990       0.879445       0.893448
            219        568.063       3054.742       0.843198       0.893448
            220        391.578       2228.325       0.850537       0.893448
            221        419.756       2081.049       0.832151       0.893448
            222        -56.736       1338.190       1.044274       0.893448
            223        262.369       1788.198       0.872051       0.893448
            224        222.889       2022.163       0.900720       0.893448
            225        113.275       2037.648       0.947336       0.893448
            226        322.856       1981.259       0.859878       0.893448
            227        169.773       1788.902       0.913323       0.893448
            228        196.823       1671.373       0.894646       0.893448
            229        212.179       1784.999       0.893760       0.893448
            230         98.949       1708.170       0.945245       0.893448
            231        155.051       1662.651       0.914699       0.893448
            232         53.370       1686.079       0.969318       0.893448
            233        -27.662       1986.504       1.014121       0.893448
            234        150.356       1845.791       0.924677       0.893448
            235        191.163       1619.373       0.894416       0.893448
            236        141.299       1580.549       0.917937       0.893448
            237        202.966       1744.201       0.895763       0.893448
            238        138.662       2118.910       0.938579       0.893448
            239         38.617       1832.777       0.979365       0.893448
            240        257.011       2181.563       0.894606       0.893448
            241         87.934       1873.045       0.955158       0.893448
            242        194.225       1969.890       0.910252       0.893448
            243        212.237       2396.573       0.918646       0.893448
            244         69.912       1410.807       0.952785       0.893448
            245         72.704       1608.882       0.956765       0.893448
            246        147.399       1352.694       0.901740       0.893448
            247        -57.169       1676.410       1.035306       0.893448
            248        171.730       2042.060       0.922427       0.893448
            249        124.382       1967.435       0.940539       0.893448
            250         66.285       2041.363       0.968550       0.893448
            251         17.066       2076.962       0.991850       0.893448
            252        118.847       2036.475       0.944859       0.893448
            253        238.659       2051.627       0.895795       0.893448
            254        137.043       2123.310       0.939371       0.893448
            255        452.384       2126.606       0.824589       0.893448
            256        375.047       1905.194       0.835523       0.893448
            257        313.483       2044.281       0.867042       0.893448
            258        342.881       2095.735       0.859395       0.893448
            259        432.778       2120.577       0.830506       0.893448
            260        449.813       1860.678       0.805317       0.893448
            261        -15.423       2221.846       1.006990       0.893448
            262        234.250       2058.603       0.897835       0.893448
            263        415.768       1905.341       0.820875       0.893448
            264        557.992       1714.456       0.754453       0.687716
            265        517.658       1841.881       0.780611       0.687716
            266        617.852       1667.616       0.729661       0.687716
            267        643.416       1693.817       0.724710       0.687716
            268        516.896       1508.353       0.744774       0.687716
            269        641.401       1555.893       0.708095       0.687716
            270        687.514       1670.940       0.708490       0.687716
            271        551.974       1592.105       0.742559       0.687716
            272        560.978       1456.740       0.721974       0.687716
            273        629.796        997.863       0.613066       0.687716
            274        420.070       1405.054       0.769840       0.687716
            275        340.447       1577.270       0.822473       0.893448
            276        132.069       2167.487       0.942568       0.893448
            277         82.799       1999.519       0.960237       0.893448
            278        523.246        980.727       0.652091       0.893448
            279        241.737       1704.218       0.875775       0.893448
            280        -78.511       1717.599       1.047899       0.893448
            281         59.367       1534.671       0.962757       0.893448
            282        354.574       1341.192       0.790906       0.893448
            283        526.901       1374.345       0.722866       0.687716
            284        491.143       1252.570       0.718335       0.687716
            285        488.934       1059.882       0.684318       0.687716
            286        509.285       1042.633       0.671835       0.687716
            287        294.038       1084.357       0.786681       0.687716
            288        313.635       1076.687       0.774416       0.687716
            289        256.772       1012.320       0.797672       0.687716
            290        370.104       1176.891       0.760759       0.687716
            291        385.421       1066.447       0.734534       0.687716
            292        251.482       1079.885       0.811110       0.687716
            293        479.670       1030.611       0.682397       0.687716
            294       1234.161       1077.618       0.466142       0.403228
            295       1205.399        645.354       0.348698       0.403228
            296        667.325       1502.593       0.692465       0.687716
            297        268.263       1981.089       0.880737       0.893448
            298        327.617       1881.771       0.851716       0.893448
            299        348.490       1679.082       0.828124       0.893448
            300        317.612       1842.566       0.852970       0.893448
