# Supplementary material for: The role of auxiliary domains in modulating CHD4 activity suggests mechanistic commonality between enzyme families
Source: Nat Commun. 2022 Dec 6;13:7524. doi: 10.1038/s41467-022-35002-0 (PMC9726900; doi:10.1038/s41467-022-35002-0)
Supplement: Supplementary file 6 — source data [file 41467_2022_35002_MOESM6_ESM.zip › smFRET_Source_data/figure_7A/A/CHD4(499-1912) 1mM ATP 200ms/5.dat]

              1        426.313       4515.083       0.913726       0.863038
              2        728.057       4718.919       0.866337       0.863038
              3        840.562       4613.480       0.845883       0.863038
              4        768.170       4241.990       0.846678       0.863038
              5        705.352       4145.357       0.854588       0.863038
              6        917.049       4681.075       0.836186       0.863038
              7        912.012       4987.068       0.845398       0.863038
              8        747.948       4158.765       0.847566       0.863038
              9        689.954       4288.856       0.861422       0.863038
             10        648.119       3958.078       0.859294       0.863038
             11        632.829       4856.547       0.884717       0.863038
             12        560.669       4060.135       0.878664       0.863038
             13        758.640       4274.382       0.849268       0.863038
             14        775.317       4374.313       0.849442       0.863038
             15        985.399       4283.955       0.812994       0.863038
             16        392.367       3559.344       0.900710       0.863038
             17        278.427       3824.931       0.932146       0.863038
             18        302.729       3995.941       0.929576       0.863038
             19        475.143       3666.426       0.885275       0.863038
             20        270.563       4532.491       0.943669       0.863038
             21        565.789       4463.559       0.887503       0.863038
             22       1121.601       4922.449       0.814429       0.863038
             23       1134.182       4551.728       0.800528       0.863038
             24        638.545       4350.783       0.872018       0.863038
             25        950.440       4350.627       0.820708       0.863038
             26        540.310       4495.552       0.892708       0.863038
             27        604.026       4574.552       0.883361       0.863038
             28        597.548       4508.622       0.882975       0.863038
             29        656.801       4440.760       0.871154       0.863038
             30        457.562       4639.290       0.910227       0.863038
             31        530.555       4752.664       0.899577       0.863038
             32        567.071       4620.490       0.890686       0.863038
             33        648.442       4485.743       0.873701       0.863038
             34        283.852       4581.994       0.941664       0.863038
             35        712.526       5025.700       0.875828       0.863038
             36        970.772       4917.039       0.835122       0.863038
             37       1284.101       4886.401       0.791897       0.863038
             38       1343.101       4956.357       0.786791       0.863038
             39       1247.205       5524.443       0.815820       0.863038
             40       1184.869       6132.482       0.838074       0.863038
             41        382.634       5968.112       0.939750       0.863038
             42        752.250       6091.436       0.890081       0.863038
             43        823.862       5865.108       0.876833       0.863038
             44        821.298       6094.426       0.881242       0.863038
             45        822.446       6073.956       0.880743       0.863038
             46        853.811       6023.344       0.875848       0.863038
             47        844.678       5968.365       0.876020       0.863038
             48        743.531       5991.993       0.889610       0.863038
             49        913.721       6357.904       0.874344       0.863038
             50        834.435       6116.156       0.879948       0.863038
             51       1243.294       6232.150       0.833683       0.863038
             52       1005.917       6031.252       0.857057       0.863038
             53       1176.863       6523.669       0.847171       0.863038
             54       1236.423       6331.510       0.836623       0.863038
             55       1356.981       6385.604       0.824738       0.863038
             56       1426.208       6504.433       0.820165       0.863038
             57       2219.107        650.268       0.226624       0.276307
             58       2398.321        681.028       0.221160       0.276307
             59       1052.763        833.349       0.441834       0.455641
             60        781.069        887.877       0.531999       0.455641
             61        927.888        755.369       0.448754       0.455641
             62        972.443        911.895       0.483934       0.455641
             63        933.179        794.427       0.459843       0.455641
             64        776.529        847.931       0.521977       0.455641
             65        653.683        862.413       0.568838       0.455641
             66       1980.569        114.386       0.054601       0.113973
             67       1986.086        457.305       0.187160       0.113973
             68       2158.240        680.610       0.239748       0.276307
             69       1907.587        614.084       0.243523       0.276307
             70       2232.604        668.770       0.230501       0.276307
             71       1720.755        692.226       0.286876       0.276307
             72       1441.293        636.819       0.306441       0.276307
             73       1066.071        410.379       0.277950       0.276307
             74        971.408        502.529       0.340943       0.276307
             75       1313.362        590.771       0.310257       0.276307
             76       1273.159        636.866       0.333433       0.276307
             77       1357.375        568.844       0.295316       0.276307
             78       1651.035        487.328       0.227898       0.276307
             79       1725.933        504.659       0.226244       0.276307
             80       1667.236        479.034       0.223194       0.276307
             81       1313.752        476.215       0.266047       0.276307
             82       1953.347        388.415       0.165865       0.276307
             83       1370.325        477.583       0.258445       0.276307
             84       1591.374        568.025       0.263048       0.276307
             85       1276.678        497.765       0.280519       0.276307
             86        439.850        338.595       0.434963       0.455641
             87        839.429        414.388       0.330501       0.455641
             88        906.617        732.056       0.446737       0.455641
             89       1024.402        755.095       0.424331       0.455641
             90       1554.943        636.970       0.290600       0.276307
             91       1408.067        195.560       0.121949       0.276307
             92       1166.961        312.313       0.211126       0.276307
             93        946.824        586.806       0.382625       0.276307
             94       1194.162        633.915       0.346766       0.276307
             95       1175.297        482.334       0.290978       0.276307
             96       1018.304        422.572       0.293274       0.276307
             97       1361.404        595.811       0.304418       0.276307
             98       1379.993        427.871       0.236672       0.276307
             99       1546.106        679.293       0.305246       0.276307
            100       1242.882        589.997       0.321896       0.276307
            101       1287.515        630.225       0.328629       0.276307
            102       1443.220        774.738       0.349302       0.276307
            103       1596.069        554.067       0.257689       0.276307
            104       1449.824         78.031       0.051072       0.276307
            105       1370.661        825.913       0.376001       0.276307
            106       1426.610        714.822       0.333806       0.276307
            107       1366.033        636.211       0.317749       0.276307
            108       1576.451        642.163       0.289443       0.276307
            109       1323.371        631.487       0.323035       0.276307
            110       1575.290        642.188       0.289603       0.276307
            111       1562.350        623.675       0.285301       0.276307
            112       1132.643        574.882       0.336676       0.276307
            113       1075.816        313.192       0.225479       0.276307
            114       2212.578        296.944       0.118327       0.276307
            115       1613.523        364.434       0.184247       0.276307
            116       1744.349        525.544       0.231528       0.276307
            117       1407.134        461.840       0.247109       0.276307
            118       1427.606        452.707       0.240762       0.276307
            119       1448.603        419.821       0.224693       0.276307
            120       1560.682        445.499       0.222063       0.276307
            121       1609.698        478.586       0.229177       0.276307
            122       1674.111        288.029       0.146793       0.276307
            123        657.456        433.046       0.397107       0.455641
            124        337.605        529.961       0.610860       0.455641
            125        646.130        407.588       0.386810       0.455641
            126       1000.142        332.119       0.249290       0.455641
            127        267.803        602.034       0.692123       0.455641
            128       1122.241        464.714       0.292834       0.276307
            129        711.824        485.685       0.405579       0.276307
            130       1082.680        419.858       0.279432       0.276307
            131       1032.107        272.512       0.208883       0.276307
            132       1584.065        453.884       0.222716       0.276307
            133       1243.699        421.681       0.253204       0.276307
            134       1308.219        444.178       0.253469       0.276307
            135       1433.661        557.826       0.280105       0.276307
            136       1366.092        612.194       0.309457       0.276307
            137       1460.615        486.538       0.249871       0.276307
            138       1047.561        138.015       0.116412       0.113973
            139        963.394        244.962       0.202723       0.113973
            140       1733.022        -70.104      -0.042157       0.113973
            141        837.601        295.136       0.260551       0.113973
            142       1406.470        281.239       0.166639       0.113973
            143       1643.355        384.845       0.189747       0.113973
            144       1589.611        227.777       0.125332       0.113973
            145       1399.914        152.225       0.098075       0.113973
            146       1706.969        320.239       0.157970       0.113973
            147       1616.238        344.978       0.175900       0.113973
            148       1652.085        378.701       0.186480       0.113973
            149       1595.800        239.578       0.130533       0.113973
            150       1358.161        460.777       0.253322       0.113973
            151       1041.744        802.644       0.435182       0.455641
            152       1063.707        639.648       0.375522       0.455641
            153       1308.174        140.925       0.097250       0.113973
            154       1084.032        949.661       0.466964       0.455641
            155       1048.369        795.853       0.431539       0.455641
            156       1181.750        812.144       0.407316       0.455641
            157       1109.625        765.061       0.408101       0.455641
            158        790.029        793.275       0.501025       0.455641
            159       1104.998        780.031       0.413803       0.455641
            160        949.025        813.793       0.461643       0.455641
            161        811.657        747.545       0.479441       0.455641
            162       1154.253        515.105       0.308565       0.276307
            163       1251.435        583.464       0.317981       0.276307
            164       1333.329        549.115       0.291703       0.276307
            165       1081.114        594.650       0.354853       0.276307
            166        971.443        564.655       0.367591       0.276307
            167       1102.939        465.695       0.296879       0.276307
            168       1008.288        568.763       0.360650       0.276307
            169        900.419        570.230       0.387740       0.276307
            170        999.333        496.279       0.331823       0.276307
            171       1069.464        390.975       0.267711       0.276307
            172       1591.486        457.211       0.223172       0.276307
            173       2951.604        354.853       0.107321       0.276307
            174        874.664        268.710       0.235015       0.276307
            175       1079.526        477.312       0.306591       0.276307
            176       1908.821        520.363       0.214213       0.276307
            177       3624.922        267.468       0.068716       0.113973
            178       4710.415        380.632       0.074765       0.113973
            179       4855.278        514.790       0.095863       0.113973
            180       5137.991        519.863       0.091883       0.113973
            181       4982.228        470.002       0.086204       0.113973
            182       4346.990        632.082       0.126948       0.113973
            183       2785.976       1397.347       0.334028       0.113973
            184       3389.359        179.695       0.050348       0.113973
            185       3356.065         -1.321      -0.000394       0.113973
            186       3833.437        -49.534      -0.013091       0.113973
            187       3969.985       -119.001      -0.030901       0.113973
            188       4602.421       -135.785      -0.030400       0.113973
            189       3286.269         11.646       0.003531       0.113973
            190       5629.731         82.406       0.014426       0.113973
            191       5170.991        267.964       0.049267       0.113973
            192       4611.232        326.393       0.066103       0.113973
            193       4000.423        461.255       0.103381       0.113973
            194       4640.536        400.452       0.079439       0.113973
            195       4015.954        426.261       0.095957       0.113973
