# Supplementary material for: The role of auxiliary domains in modulating CHD4 activity suggests mechanistic commonality between enzyme families
Source: Nat Commun. 2022 Dec 6;13:7524. doi: 10.1038/s41467-022-35002-0 (PMC9726900; doi:10.1038/s41467-022-35002-0)
Supplement: Supplementary file 6 — source data [file 41467_2022_35002_MOESM6_ESM.zip › smFRET_Source_data/figure_7A/A/CHD4(499-1912) 1mM ATP 200ms/57.dat]

              1        861.986       4574.391       0.841441       0.835230
              2        519.708       4612.850       0.898743       0.835230
              3        543.144       4376.639       0.889600       0.835230
              4        748.596       3772.480       0.834421       0.835230
              5        823.342       3681.733       0.817241       0.835230
              6        747.294       3778.976       0.834898       0.835230
              7        893.602       3888.649       0.813142       0.835230
              8        634.045       4267.525       0.870645       0.835230
              9        637.718       4447.192       0.874586       0.835230
             10        614.932       4557.376       0.881111       0.835230
             11        646.575       4179.701       0.866030       0.835230
             12        681.309       4303.017       0.863310       0.835230
             13        653.814       4435.076       0.871521       0.835230
             14       1147.796       3899.641       0.772598       0.835230
             15        974.395       3836.123       0.797445       0.835230
             16        553.952       4319.333       0.886329       0.835230
             17        694.668       5106.179       0.880247       0.835230
             18        553.782       4310.188       0.886146       0.835230
             19        575.724       4889.429       0.894655       0.835230
             20        538.629       4932.316       0.901547       0.835230
             21        990.491       4850.936       0.830437       0.835230
             22        940.025       4621.992       0.830992       0.835230
             23        770.761       3613.134       0.824183       0.835230
             24        823.304       4007.284       0.829564       0.835230
             25        657.849       4285.186       0.866914       0.835230
             26        528.649       4615.831       0.897240       0.835230
             27        550.620       4514.019       0.891282       0.835230
             28        435.119       4470.155       0.911296       0.835230
             29        726.334       4700.019       0.866147       0.835230
             30        754.071       4724.334       0.862356       0.835230
             31        562.362       4651.299       0.892137       0.835230
             32        659.374       4524.051       0.872792       0.835230
             33        886.964       4580.795       0.837783       0.835230
             34        697.557       4897.625       0.875329       0.835230
             35        796.992       4736.415       0.855967       0.835230
             36        865.011       4792.678       0.847109       0.835230
             37        984.736       4847.905       0.831168       0.835230
             38       1170.687       4401.713       0.789913       0.835230
             39       1271.081       4710.815       0.787512       0.835230
             40       1157.740       4753.088       0.804132       0.835230
             41        987.464       4547.176       0.821585       0.835230
             42       1699.430       4983.977       0.745724       0.835230
             43       1851.941       4504.441       0.708649       0.835230
             44       1241.597       4686.729       0.790565       0.835230
             45       1924.490       4482.168       0.699611       0.835230
             46       1860.571       5286.878       0.739687       0.835230
             47       1643.924       5232.232       0.760924       0.835230
             48       2113.598       3372.621       0.614744       0.591419
             49       2116.682       3064.609       0.591476       0.591419
             50       2923.883       2688.188       0.479001       0.448628
             51       3464.271       2679.101       0.436096       0.448628
             52       2127.096       3187.270       0.599746       0.591419
             53       2544.485       2937.824       0.535874       0.591419
             54       3894.851       2024.810       0.342048       0.287274
             55       3601.961       2539.495       0.413500       0.287274
             56       4221.687       1293.541       0.234540       0.287274
             57       4080.718       1455.127       0.262855       0.287274
             58       4470.091       1400.970       0.238623       0.287274
             59       3616.745       1558.684       0.301170       0.287274
             60       4430.641       1422.708       0.243059       0.287274
             61       4091.486       1371.745       0.251087       0.287274
             62       2403.486       3012.022       0.556185       0.591419
             63       2720.964       3192.598       0.539877       0.591419
             64       2095.007       3270.075       0.609511       0.591419
             65       1617.647       2701.109       0.625437       0.591419
             66       2274.698       3218.641       0.585917       0.591419
             67       2319.874       3141.752       0.575241       0.591419
             68       1875.338       3134.425       0.625663       0.591419
             69       1486.545       2553.425       0.632041       0.591419
             70       1363.278       2301.189       0.627974       0.591419
             71       1407.024       2269.265       0.617271       0.591419
             72       1193.048       1423.354       0.544012       0.591419
             73       2052.637       1682.375       0.450434       0.448628
             74       2252.903       1611.508       0.417013       0.448628
             75       2168.799       1838.274       0.458757       0.448628
             76       2169.563       1751.220       0.446651       0.448628
             77       2011.456       1854.030       0.479637       0.448628
             78       2134.147       1612.903       0.430446       0.448628
             79       2290.145       1545.462       0.402925       0.448628
             80       2155.860       2370.835       0.523745       0.448628
             81       2150.960       2634.806       0.550551       0.448628
             82       2901.666       2120.758       0.422258       0.448628
             83       3068.138       1474.976       0.324662       0.287274
             84       3202.523       1671.629       0.342958       0.287274
             85       2827.163       1641.192       0.367292       0.287274
             86       3399.203       1223.667       0.264699       0.287274
             87       4041.604       1756.659       0.302963       0.287274
             88       3916.667        950.021       0.195209       0.287274
             89       3507.113       1881.889       0.349209       0.287274
             90       3090.515       2080.544       0.402344       0.448628
             91       2922.178       2268.189       0.437000       0.448628
             92       2940.420       2113.720       0.418216       0.448628
             93       3142.930       1921.091       0.379361       0.448628
             94       2868.417       2189.720       0.432910       0.448628
             95       3078.034       2206.385       0.417527       0.448628
             96       3208.732       1706.729       0.347217       0.287274
             97       3647.949       1317.246       0.265296       0.287274
             98       3936.931        790.899       0.167286       0.287274
             99       4141.274        874.511       0.174352       0.287274
            100       4139.437        914.600       0.180964       0.287274
            101       3803.930       1133.528       0.229577       0.287274
            102       4143.526       1082.472       0.207132       0.287274
            103       3913.586       1569.157       0.286199       0.287274
            104       3707.649       1836.089       0.331201       0.287274
            105       3911.444       1744.029       0.308379       0.287274
            106       3552.857       1886.319       0.346802       0.287274
            107       3766.680       1990.492       0.345741       0.287274
            108       3742.044       1552.166       0.293182       0.287274
            109       3265.614        902.265       0.216481       0.287274
            110       3009.253       1254.171       0.294170       0.287274
            111       3018.805       1484.374       0.329628       0.287274
            112       3149.479       1617.573       0.339324       0.287274
            113       3121.372       1353.763       0.302508       0.287274
            114       3331.599       1442.599       0.302166       0.287274
            115       3556.133       1316.238       0.270143       0.287274
            116       3438.033       1255.905       0.267559       0.287274
            117       3978.605       1129.262       0.221083       0.287274
            118       3734.293       1262.556       0.252670       0.287274
            119       3134.745       1221.582       0.280416       0.287274
            120       3953.852       1130.565       0.222359       0.287274
            121       3694.073       1129.674       0.234190       0.287274
            122       2871.133       1055.742       0.268850       0.287274
            123       2433.470       1223.816       0.334624       0.287274
            124       2362.266       1162.081       0.329730       0.287274
            125       2356.815       1182.311       0.334069       0.287274
            126       2355.463       1169.194       0.331719       0.287274
            127       2691.750       1454.125       0.350740       0.287274
            128       2282.219       1560.620       0.406111       0.448628
            129       2197.619       1811.058       0.451784       0.448628
            130       2276.596       1889.453       0.453536       0.448628
            131       2189.517       1982.739       0.475220       0.448628
            132       2211.169       1942.860       0.467705       0.448628
            133       2155.291       2029.862       0.485015       0.448628
            134       2232.242       2035.254       0.476920       0.448628
            135       2193.896       1875.462       0.460874       0.448628
            136       2199.096       2032.529       0.480319       0.448628
            137       2363.183       1932.995       0.449934       0.448628
            138       2892.321        974.981       0.252109       0.287274
            139       2856.328        841.614       0.227590       0.287274
            140       2241.054       1503.237       0.401474       0.287274
            141        983.977       4318.536       0.814432       0.835230
            142       1776.251       3027.746       0.630256       0.591419
            143       3653.999        911.634       0.199673       0.074921
            144       3420.273        374.598       0.098712       0.074921
            145       3010.812        384.717       0.113301       0.074921
            146       3035.917        386.420       0.112911       0.074921
            147       3340.336        131.254       0.037808       0.074921
            148       3254.370         89.172       0.026670       0.074921
            149       3479.668        299.869       0.079340       0.074921
            150       3265.397        192.607       0.055699       0.074921
            151       3366.515        151.481       0.043059       0.074921
            152       3321.331        146.465       0.042236       0.074921
            153       3836.032        236.242       0.058012       0.074921
            154       4134.064         53.714       0.012826       0.074921
            155       3647.302         46.537       0.012599       0.074921
            156       3945.083        120.596       0.029662       0.074921
            157       3898.370        195.985       0.047867       0.074921
            158       3992.444        221.154       0.052486       0.074921
            159       3792.593         71.931       0.018613       0.074921
            160       3632.363        317.230       0.080320       0.074921
            161       3620.349         50.310       0.013706       0.074921
            162       3714.917        307.141       0.076364       0.074921
            163       3662.411        251.871       0.064347       0.074921
            164       2412.275         93.408       0.037278       0.074921
            165       2584.552        345.334       0.117866       0.074921
            166       2373.743        435.128       0.154912       0.074921
