# Supplementary material for: The role of auxiliary domains in modulating CHD4 activity suggests mechanistic commonality between enzyme families
Source: Nat Commun. 2022 Dec 6;13:7524. doi: 10.1038/s41467-022-35002-0 (PMC9726900; doi:10.1038/s41467-022-35002-0)
Supplement: Supplementary file 6 — source data [file 41467_2022_35002_MOESM6_ESM.zip › smFRET_Source_data/figure_7A/A/CHD4(499-1912) 1mM ATP 200ms/43.dat]

              1       2893.888       5257.540       0.644984       0.707211
              2       3324.996       5276.930       0.613459       0.707211
              3       2905.517       5394.359       0.649933       0.707211
              4       2555.819       5351.522       0.676779       0.707211
              5       1772.463       5485.748       0.755799       0.707211
              6       3758.177       4784.750       0.560083       0.707211
              7       2339.799       5199.164       0.689639       0.707211
              8       1644.993       4917.647       0.749340       0.707211
              9       1577.403       4993.720       0.759949       0.707211
             10       1751.720       4682.077       0.727732       0.707211
             11       1896.847       4735.163       0.713986       0.707211
             12       2030.839       4930.325       0.708262       0.707211
             13       1115.158       5297.516       0.826101       0.707211
             14       1468.511       4903.248       0.769528       0.707211
             15       2433.368       3869.591       0.613932       0.707211
             16       2089.721       4699.559       0.692203       0.707211
             17       2026.610       2904.654       0.589028       0.707211
             18       3245.458       2607.869       0.445536       0.390026
             19       3217.546       2203.701       0.406493       0.390026
             20       3235.652       2986.342       0.479965       0.390026
             21       3410.026       2132.882       0.384795       0.390026
             22       3256.516       1742.705       0.348595       0.390026
             23       2767.154       1514.583       0.353731       0.390026
             24       2368.999       1594.920       0.402359       0.390026
             25       2795.925       1524.723       0.352892       0.390026
             26       2546.304       1892.545       0.426359       0.390026
             27       2872.140       1433.609       0.332952       0.390026
             28       2804.471       1601.137       0.363432       0.390026
             29       1874.837       2367.580       0.558073       0.575967
             30       1837.502       2076.144       0.530488       0.575967
             31       1611.340       1811.121       0.529187       0.575967
             32       1693.465       2080.654       0.551295       0.575967
             33       1937.710       2158.822       0.526988       0.575967
             34       1594.883       1932.843       0.547901       0.575967
             35       2017.123       2102.199       0.510326       0.575967
             36       2807.303       1996.658       0.415627       0.390026
             37       3779.457       1660.831       0.305284       0.390026
             38       3435.803       1579.237       0.314900       0.390026
             39       3422.700       1875.923       0.354040       0.390026
             40       3767.547       1874.887       0.332283       0.390026
             41       3533.391       1811.118       0.338875       0.390026
             42       3466.228       2152.903       0.383138       0.390026
             43       3831.936       1935.572       0.335599       0.390026
             44       1980.689       2063.505       0.510239       0.475042
             45       1842.839       2110.522       0.533855       0.475042
             46       1947.607       2111.036       0.520134       0.475042
             47       1847.241       1956.852       0.514407       0.475042
             48       2096.199       2054.741       0.495006       0.475042
             49       1941.019       1991.934       0.506473       0.475042
             50       2176.192       2020.709       0.481476       0.475042
             51       1873.435       1915.309       0.505526       0.475042
             52       1672.431       2007.343       0.545507       0.475042
             53       2147.380       2144.292       0.499640       0.475042
             54       2335.341       2083.649       0.471522       0.475042
             55       2069.381       1697.038       0.450571       0.475042
             56       1565.169       1332.838       0.459916       0.475042
             57       1935.065       1915.426       0.497450       0.475042
             58       2456.959       2200.794       0.472501       0.475042
             59       1973.519       1883.998       0.488397       0.475042
             60       2052.474       1999.362       0.493446       0.475042
             61       2214.136       2058.039       0.481731       0.475042
             62       2212.990       2140.552       0.491681       0.475042
             63       1887.928       1854.251       0.495500       0.475042
             64       2395.169       2258.223       0.485285       0.475042
             65       2633.751       2175.310       0.452336       0.475042
             66       2302.557       2016.464       0.466880       0.475042
             67       2077.821       1711.488       0.451662       0.475042
             68       2063.866       1649.778       0.444248       0.475042
             69       2105.092       1612.849       0.433802       0.475042
             70       2024.662       1699.664       0.456368       0.475042
             71       1868.216       1700.663       0.476526       0.475042
             72       2115.719       1861.439       0.468033       0.475042
             73       2110.657       1610.347       0.432772       0.475042
             74       2118.291       1577.104       0.426776       0.475042
             75       1879.989       1633.691       0.464952       0.475042
             76       1764.358       1672.814       0.486683       0.475042
             77       1865.511       1411.910       0.430799       0.475042
             78       1599.601       2058.226       0.562691       0.575967
             79       1825.545       2392.771       0.567234       0.575967
             80       1881.412       2047.331       0.521116       0.575967
             81       1822.425       2354.622       0.563705       0.575967
             82       2954.019       2543.034       0.462618       0.575967
             83       2501.763       2559.608       0.505714       0.575967
             84       1246.577       2296.410       0.648156       0.575967
             85        796.359       2016.550       0.716891       0.575967
             86       2116.432       1994.688       0.485193       0.575967
             87       1728.002       1852.906       0.517440       0.575967
             88        894.464       2344.755       0.723864       0.575967
             89       1812.250       1153.126       0.388863       0.390026
             90       2466.939        749.020       0.232907       0.390026
             91       2621.198       1219.156       0.317459       0.390026
             92       1678.031       1418.420       0.458079       0.390026
             93       3226.262        851.661       0.208847       0.390026
             94       2262.167       1432.808       0.387772       0.390026
             95       1066.376       2038.715       0.656572       0.575967
             96        935.277       1199.431       0.561871       0.575967
             97       2138.361       1851.616       0.464067       0.475042
             98       2364.256       1800.986       0.432385       0.475042
             99       2286.829       1753.903       0.434056       0.475042
            100       2045.276       1643.351       0.445518       0.475042
            101       2599.364       1847.761       0.415496       0.475042
            102       2392.455       2186.525       0.477514       0.475042
            103       1990.085       2296.330       0.535723       0.475042
            104       2548.151       2034.480       0.443955       0.475042
            105       1954.790       1549.881       0.442233       0.475042
            106       2215.726       1718.999       0.436879       0.475042
            107       2052.973       1675.339       0.449356       0.475042
            108       2061.992       1583.695       0.434402       0.475042
            109       1915.648       1592.728       0.453979       0.475042
            110       1699.974       1693.260       0.499011       0.475042
            111       1119.898       2476.310       0.688589       0.575967
            112       1202.798       2328.909       0.659429       0.575967
            113       1470.656       1723.872       0.539633       0.575967
            114       1489.483       1836.801       0.552208       0.575967
            115       1093.855       1794.387       0.621273       0.575967
            116       1149.000       1927.919       0.626575       0.575967
            117        534.119       2090.738       0.796515       0.707211
            118       1116.398       1715.763       0.605814       0.707211
            119       1176.328       1660.987       0.585408       0.707211
            120        585.190       1650.818       0.738288       0.707211
            121        750.309       1636.395       0.685630       0.707211
            122        482.244       1871.207       0.795091       0.707211
            123        213.293       1679.168       0.887293       0.707211
            124        637.704       1538.238       0.706930       0.707211
            125        180.701       1566.416       0.896572       0.707211
            126        449.330       1723.183       0.793175       0.707211
            127        399.338       1369.639       0.774255       0.707211
            128        687.939       1576.377       0.696182       0.707211
            129        886.790       1750.494       0.663749       0.707211
            130       1387.060       1518.239       0.522576       0.575967
            131       1232.345       1713.843       0.581715       0.575967
            132       1089.157       1667.034       0.604833       0.575967
            133       1269.646       1921.642       0.602152       0.575967
            134       1639.917       1525.777       0.481972       0.575967
            135       1449.472       1505.811       0.509532       0.575967
            136       2323.350       1204.358       0.341400       0.390026
            137       2185.516       1342.189       0.380471       0.390026
            138       1576.521       1403.886       0.471038       0.475042
            139       2094.607       1682.706       0.445477       0.475042
            140       2450.890       1752.111       0.416871       0.475042
            141       1920.220       1959.755       0.505095       0.475042
            142       2223.516       1676.623       0.429888       0.475042
            143       2216.988       1674.096       0.430239       0.475042
            144       1745.570       1782.117       0.505180       0.475042
            145       2059.461       1440.165       0.411520       0.390026
            146       2242.852       1284.666       0.364184       0.390026
            147       2748.594       1472.614       0.348861       0.390026
            148       2716.414       1418.069       0.342986       0.390026
            149       2245.351       1411.145       0.385928       0.390026
            150       1998.133       1472.974       0.424353       0.390026
            151       2314.796       1306.973       0.360866       0.390026
            152       2164.352       1446.420       0.400585       0.390026
            153       2009.175       1362.680       0.404134       0.390026
            154       1721.857       1339.696       0.437587       0.390026
            155       1742.498       1188.312       0.405455       0.390026
            156       1842.070       1019.631       0.356303       0.390026
            157       1671.929       1038.264       0.383096       0.390026
            158       1815.048       1398.840       0.435249       0.390026
            159       2830.214       1669.544       0.371030       0.390026
            160       2948.461       1811.060       0.380513       0.390026
            161       2382.799       1859.519       0.438326       0.475042
            162       1979.360       1867.547       0.485467       0.475042
            163       2322.154       1844.832       0.442726       0.475042
            164       1959.572       1908.906       0.493451       0.475042
            165       1565.707       2192.739       0.583416       0.575967
            166       1991.409       1842.390       0.480565       0.575967
            167       1558.470       1790.723       0.534673       0.575967
            168       1053.250       1953.901       0.649751       0.575967
            169       1192.899       2039.358       0.630939       0.575967
            170       2108.354       1986.695       0.485146       0.575967
            171        811.121       2120.804       0.723349       0.575967
            172       1305.275       1972.723       0.601807       0.575967
            173       1498.146       1966.688       0.567614       0.575967
            174       1788.826       1962.269       0.523119       0.575967
            175       1506.284       1771.461       0.540451       0.575967
            176       1094.379       1825.640       0.625215       0.575967
            177        896.112       1956.337       0.685845       0.575967
            178        814.250       1777.722       0.685857       0.575967
            179        947.932       1432.294       0.601747       0.575967
            180        822.471       1473.337       0.641751       0.575967
            181       1471.172       1487.195       0.502708       0.475042
            182       1659.927       1393.515       0.456375       0.475042
            183       1770.429       1493.327       0.457549       0.475042
            184       1768.762       1464.656       0.452974       0.475042
            185       1452.541       1475.059       0.503846       0.475042
            186       2012.731       1309.369       0.394139       0.475042
            187       1757.307       1313.876       0.427808       0.475042
            188       1364.783       1008.631       0.424971       0.475042
            189       1195.030       1062.503       0.470648       0.475042
            190       1223.206       1155.491       0.485766       0.475042
            191       1923.674       1310.969       0.405290       0.390026
            192       2198.870       1231.754       0.359047       0.390026
            193       1507.285       1160.872       0.435084       0.390026
            194       1974.823       1276.588       0.392626       0.390026
            195       2536.108       1307.853       0.340236       0.390026
            196       2151.284       1769.814       0.451357       0.475042
            197       2337.990       2198.335       0.484607       0.475042
            198       2148.623       2022.107       0.484833       0.475042
            199       2328.864       1977.591       0.459215       0.475042
            200       2075.277       2081.750       0.500779       0.475042
            201       1845.194       1183.971       0.390857       0.475042
            202       1643.953       1132.697       0.407936       0.475042
            203       1545.502       1246.000       0.446355       0.475042
            204       1692.407       1185.353       0.411901       0.475042
            205       1195.612       1438.089       0.546034       0.475042
            206       1524.395       1109.210       0.421176       0.475042
            207       1804.912       1051.742       0.368173       0.475042
            208       1459.212       1315.062       0.474020       0.475042
            209       1376.961       1306.832       0.486935       0.475042
            210       1183.707       1225.259       0.508625       0.475042
            211        982.987       1183.435       0.546263       0.475042
            212       1182.513       1223.554       0.508529       0.475042
            213        827.518        867.209       0.511710       0.475042
            214        912.593        973.938       0.516259       0.475042
            215        977.421       1046.766       0.517129       0.475042
            216       1189.576       1248.625       0.512109       0.475042
            217       1315.745       1199.809       0.476956       0.475042
            218        758.460        992.741       0.566892       0.475042
            219       2166.425       1570.474       0.420261       0.475042
            220       1977.255       1615.650       0.449678       0.475042
            221       1624.699       1487.852       0.478017       0.475042
            222       1870.998       1499.236       0.444846       0.475042
            223       1815.772       1384.114       0.432551       0.475042
            224       1492.241       1438.789       0.490882       0.475042
            225       2222.860       1351.296       0.378074       0.390026
            226       3331.119       1157.699       0.257907       0.390026
            227       2438.928       1238.659       0.336813       0.390026
            228       2467.156       1295.810       0.344359       0.390026
            229       2489.256       1883.922       0.430790       0.390026
            230       2157.860       1537.141       0.416006       0.390026
            231       2348.979       1398.804       0.373235       0.390026
            232       2026.325       1219.013       0.375620       0.390026
            233       1649.289       1715.917       0.509900       0.475042
            234       1450.456       1693.967       0.538721       0.475042
            235       1492.481       1632.947       0.522471       0.475042
            236       1998.423       1649.183       0.452128       0.475042
            237       1148.557       1231.304       0.517385       0.475042
            238       1674.078       1641.764       0.495127       0.475042
            239       1642.329       1446.666       0.468329       0.475042
            240       1384.891       1422.208       0.506647       0.475042
            241       1297.148       1054.383       0.448382       0.475042
            242       1220.403       1067.915       0.466681       0.475042
            243       1253.012       1564.003       0.555199       0.475042
            244       1675.542       1508.859       0.473828       0.475042
            245       1637.563       1430.337       0.466227       0.475042
            246       1676.945       1584.240       0.485787       0.475042
            247       1868.145       1416.190       0.431195       0.475042
            248       1939.843       1476.900       0.432254       0.475042
            249       1840.348       1395.445       0.431253       0.475042
            250       1537.867       1446.734       0.484733       0.475042
            251       1193.627       1540.233       0.563391       0.475042
            252       1232.603       1038.445       0.457254       0.475042
            253        372.915       1142.027       0.753842       0.707211
            254        783.860       1090.297       0.581753       0.707211
            255       -237.201       1509.748       1.186398       0.707211
            256        327.535       1314.165       0.800491       0.707211
            257       1213.226       1142.128       0.484907       0.475042
            258       1188.947        713.743       0.375123       0.475042
            259       1992.106       1561.952       0.439484       0.475042
            260       1864.641       1464.925       0.439975       0.475042
            261       1511.485       1307.105       0.463744       0.475042
            262       1931.807       1271.061       0.396851       0.475042
            263       1873.739       1597.686       0.460239       0.475042
            264       1864.058       1491.523       0.444490       0.475042
            265       2116.943       1678.182       0.442194       0.475042
            266       1658.940       1339.888       0.446804       0.475042
            267        927.991       1240.574       0.572072       0.475042
            268       1337.565       1543.084       0.535672       0.475042
            269       1537.060       1526.731       0.498314       0.475042
            270       1342.766       1159.262       0.463329       0.475042
            271       1037.172       1347.250       0.565022       0.475042
            272       2143.022       1474.658       0.407625       0.390026
            273       2409.882       1384.748       0.364923       0.390026
            274       2322.545       1396.648       0.375524       0.390026
            275       1964.438       1630.488       0.453553       0.390026
            276       2205.724       1283.354       0.367820       0.390026
            277       1683.605       1303.581       0.436391       0.475042
            278       1517.441       1435.487       0.486123       0.475042
            279       1961.015       1366.117       0.410599       0.475042
            280       1676.529       1418.608       0.458334       0.475042
            281       1589.039       1347.720       0.458914       0.475042
            282       1875.822       1169.389       0.384009       0.475042
            283       1565.824       1382.214       0.468859       0.475042
            284       1610.595       1417.646       0.468142       0.475042
            285       1189.368       1647.266       0.580712       0.575967
            286       1268.028       1597.177       0.557439       0.575967
            287       1568.797       1731.096       0.524592       0.575967
            288       1315.989       1479.683       0.529276       0.575967
            289       1384.415       1542.260       0.526967       0.575967
            290       1431.243       1813.276       0.558874       0.575967
            291       1310.843       1967.258       0.600121       0.575967
            292       1186.258       1918.657       0.617942       0.575967
            293       1073.598       2027.191       0.653766       0.575967
            294       1512.082       2167.319       0.589041       0.575967
            295       1847.970       1703.984       0.479731       0.475042
            296       1668.059       1441.404       0.463554       0.475042
            297       1522.890       1470.136       0.491187       0.475042
            298        714.767       1555.156       0.685114       0.575967
            299       1333.055       1504.121       0.530147       0.575967
            300       1674.620       1480.929       0.469309       0.475042
            301       1893.090       1410.814       0.427014       0.475042
            302       1193.201       1502.522       0.557373       0.475042
            303       1325.311       1484.632       0.528350       0.475042
            304       1589.148       1569.652       0.496914       0.475042
            305       2017.415       1415.489       0.412330       0.475042
            306       1528.504       1441.778       0.485401       0.475042
            307       2047.695       1497.252       0.422362       0.475042
            308       1133.348       1568.114       0.580469       0.575967
            309        940.147       1710.243       0.645280       0.575967
            310       1019.865       1671.080       0.621001       0.575967
            311       1081.233       1618.917       0.599566       0.575967
            312       1276.694       1700.614       0.571192       0.575967
            313       1431.599       1619.184       0.530744       0.575967
            314       1251.991       1683.979       0.573568       0.575967
            315       1295.888       1648.570       0.559889       0.575967
            316       1262.809       1555.329       0.551899       0.575967
            317       1416.087       1356.908       0.489329       0.475042
            318       2140.737       1344.451       0.385761       0.475042
            319       2309.412       1585.614       0.407087       0.475042
            320       1860.424       1840.645       0.497328       0.475042
            321       1331.175       2452.574       0.648186       0.575967
            322       2043.915       1563.692       0.433443       0.390026
            323       2053.787       1204.888       0.369748       0.390026
            324       1772.078       1062.276       0.374786       0.390026
            325       1639.116       1195.356       0.421721       0.390026
            326       2032.526       1339.610       0.397258       0.390026
            327       1816.932       1288.545       0.414927       0.390026
            328       2014.213       1392.439       0.408741       0.390026
            329       2087.778       1657.997       0.442631       0.390026
            330       1985.797       1413.389       0.415802       0.390026
            331       1691.779       1590.997       0.484650       0.475042
            332       1676.089       1623.540       0.492037       0.475042
            333       1710.314       1549.955       0.475407       0.475042
            334       1372.222       1482.827       0.519370       0.475042
            335       1549.504       1691.907       0.521966       0.475042
            336       1372.709       1471.637       0.517390       0.475042
            337       1587.556       1546.737       0.493488       0.475042
            338       1463.651       1698.776       0.537175       0.475042
            339       1824.543       1421.945       0.437995       0.475042
            340       1559.615       1797.649       0.535451       0.475042
            341       1512.706       1590.998       0.512613       0.475042
            342       1633.140       1698.352       0.509787       0.475042
            343       2260.326       1270.065       0.359752       0.390026
            344       2516.729       1525.738       0.377427       0.390026
            345       1784.038        879.795       0.330274       0.390026
            346       1598.855       1011.108       0.387403       0.390026
            347       1344.208       1084.293       0.446487       0.390026
            348       1171.239       1097.460       0.483740       0.390026
            349       1460.018        804.013       0.355125       0.390026
            350        982.830        663.458       0.403002       0.390026
            351        569.982        533.584       0.483509       0.475042
            352        955.706        804.491       0.457046       0.475042
            353        964.565        862.759       0.472143       0.475042
            354        682.338        542.569       0.442947       0.475042
            355        635.792       1013.105       0.614414       0.575967
            356       1209.522        902.320       0.427267       0.390026
            357       1426.414        933.736       0.395626       0.390026
            358       1693.921       1079.052       0.389132       0.390026
            359       2073.893        921.784       0.307705       0.390026
            360       2739.089       1212.925       0.306913       0.390026
            361       2058.771       1494.742       0.420638       0.390026
            362       1844.528       1054.630       0.363771       0.390026
            363       2549.320       1190.909       0.318405       0.390026
            364       1820.917       1419.282       0.438023       0.390026
            365       1084.186       1683.708       0.608299       0.575967
            366       1299.738       1754.981       0.574515       0.575967
            367       1484.259       1668.868       0.529274       0.575967
            368        973.262       1681.381       0.633374       0.575967
            369       1212.335       1589.151       0.567253       0.575967
            370       1278.203       1702.368       0.571155       0.575967
            371       1340.291       1831.406       0.577421       0.575967
            372       1453.723       1851.966       0.560236       0.575967
            373       1416.055       1181.495       0.454850       0.390026
            374       1506.186       1332.903       0.469482       0.390026
            375       2230.675       1352.151       0.377398       0.390026
            376       2373.162       1345.582       0.361838       0.390026
            377       2511.182       1389.607       0.356237       0.390026
            378       2303.674       1437.420       0.384225       0.390026
            379       2284.783       1375.437       0.375780       0.390026
            380       2103.375       1432.238       0.405089       0.390026
            381       2858.238       1340.297       0.319230       0.390026
            382       2539.706       1350.649       0.347179       0.390026
            383       2204.329       1486.460       0.402749       0.390026
            384       1942.972       1292.798       0.399533       0.390026
            385       1517.123       1168.927       0.435184       0.390026
            386       2336.345       1554.017       0.399453       0.390026
            387       2592.967       1513.449       0.368557       0.390026
            388       2036.907       1523.992       0.427979       0.390026
            389       1656.832       1187.601       0.417518       0.390026
            390       1537.639       1352.050       0.467888       0.475042
            391       1505.868       1270.184       0.457551       0.475042
            392       1044.686       1351.376       0.563999       0.575967
            393        780.287       1610.639       0.673646       0.575967
            394        821.888       1571.903       0.656658       0.575967
            395       1166.890       1687.703       0.591224       0.575967
            396       1069.142       1324.329       0.553309       0.575967
            397        825.503       1555.820       0.653343       0.575967
            398       1363.717       1828.789       0.572838       0.575967
            399       1489.085       1956.581       0.567838       0.575967
            400       1518.706       1168.323       0.434801       0.390026
            401       1736.367       1333.133       0.434316       0.390026
            402       1545.976       1224.826       0.442047       0.390026
            403       2273.827       1040.592       0.313959       0.390026
            404       1432.561       1192.257       0.454224       0.390026
            405       1770.242       1194.901       0.402983       0.390026
            406       1651.009        931.031       0.360580       0.390026
            407       1290.253       1514.252       0.539936       0.475042
            408       1543.911       1546.658       0.500444       0.475042
            409       1776.869       1560.172       0.467532       0.475042
            410       1361.408       1623.617       0.543921       0.475042
            411       1394.394       1335.195       0.489156       0.475042
            412       1631.552       1535.418       0.484822       0.475042
            413       1554.462       1584.910       0.504849       0.475042
            414       1722.428       1588.518       0.479778       0.475042
            415       2161.257       1113.873       0.340100       0.390026
            416       1731.636       1285.088       0.425988       0.390026
            417       2295.460       1373.188       0.374304       0.390026
            418       2612.222       1405.700       0.349858       0.390026
            419       2066.406       1399.726       0.403829       0.390026
            420       1971.593       1407.557       0.416542       0.390026
            421       2070.369       1305.286       0.386676       0.390026
            422       1953.958       1201.650       0.380798       0.390026
            423       1720.901       1337.124       0.437251       0.390026
            424       1851.460       1628.581       0.467977       0.390026
            425       2156.926       1284.822       0.373305       0.390026
            426       1964.552       1451.002       0.424822       0.390026
            427       1830.030       1201.769       0.396388       0.390026
            428       1850.762       1172.263       0.387778       0.390026
            429       1671.997        766.253       0.314264       0.390026
            430       1965.144       1009.475       0.339363       0.390026
            431       1894.799       1048.632       0.356262       0.390026
            432       1544.000       1195.831       0.436462       0.475042
            433       1344.616       1142.424       0.459351       0.475042
            434       1180.775       1279.395       0.520043       0.475042
            435       1183.060       1638.338       0.580683       0.575967
            436       1433.952       1778.819       0.553671       0.575967
            437       1332.965       1616.528       0.548070       0.575967
            438       1579.777       1684.409       0.516027       0.575967
            439        602.747       1910.518       0.760174       0.707211
            440        739.844       1594.063       0.683002       0.707211
            441       1766.267       1507.450       0.460470       0.707211
            442        933.198       1674.716       0.642167       0.707211
            443        698.798       1660.370       0.703795       0.707211
            444       1556.335       1471.587       0.486006       0.390026
            445       1877.501       1283.717       0.406083       0.390026
            446       2501.720       1561.690       0.384330       0.390026
            447       1523.834       1356.005       0.470861       0.390026
            448       2269.354       1343.672       0.371897       0.390026
            449       2128.360       1326.546       0.383960       0.390026
            450       2125.876       1495.997       0.413045       0.390026
            451       1865.509       1384.983       0.426084       0.390026
            452       1879.754       1452.460       0.435884       0.390026
            453       2053.958       1418.933       0.408574       0.390026
            454       1917.290       1702.741       0.470366       0.390026
            455       2162.231       1331.988       0.381198       0.390026
            456       2384.373       1020.872       0.299794       0.390026
            457       2993.602       1266.652       0.297318       0.390026
            458       2387.909       1819.620       0.432468       0.390026
            459       2666.011       1120.815       0.295978       0.390026
            460       2322.656       1469.106       0.387447       0.390026
            461       2317.106       1690.382       0.421806       0.390026
            462       2360.186       1500.434       0.388651       0.390026
            463       2301.707       1693.897       0.423940       0.390026
            464       2602.669       1868.460       0.417894       0.390026
            465       2519.072       1300.748       0.340526       0.390026
            466       2971.325       1344.908       0.311593       0.390026
            467       2917.412       1345.091       0.315564       0.390026
            468       1483.635       1405.203       0.486425       0.390026
            469       3248.214       1362.019       0.295434       0.390026
            470       2045.024       1350.005       0.397642       0.390026
            471       1423.718       1278.829       0.473194       0.390026
            472       1375.187       1309.324       0.487733       0.390026
            473       2040.605       1623.585       0.443095       0.390026
            474       1821.062       1420.681       0.438246       0.390026
            475       2017.603       1389.602       0.407842       0.390026
            476       2327.987       1375.565       0.371418       0.390026
            477       1076.035       1648.959       0.605124       0.575967
            478       1357.187       1239.495       0.477338       0.390026
            479       1924.143       1052.872       0.353667       0.390026
            480       1686.525       1142.709       0.403893       0.390026
            481       1727.480       1467.785       0.459362       0.475042
            482       1891.334       1525.142       0.446408       0.475042
            483       1843.215       1560.045       0.458397       0.475042
            484       1873.702       1572.800       0.456347       0.475042
            485       1739.801       1663.359       0.488769       0.475042
            486       1819.989       1770.798       0.493150       0.475042
            487       1870.020       1537.249       0.451167       0.475042
            488       1845.163       1608.397       0.465721       0.475042
            489       1716.513       1670.595       0.493222       0.475042
            490       1199.704       1671.768       0.582199       0.475042
            491       1538.190       1375.874       0.472149       0.475042
            492       1701.683       1847.843       0.520589       0.475042
            493       2016.911       1645.375       0.449275       0.475042
            494       2252.272       1389.796       0.381595       0.475042
            495       1113.488       1258.378       0.530544       0.575967
            496        951.894       1337.451       0.584207       0.575967
            497       1032.489       1258.141       0.549256       0.575967
            498        858.377       1121.031       0.566346       0.575967
            499       1001.534       1170.276       0.538848       0.575967
