# Supplementary material for: The role of auxiliary domains in modulating CHD4 activity suggests mechanistic commonality between enzyme families
Source: Nat Commun. 2022 Dec 6;13:7524. doi: 10.1038/s41467-022-35002-0 (PMC9726900; doi:10.1038/s41467-022-35002-0)
Supplement: Supplementary file 6 — source data [file 41467_2022_35002_MOESM6_ESM.zip › smFRET_Source_data/figure_7A/A/CHD4(499-1912) 1mM ATP 200ms/80.dat]

              1       1653.142       9233.073       0.848144       0.754056
              2       1948.667       9099.712       0.823624       0.754056
              3       2263.793       9399.055       0.805897       0.754056
              4       2499.994       9515.850       0.791942       0.754056
              5       2252.242       9626.535       0.810398       0.754056
              6       2304.135       9788.744       0.809463       0.754056
              7       2684.950       9182.590       0.773757       0.754056
              8       2470.036       9264.729       0.789511       0.754056
              9       3280.349       9403.929       0.741385       0.754056
             10       3480.646       9623.516       0.734386       0.754056
             11       2965.017       9751.948       0.766846       0.754056
             12       2807.279       9735.473       0.776183       0.754056
             13       3132.036       9477.704       0.751618       0.754056
             14       2904.873       9017.971       0.756361       0.754056
             15       2737.536       8491.159       0.756202       0.754056
             16       2927.473       8511.080       0.744070       0.754056
             17       3000.160       8193.545       0.731978       0.754056
             18       2976.973       7857.179       0.725223       0.754056
             19       3087.629       8120.253       0.724513       0.754056
             20       2911.380       8366.389       0.741848       0.754056
             21       2733.930       7967.077       0.744517       0.754056
             22       3510.655       7168.460       0.671260       0.754056
             23       3371.833       7396.916       0.686887       0.754056
             24       3373.182       8688.411       0.720337       0.754056
             25       2992.455       2362.086       0.441137       0.432031
             26       2847.826       2702.296       0.486889       0.432031
             27       2670.149       2718.156       0.504455       0.432031
             28       1996.113       3220.135       0.617328       0.432031
             29       2734.367       2672.566       0.494285       0.432031
             30       1789.516       3313.548       0.649325       0.432031
             31       2225.056       2193.817       0.496465       0.432031
             32       2234.471       2260.092       0.502850       0.432031
             33       2556.269       1983.320       0.436894       0.432031
             34       2850.351       1811.495       0.388579       0.432031
             35       2640.545       2039.875       0.435832       0.432031
             36       2366.672       1883.763       0.443193       0.432031
             37       3729.227       1428.587       0.276975       0.279798
             38       4673.202       1503.662       0.243435       0.279798
             39       4679.836       1266.820       0.213031       0.279798
             40       4147.169       1463.192       0.260802       0.279798
             41       4625.912       1329.149       0.223197       0.279798
             42       4474.713       1465.915       0.246761       0.279798
             43       2835.921       1725.649       0.378302       0.432031
             44       3091.565       2704.615       0.466620       0.432031
             45       3099.780       2546.161       0.450972       0.432031
             46       4189.299       2519.156       0.375520       0.432031
             47       3135.248       2537.385       0.447303       0.432031
             48       3258.376       2849.188       0.466501       0.432031
             49       3719.499       2720.654       0.422452       0.432031
             50       3838.240       2186.934       0.362966       0.432031
             51       3768.915       2071.602       0.354695       0.432031
             52       3750.000       2066.857       0.355322       0.432031
             53       3952.124       2307.861       0.368669       0.432031
             54       3751.902       2201.016       0.369737       0.432031
             55       3687.026       1836.583       0.332497       0.279798
             56       3816.570       2052.270       0.349689       0.279798
             57       4286.537       2118.078       0.330711       0.279798
             58       4382.859       1855.957       0.297485       0.279798
             59       4094.994       1735.963       0.297715       0.279798
             60       3484.337       1562.934       0.309659       0.279798
             61       3444.137       1628.946       0.321096       0.279798
             62       3502.230       1655.492       0.320973       0.279798
             63       3343.284       1678.851       0.334290       0.279798
             64       4124.730       1645.453       0.285165       0.279798
             65       3474.944       1706.532       0.329352       0.279798
             66       3455.015       1792.072       0.341537       0.279798
             67       4315.405       1958.011       0.312112       0.279798
             68       4200.326       1632.083       0.279830       0.279798
             69       4242.378       1401.223       0.248285       0.279798
             70       4478.561       1665.120       0.271030       0.279798
             71       4541.271       1362.391       0.230770       0.279798
             72       4413.990       1837.839       0.293968       0.279798
             73       4533.881       1656.976       0.267649       0.279798
             74       4282.703       1731.784       0.287935       0.279798
             75       4364.721       1715.321       0.282123       0.279798
             76       5006.083       2368.409       0.321162       0.279798
             77       4315.868       2516.529       0.368323       0.279798
             78       4547.637       2455.471       0.350626       0.279798
             79       4426.832       2142.870       0.326175       0.279798
             80       4729.875       2175.001       0.314995       0.279798
             81       4451.744       2024.587       0.312613       0.279798
             82       6321.870       1636.796       0.205662       0.279798
             83       5043.903       2180.516       0.301826       0.279798
             84       6277.382       1625.193       0.205654       0.156826
             85       7676.936       1820.892       0.191717       0.156826
             86       9039.628       2307.996       0.203390       0.156826
             87       8688.327       2266.808       0.206917       0.156826
             88       8653.283       1712.952       0.165243       0.156826
             89       9476.869       1591.746       0.143807       0.156826
             90       9601.028       1653.065       0.146886       0.156826
             91       9330.662       1568.940       0.143945       0.156826
             92       9664.255       1674.540       0.147682       0.156826
             93      10115.719       1475.781       0.127316       0.156826
             94       9617.657       1830.692       0.159909       0.156826
             95       9628.259       2497.167       0.205945       0.156826
             96       9567.503       2439.736       0.203189       0.156826
             97       9661.562       2639.931       0.214603       0.156826
             98       9176.655       2151.559       0.189929       0.156826
             99       9864.160       2195.010       0.182020       0.156826
            100       9597.669       2535.331       0.208962       0.156826
            101       9045.896       2345.334       0.205889       0.156826
            102       8479.501       2403.823       0.220872       0.279798
            103       8257.614       2352.709       0.221738       0.279798
            104       8162.135       2314.703       0.220935       0.279798
            105       7951.091       2559.812       0.243539       0.279798
            106       8679.488       2340.654       0.212398       0.279798
            107       8131.294       2191.179       0.212273       0.279798
            108       7443.022       3039.595       0.289965       0.279798
            109       7429.642       3066.898       0.292182       0.279798
            110       7696.061       3077.616       0.285661       0.279798
            111       7746.842       2951.737       0.275900       0.279798
            112       7502.314       3055.355       0.289397       0.279798
            113       7072.976       3270.651       0.316200       0.279798
            114       7976.671       3039.964       0.275943       0.279798
            115       9430.996       2164.214       0.186647       0.156826
            116       9490.452       1730.797       0.154243       0.156826
            117       9499.675       2197.579       0.187871       0.156826
            118       9840.343       1920.799       0.163317       0.156826
            119       9629.358       2129.237       0.181079       0.156826
            120       9705.688       1807.640       0.157004       0.156826
            121       9414.888       1744.432       0.156321       0.156826
            122       9079.181       2473.445       0.214102       0.156826
            123       9312.666       2286.333       0.197115       0.156826
            124       8791.760       2860.955       0.245518       0.279798
            125       8931.880       2831.019       0.240674       0.279798
            126       9278.678       2459.312       0.209517       0.279798
            127       9202.628       2375.733       0.205187       0.279798
            128       8864.068       2521.904       0.221492       0.279798
            129       9042.229       2645.928       0.226377       0.279798
            130       9015.172       2625.296       0.225532       0.279798
            131       9421.562       2248.494       0.192672       0.279798
            132       9272.744       3180.718       0.255408       0.279798
            133       9322.886       3027.711       0.245147       0.279798
            134       9241.875       3109.666       0.251763       0.279798
            135       9181.310       3051.105       0.249428       0.279798
            136       8316.845       3239.491       0.280322       0.279798
            137       8512.637       3214.781       0.274125       0.279798
            138       9566.095       1993.447       0.172450       0.156826
            139       9093.971       2230.830       0.196986       0.156826
            140       9069.712       2022.146       0.182309       0.156826
            141       9609.660       1753.543       0.154318       0.156826
            142       9143.156       1843.124       0.167766       0.156826
            143       9413.630       2042.387       0.178281       0.156826
            144       9444.737       1670.468       0.150287       0.156826
            145       9007.273       1795.984       0.166245       0.156826
            146       9715.861       1648.708       0.145074       0.156826
            147      10594.156       1132.169       0.096549       0.156826
            148      11214.523        866.805       0.071747       0.156826
            149      10314.878       1179.438       0.102611       0.156826
            150       8262.502       2113.983       0.203728       0.156826
            151       8790.703       1975.649       0.183502       0.156826
            152       9386.152       1970.914       0.173541       0.156826
            153       9753.334       1898.206       0.162915       0.156826
            154       9307.715       2049.679       0.180471       0.156826
            155      10198.531       1790.829       0.149368       0.156826
            156       9778.938       1633.099       0.143103       0.156826
            157      10429.162       1587.807       0.132130       0.156826
            158      10011.244       1731.281       0.147437       0.156826
            159       9554.875       1840.828       0.161537       0.156826
            160       9807.793       1712.504       0.148651       0.156826
            161      10138.012       1523.984       0.130679       0.156826
            162       9174.506       1924.133       0.173367       0.156826
            163       8193.536       2635.856       0.243398       0.156826
            164       8297.453       2262.958       0.214287       0.156826
            165       8041.731       2332.011       0.224799       0.156826
            166       9114.117       2225.816       0.196281       0.156826
            167       8347.053       1757.585       0.173938       0.156826
            168       8502.923       1947.942       0.186391       0.156826
            169       8730.093       1994.795       0.185997       0.156826
            170       8961.949       1991.589       0.181822       0.156826
            171       8930.346       1813.881       0.168824       0.156826
            172       8417.976       1776.285       0.174244       0.156826
            173       8655.889       1908.463       0.180651       0.156826
            174       8723.394       1995.487       0.186166       0.156826
            175       9348.885       1151.348       0.109650       0.156826
            176       9258.803       1108.670       0.106937       0.156826
            177       9070.867       1192.536       0.116193       0.156826
            178       8792.563       1293.757       0.128268       0.156826
            179       9038.555       1264.518       0.122732       0.156826
            180       8864.908       1225.836       0.121481       0.156826
            181       8812.598       1196.196       0.119514       0.156826
            182       8937.543       1400.300       0.135454       0.156826
            183       8945.885       1431.559       0.137949       0.156826
            184       8605.660       1417.385       0.141413       0.156826
            185       8845.253       1466.964       0.142255       0.156826
            186       8619.269       2027.516       0.190435       0.156826
            187       7589.270       3153.164       0.293524       0.156826
            188       9518.808       1741.149       0.154632       0.156826
            189       9624.264       1768.376       0.155221       0.156826
            190       8541.333       1942.985       0.185323       0.156826
            191       8576.764       2417.786       0.219908       0.156826
            192       8547.371       1938.263       0.184849       0.156826
            193       8134.868       1901.479       0.189459       0.156826
            194       7638.079       2233.245       0.226236       0.156826
            195       8774.848       1437.845       0.140790       0.156826
            196       8541.176       1431.024       0.143501       0.156826
            197       8701.959       1709.231       0.164172       0.156826
            198       8927.688       1477.174       0.141970       0.156826
            199       8701.347       1453.365       0.143122       0.156826
            200       9982.691       1341.917       0.118496       0.156826
            201       8803.531       1532.373       0.148257       0.156826
            202       8966.247       1606.684       0.151962       0.156826
            203       9934.786       1194.417       0.107323       0.156826
            204       9747.568       1548.032       0.137047       0.156826
            205      10579.790       1646.852       0.134694       0.156826
            206       9243.863       1420.789       0.133224       0.156826
            207       8811.097       1492.935       0.144888       0.156826
            208       9773.332       1966.474       0.167505       0.156826
            209       9708.676       2004.989       0.171167       0.156826
            210       9454.232       1639.733       0.147804       0.156826
            211       9633.090       1589.359       0.141623       0.156826
            212       9458.636       1386.775       0.127867       0.156826
            213       9701.851       1389.401       0.125270       0.156826
            214       9502.328       1259.573       0.117040       0.156826
            215       8747.751        663.793       0.070530       0.156826
            216       9791.816        592.569       0.057063       0.156826
            217       9695.285       1535.244       0.136703       0.156826
            218       8973.422       2335.537       0.206521       0.156826
            219       8863.911       2217.313       0.200096       0.156826
            220       9310.394       2258.565       0.195226       0.156826
            221       9447.897       2334.665       0.198146       0.156826
            222       9367.200       2622.002       0.218697       0.156826
            223       9335.743       2377.195       0.202955       0.156826
            224      10504.456       2093.153       0.166155       0.156826
            225      10807.348       2024.118       0.157746       0.156826
            226      10584.499       1667.478       0.136099       0.156826
            227       9511.965       1440.182       0.131498       0.156826
            228       9546.181       1696.807       0.150921       0.156826
            229       9879.714       1647.312       0.142909       0.156826
            230       8459.530       1621.775       0.160870       0.156826
            231       9814.528       1169.205       0.106449       0.156826
            232      10212.460       1327.946       0.115069       0.156826
            233      10411.813       1868.674       0.152166       0.156826
            234       9483.192       1997.003       0.173952       0.156826
            235       9101.267       1729.640       0.159695       0.156826
            236       8669.343       1814.762       0.173097       0.156826
            237       8374.246       1782.741       0.175519       0.156826
            238       8668.182       1621.741       0.157605       0.156826
            239       8701.358       1748.456       0.167319       0.156826
            240       9241.720       1572.946       0.145446       0.156826
            241       8417.285       1497.637       0.151049       0.156826
            242       8297.920       1602.328       0.161847       0.156826
            243       9190.305       1802.027       0.163935       0.156826
            244       9060.350       1496.910       0.141790       0.156826
            245       9632.581       1542.439       0.138026       0.156826
            246       9175.863       1797.657       0.163818       0.156826
            247       9287.889       1746.929       0.158311       0.156826
            248       9125.367       1825.039       0.166664       0.156826
            249       8902.680       1645.540       0.156002       0.156826
            250       8889.562       1452.737       0.140466       0.156826
            251       8822.315       1581.392       0.152003       0.156826
            252       6979.611       2270.721       0.245475       0.279798
            253       7224.641       1818.859       0.201123       0.279798
            254       6504.658       1697.040       0.206913       0.279798
            255       6144.723       1989.682       0.244601       0.279798
            256       5169.450       3274.502       0.387793       0.279798
            257       6046.314       3565.973       0.370981       0.279798
            258       6640.572       2764.998       0.293975       0.279798
            259       6903.906       2370.974       0.255634       0.279798
            260       6537.281       2267.892       0.257564       0.279798
            261       6663.003       2565.751       0.278017       0.279798
            262       6802.855       2340.423       0.255972       0.279798
            263       6805.817       1743.818       0.203964       0.156826
            264       6751.015       1452.772       0.177085       0.156826
            265       6673.970       1663.206       0.199493       0.156826
            266       8300.378       1737.313       0.173079       0.156826
            267       8721.439       1833.278       0.173693       0.156826
            268       8589.983       1878.923       0.179477       0.156826
            269       8474.709       1792.005       0.174545       0.156826
            270       8511.778       1843.754       0.178045       0.156826
            271       8455.971       2032.326       0.193771       0.156826
            272       8466.588       2455.418       0.224814       0.156826
            273       8670.452       1953.536       0.183880       0.156826
            274       9208.491       2093.974       0.185267       0.156826
            275       9291.882       2106.778       0.184827       0.156826
            276       8875.881       2194.632       0.198241       0.156826
            277       9427.948       2124.037       0.183868       0.156826
            278       9132.385       1823.853       0.166467       0.156826
            279       9179.598       1534.790       0.143246       0.156826
            280       8378.285       1474.264       0.149633       0.156826
            281       8228.155       1478.087       0.152282       0.156826
            282       9433.192       1793.404       0.159746       0.156826
            283       9133.582       1950.000       0.175936       0.156826
            284       8394.328       1982.986       0.191089       0.156826
            285       8405.936       1961.874       0.189227       0.156826
            286       8883.971       1854.939       0.172731       0.156826
            287       7985.616       2015.843       0.201555       0.156826
            288       8881.720       1837.436       0.171416       0.156826
            289       8393.716       1966.781       0.189835       0.156826
            290       8347.824       1986.290       0.192207       0.156826
            291       8792.865       1710.712       0.162869       0.156826
            292       8819.167       1677.583       0.159819       0.156826
            293       8852.690       1620.834       0.154755       0.156826
            294       9421.176       2113.931       0.183261       0.156826
            295       9263.811       2358.742       0.202945       0.156826
            296       8852.295       1756.692       0.165585       0.156826
            297       9275.922       1995.165       0.177016       0.156826
            298      10138.171       1979.182       0.163335       0.156826
            299       9088.906       1535.270       0.144507       0.156826
            300       8619.138       1429.343       0.142245       0.156826
            301       9367.123       1573.792       0.143845       0.156826
            302      10044.000       1836.190       0.154559       0.156826
            303       9368.951       1541.978       0.141324       0.156826
            304       9510.959       1850.429       0.162870       0.156826
            305      10500.607       1762.470       0.143722       0.156826
            306       9521.262       1476.986       0.134293       0.156826
            307       9715.598       1471.716       0.131552       0.156826
            308       9294.816       1593.573       0.146355       0.156826
            309       9129.603       1728.291       0.159174       0.156826
            310       8872.238       1642.515       0.156211       0.156826
            311       7965.670       1698.263       0.175732       0.156826
            312       9477.712       1598.973       0.144355       0.156826
            313       8493.472       1696.895       0.166520       0.156826
            314       8873.966       1695.769       0.160436       0.156826
            315       9784.008       1627.733       0.142637       0.156826
            316       9699.114       2152.781       0.181640       0.156826
            317       9148.745       3089.808       0.252465       0.156826
            318       9395.076       2777.317       0.228165       0.156826
            319       9361.727       1495.000       0.137703       0.156826
            320       9300.561       2443.171       0.208040       0.156826
            321      10181.696       2106.500       0.171425       0.156826
            322      10149.897       2167.011       0.175938       0.156826
            323       8683.785       1385.101       0.137562       0.156826
            324       8605.293       1017.115       0.105703       0.156826
            325       8591.597       1046.761       0.108604       0.156826
            326       8011.244       1099.462       0.120678       0.156826
            327       7843.829       1297.366       0.141925       0.156826
            328       9066.086        530.209       0.055251       0.156826
            329       9392.983        845.756       0.082603       0.156826
            330       9538.219        987.307       0.093801       0.156826
            331       8774.954       1897.756       0.177814       0.156826
            332       8207.956       3813.060       0.317199       0.279798
            333       8634.132       2506.343       0.224976       0.279798
            334       9063.350       1146.659       0.112307       0.156826
            335       8723.633       2097.650       0.193845       0.156826
            336       7309.546       2900.735       0.284099       0.156826
            337      10855.404       1090.387       0.091278       0.156826
            338      10877.767       1169.034       0.097041       0.156826
            339      10546.374       1067.836       0.091942       0.156826
            340      10446.839       1052.772       0.091548       0.156826
            341      10720.454        660.842       0.058064       0.156826
            342      10181.886       1087.237       0.096479       0.156826
            343       9613.267       1585.592       0.141585       0.156826
            344       9574.646       1744.619       0.154128       0.156826
            345      10756.249       1566.371       0.127113       0.156826
            346       9295.248       1733.258       0.157162       0.156826
            347      10871.883       1577.688       0.126726       0.156826
            348       9001.489       1274.481       0.124025       0.156826
            349       8878.510       1593.726       0.152186       0.156826
            350       8612.414       1638.500       0.159839       0.156826
            351       8253.242       1984.379       0.193832       0.156826
            352       9241.188       1551.391       0.143746       0.156826
            353       9725.497       1284.624       0.116677       0.156826
            354       9147.910       1189.591       0.115075       0.156826
            355       8932.530       1184.493       0.117079       0.156826
            356       9443.822       1123.745       0.106339       0.156826
            357       8582.593        992.783       0.103681       0.156826
            358       8908.892       1210.759       0.119644       0.156826
            359       9773.803       1053.636       0.097312       0.156826
            360       9758.217       1231.468       0.112057       0.156826
            361       7501.077       1635.963       0.179047       0.156826
            362       6313.763       1764.075       0.218385       0.156826
            363       6105.289       1240.138       0.168831       0.156826
            364       6669.040       1071.888       0.138470       0.156826
            365       6476.935       1144.180       0.150133       0.156826
            366       5768.378       1419.649       0.197502       0.156826
            367       6452.192       1140.783       0.150242       0.156826
            368       6381.212       1043.288       0.140520       0.156826
            369       5557.193       1117.440       0.167416       0.156826
            370       5294.336       1454.743       0.215547       0.156826
            371       9311.016        680.824       0.068138       0.156826
            372       8391.022        844.454       0.091436       0.156826
            373       8870.412        834.981       0.086033       0.156826
            374       8384.612        891.713       0.096128       0.156826
            375       9391.850       1178.849       0.111520       0.156826
            376       8141.451       1694.894       0.172309       0.156826
            377       7836.237       2550.368       0.245544       0.279798
            378       7548.463       3117.887       0.292311       0.279798
            379       5736.232       3739.010       0.394608       0.432031
            380       6515.515       3823.815       0.369832       0.432031
            381       7373.878       3976.452       0.350338       0.432031
            382       4590.842       4143.283       0.474379       0.432031
            383       7358.021       3325.305       0.311261       0.279798
            384       7255.696       3523.810       0.326899       0.279798
            385       7360.767       2958.432       0.286692       0.279798
            386       7444.024       1885.487       0.202099       0.279798
            387       6314.480       2572.664       0.289482       0.279798
            388       6518.423       2976.468       0.313481       0.279798
            389       6383.578       3011.536       0.320543       0.279798
            390       5825.321       2982.433       0.338614       0.279798
            391       6784.924       2393.657       0.260787       0.279798
            392       7376.418       2705.464       0.268349       0.279798
            393       6678.285       3111.905       0.317859       0.279798
            394       5774.469       3206.887       0.357060       0.279798
            395       7103.508       2411.963       0.253478       0.279798
            396       7743.165       2247.195       0.224936       0.279798
            397       7808.726       2477.006       0.240820       0.279798
            398       7211.028       3175.304       0.305720       0.279798
            399       7113.169       2925.162       0.291399       0.279798
            400       7788.347       2543.872       0.246208       0.279798
            401       7514.811       2737.349       0.267002       0.279798
            402       7115.736       3854.717       0.351373       0.279798
            403       6976.023       3299.680       0.321115       0.279798
            404       6652.886       3143.692       0.320897       0.279798
            405       6255.836       3318.717       0.346618       0.279798
            406       6562.581       4623.677       0.413335       0.279798
            407       7599.055       2031.972       0.210982       0.279798
            408       6686.024       2368.072       0.261547       0.279798
            409       6947.537       3097.781       0.308381       0.279798
            410       6633.570       4045.170       0.378806       0.279798
            411       6916.388       3070.662       0.307464       0.279798
            412       8088.135       2619.381       0.244630       0.279798
            413       7273.220       3292.299       0.311608       0.279798
            414       8345.600       2702.635       0.244621       0.279798
            415       7370.395       2644.646       0.264067       0.279798
            416       7449.110       3313.613       0.307879       0.279798
            417       8640.587       2075.381       0.193672       0.279798
            418       7723.254       1562.447       0.168264       0.279798
            419       7708.849       2352.063       0.233782       0.279798
            420       7576.474       2611.091       0.256302       0.279798
            421       8673.248       2216.446       0.203536       0.279798
            422       6779.140       2865.727       0.297125       0.279798
            423       7368.524       2587.746       0.259911       0.279798
            424       7788.552       2601.363       0.250374       0.279798
            425       8435.886       2202.442       0.207029       0.279798
            426       6159.638       3957.407       0.391162       0.432031
            427       5267.596       4080.696       0.436518       0.432031
            428       5672.032       4578.093       0.446638       0.432031
            429       6002.401       3696.376       0.381118       0.432031
            430       7533.878       2469.924       0.246898       0.432031
            431       5603.478       4349.975       0.437032       0.432031
            432       7823.557       1770.817       0.184568       0.156826
            433       7376.203       1713.939       0.188549       0.156826
            434       8060.962       1130.874       0.123030       0.156826
            435       7268.929       1806.402       0.199045       0.156826
            436       7903.838       1666.181       0.174104       0.156826
            437       7354.871       1691.299       0.186963       0.156826
            438       6839.536       2932.564       0.300096       0.432031
            439       5940.145       3965.859       0.400349       0.432031
            440       5989.352       5172.152       0.463392       0.432031
            441       9783.250       1544.293       0.136331       0.156826
            442       8538.908       2076.171       0.195587       0.156826
            443       6637.843       3964.308       0.373915       0.432031
            444       7397.054       4106.925       0.357000       0.432031
            445       6445.024       3970.915       0.381234       0.432031
            446       5943.652       6297.938       0.514471       0.432031
            447       9454.746       1954.774       0.171328       0.156826
            448       7960.964       1403.301       0.149857       0.156826
            449       7394.977       1321.217       0.151582       0.156826
            450       8044.210       1194.808       0.129322       0.156826
            451       8288.050       1293.859       0.135031       0.156826
            452       8169.906       1297.628       0.137061       0.156826
            453       7603.366       1464.547       0.161509       0.156826
            454       8225.294       1263.041       0.133115       0.156826
            455       8325.477       1232.430       0.128944       0.156826
            456       8422.337       1277.156       0.131672       0.156826
            457       8197.883       1342.220       0.140692       0.156826
            458       8290.461       1383.751       0.143035       0.156826
            459       8023.958       1430.988       0.151348       0.156826
            460       8246.372        964.422       0.104706       0.156826
            461       8735.049        166.317       0.018684       0.156826
            462       8823.466        727.955       0.076214       0.156826
            463       9875.871       1094.287       0.099751       0.156826
            464       6257.451       4308.126       0.407751       0.432031
            465       6752.374       3389.865       0.334232       0.432031
            466       6387.480       4284.872       0.401493       0.432031
            467       6050.804       4583.625       0.431017       0.432031
            468       6580.360       4373.966       0.399291       0.432031
            469       6546.637       2761.652       0.296687       0.279798
            470       7645.501       2088.200       0.214533       0.279798
            471       6580.667       3417.713       0.341827       0.279798
            472       5396.201       7675.388       0.587181       0.432031
            473       5665.482       6733.242       0.543059       0.432031
            474       7367.096       1572.671       0.175919       0.156826
            475       7927.088        803.224       0.092004       0.156826
            476       8206.427        640.049       0.072351       0.156826
            477       8594.591        946.196       0.099174       0.156826
            478       8175.861       1346.170       0.141374       0.156826
            479       8008.307       1547.893       0.161978       0.156826
            480       7840.119       1390.200       0.150612       0.156826
            481       8322.721       1559.471       0.157806       0.156826
            482       8536.606       1584.369       0.156543       0.156826
            483       7720.797       1399.473       0.153446       0.156826
            484       8293.992       2005.926       0.194752       0.156826
            485       8877.051       1652.618       0.156949       0.156826
            486       8917.329       1048.841       0.105240       0.156826
            487       8055.597       1161.071       0.125975       0.156826
            488       6552.321       3713.558       0.361738       0.432031
            489       6651.784       4799.061       0.419101       0.432031
            490       6105.639       5599.161       0.478365       0.432031
            491       5765.964       5517.600       0.488994       0.432031
            492       6639.369       5310.201       0.444384       0.432031
            493       6003.312       6009.767       0.500269       0.432031
            494       5258.148       6612.495       0.557046       0.432031
            495       5700.885       6020.216       0.513622       0.432031
            496       6220.043       5211.002       0.455864       0.432031
            497       5767.758       5271.351       0.477516       0.432031
            498       6260.213       4866.943       0.437393       0.432031
            499       6450.557       4914.356       0.432415       0.432031
            500       6995.012       3456.745       0.330733       0.279798
            501       7095.712       2857.140       0.287067       0.279798
            502       6908.892       4087.081       0.371689       0.279798
            503       7866.877       3098.265       0.282556       0.279798
            504       7292.713       3067.160       0.296062       0.279798
            505       5644.113       4988.321       0.469161       0.432031
            506       5969.018       3187.506       0.348113       0.432031
            507       8536.046       1077.814       0.112110       0.156826
            508       7869.565        694.475       0.081092       0.156826
            509       8161.726       1287.645       0.136268       0.156826
            510       9111.349       1343.587       0.128512       0.156826
            511       8109.649       1248.610       0.133423       0.156826
            512       9252.062       1203.322       0.115091       0.156826
            513       8259.069       1849.246       0.182943       0.156826
            514       9394.312        740.571       0.073072       0.156826
            515       8814.153        806.434       0.083824       0.156826
            516       9865.161       1005.072       0.092461       0.156826
            517       8016.480       1860.742       0.188387       0.156826
            518      10105.147        942.459       0.085309       0.156826
            519       7991.245       1942.539       0.195549       0.156826
            520       6685.307       2845.681       0.298571       0.279798
            521       6225.933       3072.726       0.330448       0.279798
            522       7641.421       2544.157       0.249780       0.279798
            523       8453.874       1196.528       0.123987       0.156826
            524       8730.796       1173.636       0.118496       0.156826
            525       9408.122       1348.475       0.125363       0.156826
            526       9767.002       1581.223       0.139337       0.156826
            527       9065.576       1118.145       0.109797       0.156826
            528       9764.078       1579.303       0.139227       0.156826
            529       9201.829       1324.034       0.125789       0.156826
            530       8416.811       1329.230       0.136387       0.156826
            531       7867.334       2098.171       0.210543       0.156826
            532       9141.060       1123.074       0.109417       0.156826
            533       7305.226       2980.729       0.289786       0.156826
            534       8509.350       1963.206       0.187462       0.156826
            535       9263.037        760.593       0.075880       0.156826
            536       6234.618       1814.742       0.225452       0.156826
            537       6646.549       4077.208       0.380203       0.432031
            538       6779.519       4968.446       0.422920       0.432031
            539       6508.141       4487.973       0.408142       0.432031
            540       6669.531       3797.620       0.362813       0.432031
            541       6865.686       2831.495       0.291992       0.279798
            542       8249.685       2880.368       0.258792       0.279798
            543       8646.020       1625.392       0.158244       0.156826
            544       8725.238       1426.636       0.140529       0.156826
            545       8077.516       1285.336       0.137280       0.156826
            546       7652.722       1560.240       0.169353       0.156826
            547       7506.250       1563.589       0.172394       0.156826
            548       7743.396       1576.658       0.169168       0.156826
            549       7947.595       1191.006       0.130327       0.156826
            550       7436.753       1115.830       0.130467       0.156826
            551       7127.012       1895.884       0.210119       0.156826
            552       7396.240       1744.612       0.190859       0.156826
            553       7515.156       2077.155       0.216544       0.156826
            554       8135.035       2139.710       0.208249       0.156826
            555       5668.204       4295.714       0.431127       0.432031
            556       5502.519       5708.113       0.509170       0.432031
            557       8189.004       1808.293       0.180878       0.156826
            558       7554.717       2207.677       0.226141       0.156826
            559       7223.728       2390.825       0.248667       0.156826
            560       8252.169       1355.638       0.141098       0.156826
            561       8105.121       1275.172       0.135942       0.156826
            562       8194.208       1452.005       0.150526       0.156826
            563       7698.588       1896.329       0.197639       0.156826
            564       7921.889       1612.391       0.169115       0.156826
            565       9029.592        809.793       0.082301       0.156826
            566       8213.073        918.696       0.100604       0.156826
            567       7439.880       1357.096       0.154268       0.156826
            568       8550.547       1197.686       0.122862       0.156826
            569       8902.488       1186.664       0.117618       0.156826
            570       8861.277       1394.990       0.136013       0.156826
            571       8731.967       1370.134       0.135629       0.156826
            572       9382.422       1243.774       0.117048       0.156826
            573       8279.051       1585.267       0.160707       0.156826
            574       9006.533       1212.709       0.118669       0.156826
            575       8656.457       1795.857       0.171814       0.156826
            576       8259.027       1894.146       0.186557       0.156826
            577       8559.427       2404.530       0.219312       0.156826
            578       8630.590       2054.547       0.192281       0.156826
            579       8334.622       2242.856       0.212041       0.156826
            580       8139.460       1999.639       0.197221       0.156826
            581       7811.887       1706.260       0.179264       0.156826
            582       8034.092       1928.714       0.193591       0.156826
            583       7827.109       2457.684       0.238963       0.156826
            584       7779.045       2390.891       0.235094       0.156826
            585       7981.962       1821.903       0.185835       0.156826
            586       7543.949       1663.593       0.180677       0.156826
            587       7038.370       2673.450       0.275278       0.279798
            588       6602.114       4043.757       0.379843       0.279798
