# Supplementary material for: The role of auxiliary domains in modulating CHD4 activity suggests mechanistic commonality between enzyme families
Source: Nat Commun. 2022 Dec 6;13:7524. doi: 10.1038/s41467-022-35002-0 (PMC9726900; doi:10.1038/s41467-022-35002-0)
Supplement: Supplementary file 6 — source data [file 41467_2022_35002_MOESM6_ESM.zip › smFRET_Source_data/figure_7A/A/CHD4(499-1912) 1mM ATP 200ms/81.dat]

              1        782.990       4012.539       0.836725       0.751312
              2        968.880       3943.042       0.802749       0.751312
              3        950.885       4000.059       0.807939       0.751312
              4        842.183       3566.848       0.808987       0.751312
              5        911.586       3297.016       0.783399       0.751312
              6       1137.236       3292.716       0.743285       0.751312
              7        943.935       3390.504       0.782224       0.751312
              8       1069.873       3371.497       0.759112       0.751312
              9       1201.909       3806.831       0.760038       0.751312
             10       1187.999       3540.209       0.748742       0.751312
             11       1127.498       3731.411       0.767952       0.751312
             12       1028.005       3881.618       0.790614       0.751312
             13        735.638       3662.485       0.832738       0.751312
             14        747.643       4106.740       0.845986       0.751312
             15        853.647       3483.453       0.803176       0.751312
             16       1056.192       3486.210       0.767482       0.751312
             17       1085.484       3056.662       0.737942       0.751312
             18        971.014       3327.605       0.774110       0.751312
             19       1080.776       3429.544       0.760377       0.751312
             20        908.215       3393.337       0.788863       0.751312
             21       1163.248       3258.452       0.736923       0.751312
             22       1169.823       3215.042       0.733214       0.751312
             23        930.105       3770.262       0.802121       0.751312
             24        679.195       3501.418       0.837537       0.874355
             25        717.868       3285.642       0.820690       0.874355
             26        793.782       3384.266       0.810011       0.874355
             27        663.951       3508.105       0.840858       0.874355
             28        689.565       3429.677       0.832599       0.874355
             29        656.101       3707.619       0.849646       0.874355
             30        784.833       3329.521       0.809245       0.874355
             31        637.730       3468.693       0.844699       0.874355
             32        508.531       3583.542       0.875728       0.874355
             33        781.656       3814.951       0.829949       0.874355
             34        696.141       3764.097       0.843923       0.874355
             35        653.593       3376.384       0.837817       0.874355
             36        646.519       3554.839       0.846117       0.874355
             37        705.257       3437.826       0.829775       0.874355
             38        725.491       4022.850       0.847212       0.874355
             39        252.047       4180.419       0.943136       1.002717
             40       -178.639       4411.968       1.042198       1.002717
             41       -159.592       4354.152       1.038047       1.002717
             42       -102.664       4398.942       1.023896       1.002717
             43       -264.047       3665.677       1.077624       1.002717
             44       -193.274       4067.466       1.049887       1.002717
             45        489.735       3820.608       0.886382       0.874355
             46        387.340       3956.177       0.910823       0.874355
             47        265.562       3972.419       0.937338       0.874355
             48        160.481       3764.426       0.959112       0.874355
             49        224.574       3929.968       0.945945       0.874355
             50        326.934       3840.421       0.921549       0.874355
             51        395.865       3939.686       0.908693       0.874355
             52        195.725       3978.803       0.953114       0.874355
             53         53.896       3964.665       0.986588       0.874355
             54        545.348       3393.265       0.861538       0.874355
             55        304.579       3433.845       0.918527       0.874355
             56        415.165       3299.245       0.888229       0.874355
             57        386.215       3500.267       0.900626       0.874355
             58        534.045       3130.592       0.854271       0.874355
             59        335.820       3373.755       0.909472       0.874355
             60        170.918       3337.238       0.951280       0.874355
             61        526.792       3454.266       0.867675       0.874355
             62        776.494       2897.090       0.788628       0.874355
             63        629.712       3196.000       0.835400       0.874355
             64        555.318       3451.957       0.861423       0.874355
             65        863.014       3436.308       0.799267       0.874355
             66        704.124       3563.969       0.835026       0.874355
             67        486.553       3616.928       0.881429       0.874355
             68        407.863       3487.113       0.895285       0.874355
             69        462.985       3550.594       0.884645       0.874355
             70        379.001       3501.140       0.902323       0.874355
             71        350.414       3743.040       0.914396       0.874355
             72        412.047       3648.003       0.898512       0.874355
             73        524.454       3614.387       0.873285       0.874355
             74        370.115       3534.442       0.905210       0.874355
             75        282.427       3671.510       0.928571       0.874355
             76        426.535       3814.291       0.899422       0.874355
             77        284.240       3466.431       0.924216       0.874355
             78        572.795       3901.692       0.871986       0.874355
             79        579.641       3740.106       0.865816       0.874355
             80        519.360       3699.091       0.876884       0.874355
             81        739.122       3685.034       0.832935       0.874355
             82        790.749       3919.376       0.832117       0.874355
             83        562.354       3955.789       0.875534       0.874355
             84        648.116       3758.133       0.852910       0.874355
             85        618.286       3225.882       0.839163       0.874355
             86        300.921       3562.664       0.922114       0.874355
             87        594.051       3811.343       0.865154       0.874355
             88        600.860       3798.885       0.863433       0.874355
             89        429.276       3612.013       0.893777       0.874355
             90        393.584       3636.948       0.902349       0.874355
             91        493.438       3591.641       0.879210       0.874355
             92        404.175       3422.119       0.894369       0.874355
             93        472.895       3471.431       0.880108       0.874355
             94        669.863       3385.782       0.834832       0.874355
             95        521.889       3442.238       0.868347       0.874355
             96        230.269       3478.241       0.937908       0.874355
             97        462.278       3523.625       0.884022       0.874355
             98        462.948       3308.068       0.877235       0.874355
             99        814.401       3084.171       0.791103       0.874355
            100        816.807       3300.702       0.801626       0.874355
            101        776.719       3216.939       0.805512       0.874355
            102        512.134       3253.813       0.864009       0.874355
            103        424.304       3853.889       0.900822       0.874355
            104        301.806       3843.371       0.927191       0.874355
            105        235.220       3689.410       0.940066       0.874355
            106        424.509       3798.977       0.899489       0.874355
            107        187.918       3124.214       0.943264       0.874355
            108        388.830       3121.440       0.889231       0.874355
            109        512.570       3028.579       0.855253       0.874355
            110        405.693       2783.216       0.872780       0.874355
            111        -84.579       3070.355       1.028327       1.002717
            112         63.246       2741.802       0.977453       1.002717
            113       1205.426       2702.319       0.691529       0.751312
            114        791.668       2829.299       0.781365       0.751312
            115        974.235       3277.203       0.770846       0.751312
            116       1200.148       3270.553       0.731553       0.751312
            117        974.286       2844.963       0.744901       0.751312
            118       1323.063       2542.205       0.657705       0.751312
            119       1426.339       2594.146       0.645232       0.751312
            120       1347.523       2660.323       0.663779       0.751312
            121       1015.426       2662.840       0.723939       0.751312
            122       1279.078       2598.562       0.670140       0.751312
            123       1963.686       2589.228       0.568697       0.751312
            124       1502.540       2646.855       0.637889       0.751312
            125       1010.015       3011.954       0.748875       0.751312
            126       1092.313       2321.407       0.680023       0.751312
            127        885.950       2250.629       0.717543       0.751312
            128        943.963       2384.828       0.716425       0.751312
            129       1078.207       2230.188       0.674100       0.751312
            130       1244.252       2008.699       0.617501       0.751312
            131        681.671       2219.246       0.765015       0.751312
            132        804.143       2165.226       0.729187       0.751312
            133        697.558       2273.303       0.765200       0.751312
            134        572.963       2311.318       0.801350       0.751312
            135        760.223       2234.051       0.746108       0.751312
            136        545.755       2179.374       0.799732       0.751312
            137        572.588       2308.615       0.801268       0.751312
            138        742.544       2662.665       0.781939       0.751312
            139       1041.081       2686.605       0.720717       0.751312
            140        781.231       2546.644       0.765246       0.751312
            141        696.202       2802.884       0.801033       0.751312
            142        869.593       2532.423       0.744389       0.751312
            143        894.591       3054.762       0.773484       0.751312
            144        484.222       3125.749       0.865865       0.751312
            145        355.366       3009.692       0.894395       0.751312
            146        817.245       3156.691       0.794349       0.751312
            147       1092.469       2971.862       0.731206       0.751312
            148        837.174       3044.686       0.784337       0.751312
            149       1316.080       2870.901       0.685673       0.751312
            150       1109.878       2653.929       0.705118       0.751312
            151        981.901       2892.114       0.746542       0.751312
            152       1203.733       2950.102       0.710212       0.751312
            153       1114.765       3200.035       0.741642       0.751312
            154       1161.664       3066.925       0.725283       0.751312
            155        254.602       3177.444       0.925816       0.874355
            156        648.368       3220.124       0.832398       0.874355
            157        612.592       2919.355       0.826557       0.874355
            158        532.102       3084.482       0.852872       0.874355
            159        643.023       3250.416       0.834844       0.874355
            160        593.483       2595.851       0.813916       0.874355
            161       1139.388       2227.782       0.661619       0.751312
            162        -80.755       2725.455       1.030535       1.002717
            163        432.434       2903.107       0.870356       0.874355
            164        608.410       3420.823       0.849001       0.874355
            165        615.996       3403.341       0.846742       0.874355
            166        642.142       3329.065       0.838301       0.874355
            167        552.424       3352.445       0.858529       0.874355
            168        690.065       3378.176       0.830377       0.874355
            169        587.753       3715.352       0.863412       0.874355
            170        652.080       3328.955       0.836203       0.874355
            171        546.498       2632.614       0.828097       0.874355
            172        499.537       2799.790       0.848594       0.874355
            173        608.251       2835.723       0.823387       0.874355
            174        544.961       2851.224       0.839537       0.874355
            175        498.755       2746.234       0.846300       0.874355
            176        497.813       2402.119       0.828336       0.874355
            177        601.501       2799.639       0.823147       0.874355
            178        884.143       2691.997       0.752766       0.874355
            179        693.373       2647.552       0.792461       0.874355
            180        287.617       2349.864       0.890950       0.874355
            181        620.679       2540.014       0.803626       0.874355
            182       1007.802       3735.402       0.787527       0.874355
            183        501.231       2941.729       0.854419       0.874355
            184        368.964       2888.991       0.886750       0.874355
            185        339.322       2895.247       0.895095       0.874355
            186        234.587       2990.024       0.927251       0.874355
            187         61.628       2882.634       0.979069       0.874355
            188        174.848       2892.994       0.943006       0.874355
            189        465.740       3328.060       0.877237       0.874355
            190        544.464       3418.126       0.862599       0.874355
            191        439.643       2972.612       0.871158       0.874355
            192        615.957       3258.541       0.841023       0.874355
            193       1174.100       3269.272       0.735764       0.751312
            194       1633.147       3395.006       0.675199       0.751312
            195       1524.711       2621.353       0.632251       0.751312
            196        829.671       3003.635       0.783563       0.751312
            197       1020.697       3161.332       0.755933       0.751312
            198        964.162       3045.851       0.759561       0.751312
            199       1046.911       2676.050       0.718796       0.751312
            200        871.754       3043.873       0.777365       0.751312
            201        862.092       3218.855       0.788752       0.751312
            202        718.019       2330.760       0.764490       0.751312
            203         49.058       2465.806       0.980493       1.002717
            204       -259.709       2680.091       1.107301       1.002717
            205       -200.333       2166.266       1.101902       1.002717
            206        -83.362       2471.067       1.034913       1.002717
            207        -57.074       2473.641       1.023618       1.002717
            208         -6.116       2305.720       1.002660       1.002717
            209       -162.627       2451.947       1.071037       1.002717
            210        -29.964       2193.951       1.013847       1.002717
            211        -47.427       2336.229       1.020721       1.002717
            212         69.797       2390.706       0.971633       1.002717
            213         43.326       2593.078       0.983566       1.002717
            214         68.787       2275.246       0.970654       1.002717
            215       -316.489       2393.410       1.152384       1.002717
            216       -304.428       2824.052       1.120823       1.002717
            217         35.377       2542.068       0.986274       1.002717
            218        346.145       2224.042       0.865323       0.874355
            219        456.717       3140.188       0.873025       0.874355
            220        522.951       3110.458       0.856072       0.874355
            221        243.226       2975.935       0.924444       0.874355
            222        289.567       2715.460       0.903639       0.874355
            223        220.746       3400.653       0.939044       0.874355
            224        415.533       3126.445       0.882683       0.874355
            225        120.055       2591.974       0.955732       1.002717
            226        141.189       2729.727       0.950821       1.002717
            227       -141.304       2809.584       1.052957       1.002717
            228        179.166       2695.923       0.937683       1.002717
            229        175.697       2826.813       0.941483       1.002717
            230        218.399       3009.058       0.932331       1.002717
            231         78.861       2784.951       0.972463       1.002717
            232        117.383       2888.662       0.960951       1.002717
            233        -89.027       3154.016       1.029047       1.002717
            234        244.750       2905.475       0.922307       1.002717
            235        125.513       3075.537       0.960790       1.002717
            236         93.154       2938.466       0.969272       1.002717
            237        190.831       3200.078       0.943723       1.002717
            238        -11.163       2959.774       1.003786       1.002717
            239          3.964       2942.277       0.998655       1.002717
            240       -232.920       2231.759       1.116528       1.002717
            241         91.884       2309.183       0.961732       1.002717
            242        491.051       2331.099       0.826001       0.874355
            243        527.136       2376.378       0.818449       0.874355
            244        357.417       2516.314       0.875626       0.874355
            245        395.229       2284.893       0.852533       0.874355
            246        197.600       2226.972       0.918501       0.874355
            247        170.498       2479.878       0.935670       0.874355
            248        427.409       3129.624       0.879841       0.874355
            249        244.126       2594.058       0.913985       0.874355
            250        197.252       2359.974       0.922865       0.874355
            251        153.613       2410.467       0.940090       0.874355
            252        644.085       2283.888       0.780024       0.874355
            253        441.865       2747.529       0.861458       0.874355
            254        279.609       2668.862       0.905168       0.874355
            255        425.509       2421.281       0.850530       0.874355
            256        232.796       2797.329       0.923173       0.874355
            257        427.280       3206.424       0.882412       0.874355
            258        261.376       3616.691       0.932601       0.874355
            259       1079.867       2815.649       0.722792       0.751312
            260        971.080       2301.496       0.703267       0.751312
            261        906.428       2834.991       0.757732       0.751312
            262        582.881       3225.372       0.846943       0.751312
            263        968.379       2983.649       0.754967       0.751312
            264        216.561       3074.959       0.934206       0.874355
            265        483.819       2814.044       0.853293       0.874355
            266        194.832       3056.926       0.940084       0.874355
            267        426.277       2925.093       0.872805       0.874355
            268        873.280       2969.660       0.772757       0.874355
            269        -11.806       3922.893       1.003019       1.002717
            270       -128.958       3536.653       1.037843       1.002717
            271        305.507       3973.654       0.928606       1.002717
            272        382.866       3827.404       0.909064       1.002717
            273        301.261       3636.657       0.923497       1.002717
            274        350.181       3105.692       0.898671       1.002717
            275        167.183       2073.083       0.925374       1.002717
            276       -166.598       3493.903       1.050070       1.002717
            277        -72.269       2956.451       1.025057       1.002717
            278       -117.811       3627.638       1.033566       1.002717
            279       -377.268       3121.584       1.137473       1.002717
            280        150.685       2230.832       0.936727       0.874355
            281        462.263       2591.130       0.848607       0.874355
            282        462.697       3227.247       0.874606       0.874355
            283        505.447       3650.892       0.878391       0.874355
            284        610.313       3394.740       0.847614       0.874355
            285        412.875       2945.207       0.877050       0.874355
            286        529.819       2948.746       0.847690       0.874355
            287        337.399       3005.785       0.899079       0.874355
            288        339.978       2913.222       0.895494       0.874355
            289        109.699       3068.932       0.965489       1.002717
            290       -162.670       2908.935       1.059233       1.002717
            291        -73.666       3067.335       1.024607       1.002717
            292        210.859       3064.433       0.935621       0.874355
            293        238.191       2909.259       0.924322       0.874355
            294        180.932       2523.721       0.933103       0.874355
            295        191.073       2825.568       0.936660       0.874355
            296        364.903       2795.076       0.884524       0.874355
            297       1092.940       2568.241       0.701479       0.751312
            298        548.286       2557.377       0.823456       0.751312
            299        569.798       2239.078       0.797144       0.751312
            300        969.854       2701.893       0.735860       0.751312
            301        572.082       2721.694       0.826314       0.874355
            302        523.913       2195.217       0.807323       0.874355
            303        255.348       2937.336       0.920021       0.874355
            304        308.161       3039.354       0.907943       0.874355
            305        491.725       2960.266       0.857553       0.874355
            306        603.349       2737.500       0.819402       0.874355
            307        672.539       3133.954       0.823318       0.874355
            308        501.037       2481.132       0.831989       0.874355
            309        434.022       2250.603       0.838330       0.874355
            310        528.327       2521.215       0.826752       0.874355
            311        423.052       2837.754       0.870262       0.874355
            312        556.504       2855.901       0.836917       0.874355
            313        421.009       3230.150       0.884692       0.874355
            314        530.958       2657.181       0.833458       0.874355
            315        468.272       3616.646       0.885366       0.874355
            316        376.408       3477.754       0.902337       0.874355
            317        191.848       3496.647       0.947987       0.874355
            318        330.813       2226.408       0.870636       0.874355
            319       1800.467       1200.128       0.399963       0.335304
            320       2141.952       1163.523       0.351999       0.335304
            321       2101.211       1046.018       0.332361       0.335304
            322       1970.694       1037.806       0.344958       0.335304
            323       1962.302       1157.521       0.371021       0.335304
            324       1652.018        643.870       0.280445       0.335304
            325       1502.698        862.046       0.364541       0.335304
            326       1684.470        532.244       0.240105       0.335304
            327       1451.826        307.900       0.174970       0.335304
            328       1014.721        292.753       0.223907       0.335304
            329       1355.232        496.640       0.268183       0.335304
            330       1248.933        478.993       0.277207       0.335304
            331       1464.547        490.973       0.251071       0.335304
            332       1144.528        473.207       0.292512       0.335304
            333       1222.372       1001.078       0.450236       0.335304
            334       1432.052       1041.303       0.421008       0.335304
            335       2006.764        777.318       0.279201       0.335304
            336       1705.827        744.928       0.303959       0.335304
            337       1546.539        861.976       0.357887       0.335304
            338       1086.463        990.269       0.476840       0.335304
            339       1224.374        845.894       0.408592       0.335304
            340       1693.218        897.388       0.346401       0.335304
            341       1608.912        752.369       0.318627       0.335304
            342       1747.012       1008.292       0.365946       0.335304
            343       1604.756        865.805       0.350449       0.335304
            344       1751.818        877.841       0.333823       0.335304
            345       1562.316        976.579       0.384647       0.335304
            346        211.555       1355.545       0.865002       0.874355
            347        228.684       2343.205       0.911083       0.874355
            348        326.171       2333.761       0.877376       0.874355
            349        313.282       2288.472       0.879588       0.874355
            350        152.216       2364.490       0.939518       0.874355
            351        487.013       2329.880       0.827110       0.874355
            352        258.549       2335.856       0.900344       0.874355
            353        305.299       2285.268       0.882150       0.874355
            354        211.087       2266.164       0.914790       0.874355
            355         93.581       2955.031       0.969304       1.002717
            356          5.246       2593.338       0.997981       1.002717
            357       -167.323       2483.363       1.072245       1.002717
            358        -15.331       2915.147       1.005287       1.002717
            359       -712.141       2352.856       1.434043       1.002717
            360       -491.139       2146.690       1.296662       1.002717
            361        -55.659       1922.816       1.029809       1.002717
            362         33.998       2376.315       0.985895       1.002717
            363       -161.277       1890.223       1.093281       1.002717
            364        160.775       1481.103       0.902079       1.002717
            365       -149.557       1659.853       1.099025       1.002717
            366         15.558       2494.044       0.993800       1.002717
            367        171.815       3198.370       0.949019       1.002717
            368        596.044       3116.628       0.839457       0.874355
            369        618.482       3057.975       0.831772       0.874355
            370        302.885       3183.795       0.913131       0.874355
            371        638.932       3020.115       0.825383       0.874355
            372        328.364       2996.804       0.901249       0.874355
            373        506.360       3180.877       0.862672       0.874355
            374        301.594       3324.170       0.916819       0.874355
            375        -19.783       3335.608       1.005966       1.002717
            376        -55.761       3375.249       1.016798       1.002717
            377        134.949       3566.099       0.963538       1.002717
            378        135.419       3412.633       0.961833       1.002717
            379       -202.656       3060.948       1.070901       1.002717
            380       -306.148       2681.994       1.128858       1.002717
            381        -20.076       3051.372       1.006623       1.002717
            382       -150.238       3101.116       1.050913       1.002717
            383       -102.739       2782.372       1.038341       1.002717
            384        294.235       2973.197       0.909949       1.002717
            385       -131.316       3526.571       1.038676       1.002717
            386        -52.921       3063.018       1.017581       1.002717
            387        -89.847       3078.626       1.030061       1.002717
            388        192.181       3192.686       0.943224       1.002717
            389        819.440       3116.910       0.791827       0.874355
            390        372.074       2745.150       0.880639       0.874355
            391        383.465       2987.976       0.886261       0.874355
            392        432.581       2951.864       0.872186       0.874355
            393        374.037       3134.223       0.893384       0.874355
            394        298.338       3038.122       0.910583       0.874355
            395        301.098       3164.109       0.913108       0.874355
            396        372.066       3002.714       0.889751       0.874355
            397        317.197       3094.790       0.907035       0.874355
            398        352.592       3123.004       0.898552       0.874355
            399        333.936       3663.534       0.916463       0.874355
            400        353.455       3428.571       0.906543       0.874355
            401        415.795       3235.316       0.886118       0.874355
            402        456.814       2288.340       0.833593       0.874355
            403        503.266       3246.622       0.865792       0.874355
            404        299.055       3278.124       0.916399       0.874355
            405        345.322       3154.308       0.901326       0.874355
            406        376.057       2758.503       0.880029       0.874355
            407        172.597       2939.513       0.944540       0.874355
            408        240.878       2852.947       0.922142       0.874355
            409        347.636       3100.526       0.899182       0.874355
            410        255.750       2682.789       0.912967       0.874355
            411        332.818       3079.189       0.902457       0.874355
            412        145.575       3128.266       0.955534       1.002717
            413       -107.984       3048.385       1.036724       1.002717
            414        -23.906       2153.207       1.011227       1.002717
            415         83.061       2790.969       0.971100       1.002717
            416        156.096       3876.319       0.961290       1.002717
            417        -45.316       4139.105       1.011069       1.002717
            418         79.150       3453.364       0.977594       1.002717
            419         50.689       2949.149       0.983103       1.002717
            420       -147.665       2796.372       1.055750       1.002717
            421        198.439       2810.605       0.934052       0.874355
            422        171.540       2720.991       0.940695       0.874355
            423        203.310       2672.496       0.929303       0.874355
            424        594.983       2359.333       0.798605       0.874355
            425        277.719       2815.852       0.910227       0.874355
            426        295.070       2706.711       0.901702       0.874355
            427        238.374       2634.609       0.917029       0.874355
            428        431.078       2544.520       0.855129       0.874355
            429        394.316       3085.972       0.886700       0.874355
            430        394.538       2918.575       0.880916       0.874355
            431        692.379       2607.895       0.790206       0.874355
            432        246.420       3209.155       0.928689       0.874355
            433        451.579       2814.706       0.861745       0.874355
            434        645.984       2709.939       0.807509       0.874355
            435        275.484       2608.251       0.904470       0.874355
            436        363.475       2572.988       0.876220       0.874355
            437        375.011       2581.614       0.873162       0.874355
            438        682.259       2882.063       0.808587       0.874355
            439        251.412       2876.302       0.919618       0.874355
            440        374.093       2817.148       0.882775       0.874355
            441        722.307       2880.750       0.799529       0.751312
            442       1311.328       3092.058       0.702200       0.751312
            443        654.628       2952.786       0.818533       0.874355
            444        720.491       3060.169       0.809427       0.874355
            445        495.402       2883.635       0.853390       0.874355
            446        250.376       3173.844       0.926881       0.874355
            447        317.886       2995.057       0.904047       0.874355
            448        344.544       3046.689       0.898402       0.874355
            449        161.763       2547.681       0.940296       0.874355
            450        270.271       2894.410       0.914598       0.874355
            451        638.592       2598.976       0.802756       0.874355
            452        285.539       2840.940       0.908671       0.874355
            453        346.138       2392.855       0.873626       0.874355
            454         84.534       3416.327       0.975853       0.874355
            455        117.600       3345.536       0.966042       0.874355
            456        631.770       3042.245       0.828044       0.874355
            457        623.996       2436.307       0.796100       0.874355
            458        613.491       2286.508       0.788451       0.874355
            459        473.212       2134.766       0.818552       0.874355
            460        563.968       2207.429       0.796504       0.874355
            461        519.121       2353.692       0.819299       0.874355
            462        480.174       2498.066       0.838773       0.874355
            463        481.481       2263.762       0.824613       0.874355
            464        506.583       2304.218       0.819773       0.874355
            465        162.618       2317.215       0.934424       0.874355
            466        206.220       2278.547       0.917006       0.874355
            467        300.032       2410.471       0.889308       0.874355
