# Supplementary material for: The role of auxiliary domains in modulating CHD4 activity suggests mechanistic commonality between enzyme families
Source: Nat Commun. 2022 Dec 6;13:7524. doi: 10.1038/s41467-022-35002-0 (PMC9726900; doi:10.1038/s41467-022-35002-0)
Supplement: Supplementary file 6 — source data [file 41467_2022_35002_MOESM6_ESM.zip › smFRET_Source_data/figure_7A/A/CHD4(499-1912) 1mM ATP 200ms/42.dat]

              1       1032.520       5134.988       0.832587       0.796259
              2       1142.583       4128.532       0.783237       0.796259
              3       1265.468       3791.983       0.749781       0.796259
              4       1109.494       4004.279       0.783038       0.796259
              5       1039.274       4710.806       0.819259       0.796259
              6       1126.524       5051.460       0.817655       0.796259
              7        859.449       4953.497       0.852149       0.796259
              8       1020.380       5351.820       0.839870       0.796259
              9        894.286       5031.186       0.849078       0.796259
             10       1025.467       5014.813       0.830229       0.796259
             11       1126.692       5342.063       0.825826       0.796259
             12        914.746       5991.767       0.867553       0.796259
             13        945.559       5244.569       0.847247       0.796259
             14       1048.247       5312.954       0.835212       0.796259
             15       1011.135       5441.162       0.843291       0.796259
             16        992.767       4950.693       0.832965       0.796259
             17       1245.229       4788.620       0.793626       0.796259
             18       1364.001       4864.072       0.780991       0.796259
             19       1236.639       5128.258       0.805709       0.796259
             20        968.308       4733.887       0.830187       0.796259
             21       1452.543       4843.707       0.769300       0.796259
             22       1333.059       4804.159       0.782791       0.796259
             23       1279.454       5005.160       0.796415       0.796259
             24       1599.978       4726.963       0.747117       0.796259
             25       1595.814       4855.471       0.752636       0.796259
             26       1399.967       5075.834       0.783816       0.796259
             27       1529.440       5073.017       0.768353       0.796259
             28       1389.389       4657.224       0.770220       0.796259
             29       1363.602       4351.396       0.761399       0.796259
             30       1353.011       5433.202       0.800624       0.796259
             31       1151.599       5881.126       0.836251       0.796259
             32       1485.499       6004.784       0.801677       0.796259
             33       1345.988       5567.376       0.805306       0.796259
             34       1104.083       5691.226       0.837523       0.796259
             35       1222.623       5736.750       0.824320       0.796259
             36       1378.308       5999.453       0.813181       0.796259
             37       1640.753       5947.068       0.783765       0.796259
             38       1303.320       4082.841       0.758024       0.796259
             39       1331.650       4162.700       0.757633       0.796259
             40       1109.239       4773.414       0.811439       0.796259
             41       1256.422       4337.140       0.775381       0.796259
             42       1212.268       4531.709       0.788950       0.796259
             43       1152.747       4628.400       0.800602       0.796259
             44       1221.965       4539.515       0.787908       0.796259
             45       1194.151       5238.736       0.814368       0.796259
             46       1172.095       5576.542       0.826321       0.796259
             47       1292.692       4437.992       0.774426       0.796259
             48       1193.191       4660.503       0.796164       0.796259
             49       1284.548       4761.676       0.787545       0.796259
             50       1106.558       4780.343       0.812031       0.796259
             51       1124.250       5279.834       0.824448       0.796259
             52       1457.569       5395.557       0.787313       0.796259
             53       1308.238       5126.434       0.796689       0.796259
             54       1348.125       5264.183       0.796119       0.796259
             55       1338.180       5178.324       0.794648       0.796259
             56       1553.713       5671.363       0.784955       0.796259
             57       1262.371       4810.629       0.792134       0.796259
             58       2016.257       4695.764       0.699605       0.796259
             59       1758.083       4823.119       0.732863       0.796259
             60       1318.569       4697.377       0.780821       0.796259
             61       1805.570       4434.830       0.710664       0.658411
             62       2120.224       4696.854       0.688983       0.658411
             63       2103.032       4454.168       0.679279       0.658411
             64       2323.169       4569.833       0.662967       0.658411
             65       2075.247       4473.048       0.683086       0.658411
             66       1957.014       4115.598       0.677731       0.658411
             67       2207.098       3466.643       0.610998       0.658411
             68       2104.557       4055.798       0.658371       0.658411
             69       2255.254       4389.473       0.660595       0.658411
             70       2236.601       4235.884       0.654445       0.658411
             71       2318.070       4360.870       0.652928       0.658411
             72       1959.494       4260.974       0.684992       0.658411
             73       1614.262       4051.864       0.715103       0.658411
             74       2091.172       4054.915       0.659756       0.658411
             75       2169.725       4309.521       0.665127       0.658411
             76       2034.080       4145.226       0.670824       0.658411
             77       2065.441       3768.870       0.645984       0.658411
             78       2095.670       4187.485       0.666462       0.658411
             79       2112.990       4219.306       0.666315       0.658411
             80       2290.028       3219.296       0.584336       0.658411
             81       2124.409       3684.833       0.634305       0.658411
             82       1965.949       3929.835       0.666550       0.658411
             83       1743.715       4333.914       0.713093       0.658411
             84       1969.748       3922.095       0.665682       0.658411
             85       1758.421       4060.818       0.697826       0.658411
             86       1694.277       3442.416       0.670162       0.658411
             87       1850.764       3173.740       0.631652       0.658411
             88       1990.101       3014.004       0.602306       0.658411
             89       2031.418       3024.607       0.598218       0.658411
             90       1624.188       3005.460       0.649177       0.658411
