# Supplementary material for: The role of auxiliary domains in modulating CHD4 activity suggests mechanistic commonality between enzyme families
Source: Nat Commun. 2022 Dec 6;13:7524. doi: 10.1038/s41467-022-35002-0 (PMC9726900; doi:10.1038/s41467-022-35002-0)
Supplement: Supplementary file 6 — source data [file 41467_2022_35002_MOESM6_ESM.zip › smFRET_Source_data/figure_7A/A/CHD4(499-1912) 1mM ATP 200ms/4.dat]

              1       1245.237       1720.644       0.580146       0.652342
              2       1108.959       2162.820       0.661053       0.652342
              3       1092.953       1991.748       0.645686       0.652342
              4       1127.379       2531.699       0.691895       0.652342
              5        939.699       2552.522       0.730917       0.652342
              6       1117.975       2508.390       0.691709       0.652342
              7        992.441       2661.819       0.728415       0.652342
              8        745.949       1569.710       0.677868       0.652342
              9        543.477       1721.518       0.760054       0.652342
             10        682.862       2133.054       0.757499       0.652342
             11        975.443       2198.629       0.692684       0.652342
             12        853.706       1924.523       0.692716       0.652342
             13        675.962       1697.802       0.715236       0.652342
             14        691.753       1477.064       0.681046       0.652342
             15        853.608       1510.146       0.638876       0.652342
             16        835.706       1582.796       0.654453       0.652342
             17       1031.011       1442.541       0.583186       0.652342
             18        725.622       1154.399       0.614035       0.652342
             19        928.285       1402.879       0.601793       0.652342
             20        827.511       1282.636       0.607842       0.652342
             21        514.585        988.611       0.657673       0.652342
             22        512.896       1117.911       0.685495       0.652342
             23        873.393       1059.843       0.548222       0.652342
             24        724.072       1431.714       0.664126       0.652342
             25        640.203       1319.812       0.673368       0.652342
             26        839.438       1466.806       0.636015       0.652342
             27        714.755       1545.149       0.683723       0.652342
             28        738.074       1510.070       0.671696       0.652342
             29        724.623       1456.299       0.667745       0.652342
             30        694.781       1689.929       0.708652       0.652342
             31        923.539       1718.601       0.650458       0.652342
             32       1041.770       1213.349       0.538042       0.542229
             33        976.704       1339.711       0.578355       0.542229
             34       1034.578       1440.238       0.581958       0.542229
             35       1196.328       1505.928       0.557285       0.542229
             36       1393.655       1317.065       0.485873       0.542229
             37        764.107       1453.865       0.655493       0.652342
             38        909.707       1442.885       0.613317       0.652342
             39        978.864       1501.504       0.605355       0.652342
             40        818.881       1493.971       0.645943       0.652342
             41       1000.785       1459.940       0.593297       0.652342
             42       1162.983       1391.309       0.544695       0.652342
             43        817.550       1570.111       0.657594       0.652342
             44        788.986       1465.933       0.650104       0.652342
             45        873.088       1563.211       0.641634       0.652342
             46        875.844       1400.107       0.615175       0.652342
             47        719.467       1269.365       0.638246       0.652342
             48        552.527       1303.107       0.702244       0.652342
             49        860.535       1498.270       0.635182       0.652342
             50        939.440       1204.740       0.561865       0.652342
             51        843.303       1496.455       0.639577       0.652342
             52        783.558       1442.364       0.647985       0.652342
             53        776.044       1413.405       0.645553       0.652342
             54        806.325       1154.774       0.588840       0.652342
             55        661.446       1722.350       0.722524       0.652342
             56        869.990       1428.604       0.621512       0.652342
             57        760.904       1345.757       0.638810       0.652342
             58        859.280       1075.422       0.555859       0.542229
             59        790.048       1006.598       0.560265       0.542229
             60        804.260       1025.750       0.560516       0.542229
             61        889.135        977.235       0.523602       0.542229
             62        893.999       1026.292       0.534446       0.542229
             63        699.458        974.427       0.582135       0.542229
             64        872.049        991.141       0.531959       0.542229
             65        824.892       1065.677       0.563680       0.542229
             66        775.954       1052.621       0.575651       0.542229
             67        789.376       1539.437       0.661039       0.652342
             68        742.905       1533.792       0.673692       0.652342
             69        446.634       1545.915       0.775848       0.652342
             70        632.018       1485.636       0.701548       0.652342
             71        631.277       1550.596       0.710672       0.652342
             72        335.828       1449.418       0.811887       0.652342
             73        493.147       1465.204       0.748182       0.652342
             74        701.939       1256.704       0.641620       0.652342
             75        868.301       1224.079       0.585017       0.652342
             76        849.096       1308.421       0.606447       0.652342
             77        793.722       1309.833       0.622676       0.652342
             78        903.941       1250.722       0.580472       0.542229
             79       1081.544       1230.582       0.532230       0.542229
             80       1085.489       1311.040       0.547058       0.542229
             81       1121.329       1187.463       0.514322       0.542229
             82       1091.548       1267.859       0.537363       0.542229
             83       1055.059       1209.355       0.534070       0.542229
             84        729.312       1151.516       0.612239       0.652342
             85        857.478       1263.510       0.595718       0.652342
             86        858.976       1655.081       0.658331       0.652342
             87        760.282       1522.093       0.666890       0.652342
             88        650.006       1410.276       0.684506       0.652342
             89        667.612       1277.157       0.656714       0.652342
             90        887.571       1198.297       0.574484       0.652342
             91        617.589       1288.739       0.676032       0.652342
             92        660.693       1287.543       0.660876       0.652342
             93        771.468       1250.689       0.618493       0.652342
             94        775.867       1388.462       0.641521       0.652342
             95        502.825       1642.112       0.765576       0.652342
             96        745.705       1322.574       0.639456       0.652342
             97        539.461       1577.986       0.745230       0.652342
             98        615.607       1578.698       0.719452       0.652342
             99        679.102       1133.979       0.625443       0.652342
            100        619.985        943.298       0.603408       0.652342
            101        841.073       1089.090       0.564248       0.652342
            102        696.514       1068.667       0.605415       0.652342
            103        524.104       1134.608       0.684030       0.652342
            104        816.616       1323.463       0.618418       0.652342
            105        889.547       1329.921       0.599207       0.652342
            106        838.325       1408.273       0.626847       0.652342
            107        885.366       1239.771       0.583384       0.542229
            108        773.170       1115.100       0.590540       0.542229
            109        891.384       1103.058       0.553066       0.542229
            110        816.647       1047.242       0.561859       0.542229
            111        809.020       1110.800       0.578596       0.542229
            112        856.077       1041.058       0.548753       0.542229
            113        828.063       1162.943       0.584098       0.542229
            114        540.346       1045.653       0.659302       0.652342
            115        456.206       1022.789       0.691543       0.652342
            116        540.370       1609.313       0.748628       0.652342
            117        878.415       1653.759       0.653099       0.652342
            118        832.840       1519.429       0.645942       0.652342
            119        895.239       1542.055       0.632691       0.652342
            120        791.713       1557.736       0.663022       0.652342
            121        716.924       1704.557       0.703932       0.652342
            122       1048.256       1851.005       0.638440       0.652342
            123        830.800       1625.755       0.661803       0.652342
            124        797.404       1255.801       0.611630       0.652342
            125        814.907       1475.095       0.644146       0.652342
            126        750.388       1467.886       0.661724       0.652342
            127        714.722       1462.074       0.671663       0.652342
            128        706.277       1565.344       0.689087       0.652342
            129        714.729       1440.260       0.668337       0.652342
            130        713.697       1507.655       0.678711       0.652342
            131        625.616       1668.648       0.727313       0.652342
            132        437.216       1629.726       0.788472       0.652342
            133        531.250       1379.373       0.721949       0.652342
            134       1457.366       1612.007       0.525191       0.542229
            135       1473.279       1526.071       0.508801       0.542229
            136       1166.717       1334.197       0.533484       0.542229
            137       1168.398       1400.066       0.545099       0.542229
            138       1158.262       1361.109       0.540257       0.542229
            139       1074.989       1688.359       0.610983       0.652342
            140        899.539       1700.803       0.654069       0.652342
            141       1043.534       1798.422       0.632811       0.652342
            142       1077.382       1674.392       0.608477       0.652342
            143        896.395       1740.365       0.660039       0.652342
            144        956.974       1635.256       0.630830       0.652342
            145       1032.282       1756.979       0.629908       0.652342
            146       1044.853       1896.235       0.644739       0.652342
            147       1158.788       1690.946       0.593370       0.652342
            148       1529.826        900.730       0.370586       0.382403
            149       1450.143        920.380       0.388260       0.382403
            150       1096.479        994.772       0.475683       0.382403
            151       1606.421        808.544       0.334806       0.382403
            152       1142.962       1138.407       0.499002       0.468454
            153       1123.415       1075.209       0.489037       0.468454
            154       1190.732        923.597       0.436828       0.468454
            155        977.614        976.952       0.499831       0.468454
            156        921.699       1004.202       0.521419       0.542229
            157       1010.236       1298.133       0.562359       0.542229
            158       1242.897       1528.103       0.551463       0.542229
            159        977.587       1354.643       0.580836       0.542229
            160       1066.629        999.600       0.483780       0.542229
            161       1123.729       1088.516       0.492041       0.542229
            162        897.141       1013.441       0.530436       0.542229
            163       1009.544       1058.248       0.511777       0.542229
            164       1466.870        971.466       0.398414       0.468454
            165       1270.982        875.597       0.407903       0.468454
            166       1161.736       1173.061       0.502425       0.468454
            167       1093.886       1394.092       0.560331       0.542229
            168       1151.829       1289.644       0.528224       0.542229
            169       1230.486       1173.476       0.488142       0.542229
            170       1154.716       1486.595       0.562825       0.542229
            171       1276.001       1331.758       0.510691       0.542229
            172       1296.506       1255.403       0.491947       0.542229
            173       1228.556       1221.086       0.498475       0.542229
            174       1177.818       1202.446       0.505173       0.542229
            175       1199.548       1293.060       0.518758       0.542229
            176       1247.750       1304.301       0.511080       0.542229
            177       1325.083       1163.458       0.467526       0.542229
            178       1205.117       1302.242       0.519368       0.542229
            179       1146.863       1265.744       0.524637       0.542229
            180       1122.632       1332.113       0.542669       0.542229
            181       1407.661       1367.416       0.492749       0.542229
            182       1119.307       1152.600       0.507327       0.542229
            183       1064.012       1176.707       0.525147       0.542229
            184        979.007       1309.423       0.572193       0.542229
            185       1290.293       1407.958       0.521804       0.542229
            186       1295.782       1347.477       0.509779       0.542229
            187       1609.837       1408.723       0.466687       0.468454
            188       1495.744       1400.552       0.483567       0.468454
            189       1497.634       1391.333       0.481602       0.468454
            190       1461.827       1417.779       0.492352       0.468454
            191       1575.994       1304.597       0.452892       0.468454
            192       1468.827       1105.555       0.429445       0.468454
            193       1258.715       1133.435       0.473814       0.468454
            194       1350.433       1297.994       0.490100       0.468454
            195       1383.153       1131.189       0.449895       0.468454
            196        943.616       1163.247       0.552123       0.542229
            197       1313.204       1373.961       0.511305       0.542229
            198       1054.377        978.993       0.481463       0.542229
            199       1043.424       1085.596       0.509904       0.542229
            200        952.787       1056.290       0.525759       0.542229
            201       1224.114       1195.494       0.494086       0.542229
            202        990.714       1313.667       0.570074       0.542229
            203        930.258       1319.302       0.586471       0.542229
            204        829.669       1318.170       0.613719       0.542229
            205       1011.051       1264.112       0.555614       0.542229
            206        966.719       1360.032       0.584520       0.542229
            207        857.653       1296.997       0.601952       0.542229
            208       1491.942       1211.388       0.448110       0.542229
            209        973.786       1360.517       0.582836       0.542229
            210       1261.925       1281.411       0.503831       0.542229
            211       1293.678       1295.340       0.500321       0.542229
            212        780.267       1108.050       0.586792       0.542229
            213        922.608       1351.350       0.594272       0.542229
            214       1246.485       1246.617       0.500027       0.542229
            215       1308.587       1347.781       0.507377       0.542229
            216       1419.868       1328.726       0.483420       0.542229
            217       1489.631       1431.994       0.490136       0.542229
            218       1246.011       1275.109       0.505771       0.542229
            219       1375.865       1268.491       0.479698       0.542229
            220       1258.841       1606.598       0.560681       0.542229
            221       1150.875       1384.637       0.546098       0.542229
            222       1051.557       1152.043       0.522801       0.542229
            223       1077.486       1453.451       0.574274       0.542229
            224       1112.970       1127.319       0.503203       0.542229
            225       1115.566       1329.714       0.543788       0.542229
            226       1163.746       1405.057       0.546969       0.542229
            227       1161.026       1285.801       0.525497       0.542229
            228       1156.119        739.660       0.390161       0.468454
            229       1103.621       1110.885       0.501640       0.468454
            230       1487.009       1002.740       0.402747       0.468454
            231       1098.763        979.315       0.471260       0.468454
            232       1277.731       1018.577       0.443572       0.468454
            233       1076.310        865.142       0.445616       0.468454
            234        732.017        761.818       0.509975       0.542229
            235        766.636       1026.921       0.572561       0.542229
            236        849.347       1016.359       0.544758       0.542229
            237       1110.476       1362.359       0.550930       0.542229
            238       1147.538       1381.956       0.546337       0.542229
            239       1152.660       1379.589       0.544808       0.542229
            240       1268.530       1444.869       0.532494       0.542229
            241       1244.283       1370.382       0.524114       0.542229
            242       1373.639       1416.608       0.507700       0.542229
            243       1194.900       1400.103       0.539538       0.542229
            244       1031.753       1406.852       0.576909       0.542229
            245       1136.245       1146.002       0.502137       0.542229
            246       1095.153       1257.034       0.534411       0.542229
            247       1189.850       1248.490       0.512025       0.542229
            248       1335.318       1214.424       0.476293       0.468454
            249       1212.699       1165.057       0.489982       0.468454
            250       1328.418       1144.465       0.462806       0.468454
            251       1202.010       1146.414       0.488163       0.468454
            252       1241.179       1030.938       0.453734       0.468454
            253       1336.388       1261.115       0.485511       0.468454
            254       1556.440       1074.209       0.408344       0.468454
            255       1170.734        908.061       0.436821       0.468454
            256       1347.460       1302.875       0.491589       0.468454
            257       1153.171       1276.947       0.525467       0.542229
            258       1096.054       1183.518       0.519184       0.542229
            259       1091.791       1547.443       0.586323       0.542229
            260       1922.950       1134.649       0.371091       0.468454
            261       1494.175       1312.514       0.467638       0.468454
            262       1409.265       1334.253       0.486329       0.468454
            263       1351.613       1265.879       0.483623       0.468454
            264       1383.208       1232.819       0.471256       0.468454
            265       1084.763       1189.674       0.523063       0.542229
            266       1025.928       1323.787       0.563382       0.542229
            267       1155.139       1355.113       0.539831       0.542229
            268       1263.333       1311.391       0.509333       0.542229
            269       1276.972       1245.699       0.493802       0.542229
            270        966.661       1084.817       0.528798       0.542229
            271        807.428       1242.907       0.606197       0.542229
            272        929.565       1276.524       0.578637       0.542229
            273        861.969       1199.831       0.581934       0.542229
            274       1086.398        873.809       0.445774       0.542229
            275        946.772       1049.337       0.525691       0.542229
            276       1005.249       1145.775       0.532665       0.542229
            277       1247.550       1325.427       0.515134       0.542229
            278       1078.940       1067.924       0.497434       0.542229
            279       1157.009       1240.113       0.517334       0.542229
            280        946.783       1140.874       0.546485       0.542229
            281       1057.699       1172.741       0.525789       0.542229
            282       1078.949       1327.111       0.551570       0.542229
            283       1257.719       1300.505       0.508362       0.542229
            284       1025.301       1148.154       0.528262       0.542229
            285        871.481       1107.278       0.559582       0.542229
            286        950.853       1240.181       0.566025       0.542229
            287       1086.345       1811.973       0.625181       0.542229
            288       1661.418       1325.848       0.443833       0.468454
            289       1537.471       1350.315       0.467595       0.468454
            290       1461.527       1318.719       0.474317       0.468454
            291       1404.231       1339.075       0.488125       0.468454
            292       1452.565       1362.318       0.483970       0.468454
            293       1249.653       1332.312       0.516007       0.468454
            294       1449.812       1584.655       0.522219       0.468454
            295       1488.849       1357.541       0.476934       0.468454
            296       1547.987       1303.459       0.457122       0.468454
            297       1426.484       1095.128       0.434297       0.468454
            298       1471.781       1047.549       0.415805       0.468454
            299       1508.056       1295.680       0.462126       0.468454
            300       1553.090       1075.333       0.409117       0.468454
            301       1450.444       1127.878       0.437446       0.468454
            302       1273.089        863.374       0.404114       0.468454
            303        838.733        769.465       0.478464       0.468454
            304        943.555        863.976       0.477987       0.468454
            305       1108.718       1109.229       0.500115       0.468454
            306        882.192       1284.814       0.592898       0.542229
            307       1068.280       1340.021       0.556418       0.542229
            308       1324.509       1280.604       0.491573       0.542229
            309       1202.242       1214.480       0.502532       0.542229
            310        940.018       1201.209       0.560991       0.542229
            311        797.218        825.577       0.508737       0.542229
            312        967.933       1065.647       0.524025       0.542229
            313       1086.284       1116.676       0.506898       0.542229
            314        978.919       1596.971       0.619969       0.652342
            315        691.235       1791.049       0.721533       0.652342
            316        953.696       1503.092       0.611812       0.652342
            317       1054.156        924.636       0.467273       0.382403
            318       1481.461        440.603       0.229234       0.382403
            319       1218.486       1153.632       0.486330       0.468454
            320       1345.354       1588.821       0.541488       0.542229
            321       1006.114       1265.668       0.557126       0.542229
            322        986.682       1346.935       0.577188       0.542229
            323        952.567       1172.606       0.551770       0.542229
            324       1126.449       1259.927       0.527967       0.542229
            325        862.933       1475.694       0.631009       0.542229
            326       1047.795       1168.733       0.527281       0.542229
            327        949.021       1425.156       0.600274       0.542229
            328       1108.405       1693.363       0.604391       0.542229
            329       1201.894       1126.755       0.483866       0.468454
            330       1218.537       1170.915       0.490035       0.468454
            331       1132.815       1126.068       0.498506       0.468454
            332       1476.299       1068.815       0.419948       0.468454
            333       1070.152       1138.997       0.515582       0.468454
            334       1260.215       1136.576       0.474207       0.468454
            335       1113.571       1382.719       0.553910       0.542229
            336       1065.344       1710.274       0.616178       0.652342
            337       1120.961       1552.903       0.580771       0.652342
            338        978.109       1844.176       0.653434       0.652342
            339       1066.800       1729.721       0.618526       0.652342
            340       1271.036       1752.860       0.579669       0.542229
            341       1283.404       1147.456       0.472037       0.542229
            342       1014.497       1246.784       0.551362       0.542229
            343       1023.591       1222.780       0.544336       0.542229
            344       1198.641       1035.364       0.463456       0.468454
            345       1271.143       1048.465       0.452001       0.468454
            346       1052.791       1078.615       0.506058       0.542229
            347       1006.019       1389.431       0.580029       0.542229
            348        973.709        715.553       0.423589       0.468454
            349       1263.634       1087.598       0.462565       0.468454
            350       1235.645       1136.449       0.479091       0.468454
            351       1277.075       1105.428       0.463978       0.468454
            352       1171.539       1165.097       0.498621       0.468454
            353       1251.551       1060.223       0.458619       0.468454
            354       1366.784        977.521       0.416977       0.468454
            355       1456.796       1044.497       0.417583       0.468454
            356       1231.193       1057.813       0.462128       0.468454
            357       1257.457       1047.867       0.454542       0.468454
            358        947.611       1165.704       0.551600       0.542229
            359       1068.078        962.804       0.474082       0.542229
            360        918.868       1222.301       0.570857       0.542229
            361       1026.386       1268.599       0.552770       0.542229
            362        948.038       1077.047       0.531853       0.542229
            363       1047.211       1054.259       0.501677       0.542229
            364       1090.211       1165.660       0.516723       0.542229
            365        888.600       1639.615       0.648527       0.652342
            366        924.302       1360.040       0.595375       0.652342
            367       1067.776       1516.798       0.586866       0.652342
            368        895.584       1527.727       0.630430       0.652342
            369       1055.548       1511.756       0.588850       0.542229
            370        999.499       1214.403       0.548535       0.542229
            371       1080.183       1193.573       0.524935       0.542229
            372        929.018       1190.308       0.561644       0.542229
            373        785.495       1319.005       0.626755       0.542229
            374        819.521       1317.829       0.616571       0.542229
            375       1158.042       1225.512       0.514153       0.542229
            376       1243.046       1157.426       0.482166       0.542229
            377       1241.880       1133.289       0.477141       0.542229
            378       1048.380       1167.091       0.526791       0.542229
            379       1100.505       1200.213       0.521669       0.542229
            380       1187.244       1088.110       0.478216       0.542229
            381       1069.669       1008.269       0.485226       0.542229
            382       1003.229       1129.259       0.529550       0.542229
            383        968.453       1052.771       0.520858       0.542229
            384       1018.480       1115.237       0.522673       0.542229
            385       1244.985       1148.651       0.479877       0.468454
            386       1256.001       1154.373       0.478919       0.468454
            387       1094.744       1100.322       0.501271       0.468454
            388       1195.049       1123.497       0.484570       0.468454
            389       1068.073       1079.974       0.502770       0.468454
            390       1367.690       1259.264       0.479363       0.468454
            391       1231.262       1302.258       0.514011       0.468454
            392       1258.064       1267.266       0.501822       0.468454
            393       1408.975       1302.544       0.480374       0.468454
            394       1401.433       1257.567       0.472947       0.468454
            395       1352.900       1446.644       0.516743       0.468454
            396       1520.903       1188.238       0.438603       0.468454
            397       1290.340       1002.423       0.437212       0.468454
            398       1366.025       1007.222       0.424407       0.468454
            399       1458.379        995.829       0.405764       0.468454
            400       1366.298        961.201       0.412976       0.468454
            401       1049.616       1029.914       0.495263       0.468454
            402       1304.773       1034.250       0.442172       0.468454
            403       1539.123        883.279       0.364629       0.382403
            404       1569.911       1015.564       0.392796       0.382403
            405       1498.891        993.198       0.398541       0.382403
            406       1429.583       1002.485       0.412195       0.382403
            407       1287.607       1205.711       0.483577       0.468454
            408       1056.989       1095.636       0.508977       0.542229
            409       1212.988       1432.585       0.541503       0.542229
            410       1278.728       1533.026       0.545221       0.542229
            411       1227.950       1498.363       0.549593       0.542229
            412       1117.841       1461.774       0.566664       0.542229
            413        946.870       1438.014       0.602970       0.542229
            414       1071.345       1451.885       0.575407       0.542229
            415       1167.550       1520.021       0.565574       0.542229
            416       1025.351       1425.333       0.581606       0.542229
            417       1133.311       1389.449       0.550765       0.542229
            418       1021.458       1465.384       0.589255       0.542229
            419       1136.528       1466.515       0.563385       0.542229
            420       1463.797       1427.031       0.493641       0.542229
            421       1432.298        824.375       0.365305       0.382403
            422       1388.545        783.640       0.360761       0.382403
            423       1246.797        592.473       0.322124       0.382403
            424       1235.912        564.276       0.313454       0.382403
            425       1437.938        798.603       0.357071       0.382403
            426       1168.043        918.442       0.440186       0.468454
            427       1113.066        953.568       0.461411       0.468454
            428       1241.672        855.125       0.407824       0.468454
            429       1152.728        956.388       0.453455       0.468454
            430       1320.655       1132.382       0.461625       0.468454
            431       1396.109       1171.128       0.456182       0.468454
            432       1125.253        975.885       0.464455       0.468454
            433       1396.183       1300.313       0.482223       0.468454
            434       1257.315       1058.380       0.457046       0.468454
            435       1352.147       1122.777       0.453661       0.468454
            436       1496.917       1044.939       0.411093       0.468454
            437       1178.605       1348.042       0.533530       0.542229
            438        995.592       1306.685       0.567562       0.542229
            439       1014.346       1249.300       0.551897       0.542229
            440       1301.628       1191.283       0.477868       0.542229
            441       1057.855       1328.124       0.556637       0.542229
            442       1052.872       1168.457       0.526017       0.542229
            443       1129.223       1268.208       0.528986       0.542229
            444       1489.851       1262.610       0.458720       0.468454
            445       1798.174       1356.187       0.429940       0.468454
            446       1554.142       1509.684       0.492745       0.468454
            447       1523.747       1121.934       0.424062       0.468454
            448       1370.554       1080.303       0.440786       0.468454
            449       1523.914       1079.609       0.414672       0.382403
            450       2001.661       1056.371       0.345442       0.382403
            451       1865.430       1089.119       0.368624       0.382403
            452       1985.082       1142.802       0.365360       0.382403
            453       1811.795       1109.272       0.379749       0.382403
            454       1998.248       1080.958       0.351051       0.382403
            455       2094.639        977.106       0.318095       0.382403
            456       1469.569       1099.584       0.427995       0.382403
            457        934.541       1176.004       0.557204       0.542229
            458       1069.588       1405.783       0.567908       0.542229
            459       1118.567       1370.242       0.550561       0.542229
            460       1003.570       1313.869       0.566949       0.542229
            461       1176.819       1134.725       0.490895       0.542229
            462       1065.509       1416.333       0.570678       0.542229
            463       1069.907       1286.331       0.545926       0.542229
            464       1020.802       1346.494       0.568790       0.542229
            465       1157.037       1182.241       0.505387       0.542229
            466       1280.270       1051.351       0.450910       0.468454
            467       1349.908       1148.062       0.459598       0.468454
            468       1192.945       1512.383       0.559039       0.542229
            469       1046.620       1061.785       0.503596       0.542229
            470        912.040       1256.851       0.579490       0.542229
            471        977.983       1205.482       0.552096       0.542229
            472        902.264       1275.693       0.585729       0.542229
            473       1087.921       1445.199       0.570521       0.542229
            474        886.051       1094.697       0.552669       0.542229
            475       1056.434       1450.579       0.578609       0.542229
            476        966.960       1516.461       0.610634       0.542229
            477        970.816       1210.965       0.555035       0.542229
            478       1025.129       1287.421       0.556711       0.542229
            479       1077.128       1328.957       0.552332       0.542229
            480       1152.903       1348.516       0.539100       0.542229
            481        914.523       1267.032       0.580793       0.542229
            482       1166.547       1333.587       0.533406       0.542229
            483       1149.261       1341.521       0.538594       0.542229
            484       1032.719       1382.735       0.572454       0.542229
            485       1198.740       1278.245       0.516049       0.542229
            486       1307.192       1243.884       0.487592       0.468454
            487       1331.613       1073.212       0.446275       0.468454
            488       1172.359        807.901       0.407977       0.468454
            489       1200.313       1697.607       0.585802       0.542229
            490        912.917       1377.088       0.601347       0.542229
            491       1028.095       1172.654       0.532843       0.542229
            492       1029.287       1187.171       0.535616       0.542229
            493       1014.392       1187.576       0.539325       0.542229
            494        952.965        955.380       0.500633       0.542229
            495       1133.316       1151.738       0.504031       0.542229
            496       1391.201       1474.792       0.514583       0.542229
            497       1230.772       1559.448       0.558898       0.542229
            498       1310.431       1604.628       0.550462       0.542229
            499       1520.816       1377.112       0.475206       0.542229
            500       1240.211       1369.300       0.524734       0.542229
