# Supplementary material for: The role of auxiliary domains in modulating CHD4 activity suggests mechanistic commonality between enzyme families
Source: Nat Commun. 2022 Dec 6;13:7524. doi: 10.1038/s41467-022-35002-0 (PMC9726900; doi:10.1038/s41467-022-35002-0)
Supplement: Supplementary file 6 — source data [file 41467_2022_35002_MOESM6_ESM.zip › smFRET_Source_data/figure_7A/A/CHD4(499-1912) 1mM ATP 200ms/56.dat]

              1        836.845       4530.177       0.844076       0.808922
              2        968.679       5063.651       0.839419       0.808922
              3        802.922       4509.548       0.848861       0.808922
              4        692.896       3498.135       0.834672       0.808922
              5        757.708       3416.654       0.818485       0.808922
              6        768.760       3387.158       0.815020       0.808922
              7        742.170       3542.755       0.826795       0.808922
              8        771.717       3418.004       0.815807       0.808922
              9        749.672       3235.601       0.811889       0.808922
             10        448.369       3382.823       0.882969       0.808922
             11        524.985       3231.516       0.860246       0.808922
             12        525.919       3158.974       0.857277       0.808922
             13        661.187       3517.175       0.841759       0.808922
             14        615.878       3366.492       0.845349       0.808922
             15        354.181       3464.606       0.907253       0.808922
             16        667.978       3319.727       0.832491       0.808922
             17        664.504       3422.922       0.837427       0.808922
             18        862.338       3458.364       0.800417       0.808922
             19       1026.954       3636.716       0.779797       0.808922
             20        937.473       3561.606       0.791630       0.808922
             21        559.890       3037.972       0.844383       0.808922
             22        541.848       3356.521       0.861007       0.808922
             23       1222.901       4396.246       0.782369       0.808922
             24        979.639       4760.517       0.829336       0.808922
             25        808.011       5021.532       0.861394       0.808922
             26       1183.405       4215.064       0.780789       0.808922
             27        928.398       4812.178       0.838274       0.808922
             28        855.175       4897.794       0.851351       0.808922
             29        963.492       4470.787       0.822701       0.808922
             30        846.297       3423.137       0.801778       0.808922
             31       1308.648       4365.994       0.769387       0.808922
             32       1293.091       4281.982       0.768058       0.808922
             33       1374.903       4188.571       0.752870       0.808922
             34       1087.484       4298.507       0.798090       0.808922
             35       1486.494       4507.223       0.751991       0.808922
             36       1426.266       4177.822       0.745495       0.808922
             37       1624.599       5099.754       0.758401       0.808922
             38       1500.850       4800.648       0.761826       0.808922
             39       1553.908       4847.702       0.757263       0.808922
             40       1761.830       5353.400       0.752386       0.808922
             41       1508.769       4653.829       0.755173       0.808922
             42       1669.389       4519.638       0.730266       0.808922
             43       1545.982       4475.581       0.743259       0.808922
             44       1294.183       4341.633       0.770365       0.808922
             45        945.584       4300.916       0.819769       0.808922
             46       1214.415       4441.432       0.785281       0.808922
             47       1459.587       4439.404       0.752570       0.808922
             48       1276.717       4440.031       0.776671       0.808922
             49       1342.671       4630.844       0.775229       0.808922
             50       1105.904       4403.739       0.799278       0.808922
             51       1234.517       4547.855       0.786503       0.808922
             52       1235.249       4569.376       0.787196       0.808922
             53       1712.254       4426.128       0.721058       0.808922
             54       1391.155       4616.887       0.768451       0.808922
             55        742.792       4801.068       0.866015       0.808922
             56        754.398       4563.635       0.858143       0.808922
             57        549.922       4874.087       0.898613       0.808922
             58        858.523       5032.571       0.854268       0.808922
             59        930.378       5230.658       0.848990       0.808922
             60        768.546       4907.377       0.864595       0.808922
             61        833.965       4998.329       0.857009       0.808922
             62        948.980       5455.010       0.851814       0.808922
             63       1451.468       3939.944       0.730781       0.808922
             64        793.531       3987.556       0.834027       0.808922
             65       1512.871       3956.459       0.723390       0.808922
             66        478.693       3787.517       0.887794       0.808922
             67        331.245       4082.003       0.924943       0.808922
             68       2802.720       1929.729       0.407765       0.177586
             69       3692.769        810.240       0.179933       0.177586
             70       4016.757        949.638       0.191213       0.177586
             71       3329.962        971.000       0.225764       0.177586
             72       3372.318        906.945       0.211940       0.177586
             73       2788.454        991.454       0.262296       0.177586
             74       3687.135        933.698       0.202063       0.177586
             75       3140.624        938.375       0.230050       0.177586
             76       3324.366        447.881       0.118731       0.177586
             77       3117.433        420.777       0.118924       0.177586
             78       3331.610        536.782       0.138761       0.177586
             79       3686.030        693.362       0.158324       0.177586
             80       3051.600        400.222       0.115945       0.177586
             81       3413.348        568.029       0.142672       0.177586
             82       3700.766        566.854       0.132827       0.177586
             83       3320.897        670.393       0.167964       0.177586
             84       3155.983       1433.568       0.312355       0.177586
             85       3671.241        664.186       0.153200       0.177586
             86       3587.999        605.088       0.144306       0.177586
             87       3533.488        765.989       0.178159       0.177586
             88       3503.564        827.929       0.191142       0.177586
             89       3448.635        738.369       0.176348       0.177586
             90       3391.381        934.167       0.215965       0.177586
             91       3266.352       1040.430       0.241580       0.177586
             92       3178.997       1140.397       0.264018       0.177586
             93       3632.790       1032.046       0.221240       0.177586
             94       3491.437        985.232       0.220081       0.177586
             95       3698.115        849.668       0.186831       0.177586
             96       3490.956        988.275       0.220635       0.177586
             97       3724.002        820.747       0.180592       0.177586
             98       2740.276        260.095       0.086688       0.085929
             99       2986.666        377.110       0.112109       0.085929
            100       3157.360        408.178       0.114479       0.085929
            101       3077.992        136.816       0.042558       0.085929
            102       2681.047        296.917       0.099705       0.085929
            103       3075.974        694.603       0.184217       0.177586
            104       3262.527        422.970       0.114766       0.177586
            105       3524.608       1084.885       0.235359       0.177586
            106       2599.851        775.143       0.229672       0.177586
            107       2923.638        663.782       0.185030       0.177586
            108       3029.476        565.878       0.157391       0.177586
            109       2932.837        486.461       0.142269       0.177586
            110       2913.364        482.594       0.142108       0.177586
            111       2681.028        506.190       0.158819       0.177586
            112       2946.209        558.601       0.159381       0.177586
            113       3049.113        541.303       0.150763       0.177586
            114       3021.849        416.760       0.121200       0.177586
            115       2838.440        450.046       0.136855       0.177586
            116       2470.465        499.575       0.168205       0.177586
            117       2826.142        475.050       0.143903       0.177586
            118       3380.523        363.161       0.097006       0.085929
            119       3160.398        147.305       0.044534       0.085929
            120       3009.417        274.879       0.083695       0.085929
            121       2847.395        497.222       0.148663       0.085929
            122       3021.952        301.622       0.090752       0.085929
            123       3114.627        140.220       0.043080       0.085929
            124       2870.096        708.816       0.198054       0.177586
            125       3078.083        743.757       0.194607       0.177586
            126       3183.575        836.742       0.208128       0.177586
            127       3033.615        751.406       0.198521       0.177586
            128       3126.869        748.476       0.193138       0.177586
            129       3039.174        626.268       0.170857       0.177586
            130       3203.339        575.420       0.152277       0.177586
            131       3230.854        621.218       0.161269       0.177586
            132       3151.097        556.751       0.150155       0.177586
            133       2904.335        535.733       0.155733       0.177586
            134       3299.561        690.508       0.173057       0.177586
            135       3190.250        574.814       0.152670       0.177586
            136       3119.504        573.472       0.155287       0.177586
            137       2929.744        326.948       0.100393       0.177586
            138       2484.315        698.128       0.219369       0.177586
            139       3008.409        321.190       0.096465       0.085929
            140       2760.534        436.191       0.136449       0.085929
            141       2933.749        382.575       0.115361       0.085929
            142       3268.238        311.002       0.086890       0.085929
            143       2985.874        117.725       0.037932       0.085929
            144       2706.396        368.533       0.119851       0.085929
            145       3043.864        335.204       0.099200       0.085929
            146       2922.281        399.845       0.120358       0.085929
            147       2894.071        465.460       0.138549       0.085929
            148       3143.850        395.446       0.111730       0.085929
            149       3224.246       1033.469       0.242729       0.177586
            150       2719.280        917.080       0.252197       0.177586
            151       2512.456        683.546       0.213875       0.177586
            152       2763.606        636.919       0.187300       0.177586
            153       2681.003        723.655       0.212549       0.177586
            154       2851.176        598.360       0.173461       0.177586
            155       2683.001        682.412       0.202772       0.177586
            156       2565.032        509.752       0.165785       0.177586
            157       2625.151        692.065       0.208628       0.177586
            158       2770.156        805.567       0.225288       0.177586
            159       2960.231        599.882       0.168501       0.177586
            160       3234.327        441.863       0.120196       0.177586
            161       2391.733        419.442       0.149205       0.177586
            162       2246.595        462.789       0.170810       0.177586
            163       2595.548        551.195       0.175164       0.177586
            164       2653.690        524.886       0.165132       0.177586
            165       2431.623        431.941       0.150840       0.177586
            166       2446.076        449.183       0.155144       0.177586
            167       2472.966        519.463       0.173592       0.177586
            168       2686.193        548.383       0.169538       0.177586
            169       2819.445        549.029       0.162990       0.177586
            170       3324.540        355.102       0.096505       0.085929
            171       3370.360        317.970       0.086210       0.085929
            172       3447.300        287.544       0.076990       0.085929
            173       3869.592        212.768       0.052119       0.085929
            174       3761.675        402.760       0.096714       0.085929
            175       3820.961        385.026       0.091542       0.085929
            176       3483.468        399.701       0.102932       0.085929
            177       4048.723        178.614       0.042252       0.085929
            178       3878.708        298.661       0.071495       0.085929
            179       3608.555        143.516       0.038250       0.085929
            180       4014.280        -36.246      -0.009112       0.085929
            181       3525.221        180.614       0.048738       0.085929
            182       3975.580        -85.672      -0.022024       0.085929
            183       3843.967        169.065       0.042129       0.085929
            184       3588.227        221.313       0.058094       0.085929
            185       3396.806        472.021       0.122006       0.085929
            186       3498.466       1016.580       0.225154       0.085929
            187       3718.264        366.836       0.089799       0.085929
            188       3573.017        120.250       0.032559       0.085929
            189       3404.496        741.701       0.178887       0.177586
            190       3331.800        718.263       0.177346       0.177586
            191       3348.652        615.470       0.155260       0.177586
            192       3097.698        533.358       0.146888       0.177586
            193       2981.102        586.537       0.164405       0.177586
            194       3046.075        628.308       0.170997       0.177586
            195       3178.420        576.324       0.153492       0.177586
            196       3195.024        579.168       0.153455       0.177586
            197       3086.857        544.427       0.149927       0.177586
            198       3024.128        586.407       0.162416       0.177586
            199       3103.546        582.566       0.158044       0.177586
            200       3436.603        756.609       0.180437       0.177586
            201       3749.828       1357.663       0.265818       0.177586
            202       3847.591        530.459       0.121163       0.177586
            203       3812.926        694.927       0.154159       0.177586
            204       3590.290        802.583       0.182701       0.177586
            205       3752.286        692.024       0.155710       0.177586
            206       3422.467        601.280       0.149433       0.177586
            207       3690.342        656.659       0.151060       0.177586
            208       3650.980        967.917       0.209556       0.177586
            209       4045.435       -192.987      -0.050095       0.085929
            210       3767.949         29.600       0.007795       0.085929
            211       3105.914        276.881       0.081850       0.085929
            212       3176.335        464.812       0.127655       0.085929
            213       3120.291        123.196       0.037982       0.085929
            214       3194.822        210.404       0.061788       0.085929
            215       3222.373        587.800       0.154271       0.085929
            216       3259.720        543.675       0.142945       0.085929
            217       3411.545        535.703       0.135716       0.085929
            218       3219.430        534.338       0.142347       0.085929
            219       3320.742        697.264       0.173535       0.085929
            220       3513.535        512.390       0.127273       0.085929
            221       3525.046        372.748       0.095631       0.085929
            222       3856.686        186.583       0.046147       0.085929
            223       3658.595        436.052       0.106493       0.085929
            224       3735.701        423.275       0.101774       0.085929
            225       3881.139        366.373       0.086256       0.085929
            226       3474.029        670.373       0.161754       0.177586
            227       2415.606        466.878       0.161971       0.177586
            228       2611.041        335.643       0.113905       0.177586
            229       2719.901        313.531       0.103359       0.177586
            230       2711.124        458.012       0.144523       0.177586
            231       2706.764        458.331       0.144808       0.177586
            232       2911.934        416.041       0.125013       0.177586
            233       2684.512        505.015       0.158335       0.177586
            234       2474.895        650.503       0.208134       0.177586
            235       3292.309        595.859       0.153249       0.177586
            236       3156.804        574.591       0.153988       0.177586
            237       3143.559        479.410       0.132325       0.177586
            238       3315.554        745.138       0.183500       0.177586
            239       3317.759        630.879       0.159771       0.177586
            240       3331.810        596.337       0.151811       0.177586
            241       3652.365       1063.122       0.225453       0.177586
            242       3891.641       1099.704       0.220322       0.177586
            243       3433.994       1170.916       0.254276       0.177586
            244       3766.692        953.153       0.201946       0.177586
            245       3856.445       1230.443       0.241885       0.177586
            246       3132.401       1153.958       0.269216       0.177586
            247       2861.690        336.427       0.105195       0.085929
            248       2712.663        322.846       0.106356       0.085929
            249       2993.232        397.548       0.117244       0.085929
            250       3055.000        272.582       0.081916       0.085929
            251       2488.005        247.573       0.090501       0.085929
            252       3100.788        408.658       0.116445       0.085929
            253       3094.646        843.024       0.214092       0.177586
            254       3064.996        409.331       0.117816       0.177586
            255       3097.176        724.516       0.189580       0.177586
            256       2863.485        681.847       0.192323       0.177586
            257       3448.724        -56.979      -0.016799       0.085929
            258       3529.129        -77.396      -0.022422       0.085929
            259       3354.718         90.868       0.026372       0.085929
            260       3319.006         57.197       0.016941       0.085929
            261       3082.933        149.605       0.046281       0.085929
            262       3297.091        212.916       0.060660       0.085929
            263       3294.992         78.113       0.023158       0.085929
            264       3183.097        208.686       0.061527       0.085929
            265       3317.317        168.851       0.048435       0.085929
            266       3355.371        262.478       0.072551       0.085929
            267       3044.707        385.741       0.112446       0.085929
            268       3219.291        113.348       0.034011       0.085929
            269       3232.468         67.021       0.020313       0.085929
            270       3018.598         84.913       0.027360       0.085929
            271       2896.456        202.820       0.065441       0.085929
            272       2894.369        210.839       0.067898       0.085929
            273       2731.570        214.637       0.072852       0.085929
            274       3242.873        147.080       0.043387       0.085929
            275       2921.285        129.468       0.042438       0.085929
            276       2763.652        233.441       0.077889       0.085929
            277       2668.128        215.000       0.074572       0.085929
            278       3670.368        181.964       0.047235       0.085929
            279       3390.042        214.549       0.059521       0.085929
            280       3579.608        232.045       0.060878       0.085929
            281       3771.675        305.136       0.074847       0.085929
            282       3658.260        270.866       0.068938       0.085929
            283       2930.393        606.451       0.171467       0.085929
            284       3216.926        323.790       0.091448       0.085929
            285       3202.284        383.578       0.106970       0.085929
            286       3161.451        513.537       0.139739       0.085929
            287       3218.431        405.691       0.111942       0.085929
            288       3049.649        351.048       0.103228       0.085929
            289       2598.751        348.587       0.118272       0.085929
            290       3247.427        403.813       0.110596       0.085929
            291       3012.354        468.196       0.134518       0.085929
            292       2369.174        282.639       0.106583       0.085929
            293       3046.635         92.181       0.029368       0.085929
            294       3096.755        257.939       0.076889       0.085929
            295       3022.256        418.962       0.121748       0.085929
            296       2921.171        790.080       0.212888       0.177586
            297       3709.993        710.574       0.160743       0.177586
            298       3216.149        729.352       0.184857       0.177586
            299       3768.621        493.988       0.115889       0.085929
            300       4018.575        405.012       0.091557       0.085929
            301       4159.507        407.209       0.089169       0.085929
            302       4028.182        106.837       0.025837       0.085929
            303       4026.984        274.685       0.063855       0.085929
            304       3450.268        551.294       0.137770       0.177586
            305       2773.070        745.224       0.211814       0.177586
            306       3545.640        556.909       0.135747       0.177586
            307       2613.376        663.030       0.202365       0.177586
            308       2767.876        776.370       0.219051       0.177586
            309       3170.591        380.058       0.107039       0.177586
            310       3135.788        613.621       0.163658       0.177586
            311       3016.873        674.707       0.182769       0.177586
            312       3001.270        699.106       0.188928       0.177586
            313       3165.166        627.644       0.165483       0.177586
            314       2888.915        956.292       0.248697       0.177586
            315       3123.553        694.262       0.181848       0.177586
            316       3259.020        673.022       0.171163       0.177586
            317       3690.686        402.279       0.098285       0.177586
            318       3812.830        361.289       0.086554       0.177586
            319       4374.194        587.784       0.118458       0.177586
            320       3654.184        593.679       0.139759       0.177586
            321       3633.893        522.872       0.125788       0.177586
            322       4060.073        559.054       0.121030       0.177586
            323       3385.113        813.938       0.193839       0.177586
            324       3574.261        814.335       0.185557       0.177586
            325       2977.609        583.652       0.163889       0.177586
            326       2970.833        917.791       0.236019       0.177586
            327       2777.663       1024.424       0.269437       0.177586
            328       2502.860        952.284       0.275613       0.177586
            329       2814.860        973.908       0.257051       0.177586
            330       2791.666        873.354       0.238295       0.177586
            331       3214.804        878.714       0.214660       0.177586
            332       3629.697       1006.775       0.217143       0.177586
            333       4063.837        965.658       0.191999       0.177586
            334       3140.632        979.750       0.237781       0.177586
            335       3820.129        892.304       0.189351       0.177586
            336       3792.711       1077.778       0.221287       0.177586
            337       3427.972        606.661       0.150363       0.177586
            338       3417.816        652.900       0.160389       0.177586
            339       3235.780        640.259       0.165184       0.177586
            340       3492.163        641.252       0.155139       0.177586
            341       3072.591        736.934       0.193445       0.177586
            342       3375.722        652.423       0.161966       0.177586
            343       3535.774        601.424       0.145370       0.177586
            344       3252.671        716.737       0.180565       0.177586
            345       3211.208        648.361       0.167988       0.177586
            346       4051.231        544.828       0.118542       0.085929
            347       3990.395        457.180       0.102793       0.085929
            348       3535.902        398.547       0.101297       0.085929
            349       4072.098        625.147       0.133088       0.085929
            350       3780.167        265.619       0.065653       0.085929
            351       3699.469        525.378       0.124354       0.085929
            352       3358.908        502.596       0.130155       0.085929
            353       3244.775        416.234       0.113694       0.085929
            354       3005.797        520.749       0.147665       0.085929
            355       2952.600        569.938       0.161798       0.085929
            356       3034.691        437.873       0.126095       0.085929
            357       2651.179        253.285       0.087205       0.085929
            358       2724.904        379.068       0.122124       0.085929
            359       2362.011        423.273       0.151968       0.177586
            360       2649.653        382.214       0.126066       0.177586
            361       2405.552        390.005       0.139509       0.177586
            362       2542.404        636.275       0.200170       0.177586
            363       3431.172        704.823       0.170412       0.177586
            364       3467.946        762.134       0.180170       0.177586
            365       2999.863       1106.674       0.269491       0.177586
            366       3039.002        553.965       0.154180       0.177586
            367       3165.602        411.139       0.114948       0.177586
            368       3329.845        675.025       0.168551       0.177586
            369       3165.428        639.564       0.168086       0.177586
            370       3794.587        483.477       0.113013       0.177586
            371       3372.245        589.326       0.148761       0.177586
            372       2794.353        978.652       0.259383       0.177586
            373       3422.729        248.441       0.067674       0.085929
            374       3334.956        370.390       0.099961       0.085929
            375       3741.992        405.594       0.097790       0.085929
            376       3648.231        486.997       0.117768       0.085929
            377       3468.970         26.478       0.007575       0.085929
            378       3705.033        187.570       0.048186       0.085929
            379       3657.805        681.098       0.156975       0.177586
            380       3566.988        823.919       0.187642       0.177586
            381       3613.563        782.339       0.177970       0.177586
            382       3483.177        768.785       0.180807       0.177586
            383       3931.497        911.714       0.188246       0.177586
            384       3814.800        972.874       0.203204       0.177586
            385       3672.521        789.186       0.176880       0.177586
            386       3890.214        950.539       0.196362       0.177586
            387       3840.228       1068.538       0.217680       0.177586
            388       3902.956        839.277       0.176979       0.177586
            389       4342.590        702.348       0.139218       0.177586
            390       3612.750        884.637       0.196700       0.177586
            391       3770.743        801.023       0.175211       0.177586
            392       3943.208        855.714       0.178314       0.177586
            393       4340.000        698.691       0.138665       0.177586
            394       4106.380        750.047       0.154444       0.177586
            395       3430.641        515.291       0.130588       0.177586
            396       3507.258        566.495       0.139060       0.177586
            397       3711.475        575.061       0.134155       0.177586
            398       3785.212        607.244       0.138247       0.177586
            399       3643.939        699.139       0.160978       0.177586
            400       3502.588        554.625       0.136701       0.177586
            401       3308.168        593.597       0.152136       0.177586
            402       3602.488        564.107       0.135388       0.177586
            403       3478.599        584.734       0.143905       0.177586
            404       3389.364        645.914       0.160067       0.177586
            405       3208.146        598.056       0.157127       0.177586
            406       3282.610        578.561       0.149841       0.177586
            407       3134.265        626.271       0.166538       0.177586
            408       3432.573        475.607       0.121695       0.177586
            409       3270.223        790.644       0.194698       0.177586
            410       3099.521        767.990       0.198575       0.177586
            411       3182.932        533.825       0.143627       0.177586
            412       3288.664        241.990       0.068540       0.085929
            413       2980.915        347.309       0.104353       0.085929
            414       3618.452        398.222       0.099142       0.085929
            415       3249.407        379.309       0.104530       0.085929
            416       3234.936        290.578       0.082422       0.085929
            417       3373.169         33.027       0.009696       0.085929
            418       3001.539        476.486       0.136999       0.177586
            419       2852.945        590.980       0.171601       0.177586
            420       3185.157        681.172       0.176181       0.177586
            421       2761.137        574.076       0.172126       0.177586
            422       3009.834        306.963       0.092548       0.085929
            423       3421.782        314.285       0.084122       0.085929
            424       3848.395        385.503       0.091052       0.085929
            425       3719.023        369.760       0.090433       0.085929
            426       3417.863        504.982       0.128729       0.085929
            427       3207.694        498.837       0.134583       0.085929
            428       3078.478        243.253       0.073231       0.085929
            429       2867.634        190.254       0.062217       0.085929
            430       3462.150        294.767       0.078460       0.085929
            431       3215.913        423.580       0.116384       0.085929
            432       2967.146        319.902       0.097322       0.085929
            433       2948.319         34.064       0.011422       0.085929
            434       3464.242        222.522       0.060357       0.085929
            435       3426.049        140.677       0.039441       0.085929
            436       3226.130        -10.052      -0.003126       0.085929
            437       2668.637        861.513       0.244044       0.177586
            438       2829.410        779.067       0.215899       0.177586
            439       2874.821        671.017       0.189241       0.177586
            440       2865.248        556.013       0.162517       0.177586
            441       3157.476        504.867       0.137854       0.177586
            442       2748.777        796.406       0.224645       0.177586
            443       2864.528        545.495       0.159968       0.177586
            444       3059.294        469.674       0.133091       0.177586
            445       2928.950         42.634       0.014347       0.085929
            446       3458.383        226.007       0.061342       0.085929
            447       3313.753        431.605       0.115237       0.085929
            448       3263.439        542.940       0.142639       0.085929
            449       3365.449        208.035       0.058216       0.085929
            450       3612.583        698.441       0.162013       0.085929
            451       3355.114        497.149       0.129054       0.085929
            452       3096.615        518.581       0.143445       0.085929
            453       3249.920        336.284       0.093772       0.085929
            454       2922.910        392.162       0.118297       0.085929
            455       3095.099        544.996       0.149720       0.085929
            456       3288.657        385.682       0.104966       0.085929
            457       2948.091         37.593       0.012591       0.085929
            458       3443.163        449.522       0.115479       0.085929
            459       3317.122        622.684       0.158049       0.177586
            460       3347.062        499.961       0.129961       0.177586
            461       3163.817        419.140       0.116982       0.177586
            462       3370.088        466.027       0.121484       0.177586
            463       3293.334        661.091       0.167178       0.177586
            464       3500.136        710.970       0.168832       0.177586
            465       2926.554        674.398       0.187283       0.177586
            466       3286.419        860.411       0.207486       0.177586
            467       3630.801        862.720       0.191992       0.177586
            468       2888.561        480.168       0.142537       0.177586
            469       3279.724        901.141       0.215539       0.177586
            470       3657.821        838.102       0.186414       0.177586
            471       3553.857        819.031       0.187297       0.177586
            472       3284.022        621.705       0.159178       0.177586
            473       3067.884        592.673       0.161908       0.177586
            474       2509.055        134.363       0.050829       0.085929
            475       2654.930         74.966       0.027461       0.085929
            476       3339.888        -76.616      -0.023478       0.085929
            477       3262.588        -32.901      -0.010187       0.085929
            478       2187.650         78.667       0.034711       0.085929
            479       3305.311        -35.809      -0.010952       0.085929
            480       2473.323         55.378       0.021900       0.085929
            481       2312.991        153.144       0.062099       0.085929
            482       2195.192        289.935       0.116668       0.085929
            483       1977.083        877.205       0.307329       0.177586
            484       2704.450        499.097       0.155795       0.177586
            485       3021.166        509.798       0.144379       0.177586
            486       2586.895        465.275       0.152441       0.177586
            487       3224.778        172.858       0.050876       0.085929
            488       3468.271        416.238       0.107153       0.085929
            489       2824.350        356.115       0.111970       0.085929
            490       2851.359        327.412       0.103000       0.085929
            491       2980.613        403.533       0.119242       0.085929
            492       2782.139        474.981       0.145829       0.085929
            493       2656.926        364.095       0.120520       0.085929
            494       2941.245        395.019       0.118401       0.085929
            495       2696.181        226.394       0.077464       0.085929
            496       2478.512        236.734       0.087187       0.085929
            497       2651.336        444.797       0.143662       0.085929
            498       2447.571        244.212       0.090725       0.085929
            499       2730.952        -39.993      -0.014862       0.085929
            500       2581.653        233.787       0.083037       0.085929
            501       2778.533        211.725       0.070805       0.085929
            502       3043.252        488.110       0.138221       0.177586
            503       2519.758        557.323       0.181121       0.177586
            504       2863.942        810.578       0.220594       0.177586
            505       3015.293        914.013       0.232614       0.177586
            506       2865.877        803.621       0.219000       0.177586
            507       2843.181        900.878       0.240615       0.177586
            508       3504.807       1005.663       0.222962       0.177586
            509       3197.724        678.385       0.175017       0.177586
            510       3025.715        648.903       0.176591       0.177586
            511       2526.353        403.995       0.137866       0.177586
            512       2369.025        417.649       0.149874       0.177586
            513       2578.579        436.854       0.144873       0.177586
            514       3098.888        433.796       0.122795       0.177586
            515       2666.890        506.233       0.159538       0.177586
            516       3040.455        466.344       0.132983       0.177586
            517       2950.659        467.277       0.136713       0.177586
            518       3333.625        325.192       0.088879       0.177586
            519       2975.083        464.710       0.135098       0.177586
            520       2866.780        565.977       0.164875       0.177586
            521       3224.511        432.570       0.118283       0.177586
            522       3046.312        479.385       0.135969       0.177586
            523       2574.805        794.807       0.235875       0.177586
            524       1710.518        750.763       0.305029       0.177586
            525       2356.301        443.093       0.158282       0.177586
            526       3392.601       -122.139      -0.037346       0.085929
            527       3362.659        341.632       0.092226       0.085929
            528       3669.013        111.970       0.029614       0.085929
            529       3397.423        230.808       0.063614       0.085929
            530       3386.278        595.814       0.149623       0.177586
            531       3042.275        898.405       0.227982       0.177586
            532       3311.119        581.095       0.149297       0.177586
            533       3263.497        466.300       0.125020       0.177586
            534       3757.379        847.515       0.184047       0.177586
            535       3366.439        887.491       0.208628       0.177586
            536       2993.536        809.319       0.212819       0.177586
            537       3348.207       1031.969       0.235600       0.177586
            538       2632.629        802.620       0.233643       0.177586
            539       3362.685        888.884       0.209072       0.177586
            540       2895.800        828.221       0.222400       0.177586
            541       2641.347        824.378       0.237866       0.177586
            542       3162.465        784.218       0.198703       0.177586
            543       3315.823        574.995       0.147783       0.177586
            544       2568.182         78.968       0.029831       0.085929
            545       2678.723       -306.871      -0.129380       0.085929
            546       2750.906        715.327       0.206370       0.177586
            547       2507.937        775.379       0.236157       0.177586
            548       2116.696        736.003       0.258002       0.177586
            549       2339.882        526.528       0.183689       0.177586
            550       2449.070        462.799       0.158935       0.177586
            551       2582.931        631.737       0.196517       0.177586
            552       2548.183        541.605       0.175289       0.177586
            553       2416.529        661.751       0.214974       0.177586
            554       2712.030        565.524       0.172544       0.177586
            555       2474.630        612.352       0.198366       0.177586
            556       2744.922        696.034       0.202279       0.177586
            557       2925.620        574.186       0.164062       0.177586
            558       2731.387        194.868       0.066593       0.177586
            559       2629.661        458.014       0.148336       0.177586
            560       2863.588        514.294       0.152253       0.177586
            561       2370.626        685.740       0.224365       0.177586
            562       2508.145        717.537       0.222445       0.177586
            563       2406.496        814.584       0.252892       0.177586
            564       2591.443        606.119       0.189557       0.177586
            565       2539.869        669.921       0.208712       0.177586
            566       2990.049        609.653       0.169362       0.177586
            567       2960.119        547.379       0.156060       0.177586
            568       2805.338        350.438       0.111046       0.085929
            569       2865.559        308.205       0.097110       0.085929
            570       2769.769        304.808       0.099138       0.085929
            571       2753.340        188.207       0.063982       0.085929
            572       2421.117        237.301       0.089264       0.085929
            573       3033.373        113.579       0.036092       0.085929
            574       2337.093        235.244       0.091451       0.085929
            575       2367.632        196.198       0.076525       0.085929
