# Supplementary material for: The role of auxiliary domains in modulating CHD4 activity suggests mechanistic commonality between enzyme families
Source: Nat Commun. 2022 Dec 6;13:7524. doi: 10.1038/s41467-022-35002-0 (PMC9726900; doi:10.1038/s41467-022-35002-0)
Supplement: Supplementary file 6 — source data [file 41467_2022_35002_MOESM6_ESM.zip › smFRET_Source_data/figure_7A/A/CHD4(499-1912) 1mM ATP 200ms/40.dat]

              1        593.021       7446.717       0.926239       0.873488
              2        813.882       6929.009       0.894887       0.873488
              3        945.353       6722.984       0.876720       0.873488
              4       1254.268       6890.985       0.846012       0.873488
              5        718.518       7169.592       0.908911       0.873488
              6       1251.956       6892.158       0.846275       0.873488
              7        786.146       7139.426       0.900809       0.873488
              8        660.964       7192.305       0.915836       0.873488
              9        568.072       7841.160       0.932447       0.873488
             10       5587.659       3559.207       0.389118       0.367885
             11       5608.887       3378.258       0.375899       0.367885
             12       5368.680       3436.321       0.390269       0.367885
             13       5574.186       3313.494       0.372819       0.367885
             14       6115.790       3130.757       0.338587       0.367885
             15       5570.287       3367.990       0.376805       0.367885
             16       5509.039       3363.639       0.379101       0.367885
             17       6267.430       3154.600       0.334811       0.367885
             18       5161.640       3123.565       0.377005       0.367885
             19       5533.166       3483.207       0.386320       0.367885
             20       5960.760       3035.178       0.337394       0.367885
             21       5374.527       3202.997       0.373417       0.367885
             22       5500.198       3305.369       0.375373       0.367885
             23       5692.036       3202.018       0.360018       0.367885
             24       5205.793       3204.476       0.381019       0.367885
             25       5368.638       3501.621       0.394760       0.367885
             26       5429.518       3583.753       0.397609       0.367885
             27       5602.753       3688.775       0.397004       0.367885
             28       5918.316       3985.716       0.402434       0.367885
             29       4997.094       3357.249       0.401857       0.367885
             30       5562.994       3420.291       0.380739       0.367885
             31       6110.121       3460.946       0.361605       0.367885
             32       5819.572       3571.090       0.380281       0.367885
             33       7151.816       3615.650       0.335794       0.367885
             34       5416.273       3438.368       0.388313       0.367885
             35       6478.910       3592.368       0.356694       0.367885
             36       5984.994       3707.845       0.382534       0.367885
             37       5655.143       3497.440       0.382126       0.367885
             38       5772.905       3033.834       0.344490       0.367885
             39       5724.880       2989.521       0.343055       0.367885
             40       5493.878       2529.449       0.315262       0.367885
             41       5842.004       2326.236       0.284790       0.367885
             42       5645.672       2848.177       0.335322       0.367885
             43       5474.263       3251.060       0.372601       0.367885
             44       6026.148       2906.042       0.325345       0.367885
             45       4865.810       2697.137       0.356625       0.367885
             46       5503.736       3193.591       0.367192       0.367885
             47       5358.998       2888.535       0.350230       0.367885
             48       4692.509       2853.224       0.378124       0.367885
             49       4774.976       2970.753       0.383534       0.367885
             50       5033.957       2730.742       0.351687       0.367885
             51       5176.989       3050.899       0.370800       0.367885
             52       4688.779       3045.236       0.393746       0.367885
             53       4738.159       2832.802       0.374167       0.367885
             54       4773.319       3001.570       0.386060       0.367885
             55       5178.124       3363.057       0.393746       0.367885
             56       5370.663       3489.960       0.393873       0.367885
             57       5588.186       3575.404       0.390175       0.367885
             58       6218.221       3209.150       0.340408       0.367885
             59       6111.731       3063.027       0.333854       0.367885
             60       5897.024       2992.686       0.336646       0.367885
             61       6172.021       3323.356       0.349997       0.367885
             62       5995.835       2727.567       0.312672       0.367885
             63       5743.270       2953.141       0.339582       0.367885
             64       5633.654       3230.232       0.364426       0.367885
             65       5833.475       3048.749       0.343242       0.367885
             66       5186.676       3322.851       0.390486       0.367885
             67       5820.751       3443.600       0.371704       0.367885
             68       5419.643       3064.208       0.361181       0.367885
             69       5387.953       3199.114       0.372550       0.367885
             70       5596.701       3429.438       0.379945       0.367885
             71       5579.002       3275.986       0.369959       0.367885
             72       5669.722       3553.797       0.385297       0.367885
             73       5800.544       3405.072       0.369891       0.367885
             74       5790.075       3316.044       0.364156       0.367885
             75       5300.694       3185.422       0.375369       0.367885
             76       5663.873       3944.703       0.410540       0.367885
             77       6039.033       3784.740       0.385263       0.367885
             78       5888.951       3286.150       0.358160       0.367885
             79       5463.206       2998.903       0.354392       0.367885
             80       5269.272       3181.813       0.376498       0.367885
             81       6095.847       2254.623       0.270000       0.367885
             82       6410.318       2333.200       0.266849       0.367885
             83       5379.300       2328.148       0.302065       0.367885
             84       4062.917       2467.673       0.377864       0.367885
             85       5299.882       2988.344       0.360553       0.367885
             86       4047.554       2454.775       0.377522       0.367885
             87       5397.731       3560.965       0.397487       0.367885
             88       5578.414       3477.988       0.384036       0.367885
             89       5582.691       3629.200       0.393969       0.367885
             90       5611.674       3447.000       0.380519       0.367885
             91       5231.336       3572.199       0.405769       0.367885
             92       5815.092       3736.806       0.391211       0.367885
             93       5258.578       3265.364       0.383081       0.367885
             94       5606.856       2985.696       0.347475       0.367885
             95       5709.779       3181.094       0.357793       0.367885
             96       5197.135       3077.900       0.371950       0.367885
             97       5100.699       3525.920       0.408726       0.367885
             98       5051.419       3289.621       0.394390       0.367885
             99       4786.457       3022.871       0.387085       0.367885
            100       4808.503       3028.288       0.386419       0.367885
