# Supplementary material for: The role of auxiliary domains in modulating CHD4 activity suggests mechanistic commonality between enzyme families
Source: Nat Commun. 2022 Dec 6;13:7524. doi: 10.1038/s41467-022-35002-0 (PMC9726900; doi:10.1038/s41467-022-35002-0)
Supplement: Supplementary file 6 — source data [file 41467_2022_35002_MOESM6_ESM.zip › smFRET_Source_data/figure_7A/A/CHD4(499-1912) 1mM ATP 200ms/54.dat]

              1       2827.703       9191.892       0.764742       0.741760
              2       2836.951       9029.324       0.760923       0.741760
              3       3392.312      10239.690       0.751151       0.741760
              4       2701.724      10656.669       0.797751       0.741760
              5       2850.985      10044.569       0.778917       0.741760
              6       2762.702       8902.714       0.763172       0.741760
              7       2590.380       8054.669       0.756659       0.741760
              8       2542.785       8662.819       0.773079       0.741760
              9       2969.327       9286.156       0.757714       0.741760
             10       3148.001       8972.145       0.740267       0.741760
             11       2660.706       8764.691       0.767124       0.741760
             12       2603.731       8337.127       0.762018       0.741760
             13       3444.338       8511.388       0.711909       0.741760
             14       3380.787       8011.272       0.703233       0.741760
             15       3233.650       8860.235       0.732621       0.741760
             16       3449.111       8485.927       0.711010       0.741760
             17       3213.521       8573.530       0.727369       0.741760
             18       3305.741       8208.726       0.712905       0.741760
             19       6756.516       3979.616       0.370675       0.454666
             20       6816.513       4442.228       0.394558       0.454666
             21       6362.748       4862.765       0.433189       0.454666
             22       5786.928       4765.663       0.451611       0.454666
             23       5517.418       4549.312       0.451916       0.454666
             24       5548.404       4658.798       0.456423       0.454666
             25       6286.633       4640.349       0.424669       0.454666
             26       5782.266       4785.690       0.452849       0.454666
             27       4839.565       5283.383       0.521921       0.454666
             28       5360.966       5149.410       0.489936       0.454666
             29       5208.344       4708.718       0.474810       0.454666
             30       5252.952       4891.919       0.482206       0.454666
             31       5858.875       5004.404       0.460672       0.454666
             32       5005.974       4576.098       0.477569       0.454666
             33       6560.767       1013.461       0.133804       0.194073
             34       6451.236        960.137       0.129549       0.194073
             35       6300.207        970.643       0.133498       0.194073
             36       6332.415        898.079       0.124207       0.194073
             37       6252.388        835.289       0.117851       0.194073
             38       6506.922        885.842       0.119825       0.194073
             39       6043.505       1035.963       0.146333       0.194073
             40       6045.354       1059.725       0.149150       0.194073
             41       6075.845        815.388       0.118322       0.194073
             42       6057.928        734.301       0.108109       0.194073
             43       5217.931       3165.957       0.377624       0.309102
             44       6158.472       2824.403       0.314421       0.309102
             45       6376.730       2824.515       0.306971       0.309102
             46       6215.204       2764.376       0.307851       0.309102
             47       6869.472       2770.930       0.287429       0.309102
             48       6412.560       2641.436       0.291743       0.309102
             49       5868.810       2530.765       0.301297       0.309102
             50       6058.426       2777.714       0.314358       0.309102
             51       5985.729       2637.651       0.305872       0.309102
             52       6198.017       2236.211       0.265135       0.309102
             53       6982.462       1975.018       0.220488       0.194073
             54       6722.625       1473.371       0.179767       0.194073
             55       5981.883       1705.806       0.221888       0.194073
             56       4896.735       1648.634       0.251878       0.309102
             57       5193.948       2036.716       0.281678       0.309102
             58       5155.398       2138.013       0.293143       0.309102
             59       4668.770       1982.922       0.298108       0.309102
             60       5356.007       1782.455       0.249697       0.309102
             61       4844.361       2267.307       0.318815       0.309102
             62       4972.162       2712.848       0.353005       0.309102
             63       5482.436       2322.837       0.297598       0.309102
             64       5407.737       2140.513       0.283577       0.309102
             65       5492.955       2135.108       0.279902       0.309102
             66       6316.761       2084.517       0.248119       0.309102
             67       5153.865       2367.925       0.314809       0.309102
             68       5167.618       2748.998       0.347244       0.309102
             69       4931.731       2757.886       0.358651       0.309102
             70       5467.719       2576.213       0.320268       0.309102
             71       6027.715       2575.948       0.299401       0.309102
             72       5004.578       2695.399       0.350053       0.309102
             73       5962.001       2559.283       0.300340       0.309102
             74       5261.199       2647.133       0.334727       0.309102
             75       5467.199       2594.533       0.321833       0.309102
             76       5290.078       2682.260       0.336446       0.309102
             77       5248.102       2359.724       0.310171       0.309102
             78       4929.969       2463.335       0.333185       0.309102
             79       4220.042       2425.740       0.365004       0.309102
             80       4071.123       2236.064       0.354526       0.309102
             81       5891.146       2342.779       0.284528       0.309102
             82       6227.950       2379.309       0.276431       0.309102
             83       6618.779       2453.707       0.270456       0.309102
             84       6478.936       2476.314       0.276521       0.309102
             85       6413.778       2200.722       0.255467       0.309102
             86       6999.960       1982.424       0.220701       0.194073
             87       6492.472       2306.432       0.262127       0.194073
             88       6002.250       1671.117       0.217781       0.194073
             89       5605.016       1659.313       0.228419       0.194073
             90       6628.532       1815.352       0.214990       0.194073
             91       6723.387       1831.301       0.214070       0.194073
             92       6144.853       1712.270       0.217926       0.194073
             93       6798.206       1903.154       0.218719       0.194073
             94       6831.526       1722.978       0.201412       0.194073
             95       6487.184       1899.848       0.226522       0.194073
             96       6127.303       1802.375       0.227295       0.194073
             97       5919.635       1650.631       0.218041       0.194073
             98       5673.572       1860.204       0.246915       0.194073
             99       5079.009       1885.237       0.270702       0.309102
            100       4120.308       2363.660       0.364539       0.309102
            101       3820.403       2753.090       0.418817       0.309102
            102       4564.847       2743.574       0.375399       0.309102
            103       4523.633       2557.572       0.361178       0.309102
            104       5113.512       2264.332       0.306910       0.309102
            105       4884.987       2066.192       0.297243       0.309102
            106       5113.994       2309.271       0.311086       0.309102
            107       5063.027       2137.087       0.296813       0.309102
            108       5255.421       2336.101       0.307725       0.309102
            109       4720.429       2102.208       0.308123       0.309102
            110       4191.612       2190.805       0.343256       0.309102
            111       4435.553       2230.183       0.334574       0.309102
            112       4282.401       2189.662       0.338325       0.309102
            113       4601.498       2172.056       0.320667       0.309102
            114       3995.617       2566.308       0.391091       0.309102
            115       6435.320       1814.734       0.219966       0.309102
            116       5315.788       2286.475       0.300762       0.309102
            117       6085.660       1815.177       0.229745       0.309102
            118       5968.344       2059.040       0.256502       0.309102
            119       4941.316       2399.446       0.326866       0.309102
            120       5730.810       2227.469       0.279893       0.309102
            121       4936.553       1977.261       0.285987       0.309102
            122       5297.547       1802.675       0.253890       0.309102
            123       5249.020       2484.846       0.321294       0.309102
            124       5339.732       1529.733       0.222686       0.309102
            125       5934.764       1714.453       0.224134       0.309102
            126       5343.362       2596.294       0.327003       0.309102
            127       5347.614       2790.755       0.342913       0.309102
            128       5467.530       3097.948       0.361678       0.309102
            129       5575.680       2961.070       0.346861       0.309102
            130       5529.632       2873.449       0.341952       0.309102
