# Supplementary material for: The role of auxiliary domains in modulating CHD4 activity suggests mechanistic commonality between enzyme families
Source: Nat Commun. 2022 Dec 6;13:7524. doi: 10.1038/s41467-022-35002-0 (PMC9726900; doi:10.1038/s41467-022-35002-0)
Supplement: Supplementary file 6 — source data [file 41467_2022_35002_MOESM6_ESM.zip › smFRET_Source_data/figure_7A/A/CHD4(499-1912) 1mM ATP 200ms/6.dat]

              1        635.866       2182.018       0.774346       0.785476
              2        721.339       2232.860       0.755826       0.785476
              3        567.297       2287.906       0.801311       0.785476
              4        498.463       2390.434       0.827456       0.785476
              5        347.462       2361.606       0.871741       0.785476
              6        662.635       2146.736       0.764134       0.785476
              7        439.189       2433.479       0.847115       0.785476
              8        386.787       2319.092       0.857057       0.785476
              9        498.201       2322.515       0.823378       0.785476
             10       1176.865       2161.946       0.647520       0.785476
             11        789.526       1609.768       0.670934       0.785476
             12        566.342       1723.327       0.752653       0.785476
             13        558.290       1555.676       0.735904       0.785476
             14        907.243       1667.388       0.647622       0.785476
             15        595.628       1720.143       0.742795       0.785476
             16        449.552       1821.426       0.802045       0.785476
             17        452.033       1679.760       0.787957       0.785476
             18        782.305       1728.278       0.688397       0.785476
             19        918.526       1985.086       0.683661       0.785476
             20        600.643       2152.106       0.781803       0.785476
             21        715.130       2066.194       0.742881       0.785476
             22        677.993       1944.932       0.741513       0.785476
             23        754.922       2200.742       0.744585       0.785476
             24        919.533       2872.057       0.757481       0.785476
             25        700.892       3416.694       0.829781       0.785476
             26       1257.237       3611.448       0.741771       0.785476
             27       1126.154       3629.744       0.763209       0.785476
             28       1086.498       3546.491       0.765487       0.785476
             29       1500.304       3141.704       0.676799       0.785476
             30       1081.585       3023.481       0.736524       0.785476
             31        966.731       3067.278       0.760355       0.785476
             32        947.988       3406.480       0.782295       0.785476
             33        966.762       3029.792       0.758101       0.785476
             34       1157.993       2811.502       0.708277       0.785476
             35        969.842       3022.020       0.757045       0.785476
             36        986.934       3181.536       0.763238       0.785476
             37       1096.311       2473.944       0.692932       0.785476
             38        657.946       2403.925       0.785116       0.785476
             39        479.744       2474.187       0.837591       0.785476
             40        542.860       2235.797       0.804632       0.785476
             41        645.006       2262.922       0.778191       0.785476
             42        770.975       2467.932       0.761964       0.785476
             43        475.004       2351.726       0.831960       0.785476
             44        758.943       2456.972       0.764004       0.785476
             45        376.999       3005.394       0.888541       0.785476
             46        362.577       3834.126       0.913604       0.785476
             47        538.798       3899.427       0.878601       0.785476
             48        369.774       3886.022       0.913113       0.785476
             49        293.604       3283.468       0.917921       0.785476
             50         72.505       2781.032       0.974591       0.785476
             51       -150.820       2724.788       1.058594       0.785476
             52        -91.342       2903.152       1.032485       0.785476
             53        177.607       3456.509       0.951128       0.785476
             54        -91.534       2903.031       1.032557       0.785476
             55       -128.057       3013.647       1.044378       0.785476
             56        209.322       3247.494       0.939447       0.785476
             57       1027.837       3116.610       0.751997       0.785476
             58        901.629       3216.893       0.781079       0.785476
             59        689.813       3668.888       0.841739       0.785476
             60        697.766       3400.834       0.829755       0.785476
             61        774.009       3527.592       0.820065       0.785476
             62        633.483       3719.735       0.854479       0.785476
             63       1174.941       2790.295       0.703690       0.785476
             64       1271.227       2451.973       0.658566       0.626631
             65       1213.944       2298.144       0.654353       0.626631
             66       1200.108       2286.743       0.655819       0.626631
             67       1078.842       2380.885       0.688171       0.626631
             68       1110.215       2338.733       0.678101       0.626631
             69       1161.877       2397.298       0.673554       0.626631
             70       1165.510       2346.763       0.668161       0.626631
             71       1160.894       2220.113       0.656642       0.626631
             72       1100.413       2371.881       0.683088       0.626631
             73       1042.233       2458.454       0.702278       0.626631
             74       1174.948       2471.535       0.677786       0.626631
             75       1229.916       2583.078       0.677441       0.626631
             76       1186.474       2698.356       0.694588       0.626631
             77       1109.128       3220.603       0.743834       0.785476
             78       1288.376       3340.415       0.721660       0.785476
             79        452.585       3049.921       0.870783       0.785476
             80        681.226       3144.778       0.821948       0.785476
             81        579.956       2949.413       0.835677       0.785476
             82        219.525       3304.044       0.937698       0.785476
             83        233.765       2546.537       0.915921       0.785476
             84        789.485       2178.886       0.734034       0.785476
             85        717.908       2329.028       0.764384       0.785476
             86        951.279       2541.491       0.727643       0.785476
             87        708.149       2419.146       0.773559       0.785476
             88        869.622       1994.315       0.696354       0.785476
             89        975.560       2295.846       0.701792       0.785476
             90        599.092       2877.448       0.827676       0.785476
             91        648.221       2676.553       0.805033       0.785476
             92        541.001       2304.920       0.809903       0.785476
             93        460.868       2528.864       0.845850       0.785476
             94       1396.116       3703.485       0.726230       0.785476
             95       1104.782       3750.968       0.772480       0.785476
             96        921.278       3286.964       0.781078       0.785476
             97        866.278       2531.452       0.745042       0.785476
             98        918.949       2407.725       0.723763       0.785476
             99        941.499       2453.020       0.722641       0.785476
            100       1049.656       2388.910       0.694740       0.785476
            101        799.307       2242.756       0.737248       0.785476
            102       1202.861       2390.151       0.665222       0.785476
            103        793.174       2460.304       0.756207       0.785476
            104        715.079       2523.711       0.779214       0.785476
            105        897.129       2237.384       0.713790       0.785476
            106        997.121       2608.686       0.723468       0.785476
            107       1319.265       2919.724       0.688778       0.785476
            108       1194.064       2941.734       0.711286       0.785476
            109        782.132       2988.671       0.792582       0.785476
            110        936.846       3092.418       0.767490       0.785476
            111       1094.459       2941.099       0.728796       0.785476
            112        662.063       2999.232       0.819173       0.785476
            113        740.435       3282.933       0.815966       0.785476
            114        746.779       3184.230       0.810029       0.785476
            115        722.103       3143.287       0.813188       0.785476
            116        825.080       2953.745       0.781657       0.785476
            117        933.214       2933.249       0.758639       0.785476
            118        801.464       3191.199       0.799266       0.785476
            119        740.697       2993.807       0.801661       0.785476
            120        696.305       2927.773       0.807867       0.785476
            121        698.972       2721.901       0.795674       0.785476
            122        769.166       3503.005       0.819959       0.785476
            123        807.970       3110.001       0.793778       0.785476
            124        867.880       2955.157       0.772987       0.785476
            125        583.621       3377.890       0.852677       0.785476
            126        905.581       3165.383       0.777551       0.785476
            127        565.019       3033.164       0.842971       0.785476
            128        465.097       2634.221       0.849936       0.785476
            129        630.115       2873.735       0.820165       0.785476
            130        462.966       2715.460       0.854341       0.785476
            131        359.413       2813.494       0.886724       0.785476
            132        939.246       3523.398       0.789531       0.785476
            133        926.536       3498.461       0.790613       0.785476
            134        835.667       3465.001       0.805689       0.785476
            135       1029.379       3716.343       0.783093       0.785476
            136        754.974       3301.491       0.813884       0.785476
            137        933.914       3510.239       0.789856       0.785476
            138        869.576       3515.558       0.801699       0.785476
            139       1033.206       2897.543       0.737148       0.785476
            140        984.124       2948.527       0.749756       0.785476
            141        912.676       2881.493       0.759453       0.785476
            142        605.715       2983.524       0.831241       0.785476
            143        941.639       2847.094       0.751463       0.785476
            144        730.546       2948.511       0.801431       0.785476
            145        707.066       3008.924       0.809723       0.785476
            146        869.856       2901.358       0.769343       0.785476
            147       1653.687       2315.625       0.583382       0.785476
            148        699.533       3902.685       0.848001       0.785476
            149        512.828       4145.664       0.889915       0.785476
            150       1269.918       3968.275       0.757566       0.785476
            151       1191.341       3458.899       0.743811       0.785476
            152        964.742       3271.122       0.772244       0.785476
            153       1228.797       3516.788       0.741065       0.785476
            154       1000.822       3285.749       0.766522       0.785476
            155        903.857       3474.000       0.793539       0.785476
            156        537.864       3487.871       0.866394       0.785476
            157        753.326       2130.691       0.738793       0.785476
            158        956.288       1365.497       0.588124       0.626631
            159       1257.587       1306.866       0.509608       0.626631
            160       1034.518       1178.614       0.532555       0.626631
            161       1271.677       1407.214       0.525297       0.626631
            162       1468.921       1710.902       0.538050       0.626631
            163       1112.580       1254.885       0.530054       0.626631
            164       1208.804       1793.556       0.597382       0.626631
            165       1086.871       2178.224       0.667124       0.626631
            166       1003.694       2187.941       0.685524       0.626631
            167        608.518       2047.446       0.770886       0.785476
            168        640.425       2147.546       0.770290       0.785476
            169        567.240       2187.831       0.794111       0.785476
            170        749.195       2229.944       0.748520       0.785476
            171        405.903       2010.729       0.832038       0.785476
            172        256.776       1970.667       0.884722       0.785476
            173        887.830       2222.075       0.714515       0.785476
            174        718.230       2290.362       0.761274       0.785476
            175        787.919       2375.792       0.750951       0.785476
            176       1339.543       2233.068       0.625052       0.626631
            177       1436.964       2221.403       0.607212       0.626631
            178       1180.437       2329.628       0.663699       0.626631
            179       1233.093       2301.258       0.651112       0.626631
            180       1034.898       2713.151       0.723883       0.626631
            181       1276.400       2630.880       0.673328       0.626631
            182       1326.984       2449.555       0.648624       0.626631
            183       1226.224       2354.892       0.657586       0.626631
            184       1304.785       2753.243       0.678468       0.626631
            185       1318.769       2339.033       0.639464       0.626631
            186       1140.964       2268.333       0.665338       0.626631
            187       1111.816       2145.875       0.658710       0.626631
            188       1226.685       2483.513       0.669375       0.626631
            189       1204.757       2281.875       0.654464       0.626631
            190       1159.321       2001.787       0.633255       0.626631
            191       1147.751       2150.130       0.651973       0.626631
            192       1150.233       2022.369       0.637448       0.626631
            193       1182.303       2141.855       0.644330       0.626631
            194       1169.620       2762.923       0.702579       0.785476
            195        635.823       2101.186       0.767694       0.785476
            196        635.896       2094.168       0.767077       0.785476
            197        477.326       2059.685       0.811855       0.785476
            198        685.582       1707.178       0.713477       0.785476
            199       1178.773       1779.297       0.601506       0.626631
            200       1541.310       1828.178       0.542569       0.626631
            201       1443.857       1877.325       0.565258       0.626631
            202       1471.267       1882.758       0.561343       0.626631
            203       1646.604       1857.024       0.530029       0.626631
            204       1631.330       2140.281       0.567471       0.626631
            205       1387.781       2051.440       0.596484       0.626631
            206       1414.008       2006.893       0.586656       0.626631
            207       1447.406       1975.445       0.577134       0.626631
            208       1355.105       2144.929       0.612831       0.626631
            209       1426.740       2156.420       0.601821       0.626631
            210       1539.336       1684.135       0.522460       0.626631
            211       1337.282       1908.032       0.587934       0.626631
            212       1272.526       2588.628       0.670429       0.626631
            213       1365.528       2317.034       0.629191       0.626631
            214       1396.477       2164.628       0.607853       0.626631
            215       1632.915       2022.507       0.553290       0.626631
            216       1818.267       2091.930       0.534994       0.626631
            217       1408.002       2523.139       0.641834       0.626631
            218       1910.185       2269.194       0.542950       0.626631
            219       1997.580       1843.640       0.479962       0.626631
            220       1384.436       2934.530       0.679452       0.626631
            221       1291.954       2459.446       0.655608       0.626631
            222       1269.270       2287.166       0.643106       0.626631
            223       1236.426       2296.698       0.650047       0.626631
            224       1127.688       2171.857       0.658229       0.626631
            225       1313.586       2240.765       0.630429       0.626631
            226       1197.166       2175.274       0.645015       0.626631
            227        827.825       2486.750       0.750247       0.626631
            228       1102.346       2614.425       0.703413       0.626631
            229       1132.940       2440.369       0.682944       0.626631
            230       1097.396       2462.448       0.691729       0.626631
            231       1074.433       2537.583       0.702539       0.626631
            232       1085.422       2796.168       0.720367       0.626631
            233        996.854       2733.361       0.732762       0.626631
            234       1194.724       2343.572       0.662345       0.626631
            235       1245.418       2582.047       0.674610       0.626631
            236       1157.373       2461.432       0.680178       0.626631
            237       1039.035       2668.977       0.719787       0.626631
            238       1302.422       2159.529       0.623790       0.626631
            239       1458.744       2127.801       0.593273       0.626631
            240       1178.092       2490.435       0.678865       0.626631
            241       1383.338       2216.712       0.615745       0.626631
            242       2094.121       2134.853       0.504816       0.626631
            243       1605.076       2529.191       0.611763       0.626631
            244       1515.180       2703.324       0.640825       0.626631
            245       1579.389       2742.796       0.634585       0.626631
            246       1453.626       2741.621       0.653506       0.626631
            247       1526.967       2518.018       0.622504       0.626631
            248       1624.462       2657.223       0.620602       0.626631
            249       1561.278       2226.184       0.587777       0.626631
            250       1831.781       2179.091       0.543296       0.626631
            251       1685.515       2200.149       0.566222       0.626631
            252       1287.831       2269.507       0.637979       0.626631
            253       1491.869       2245.967       0.600874       0.626631
            254       1330.441       2299.186       0.633450       0.626631
            255       1045.883       2203.305       0.678109       0.626631
            256        753.135       2175.461       0.742834       0.626631
            257       1345.063       2235.534       0.624347       0.626631
            258       1075.004       2209.133       0.672668       0.626631
            259       1039.139       2296.955       0.688516       0.626631
            260       1115.121       2147.113       0.658173       0.626631
            261       1002.400       2163.896       0.683415       0.626631
            262       1221.405       2144.897       0.637167       0.626631
            263       1346.814       2233.630       0.623842       0.626631
            264       1242.651       2293.739       0.648610       0.626631
            265       1374.199       2175.365       0.612854       0.626631
            266       1263.123       2095.833       0.623954       0.626631
            267       1448.194       2126.347       0.594859       0.626631
            268       1461.026       2211.182       0.602140       0.626631
            269        966.815       2405.391       0.713299       0.626631
            270        953.809       2292.128       0.706153       0.626631
            271        969.451       1849.592       0.656106       0.626631
            272       1492.574       1726.457       0.536328       0.626631
            273       1379.577       2230.528       0.617857       0.626631
            274       1005.428       3155.428       0.758360       0.785476
            275       1039.376       3438.242       0.767873       0.785476
            276       1271.335       3665.566       0.742483       0.785476
            277       1140.211       3133.146       0.733181       0.785476
            278       1419.322       2940.012       0.674418       0.785476
            279       1393.587       3048.297       0.686262       0.785476
            280       1244.075       3127.933       0.715445       0.785476
            281        988.999       3212.307       0.764597       0.785476
            282       1095.377       3189.944       0.744389       0.785476
            283       1308.350       3359.332       0.719700       0.785476
            284        603.077       3286.362       0.844945       0.785476
            285        402.250       3261.539       0.890209       0.785476
            286        729.742       3097.511       0.809330       0.785476
            287        635.671       3349.829       0.840504       0.785476
            288        774.852       3427.732       0.815625       0.785476
            289       1302.397       2124.993       0.620003       0.626631
            290       1265.202       1744.997       0.579695       0.626631
            291       1382.726       1858.352       0.573375       0.626631
            292       1532.321       1811.973       0.541810       0.626631
            293       1554.164       1893.377       0.549196       0.626631
            294       1276.871       2237.729       0.636695       0.626631
            295       1306.498       2133.708       0.620227       0.626631
            296       1470.364       2174.461       0.596589       0.626631
            297        488.820       2301.965       0.824845       0.785476
            298        728.734       2643.554       0.783905       0.785476
            299       1324.324       2239.934       0.628443       0.626631
            300       1616.496       2599.472       0.616578       0.626631
            301       1172.663       2851.966       0.708628       0.626631
            302       1750.758       2897.566       0.623357       0.626631
            303       1365.439       2382.725       0.635705       0.626631
            304       1360.873       2018.382       0.597286       0.626631
            305       1231.450       2064.894       0.626420       0.626631
            306       1373.983       2157.041       0.610883       0.626631
            307       1556.262       1889.142       0.548308       0.626631
            308       1475.798       2344.529       0.613699       0.626631
            309       1191.413       2085.217       0.636391       0.626631
            310       1435.103       2123.979       0.596777       0.626631
            311       1550.937       1956.216       0.557779       0.626631
            312       1761.582       1689.980       0.489628       0.626631
            313       1641.525       2006.006       0.549963       0.626631
            314       1531.115       2688.633       0.637155       0.626631
            315       1173.241       1977.332       0.627610       0.626631
            316        699.309       1910.978       0.732095       0.626631
            317        815.483       2536.916       0.756746       0.626631
            318        819.678       2529.407       0.755253       0.626631
            319       1083.584       2329.472       0.682518       0.626631
            320       1280.698       2182.104       0.630156       0.626631
            321       1244.823       2195.735       0.638192       0.626631
            322       1290.096       2125.523       0.622295       0.626631
            323       1171.756       2339.332       0.666270       0.626631
            324       1187.903       2264.016       0.655872       0.626631
            325       1545.030       2093.909       0.575417       0.626631
            326       1210.727       2251.400       0.650294       0.626631
            327       1288.400       2230.088       0.633820       0.626631
            328       1165.442       2263.119       0.660078       0.626631
            329       1199.553       2243.664       0.651619       0.626631
            330        711.677       2926.020       0.804361       0.626631
            331       1378.638       2673.855       0.659805       0.626631
            332       1148.788       2538.023       0.688406       0.626631
            333       1214.324       2465.006       0.669961       0.626631
            334       1366.851       3147.937       0.697250       0.626631
            335       1294.506       2571.235       0.665134       0.626631
            336       1040.630       2457.819       0.702545       0.626631
            337       1190.772       2058.634       0.633542       0.626631
            338       1367.792       2312.911       0.628388       0.626631
            339       1423.376       2826.701       0.665094       0.626631
            340       1294.169       2663.048       0.672960       0.626631
            341       1003.638       2584.194       0.720266       0.626631
            342       1065.684       2084.907       0.661751       0.626631
            343       1117.857       2089.495       0.651470       0.626631
            344       1277.158       2105.453       0.622434       0.626631
            345       1393.693       2096.206       0.600649       0.626631
            346       1181.023       2051.241       0.634614       0.626631
            347       1616.041       2157.492       0.571743       0.626631
            348       1305.861       2089.837       0.615437       0.626631
            349       1456.974       2196.617       0.601221       0.626631
            350       1164.976       2372.051       0.670634       0.626631
            351        680.493       2768.526       0.802700       0.785476
            352        733.743       3433.562       0.823929       0.785476
            353        965.049       2709.378       0.737361       0.785476
            354       1589.347       2626.668       0.623022       0.626631
            355       1587.219       2584.415       0.619521       0.626631
            356       1656.962       1998.335       0.546696       0.626631
            357       1550.639       2084.540       0.573435       0.626631
            358       1577.894       1897.632       0.545999       0.626631
            359       1488.048       2161.038       0.592214       0.626631
            360       1640.602       1945.916       0.542564       0.626631
            361       1816.599       2803.075       0.606769       0.626631
            362       2013.767       2682.193       0.571170       0.626631
            363       1194.499       2627.108       0.687435       0.626631
            364        977.647       2438.040       0.713777       0.626631
            365       1699.085       2813.129       0.623448       0.626631
            366       1145.736       2285.370       0.666074       0.626631
            367        912.393       2693.014       0.746938       0.785476
            368        780.969       2797.610       0.781766       0.785476
            369        653.671       2767.472       0.808932       0.785476
            370        677.624       2900.871       0.810640       0.785476
            371        842.743       2672.006       0.760227       0.785476
            372        555.320       2835.719       0.836239       0.785476
            373        832.221       2631.305       0.759719       0.785476
            374        698.998       2770.365       0.798523       0.785476
            375       1121.654       1714.208       0.604475       0.626631
            376       1118.629       1329.793       0.543122       0.626631
            377       1141.173       1280.996       0.528863       0.459215
            378       1114.464        913.025       0.450323       0.459215
            379       1169.189        886.153       0.431146       0.459215
            380       1162.078        851.131       0.422773       0.459215
            381       1404.210       1083.973       0.435648       0.459215
            382       1341.827       1082.266       0.446462       0.459215
            383       1632.231       1191.117       0.421881       0.459215
            384       1335.898       1054.248       0.441081       0.459215
            385       1462.164       1179.960       0.446595       0.459215
            386       1682.819       1357.625       0.446522       0.459215
            387       1708.787       1472.223       0.462816       0.459215
            388       1209.872       1498.951       0.553359       0.626631
            389       1082.423       1182.458       0.522084       0.626631
            390       1147.974       1412.109       0.551587       0.626631
            391        908.906       1610.383       0.639221       0.626631
            392       1164.601       1623.128       0.582240       0.626631
            393       1120.256       1568.836       0.583407       0.626631
            394       1049.075       1759.440       0.626466       0.626631
            395       1228.763       1097.288       0.471738       0.626631
            396        830.133       1099.525       0.569803       0.626631
            397        703.287       1244.002       0.638838       0.626631
            398        850.552       1290.371       0.602717       0.626631
            399        679.344       1322.216       0.660593       0.626631
            400        884.920       1076.872       0.548923       0.626631
            401        739.349       1120.902       0.602554       0.626631
            402        775.049       1258.069       0.618788       0.626631
            403       2074.542        547.763       0.208886       0.134112
            404       1802.255        526.804       0.226188       0.134112
            405       1943.699        366.997       0.158825       0.134112
            406       1834.961        531.680       0.224656       0.134112
            407       1902.286        508.681       0.210986       0.134112
            408       1856.511        604.457       0.245617       0.134112
            409       1813.952        437.899       0.194462       0.134112
            410       2061.898         50.338       0.023831       0.134112
            411       2011.979        299.100       0.129420       0.134112
            412        669.065       1939.230       0.743486       0.626631
            413       1083.100       1581.278       0.593489       0.626631
            414       1215.335        984.529       0.447541       0.459215
            415       1428.387        547.642       0.277143       0.310648
            416       1655.740        580.478       0.259580       0.310648
            417       1771.949        658.404       0.270909       0.310648
            418       1976.035        756.498       0.276849       0.310648
            419       1685.409        834.490       0.331160       0.310648
            420       2235.098        614.919       0.215760       0.310648
            421       2204.478        744.835       0.252545       0.310648
            422       1936.065        876.871       0.311728       0.310648
            423       1450.424        754.122       0.342076       0.310648
            424       1918.015        797.206       0.293606       0.310648
            425       2158.121        780.197       0.265525       0.310648
            426       2200.988        659.034       0.230430       0.310648
            427       2325.014        333.846       0.125560       0.134112
            428       2463.431        308.471       0.111285       0.134112
            429       2254.147        409.198       0.153640       0.134112
            430       2384.384        323.760       0.119550       0.134112
            431       2273.181        301.779       0.117197       0.134112
            432       2277.602        412.359       0.153295       0.134112
            433       2329.960        745.441       0.242388       0.310648
            434       2040.117        741.887       0.266674       0.310648
            435       1765.021        727.669       0.291921       0.310648
            436       1719.241        730.038       0.298062       0.310648
            437       1855.198        685.157       0.269709       0.310648
            438       2026.816        662.189       0.246258       0.310648
            439       2051.543        737.393       0.264399       0.310648
            440       2049.073        665.936       0.245279       0.310648
            441       1840.524        595.823       0.244556       0.310648
            442       1964.942        628.294       0.242282       0.310648
            443       2089.843        634.968       0.233032       0.310648
            444       2165.682        656.879       0.232724       0.310648
            445       1781.852        684.310       0.277480       0.310648
            446       1678.533        648.286       0.278615       0.310648
            447       1599.970        762.212       0.322673       0.310648
            448       1336.308        782.291       0.369249       0.310648
            449       1892.243        652.952       0.256543       0.310648
            450       1411.619       1006.462       0.416224       0.459215
            451       1277.435        917.158       0.417917       0.459215
            452       1362.694        963.847       0.414283       0.459215
            453        952.478        968.584       0.504192       0.459215
            454       1201.009       1055.725       0.467811       0.459215
            455       1131.690        974.544       0.462695       0.459215
            456       1355.138       1195.005       0.468603       0.459215
            457       1052.621       1117.899       0.515037       0.459215
            458       1215.009        878.931       0.419750       0.459215
            459       1379.550       1084.151       0.440050       0.459215
            460       1236.022       1031.215       0.454833       0.459215
            461       1412.487        711.526       0.334991       0.310648
            462       1859.425        559.346       0.231252       0.310648
            463       1646.684        986.789       0.374710       0.310648
            464       1645.069       1209.272       0.423661       0.310648
            465       1411.635        497.643       0.260644       0.310648
            466        943.526        514.407       0.352833       0.310648
            467       1215.218        439.479       0.265595       0.310648
            468       1249.957        569.079       0.312846       0.310648
            469       1006.678        438.009       0.303186       0.310648
            470       1275.621        539.828       0.297352       0.310648
            471       1096.956       1087.718       0.497886       0.626631
            472        639.265       1200.882       0.652601       0.626631
            473        861.122       1220.321       0.586286       0.626631
            474       1290.053       1381.211       0.517063       0.459215
            475       1183.722       1288.928       0.521274       0.459215
            476       1357.576       1175.243       0.464006       0.459215
            477       1467.856       1392.926       0.486904       0.459215
            478       1442.575       1417.215       0.495566       0.459215
            479       1341.081       1436.519       0.517180       0.459215
            480       1503.005       1521.655       0.503083       0.459215
            481       2012.743       1619.306       0.445838       0.459215
            482       1414.863       1347.393       0.487787       0.459215
            483       1583.653       1200.405       0.431171       0.459215
            484       1372.532        948.955       0.408770       0.459215
            485       1213.825        947.522       0.438394       0.459215
            486       1184.232        816.886       0.408215       0.459215
            487       1116.723       1039.486       0.482090       0.459215
            488       1589.599        583.213       0.268414       0.310648
            489       1454.034        752.923       0.341159       0.310648
            490       1479.164        965.152       0.394856       0.310648
            491       1352.045        865.315       0.390246       0.310648
            492       1629.171       1048.055       0.391471       0.310648
            493       1431.533        837.659       0.369144       0.310648
            494       1765.552        681.640       0.278540       0.310648
            495       1898.899        771.779       0.288982       0.310648
            496       1967.419        772.536       0.281952       0.310648
            497       1824.506        906.440       0.331914       0.310648
            498       1835.846        819.774       0.308694       0.310648
            499       1760.161        741.191       0.296316       0.310648
            500       1577.244        832.835       0.345563       0.310648
            501       1528.797       2671.167       0.635998       0.626631
            502       1075.809       1970.752       0.646878       0.626631
            503       1092.396       1712.733       0.610572       0.626631
            504       1333.409       1644.141       0.552179       0.626631
            505       1780.714       1427.034       0.444871       0.459215
            506       1950.971       1337.096       0.406651       0.459215
            507       1750.162       1245.337       0.415736       0.459215
            508       1655.885       1342.007       0.447650       0.459215
            509       1916.302       1246.976       0.394204       0.459215
            510       1814.139       1260.217       0.409913       0.459215
            511       1671.860       1278.877       0.433409       0.459215
            512       1680.414        937.708       0.358161       0.310648
            513       1749.830        845.796       0.325854       0.310648
            514       1332.849        949.362       0.415983       0.310648
            515       1713.111       1007.034       0.370213       0.310648
            516       1987.553        940.628       0.321233       0.310648
            517       1859.065        853.711       0.314700       0.310648
            518       2179.172        931.799       0.299520       0.310648
            519       2520.948        953.076       0.274343       0.310648
            520       2135.116        412.324       0.161858       0.134112
            521       2263.911        335.885       0.129197       0.134112
            522       2055.762        592.455       0.223718       0.134112
            523       1992.117        336.576       0.144534       0.134112
            524       2033.562        450.966       0.181510       0.134112
            525       2174.983        405.951       0.157288       0.134112
            526       1883.528        684.333       0.266499       0.310648
            527       2056.762        750.199       0.267264       0.310648
            528       2031.667        679.941       0.250752       0.310648
            529       1935.311        907.532       0.319234       0.310648
            530       1332.344        925.133       0.409808       0.310648
            531       1662.524       1020.010       0.380241       0.310648
            532       1752.189        937.044       0.348443       0.310648
            533       1664.643       1038.407       0.384161       0.310648
            534       1798.878        765.004       0.298377       0.310648
            535       1651.744        945.582       0.364060       0.310648
            536       1682.140        760.845       0.311441       0.310648
            537       1773.919        950.662       0.348921       0.310648
            538       1576.381        846.077       0.349264       0.310648
            539       1309.122        845.521       0.392418       0.310648
            540       1378.704        805.096       0.368667       0.310648
            541       1610.503       1551.701       0.490702       0.459215
            542       1782.522       1750.307       0.495441       0.459215
            543       1748.167       1459.626       0.455025       0.459215
            544       1608.269       1318.069       0.450416       0.459215
            545       1647.235       1407.082       0.460686       0.459215
            546       1565.389       1317.100       0.456931       0.459215
            547       1550.162       1244.719       0.445357       0.459215
            548       1233.079       1150.935       0.482772       0.459215
            549       1042.898       1197.497       0.534503       0.459215
            550       1232.824       1095.009       0.470398       0.459215
            551       1304.937       1156.710       0.469893       0.459215
            552       1202.286       1179.262       0.495166       0.459215
            553       1135.645       1109.687       0.494219       0.459215
            554       2352.565        459.811       0.163496       0.134112
            555       2257.430        399.620       0.150400       0.134112
            556       2335.821        363.556       0.134681       0.134112
            557       2256.875        142.719       0.059476       0.134112
            558       2353.313        543.290       0.187561       0.134112
            559       2381.295        293.098       0.109594       0.134112
            560       1853.878        473.306       0.203381       0.134112
            561       1988.838        447.180       0.183570       0.134112
            562       2044.428        418.580       0.169947       0.134112
            563       2046.193        321.540       0.135801       0.134112
            564       2305.508        451.063       0.163632       0.134112
            565       1921.387        322.447       0.143704       0.134112
            566       2128.833        309.272       0.126849       0.134112
            567       2695.590        127.837       0.045277       0.134112
            568       2943.842        334.374       0.101999       0.134112
            569       2918.676        223.102       0.071011       0.134112
            570       2870.588        171.750       0.056453       0.134112
            571       2616.930        128.965       0.046966       0.134112
            572       2741.910        100.717       0.035431       0.134112
            573       2497.468        227.615       0.083526       0.134112
            574       2328.003        120.731       0.049303       0.134112
            575       2044.753        193.745       0.086551       0.134112
            576       1703.309        124.513       0.068121       0.134112
            577       1647.716         82.009       0.047412       0.134112
            578       1711.411         68.796       0.038645       0.134112
            579       1797.367        212.010       0.105510       0.134112
            580       1781.517        181.939       0.092663       0.134112
            581       1808.412        130.859       0.067479       0.134112
            582       1652.060        240.545       0.127098       0.134112
            583       1668.172        356.692       0.176156       0.134112
            584       2855.090        244.579       0.078905       0.134112
            585       2996.597        148.354       0.047172       0.134112
