# Supplementary material for: The role of auxiliary domains in modulating CHD4 activity suggests mechanistic commonality between enzyme families
Source: Nat Commun. 2022 Dec 6;13:7524. doi: 10.1038/s41467-022-35002-0 (PMC9726900; doi:10.1038/s41467-022-35002-0)
Supplement: Supplementary file 6 — source data [file 41467_2022_35002_MOESM6_ESM.zip › smFRET_Source_data/figure_7A/A/CHD4(499-1912) 1mM ATP 200ms/68.dat]

              1       2784.915       6093.569       0.686330       0.694918
              2       2719.663       6262.990       0.697232       0.694918
              3       2650.708       6294.677       0.703679       0.694918
              4       2787.507       6740.217       0.707432       0.694918
              5       2560.841       6997.664       0.732088       0.694918
              6       2439.279       6874.684       0.738105       0.694918
              7       2336.685       6826.345       0.744988       0.694918
              8       2509.938       6873.191       0.732505       0.694918
              9       2583.341       6838.916       0.725826       0.694918
             10       2386.171       6950.599       0.744433       0.694918
             11       2159.890       7000.791       0.764222       0.694918
             12       2725.661       7750.395       0.739820       0.694918
             13       2730.046       7625.432       0.736367       0.694918
             14       2637.004       8169.734       0.755985       0.694918
             15       2826.124       8161.789       0.742797       0.694918
             16       3418.591       7687.641       0.692192       0.694918
             17       3104.026       7276.053       0.700963       0.694918
             18       2541.889       6623.619       0.722668       0.694918
             19       3083.386       7605.198       0.711525       0.694918
             20       2817.300       6821.909       0.707725       0.694918
             21       2195.702       6368.042       0.743605       0.694918
             22       2234.313       3852.623       0.632933       0.694918
             23       2195.177       2791.118       0.559758       0.516476
             24       2537.830       3167.501       0.555183       0.516476
             25       2652.828       3103.680       0.539160       0.516476
             26       2733.980       2369.248       0.464265       0.516476
             27       2625.911       3346.572       0.560332       0.516476
             28       2640.177       2881.969       0.521893       0.516476
             29       2831.425       2636.923       0.482216       0.516476
             30       2679.861        391.440       0.127451       0.179957
             31       2530.903        407.576       0.138703       0.179957
             32       2150.005        419.364       0.163217       0.179957
             33       2062.697        354.277       0.146579       0.179957
             34       2272.450        417.900       0.155333       0.179957
             35       2159.288        421.086       0.163188       0.179957
             36       2166.807        428.110       0.164980       0.179957
             37       2166.947        405.052       0.157485       0.179957
             38       2230.934        565.898       0.202335       0.179957
             39       2483.163        672.830       0.213191       0.179957
             40       2004.409        505.067       0.201264       0.179957
             41       1645.974        543.654       0.248286       0.179957
             42       2438.776        451.566       0.156233       0.179957
             43       2136.255        226.450       0.095844       0.179957
             44       2319.707        455.539       0.164144       0.179957
             45       2142.493        434.571       0.168630       0.179957
             46       2346.567        263.796       0.101057       0.179957
             47       1997.634        315.197       0.136282       0.179957
             48       2371.255        967.471       0.289773       0.179957
             49       2603.543        756.273       0.225094       0.179957
             50       2893.573        687.759       0.192040       0.179957
             51       2445.834        708.253       0.224551       0.179957
             52       2877.612        698.935       0.195422       0.179957
             53       2869.704        479.865       0.143262       0.179957
             54       2774.047        600.944       0.178058       0.179957
             55       2061.890        610.689       0.228502       0.179957
             56       2434.126        552.887       0.185097       0.179957
             57       4629.770        485.327       0.094881       0.060264
             58       5037.294        558.367       0.099786       0.060264
             59       5169.462        518.462       0.091151       0.060264
             60       4759.186        523.676       0.099127       0.060264
             61       4801.654        533.810       0.100049       0.060264
             62       5083.660        463.210       0.083508       0.060264
             63       4956.432        468.706       0.086395       0.060264
             64       5120.447        596.509       0.104340       0.060264
             65       4890.461        699.197       0.125088       0.060264
             66       4936.826        480.694       0.088730       0.060264
             67       5072.939        341.445       0.063063       0.060264
             68       5589.097        278.957       0.047538       0.060264
             69       5621.812        260.903       0.044351       0.060264
             70       5599.228        318.915       0.053888       0.060264
             71       5429.096        420.916       0.071951       0.060264
             72       5471.399        365.202       0.062571       0.060264
             73       5222.989        396.292       0.070524       0.060264
             74       5405.213        425.905       0.073040       0.060264
             75       5467.741        312.566       0.054074       0.060264
             76       5563.068        298.238       0.050882       0.060264
             77       5344.196         10.323       0.001928       0.060264
             78       5739.048         20.326       0.003529       0.060264
             79       5374.740         64.915       0.011934       0.060264
             80       5329.366        129.372       0.023700       0.060264
             81       5339.837        -12.405      -0.002329       0.060264
             82       5030.178         99.473       0.019392       0.060264
             83       5212.533        401.534       0.071523       0.060264
             84       5422.142        333.717       0.057979       0.060264
             85       5295.559        350.091       0.062011       0.060264
             86       5081.669        421.093       0.076524       0.060264
             87       4436.725        833.240       0.158111       0.060264
             88       5709.689        104.951       0.018049       0.060264
             89       6282.239         68.472       0.010782       0.060264
             90       6485.962         29.510       0.004529       0.060264
             91       5648.239         80.273       0.014013       0.060264
             92       5620.977        174.004       0.030027       0.060264
             93       5599.847        197.076       0.033997       0.060264
             94       5520.072        214.515       0.037407       0.060264
             95       5656.662        231.325       0.039288       0.060264
             96       5336.606        280.423       0.049924       0.060264
             97       5635.324        109.761       0.019105       0.060264
             98       5704.275        160.303       0.027334       0.060264
             99       5350.033        230.859       0.041366       0.060264
            100       5380.909        249.266       0.044273       0.060264
            101       5607.594        203.816       0.035072       0.060264
            102       5584.868        146.147       0.025501       0.060264
            103       5576.417        219.428       0.037859       0.060264
            104       5800.545        325.923       0.053199       0.060264
            105       5797.114        276.046       0.045453       0.060264
            106       5823.592        213.608       0.035382       0.060264
            107       6065.006        248.670       0.039386       0.060264
            108       6112.257        403.273       0.061894       0.060264
            109       5860.977        395.858       0.063268       0.060264
            110       5619.398        394.988       0.065674       0.060264
            111       5990.171        434.100       0.067572       0.060264
            112       5826.152        410.571       0.065831       0.060264
            113       5585.510        417.816       0.069597       0.060264
            114       5287.297        168.597       0.030902       0.060264
            115       2591.283        404.404       0.134995       0.179957
            116       1962.189       1094.765       0.358123       0.179957
            117       2225.660        181.148       0.075265       0.179957
            118       2515.199        317.270       0.112012       0.179957
            119       2686.416        176.972       0.061805       0.179957
            120       3013.127        365.069       0.108066       0.179957
            121       2554.226        399.620       0.135288       0.179957
            122       2296.003        197.999       0.079390       0.179957
            123       1813.940        673.373       0.270723       0.179957
            124       2042.418        550.777       0.212393       0.179957
            125       2119.982        608.477       0.223011       0.179957
            126       2183.846        666.575       0.233852       0.179957
            127       2267.381        699.044       0.235652       0.179957
            128       2168.556        806.026       0.270971       0.179957
            129       2069.141        595.096       0.223365       0.179957
            130       2052.613        794.208       0.278981       0.179957
            131       2361.112        663.812       0.219448       0.179957
            132       2515.050        758.663       0.231744       0.179957
            133       2431.074        386.870       0.137288       0.179957
            134       2463.394        228.991       0.085051       0.179957
            135       2671.327        437.783       0.140806       0.179957
            136       2696.264        609.693       0.184422       0.179957
            137       2499.959        209.042       0.077166       0.179957
            138       2887.836        482.832       0.143245       0.179957
            139       2388.500        449.689       0.158442       0.179957
            140       2388.075        293.451       0.109434       0.179957
            141       2339.588        429.880       0.155221       0.179957
            142       2678.735        616.358       0.187053       0.179957
            143       2454.877        570.138       0.188474       0.179957
            144       2311.235        373.512       0.139124       0.179957
            145       2442.778        201.919       0.076349       0.179957
            146       2974.974        737.426       0.198639       0.179957
            147       3022.238        443.962       0.128083       0.179957
            148       2660.210        566.489       0.175563       0.179957
            149       2582.815        592.481       0.186591       0.179957
            150       2749.613        373.346       0.119549       0.179957
            151       2860.430        378.664       0.116904       0.179957
            152       2423.897        709.033       0.226316       0.179957
            153       2314.060        353.930       0.132658       0.179957
            154       2082.955        715.222       0.255603       0.179957
            155       2278.378        780.263       0.255101       0.179957
            156       2383.370        588.438       0.198007       0.179957
            157       2214.545        637.806       0.223607       0.179957
            158       2790.247        521.771       0.157539       0.179957
            159       2954.652        461.330       0.135051       0.179957
            160       2906.192        505.001       0.148042       0.179957
            161       3376.692        531.968       0.136100       0.179957
            162       2994.003        440.383       0.128228       0.179957
            163       3050.961        440.871       0.126258       0.179957
            164       2994.502        507.135       0.144828       0.179957
            165       2863.490        458.802       0.138098       0.179957
            166       2553.966        538.464       0.174123       0.179957
            167       2291.284        754.683       0.247765       0.179957
            168       2668.477       1001.560       0.272902       0.179957
            169       2480.426        768.662       0.236578       0.179957
            170       2416.938        840.424       0.258008       0.179957
            171       2536.497        877.013       0.256924       0.179957
            172       3087.745       1941.448       0.386036       0.414654
            173       3205.640       2826.280       0.468554       0.516476
            174       2830.011       2699.932       0.488239       0.516476
            175       2999.996       2812.881       0.483905       0.516476
            176       2403.712       3011.202       0.556094       0.516476
            177       2252.841       3187.082       0.585869       0.516476
            178       2261.398       3168.267       0.583511       0.516476
            179       2173.728       3285.926       0.601856       0.516476
            180       2621.441       3283.689       0.556074       0.516476
            181       2189.973       3137.362       0.588918       0.516476
            182       2112.748       3090.176       0.593931       0.516476
            183       2655.685       2675.905       0.501896       0.516476
            184       3336.407       2344.798       0.412729       0.516476
            185       2616.274       2933.545       0.528584       0.516476
            186       3025.478       2538.199       0.456209       0.414654
            187       3075.470       2293.152       0.427140       0.414654
            188       3127.278       2130.175       0.405172       0.414654
            189       4334.753       1161.471       0.211322       0.179957
            190       1537.522       2109.650       0.578434       0.516476
            191       1616.506       1891.833       0.539239       0.516476
            192       1570.118       1942.202       0.552968       0.516476
            193       2165.690       2671.015       0.552239       0.516476
            194       2511.207       2566.933       0.505487       0.516476
            195       1797.808       2116.090       0.540660       0.516476
            196       2258.583       2440.215       0.519327       0.516476
            197       2005.674       2916.106       0.592490       0.516476
            198       2226.866       3479.810       0.609779       0.516476
            199       2329.916       3069.298       0.568471       0.516476
            200       2137.371       2699.403       0.558100       0.516476
            201       2088.751       2339.098       0.528270       0.516476
            202       1945.518       2468.997       0.559291       0.516476
            203       2034.987       2268.387       0.527118       0.516476
            204       2452.494       3069.510       0.555869       0.516476
            205       2210.571       2967.030       0.573051       0.516476
            206       5813.424        -44.057      -0.007636       0.060264
            207       5747.185        186.121       0.031369       0.060264
            208       4014.741        570.370       0.124396       0.060264
            209       3136.663        340.973       0.098047       0.060264
            210       2555.365        726.153       0.221286       0.179957
            211       1845.124       2885.732       0.609981       0.694918
            212       1753.248       3349.658       0.656422       0.694918
            213       1824.683       3880.988       0.680198       0.694918
            214       2140.437       3785.992       0.638832       0.694918
            215       1715.026       3793.321       0.688650       0.694918
            216       2363.691       4050.503       0.631491       0.694918
            217       2175.392       4662.456       0.681860       0.694918
            218       2436.843       4573.132       0.652375       0.694918
            219       2069.929       2813.559       0.576137       0.516476
            220       2077.219       2308.528       0.526371       0.516476
            221       2214.922       2281.118       0.507362       0.516476
            222       2243.571       2331.755       0.509637       0.516476
            223       2116.758       2460.488       0.537548       0.516476
            224       2177.449       2240.578       0.507145       0.516476
            225       2126.466       2462.980       0.536662       0.516476
            226       2209.412       2292.160       0.509191       0.516476
            227       2183.942       2329.867       0.516164       0.516476
            228       2148.134       2797.418       0.565643       0.516476
            229       2378.958       3129.533       0.568129       0.516476
            230       2472.388       2510.977       0.503872       0.516476
            231       2561.132       2586.386       0.502453       0.516476
            232       2412.999       2611.347       0.519739       0.516476
            233       2198.035       2702.243       0.551447       0.516476
            234       2195.810       2718.923       0.553219       0.516476
            235       2304.806       2775.197       0.546298       0.516476
            236       2453.836       2734.369       0.527036       0.516476
            237       2386.754       2738.918       0.534353       0.516476
            238       2275.550       2570.615       0.530443       0.516476
            239       2318.789       2764.870       0.543874       0.516476
            240       2454.443       2802.055       0.533065       0.516476
            241       2390.536       2898.231       0.547998       0.516476
            242       2591.366       2878.404       0.526239       0.516476
            243       2471.149       2723.677       0.524306       0.516476
            244       2399.698       2648.844       0.524675       0.516476
            245       2405.015       2555.662       0.515184       0.516476
            246       2525.630       2609.219       0.508139       0.516476
            247       2645.520       2685.386       0.503739       0.516476
            248       2220.130       2636.081       0.542827       0.516476
            249       2277.316       2524.533       0.525742       0.516476
            250       2512.644       2458.389       0.494543       0.516476
            251       3088.864       2661.889       0.462877       0.516476
            252       3074.552       2576.225       0.455906       0.516476
            253       3053.096       2656.769       0.465295       0.516476
            254       3196.620       2662.574       0.454427       0.516476
            255       3096.005       2599.995       0.456460       0.516476
            256       2599.688       2971.017       0.533329       0.516476
            257       2577.818       3034.535       0.540689       0.516476
            258       2558.913       3200.066       0.555665       0.516476
            259       2491.087       2622.678       0.512866       0.516476
            260       2508.005       2938.018       0.539479       0.516476
            261       2881.285       2760.494       0.489295       0.516476
            262       3195.093       2024.927       0.387916       0.414654
            263       2991.081       1890.669       0.387293       0.414654
            264       3085.967       1964.981       0.389032       0.414654
            265       2495.911       2544.662       0.504836       0.516476
            266       2442.327       2694.897       0.524582       0.516476
            267       2631.825       2705.739       0.506924       0.516476
            268       2565.741       2688.494       0.511681       0.516476
            269       2709.155       2628.301       0.492426       0.516476
            270       2618.633       2982.857       0.532511       0.516476
            271       2721.104       2873.455       0.513616       0.516476
            272       2705.687       3032.256       0.528457       0.516476
            273       2676.521       2829.242       0.513869       0.516476
            274       2868.381       3479.040       0.548103       0.516476
            275       2792.474       3185.985       0.532911       0.516476
            276       2576.403       2670.555       0.508972       0.516476
            277       3520.579       2182.053       0.382640       0.414654
            278       3358.181       2181.348       0.393779       0.414654
            279       3427.957       2319.778       0.403599       0.414654
            280       3249.128       2473.299       0.432212       0.414654
            281       3164.875       2419.623       0.433275       0.414654
            282       3479.436       2495.067       0.417619       0.414654
            283       3460.228       2345.946       0.404043       0.414654
            284       3256.246       2367.487       0.420981       0.414654
            285       3118.070       2517.938       0.446759       0.414654
            286       3165.492       2427.167       0.433992       0.414654
            287       3207.762       2342.929       0.422097       0.414654
            288       3072.937       2324.945       0.430714       0.414654
            289       3196.645       2352.681       0.423958       0.414654
            290       3067.304       2398.258       0.438794       0.414654
            291       2974.691       2562.602       0.462790       0.414654
            292       3072.315       2342.455       0.432605       0.414654
            293       3618.919       1665.373       0.315155       0.414654
            294       3111.856       2038.551       0.395804       0.414654
            295       3026.726       2061.848       0.405192       0.414654
            296       2674.140       1463.844       0.353758       0.414654
            297       2726.071       1619.666       0.372702       0.414654
            298       3404.836       1719.847       0.335601       0.414654
            299       3460.562       2144.970       0.382652       0.414654
            300       3275.891       2123.785       0.393317       0.414654
            301       3328.767       2100.561       0.386891       0.414654
            302       3092.988       2047.147       0.398267       0.414654
            303       3652.298       2061.661       0.360811       0.414654
            304       3019.717       2001.984       0.398666       0.414654
            305       3567.279       2021.608       0.361719       0.414654
            306       3481.286       2065.151       0.372338       0.414654
            307       3281.046       2102.439       0.390535       0.414654
            308       3190.002       1988.447       0.383985       0.414654
            309       2656.149       2058.364       0.436602       0.414654
            310       3040.954       1944.428       0.390026       0.414654
            311       2923.007       2187.376       0.428026       0.414654
            312       3489.764       2035.585       0.368408       0.414654
            313       3013.529       1743.372       0.366493       0.414654
            314       2918.455       1753.570       0.375334       0.414654
            315       3268.907       1798.909       0.354967       0.414654
            316       3357.980       1878.943       0.358788       0.414654
            317       3011.333       1896.604       0.386436       0.414654
            318       2823.520       1965.200       0.410381       0.414654
            319       3105.153       1879.964       0.377115       0.414654
            320       2806.171       1926.523       0.407067       0.414654
            321       3209.513       1952.501       0.378244       0.414654
            322       3361.411       1960.548       0.368388       0.414654
            323       3654.620       2373.500       0.393738       0.414654
            324       3370.036       2476.236       0.423558       0.414654
            325       3316.876       2397.500       0.419556       0.414654
            326       3251.568       2281.343       0.412322       0.414654
            327       4217.421       1186.719       0.219594       0.179957
            328       4577.364       1072.521       0.189831       0.179957
            329       4091.960       1244.755       0.233244       0.179957
            330       4554.133        918.805       0.167881       0.179957
            331       4137.405       1353.272       0.246467       0.179957
            332       4005.240       1303.070       0.245477       0.179957
            333       4338.145       1064.997       0.197107       0.179957
            334       3054.943       1498.699       0.329121       0.414654
            335       3265.136       1917.220       0.369951       0.414654
            336       3101.141       2359.535       0.432096       0.414654
            337       2473.862       2356.092       0.487808       0.414654
            338       2451.031       2263.380       0.480098       0.414654
            339       2751.352       2239.600       0.448732       0.414654
            340       2623.224       2263.616       0.463206       0.414654
            341       2675.629       2240.268       0.455719       0.414654
            342       2672.436       2208.888       0.452518       0.414654
            343       2617.058       2206.401       0.457431       0.414654
            344       2722.269       1970.982       0.419961       0.414654
            345       2755.619       1983.768       0.418571       0.414654
            346       2454.693       2063.188       0.456672       0.414654
            347       2532.011       2058.136       0.448381       0.414654
            348       2537.376       2089.201       0.451565       0.414654
            349       2313.912       1944.243       0.456593       0.414654
            350       2294.610       1973.950       0.462439       0.414654
            351       2617.145       1811.372       0.409025       0.414654
            352       2579.373       2046.997       0.442463       0.414654
            353       2567.315       2016.355       0.439900       0.414654
            354       2385.893       1903.302       0.443743       0.414654
            355       2533.828       1867.529       0.424308       0.414654
            356       2790.807       1927.940       0.408570       0.414654
            357       2555.998       1538.990       0.375823       0.414654
            358       2467.472       1404.237       0.362692       0.414654
            359       2639.820       1612.710       0.379235       0.414654
            360       2732.050       1524.868       0.358209       0.414654
            361       2437.295       1407.488       0.366077       0.414654
            362       2804.526       1691.029       0.376156       0.414654
            363       2755.447       2081.156       0.430293       0.414654
            364       2738.798       1777.942       0.393634       0.414654
            365       2039.653       1929.764       0.486158       0.414654
            366       2265.120       1667.718       0.424050       0.414654
            367       2099.483       1619.221       0.435426       0.414654
            368       2272.651       1960.795       0.463168       0.414654
            369       2163.097       2094.280       0.491918       0.414654
            370       2038.069       1748.705       0.461793       0.414654
            371       2291.134       2031.188       0.469930       0.414654
            372       2558.345       1828.588       0.416826       0.414654
            373       2600.838       1831.370       0.413196       0.414654
            374       2657.904       1730.219       0.394296       0.414654
            375       2766.715       1849.889       0.400703       0.414654
            376       2595.829       1868.290       0.418513       0.414654
            377       2526.388       1972.150       0.438398       0.414654
            378       2646.130       1810.746       0.406281       0.414654
            379       2825.109       1821.424       0.391996       0.414654
            380       2501.968       1979.800       0.441745       0.414654
            381       2341.920       2099.981       0.472766       0.414654
            382       2879.967       1968.435       0.405997       0.414654
            383       2688.806       2013.826       0.428234       0.414654
            384       2530.515       1832.861       0.420056       0.414654
            385       2637.606       1791.989       0.404549       0.414654
            386       2442.269       2021.508       0.452869       0.414654
            387       2556.428       1990.547       0.437774       0.414654
            388       2124.563       1884.630       0.470077       0.414654
            389       2055.669       2037.173       0.497741       0.414654
            390       2532.632       1848.807       0.421963       0.414654
            391       2106.825       1988.342       0.485534       0.414654
            392       2172.137       1839.449       0.458534       0.414654
            393       2132.884       2004.220       0.484450       0.414654
            394       2513.372       2037.700       0.447741       0.414654
            395       2799.558       2208.753       0.441018       0.414654
            396       2147.057       2137.530       0.498888       0.414654
            397       2509.117       2052.273       0.449923       0.414654
            398       2713.387       2100.420       0.436332       0.414654
            399       2611.632       1742.429       0.400185       0.414654
            400       2072.470       1544.388       0.426997       0.414654
            401       2012.257       1681.823       0.455275       0.414654
            402       2781.002       1664.440       0.374415       0.414654
            403       2831.194       1743.430       0.381109       0.414654
            404       3168.035       1894.636       0.374236       0.414654
            405       2586.696       1631.654       0.386799       0.414654
            406       2746.584       1861.308       0.403939       0.414654
            407       3146.083       2146.138       0.405527       0.414654
            408       3102.479       1899.782       0.379785       0.414654
            409       2998.837       1981.042       0.397809       0.414654
            410       2432.072       2167.042       0.471187       0.414654
            411       2308.641       2014.951       0.466036       0.414654
            412       2407.323       1838.582       0.433025       0.414654
            413       2382.867       1951.656       0.450259       0.414654
            414       2330.582       1864.724       0.444479       0.414654
            415       2778.335       -135.986      -0.051464       0.060264
            416       3859.032        295.983       0.071235       0.060264
            417       2411.090        697.116       0.224282       0.179957
            418       2105.669       1401.492       0.399609       0.414654
            419       1808.563       1704.977       0.485259       0.516476
            420       1861.692       1506.835       0.447327       0.516476
            421       1837.559       1766.401       0.490128       0.516476
            422       1876.547       1747.574       0.482206       0.516476
            423       1850.465       1652.945       0.471810       0.516476
            424       2049.562       2214.459       0.519336       0.516476
            425       2030.739       2101.136       0.508519       0.516476
            426       1879.565       2137.041       0.532052       0.516476
            427       1889.547       2164.504       0.533911       0.516476
            428       1785.193       2090.299       0.539364       0.516476
            429       1935.708       2107.214       0.521211       0.516476
            430       2096.015       2116.981       0.502488       0.516476
            431       2100.014       2082.118       0.497860       0.516476
            432       1884.396       2160.600       0.534141       0.516476
            433       1817.573       2112.099       0.537475       0.516476
            434       2178.702       2075.683       0.487893       0.516476
            435       2041.740       2057.761       0.501954       0.516476
            436       2006.965       1983.250       0.497028       0.516476
            437       2166.693       1939.297       0.472309       0.516476
            438       2160.901       1951.821       0.474581       0.516476
            439       1929.317       2010.634       0.510320       0.516476
            440       2060.224       1933.868       0.484182       0.516476
            441       2250.835       1974.059       0.467245       0.516476
            442       2157.601       1939.336       0.473362       0.516476
            443       2133.389       1936.202       0.475773       0.516476
            444       2246.885       2230.747       0.498198       0.516476
            445       2182.146       2348.004       0.518306       0.516476
            446       2176.043       2267.523       0.510293       0.516476
            447       2148.119       1984.811       0.480243       0.516476
            448       2069.974       2164.303       0.511139       0.516476
            449       2250.693       2160.305       0.489754       0.516476
            450       1869.232       2483.186       0.570530       0.516476
            451       2129.541       2297.195       0.518936       0.516476
            452       2110.612       2302.361       0.521726       0.516476
            453       1982.618       2273.967       0.534223       0.516476
            454       1973.903       2668.392       0.574800       0.516476
            455       2232.956       1926.963       0.463221       0.516476
            456       2559.662       1680.769       0.396367       0.516476
            457       2135.124       1871.875       0.467151       0.516476
            458       2171.469       1775.499       0.449839       0.516476
            459       2163.597       1942.787       0.473114       0.516476
            460       1930.925       2206.601       0.533314       0.516476
            461       1623.261       2353.079       0.591770       0.516476
            462       2129.922       2085.340       0.494712       0.516476
            463       1775.021       2150.675       0.547846       0.516476
            464       1551.321       1969.162       0.559344       0.516476
            465       1774.913       1967.933       0.525785       0.516476
            466       1706.080       1967.720       0.535609       0.516476
            467       2071.914       2164.203       0.510893       0.516476
            468       1697.020       2239.145       0.568865       0.516476
            469       2149.108       1859.176       0.463833       0.516476
            470       2148.179       2034.804       0.486448       0.516476
            471       2133.186       1942.999       0.476671       0.516476
            472       1935.336       2272.999       0.540118       0.516476
            473       2006.368       2091.339       0.510368       0.516476
            474       2276.782       2208.955       0.492440       0.516476
            475       2470.502       2100.376       0.459512       0.414654
            476       2976.488       1644.330       0.355853       0.414654
            477       4227.928       1159.353       0.215202       0.179957
            478       3914.679        540.107       0.121242       0.179957
            479       4270.208          9.631       0.002250       0.060264
            480       1991.239       2519.226       0.558529       0.516476
            481       1771.960       2357.028       0.570849       0.516476
            482       1814.595       2522.215       0.581583       0.516476
            483       1934.620       2244.896       0.537119       0.516476
            484       2345.285       1929.088       0.451315       0.516476
            485       2295.483       2131.134       0.481436       0.516476
            486       1992.265       2100.707       0.513247       0.516476
            487       2236.324       1837.242       0.451016       0.516476
            488       1881.131       1648.039       0.466976       0.516476
            489       1970.865       2026.579       0.506969       0.516476
            490       2100.777       2248.024       0.516930       0.516476
            491       2075.501       2591.588       0.555290       0.516476
            492       2130.414       2303.516       0.519520       0.516476
            493       2219.438       2061.813       0.481591       0.516476
            494       2063.755       2012.340       0.493693       0.516476
            495       2148.950       1695.724       0.441058       0.516476
            496       1639.318       1534.652       0.483512       0.516476
            497       2044.470       1741.626       0.460006       0.516476
            498       2346.955       1970.214       0.456367       0.516476
            499       2409.415       2062.328       0.461191       0.516476
            500       2295.806       2078.826       0.475200       0.516476
            501       2372.655       2155.662       0.476040       0.516476
            502       2520.597       2082.975       0.452469       0.516476
            503       2630.356       2189.365       0.454251       0.516476
            504       2137.017       2118.360       0.497808       0.516476
            505       1835.768       2046.595       0.527152       0.516476
            506       2125.193       2053.569       0.491430       0.516476
            507       2766.184       1734.974       0.385451       0.414654
            508       2526.710       1438.893       0.362843       0.414654
            509       1792.304       2759.467       0.606240       0.694918
            510       1652.352       2827.910       0.631193       0.694918
            511       1960.271       2962.500       0.601795       0.694918
            512       2300.646       2625.731       0.532994       0.516476
            513       2187.016       2466.093       0.529988       0.516476
            514       2239.256       2294.135       0.506053       0.516476
            515       2174.779       2626.147       0.547008       0.516476
            516       2168.696       2269.466       0.511353       0.516476
            517       2219.667       2385.646       0.518020       0.516476
            518       1902.674       2255.466       0.542422       0.516476
            519       2150.640       2230.225       0.509083       0.516476
            520       2004.389       2292.315       0.533506       0.516476
            521       2004.223       2269.097       0.530992       0.516476
            522       1559.900       2472.318       0.613141       0.516476
            523       1771.023       2185.970       0.552432       0.516476
            524       2705.397       1702.151       0.386190       0.516476
            525       2320.160       2056.299       0.469854       0.516476
            526       2280.673       2467.014       0.519624       0.516476
            527       2141.939       2070.876       0.491566       0.516476
            528       2261.661       2020.909       0.471892       0.516476
            529       2457.945       1995.228       0.448046       0.516476
            530       1998.101       2364.742       0.542019       0.516476
            531       2230.816       2095.467       0.484357       0.516476
            532       2289.849       2005.234       0.466867       0.516476
            533       2426.371       2004.754       0.452425       0.516476
            534       3208.096        806.856       0.200963       0.179957
            535       4679.145        460.818       0.089654       0.179957
            536       4970.699        694.362       0.122569       0.179957
            537       4902.369        707.546       0.126124       0.179957
            538       5263.671        728.100       0.121517       0.179957
            539       4909.714        708.952       0.126178       0.179957
            540       4805.614        789.212       0.141061       0.179957
            541       4849.814        900.743       0.156636       0.179957
            542       5414.270        655.951       0.108060       0.179957
            543       4957.397        777.396       0.135558       0.179957
            544       2901.476       1362.669       0.319564       0.414654
            545       2547.432       1839.946       0.419373       0.414654
            546       2872.491       1888.110       0.396612       0.414654
            547       3043.535       2071.666       0.405002       0.414654
            548       2532.307       2207.844       0.465775       0.414654
            549       2198.870       1241.141       0.360796       0.414654
            550       2311.776       1312.001       0.362054       0.414654
            551       2524.642       1653.602       0.395765       0.414654
            552       2784.399       1696.593       0.378620       0.414654
            553       2723.165       1780.116       0.395293       0.414654
            554       2674.685       1387.243       0.341523       0.414654
            555       2701.388       1745.270       0.392490       0.414654
            556       2431.298       1917.298       0.440900       0.414654
            557       3006.527       1655.906       0.355159       0.414654
            558       2768.571       1738.798       0.385768       0.414654
            559       2766.139       1816.781       0.396424       0.414654
            560       2976.187       1686.634       0.361720       0.414654
            561       3555.735        923.339       0.206145       0.179957
            562       3670.256       1252.712       0.254463       0.179957
            563       3326.156        923.877       0.217381       0.179957
            564       3251.906        426.282       0.115895       0.060264
            565       5171.557        220.515       0.040896       0.060264
            566       5008.024        275.079       0.052068       0.060264
            567       4650.295        460.886       0.090172       0.060264
            568       4600.603        150.055       0.031586       0.060264
            569       4667.694        478.533       0.092987       0.060264
            570       4683.334        254.654       0.051570       0.060264
            571       4877.171        271.036       0.052647       0.060264
            572       4010.059        411.526       0.093072       0.060264
            573       3394.325        969.521       0.222171       0.060264
            574       4306.532        182.999       0.040761       0.060264
            575       5269.970          5.622       0.001066       0.060264
