# Supplementary material for: The role of auxiliary domains in modulating CHD4 activity suggests mechanistic commonality between enzyme families
Source: Nat Commun. 2022 Dec 6;13:7524. doi: 10.1038/s41467-022-35002-0 (PMC9726900; doi:10.1038/s41467-022-35002-0)
Supplement: Supplementary file 6 — source data [file 41467_2022_35002_MOESM6_ESM.zip › smFRET_Source_data/figure_7A/A/CHD4(499-1912) 1mM ATP 200ms/83.dat]

              1       1233.106       5726.583       0.822822       0.747856
              2       1418.750       6099.405       0.811290       0.747856
              3       1748.502       6043.740       0.775610       0.747856
              4       2161.863       6074.247       0.737514       0.747856
              5       1882.559       6074.863       0.763421       0.747856
              6       1870.002       5936.249       0.760448       0.747856
              7       2130.825       6086.900       0.740704       0.747856
              8       1871.232       6192.173       0.767935       0.747856
              9       1889.173       5971.898       0.759680       0.747856
             10       1889.477       5873.636       0.756608       0.747856
             11       1998.884       5929.737       0.747890       0.747856
             12       1675.849       5877.708       0.778138       0.747856
             13       1825.225       5789.003       0.760288       0.747856
             14       1903.029       5771.267       0.752026       0.747856
             15       1813.374       6040.668       0.769116       0.747856
             16       1997.258       5933.527       0.748164       0.747856
             17       1917.721       5831.590       0.752530       0.747856
             18       1807.276       5816.767       0.762950       0.747856
             19       1686.941       6164.782       0.785150       0.747856
             20       1769.047       5852.775       0.767897       0.747856
             21       1852.378       5807.294       0.758165       0.747856
             22       1384.535       5863.338       0.808974       0.747856
             23       2168.225       5763.514       0.726639       0.747856
             24       1719.758       5972.630       0.776434       0.747856
             25       1270.165       5687.793       0.817452       0.747856
             26       1381.071       5928.744       0.811066       0.747856
             27       1379.503       6364.042       0.821851       0.747856
             28       1603.328       6121.280       0.792439       0.747856
             29       1376.408       6379.523       0.822535       0.747856
             30       1453.634       6136.204       0.808476       0.747856
             31       1418.688       6069.913       0.810554       0.747856
             32       1598.397       5795.427       0.783820       0.747856
             33       1690.996       5512.690       0.765260       0.747856
             34       2067.353       5607.062       0.730618       0.747856
             35       1806.145       5662.283       0.758163       0.747856
             36       2538.420       4866.087       0.657179       0.747856
             37       1865.570       5441.783       0.744700       0.747856
             38       1659.952       5611.453       0.771715       0.747856
             39       1806.458       5570.374       0.755117       0.747856
             40       1906.580       5441.829       0.740545       0.747856
             41       1785.385       5620.104       0.758911       0.747856
             42       1985.820       5388.846       0.730724       0.747856
             43       1852.761       5475.629       0.747180       0.747856
             44       1945.101       5828.318       0.749775       0.747856
             45       1654.224       6086.943       0.786308       0.747856
             46       2010.483       5941.924       0.747186       0.747856
             47       2008.456       5804.530       0.742934       0.747856
             48       2044.801       6075.255       0.748179       0.747856
             49       1592.094       5187.789       0.765174       0.747856
             50       1534.264       5261.383       0.774228       0.747856
             51       1629.645       5288.303       0.764432       0.747856
             52       1612.787       5240.461       0.764668       0.747856
             53       1656.379       5302.291       0.761969       0.747856
             54       1546.795       5233.976       0.771885       0.747856
             55       1688.096       5295.672       0.758283       0.747856
             56       1782.828       5643.104       0.759919       0.747856
             57       1909.491       5860.674       0.754253       0.747856
             58       1513.205       5030.899       0.768768       0.747856
             59       1628.601       5104.432       0.758118       0.747856
             60       1576.504       5121.809       0.764642       0.747856
             61       1586.656       5126.736       0.763658       0.747856
             62       1669.899       4957.914       0.748047       0.747856
             63       1583.653       5203.084       0.766655       0.747856
             64       1940.773       5144.167       0.726071       0.747856
             65       1963.268       4976.135       0.717084       0.747856
             66       1792.015       5171.464       0.742655       0.747856
             67       1975.631       5109.047       0.721140       0.747856
             68       2049.516       5115.465       0.713954       0.747856
             69       1802.061       5304.643       0.746428       0.747856
             70       1740.091       6122.893       0.778698       0.747856
             71       1885.390       5792.678       0.754445       0.747856
             72       1786.922       5626.881       0.758974       0.747856
             73       1860.073       6037.307       0.764470       0.747856
             74       1884.786       5662.620       0.750274       0.747856
             75       1427.799       5536.041       0.794970       0.747856
             76       1371.262       5739.425       0.807155       0.747856
             77       1544.065       5614.343       0.784301       0.747856
             78       1380.643       5806.173       0.807892       0.747856
             79       1710.734       5890.979       0.774954       0.747856
             80       1399.734       5333.439       0.792114       0.747856
             81       1464.202       5694.586       0.795468       0.747856
             82       1732.367       5720.678       0.767563       0.747856
             83       2033.387       5172.311       0.717808       0.747856
             84       2133.941       5261.394       0.711448       0.747856
             85       1881.790       5177.249       0.733421       0.747856
             86       1867.297       5273.919       0.738518       0.747856
             87       1750.217       5413.119       0.755670       0.747856
             88       1805.391       5466.079       0.751716       0.747856
             89       1829.414       5286.168       0.742900       0.747856
             90       1793.194       5328.800       0.748217       0.747856
             91       1716.470       5496.727       0.762038       0.747856
             92       1731.691       5496.567       0.760428       0.747856
             93       1845.105       5354.060       0.743706       0.747856
             94       1748.240       5299.579       0.751946       0.747856
             95       1638.698       5372.213       0.766265       0.747856
             96       1708.106       5542.446       0.764417       0.747856
             97       1690.299       5225.640       0.755594       0.747856
             98       1757.340       5198.725       0.747366       0.747856
             99       1913.235       4934.321       0.720596       0.747856
            100       1684.827       5075.861       0.750791       0.747856
            101       2119.155       4867.049       0.696666       0.747856
            102       2408.921       4969.038       0.673498       0.747856
            103       2074.264       4998.024       0.706705       0.747856
            104       1960.747       5006.356       0.718571       0.747856
            105       2080.117       4932.354       0.703369       0.747856
            106       2020.966       5132.426       0.717481       0.747856
            107       1298.786       5420.063       0.806695       0.747856
            108       1377.704       4943.804       0.782061       0.747856
            109       1419.162       4646.170       0.766021       0.747856
            110       1203.043       4858.786       0.801538       0.747856
            111       1774.958       5458.525       0.754619       0.747856
            112       1500.557       5676.810       0.790932       0.747856
            113       1402.014       5107.845       0.784632       0.747856
            114       1489.913       4973.432       0.769483       0.747856
            115       1764.046       5660.941       0.762418       0.747856
            116       2469.397       5448.296       0.688117       0.747856
            117       2399.565       5623.584       0.700920       0.747856
            118       2326.986       5992.334       0.720291       0.747856
            119       1709.324       6069.989       0.780273       0.747856
            120       2450.414       5658.247       0.697803       0.747856
            121       1777.180       6051.379       0.772988       0.747856
            122       1522.409       5863.071       0.793865       0.747856
            123       1371.784       6001.986       0.813964       0.747856
            124       1624.031       5638.586       0.776385       0.747856
            125       1665.468       5456.941       0.766165       0.747856
            126       1821.026       5533.667       0.752399       0.747856
            127       1775.311       5452.017       0.754361       0.747856
            128       1903.948       5711.172       0.749978       0.747856
            129       2191.144       6097.472       0.735644       0.747856
            130       1960.627       5166.975       0.724925       0.747856
            131       1996.286       5145.612       0.720482       0.747856
            132       2020.566       5136.073       0.717665       0.747856
            133       1961.252       5228.335       0.727209       0.747856
            134       1930.240       5065.228       0.724073       0.747856
            135       1981.535       5237.674       0.725519       0.747856
            136       1962.692       5174.496       0.725005       0.747856
            137       2077.912       5402.542       0.722221       0.747856
            138       1954.016       5181.978       0.726175       0.747856
            139       1892.597       4793.374       0.716930       0.747856
            140       2112.084       5235.546       0.712549       0.747856
            141       2413.197       5403.671       0.691283       0.747856
            142       2569.745       6119.921       0.704276       0.747856
            143       2105.178       5645.652       0.728393       0.747856
            144       2300.395       4999.285       0.684864       0.747856
            145       2102.566       4787.672       0.694849       0.747856
            146       2032.943       5081.084       0.714235       0.747856
            147       2663.835       5034.755       0.653984       0.747856
            148       2219.370       4986.172       0.691991       0.747856
            149       2126.982       4811.265       0.693441       0.747856
            150       2369.881       5309.088       0.691380       0.747856
            151       2295.447       5287.103       0.697272       0.747856
            152       2084.056       5103.887       0.710062       0.747856
            153       1953.069       5114.412       0.723654       0.747856
            154       1857.146       5150.919       0.734999       0.747856
            155       2011.458       5034.527       0.714524       0.747856
            156       1790.734       5274.228       0.746533       0.747856
            157       1887.345       5135.601       0.731260       0.747856
            158       1825.136       5112.349       0.736917       0.747856
            159       1680.662       5228.930       0.756764       0.747856
            160       1666.231       5273.490       0.759899       0.747856
            161       1790.265       5463.290       0.753188       0.747856
            162       1983.279       5539.184       0.736352       0.747856
            163       1894.564       6001.829       0.760072       0.747856
            164       1909.803       6590.740       0.775332       0.747856
            165       2029.736       5534.635       0.731672       0.747856
            166       1712.737       5356.390       0.757716       0.747856
            167       1947.509       5501.520       0.738555       0.747856
            168       2195.578       5686.267       0.721439       0.747856
            169       1873.864       5949.009       0.760463       0.747856
            170       1906.237       5209.919       0.732125       0.747856
            171       2566.456       5992.917       0.700158       0.747856
            172       1861.431       5540.489       0.748520       0.747856
            173       1690.457       5350.161       0.759899       0.747856
            174       1661.608       5349.666       0.763009       0.747856
            175       2051.992       5635.167       0.733062       0.747856
            176       2310.511       5527.326       0.705211       0.747856
            177       1794.152       5254.461       0.745460       0.747856
            178       1857.784       5377.224       0.743223       0.747856
            179       1935.894       5493.313       0.739421       0.747856
            180       1815.659       5580.406       0.754510       0.747856
            181       1779.379       5276.243       0.747807       0.747856
            182       2204.083       5575.288       0.716676       0.747856
            183       2114.762       6084.440       0.742077       0.747856
            184       1986.421       6451.803       0.764593       0.747856
            185       2017.347       6080.858       0.750890       0.747856
            186       2167.144       6331.265       0.744994       0.747856
            187       1931.148       6199.440       0.762484       0.747856
            188       1965.896       6742.487       0.774252       0.747856
            189       1858.564       5965.320       0.762450       0.747856
            190       1935.852       5512.411       0.740093       0.747856
            191       1952.444       5621.433       0.742213       0.747856
            192       1938.669       5666.408       0.745082       0.747856
            193       1747.746       5434.681       0.756664       0.747856
            194       1912.851       5441.032       0.739886       0.747856
            195       1927.284       5499.057       0.740480       0.747856
            196       1902.610       5600.285       0.746417       0.747856
            197       2004.460       5824.141       0.743957       0.747856
            198       1921.306       5640.812       0.745930       0.747856
            199       2006.814       5808.321       0.743214       0.747856
            200       2053.346       5969.408       0.744060       0.747856
            201       1925.545       6276.647       0.765240       0.747856
            202       1903.282       6290.005       0.767702       0.747856
            203       2069.581       6497.915       0.758438       0.747856
            204       1767.348       6491.489       0.786005       0.747856
            205       1811.115       6245.484       0.775201       0.747856
            206       2088.608       6213.274       0.748417       0.747856
            207       1806.165       5327.023       0.746794       0.747856
            208       1800.769       4953.115       0.733373       0.747856
            209       2389.304       5285.260       0.688672       0.747856
            210       2255.779       5428.083       0.706426       0.747856
            211       2083.434       5537.640       0.726622       0.747856
            212       2235.581       5399.095       0.707181       0.747856
            213       2225.623       5157.837       0.698566       0.747856
            214       2404.509       5681.164       0.702621       0.747856
            215       2334.151       5138.076       0.687623       0.747856
            216       3466.191       2576.773       0.426409       0.340006
            217       3569.200       2718.886       0.432387       0.340006
            218       3553.823       2928.982       0.451808       0.340006
            219       3922.569       2607.778       0.399332       0.340006
            220       4325.411       2462.584       0.362785       0.340006
            221       4471.723       2360.912       0.345535       0.340006
            222       4053.221       2488.272       0.380383       0.340006
            223       4094.491       2546.560       0.383457       0.340006
            224       4111.974       2169.076       0.345337       0.340006
            225       4457.901       2157.187       0.326101       0.340006
            226       4588.842       2362.588       0.339871       0.340006
            227       4625.481       2177.882       0.320118       0.340006
            228       4321.027       2243.139       0.341725       0.340006
            229       4007.117       2178.655       0.352204       0.340006
            230       4499.695       2234.020       0.331766       0.340006
            231       4463.594       2235.450       0.333697       0.340006
            232       4499.504       2199.250       0.328307       0.340006
            233       4408.303       2099.509       0.322614       0.340006
            234       4745.289       1826.524       0.277933       0.340006
            235       4801.518       1832.182       0.276193       0.340006
            236       4620.869       1901.541       0.291540       0.340006
            237       4754.385       1878.651       0.283226       0.340006
            238       4497.591       1863.226       0.292922       0.340006
            239       3816.965       1850.761       0.326544       0.340006
            240       3649.778       2071.684       0.362090       0.340006
            241       3459.462       1979.531       0.363952       0.340006
            242       3377.839       1945.657       0.365485       0.340006
            243       3746.577       2197.075       0.369651       0.340006
            244       3323.213       1859.210       0.358753       0.340006
            245       3121.026       1811.362       0.367238       0.340006
            246       3675.255       1928.347       0.344126       0.340006
            247       4383.391       2014.390       0.314858       0.340006
            248       3930.828       1925.013       0.328734       0.340006
            249       4135.554       1963.597       0.321946       0.340006
            250       4239.190       2018.621       0.322576       0.340006
            251       3806.758       2078.809       0.353205       0.340006
            252       4035.404       1803.537       0.308881       0.340006
            253       4622.520       1401.548       0.232658       0.340006
            254       4300.568       2067.167       0.324631       0.340006
            255       4393.541       2135.190       0.327045       0.340006
            256       4279.752       2384.622       0.357816       0.340006
            257       4157.090       2001.169       0.324957       0.340006
            258       4234.766       2066.941       0.327997       0.340006
            259       4560.792       2200.394       0.325445       0.340006
            260       3262.531       1794.000       0.354789       0.340006
            261       3553.359       1765.404       0.331920       0.340006
            262       3105.073       2323.832       0.428048       0.340006
            263       2957.802       2641.680       0.471772       0.340006
            264       3359.365       2508.774       0.427525       0.340006
            265       3313.659       2412.260       0.421288       0.340006
            266       3947.882       1862.377       0.320533       0.340006
            267       4167.245       1893.655       0.312438       0.340006
            268       4453.342       1980.342       0.307808       0.340006
            269       4400.584       2280.085       0.341296       0.340006
            270       4584.817       2547.861       0.357210       0.340006
            271       4273.745       2682.829       0.385654       0.340006
            272       4138.897       2746.265       0.398867       0.340006
            273       3986.782       2685.616       0.402496       0.340006
            274       4321.189       2760.720       0.389827       0.340006
            275       4131.164       2671.496       0.392713       0.340006
            276       4118.758       2757.788       0.401043       0.340006
            277       4402.901       2735.972       0.383250       0.340006
            278       4345.800       2325.784       0.348610       0.340006
            279       4357.304       1897.383       0.303354       0.340006
            280       3990.746       2012.449       0.335230       0.340006
            281       4058.412       2243.584       0.356012       0.340006
            282       3975.877       2159.166       0.351940       0.340006
            283       3689.579       1897.219       0.339590       0.340006
            284       3786.192       1828.522       0.325666       0.340006
            285       4064.171       2113.784       0.342149       0.340006
            286       3575.830       1768.494       0.330911       0.340006
            287       4558.981       1402.123       0.235212       0.340006
            288       4401.653       1788.839       0.288966       0.340006
            289       4660.452       1605.645       0.256243       0.340006
            290       4507.127       1540.340       0.254708       0.340006
            291       4424.872       1226.127       0.216975       0.340006
            292       4680.400       1281.219       0.214911       0.340006
            293       4284.637       1818.363       0.297946       0.340006
            294       4134.035       1763.083       0.298974       0.340006
            295       3888.307       1807.387       0.317325       0.340006
            296       3925.742       1832.580       0.318249       0.340006
            297       4003.905       1975.386       0.330371       0.340006
            298       3949.639       1887.192       0.323325       0.340006
            299       3845.956       1786.569       0.317188       0.340006
            300       4684.503       1626.615       0.257738       0.340006
            301       3993.159       1852.990       0.316959       0.340006
            302       4314.980       1805.469       0.294990       0.340006
            303       4300.738       1751.960       0.289451       0.340006
            304       3831.648       1722.063       0.310074       0.340006
            305       4105.565       2365.120       0.365513       0.340006
            306       3761.237       2443.272       0.393790       0.340006
            307       4018.959       2190.841       0.352804       0.340006
            308       3737.618       2545.926       0.405174       0.340006
            309       3826.566       2271.324       0.372477       0.340006
            310       4298.861       1740.797       0.288228       0.340006
            311       3956.355       1550.454       0.281552       0.340006
            312       3800.083       1702.695       0.309425       0.340006
            313       4051.639       1836.983       0.311955       0.340006
            314       4452.916       1995.133       0.309417       0.340006
            315       4388.424       2009.086       0.314042       0.340006
            316       4157.028       2190.923       0.345139       0.340006
            317       4505.108       1944.581       0.301500       0.340006
            318       4198.980       2113.355       0.334798       0.340006
            319       4150.657       2185.634       0.344939       0.340006
            320       4416.299       2144.741       0.326890       0.340006
            321       4262.190       2220.562       0.342534       0.340006
            322       4264.086       2178.457       0.338136       0.340006
            323       4386.720       2185.753       0.332562       0.340006
            324       4398.476       2098.481       0.322994       0.340006
            325       4564.864       2275.085       0.332617       0.340006
            326       4199.440       2579.218       0.380491       0.340006
            327       4260.764       2477.940       0.367718       0.340006
            328       4248.609       2580.720       0.377888       0.340006
            329       4403.767       2419.781       0.354622       0.340006
            330       4242.605       2216.364       0.343145       0.340006
            331       4162.693       2256.532       0.351527       0.340006
            332       4353.160       2451.622       0.360279       0.340006
            333       3983.047       2414.795       0.377439       0.340006
            334       4088.123       2283.355       0.358371       0.340006
            335       4016.303       2011.217       0.333672       0.340006
            336       4016.289       2152.692       0.348954       0.340006
            337       4286.693       2032.480       0.321637       0.340006
            338       4198.155       2096.896       0.333102       0.340006
            339       3840.612       2565.939       0.400518       0.340006
            340       3165.515       2191.282       0.409066       0.340006
