# Supplementary material for: The role of auxiliary domains in modulating CHD4 activity suggests mechanistic commonality between enzyme families
Source: Nat Commun. 2022 Dec 6;13:7524. doi: 10.1038/s41467-022-35002-0 (PMC9726900; doi:10.1038/s41467-022-35002-0)
Supplement: Supplementary file 6 — source data [file 41467_2022_35002_MOESM6_ESM.zip › smFRET_Source_data/figure_7A/A/CHD4(499-1912) 1mM ATP 200ms/82.dat]

              1       1312.635       2031.881       0.607526       0.590482
              2       1297.778       2165.788       0.625306       0.590482
              3       1371.602       1840.366       0.572972       0.590482
              4       1436.937       2010.426       0.583178       0.590482
              5        874.064       2327.795       0.727014       0.705042
              6        503.458       2377.469       0.825244       0.705042
              7        557.090       2417.361       0.812708       0.705042
              8        599.774       2253.390       0.789786       0.705042
              9        969.454       2200.026       0.694128       0.705042
             10        794.627       2174.131       0.732337       0.705042
             11        806.139       2255.768       0.736720       0.705042
             12        764.602       2131.625       0.736001       0.705042
             13        732.051       2321.911       0.760295       0.705042
             14        841.483       2103.999       0.714314       0.705042
             15       1129.302       1850.999       0.621078       0.644257
             16       1106.976       1603.764       0.591633       0.644257
             17        969.707       2022.818       0.675957       0.644257
             18       1158.820       1592.752       0.578852       0.590482
             19        980.246       1574.056       0.616237       0.590482
             20        936.211       1337.847       0.588308       0.590482
             21       1395.417       2938.650       0.678035       0.644257
             22       1432.700       2870.578       0.667068       0.644257
             23       1483.225       2900.430       0.661647       0.644257
             24       1464.694       2571.916       0.637148       0.644257
             25       1463.030       2834.160       0.659538       0.644257
             26       1918.195       2245.444       0.539298       0.590482
             27       1503.247       2643.036       0.637447       0.590482
             28       1731.984       2293.948       0.569793       0.590482
             29       1669.210       2785.700       0.625310       0.590482
             30       1418.394       3450.682       0.708693       0.705042
             31       1474.449       3473.975       0.702037       0.705042
             32       1456.074       3338.765       0.696325       0.705042
             33       1349.819       3448.187       0.718671       0.705042
             34       1416.732       3339.783       0.702149       0.705042
             35       1382.950       3629.594       0.724102       0.705042
             36       1355.440       3278.156       0.707476       0.705042
             37       1408.624       3095.745       0.687276       0.705042
             38       1953.664       2657.363       0.576306       0.590482
             39       1935.377       2831.098       0.593961       0.590482
             40       1882.798       2873.601       0.604155       0.590482
             41       1792.347       3056.343       0.630344       0.590482
             42       1812.748       3094.773       0.630618       0.590482
             43       1936.546       2876.824       0.597674       0.590482
             44       1907.784       2899.876       0.603178       0.590482
             45       1742.608       3250.833       0.651021       0.644257
             46       1548.082       2859.411       0.648761       0.644257
             47       1842.601       3094.502       0.626785       0.644257
             48       1708.116       3127.354       0.646753       0.644257
             49        715.465       3022.108       0.808575       0.705042
             50       1018.217       3419.709       0.770565       0.705042
             51       1153.561       3414.636       0.747480       0.705042
             52        990.037       3442.545       0.776645       0.705042
             53       1149.191       3286.571       0.740926       0.705042
             54       1728.474       3037.159       0.637304       0.644257
             55       2088.724       3072.374       0.595295       0.644257
             56       1933.081       3244.566       0.626649       0.644257
             57       1771.381       3270.430       0.648662       0.644257
             58       1985.181       3014.264       0.602920       0.590482
             59       2171.441       3067.237       0.585498       0.590482
             60       1840.035       2769.756       0.600842       0.590482
             61       1780.517       2739.223       0.606058       0.590482
             62       1730.002       2853.719       0.622577       0.590482
             63       1836.714       2922.023       0.614033       0.590482
             64       1770.591       2921.611       0.622653       0.590482
             65       1909.267       2848.185       0.598679       0.590482
             66       1929.821       2820.459       0.593746       0.590482
             67       2062.568       2880.951       0.582773       0.590482
             68       1989.786       3211.274       0.617427       0.590482
             69       2022.896       3391.639       0.626395       0.590482
             70       1981.155       2891.528       0.593416       0.590482
             71       1510.132       2997.024       0.664948       0.644257
             72       1966.287       3235.956       0.622031       0.644257
             73       2055.752       3076.174       0.599419       0.644257
             74       2310.756       3073.777       0.570853       0.644257
             75       1779.470       2884.483       0.618463       0.644257
             76       1499.380       3250.649       0.684343       0.644257
             77       1862.187       3661.429       0.662868       0.644257
             78       1741.054       3133.596       0.642835       0.644257
             79       1934.098       3184.905       0.622173       0.644257
             80       1776.347       3115.308       0.636862       0.644257
             81       1881.507       3038.460       0.617577       0.644257
             82       1915.449       3038.521       0.613351       0.644257
             83       1403.116       3479.379       0.712623       0.705042
             84       1321.480       3423.698       0.721511       0.705042
             85       1300.200       3381.373       0.722273       0.705042
             86       1593.125       3355.141       0.678044       0.705042
             87       1587.180       3023.327       0.655747       0.644257
             88       1582.467       3371.961       0.680595       0.644257
             89       1804.873       3122.017       0.633669       0.644257
             90       1979.567       2986.008       0.601342       0.644257
             91       1452.537       2672.745       0.647894       0.644257
             92       1479.579       3016.096       0.670888       0.644257
             93       1754.842       2911.240       0.623915       0.644257
             94       1636.541       2644.251       0.617701       0.644257
             95       1495.285       2648.763       0.639173       0.644257
             96       1583.782       2631.941       0.624316       0.644257
             97       1615.230       2851.669       0.638400       0.644257
             98       1459.457       2558.773       0.636791       0.644257
             99       1632.820       2710.101       0.624027       0.644257
            100       1449.116       2679.925       0.649043       0.644257
            101       1368.229       2922.634       0.681130       0.705042
            102       1523.662       3649.726       0.705481       0.705042
            103       1617.832       3329.756       0.673006       0.705042
            104       1376.811       3517.142       0.718671       0.705042
            105       1690.240       2997.564       0.639439       0.644257
            106       1650.847       3094.793       0.652134       0.644257
            107       1693.215       2815.731       0.624477       0.644257
            108       1525.906       3235.816       0.679548       0.644257
            109       1558.973       3142.910       0.668436       0.644257
            110       1669.801       2970.471       0.640150       0.644257
            111       1657.924       2919.548       0.637808       0.644257
            112       1356.329       3304.590       0.709000       0.644257
            113       1234.868       2385.290       0.658891       0.644257
            114       1748.764       2448.381       0.583344       0.590482
            115       1717.154       2562.625       0.598775       0.590482
            116       1176.217       3386.119       0.742190       0.705042
            117       1400.617       3178.890       0.694155       0.705042
            118       1372.817       3340.861       0.708759       0.705042
            119       1222.974       3368.313       0.733632       0.705042
            120       1434.999       3194.402       0.690025       0.705042
            121       1706.099       3434.116       0.668088       0.705042
            122       1601.527       3551.219       0.689190       0.705042
            123       1497.111       3418.857       0.695460       0.705042
            124       1821.679       4015.788       0.687933       0.705042
            125       1686.070       3891.414       0.697701       0.705042
            126       1759.429       3844.332       0.686027       0.705042
            127       1657.678       3836.957       0.698310       0.705042
            128       1814.426       3869.375       0.680772       0.705042
            129       1799.454       3793.883       0.678286       0.705042
            130       1079.119       3831.469       0.780246       0.705042
            131       1181.024       3898.505       0.767493       0.705042
            132       1010.568       3839.413       0.791635       0.705042
            133       1177.624       3765.850       0.761782       0.705042
            134       1041.659       3832.545       0.786291       0.705042
            135       1107.123       3853.622       0.776823       0.705042
            136       1447.927       3442.725       0.703940       0.705042
            137       1899.925       3197.491       0.627277       0.644257
            138       2022.525       3379.713       0.625613       0.644257
            139       1988.773       3077.085       0.607416       0.644257
            140       1051.849       3670.437       0.777258       0.705042
            141       1388.303       3231.031       0.699458       0.705042
            142       1619.718       2475.631       0.604498       0.590482
            143       2117.560       2489.445       0.540361       0.590482
            144       1926.511       2368.510       0.551455       0.590482
            145       1815.042       2569.200       0.586008       0.590482
            146       1891.026       2719.357       0.589833       0.590482
            147       1927.436       2640.504       0.578051       0.590482
            148       1727.520       2715.709       0.611202       0.590482
            149       1947.264       2838.595       0.593121       0.590482
            150       1827.071       2793.278       0.604560       0.590482
            151       1793.864       2508.246       0.583027       0.590482
            152       1552.481       2651.464       0.630709       0.644257
            153       1875.313       3122.404       0.624766       0.644257
            154       1774.672       3143.347       0.639149       0.644257
            155       1779.059       2684.597       0.601435       0.644257
            156       2026.697       3317.933       0.620798       0.644257
            157       2036.116       2980.320       0.594111       0.644257
            158       1206.127       2873.354       0.704343       0.644257
            159       1947.253       2831.422       0.592512       0.644257
            160       1983.663       2996.371       0.601677       0.644257
            161       1662.557       3209.831       0.658780       0.644257
            162       1341.530       3217.872       0.705766       0.644257
            163       1626.851       3119.144       0.657216       0.644257
            164       1756.864       2742.766       0.609554       0.644257
            165       1612.579       3023.121       0.652139       0.644257
            166        952.333       2874.797       0.751163       0.705042
            167        787.558       2419.263       0.754412       0.705042
            168       1064.279       2294.977       0.683180       0.705042
            169       1504.890       2686.682       0.640972       0.644257
            170       1464.648       2305.094       0.611473       0.644257
            171       1242.490       2530.921       0.670725       0.644257
            172       1447.133       3019.660       0.676024       0.644257
            173       1659.541       2789.074       0.626953       0.644257
            174       1613.926       3237.208       0.667310       0.644257
            175       1599.219       2963.622       0.649512       0.644257
            176       1382.525       2452.137       0.639466       0.644257
            177        679.189       2210.831       0.764988       0.705042
            178       1570.097       3361.977       0.681656       0.705042
            179       1543.057       3267.751       0.679252       0.705042
            180       1946.144       3222.908       0.623501       0.644257
            181       2011.983       3379.235       0.626804       0.644257
            182       1605.517       3692.228       0.696943       0.644257
            183       1748.222       3399.318       0.660377       0.644257
            184       1917.790       3363.804       0.636892       0.644257
            185       1757.481       3438.367       0.661753       0.644257
            186       2143.448       3392.542       0.612816       0.644257
            187       1902.318       3377.605       0.639707       0.644257
            188       1564.220       3496.432       0.690905       0.644257
            189       2374.260       3580.143       0.601260       0.590482
            190       2355.235       3795.493       0.617080       0.590482
            191       2259.845       3634.843       0.616630       0.590482
            192       2364.876       3354.315       0.586502       0.590482
            193       2126.935       3260.975       0.605239       0.590482
            194       2351.176       3424.688       0.592931       0.590482
            195       2199.411       3221.689       0.594287       0.590482
            196       2446.811       3071.768       0.556623       0.590482
            197       2413.936       3218.521       0.571424       0.590482
            198       2273.407       3206.778       0.585159       0.590482
            199       2249.461       3193.480       0.586720       0.590482
            200       1935.790       2891.551       0.598995       0.590482
            201       1952.262       3104.248       0.613911       0.590482
            202       2101.347       3052.238       0.592255       0.590482
            203       2096.314       3077.384       0.594813       0.590482
            204       2202.199       3160.773       0.589370       0.590482
            205       2108.746       3038.483       0.590314       0.590482
            206       1900.987       3056.159       0.616516       0.590482
            207       2121.466       3342.540       0.611738       0.590482
            208       1899.210       3410.728       0.642329       0.644257
            209       1788.168       3350.134       0.651992       0.644257
            210       1594.416       3351.551       0.677633       0.644257
            211       1951.668       3488.999       0.641282       0.644257
            212       2097.564       3431.668       0.620641       0.644257
            213       2234.589       3383.666       0.602263       0.644257
            214       1789.647       3425.546       0.656840       0.644257
            215       1690.275       3198.716       0.654269       0.644257
            216       1954.027       3433.842       0.637328       0.644257
            217       2430.739       4199.712       0.633398       0.644257
            218       2090.218       3589.860       0.632009       0.644257
            219       2030.738       3524.238       0.634429       0.644257
            220       2033.703       3047.302       0.599744       0.644257
            221       1966.319       3199.793       0.619381       0.644257
            222       1900.481       3344.278       0.637642       0.644257
            223       1890.479       3249.196       0.632179       0.644257
            224       2006.623       3335.410       0.624371       0.644257
            225       1944.563       3126.581       0.616544       0.644257
            226       1928.986       3361.895       0.635413       0.644257
            227       1878.733       3378.494       0.642638       0.644257
            228       1865.752       3102.151       0.624439       0.644257
            229       1901.905       3193.476       0.626739       0.644257
            230       1660.413       3236.274       0.660911       0.644257
            231       1647.405       3222.434       0.661713       0.644257
            232       1674.033       3013.084       0.642844       0.644257
            233       1676.169       2883.748       0.632412       0.644257
            234       1428.512       3099.640       0.684527       0.644257
            235       1749.857       3155.933       0.643308       0.644257
            236       1659.989       2729.582       0.621833       0.644257
            237       1697.343       2814.019       0.623763       0.644257
            238       1666.096       2894.384       0.634667       0.644257
            239       1664.547       2964.571       0.640418       0.644257
            240       1607.712       2641.234       0.621621       0.644257
            241       1544.325       2992.181       0.659578       0.644257
            242       1103.802       3049.196       0.734216       0.705042
            243       1627.164       2910.210       0.641386       0.705042
            244       1388.692       2906.832       0.676712       0.705042
            245       1254.193       3089.876       0.711286       0.705042
            246       1431.729       3110.975       0.684829       0.705042
            247       1980.582       2923.936       0.596172       0.590482
            248       2100.084       2980.564       0.586650       0.590482
            249       2081.686       3062.531       0.595335       0.590482
            250       2011.407       2808.159       0.582658       0.590482
            251       2238.438       2804.666       0.556139       0.590482
            252       1965.561       3470.281       0.638407       0.590482
            253       2192.911       3622.750       0.622930       0.590482
            254       2187.966       3134.244       0.588899       0.590482
            255       2123.522       3336.223       0.611058       0.590482
            256       2136.508       3507.080       0.621427       0.644257
            257       2142.852       4188.431       0.661545       0.644257
            258       2238.000       3613.973       0.617565       0.644257
            259       1926.354       3543.122       0.647799       0.644257
            260       1905.073       3523.811       0.649086       0.644257
            261       2002.300       2860.636       0.588253       0.590482
            262       2035.560       2614.430       0.562244       0.590482
            263       2227.953       3613.581       0.618601       0.644257
            264       1466.530       3019.063       0.673058       0.644257
            265       2100.273       3720.586       0.639182       0.644257
            266       1831.446       4651.225       0.717486       0.644257
            267       1598.125       2602.371       0.619539       0.644257
            268       1699.102       3288.097       0.659307       0.644257
            269       1763.690       3432.393       0.660573       0.644257
            270       1340.606       3333.000       0.713154       0.644257
            271       2124.286       3409.089       0.616096       0.644257
            272       1788.984       3395.863       0.654959       0.644257
            273       1758.221       3837.825       0.685810       0.644257
            274       1917.262       2718.488       0.586418       0.590482
            275       1786.554       2849.721       0.614657       0.590482
            276       1815.551       2898.202       0.614840       0.590482
            277       2013.122       2952.849       0.594617       0.590482
            278       1867.568       2782.808       0.598405       0.590482
            279       1818.287       2618.848       0.590212       0.590482
            280       1817.080       2468.422       0.575994       0.590482
            281       2007.586       1964.295       0.494550       0.538941
            282       2168.094       1929.847       0.470931       0.538941
            283       1976.802       2147.278       0.520668       0.538941
            284       2128.620       1689.607       0.442511       0.538941
            285       1836.811       2237.981       0.549226       0.538941
            286       2043.935       2011.532       0.496005       0.538941
            287       1564.449       2433.206       0.608658       0.644257
            288       1343.223       2516.092       0.651953       0.644257
            289       1356.992       2502.056       0.648361       0.644257
            290       1775.171       2490.650       0.583862       0.590482
            291       1595.877       2321.768       0.592644       0.590482
            292       1662.387       2336.992       0.584339       0.590482
            293       1557.213       2508.227       0.616963       0.590482
            294       2459.159       2431.485       0.497171       0.538941
            295       2491.753       2434.561       0.494195       0.538941
            296       2996.630       2874.687       0.489615       0.538941
            297       2489.418       2723.792       0.522479       0.538941
            298       1966.985       2715.370       0.579915       0.590482
            299       1829.034       2575.918       0.584778       0.590482
            300       1857.426       3110.311       0.626102       0.590482
            301       2027.118       3051.101       0.600821       0.590482
            302       1788.339       2843.668       0.613917       0.590482
            303       2014.674       2589.261       0.562402       0.590482
            304       1846.293       2725.166       0.596126       0.590482
            305       1905.647       2907.813       0.604100       0.590482
            306       1752.281       2487.524       0.586707       0.590482
            307       1780.414       2524.153       0.586390       0.590482
            308       1712.243       2535.025       0.596860       0.590482
            309       1668.599       2367.221       0.586553       0.590482
            310       2042.196       2684.236       0.567920       0.590482
            311       1836.740       2436.332       0.570159       0.590482
            312       1793.280       2513.486       0.583613       0.590482
            313       1832.232       2490.539       0.576144       0.590482
            314       2090.690       2749.868       0.568089       0.590482
            315       1963.390       2823.239       0.589818       0.590482
            316       1863.281       2808.999       0.601205       0.590482
            317       1469.749       3125.585       0.680165       0.644257
            318       1585.195       2952.741       0.650679       0.644257
            319       1628.738       2943.037       0.643740       0.644257
            320       1516.653       2790.380       0.647866       0.644257
            321       1575.730       3181.740       0.668788       0.644257
            322       1532.727       3187.824       0.675308       0.644257
            323       1565.541       3152.099       0.668152       0.644257
            324       1613.452       3304.559       0.671930       0.644257
            325       1521.170       2968.845       0.661211       0.644257
            326       1876.940       3627.633       0.659022       0.644257
            327       1819.362       3448.692       0.654642       0.644257
            328       2083.023       2778.358       0.571516       0.644257
            329       2025.368       3140.069       0.607900       0.644257
            330       2067.911       3316.458       0.615942       0.644257
            331       1830.163       3214.245       0.637190       0.644257
            332       1583.291       3285.267       0.674793       0.644257
            333       1677.371       3173.127       0.654186       0.644257
            334       1545.417       3208.864       0.674942       0.644257
            335       1352.709       2807.393       0.674838       0.644257
            336       1140.559       2692.219       0.702420       0.705042
            337       1144.621       2704.743       0.702647       0.705042
            338       1508.985       2620.162       0.634553       0.705042
            339       1163.690       2529.311       0.684893       0.705042
            340       1144.626       2597.249       0.694104       0.705042
            341       1155.519       2792.864       0.707344       0.705042
            342       1291.510       3103.955       0.706172       0.705042
            343       1501.829       3041.758       0.669462       0.705042
            344       1381.544       3078.760       0.690258       0.705042
            345       1641.273       3092.357       0.653274       0.705042
            346       1223.631       3076.511       0.715444       0.705042
            347       1285.968       2796.125       0.684973       0.705042
            348       2240.389       2929.359       0.566635       0.590482
            349       2337.596       3104.609       0.570469       0.590482
            350       2142.491       3136.793       0.594170       0.590482
            351       2311.658       3012.004       0.565777       0.590482
            352       2234.036       2997.653       0.572980       0.590482
            353       1751.519       2755.347       0.611367       0.590482
            354       1902.511       2805.395       0.595890       0.590482
            355       1969.690       2936.707       0.598547       0.590482
            356       1960.132       2439.594       0.554488       0.590482
            357       1765.273       2833.699       0.616159       0.590482
            358       1637.979       2922.551       0.640836       0.590482
            359       1677.408       2887.435       0.632538       0.590482
            360       1955.884       2865.839       0.594360       0.590482
            361       1845.330       2234.095       0.547649       0.590482
            362        942.555       2716.680       0.742417       0.705042
            363       1329.611       2388.159       0.642363       0.644257
            364       1935.977       2430.613       0.556639       0.538941
            365       1892.294       2099.768       0.525986       0.538941
            366       1857.050       2242.506       0.547012       0.538941
            367       2001.266       3276.147       0.620787       0.644257
            368       1940.182       3229.190       0.624677       0.644257
            369       1750.648       3211.142       0.647174       0.644257
            370       1887.970       3281.594       0.634791       0.644257
            371       1807.461       3374.924       0.651230       0.644257
            372       1956.004       3210.439       0.621402       0.644257
            373       1680.774       3363.587       0.666801       0.644257
            374       1711.950       3300.173       0.658438       0.644257
            375       1888.803       3302.040       0.636128       0.644257
            376       1890.087       2920.919       0.607133       0.644257
            377       1795.144       2852.149       0.613723       0.644257
            378       1669.242       3070.701       0.647835       0.644257
            379       1760.322       2788.502       0.613016       0.590482
            380       1984.021       2770.795       0.582734       0.590482
            381       1911.216       2840.615       0.597794       0.590482
            382       1849.226       2845.789       0.606130       0.590482
            383       2102.967       2730.597       0.564924       0.590482
            384       2005.333       3072.727       0.605099       0.590482
            385       1967.104       2789.513       0.586449       0.590482
            386       1997.198       2837.742       0.586924       0.590482
            387       2334.413       2769.099       0.542587       0.538941
            388       2557.867       2821.868       0.524537       0.538941
            389       2087.875       3150.223       0.601406       0.538941
            390       2007.377       3080.613       0.605468       0.538941
            391       2087.771       2755.329       0.568918       0.538941
            392       1841.212       1998.592       0.520493       0.538941
            393       1471.117       2570.435       0.636002       0.644257
            394       1196.684       2496.048       0.675935       0.644257
            395       1335.815       2432.125       0.645479       0.644257
            396       1200.778       2489.132       0.674578       0.644257
            397       1528.724       2733.065       0.641295       0.644257
            398       1745.268       2688.969       0.606411       0.590482
            399       1778.116       2491.456       0.583538       0.590482
            400       1844.647       2521.995       0.577559       0.590482
            401       1852.861       2549.366       0.579108       0.590482
            402       1575.948       2618.575       0.624284       0.590482
            403       1825.044       2309.406       0.558576       0.590482
            404       1881.082       2495.335       0.570178       0.590482
            405       1930.033       2664.406       0.579920       0.590482
            406       1938.200       2522.379       0.565482       0.590482
            407       1825.059       2533.017       0.581224       0.590482
            408       1595.131       2409.730       0.601701       0.590482
            409       1143.294       2526.284       0.688440       0.644257
            410       2095.529       2714.448       0.564337       0.590482
            411       1741.625       2701.750       0.608040       0.590482
            412       1837.659       2864.912       0.609223       0.590482
            413       1827.474       2701.031       0.596451       0.590482
            414       1226.348       2601.779       0.679648       0.644257
            415       1726.973       2697.652       0.609691       0.644257
            416       1690.843       2679.761       0.613133       0.644257
            417       1235.712       2722.368       0.687800       0.705042
            418        921.800       2576.950       0.736534       0.705042
            419       1618.509       2665.249       0.622175       0.644257
            420       1580.348       2793.526       0.638685       0.644257
            421       1685.888       3039.590       0.643234       0.644257
            422       1711.215       2719.911       0.613819       0.644257
            423       1668.830       2963.789       0.639765       0.644257
            424       1703.613       3069.703       0.643096       0.644257
            425       1685.391       3365.314       0.666306       0.644257
            426       1883.736       3237.583       0.632178       0.644257
            427       2049.194       2414.428       0.540912       0.538941
            428       1692.257       1922.105       0.531796       0.538941
            429       1397.982       2885.462       0.673631       0.644257
            430       1470.460       2944.126       0.666909       0.644257
            431       1597.236       2889.162       0.643983       0.644257
            432       1431.798       2843.681       0.665114       0.644257
            433       1658.148       2955.115       0.640569       0.644257
            434       1674.704       2701.156       0.617286       0.644257
            435       1787.185       3172.615       0.639666       0.644257
            436       1658.276       3134.341       0.653994       0.644257
            437       1212.783       3184.712       0.724210       0.705042
            438       1258.307       3310.590       0.724593       0.705042
            439       1309.319       3150.879       0.706444       0.705042
            440       1113.455       3209.470       0.742430       0.705042
            441       1376.221       3138.821       0.695192       0.705042
            442       1287.443       3315.675       0.720311       0.705042
            443       1309.155       3372.720       0.720378       0.705042
            444       1412.169       3321.076       0.701649       0.705042
            445       1746.925       3290.557       0.653215       0.705042
            446       1610.619       3294.678       0.671657       0.705042
            447       1419.315       3484.695       0.710581       0.705042
            448       1406.039       2384.267       0.629043       0.644257
            449       1312.870       2424.925       0.648758       0.644257
            450       1329.637       2356.774       0.639314       0.644257
            451       1554.883       2306.880       0.597364       0.590482
            452       1626.015       2276.967       0.583392       0.590482
            453       1589.837       2383.298       0.599853       0.590482
            454       1597.493       2264.404       0.586345       0.590482
            455       1592.962       2305.680       0.591406       0.590482
            456       1543.031       2316.100       0.600161       0.590482
            457       1666.934       2224.236       0.571611       0.590482
            458       1439.619       2512.602       0.635744       0.644257
            459       1431.553       2679.987       0.651821       0.644257
            460       1353.623       3158.849       0.700026       0.705042
            461       1319.500       2654.957       0.668005       0.705042
            462       1336.338       2955.955       0.688666       0.705042
            463       1325.344       3225.323       0.708758       0.705042
            464       1555.803       3701.130       0.704047       0.705042
            465       1438.398       3420.421       0.703961       0.705042
            466       1474.702       3262.456       0.688695       0.705042
            467       1335.503       3211.689       0.706302       0.705042
            468       1295.891       3239.804       0.714291       0.705042
            469       1363.100       3324.906       0.709237       0.705042
            470       1790.707       3121.239       0.635438       0.644257
            471       1576.270       2934.889       0.650584       0.644257
            472       1353.038       3261.731       0.706803       0.644257
            473       1289.084       2791.437       0.684088       0.644257
            474       1443.254       2550.488       0.638621       0.644257
            475       1309.781       2613.992       0.666193       0.644257
            476       1400.109       2340.810       0.625731       0.644257
            477       1294.455       2386.004       0.648290       0.644257
            478       1359.770       2589.776       0.655715       0.644257
            479       1667.552       2836.886       0.629798       0.644257
            480       1441.973       2518.989       0.635954       0.644257
            481       1242.636       2152.306       0.633974       0.644257
            482       1442.334       1979.753       0.578522       0.590482
            483       1907.679       2805.260       0.595225       0.590482
            484       2223.324       2906.663       0.566602       0.590482
            485       2025.970       2931.224       0.591307       0.590482
            486       1925.111       2749.623       0.588188       0.590482
            487       1956.946       2777.627       0.586669       0.590482
            488       1679.663       2344.654       0.582622       0.590482
            489       1936.459       2047.743       0.513966       0.538941
            490       1730.637       2289.817       0.569542       0.538941
            491       1678.528       1914.229       0.532802       0.538941
            492       1151.518       2432.086       0.678670       0.644257
            493       1227.589       2289.370       0.650952       0.644257
            494       1323.549       2365.416       0.641214       0.644257
            495       1310.428       2874.752       0.686889       0.705042
            496       1193.780       2833.980       0.703612       0.705042
            497       1101.812       2965.885       0.729131       0.705042
            498       1169.886       2903.667       0.712809       0.705042
            499       1273.929       2681.129       0.677899       0.705042
            500       1296.987       2668.897       0.672964       0.705042
            501       1058.689       2819.892       0.727042       0.705042
            502       1005.912       2895.738       0.742183       0.705042
            503       1258.052       2702.441       0.682350       0.705042
            504       1220.208       2425.474       0.665300       0.705042
            505       1129.618       2837.543       0.715258       0.705042
            506       1206.581       2917.817       0.707453       0.705042
            507       1231.259       2392.092       0.660188       0.705042
            508       1693.569       2348.582       0.581023       0.590482
            509       1640.042       2351.519       0.589123       0.590482
            510       1753.714       2313.502       0.568817       0.590482
            511       1631.445       2419.767       0.597295       0.590482
            512       1635.467       2060.545       0.557505       0.590482
            513       1700.885       2609.534       0.605401       0.590482
            514       1423.822       3313.261       0.699431       0.705042
            515       1460.050       3390.839       0.699014       0.705042
            516       1514.478       4059.594       0.728300       0.705042
            517       1282.154       3403.788       0.726383       0.705042
            518       1224.211       2846.747       0.699282       0.705042
            519       1559.363       3215.346       0.673412       0.705042
            520       1671.353       2398.181       0.589301       0.590482
            521       1676.728       2411.037       0.589818       0.590482
            522       1776.839       2147.439       0.547219       0.590482
            523       1690.402       2153.441       0.560231       0.590482
            524       1443.104       2397.760       0.624276       0.590482
            525       1658.641       2387.160       0.590034       0.590482
            526       1553.026       2379.557       0.605088       0.590482
            527       1533.557       2618.887       0.630686       0.644257
            528       1457.860       2760.727       0.654420       0.644257
            529       1348.118       3514.014       0.722731       0.705042
            530       1422.533       2271.185       0.614878       0.590482
            531       1819.260       2271.168       0.555240       0.590482
            532       2180.990       2695.313       0.552737       0.590482
            533       2047.638       2852.749       0.582148       0.590482
            534       1750.808       2658.969       0.602971       0.590482
            535       1771.766       2636.273       0.598060       0.590482
            536       1777.432       2574.585       0.591584       0.590482
            537       1325.952       2442.344       0.648130       0.644257
            538       1302.273       2698.015       0.674455       0.644257
            539       1246.846       2498.029       0.667053       0.644257
            540       1356.624       2612.562       0.658211       0.644257
            541       1609.314       2500.109       0.608384       0.644257
            542       1460.320       2677.454       0.647076       0.644257
            543       1253.434       2531.280       0.668817       0.644257
            544       1193.705       2520.268       0.678591       0.644257
            545       1565.998       2558.244       0.620294       0.644257
            546       1776.818       2594.190       0.593499       0.590482
            547       1970.131       2310.457       0.539752       0.538941
            548       2029.092       2349.259       0.536563       0.538941
            549       1671.767       2238.053       0.572418       0.538941
            550       1920.808       2401.103       0.555565       0.538941
            551       1876.746       2136.109       0.532317       0.538941
            552       1227.073       2550.850       0.675199       0.644257
            553       1339.638       2538.967       0.654608       0.644257
            554       1157.439       2446.833       0.678870       0.644257
            555       1515.426       2107.261       0.581685       0.644257
            556        985.271       2644.632       0.728568       0.644257
            557       1392.003       2091.006       0.600345       0.644257
            558       1534.909       2983.776       0.660319       0.644257
            559       1609.235       2885.076       0.641939       0.644257
            560       1412.569       2752.604       0.660862       0.644257
            561       1391.218       2509.056       0.643303       0.644257
            562       1473.971       2674.039       0.644656       0.644257
            563       1528.897       2655.326       0.634604       0.644257
            564       1483.688       2724.726       0.647447       0.644257
            565       1810.081       2315.662       0.561272       0.590482
            566       1453.080       2118.922       0.593203       0.590482
            567       1826.806       2345.946       0.562206       0.590482
            568       1769.700       2433.177       0.578931       0.590482
            569       1882.018       2829.766       0.600572       0.590482
            570       1950.857       2885.640       0.596638       0.590482
            571       1813.413       2760.134       0.603500       0.590482
            572       1801.923       2810.563       0.609338       0.590482
            573       1725.046       2798.135       0.618621       0.590482
            574       2211.014       3150.160       0.587588       0.590482
            575       2017.160       2858.829       0.586308       0.590482
            576       1799.182       2738.601       0.603511       0.590482
            577       1689.530       2619.469       0.607907       0.590482
            578       1695.022       2383.595       0.584413       0.590482
            579       1607.139       2835.538       0.638250       0.644257
            580       1350.806       2541.856       0.652987       0.644257
            581       1682.210       2646.579       0.611390       0.644257
            582       1534.215       2770.306       0.643580       0.644257
            583       1495.945       2418.619       0.617851       0.644257
            584       1514.141       2880.918       0.655490       0.644257
            585       1383.069       2920.674       0.678636       0.705042
            586       1465.517       3141.211       0.681875       0.705042
            587       1381.141       2827.960       0.671868       0.705042
            588       1265.578       2858.648       0.693136       0.705042
            589       1550.830       3093.862       0.666107       0.705042
            590       1400.035       3022.496       0.683431       0.705042
            591       1284.561       2864.801       0.690420       0.705042
            592       1052.507       2939.352       0.736337       0.705042
            593       2132.685       1554.256       0.421557       0.416373
            594       2561.985       1746.838       0.405410       0.416373
            595       2598.987       1552.431       0.373952       0.416373
            596       2391.836       1758.163       0.423654       0.416373
            597       2622.251       1555.804       0.372375       0.416373
            598       1958.819       1570.342       0.444962       0.416373
            599       1771.823       2458.885       0.581199       0.538941
            600       2019.774       2338.641       0.536581       0.538941
            601       1916.397       2515.629       0.567602       0.538941
            602       2016.344       2094.235       0.509474       0.538941
            603       1975.515       1996.301       0.502617       0.538941
            604       2011.731       2291.630       0.532521       0.538941
            605       1436.420       2032.836       0.585957       0.538941
            606       1017.844       2463.836       0.707657       0.705042
            607        919.311       2618.514       0.740148       0.705042
            608       1483.969       2470.454       0.624732       0.705042
            609        706.722       2540.604       0.782368       0.705042
            610       1439.648       2782.033       0.658987       0.644257
            611       1484.211       2522.022       0.629525       0.644257
            612       1450.997       2142.536       0.596220       0.644257
            613       1451.364       2186.100       0.600996       0.644257
            614       1332.962       2555.586       0.657208       0.644257
            615       1497.018       2995.470       0.666773       0.644257
            616       1341.433       2751.149       0.672228       0.644257
            617       1271.538       2291.569       0.643138       0.644257
            618       1245.059       2160.061       0.634357       0.644257
            619       1384.631       2740.690       0.664358       0.644257
            620       1103.073       2361.050       0.681572       0.644257
            621       1839.144       2337.616       0.559672       0.538941
            622       1959.107       2092.506       0.516462       0.538941
            623       1916.960       1930.174       0.501717       0.538941
            624       1949.340       1994.803       0.505763       0.538941
            625       1562.904       1981.733       0.559079       0.538941
            626       2142.728       2114.258       0.496656       0.538941
            627       1541.309       2235.331       0.591883       0.538941
            628       1418.477       1987.327       0.583512       0.538941
            629       1385.272       2204.055       0.614058       0.538941
            630       1907.978       2162.711       0.531289       0.538941
            631       2443.464       2083.924       0.460293       0.538941
            632       2194.783       2681.371       0.549895       0.538941
            633       2015.022       2699.962       0.572634       0.538941
            634       1940.345       2458.441       0.558891       0.538941
            635       2013.729       2469.472       0.550828       0.538941
            636       2026.214       2606.372       0.562617       0.538941
            637       1746.498       2514.239       0.590095       0.538941
            638       1464.702       2319.216       0.612914       0.538941
            639       1892.688       2006.423       0.514585       0.538941
            640       2020.022       2385.493       0.541479       0.538941
            641       1270.346       2286.781       0.642873       0.644257
            642        880.731       2052.892       0.699780       0.705042
            643        874.552       2217.332       0.717146       0.705042
            644       1150.479       2646.109       0.696970       0.705042
            645        548.375       2578.523       0.824627       0.705042
            646        958.222       2680.458       0.736657       0.705042
            647       1562.920       2719.367       0.635027       0.705042
            648        919.615       2680.322       0.744547       0.705042
            649       1273.289       2474.720       0.660276       0.705042
            650       1603.444       2462.118       0.605603       0.705042
            651       1966.673       1632.657       0.453600       0.416373
            652       1953.197       1625.489       0.454214       0.416373
            653       1972.837       1664.142       0.457562       0.416373
            654       1991.244       1643.606       0.452180       0.416373
            655       1958.432       1678.700       0.461545       0.416373
            656       1866.077       1820.865       0.493869       0.416373
            657       1543.846       2265.378       0.594708       0.590482
            658       1495.726       2644.396       0.638724       0.590482
            659       1554.518       2442.012       0.611033       0.590482
            660       1754.257       2485.089       0.586196       0.590482
            661       1833.204       2480.976       0.575075       0.590482
            662       1645.017       2485.903       0.601779       0.590482
            663       1544.711       2452.018       0.613506       0.590482
            664       1690.066       2683.436       0.613567       0.590482
            665       1940.995       2505.815       0.563508       0.590482
            666       1847.259       2447.162       0.569847       0.590482
            667       1768.617       2453.260       0.581083       0.590482
            668       2388.479       2266.013       0.486844       0.538941
            669       2170.596       2365.289       0.521461       0.538941
            670       1954.569       2396.566       0.550791       0.538941
            671       1792.044       2489.260       0.581426       0.538941
            672       2088.729       2191.539       0.512010       0.538941
            673       1770.895       2337.861       0.568995       0.538941
            674       2009.447       2270.947       0.530546       0.538941
            675       1950.518       2461.902       0.557948       0.538941
            676       1955.572       2249.103       0.534905       0.538941
            677       1952.741       2412.833       0.552695       0.538941
            678       1873.738       2523.560       0.573889       0.538941
            679       1878.493       2362.086       0.557020       0.538941
            680       1701.280       2418.023       0.586998       0.538941
            681       1264.449       2519.354       0.665826       0.644257
            682       1261.837       2542.657       0.668330       0.644257
            683       1811.355       2570.948       0.586666       0.590482
            684       1935.536       2562.746       0.569717       0.590482
            685       2043.963       2474.121       0.547604       0.590482
            686       1875.242       2681.288       0.588450       0.590482
            687       1621.576       2706.720       0.625355       0.590482
            688       1941.719       2526.068       0.565396       0.590482
            689       1848.596       2440.018       0.568953       0.590482
            690       1724.785       2222.765       0.563074       0.590482
            691       1462.169       2151.533       0.595382       0.590482
            692       1853.631       2348.394       0.558872       0.590482
            693       1405.814       2161.055       0.605869       0.590482
            694       1480.335       2300.262       0.608439       0.590482
            695       1155.565       2107.969       0.645916       0.644257
            696       1255.525       2659.773       0.679328       0.644257
            697       1442.420       2726.750       0.654027       0.644257
            698       1326.077       2749.775       0.674650       0.644257
            699       1361.037       2892.595       0.680029       0.705042
            700       1028.344       2819.578       0.732753       0.705042
            701       1154.748       2366.951       0.672105       0.705042
            702       1550.781       2222.329       0.588991       0.590482
            703       1865.458       2703.408       0.591702       0.590482
            704       1949.137       2494.051       0.561320       0.590482
            705       2104.653       2171.354       0.507800       0.538941
            706       1763.475       2204.775       0.555604       0.538941
            707       1930.408       2251.556       0.538397       0.538941
            708       1941.110       2588.993       0.571509       0.590482
            709       1661.889       2325.320       0.583195       0.590482
            710       1725.763       2517.096       0.593255       0.590482
            711       1705.414       2330.661       0.577457       0.590482
            712       1518.213       2218.968       0.593754       0.590482
            713       1600.450       2409.487       0.600879       0.590482
            714       1674.741       2589.975       0.607303       0.590482
            715       1692.943       2460.731       0.592423       0.590482
            716       1535.182       2237.421       0.593071       0.590482
            717       1335.876       2400.430       0.642461       0.644257
            718        883.346       2461.949       0.735944       0.705042
            719       1181.538       2582.753       0.686119       0.705042
            720       1321.900       2449.634       0.649506       0.705042
            721       1072.347       2337.807       0.685543       0.705042
            722        632.188       2320.965       0.785928       0.705042
            723        699.328       2872.952       0.804235       0.705042
            724       1183.320       2654.737       0.691688       0.705042
            725       1945.599       3245.619       0.625213       0.590482
            726       2091.231       2958.457       0.585869       0.590482
            727       2280.587       2864.138       0.556714       0.590482
            728       2132.741       2745.678       0.562821       0.590482
            729       1986.149       2838.819       0.588360       0.590482
            730       2057.814       3045.673       0.596783       0.590482
            731       2263.605       2835.464       0.556075       0.538941
            732       2368.313       2486.734       0.512196       0.538941
            733       1328.744       2454.852       0.648815       0.644257
            734       1361.798       2163.940       0.613755       0.590482
            735       1430.169       2237.852       0.610098       0.590482
            736       1533.477       2215.016       0.590908       0.590482
            737       1739.406       2238.454       0.562728       0.590482
            738       1388.381       2221.291       0.615372       0.590482
            739       1648.136       2398.781       0.592743       0.590482
            740       1659.597       2079.101       0.556103       0.590482
            741       1478.566       1976.404       0.572047       0.590482
            742       1696.935       2265.515       0.571746       0.590482
            743       1645.410       2106.282       0.561422       0.590482
            744       1727.390       2166.461       0.556380       0.590482
            745       1479.525       2050.317       0.580852       0.590482
            746       1227.571       2448.586       0.666072       0.705042
            747       1450.594       3087.439       0.680347       0.705042
            748       1378.679       3214.249       0.699826       0.705042
            749       1444.434       3251.465       0.692405       0.705042
            750       1636.628       3329.475       0.670440       0.705042
            751       1505.304       3301.074       0.686811       0.705042
            752       1343.960       3290.418       0.710002       0.705042
            753       1320.729       2748.906       0.675467       0.705042
            754       1420.193       2428.294       0.630974       0.590482
            755       1495.758       2211.369       0.596518       0.590482
            756       1465.099       1983.310       0.575138       0.590482
            757       1460.625       2215.988       0.602725       0.590482
            758       1665.240       2390.128       0.589374       0.590482
            759       1408.162       2167.821       0.606217       0.590482
            760       1664.400       1822.149       0.522622       0.590482
            761       1477.903       2176.025       0.595530       0.590482
            762       1461.295       2105.819       0.590343       0.590482
            763       1277.748       2127.071       0.624724       0.590482
            764       1266.170       2120.509       0.626132       0.590482
            765       1235.134       1904.283       0.606572       0.590482
            766       1608.240       2064.800       0.562150       0.590482
            767       1150.142       2519.020       0.686538       0.644257
            768       1268.948       2165.897       0.630566       0.644257
            769       2252.257       2460.830       0.522127       0.538941
            770       1238.679       2012.612       0.619019       0.538941
            771       1953.237       2069.293       0.514426       0.538941
            772       2038.208       2117.300       0.509517       0.538941
            773       1848.444       2359.350       0.560709       0.538941
            774       1998.781        154.633       0.071808       0.416373
