# Supplementary material for: The role of auxiliary domains in modulating CHD4 activity suggests mechanistic commonality between enzyme families
Source: Nat Commun. 2022 Dec 6;13:7524. doi: 10.1038/s41467-022-35002-0 (PMC9726900; doi:10.1038/s41467-022-35002-0)
Supplement: Supplementary file 6 — source data [file 41467_2022_35002_MOESM6_ESM.zip › smFRET_Source_data/figure_7A/A/CHD4(499-1912) 1mM ATP 200ms/69.dat]

              1       3238.770       3674.974       0.531546       0.551361
              2       3322.948       4095.257       0.552055       0.551361
              3       3630.014       3283.532       0.474942       0.551361
              4       2393.660       3323.788       0.581341       0.551361
              5       1684.773       4728.139       0.737284       0.785442
              6       1566.946       4973.552       0.760424       0.785442
              7       1483.910       4867.083       0.766350       0.785442
              8       1336.597       5143.669       0.793743       0.785442
              9       1434.351       4991.365       0.776780       0.785442
             10       1270.843       4988.613       0.796972       0.785442
             11       1457.409       4515.989       0.756017       0.785442
             12       1592.144       4349.004       0.732014       0.785442
             13       1301.339       4759.963       0.785304       0.785442
             14       1511.431       4422.633       0.745296       0.785442
             15        989.673       4396.600       0.816260       0.785442
             16        919.906       4468.823       0.829291       0.785442
             17       1153.675       5233.413       0.819374       0.785442
             18       1452.828       5715.509       0.797327       0.785442
             19       1616.957       5841.207       0.783196       0.785442
             20       1829.130       5814.790       0.760708       0.785442
             21       2025.303       5666.339       0.736688       0.785442
             22       1521.546       5656.508       0.788028       0.785442
             23       1503.072       5672.109       0.790518       0.785442
             24       1400.545       5695.882       0.802641       0.785442
             25       1917.471       5725.336       0.749114       0.785442
             26       1796.092       5622.420       0.757891       0.785442
             27       1379.813       5716.622       0.805563       0.785442
             28       1661.979       5788.885       0.776941       0.785442
             29       2160.633       6187.527       0.741184       0.785442
             30       1456.631       5104.962       0.778007       0.785442
             31       1809.522       5340.298       0.746914       0.785442
             32       1656.832       5283.424       0.761272       0.785442
             33       1695.245       5172.564       0.753161       0.785442
             34       1935.139       5543.235       0.741235       0.785442
             35       1740.070       5200.374       0.749285       0.785442
             36       1420.100       6773.830       0.826689       0.785442
             37       1165.259       6955.162       0.856503       0.785442
             38       1106.141       7102.085       0.865240       0.785442
             39       1161.354       6341.384       0.845209       0.785442
             40       1386.204       6828.182       0.831247       0.785442
             41       1202.075       6904.943       0.851724       0.785442
             42       1181.960       6517.569       0.846489       0.785442
             43       1406.788       6459.763       0.821168       0.785442
             44       1579.479       6057.721       0.793186       0.785442
             45       1655.547       6012.570       0.784100       0.785442
             46       1687.390       5935.790       0.778650       0.785442
             47       1408.693       6256.436       0.816221       0.785442
             48       1595.044       6265.057       0.797071       0.785442
             49       1874.524       5459.247       0.744398       0.785442
             50       1642.077       5319.217       0.764113       0.785442
             51       1234.141       5677.522       0.821441       0.785442
             52       2162.853       5954.142       0.733540       0.785442
             53       1779.567       6136.129       0.775185       0.785442
             54       1556.732       6166.015       0.798422       0.785442
             55       1326.283       6191.965       0.823591       0.785442
             56       1911.031       6077.880       0.760790       0.785442
             57       1400.420       6310.891       0.818394       0.785442
             58       1260.447       6205.357       0.831171       0.785442
             59       1249.330       5870.741       0.824534       0.785442
             60       4576.144       4394.117       0.489854       0.445873
             61       5515.494       4506.713       0.449673       0.445873
             62       4908.832       4362.852       0.470557       0.445873
             63       4585.818       4005.882       0.466250       0.445873
             64       4972.541       4398.014       0.469344       0.445873
             65       4638.034       4285.409       0.480242       0.445873
             66       4456.766       3321.914       0.427054       0.445873
             67       4284.034       2646.809       0.381888       0.445873
             68       3251.916       3148.530       0.491924       0.445873
             69       3422.414       3259.170       0.487784       0.445873
             70       3679.886       3476.222       0.485770       0.445873
             71       3701.946       3404.523       0.479074       0.445873
             72       3564.845       3164.959       0.470290       0.445873
             73       3321.114       3269.836       0.496110       0.445873
             74       3726.134       3373.306       0.475151       0.445873
             75       4358.584       3261.637       0.428024       0.445873
             76       4501.206       3165.891       0.412919       0.445873
             77       4472.696       3076.848       0.407554       0.445873
             78       3977.663       2843.878       0.416897       0.445873
             79       4316.578       3090.230       0.417215       0.445873
             80       4591.870       2988.293       0.394225       0.445873
             81       4400.643       3192.747       0.420464       0.445873
             82       4131.563       2999.845       0.420653       0.445873
             83       3861.042       3692.049       0.488813       0.445873
             84       4043.574       3486.613       0.463018       0.445873
             85       3528.368       3641.299       0.507876       0.551361
             86       3333.299       4098.908       0.551506       0.551361
             87       3716.257       4078.708       0.523249       0.551361
             88       3698.389       3600.122       0.493268       0.551361
             89       3500.034       4091.958       0.538983       0.551361
             90       3622.958       4006.611       0.525143       0.551361
             91       4754.540       2965.154       0.384103       0.445873
             92       4026.176       3169.249       0.440453       0.445873
             93       3679.338       3053.065       0.453488       0.445873
             94       3116.056       2265.257       0.420949       0.445873
             95       3667.484       3157.451       0.462635       0.445873
             96       3395.454       2547.336       0.428643       0.445873
             97       2464.600       2257.005       0.478017       0.445873
             98       2070.329       3447.784       0.624812       0.551361
             99       1555.800       3788.028       0.708860       0.551361
            100       1795.001       3621.234       0.668589       0.551361
            101       2185.560       3406.990       0.609202       0.551361
            102       2488.243       3426.787       0.579336       0.551361
            103       2750.645       3410.013       0.553514       0.551361
            104       2843.673       3534.388       0.554148       0.551361
            105       2987.094       3550.264       0.543073       0.551361
            106       2864.735       3273.578       0.533303       0.551361
            107       2638.680       3554.335       0.573926       0.551361
            108       2935.115       3464.223       0.541341       0.551361
            109       3216.551       3547.255       0.524447       0.551361
            110       3191.164       3471.585       0.521044       0.551361
            111       2179.701       3992.839       0.646871       0.551361
            112       2035.329       3705.298       0.645452       0.551361
            113       2319.562       3921.472       0.628337       0.551361
            114       2750.774       3805.440       0.580433       0.551361
            115       3215.903       3844.966       0.544546       0.551361
            116       2895.376       3847.614       0.570609       0.551361
            117       3526.836       3753.166       0.515545       0.551361
            118       3008.826       3773.387       0.556365       0.551361
            119       3846.248       3822.659       0.498462       0.551361
            120       4069.722       3733.794       0.478476       0.445873
            121       3942.265       3174.010       0.446021       0.445873
            122       3711.500       3227.899       0.465155       0.445873
            123       3846.310       3108.272       0.446939       0.445873
            124       4029.027       3206.021       0.443124       0.445873
            125       3452.264       3155.985       0.477583       0.445873
            126       3790.904       3541.436       0.482989       0.445873
            127       3889.545       3448.874       0.469975       0.445873
            128       4003.753       3484.567       0.465334       0.445873
            129       3756.670       3550.923       0.485922       0.445873
            130       3225.497       3387.538       0.512252       0.445873
            131       3541.835       3264.666       0.479639       0.445873
            132       3496.506       3615.251       0.508349       0.445873
            133       3406.335       3290.960       0.491386       0.445873
            134       4524.488       3132.497       0.409103       0.445873
            135       4645.488       4104.997       0.469117       0.445873
            136       5058.904       4006.534       0.441957       0.445873
            137       4614.792       3625.527       0.439974       0.445873
            138       3994.092       3534.137       0.469451       0.445873
            139       4713.303       3702.926       0.439974       0.445873
            140       3975.795       3402.772       0.461170       0.445873
            141       3407.667       3539.451       0.509485       0.445873
            142       4363.303       3441.484       0.440945       0.445873
            143       4388.276       3425.167       0.438368       0.445873
            144       4977.258       3353.069       0.402514       0.445873
            145       4483.992       3349.909       0.427617       0.445873
            146       4525.492       3403.614       0.429256       0.445873
            147       4580.516       3417.181       0.427271       0.445873
            148       4615.275       3375.237       0.422406       0.445873
            149       4621.796       3270.985       0.414427       0.445873
            150       4554.934       3380.458       0.425998       0.445873
            151       4553.179       3241.306       0.415846       0.445873
            152       4450.709       3243.840       0.421576       0.445873
            153       4338.954       3330.711       0.434271       0.445873
            154       4593.676       3233.435       0.413107       0.445873
            155       4410.112       3426.403       0.437236       0.445873
            156       4440.124       3166.743       0.416301       0.445873
            157       4592.750       3229.497       0.412861       0.445873
            158       4306.964       3307.867       0.434398       0.445873
            159       4086.026       3332.812       0.449236       0.445873
            160       4524.400       2972.800       0.396521       0.445873
            161       4033.345       3381.243       0.456026       0.445873
            162       3730.378       3273.894       0.467414       0.445873
            163       3587.380       3165.469       0.468761       0.445873
            164       4092.124       3188.275       0.437926       0.445873
            165       4550.688       3149.106       0.408986       0.445873
            166       4755.389       3220.833       0.403804       0.445873
            167       4134.827       3201.300       0.436375       0.445873
            168       4039.743       3131.527       0.436677       0.445873
            169       4396.105       3211.264       0.422125       0.445873
            170       4017.130       3174.391       0.441407       0.445873
            171       4325.147       3166.546       0.422674       0.445873
            172       4317.108       2820.426       0.395154       0.445873
            173       3997.425       2998.685       0.428622       0.445873
            174       4148.756       4410.072       0.515266       0.445873
            175       4189.705       4249.248       0.503528       0.445873
            176       4058.603       4548.476       0.528458       0.445873
            177       4283.388       4001.633       0.482996       0.445873
            178       3854.515       4411.865       0.533712       0.445873
            179       4311.583       3497.386       0.447868       0.445873
            180       4026.870       3363.485       0.455118       0.445873
            181       3633.137       3364.362       0.480795       0.445873
            182       4060.589       3212.491       0.441696       0.445873
            183       3699.386       3229.317       0.466078       0.445873
            184       3922.460       3468.315       0.469276       0.445873
            185       3791.781       3315.883       0.466522       0.445873
            186       3579.746       3326.115       0.481637       0.445873
            187       3633.515       3409.716       0.484113       0.445873
            188       3745.899       3117.438       0.454216       0.445873
            189       3720.772       2537.532       0.405466       0.445873
            190       4145.058       2937.961       0.414789       0.445873
            191       4772.159       2990.674       0.385256       0.445873
            192       4419.505       3104.092       0.412581       0.445873
            193       4348.900       3095.276       0.415798       0.445873
            194       4290.287       2882.002       0.401825       0.445873
            195       4609.852       3247.926       0.413339       0.445873
            196       4443.536       3290.461       0.425454       0.445873
            197       3980.036       3194.572       0.445261       0.445873
            198       3986.971       3301.048       0.452942       0.445873
            199       4347.813       3667.018       0.457529       0.445873
            200       4033.964       3455.130       0.461355       0.445873
            201       4165.736       3961.702       0.487448       0.445873
            202       4242.124       3738.212       0.468428       0.445873
            203       4158.040       3643.467       0.467021       0.445873
            204       4420.702       3691.274       0.455040       0.445873
            205       4569.600       3565.246       0.438268       0.445873
            206       4305.993       3137.194       0.421485       0.445873
            207       4470.495       3741.587       0.455620       0.445873
            208       4611.746       3888.706       0.457471       0.445873
            209       4624.487       3850.164       0.454315       0.445873
            210       4875.759       3866.097       0.442251       0.445873
            211       4592.492       4108.510       0.472188       0.445873
            212       4194.004       3907.764       0.482335       0.445873
            213       4155.638       3714.224       0.471955       0.445873
            214       3878.033       3288.365       0.458859       0.445873
            215       4411.960       3897.085       0.469017       0.445873
            216       3433.246       3376.622       0.495842       0.445873
            217       4969.745       3179.630       0.390169       0.445873
            218       5219.388       2992.580       0.364417       0.445873
            219       4522.652       3241.548       0.417499       0.445873
            220       3337.691       3130.103       0.483952       0.445873
            221       3267.224       3119.765       0.488456       0.445873
            222       3628.593       3274.445       0.474348       0.445873
            223       3941.828       3131.758       0.442740       0.445873
            224       4694.131       3060.674       0.394681       0.445873
            225       4582.364       2955.603       0.392096       0.445873
            226       4474.608       3152.633       0.413339       0.445873
            227       4239.451       3126.683       0.424467       0.445873
            228       4599.400       2804.253       0.378766       0.445873
            229       4685.395       2984.569       0.389124       0.445873
            230       4512.535       2918.490       0.392744       0.445873
            231       4438.041       2967.873       0.400744       0.445873
            232       4252.402       2986.991       0.412602       0.445873
            233       4514.400       3575.314       0.441958       0.445873
            234       4381.178       3400.396       0.436980       0.445873
            235       3643.028       3440.775       0.485724       0.445873
            236       3141.581       3321.304       0.513904       0.445873
            237       3347.101       3208.603       0.489437       0.445873
            238       3986.453       3487.037       0.466587       0.445873
            239       2981.388       3389.732       0.532047       0.551361
            240       2577.284       3329.982       0.563710       0.551361
            241       2909.921       3184.971       0.522564       0.551361
            242       4286.978       2529.990       0.371131       0.445873
            243       4038.087       3212.663       0.443080       0.445873
            244       3303.906       3718.272       0.529504       0.551361
            245       2916.892       3866.487       0.569994       0.551361
            246       3093.186       4027.580       0.565611       0.551361
            247       3115.961       4116.157       0.569150       0.551361
            248       3357.633       3691.038       0.523650       0.551361
