# Supplementary material for: The role of auxiliary domains in modulating CHD4 activity suggests mechanistic commonality between enzyme families
Source: Nat Commun. 2022 Dec 6;13:7524. doi: 10.1038/s41467-022-35002-0 (PMC9726900; doi:10.1038/s41467-022-35002-0)
Supplement: Supplementary file 6 — source data [file 41467_2022_35002_MOESM6_ESM.zip › smFRET_Source_data/figure_7A/A/CHD4(499-1912) 1mM ATP 200ms/55.dat]

              1       2114.942       4884.271       0.697831       0.747733
              2       2600.421       5092.614       0.661977       0.747733
              3       1645.375       4692.824       0.740403       0.747733
              4       1441.090       4589.244       0.761027       0.747733
              5       1663.453       4366.047       0.724114       0.747733
              6       1236.086       4901.854       0.798616       0.747733
              7       1666.406       5207.345       0.757570       0.747733
              8       1627.719       4505.736       0.734616       0.747733
              9       1546.993       4667.318       0.751060       0.747733
             10       1738.237       4729.736       0.731255       0.747733
             11       1447.088       4314.132       0.748823       0.747733
             12       1443.826       3892.751       0.729447       0.747733
             13       1361.785       4055.686       0.748631       0.747733
             14       1596.525       4182.749       0.723750       0.747733
             15       1283.809       4779.142       0.788253       0.747733
             16       1451.794       4151.173       0.740888       0.747733
             17       1399.257       4985.489       0.780844       0.747733
             18       1197.441       4856.155       0.802194       0.747733
             19       1764.471       4758.256       0.729489       0.747733
             20       1948.948       4628.925       0.703711       0.747733
             21       1757.410       4890.954       0.735663       0.747733
             22       1765.078       4754.290       0.729256       0.747733
             23       1833.000       4808.612       0.724013       0.747733
             24       1694.888       4740.778       0.736641       0.747733
             25       1502.345       3018.231       0.667665       0.647138
             26       2130.069       3379.649       0.613398       0.647138
             27       2031.314       3858.899       0.655137       0.647138
             28       2144.378       3478.727       0.618649       0.647138
             29       2247.763       3519.232       0.610237       0.647138
             30       2005.865       4386.687       0.686218       0.647138
             31       1799.907       4043.951       0.692000       0.647138
             32       1722.852       4259.014       0.711988       0.647138
             33       2210.187       4718.609       0.681014       0.647138
             34       1937.454       4064.975       0.677222       0.647138
             35       2057.109       3795.904       0.648538       0.647138
             36       2200.996       3890.366       0.638669       0.647138
             37       1594.508       4145.895       0.722231       0.647138
             38       2668.269       3559.770       0.571572       0.647138
             39       1454.681       4292.829       0.746902       0.647138
             40       1716.600       3567.005       0.675108       0.647138
             41       1762.952       3339.877       0.654515       0.647138
             42       1910.298       3373.492       0.638461       0.647138
             43       1645.605       3557.762       0.683742       0.647138
             44       1981.042       3198.461       0.617523       0.647138
             45       1878.095       3559.266       0.654594       0.647138
             46       1953.793       4022.922       0.673099       0.647138
             47       1786.978       3872.779       0.684266       0.647138
             48       2078.977       3911.433       0.652949       0.647138
             49       1748.378       3790.637       0.684352       0.647138
             50       1780.699       4109.920       0.697706       0.647138
             51       1667.976       3858.674       0.698194       0.647138
             52       1681.713       3275.559       0.660758       0.647138
             53       1694.838       3083.101       0.645278       0.647138
             54       1956.105       2893.776       0.596669       0.647138
             55       1095.815       2697.159       0.711094       0.647138
             56       1781.277       3154.538       0.639112       0.647138
             57       1303.575       2758.351       0.679075       0.647138
             58       1887.289       2772.773       0.595008       0.647138
             59       3697.478       2611.529       0.413937       0.391790
             60       2631.438       1947.054       0.425261       0.391790
             61       3282.190       1764.754       0.349668       0.391790
             62       3326.957       1822.904       0.353972       0.391790
             63       3059.185       1939.728       0.388030       0.391790
             64       2921.482       1803.736       0.381726       0.391790
             65       2420.590       1585.211       0.395729       0.391790
             66       2434.817       1590.290       0.395093       0.391790
             67       2559.011       1488.594       0.367772       0.391790
             68       2372.156       1923.655       0.447798       0.391790
             69       2502.904       1747.977       0.411203       0.391790
             70       2740.024       1559.212       0.362672       0.391790
             71       2345.349       1697.674       0.419902       0.391790
             72       2537.698       1547.670       0.378832       0.391790
             73       2501.372       1784.078       0.416311       0.391790
             74       2458.451       1635.332       0.399467       0.391790
             75       3015.642       1192.347       0.283353       0.391790
             76       2809.200       1677.883       0.373936       0.391790
             77       3358.983       2484.229       0.425148       0.391790
             78       1362.256       2902.447       0.680574       0.747733
             79       1133.260       3138.946       0.734737       0.747733
             80        911.247       3190.466       0.777837       0.747733
             81       1519.225       2755.437       0.644598       0.747733
             82        994.496       2562.501       0.720411       0.747733
             83        815.385       2843.186       0.777130       0.747733
             84       1543.939       3192.521       0.674031       0.647138
             85       2016.073       3264.488       0.618209       0.647138
             86       1423.878       3099.019       0.685185       0.647138
             87       2091.775       3398.847       0.619028       0.647138
             88       1873.507       3341.475       0.640745       0.647138
             89       1711.143       3349.264       0.661857       0.647138
             90       2214.944       3285.564       0.597320       0.647138
             91       2041.232       2859.986       0.583526       0.647138
             92       1383.464       3039.210       0.687188       0.647138
             93       1389.618       3269.016       0.701711       0.647138
             94       1514.581       3219.629       0.680077       0.647138
             95       1531.226       3234.000       0.678667       0.647138
             96       1462.638       2955.311       0.668933       0.647138
             97       2158.447       3164.916       0.594533       0.647138
             98       2709.494       3108.581       0.534297       0.647138
             99       2013.486       2847.910       0.585821       0.647138
            100       1940.066       2715.736       0.583301       0.647138
            101       1565.092       2741.345       0.636569       0.647138
            102       1309.489       2572.566       0.662681       0.647138
            103       2406.297       2586.882       0.518083       0.647138
            104       1235.732       2630.701       0.680395       0.647138
            105        942.313       2943.336       0.757489       0.647138
            106       1471.012       2559.498       0.635031       0.647138
            107       1485.957       2571.220       0.633746       0.647138
            108       2129.281       2778.226       0.566118       0.647138
            109       1478.457       2916.002       0.663563       0.647138
            110       1201.572       3283.547       0.732098       0.647138
            111       1303.541       3280.356       0.715626       0.647138
            112        998.293       3391.201       0.772572       0.647138
            113       1462.691       3152.871       0.683096       0.647138
            114       1880.206       3103.740       0.622747       0.647138
            115       2142.696       3336.426       0.608934       0.647138
            116       1067.450       3452.981       0.763861       0.647138
            117       1317.291       3241.888       0.711068       0.647138
            118       2541.436       2993.811       0.540863       0.647138
            119       2206.269       2562.126       0.537314       0.647138
            120       2524.759       2760.944       0.522342       0.647138
            121       1918.618       3076.028       0.615865       0.647138
            122       2318.058       3146.687       0.575816       0.647138
            123       2133.572       2826.601       0.569859       0.647138
            124       2173.008       3009.940       0.580739       0.647138
            125       2346.384       2910.843       0.553684       0.647138
            126       1955.617       2920.976       0.598979       0.647138
            127       2058.146       2656.006       0.563411       0.647138
            128       2053.506       2791.125       0.576127       0.647138
            129       1871.939       3218.064       0.632232       0.647138
            130       1664.775       3608.693       0.684311       0.647138
            131       1487.459       3797.030       0.718524       0.647138
            132       1808.825       3566.474       0.663493       0.647138
            133       1469.947       3779.138       0.719961       0.647138
            134       1727.692       3632.822       0.677700       0.647138
            135       1944.088       3551.855       0.646268       0.647138
            136       1607.526       3901.104       0.708180       0.747733
            137       1695.897       4504.972       0.726507       0.747733
            138       1775.266       4686.109       0.725249       0.747733
            139        999.978       4525.634       0.819029       0.747733
            140       1581.138       4743.919       0.750020       0.747733
            141       1002.669       4516.831       0.818341       0.747733
            142       1246.789       4949.542       0.798786       0.747733
            143       1744.598       3849.885       0.688157       0.647138
            144       1711.863       3180.846       0.650120       0.647138
            145       1741.130       3317.908       0.655838       0.647138
            146       1744.639       3120.163       0.641375       0.647138
            147       1873.148       4066.960       0.684661       0.647138
            148       1689.423       3320.827       0.662807       0.647138
            149       1112.838       4433.392       0.799352       0.747733
            150       1257.051       4606.940       0.785632       0.747733
            151       1550.731       4611.798       0.748361       0.747733
            152       1781.393       4547.245       0.718519       0.747733
            153       1157.016       4498.048       0.795402       0.747733
            154       1898.779       4493.118       0.702940       0.747733
            155       1677.710       4400.743       0.723991       0.747733
            156        846.046       4040.108       0.826848       0.879252
            157        704.893       4164.446       0.855239       0.879252
            158        636.029       4314.061       0.871512       0.879252
            159        887.954       4421.809       0.832769       0.879252
            160        630.039       3885.522       0.860474       0.879252
            161        674.405       4281.797       0.863927       0.879252
            162        599.716       4503.399       0.882480       0.879252
            163        778.792       5090.609       0.867313       0.879252
            164        898.980       4877.118       0.844362       0.879252
            165        945.443       5075.176       0.842966       0.879252
            166       1035.761       4722.262       0.820119       0.879252
            167       1197.512       4679.136       0.796225       0.879252
            168        954.885       4954.764       0.838419       0.879252
            169       1431.347       4529.371       0.759870       0.747733
            170       1520.988       4819.965       0.760133       0.747733
            171       1541.432       4491.857       0.744512       0.747733
            172       1533.608       4794.050       0.757634       0.747733
            173       1574.886       4734.153       0.750376       0.747733
            174        978.172       5101.404       0.839105       0.747733
            175       1365.696       4719.786       0.775581       0.747733
            176       1434.023       4191.676       0.745094       0.747733
            177       1827.718       4463.362       0.709475       0.747733
            178       1449.070       4901.931       0.771836       0.747733
            179       2137.398       4395.912       0.672846       0.747733
            180        903.567       3511.305       0.795336       0.747733
            181        799.197       5190.235       0.866566       0.879252
            182        346.550       5093.064       0.936291       0.879252
            183        399.150       5185.850       0.928532       0.879252
            184       1212.448       4596.966       0.791296       0.879252
            185        344.029       5168.032       0.937586       0.879252
            186        753.905       4695.576       0.861656       0.879252
            187        777.698       4007.806       0.837489       0.879252
            188       1084.676       4188.830       0.794316       0.747733
            189       1402.029       4155.894       0.747742       0.747733
            190       1270.054       4144.106       0.765420       0.747733
            191       1229.901       4254.732       0.775755       0.747733
            192        957.042       4032.965       0.808208       0.747733
            193       1281.257       4188.834       0.765770       0.747733
            194       1277.999       4178.073       0.765766       0.747733
            195       1195.462       4373.534       0.785336       0.747733
            196       1154.896       4368.453       0.790907       0.747733
            197       1270.387       3788.285       0.748870       0.747733
            198       1299.680       3804.238       0.745356       0.747733
            199       1558.217       3995.935       0.719450       0.747733
            200       1428.585       3672.438       0.719941       0.747733
            201       1760.250       3286.224       0.651192       0.647138
            202       1841.237       3098.244       0.627241       0.647138
            203       1844.185       3161.184       0.631559       0.647138
            204       1935.258       3070.687       0.613408       0.647138
            205       1566.433       3386.615       0.683744       0.647138
            206       1448.233       3521.891       0.708612       0.747733
            207        600.991       2967.031       0.831562       0.747733
            208       1115.214       2992.592       0.728514       0.747733
            209       1282.544       3045.452       0.703663       0.747733
            210       1296.459       2784.926       0.682348       0.747733
            211       1044.377       3489.689       0.769660       0.747733
            212         82.542       4429.126       0.981705       0.879252
            213         28.286       4482.002       0.993728       0.879252
            214         16.211       4644.446       0.996522       0.879252
            215         89.866       4614.419       0.980897       0.879252
            216        148.223       4482.124       0.967989       0.879252
            217        246.944       4173.212       0.944132       0.879252
            218         23.282       4463.533       0.994811       0.879252
            219        779.369       3785.786       0.829279       0.879252
