# Supplementary material for: The role of auxiliary domains in modulating CHD4 activity suggests mechanistic commonality between enzyme families
Source: Nat Commun. 2022 Dec 6;13:7524. doi: 10.1038/s41467-022-35002-0 (PMC9726900; doi:10.1038/s41467-022-35002-0)
Supplement: Supplementary file 6 — source data [file 41467_2022_35002_MOESM6_ESM.zip › smFRET_Source_data/figure_7A/A/CHD4(499-1912) 1mM ATP 200ms/7.dat]

              1        723.674       4263.417       0.854891       0.774827
              2        872.767       4248.573       0.829582       0.774827
              3        703.869       4189.080       0.856146       0.774827
              4        683.884       4790.911       0.875085       0.774827
              5        723.450       4885.954       0.871029       0.774827
              6        585.302       4524.017       0.885444       0.774827
              7        967.708       4368.798       0.818663       0.774827
              8       1322.248       4291.615       0.764467       0.774827
              9       1514.320       4168.303       0.733517       0.774827
             10       1440.886       4338.229       0.750674       0.774827
             11       1546.672       4060.575       0.724166       0.774827
             12       1378.955       4108.897       0.748726       0.774827
             13       1587.550       4410.892       0.735340       0.774827
             14       1634.784       4314.035       0.725192       0.774827
             15       1557.231       4391.073       0.738206       0.774827
             16       1101.709       4589.346       0.806414       0.774827
             17       1560.776       4757.315       0.752967       0.774827
             18        999.179       5202.938       0.838897       0.774827
             19       1047.716       4784.489       0.820357       0.774827
             20       1591.430       4247.859       0.727462       0.774827
             21       1306.088       4346.768       0.768951       0.774827
             22       1755.697       4256.190       0.707962       0.774827
             23       1640.540       3908.829       0.704374       0.774827
             24       1636.766       4449.760       0.731084       0.774827
             25       1540.680       4302.719       0.736338       0.774827
             26       1453.084       4729.947       0.764988       0.774827
             27       1769.795       4507.442       0.718061       0.774827
             28       1491.340       4231.143       0.739389       0.774827
             29       1024.822       3891.707       0.791556       0.774827
             30       1016.249       4112.191       0.801841       0.774827
             31        993.121       4030.843       0.802323       0.774827
             32       1149.410       4061.326       0.779415       0.774827
             33        804.827       3872.699       0.827938       0.774827
             34       1301.142       3722.792       0.741011       0.774827
             35       1086.898       4109.338       0.790830       0.774827
             36       1212.702       4008.967       0.767756       0.774827
             37       1295.772       3653.714       0.738201       0.774827
             38       1314.284       3384.985       0.720322       0.774827
             39       1353.923       3533.638       0.722986       0.774827
             40       1324.125       3677.888       0.735282       0.774827
             41       1425.928       2976.246       0.676085       0.774827
             42       1552.088       2839.978       0.646615       0.774827
             43       1085.885       3354.863       0.755472       0.774827
             44        757.159       4308.963       0.850545       0.774827
             45       1451.713       3752.350       0.721042       0.774827
             46       1578.148       3498.753       0.689151       0.774827
             47       1463.402       3434.654       0.701228       0.774827
             48       1504.010       3269.934       0.684954       0.774827
             49       1611.625       3557.348       0.688212       0.774827
             50       1527.604       3048.927       0.666209       0.774827
             51       1417.757       3405.941       0.706085       0.774827
             52       1316.648       3519.707       0.727760       0.774827
             53       1846.365       1207.070       0.395316       0.334929
             54       1610.121       1136.987       0.413885       0.334929
             55       1409.444       1543.051       0.522626       0.334929
             56       1601.459       1180.045       0.424247       0.334929
             57       1375.415       1563.161       0.531945       0.334929
             58       1417.596       2531.342       0.641018       0.774827
             59       1162.890       4157.778       0.781439       0.774827
             60       1566.500       3733.339       0.704425       0.774827
             61       1209.053       4049.940       0.770098       0.774827
             62       1393.500       3780.742       0.730685       0.774827
             63       1430.655       3825.907       0.727835       0.774827
             64       1421.790       2967.355       0.676067       0.774827
             65       1062.168       3498.351       0.767095       0.774827
             66       1052.620       3189.311       0.751853       0.774827
             67        847.819       3356.790       0.798360       0.774827
             68        780.949       2945.167       0.790412       0.774827
             69        998.064       3294.989       0.767516       0.774827
             70        954.784       3104.844       0.764810       0.774827
             71        794.380       2947.278       0.787693       0.774827
             72        810.500       2391.404       0.746869       0.774827
             73       1022.493       1894.078       0.649419       0.774827
             74       1646.704       2420.482       0.595124       0.774827
             75       1505.351       3096.849       0.672906       0.774827
             76       1472.299       3023.600       0.672524       0.774827
             77       1113.897       3759.155       0.771417       0.774827
             78       1206.663       3775.389       0.757798       0.774827
             79       1417.204       3455.428       0.709150       0.774827
             80       1303.667       3360.392       0.720487       0.774827
             81       1016.070       4341.290       0.810341       0.774827
             82       1163.175       4268.367       0.785848       0.774827
             83        793.957       2582.814       0.764877       0.774827
             84        566.667       2605.313       0.821352       0.774827
             85        449.441       2613.092       0.853245       0.774827
             86        359.051       2490.459       0.873995       0.774827
             87        266.222       2498.187       0.903696       0.774827
             88        730.253       2621.270       0.782113       0.774827
             89        534.658       2582.170       0.828461       0.774827
             90        416.055       2603.336       0.862206       0.774827
             91        334.082       2529.992       0.883354       0.774827
             92        649.728       1934.529       0.748582       0.774827
             93        633.190       1980.092       0.757703       0.774827
             94        764.009       1905.663       0.713819       0.774827
             95        560.514       2228.425       0.799023       0.774827
             96        638.350       1828.669       0.741246       0.774827
             97        665.999       1814.855       0.731545       0.774827
             98        621.583       1927.534       0.756157       0.774827
             99        280.941       2265.734       0.889683       0.774827
            100        323.438       2116.453       0.867437       0.774827
            101        356.866       2146.898       0.857468       0.774827
            102        301.827       2052.104       0.871777       0.774827
            103        626.399       1881.958       0.750275       0.774827
            104        487.908       1743.577       0.781353       0.774827
            105        291.917       1753.775       0.857301       0.774827
            106        281.047       1720.681       0.859598       0.774827
            107        213.156       1629.256       0.884306       0.774827
            108        653.817       1772.044       0.730481       0.774827
            109        462.016       1714.596       0.787736       0.774827
            110        172.801       1694.824       0.907475       0.774827
            111        490.480       1686.939       0.774743       0.774827
            112        640.795       1633.162       0.718203       0.774827
            113        924.268       1403.298       0.602904       0.774827
            114        476.974       1901.432       0.799456       0.774827
            115        388.712       2191.409       0.849344       0.774827
            116        499.969       2190.498       0.814170       0.774827
            117        616.934       2211.249       0.781862       0.774827
            118        638.709       2320.860       0.784189       0.774827
            119        754.055       2249.532       0.748948       0.774827
            120        731.670       2124.997       0.743873       0.774827
            121        449.285       2036.510       0.819259       0.774827
            122        657.610       2250.680       0.773884       0.774827
            123        607.448       2243.248       0.786912       0.774827
            124        375.892       2144.262       0.850845       0.774827
            125        696.481       2138.903       0.754361       0.774827
            126        387.529       1896.424       0.830325       0.774827
            127        433.575       2080.719       0.827556       0.774827
            128        573.784       2110.913       0.786276       0.774827
            129        525.562       2003.750       0.792211       0.774827
            130        623.507       2037.559       0.765693       0.774827
            131        362.955       1959.476       0.843718       0.774827
            132        386.119       1972.838       0.836318       0.774827
            133        698.626       1650.457       0.702596       0.774827
            134        469.536       1561.675       0.768840       0.774827
            135        308.538       1886.980       0.859469       0.774827
            136        273.180       1768.541       0.866201       0.774827
            137        431.696       1963.842       0.819792       0.774827
            138        372.083       1721.895       0.822308       0.774827
            139        282.003       1858.859       0.868276       0.774827
            140        149.596       2287.975       0.938629       0.774827
            141        316.051       1922.769       0.858831       0.774827
            142       1870.320         66.348       0.034259       0.334929
            143       1659.767        187.214       0.101362       0.334929
            144       1751.666        100.092       0.054052       0.334929
