# Supplementary material for: The role of auxiliary domains in modulating CHD4 activity suggests mechanistic commonality between enzyme families
Source: Nat Commun. 2022 Dec 6;13:7524. doi: 10.1038/s41467-022-35002-0 (PMC9726900; doi:10.1038/s41467-022-35002-0)
Supplement: Supplementary file 6 — source data [file 41467_2022_35002_MOESM6_ESM.zip › smFRET_Source_data/figure_7A/A/CHD4(499-1912) 1mM ATP 200ms/41.dat]

              1        800.176       1834.619       0.696304       0.686712
              2        749.590       1980.737       0.725458       0.686712
              3        805.703       1740.691       0.683591       0.686712
              4        985.407       1778.628       0.643490       0.686712
              5       1064.028       1796.566       0.628039       0.686712
              6        979.203       1930.228       0.663438       0.686712
              7       1054.266       1886.727       0.641527       0.686712
              8       1021.174       1871.167       0.646939       0.686712
              9        863.615       1669.818       0.659113       0.686712
             10        840.507       1665.826       0.664647       0.686712
             11        867.075       1606.382       0.649448       0.686712
             12        940.805       1486.282       0.612373       0.686712
             13        833.853       1429.602       0.631602       0.686712
             14       1019.432       1557.441       0.604392       0.686712
             15        880.215       1696.770       0.658432       0.686712
             16        695.337       1792.721       0.720530       0.686712
             17        655.677       1754.719       0.727980       0.686712
             18        907.501       1783.720       0.662792       0.686712
             19        943.607       1830.116       0.659805       0.686712
             20        894.209       1794.417       0.667411       0.686712
             21        966.760       1983.824       0.672350       0.686712
             22        898.843       1974.187       0.687145       0.686712
             23        912.491       2131.534       0.700235       0.686712
             24        815.476       2115.757       0.721798       0.686712
             25        467.525       2168.849       0.822664       0.686712
             26        518.394       1879.299       0.783795       0.686712
             27        680.616       1847.778       0.730811       0.686712
             28        830.858       1881.257       0.693649       0.686712
             29        791.055       1969.869       0.713482       0.686712
             30        796.026       1982.569       0.713515       0.686712
             31        780.241       1858.716       0.704337       0.686712
             32        722.690       1787.557       0.712104       0.686712
             33        766.971       1738.291       0.693856       0.686712
             34        714.684       1753.047       0.710388       0.686712
             35        922.843       1885.064       0.671341       0.686712
             36       1064.936       2057.388       0.658928       0.686712
             37       1055.234       2083.675       0.663821       0.686712
             38       1211.151       2214.344       0.646430       0.686712
             39       1037.203       2163.929       0.675989       0.686712
             40       1077.948       2155.964       0.666674       0.686712
             41       1155.225       2320.349       0.667616       0.686712
             42       1027.712       2156.950       0.677293       0.686712
             43       1046.092       2154.355       0.673142       0.686712
             44       1007.267       2194.312       0.685384       0.686712
             45        990.057       1886.679       0.655840       0.686712
             46       1069.693       1952.129       0.646011       0.686712
             47       1116.415       1981.914       0.639672       0.686712
             48        928.554       1882.428       0.669669       0.686712
             49        993.161       1918.156       0.658862       0.686712
             50       1148.745       1942.570       0.628396       0.686712
             51       1105.260       1960.209       0.639448       0.686712
             52       1150.568       2257.832       0.662432       0.686712
             53       1188.514       2244.736       0.653823       0.686712
             54        781.887       2436.940       0.757090       0.686712
             55       1042.826       2164.186       0.674829       0.686712
             56        817.705       2188.600       0.728003       0.686712
             57        929.036       1974.462       0.680029       0.686712
             58        866.432       2045.444       0.702449       0.686712
             59       1040.581       1796.437       0.633213       0.686712
             60       1092.336       1736.611       0.613872       0.686712
             61        982.644       1752.761       0.640768       0.686712
             62       1018.973       1829.915       0.642326       0.686712
             63        973.749       1747.718       0.642197       0.686712
             64       1047.931       1785.191       0.630114       0.686712
             65       1119.990       1737.735       0.608083       0.686712
             66        927.538       1797.591       0.659635       0.686712
             67        739.379       1592.888       0.682978       0.686712
             68        658.321        982.720       0.598839       0.686712
             69        920.823       1225.790       0.571034       0.686712
             70        638.113       1868.630       0.745441       0.686712
             71        288.456       2079.337       0.878175       0.829983
             72        651.862       1419.215       0.685255       0.686712
             73        753.017       1841.245       0.709738       0.686712
             74        781.594       1733.455       0.689233       0.686712
             75        817.127       1823.812       0.690592       0.686712
             76        844.118       2102.343       0.713515       0.686712
             77        562.333       2027.329       0.782855       0.686712
             78        920.371       1936.357       0.677823       0.686712
             79        749.902       2023.612       0.729620       0.686712
             80        339.849       2299.091       0.871218       0.829983
             81        442.626       2338.405       0.840841       0.829983
             82        373.619       1899.483       0.835635       0.829983
             83        678.016       2119.574       0.757643       0.829983
             84        774.218       1970.795       0.717955       0.829983
             85        815.747       2093.871       0.719638       0.829983
             86        684.220       2338.848       0.773667       0.829983
             87        748.525       2429.016       0.764433       0.829983
             88        748.378       2412.312       0.763223       0.829983
             89        684.020       2241.212       0.766166       0.829983
             90        763.651       2448.677       0.762275       0.829983
             91        722.713       2391.111       0.767902       0.829983
             92        803.434       2604.821       0.764268       0.829983
             93        615.029       2596.744       0.808508       0.829983
             94        272.610       2172.811       0.888522       0.829983
             95        476.216       2374.388       0.832942       0.829983
             96        291.384       2066.035       0.876397       0.829983
             97        356.145       2127.151       0.856584       0.829983
             98        293.117       2210.973       0.882945       0.829983
             99        328.660       1918.921       0.853772       0.829983
            100        388.065       2067.533       0.841967       0.829983
            101        267.054       1977.057       0.880998       0.829983
            102        423.864       2174.022       0.836843       0.829983
            103        431.193       1969.311       0.820374       0.829983
            104        193.326       1579.387       0.890944       0.829983
            105        332.307       1928.632       0.853023       0.829983
            106        353.041       2403.021       0.871904       0.829983
            107        407.379       2760.765       0.871414       0.829983
            108        400.152       2296.196       0.851595       0.829983
            109        410.211       1365.397       0.768974       0.829983
            110        256.364       2099.958       0.891202       0.829983
            111        322.487       2154.774       0.869821       0.829983
            112        424.362       2220.986       0.839582       0.829983
            113        411.297       2161.447       0.840133       0.829983
            114        328.059       1953.144       0.856190       0.829983
            115        330.500       2032.809       0.860154       0.829983
            116        340.217       2059.084       0.858201       0.829983
            117        336.837       2087.433       0.861056       0.829983
            118        383.197       2078.492       0.844336       0.829983
            119        411.978       1989.758       0.828467       0.829983
            120        376.792       2015.318       0.842485       0.829983
            121        375.190       2042.507       0.844815       0.829983
            122        381.287       2034.846       0.842191       0.829983
            123        422.503       2012.946       0.826520       0.829983
            124        431.433       2016.316       0.823743       0.829983
            125        268.116       2129.396       0.888169       0.829983
            126        303.650       2137.426       0.875608       0.829983
            127         76.242       2256.658       0.967319       0.829983
            128        205.548       2300.946       0.917994       0.829983
            129        223.266       2275.914       0.910664       0.829983
            130        287.412       1956.209       0.871898       0.829983
            131        337.580       2088.438       0.860850       0.829983
            132        516.834       2487.919       0.827995       0.829983
            133        449.691       2262.781       0.834214       0.829983
            134        522.149       2361.417       0.818923       0.829983
            135        579.968       2478.471       0.810371       0.829983
            136        598.504       2632.967       0.814789       0.829983
            137        397.320       1657.506       0.806641       0.829983
            138        364.422       1901.455       0.839169       0.829983
            139        454.023       1876.151       0.805155       0.829983
            140        497.745       2066.817       0.805914       0.829983
            141        665.455       2080.510       0.757661       0.829983
            142        428.700       2205.925       0.837282       0.829983
            143        553.882       2217.189       0.800120       0.829983
            144        667.609       2044.369       0.753830       0.829983
            145        716.924       2225.431       0.756343       0.829983
            146        477.174       2274.241       0.826571       0.829983
            147        228.382       2392.245       0.912852       0.829983
            148        500.647       1830.178       0.785206       0.829983
            149        739.732       1881.765       0.717821       0.686712
            150        861.173       1829.169       0.679902       0.686712
            151        908.327       1943.799       0.681526       0.686712
            152        756.989       2125.326       0.737368       0.686712
            153        852.774       1859.044       0.685534       0.686712
            154        615.775       1934.230       0.758520       0.686712
            155        717.664       2167.777       0.751281       0.686712
            156        589.075       2002.407       0.772688       0.829983
            157        332.749       2200.919       0.868669       0.829983
            158        336.653       2124.714       0.863225       0.829983
            159        553.061       1370.664       0.712505       0.829983
            160        459.657       1882.875       0.803778       0.829983
            161        665.490       1356.377       0.670854       0.686712
            162       1098.252       1268.108       0.535890       0.686712
            163       1189.716       1707.426       0.589349       0.686712
            164        813.383       1929.292       0.703434       0.686712
            165        666.293       2186.848       0.766470       0.829983
            166        561.896       2601.970       0.822402       0.829983
            167        759.233       2150.908       0.739108       0.829983
            168        617.090       2130.291       0.775390       0.829983
            169        556.412       1736.492       0.757333       0.829983
            170        407.857       2081.506       0.836160       0.829983
            171        408.193       1787.481       0.814092       0.829983
            172        567.221       1884.675       0.768660       0.829983
            173        439.168       1659.459       0.790736       0.829983
            174        460.133       2028.024       0.815071       0.829983
            175        614.780       1577.037       0.719511       0.829983
            176        666.587       1775.401       0.727031       0.829983
            177        622.520       1847.752       0.747995       0.829983
            178        682.962       1886.754       0.734227       0.829983
            179        624.570       2058.060       0.767180       0.829983
            180        648.999       1612.123       0.712975       0.829983
            181        581.825       1973.656       0.772323       0.829983
            182        639.781       1910.716       0.749154       0.829983
            183        555.679       2119.859       0.792311       0.829983
            184        443.315       1925.857       0.812882       0.829983
            185        281.130       2016.265       0.877631       0.829983
            186        300.384       2193.840       0.879568       0.829983
            187        377.791       2180.201       0.852310       0.829983
            188        437.063       2422.177       0.847140       0.829983
            189        245.884       2305.472       0.903626       0.829983
            190        302.095       2209.648       0.879727       0.829983
            191        345.573       2227.585       0.865701       0.829983
            192        154.808       2408.318       0.939602       0.829983
            193        246.610       2380.630       0.906134       0.829983
            194        501.718       2369.156       0.825239       0.829983
            195        389.321       2118.521       0.844758       0.829983
            196        466.449       2608.901       0.848326       0.829983
            197        383.289       2620.037       0.872379       0.829983
            198        262.700       2236.062       0.894868       0.829983
            199        250.382       2247.061       0.899745       0.829983
            200        265.068       2155.283       0.890484       0.829983
            201        355.741       2331.592       0.867623       0.829983
            202        307.193       2134.604       0.874194       0.829983
            203        237.210       2235.849       0.904082       0.829983
            204        371.361       2093.650       0.849347       0.829983
            205        382.129       2105.647       0.846397       0.829983
            206        527.284       1872.427       0.780272       0.829983
            207        601.750       1554.262       0.720897       0.829983
            208        457.972       1968.859       0.811288       0.829983
            209        492.578       2136.865       0.812668       0.829983
            210        514.543       1625.886       0.759607       0.829983
            211        494.980       1901.440       0.793450       0.829983
            212        487.997       2448.286       0.833805       0.829983
            213        525.698       1679.176       0.761574       0.829983
            214        637.287       1761.179       0.734294       0.686712
            215        612.749       1647.615       0.728916       0.686712
            216        541.639       1859.469       0.774421       0.686712
            217        613.936       1647.682       0.728541       0.686712
            218        915.327       1598.727       0.635916       0.686712
            219        241.777       1673.250       0.873747       0.829983
            220         84.817       2209.301       0.963029       0.829983
            221        244.033       2325.300       0.905021       0.829983
            222        422.848       2181.015       0.837607       0.829983
            223        167.750       2294.806       0.931880       0.829983
            224        354.810       2232.698       0.862876       0.829983
            225       1004.681       1569.210       0.609665       0.477566
            226        907.830       1242.290       0.577777       0.477566
            227       1038.178       1365.068       0.568010       0.477566
            228        992.782        978.579       0.496398       0.477566
            229       1011.000       1217.961       0.546425       0.477566
            230        822.424       1409.347       0.631493       0.686712
            231        771.205       1383.116       0.642019       0.686712
            232        629.090       1846.218       0.745854       0.686712
            233        700.963       1817.947       0.721720       0.686712
            234        592.764       1891.726       0.761414       0.829983
            235        402.522       2003.150       0.832678       0.829983
            236        478.555       2044.114       0.810298       0.829983
            237        637.437       1962.014       0.754780       0.829983
            238        198.684       1913.904       0.905952       0.829983
            239        232.057       1993.665       0.895738       0.829983
            240        403.715       2163.958       0.842770       0.829983
            241        269.156       2081.250       0.885485       0.829983
            242        151.125       1744.898       0.920294       0.829983
            243        152.283       1933.481       0.926989       0.829983
            244        299.422       2053.828       0.872762       0.829983
            245        370.642       2108.605       0.850502       0.829983
            246        423.578       2108.676       0.832727       0.829983
            247        491.512       2227.184       0.819210       0.829983
            248        544.524       2086.754       0.793057       0.829983
            249        408.002       1987.366       0.829671       0.829983
            250        408.080       2102.036       0.837426       0.829983
            251        448.477       2092.427       0.823497       0.829983
            252        471.977       2112.619       0.817388       0.829983
            253        480.160       2062.323       0.811145       0.829983
            254        301.785       2523.456       0.893182       0.829983
            255        229.823       2710.200       0.921829       0.829983
            256        305.999       2416.702       0.887612       0.829983
            257        407.088       2742.629       0.870754       0.829983
            258        257.752       2368.370       0.901851       0.829983
            259        619.782       2110.775       0.773020       0.829983
            260        363.861       2445.391       0.870478       0.829983
            261        411.729       2417.824       0.854490       0.829983
            262        492.385       1676.069       0.772933       0.829983
            263        579.600       1801.459       0.756579       0.829983
            264        384.440       1979.205       0.837353       0.829983
            265        436.816       2014.928       0.821835       0.829983
            266        506.350       2057.329       0.802491       0.829983
            267        384.696       1903.038       0.831844       0.829983
            268        524.561       2077.279       0.798388       0.829983
            269        471.650       2143.160       0.819624       0.829983
            270        452.058       2169.300       0.827548       0.829983
            271        474.450       2057.932       0.812647       0.829983
            272        518.839       2057.016       0.798576       0.829983
            273        479.300       2100.718       0.814226       0.829983
            274        486.040       2143.600       0.815169       0.829983
            275        448.933       2206.008       0.830907       0.829983
            276        436.425       1489.704       0.773418       0.829983
            277        591.173       1513.353       0.719095       0.829983
            278        574.033       1625.899       0.739068       0.829983
            279        544.593       1481.306       0.731185       0.829983
            280        513.417       1453.400       0.738961       0.829983
            281        325.161       1830.039       0.849127       0.829983
            282        267.917       1812.734       0.871234       0.829983
            283        413.680       1935.537       0.823907       0.829983
            284        452.397       1841.870       0.802814       0.829983
            285        399.723       1807.927       0.818937       0.829983
            286        444.663       1982.424       0.816792       0.829983
            287        437.417       1974.695       0.818658       0.829983
            288        472.559       1854.056       0.796890       0.829983
            289        494.881       1803.152       0.784650       0.829983
            290        590.565       1796.922       0.752642       0.829983
            291        646.965       1964.764       0.752285       0.829983
            292        342.119       1724.132       0.834425       0.829983
            293        322.289       1844.586       0.851266       0.829983
            294        547.645       1807.752       0.767493       0.829983
            295        430.678       1436.833       0.769384       0.829983
            296        335.894       1565.579       0.823351       0.829983
            297        448.148       1486.652       0.768375       0.829983
            298        562.754       1454.027       0.720964       0.686712
            299        500.399       1492.114       0.748860       0.686712
            300        536.167       1364.547       0.717913       0.686712
            301        412.822       1441.680       0.777395       0.686712
            302        593.097       1136.611       0.657111       0.686712
            303        384.607       1309.281       0.772944       0.829983
            304        331.217       1668.067       0.834332       0.829983
            305        430.395       1916.900       0.816642       0.829983
            306        357.834       2167.225       0.858287       0.829983
            307        414.036       2115.997       0.836352       0.829983
            308        377.603       2046.424       0.844225       0.829983
            309        215.775       2096.892       0.906699       0.829983
            310        540.789       2062.419       0.792261       0.829983
            311        759.150       1781.783       0.701232       0.686712
            312        918.852       1713.665       0.650961       0.686712
            313        877.328       2193.643       0.714316       0.686712
            314        856.895       2210.908       0.720681       0.686712
            315       1041.070       2255.699       0.684215       0.686712
            316        706.257       2173.889       0.754784       0.686712
            317       1030.980       2255.639       0.686310       0.686712
            318        896.253       2168.405       0.707552       0.686712
            319        865.325       2135.610       0.711648       0.686712
            320        403.237       1284.697       0.761106       0.686712
            321        423.069       1180.749       0.736211       0.686712
            322        287.615       1511.142       0.840104       0.829983
            323        397.959       1396.611       0.778243       0.829983
            324        263.603       1404.092       0.841936       0.829983
            325        418.469       1146.802       0.732654       0.829983
            326        365.493       1481.666       0.802132       0.829983
            327         18.637       1700.454       0.989159       0.829983
            328        176.886       1272.028       0.877918       0.829983
            329        378.464       1378.656       0.784611       0.829983
            330         53.129       1513.184       0.966080       0.829983
            331        187.321       1788.006       0.905169       0.829983
            332        531.438        926.798       0.635561       0.829983
            333        268.274       1944.208       0.878745       0.829983
            334        449.101       2123.776       0.825448       0.829983
            335        470.316       2359.071       0.833775       0.829983
            336        159.770       2272.051       0.934300       0.829983
            337        520.951       2331.391       0.817360       0.829983
            338        225.108       2398.082       0.914185       0.829983
            339         62.549       2119.751       0.971338       0.829983
            340        160.811       2238.357       0.932972       0.829983
            341        223.148       1886.059       0.894203       0.829983
            342        441.233       1602.316       0.784085       0.829983
            343        562.901       1793.399       0.761108       0.829983
            344        599.962       1532.430       0.718644       0.829983
            345        599.496       1564.576       0.722978       0.829983
            346        525.204       1947.330       0.787585       0.829983
            347        450.177       1803.700       0.800266       0.829983
            348        409.020       1919.976       0.824379       0.829983
            349         19.042       1934.600       0.990253       0.829983
            350        125.983       1958.481       0.939561       0.829983
            351        169.725       1945.236       0.919750       0.829983
            352        315.058       1846.397       0.854238       0.829983
            353        205.809       1954.500       0.904732       0.829983
            354        394.917       1829.877       0.822493       0.829983
            355        613.627       1595.351       0.722212       0.829983
            356        712.650        922.889       0.564272       0.477566
            357        651.887        633.577       0.492878       0.477566
            358       1115.149        595.637       0.348166       0.477566
            359       1037.309        647.109       0.384173       0.477566
            360        861.038        687.402       0.443932       0.477566
            361        999.595        429.226       0.300406       0.297871
            362       1149.740        485.081       0.296718       0.297871
            363       1213.234        542.694       0.309064       0.297871
            364       1243.453        581.352       0.318583       0.297871
            365       1412.384        514.159       0.266882       0.297871
            366       1337.576        450.321       0.251872       0.297871
            367       1421.603        494.329       0.258010       0.297871
            368       1519.305        592.825       0.280676       0.297871
            369       1495.650        506.579       0.253007       0.297871
            370       1310.635        475.187       0.266089       0.297871
            371       1845.758        251.709       0.120006       0.172530
            372       1493.771        521.156       0.258648       0.172530
            373       2039.801        440.805       0.177700       0.172530
            374       2034.357        349.370       0.146565       0.172530
            375       1864.899       1629.926       0.466383       0.477566
            376        508.217       1599.307       0.758856       0.686712
            377        637.738       1629.730       0.718745       0.686712
            378        679.723       1658.097       0.709249       0.686712
            379        796.104       1581.460       0.665160       0.686712
            380        508.839       1648.152       0.764098       0.686712
            381        685.802       1310.662       0.656492       0.686712
            382        575.674       1304.335       0.693792       0.686712
            383        416.783       1541.050       0.787120       0.829983
            384        439.714       1443.370       0.766493       0.829983
            385        345.203       1593.073       0.821902       0.829983
            386        336.717       1688.015       0.833698       0.829983
            387        478.786       1268.226       0.725940       0.686712
            388        542.650       1265.095       0.699820       0.686712
            389        441.508       1220.411       0.734338       0.686712
            390        511.145       1363.317       0.727311       0.686712
            391        445.499       1182.183       0.726299       0.686712
            392        312.245       1552.232       0.832529       0.829983
            393         40.794       2086.219       0.980821       0.829983
            394        161.495       2045.901       0.926839       0.829983
            395         73.863       2124.745       0.966405       0.829983
            396        134.739       2051.191       0.938361       0.829983
            397        191.110       2114.279       0.917103       0.829983
            398        529.195       2180.120       0.804676       0.829983
            399        407.377       1622.692       0.799329       0.829983
            400        423.122       1546.657       0.785193       0.829983
            401        320.984       1564.300       0.829742       0.829983
            402        441.356       1491.911       0.771704       0.829983
            403        449.034       1550.851       0.775470       0.829983
            404        393.743       1608.741       0.803373       0.829983
            405        377.026       1565.020       0.805861       0.829983
            406        431.263       1470.798       0.773266       0.829983
            407        522.268       1473.782       0.738349       0.686712
            408        558.256       1336.754       0.705407       0.686712
            409        797.320       1402.727       0.637589       0.686712
            410        897.401       1417.058       0.612263       0.686712
            411        577.781       1342.742       0.699154       0.686712
            412        603.524       1328.170       0.687567       0.686712
            413        653.170       1389.810       0.680286       0.686712
            414        597.407       1190.844       0.665927       0.686712
            415        674.185       1297.433       0.658055       0.686712
            416        554.726       1289.070       0.699139       0.686712
            417        679.286       1308.957       0.658348       0.686712
            418        742.607       1309.483       0.638122       0.686712
            419        786.802       1050.485       0.571759       0.686712
            420        486.217        866.921       0.640674       0.686712
            421        617.079       1735.413       0.737691       0.686712
            422        695.795       2078.614       0.749210       0.686712
            423        605.867       1767.759       0.744750       0.686712
            424        643.475       1896.763       0.746687       0.686712
            425        690.571       2009.197       0.744211       0.686712
            426        610.822       1534.601       0.715291       0.686712
            427        565.528       1917.786       0.772269       0.829983
            428        358.260       1903.385       0.841593       0.829983
            429        422.979       1868.259       0.815393       0.829983
            430        535.096       1749.438       0.765775       0.829983
            431        320.872       1988.691       0.861068       0.829983
            432        237.042       2171.220       0.901571       0.829983
            433        417.929       1832.694       0.814305       0.829983
            434        493.323       1703.670       0.775455       0.829983
            435        442.036       1916.702       0.812596       0.829983
            436        397.737       1633.131       0.804154       0.829983
            437        562.356       1514.210       0.729189       0.829983
            438        281.612       1432.401       0.835700       0.829983
            439        317.667       1437.277       0.818987       0.829983
            440        329.779       1450.422       0.814752       0.829983
            441        367.436       1650.554       0.817920       0.829983
            442        301.720       1597.804       0.841160       0.829983
            443        366.341       1401.146       0.792733       0.829983
            444        340.477       1399.898       0.804366       0.829983
            445        344.214       1590.322       0.822069       0.829983
            446        334.775       1882.285       0.849001       0.829983
            447        301.616       1948.603       0.865962       0.829983
            448        229.602       1992.876       0.896691       0.829983
            449        479.957       2003.572       0.806744       0.829983
            450        345.431       1961.810       0.850284       0.829983
            451         76.306       1801.639       0.959367       0.829983
            452        437.544       1939.730       0.815947       0.829983
            453        370.343       2007.233       0.844235       0.829983
            454        350.407       1942.204       0.847158       0.829983
            455        433.392       1839.410       0.809314       0.829983
            456        555.746       1895.806       0.773308       0.829983
            457        426.876       1960.853       0.821221       0.829983
            458        381.023       1801.535       0.825424       0.829983
            459        704.303       1774.856       0.715911       0.686712
            460        661.610       1337.494       0.669047       0.686712
            461        889.898       1421.940       0.615069       0.686712
            462       1010.651       1405.218       0.581661       0.686712
            463       1012.160       1170.272       0.536224       0.686712
            464        774.070       1326.192       0.631441       0.686712
            465        557.995       1417.426       0.717531       0.686712
            466        592.900       1485.494       0.714732       0.686712
            467        608.689       1672.573       0.733179       0.686712
            468        616.862       1728.151       0.736947       0.686712
            469        673.616       1943.919       0.742652       0.686712
            470        479.128       1691.547       0.779272       0.686712
            471        688.901       1534.837       0.690206       0.686712
            472        792.920       1460.591       0.648140       0.686712
            473        768.500       1034.902       0.573861       0.686712
            474        754.504       1498.101       0.665053       0.686712
            475        804.941       1359.923       0.628180       0.686712
            476        667.734       1387.944       0.675176       0.686712
            477        783.233       1023.001       0.566372       0.686712
            478        754.819       1486.956       0.663294       0.686712
            479        450.035       1374.665       0.753365       0.686712
            480       1049.192       1308.851       0.555058       0.477566
            481       1170.906       1157.690       0.497162       0.477566
            482       1256.671        742.962       0.371549       0.477566
            483       1098.876       1268.865       0.535897       0.477566
            484       1096.881        951.779       0.464586       0.477566
            485        772.372       1074.758       0.581853       0.477566
            486       1147.911        641.236       0.358403       0.477566
            487        595.315       1515.104       0.717916       0.686712
            488        611.080       1311.072       0.682086       0.686712
            489        640.542       1283.196       0.667032       0.686712
            490        421.408       1255.013       0.748626       0.686712
            491        705.620       1205.589       0.630799       0.686712
            492        590.299        992.653       0.627090       0.686712
            493       1375.547        541.905       0.282617       0.297871
            494       1539.041        550.044       0.263294       0.297871
            495       1297.787        702.703       0.351265       0.297871
            496       1438.983        467.200       0.245097       0.297871
            497       1325.567        686.222       0.341101       0.297871
            498       1231.724        554.427       0.310403       0.297871
            499       1388.351        561.651       0.288026       0.297871
            500        920.260        812.155       0.468800       0.477566
            501        663.183        936.474       0.585422       0.477566
            502        733.381       1154.919       0.611618       0.686712
            503        766.493       1274.141       0.624385       0.686712
            504        481.015       1248.095       0.721814       0.686712
            505        639.634       1026.668       0.616136       0.686712
            506        702.347       1119.872       0.614565       0.686712
            507        464.390       1481.419       0.761338       0.686712
            508        852.149        987.113       0.536690       0.477566
            509       1078.090        771.669       0.417173       0.477566
            510       1049.609       1093.196       0.510170       0.477566
            511        667.817       1266.809       0.654808       0.477566
            512       1058.803       1077.125       0.504289       0.477566
            513        684.579       1247.238       0.645629       0.686712
            514        688.663       1514.413       0.687409       0.686712
            515        376.186       1595.115       0.809169       0.686712
            516       1310.924        444.508       0.253219       0.297871
            517        927.111        880.848       0.487206       0.477566
            518        992.298        629.950       0.388319       0.477566
            519       1104.185        607.371       0.354865       0.477566
            520        795.879        619.129       0.437544       0.477566
            521        789.295        376.387       0.322890       0.297871
            522        871.294        323.997       0.271062       0.297871
            523       1236.471        487.645       0.282838       0.297871
            524       1345.128        544.462       0.288138       0.297871
            525       1517.561        443.828       0.226282       0.297871
            526       1432.758        557.506       0.280117       0.297871
            527       1549.571        529.353       0.254628       0.297871
            528       1530.020        630.587       0.291856       0.297871
            529       1548.788        448.008       0.224364       0.297871
            530       1390.174        376.003       0.212891       0.297871
            531       1307.042        409.947       0.238759       0.297871
            532       1035.735        906.295       0.466674       0.477566
            533        759.990        661.950       0.465526       0.477566
            534       1509.721        545.358       0.265371       0.297871
            535       1427.837        420.411       0.227465       0.297871
            536       1259.521        553.683       0.305362       0.297871
            537       1492.286        795.647       0.347758       0.297871
            538       1520.070        833.492       0.354141       0.297871
            539       1339.222        724.204       0.350971       0.297871
            540       1214.302        840.062       0.408916       0.477566
            541       1094.288        711.025       0.393851       0.477566
            542       1037.617        630.100       0.377822       0.477566
            543        804.821        500.075       0.383230       0.477566
            544       1025.157        680.162       0.398847       0.477566
            545        980.853        820.978       0.455635       0.477566
            546        685.749       1140.557       0.624516       0.477566
            547        718.047        814.067       0.531336       0.477566
            548        995.785        735.533       0.424840       0.477566
            549       1205.033        609.027       0.335726       0.477566
            550        808.233        824.560       0.505000       0.477566
            551        809.555        791.200       0.494267       0.477566
            552       1283.373        728.892       0.362225       0.297871
            553       1351.661        412.823       0.233963       0.297871
            554       1367.438        593.613       0.302701       0.297871
            555       1464.275        673.586       0.315075       0.297871
            556       1490.431        678.432       0.312806       0.297871
            557       1446.317        628.551       0.302935       0.297871
            558       1290.904        614.553       0.322522       0.297871
            559       1379.776        710.216       0.339817       0.297871
            560       1262.107        654.559       0.341509       0.297871
            561       1339.270        635.028       0.321648       0.297871
            562       1376.244        654.201       0.322196       0.297871
            563       1239.057        715.997       0.366229       0.297871
            564       1292.818        954.433       0.424711       0.477566
            565       1042.403       1200.237       0.535189       0.477566
            566        793.514       1811.114       0.695345       0.686712
            567        806.681       1653.487       0.672103       0.686712
            568        580.032        273.015       0.320047       0.297871
            569       1343.071        126.081       0.085819       0.172530
            570       1141.449        108.326       0.086676       0.172530
            571       1052.405        417.089       0.283831       0.297871
            572       1347.809        627.809       0.317778       0.297871
            573        855.924        364.327       0.298567       0.297871
            574       1235.180        654.842       0.346473       0.297871
            575       1361.054        558.381       0.290909       0.297871
            576       1160.847        645.487       0.357346       0.297871
            577       1177.824       1152.742       0.494619       0.477566
            578       1102.306        923.838       0.455959       0.477566
            579       1070.542        942.382       0.468166       0.477566
            580        812.669       1226.640       0.601498       0.477566
            581        658.144       1315.175       0.666479       0.477566
            582        989.851       1065.872       0.518490       0.477566
            583        394.804       1341.893       0.772670       0.686712
            584        598.292       1240.481       0.674624       0.686712
            585        938.511       1437.269       0.604967       0.686712
            586       1529.172       1032.616       0.403084       0.477566
            587       1531.581        487.476       0.241438       0.297871
            588       1554.129        556.747       0.263752       0.297871
            589       1502.114        575.921       0.277147       0.297871
            590       1705.849        338.238       0.165471       0.172530
            591       1638.047        398.669       0.195741       0.172530
            592       1316.522        376.928       0.222580       0.172530
            593       1409.896        414.529       0.227211       0.172530
            594       1348.525        416.836       0.236120       0.172530
            595       1466.250        428.400       0.226110       0.172530
            596       1216.993        429.210       0.260727       0.172530
            597        893.404        383.658       0.300423       0.172530
            598       1693.285        354.687       0.173189       0.172530
            599       1782.014        351.138       0.164610       0.172530
            600       1580.218        508.876       0.243587       0.172530
            601       1662.170        445.297       0.211295       0.172530
            602       1666.297        325.692       0.163501       0.172530
            603       1603.109        319.007       0.165967       0.172530
            604       1755.061        352.409       0.167219       0.172530
            605       1987.416        403.261       0.168681       0.172530
            606       1782.799        328.440       0.155567       0.172530
            607       1561.223        450.445       0.223916       0.172530
            608       1526.682        438.220       0.223024       0.172530
            609       1541.545        387.951       0.201063       0.172530
            610       1563.017        583.181       0.271728       0.297871
            611       1633.446        748.793       0.314323       0.297871
            612       1657.851        648.616       0.281216       0.297871
            613       1837.861        678.103       0.269520       0.297871
            614       1771.114        761.359       0.300638       0.297871
            615       1595.482        694.888       0.303395       0.297871
            616       1571.284        628.589       0.285739       0.297871
            617       1644.985        703.591       0.299582       0.297871
            618       1861.095        668.426       0.264250       0.297871
            619       1578.190        731.098       0.316590       0.297871
            620       1340.280        686.798       0.338812       0.297871
            621       1537.240        566.171       0.269168       0.297871
            622       1454.934        560.198       0.277996       0.297871
            623       1588.410        537.201       0.252728       0.297871
            624       1840.585        523.801       0.221538       0.172530
            625       1844.491        514.096       0.217968       0.172530
            626       1756.108        461.731       0.208189       0.172530
            627       2027.710        374.684       0.155963       0.172530
            628       1874.858        520.592       0.217325       0.172530
            629       1512.979        426.095       0.219742       0.172530
            630       1441.538        284.215       0.164690       0.172530
            631       1333.386        325.371       0.196153       0.172530
            632        741.695        346.934       0.318689       0.172530
            633        963.308        355.459       0.269539       0.172530
            634       1337.057         57.941       0.041535       0.172530
            635       1373.711        -24.160      -0.017902       0.172530
            636       1257.832         75.494       0.056621       0.172530
            637       1200.759        243.804       0.168773       0.172530
            638       1337.370        439.161       0.247201       0.172530
            639       1411.406        471.781       0.250523       0.172530
            640       1346.629        350.872       0.206699       0.172530
            641       1163.054        402.495       0.257095       0.297871
            642       1154.467        434.523       0.273459       0.297871
            643       1378.270        482.882       0.259453       0.297871
            644       1377.254        384.353       0.218183       0.297871
            645       1396.606        565.081       0.288059       0.297871
            646       1226.262        501.245       0.290155       0.297871
            647       1001.682        597.719       0.373714       0.297871
            648       1295.829        665.567       0.339333       0.297871
            649       1369.852        669.314       0.328229       0.297871
            650       1492.863        707.933       0.321671       0.297871
            651       1566.302        620.676       0.283805       0.297871
            652       1384.468        639.686       0.316026       0.297871
            653       1357.848        603.866       0.307826       0.297871
            654       1471.443        668.770       0.312478       0.297871
            655       1489.112        337.178       0.184625       0.297871
            656       1482.044        567.249       0.276803       0.297871
            657       1334.804        577.911       0.302142       0.297871
            658       1452.599        665.188       0.314096       0.297871
            659       1428.164        546.876       0.276894       0.297871
            660       1449.965        544.086       0.272854       0.297871
            661       1466.873        142.397       0.088485       0.172530
            662       1822.579        199.212       0.098532       0.172530
            663       1808.485        -44.574      -0.025270       0.172530
            664       1677.934       -221.620      -0.152179       0.172530
            665       1552.191        -65.891      -0.044332       0.172530
            666       1563.771        282.789       0.153144       0.172530
            667       1676.354        417.468       0.199381       0.172530
            668       1616.603        288.953       0.151637       0.172530
            669       1624.979         55.033       0.032758       0.172530
            670       1491.452        201.456       0.119000       0.172530
            671       1568.654        290.076       0.156062       0.172530
            672       1597.185        508.991       0.241666       0.172530
            673       1662.623        428.261       0.204823       0.172530
            674       1735.645        369.883       0.175672       0.172530
            675       1793.676        385.304       0.176828       0.172530
            676       1569.953        219.172       0.122502       0.172530
            677       1959.607        289.458       0.128701       0.172530
            678       2112.450        266.007       0.111840       0.172530
            679       1848.047        228.346       0.109973       0.172530
            680       2090.355        459.428       0.180183       0.172530
            681       1773.494        207.148       0.104586       0.172530
            682       1639.220        372.283       0.185077       0.172530
            683       1475.036        655.389       0.307633       0.297871
            684       1517.584        844.945       0.357644       0.297871
            685       1461.189        955.838       0.395460       0.297871
            686       1431.858        622.082       0.302873       0.297871
            687       1277.736        378.605       0.228579       0.172530
            688       1240.768        392.568       0.240347       0.172530
            689       1247.345        379.897       0.233461       0.172530
            690       1433.662        439.475       0.234620       0.172530
            691       1491.966        269.481       0.152989       0.172530
            692       1498.586        334.427       0.182447       0.172530
            693       1444.816        343.450       0.192058       0.172530
            694       1507.370        400.892       0.210082       0.172530
            695       1509.580        396.000       0.207811       0.172530
            696       1491.350        387.192       0.206113       0.172530
            697       1503.119        347.656       0.187843       0.172530
            698       1464.611        422.452       0.223867       0.172530
            699       1462.341        446.729       0.234003       0.172530
            700       1832.584        621.482       0.253246       0.172530
            701       1919.558        572.481       0.229724       0.172530
            702       1775.272        543.481       0.234385       0.172530
            703       1801.447        530.381       0.227453       0.172530
            704       1737.873        448.815       0.205249       0.172530
            705       1672.220        486.673       0.225427       0.172530
            706       1790.547        494.579       0.216434       0.172530
            707       1680.647        514.975       0.234546       0.172530
            708       1437.157        497.325       0.257084       0.297871
            709       1640.681        483.299       0.227544       0.297871
            710       1631.704        502.875       0.235585       0.297871
            711       1512.838        493.686       0.246040       0.297871
            712       1244.111        456.335       0.268362       0.297871
            713       1142.423        589.850       0.340506       0.297871
            714       1214.751        716.815       0.371106       0.297871
            715       1467.169        677.767       0.315985       0.297871
            716       1499.255        675.144       0.310497       0.297871
            717       1373.983        686.199       0.333077       0.297871
            718       1611.810        728.917       0.311406       0.297871
            719       1805.949        720.914       0.285300       0.297871
            720       1598.130        692.306       0.302260       0.297871
            721       1640.806        618.586       0.273784       0.297871
            722       1464.404        666.577       0.312803       0.297871
            723       1270.714        632.826       0.332447       0.297871
            724       1063.209        614.903       0.366425       0.297871
            725       1285.782        606.328       0.320450       0.297871
            726        638.145       1708.249       0.728032       0.686712
            727        792.375       1554.811       0.662415       0.686712
            728        541.002       1806.124       0.769504       0.686712
            729        582.829       1639.239       0.737709       0.686712
            730        551.613       1804.406       0.765871       0.686712
            731        440.614       1331.348       0.751341       0.686712
            732        863.707        768.989       0.470993       0.477566
            733        659.995       1052.436       0.614586       0.477566
            734        837.822        783.367       0.483205       0.477566
            735        507.296        707.957       0.582560       0.477566
            736        474.164        807.226       0.629961       0.686712
            737        350.229       2173.662       0.861234       0.829983
            738        513.287       2083.187       0.802314       0.829983
            739        445.871       1770.064       0.798789       0.829983
            740        530.253       1716.335       0.763974       0.829983
            741        359.770       1935.589       0.843262       0.829983
            742        489.631       2066.378       0.808439       0.829983
            743        284.427       2184.966       0.884819       0.829983
            744        355.309       1978.622       0.847764       0.829983
            745        149.684       2112.857       0.933842       0.829983
            746        363.006       2001.134       0.846453       0.829983
            747        421.378       2203.803       0.839486       0.829983
            748        457.880       2064.698       0.818487       0.829983
            749        612.403       2131.971       0.776851       0.829983
            750        649.425       2051.450       0.759550       0.829983
            751        607.036       1981.127       0.765457       0.829983
            752        452.568       1964.817       0.812786       0.829983
            753        416.312       1871.314       0.818016       0.829983
            754        297.664       1917.253       0.865610       0.829983
            755        279.387       1808.838       0.866208       0.829983
            756        458.146       1896.447       0.805424       0.829983
            757        355.312       1906.208       0.842888       0.829983
            758        216.067       1862.165       0.896033       0.829983
            759        311.494       1981.236       0.864138       0.829983
            760        478.410        591.483       0.552843       0.477566
            761        879.553        492.834       0.359107       0.477566
            762        974.605        527.250       0.351066       0.477566
            763        701.774        502.813       0.417415       0.477566
            764       1078.602        449.904       0.294342       0.297871
            765        739.171        417.275       0.360825       0.297871
            766        879.485        471.139       0.348831       0.297871
            767       1033.554        411.230       0.284631       0.297871
            768       1755.526        316.001       0.152545       0.172530
            769       2033.924        201.492       0.090136       0.172530
            770       1199.210        288.472       0.193907       0.172530
            771       1337.342        401.009       0.230683       0.172530
            772       1322.912        298.539       0.184118       0.172530
            773       1214.852        268.138       0.180809       0.172530
            774       1368.131        299.948       0.179817       0.172530
            775       1299.859        247.399       0.159895       0.172530
            776       1361.145        331.059       0.195638       0.172530
            777       1621.881        281.824       0.148040       0.172530
            778       1733.257        264.196       0.132266       0.172530
            779       1735.525        276.504       0.137425       0.172530
            780       1591.599        309.856       0.162957       0.172530
            781       1755.409        340.551       0.162480       0.172530
            782       1753.114        372.818       0.175367       0.172530
            783       1991.595        318.401       0.137836       0.172530
            784       2277.851        181.654       0.073858       0.172530
            785       2390.307        207.587       0.079906       0.172530
            786       1290.519        502.237       0.280148       0.172530
            787       1480.813        329.437       0.181984       0.172530
            788       1521.202        462.320       0.233080       0.172530
            789       1604.656        326.924       0.169252       0.172530
            790       1396.607        303.706       0.178618       0.172530
            791       1646.452        411.344       0.199895       0.172530
            792       1679.972        340.062       0.168345       0.172530
            793       1520.622        142.691       0.085787       0.172530
            794       1568.434        127.915       0.075406       0.172530
            795       1407.124        156.546       0.100114       0.172530
            796       1551.146        137.816       0.081598       0.172530
            797       1587.982        154.668       0.088754       0.172530
            798       1441.517        129.764       0.082585       0.172530
            799       1478.327        154.685       0.094724       0.172530
            800       1430.680        120.062       0.077422       0.172530
