# Supplementary material for: The role of auxiliary domains in modulating CHD4 activity suggests mechanistic commonality between enzyme families
Source: Nat Commun. 2022 Dec 6;13:7524. doi: 10.1038/s41467-022-35002-0 (PMC9726900; doi:10.1038/s41467-022-35002-0)
Supplement: Supplementary file 6 — source data [file 41467_2022_35002_MOESM6_ESM.zip › smFRET_Source_data/figure_7A/A/CHD4(1-1230) 10uM ATP 200ms/6_PATH (2).dat]

              1       2260.600       3365.940       0.598226       0.558828
              2       1438.400       4277.160       0.748336       0.824427
              3        872.600       5093.940       0.853751       0.824427
              4        959.600       5002.640       0.839054       0.824427
              5        994.800       4870.520       0.830393       0.824427
              6       1084.600       4650.140       0.810872       0.824427
              7       1201.400       4486.460       0.788778       0.824427
              8       1261.800       4514.020       0.781538       0.824427
              9       1220.400       4705.160       0.794045       0.824427
             10       1120.400       4930.560       0.814839       0.824427
             11        952.200       5313.780       0.848037       0.824427
             12        962.000       5741.800       0.856499       0.824427
             13        994.800       5664.520       0.850615       0.824427
             14        979.400       5345.460       0.845151       0.824427
             15        996.200       5154.180       0.838026       0.824427
             16       1008.200       5110.580       0.835229       0.824427
             17       1007.600       5042.840       0.833467       0.824427
             18        922.400       5109.560       0.847081       0.824427
             19        833.000       5099.700       0.859592       0.824427
             20        853.600       5309.440       0.861497       0.824427
             21       1075.200       5277.680       0.830754       0.824427
             22       1155.400       4988.260       0.811936       0.824427
             23       1136.400       4939.760       0.812974       0.824427
             24       1195.600       5050.640       0.808589       0.824427
             25       1174.800       4626.320       0.797487       0.824427
             26       1011.200       4369.680       0.812075       0.824427
             27        903.000       4467.700       0.831865       0.824427
             28        821.600       4524.640       0.846322       0.824427
             29        881.200       4558.480       0.838005       0.824427
             30       1100.600       4778.540       0.812796       0.824427
             31       1111.000       4890.500       0.814880       0.824427
             32       1059.000       4940.500       0.823485       0.824427
             33       1140.400       4752.560       0.806481       0.824427
             34       1115.000       4446.500       0.799515       0.824427
             35       1029.800       4314.820       0.807320       0.824427
             36       1105.200       4294.480       0.795321       0.824427
             37       1190.200       4376.180       0.786181       0.824427
             38       1237.200       4947.680       0.799964       0.824427
             39       1215.000       5527.700       0.819805       0.824427
             40       1052.400       5917.560       0.849009       0.824427
             41       1009.000       5779.700       0.851371       0.824427
             42        978.600       5602.740       0.851307       0.824427
             43       1013.200       5152.280       0.835666       0.824427
             44       1056.200       4710.980       0.816860       0.824427
             45       1023.200       4322.080       0.808579       0.824427
             46        964.000       4221.800       0.814108       0.824427
             47       1042.000       4182.800       0.800567       0.824427
             48        967.000       4052.900       0.807367       0.824427
             49        930.800       4056.720       0.813374       0.824427
             50       1199.600       4159.040       0.776137       0.824427
             51       1162.200       4440.180       0.792552       0.824427
             52        983.600       4835.640       0.830974       0.824427
             53        946.400       5128.160       0.844203       0.824427
             54        910.800       5248.320       0.852122       0.824427
             55        768.000       5221.200       0.871769       0.824427
             56        925.200       5102.680       0.846513       0.824427
             57       1110.800       4713.720       0.809289       0.824427
             58       1190.200       4625.580       0.795350       0.824427
             59       1310.600       4463.340       0.773015       0.824427
             60       1360.400       4428.560       0.765001       0.824427
             61       1219.200       4388.280       0.782576       0.824427
             62       1241.600       4469.440       0.782597       0.824427
             63       1308.600       4678.340       0.781424       0.824427
             64       1170.400       5085.360       0.812908       0.824427
             65       1083.600       5338.440       0.831269       0.824427
             66       1146.000       5442.000       0.826047       0.824427
             67       1103.200       5426.480       0.831048       0.824427
             68        961.200       5181.880       0.843531       0.824427
             69       1005.000       4955.300       0.831384       0.824427
             70        933.200       4681.880       0.833805       0.824427
             71        835.600       4692.040       0.848832       0.824427
             72        825.600       4766.640       0.852367       0.824427
             73        917.600       4774.640       0.838798       0.824427
             74        972.200       4950.180       0.835843       0.824427
             75       1073.400       5194.060       0.828734       0.824427
             76       1131.600       5372.440       0.826016       0.824427
             77       1176.800       5487.520       0.823418       0.824427
             78       1034.600       5622.340       0.844583       0.824427
             79        900.200       5570.180       0.860874       0.824427
             80        999.000       5537.100       0.847157       0.824427
             81       1129.200       5198.880       0.821557       0.824427
             82       1032.800       4905.520       0.826079       0.824427
             83       1091.000       4768.100       0.813794       0.824427
             84       1183.400       4799.060       0.802188       0.824427
             85        990.200       4786.180       0.828578       0.824427
             86        778.000       4826.000       0.861171       0.824427
             87        828.400       4966.560       0.857048       0.824427
             88        916.600       4922.740       0.843030       0.824427
             89        893.400       4611.860       0.837719       0.824427
             90        942.800       4310.720       0.820539       0.824427
             91       1071.800       4127.420       0.793854       0.824427
             92       1064.600       4049.140       0.791816       0.824427
             93       1054.600       3910.940       0.787616       0.824427
             94       1054.000       3928.200       0.788447       0.824427
             95        981.200       4203.880       0.810765       0.824427
             96        839.200       4590.080       0.845431       0.824427
             97        844.400       4778.760       0.849835       0.824427
             98        852.200       5078.780       0.856314       0.824427
             99        843.000       5374.500       0.864415       0.824427
            100        854.400       5368.160       0.862693       0.824427
            101        847.800       5248.820       0.860939       0.824427
            102        770.800       4994.120       0.866295       0.824427
            103        792.800       4862.320       0.859808       0.824427
            104        805.400       4754.460       0.855140       0.824427
            105        926.800       4706.120       0.835467       0.824427
            106       1149.000       4459.900       0.795147       0.824427
            107       1251.000       4546.100       0.784202       0.824427
            108       1227.200       4546.080       0.787435       0.824427
            109       1225.800       4535.020       0.787218       0.824427
            110       1166.400       4688.360       0.800777       0.824427
            111       1010.200       5019.180       0.832454       0.824427
            112       1060.600       5044.340       0.826272       0.824427
            113       1171.600       5070.840       0.812317       0.824427
            114       1166.000       5175.200       0.816123       0.824427
            115       1083.600       5037.640       0.822977       0.824427
            116       1091.200       5085.080       0.823324       0.824427
            117       1038.200       5116.980       0.831329       0.824427
            118        958.600       5185.540       0.843981       0.824427
            119       1018.600       5421.740       0.841841       0.824427
            120       1142.200       5668.980       0.832305       0.824427
            121       1129.800       5552.620       0.830930       0.824427
            122       1013.600       5579.840       0.846271       0.824427
            123        886.200       5548.780       0.862284       0.824427
            124        773.400       5068.060       0.867602       0.824427
            125        652.000       4810.400       0.880639       0.824427
            126        683.400       5094.060       0.881713       0.824427
            127        822.200       4970.180       0.858055       0.824427
            128       1120.400       4408.560       0.797358       0.824427
            129       1468.400       4115.760       0.737042       0.824427
            130       1895.200       3596.080       0.654871       0.558828
            131       2264.000       2635.400       0.537903       0.558828
            132       2457.000       2025.500       0.451868       0.426610
            133       2650.000       1945.600       0.423361       0.426610
            134       3024.000       1944.000       0.391304       0.426610
            135       3064.400       2126.560       0.409666       0.426610
            136       2957.200       2422.480       0.450302       0.426610
            137       2903.600       2771.240       0.488338       0.426610
            138       2685.200       3042.280       0.531173       0.558828
            139       2341.800       3109.820       0.570440       0.558828
            140       2370.000       2931.400       0.552948       0.558828
            141       2488.000       2741.000       0.524192       0.558828
            142       2678.000       2672.400       0.499477       0.426610
            143       2913.600       2502.040       0.462003       0.426610
            144       3076.200       2379.980       0.436199       0.426610
            145       2996.000       2347.600       0.439329       0.426610
            146       3025.200       2458.880       0.448367       0.426610
            147       3253.200       2366.680       0.421126       0.426610
            148       3220.000       2275.800       0.414098       0.426610
            149       3041.000       2238.900       0.424042       0.426610
            150       3054.400       2240.760       0.423171       0.426610
            151       2971.200       2015.280       0.404149       0.426610
            152       2709.600       2011.440       0.426059       0.426610
            153       2685.000       2170.500       0.447019       0.426610
            154       2808.400       2173.160       0.436241       0.426610
            155       2948.400       2151.560       0.421878       0.426610
            156       2957.600       2280.840       0.435404       0.426610
            157       2993.400       2223.860       0.426251       0.426610
            158       3014.800       1995.720       0.398306       0.426610
            159       3013.200       1918.080       0.388962       0.426610
            160       2791.000       2046.900       0.423097       0.426610
            161       2757.000       2212.900       0.445260       0.426610
            162       2719.000       2510.100       0.480025       0.426610
            163       2753.400       2783.660       0.502732       0.426610
            164       2865.600       2938.240       0.506258       0.426610
            165       3173.600       2883.040       0.476013       0.426610
            166       3397.000       2530.700       0.426928       0.426610
            167       3442.400       2124.760       0.381660       0.426610
            168       3605.800       1910.220       0.346304       0.426610
            169       3430.000       1753.000       0.338221       0.426610
            170       3257.200       1808.680       0.357032       0.426610
            171       3143.000       1920.700       0.379308       0.426610
            172       3209.200       2099.880       0.395526       0.426610
            173       3197.400       2110.060       0.397565       0.426610
            174       3194.400       2143.960       0.401614       0.426610
            175       3116.000       2067.400       0.398850       0.426610
            176       3094.600       2306.540       0.427047       0.426610
            177       3026.400       2273.160       0.428934       0.426610
            178       2672.200       2324.180       0.465173       0.426610
            179       2558.600       2273.740       0.470526       0.426610
            180       2498.000       2214.400       0.469909       0.426610
            181       2396.200       2068.980       0.463359       0.426610
            182       2419.800       2157.020       0.471292       0.426610
            183       2539.800       2181.820       0.462091       0.426610
            184       2753.000       2202.900       0.444500       0.426610
            185       3027.600       2191.040       0.419849       0.426610
            186       3280.800       2060.520       0.385770       0.426610
            187       3287.600       1852.840       0.360444       0.426610
            188       3258.000       1830.600       0.359745       0.426610
            189       3178.000       1773.400       0.358161       0.426610
            190       2956.400       1769.760       0.374460       0.426610
            191       2703.400       1905.060       0.413383       0.426610
            192       2515.000       1959.500       0.437926       0.426610
            193       2510.200       2034.580       0.447674       0.426610
            194       2576.400       2175.960       0.457869       0.426610
            195       2796.400       2157.760       0.435545       0.426610
            196       2916.200       2087.380       0.417177       0.426610
            197       2959.200       2149.680       0.420773       0.426610
            198       2963.200       2022.480       0.405658       0.426610
            199       2915.000       2061.700       0.414271       0.426610
            200       2731.000       2169.100       0.442664       0.426610
            201       2645.000       2254.300       0.460127       0.426610
            202       2503.400       2294.260       0.478204       0.426610
            203       2444.400       2370.360       0.492311       0.426610
            204       2467.000       2387.100       0.491770       0.426610
            205       2570.600       2096.340       0.449189       0.426610
            206       2898.800       1713.720       0.371537       0.426610
            207       3375.000       1426.900       0.297153       0.426610
            208       3696.200       1007.580       0.214206       0.096944
            209       4031.200        600.680       0.129684       0.096944
            210       4200.400        536.160       0.113196       0.096944
            211       4179.000        492.700       0.105465       0.096944
            212       4105.600        427.640       0.094334       0.096944
            213       3975.400        542.460       0.120070       0.096944
            214       3902.600        490.340       0.111620       0.096944
            215       4007.400        449.660       0.100887       0.096944
            216       3936.000        544.800       0.121585       0.096944
            217       3888.200        562.180       0.126322       0.096944
            218       3967.800        428.420       0.097452       0.096944
            219       3995.800        472.420       0.105729       0.096944
            220       4011.800        459.620       0.102791       0.096944
            221       4090.600        350.940       0.079013       0.096944
            222       4238.400        258.160       0.057413       0.096944
            223       4412.200        315.580       0.066750       0.096944
            224       4394.200        217.580       0.047179       0.096944
            225       4305.400        181.660       0.040485       0.096944
            226       4272.000        272.000       0.059859       0.096944
            227       4227.200        295.080       0.065250       0.096944
            228       4173.800        217.420       0.049512       0.096944
            229       4228.600        321.540       0.070666       0.096944
            230       4331.200        494.880       0.102543       0.096944
            231       4430.000        461.800       0.094403       0.096944
            232       4504.400        501.160       0.100121       0.096944
            233       4594.600        594.540       0.114574       0.096944
            234       4588.000        561.200       0.108988       0.096944
            235       4611.800        440.620       0.087210       0.096944
            236       4560.000        491.400       0.097280       0.096944
            237       4293.800        479.420       0.100440       0.096944
            238       4261.000        388.500       0.083557       0.096944
            239       4387.600        404.440       0.084398       0.096944
            240       4190.400        532.360       0.112722       0.096944
            241       4071.200        607.480       0.129840       0.096944
            242       4381.000        661.300       0.131150       0.096944
            243       4383.200        750.280       0.146154       0.096944
            244       4162.000        792.600       0.159973       0.096944
            245       4368.000        668.200       0.132679       0.096944
            246       4554.400        536.360       0.105360       0.096944
            247       4478.400        479.160       0.096652       0.096944
            248       4358.600        463.140       0.096052       0.096944
            249       4508.000        477.600       0.095796       0.096944
            250       4651.600        485.440       0.094498       0.096944
            251       4623.000        517.500       0.100671       0.096944
            252       4557.000        546.700       0.107118       0.096944
            253       4615.400        610.460       0.116815       0.096944
            254       4680.400        557.160       0.106378       0.096944
            255       4444.600        577.940       0.115069       0.096944
            256       4409.200        502.080       0.102230       0.096944
            257       4419.000        427.300       0.088170       0.096944
            258       4319.600        368.840       0.078670       0.096944
            259       4113.400        411.260       0.090893       0.096944
            260       4076.600        478.140       0.104976       0.096944
            261       4052.600        595.340       0.128087       0.096944
            262       4187.600        669.640       0.137864       0.096944
            263       4262.800        677.720       0.137176       0.096944
            264       4395.000        741.700       0.144392       0.096944
            265       4666.800        683.320       0.127720       0.096944
            266       4988.000        585.400       0.105035       0.096944
            267       5132.000        614.400       0.106919       0.096944
            268       5102.200        660.780       0.114659       0.096944
            269       4969.000        551.500       0.099900       0.096944
            270       4674.400        505.560       0.097599       0.096944
            271       4405.400        512.460       0.104204       0.096944
            272       4063.000        516.900       0.112863       0.096944
            273       3913.200        484.680       0.110208       0.096944
            274       3831.000        480.500       0.111446       0.096944
            275       3946.800        457.520       0.103880       0.096944
            276       4098.600        404.340       0.089795       0.096944
            277       4344.400        321.160       0.068836       0.096944
            278       4447.600        298.640       0.062921       0.096944
            279       4323.400        344.060       0.073715       0.096944
            280       4245.400        448.060       0.095465       0.096944
            281       4162.400        604.160       0.126750       0.096944
            282       3930.400        632.160       0.138554       0.096944
            283       3976.600        652.340       0.140926       0.096944
            284       4316.400        699.560       0.139467       0.096944
            285       4376.000        702.600       0.138345       0.096944
            286       4317.000        699.300       0.139406       0.096944
            287       4414.400        713.560       0.139151       0.096944
            288       4479.800        684.220       0.132498       0.096944
            289       4358.200        649.380       0.129679       0.096944
            290       4232.000        648.200       0.132822       0.096944
            291       4342.800        555.720       0.113447       0.096944
            292       4375.600        474.640       0.097859       0.096944
            293       4227.400        430.860       0.092494       0.096944
            294       4024.200        413.180       0.093114       0.096944
            295       3944.800        396.520       0.091336       0.096944
            296       3696.400        475.560       0.113990       0.096944
            297       3646.000        575.600       0.136346       0.096944
            298       3869.000        641.900       0.142300       0.096944
            299       4242.000        671.200       0.136612       0.096944
            300       4438.400        677.560       0.132440       0.096944
            301       4473.200        630.880       0.123603       0.096944
            302       4476.400        624.360       0.122405       0.096944
            303       4577.400        621.860       0.119605       0.096944
            304       4552.200        590.980       0.114906       0.096944
            305       4709.000        458.300       0.088692       0.096944
            306       4882.000        380.800       0.072357       0.096944
            307       4937.000        328.700       0.062423       0.096944
            308       4762.800        302.720       0.059761       0.096944
            309       4668.600        373.540       0.074084       0.096944
            310       4612.600        457.940       0.090314       0.096944
            311       4529.600        506.440       0.100563       0.096944
            312       4480.400        551.160       0.109541       0.096944
            313       4512.200        607.380       0.118639       0.096944
            314       4485.600        539.240       0.107315       0.096944
            315       4462.800        494.920       0.099828       0.096944
            316       4616.800        395.920       0.078983       0.096944
            317       4721.800        375.420       0.073652       0.096944
            318       4572.000        372.800       0.075392       0.096944
            319       4474.400        397.560       0.081602       0.096944
            320       4248.000        473.600       0.100305       0.096944
            321       4052.800        701.320       0.147518       0.096944
            322       4041.800        743.020       0.155287       0.096944
            323       4221.600        681.840       0.139053       0.096944
            324       4315.800        592.020       0.120628       0.096944
            325       4370.800        545.520       0.110961       0.096944
            326       4359.200        387.480       0.081632       0.096944
            327       4326.600        347.540       0.074354       0.096944
            328       4238.600        367.540       0.079793       0.096944
            329       4148.800        464.120       0.100613       0.096944
            330       4128.000        460.600       0.100379       0.096944
            331       4114.200        491.780       0.106770       0.096944
            332       3974.600        522.740       0.116233       0.096944
            333       3961.600        462.840       0.104610       0.096944
            334       4093.200        356.680       0.080155       0.096944
            335       4082.000        445.000       0.098299       0.096944
            336       4066.800        452.720       0.100170       0.096944
            337       4076.200        439.380       0.097303       0.096944
            338       3972.000        499.800       0.111767       0.096944
            339       3908.200        546.180       0.122616       0.096944
            340       4148.400        542.160       0.115585       0.096944
            341       4306.600        576.340       0.118031       0.096944
            342       4320.000        548.800       0.112718       0.096944
            343       4407.000        543.700       0.109823       0.096944
            344       4484.800        514.520       0.102918       0.096944
            345       4556.000        345.800       0.070546       0.096944
            346       4522.800        303.920       0.062966       0.096944
            347       4652.600        323.540       0.065018       0.096944
            348       4856.800        284.720       0.055377       0.096944
            349       5002.400        238.960       0.045591       0.096944
            350       4829.800        234.020       0.046214       0.096944
            351       4849.600        144.040       0.028845       0.096944
            352       4887.200        115.880       0.023162       0.096944
            353       4890.800         73.920       0.014889       0.096944
            354       4924.600         35.340       0.007125       0.096944
            355       5076.200         56.980       0.011100       0.096944
            356       5069.400         83.460       0.016197       0.096944
            357       4899.800        -42.980      -0.008849       0.096944
            358       4505.000         14.700       0.003252       0.096944
            359       4096.000        108.000       0.025690       0.096944
            360       3828.400        159.560       0.040010       0.096944
            361       3787.800        278.620       0.068517       0.096944
            362       3705.800        541.820       0.127558       0.096944
            363       3762.600        566.740       0.130907       0.096944
            364       3945.400        561.060       0.124501       0.096944
            365       3988.600        572.340       0.125487       0.096944
            366       3912.200        569.380       0.127049       0.096944
            367       3949.000        402.100       0.092413       0.096944
            368       4188.000        381.800       0.083549       0.096944
            369       4069.400        474.860       0.104497       0.096944
            370       4046.000        522.800       0.114428       0.096944
            371       4071.400        421.060       0.093726       0.096944
            372       4239.800        405.820       0.087355       0.096944
            373       4212.600        470.740       0.100514       0.096944
            374       4266.200        394.380       0.084620       0.096944
            375       4129.400        344.660       0.077035       0.096944
            376       3959.400        428.260       0.097606       0.096944
            377       3754.800        490.520       0.115544       0.096944
            378       3794.200        420.780       0.099830       0.096944
            379       3854.200        411.780       0.096526       0.096944
            380       3951.600        474.240       0.107153       0.096944
            381       3982.200        475.580       0.106685       0.096944
            382       4124.400        434.760       0.095360       0.096944
            383       3929.200        462.680       0.105349       0.096944
            384       3885.000        448.900       0.103579       0.096944
            385       4029.000        331.900       0.076108       0.096944
            386       4331.800        260.020       0.056627       0.096944
            387       4309.400        212.860       0.047069       0.096944
            388       4381.800        232.020       0.050288       0.096944
            389       4477.200        228.480       0.048554       0.096944
            390       4525.600        175.440       0.037319       0.096944
            391       4415.600        122.440       0.026981       0.096944
            392       4301.600        173.640       0.038800       0.096944
            393       4190.600        118.740       0.027554       0.096944
            394       4040.200        159.780       0.038043       0.096944
            395       3921.200        318.080       0.075032       0.096944
            396       3923.800        425.420       0.097815       0.096944
            397       4037.800        474.220       0.105101       0.096944
            398       4073.000        581.900       0.125008       0.096944
            399       4006.600        665.340       0.142412       0.096944
            400       3923.000        711.700       0.153559       0.096944
