# Supplementary material for: The role of auxiliary domains in modulating CHD4 activity suggests mechanistic commonality between enzyme families
Source: Nat Commun. 2022 Dec 6;13:7524. doi: 10.1038/s41467-022-35002-0 (PMC9726900; doi:10.1038/s41467-022-35002-0)
Supplement: Supplementary file 6 — source data [file 41467_2022_35002_MOESM6_ESM.zip › smFRET_Source_data/figure_7A/A/CHD4(1-1230) 10uM ATP 200ms/1_PATH (2).dat]

              1        819.287       1147.072       0.583348       0.561734
              2        873.287       1370.872       0.610862       0.561734
              3        777.687       1673.232       0.682696       0.712913
              4        709.687       1655.832       0.699987       0.712913
              5        713.887       1557.612       0.685720       0.712913
              6        636.087       1538.392       0.707476       0.712913
              7        675.687       1651.232       0.709622       0.712913
              8        696.887       1767.712       0.717241       0.712913
              9        685.887       1858.012       0.730380       0.712913
             10        624.687       1862.532       0.748841       0.712913
             11        717.487       1864.052       0.722070       0.712913
             12        620.687       1767.132       0.740061       0.712913
             13        611.087       1614.492       0.725426       0.712913
             14        584.687       1609.532       0.733533       0.712913
             15        652.887       1634.912       0.714622       0.712913
             16        662.287       1651.772       0.713799       0.712913
             17        874.087       1731.592       0.664545       0.712913
             18        917.287       1811.672       0.663869       0.712913
             19        863.287       1789.672       0.674595       0.712913
             20        781.887       1784.412       0.695325       0.712913
             21        639.087       1837.292       0.741927       0.712913
             22        454.687       1795.132       0.797901       0.712913
             23        614.287       1599.772       0.722552       0.712913
             24        833.687       1572.632       0.653543       0.712913
             25        780.487       1659.752       0.680160       0.712913
             26        737.687       1696.032       0.696889       0.712913
             27        756.287       1754.372       0.698770       0.712913
             28        499.887       1883.612       0.790272       0.712913
             29        372.687       2016.332       0.844000       0.712913
             30        644.687       1909.932       0.747639       0.712913
             31        852.087       1677.792       0.663191       0.712913
             32        867.287       1602.272       0.648809       0.712913
             33        884.887       1611.712       0.645563       0.712913
             34        935.287       1557.472       0.624799       0.712913
             35        867.887       1582.212       0.645775       0.712913
             36        779.487       1607.852       0.673491       0.712913
             37        898.687       1622.532       0.643551       0.712913
             38        951.687       1555.432       0.620406       0.712913
             39        675.887       1402.212       0.674757       0.712913
             40        519.887       1436.012       0.734195       0.712913
             41        559.287       1555.672       0.735557       0.712913
             42        435.687       1565.632       0.782300       0.712913
             43        387.087       1675.292       0.812311       0.712913
             44        563.487       1865.652       0.768030       0.712913
             45        480.287       1760.772       0.785688       0.712913
             46        487.287       1688.072       0.775997       0.712913
             47        536.887       1787.712       0.769041       0.712913
             48        521.487       1840.852       0.779250       0.712913
             49        538.087       1815.392       0.771365       0.712913
             50        656.487       1903.952       0.743604       0.712913
             51        816.687       1923.332       0.701941       0.712913
             52       1149.487       1874.252       0.619846       0.561734
             53       1507.687       1894.032       0.556787       0.561734
             54       1494.687       1946.732       0.565677       0.561734
             55       1444.887       2042.512       0.585684       0.561734
             56       1235.087       2224.492       0.642995       0.712913
             57        954.687       2106.132       0.688094       0.712913
             58        713.487       1913.452       0.728396       0.712913
             59        637.687       1687.832       0.725787       0.712913
             60        723.487       1561.052       0.683312       0.712913
             61        844.687       1394.132       0.622709       0.712913
             62        750.287       1420.172       0.654319       0.712913
             63        687.687       1464.832       0.680520       0.712913
             64        872.887       1513.912       0.634286       0.712913
             65       1078.287       1472.772       0.577318       0.561734
             66       1231.887       1481.212       0.545948       0.561734
             67       1246.087       1580.992       0.559232       0.561734
             68       1197.887       1664.012       0.581436       0.561734
             69       1042.087       1736.392       0.624943       0.561734
             70        700.887       1781.312       0.717635       0.712913
             71        324.887       1798.512       0.846997       0.712913
             72        310.687       1782.332       0.851560       0.712913
             73        375.687       1695.432       0.818607       0.712913
             74        454.087       1554.192       0.773893       0.712913
             75        732.287       1408.372       0.657915       0.712913
             76        873.887       1249.212       0.588391       0.561734
             77       1071.087       1070.692       0.499908       0.561734
             78       1104.887        949.112       0.462080       0.438232
             79       1064.287        948.772       0.471309       0.438232
             80        995.687        929.632       0.482846       0.438232
             81       1214.887        934.312       0.434726       0.438232
             82       1216.287        920.972       0.430913       0.438232
             83       1449.687        935.632       0.392246       0.438232
             84       1638.687        863.732       0.345159       0.340293
             85       1566.687        842.332       0.349658       0.340293
             86       1366.887        796.512       0.368176       0.340293
             87       1336.687        742.132       0.356997       0.340293
             88       1129.887        639.012       0.361248       0.340293
             89        990.087        587.592       0.372441       0.340293
             90        940.487        633.352       0.402425       0.438232
             91        880.287        626.572       0.415813       0.438232
             92        764.687        557.732       0.421751       0.438232
             93        724.687        487.732       0.402280       0.438232
             94        654.487        562.952       0.462407       0.438232
             95        706.287        423.972       0.375111       0.340293
             96        875.887        410.612       0.319170       0.340293
             97        979.687        410.432       0.295250       0.340293
             98       1143.087        476.492       0.294207       0.340293
             99       1422.287        384.572       0.212840       0.241862
            100       1549.887        411.412       0.209765       0.241862
            101       1559.887        395.812       0.202389       0.241862
            102       1524.887        473.912       0.237098       0.241862
            103       1522.887        513.912       0.252314       0.241862
            104       1338.287        619.372       0.316384       0.340293
            105       1259.687        651.232       0.340795       0.340293
            106       1142.087        623.192       0.353028       0.340293
            107       1160.287        571.372       0.329956       0.340293
            108        921.487        532.252       0.366126       0.340293
            109        770.887        484.912       0.386138       0.340293
            110        773.687        485.432       0.385533       0.340293
            111        788.287        482.772       0.379819       0.340293
            112        752.487        498.952       0.398703       0.340293
            113        810.687        466.132       0.365073       0.340293
            114        895.287        423.072       0.320908       0.340293
            115        792.287        375.572       0.321590       0.340293
            116        780.487        355.552       0.312975       0.340293
            117        728.287        356.972       0.328928       0.340293
            118        771.687        375.632       0.327400       0.340293
            119        908.287        429.572       0.321089       0.340293
            120       1042.087        488.792       0.319288       0.340293
            121       1130.087        523.792       0.316705       0.340293
            122       1043.487        522.652       0.333720       0.340293
            123       1076.287        481.772       0.309213       0.340293
            124        919.487        408.052       0.307375       0.340293
            125        729.887        410.412       0.359916       0.340293
            126        563.687        473.032       0.456278       0.438232
            127        719.887        543.212       0.430063       0.438232
            128        692.487        639.752       0.480208       0.438232
            129        736.887        644.712       0.466642       0.438232
            130        859.687        610.032       0.415067       0.438232
            131        912.087        641.392       0.412875       0.438232
            132        776.887        628.512       0.447213       0.438232
            133        583.687        623.032       0.516303       0.561734
            134        527.687        727.632       0.579639       0.561734
            135        742.087        794.192       0.516958       0.561734
            136        733.287        818.872       0.527570       0.561734
            137        635.887        923.812       0.592302       0.561734
            138        722.287       1024.372       0.586475       0.561734
            139        834.487        956.952       0.534181       0.561734
            140        665.087        875.292       0.568232       0.561734
            141        786.487        788.752       0.500719       0.561734
            142       1091.887        584.612       0.348710       0.340293
            143       1178.687        369.332       0.238584       0.241862
            144       1124.487        332.152       0.228026       0.241862
            145       1239.287        392.472       0.240521       0.241862
            146       1178.287        433.172       0.268807       0.241862
            147       1056.087        459.392       0.303133       0.340293
            148       1036.487        545.352       0.344758       0.340293
            149        947.087        706.092       0.427112       0.438232
            150        721.687        834.432       0.536226       0.561734
            151        554.287        818.172       0.596136       0.561734
            152        605.687        791.032       0.566350       0.561734
            153        686.487        797.952       0.537545       0.561734
            154        696.887        728.312       0.511025       0.561734
            155        732.887        697.512       0.487635       0.438232
            156        837.287        665.872       0.442982       0.438232
            157        663.487        628.052       0.486282       0.438232
            158        558.087        604.192       0.519834       0.438232
            159        728.087        448.192       0.381025       0.340293
            160        711.687        290.632       0.289960       0.340293
            161        714.287        349.972       0.328841       0.340293
            162        930.887        507.312       0.352741       0.340293
            163       1032.287        510.772       0.331013       0.340293
            164        806.287        593.372       0.423940       0.438232
            165        827.087        591.892       0.417125       0.438232
            166        898.087        584.592       0.394281       0.438232
            167        813.087        552.492       0.404584       0.438232
            168        772.887        599.312       0.436753       0.438232
            169        852.687        660.332       0.436433       0.438232
            170        744.887        703.112       0.485575       0.438232
            171        559.087        632.092       0.530644       0.561734
            172        438.487        693.352       0.612589       0.561734
            173        523.687        736.832       0.584547       0.561734
            174        486.687        797.932       0.621143       0.561734
            175        508.487        865.552       0.629933       0.561734
            176        634.687        940.532       0.597080       0.561734
            177        714.487        857.352       0.545445       0.561734
            178        729.287        804.672       0.524572       0.561734
            179        666.087        687.992       0.508089       0.561734
            180        515.087        570.892       0.525693       0.561734
            181        381.887        470.412       0.551933       0.561734
            182        315.087        451.692       0.589077       0.561734
            183         53.687        356.632       0.869158       0.712913
            184        123.087        305.292       0.712668       0.712913
            185        302.887        418.312       0.580023       0.561734
            186        241.687        463.232       0.657142       0.561734
            187        303.287        451.472       0.598167       0.561734
            188        485.487        559.852       0.535570       0.561734
            189        644.287        623.372       0.491751       0.438232
            190        732.287        526.572       0.418293       0.438232
            191        893.887        548.612       0.380321       0.340293
            192       1005.487        580.252       0.365919       0.340293
            193       1174.687        498.732       0.298032       0.340293
            194       1263.887        404.212       0.242319       0.241862
            195       1444.487        348.752       0.194482       0.241862
            196       1454.087        318.592       0.179723       0.241862
            197       1313.287        376.272       0.222704       0.241862
            198       1153.887        481.412       0.294388       0.340293
            199        911.487        660.252       0.420077       0.438232
            200        679.287        741.272       0.521817       0.438232
            201        728.887        728.112       0.499734       0.438232
            202        894.487        696.152       0.437656       0.438232
            203        879.087        628.092       0.416734       0.438232
            204        857.287        567.472       0.398293       0.438232
            205        808.087        638.992       0.441574       0.438232
            206        733.087        784.492       0.516937       0.561734
            207        560.487        842.552       0.600519       0.561734
            208        584.487        848.152       0.592021       0.561734
            209        669.487        822.052       0.551144       0.561734
            210        631.087        705.292       0.527764       0.561734
            211        665.887        538.412       0.447075       0.438232
            212        787.487        379.052       0.324937       0.340293
            213        682.887        329.712       0.325610       0.340293
            214        636.887        316.912       0.332263       0.340293
            215        689.887        394.612       0.363866       0.340293
            216        644.687        470.532       0.421919       0.438232
            217        541.887        497.812       0.478804       0.438232
            218        563.687        516.832       0.478318       0.438232
            219        393.087        641.692       0.620125       0.561734
            220        233.087        651.492       0.736500       0.712913
            221        315.287        577.272       0.646761       0.712913
            222        406.287        640.772       0.611973       0.561734
            223        577.887        672.612       0.537875       0.561734
            224        956.887        550.312       0.365122       0.340293
            225       1322.687        515.332       0.280374       0.340293
            226       1304.887        570.312       0.304134       0.340293
            227       1276.487        521.152       0.289909       0.340293
            228       1179.287        519.072       0.305632       0.340293
            229       1017.087        609.692       0.374785       0.340293
            230        827.687        703.632       0.459494       0.438232
            231        849.087        739.692       0.465573       0.438232
            232        745.087        817.492       0.523168       0.561734
            233        534.687        868.932       0.619066       0.561734
            234        515.887        815.212       0.612435       0.561734
            235        675.687        732.232       0.520081       0.561734
            236        819.487        655.852       0.444543       0.438232
            237       1026.287        566.172       0.355533       0.340293
            238       1200.887        456.712       0.275526       0.241862
            239       1275.687        383.832       0.231291       0.241862
            240       1341.287        324.272       0.194693       0.241862
            241       1294.887        390.512       0.231703       0.241862
            242       1096.487        456.552       0.293973       0.340293
            243        885.287        528.672       0.373895       0.340293
            244        839.087        590.292       0.412971       0.438232
            245        937.687        653.432       0.410675       0.438232
            246        955.287        567.072       0.372496       0.340293
            247        918.287        472.972       0.339960       0.340293
            248        987.887        464.012       0.319590       0.340293
            249       1009.887        448.012       0.307300       0.340293
            250        734.287        472.772       0.391673       0.438232
            251        611.287        534.672       0.466572       0.438232
            252        646.487        663.552       0.506513       0.438232
            253        784.887        744.912       0.486935       0.438232
            254        677.287        872.072       0.562860       0.561734
            255        573.887        856.212       0.598708       0.561734
            256        627.287        836.272       0.571396       0.561734
            257        588.887        787.112       0.572030       0.561734
            258        465.487        712.652       0.604896       0.561734
            259        575.887        547.212       0.487234       0.561734
            260        563.287        542.672       0.490680       0.561734
            261        448.087        551.992       0.551948       0.561734
            262        608.887        469.512       0.435379       0.438232
            263        761.687        400.832       0.344796       0.438232
            264        753.887        570.212       0.430642       0.438232
            265        782.887        588.512       0.429133       0.438232
            266        692.287        620.372       0.472607       0.438232
            267        640.487        590.552       0.479718       0.438232
            268        661.687        560.432       0.458574       0.438232
            269        867.687        358.832       0.292561       0.241862
            270        895.287        284.472       0.241127       0.241862
            271       1020.687        196.532       0.161460       0.241862
            272        963.287        277.472       0.223631       0.241862
            273        830.687        458.932       0.355866       0.340293
            274        586.687        531.732       0.475432       0.438232
            275        645.887        569.212       0.468449       0.438232
            276        613.087        589.692       0.490275       0.438232
            277        633.887        564.212       0.470923       0.438232
            278        702.487        526.952       0.428612       0.438232
            279        689.487        535.252       0.437034       0.438232
            280        655.087        501.092       0.433404       0.438232
            281        693.887        484.412       0.411111       0.438232
            282        790.887        509.912       0.391999       0.438232
            283        738.287        474.572       0.391284       0.438232
            284        674.087        533.992       0.442018       0.438232
            285        729.287        617.672       0.458568       0.438232
            286        605.687        672.832       0.526259       0.561734
            287        506.087        653.792       0.563673       0.561734
            288        580.087        663.792       0.533647       0.561734
            289        720.087        623.392       0.464013       0.438232
            290        769.087        523.492       0.404998       0.438232
            291        885.887        490.212       0.356233       0.438232
            292        787.287        533.072       0.403733       0.438232
            293        726.487        490.152       0.402874       0.438232
            294        648.087        493.792       0.432438       0.438232
            295        501.487        579.052       0.535892       0.561734
            296        363.287        622.472       0.631465       0.561734
            297        383.887        562.612       0.594414       0.561734
            298        462.087        529.592       0.534036       0.561734
            299        459.687        440.632       0.489418       0.438232
            300        476.287        367.972       0.435852       0.438232
            301        594.687        361.132       0.377825       0.438232
            302        658.487        422.952       0.391101       0.438232
            303        658.887        457.112       0.409599       0.438232
            304        647.887        500.812       0.435982       0.438232
            305        661.287        586.072       0.469850       0.438232
            306        685.687        536.032       0.438752       0.438232
            307        768.887        455.912       0.372234       0.438232
            308        689.487        477.652       0.409250       0.438232
            309        679.687        495.632       0.421700       0.438232
            310        726.687        435.132       0.374527       0.438232
            311        667.487        581.252       0.465471       0.438232
            312        503.087        698.092       0.581172       0.561734
            313        381.887        729.012       0.656236       0.712913
            314        302.087        751.992       0.713412       0.712913
            315        200.487        745.952       0.788167       0.712913
            316        266.887        613.712       0.696926       0.712913
            317        404.087        513.192       0.559472       0.561734
            318        684.687        499.532       0.421824       0.438232
            319        864.887        410.912       0.322082       0.340293
            320       1074.487        342.752       0.241845       0.241862
            321       1097.487        315.252       0.223150       0.241862
            322       1047.887        384.212       0.268286       0.241862
            323        896.087        468.792       0.343468       0.340293
            324        864.287        499.772       0.366386       0.340293
            325        761.687        528.832       0.409782       0.438232
            326        722.687        552.532       0.433284       0.438232
            327        688.887        545.312       0.441835       0.438232
            328        778.487        407.352       0.343514       0.340293
            329        871.087        403.292       0.316462       0.340293
            330        852.687        455.532       0.348208       0.340293
            331        819.687        454.432       0.356664       0.340293
            332        853.287        399.672       0.318983       0.340293
            333        838.287        396.772       0.321258       0.340293
            334        631.087        364.492       0.366111       0.340293
            335        581.887        294.212       0.335821       0.340293
            336        747.687        381.432       0.337814       0.340293
            337        897.887        423.612       0.320554       0.340293
            338        950.887        363.912       0.276781       0.241862
            339       1077.287        361.672       0.251343       0.241862
            340       1221.087        389.292       0.241739       0.241862
            341       1107.287        293.872       0.209735       0.241862
            342       1010.887        271.512       0.211722       0.241862
            343        961.687        400.832       0.294185       0.340293
            344        932.887        467.512       0.333842       0.340293
            345        714.287        501.172       0.412332       0.438232
            346        634.287        600.972       0.486515       0.438232
            347        636.287        679.372       0.516374       0.561734
            348        437.287        595.272       0.576502       0.561734
            349        193.687        577.032       0.748693       0.712913
            350        233.887        544.412       0.699490       0.712913
