# Supplementary material for: The role of auxiliary domains in modulating CHD4 activity suggests mechanistic commonality between enzyme families
Source: Nat Commun. 2022 Dec 6;13:7524. doi: 10.1038/s41467-022-35002-0 (PMC9726900; doi:10.1038/s41467-022-35002-0)
Supplement: Supplementary file 6 — source data [file 41467_2022_35002_MOESM6_ESM.zip › smFRET_Source_data/figure_7A/A/CHD4(1-1230) 10uM ATP 200ms/14_PATH.dat]

              1        821.552       4409.223       0.842939       0.847717
              2        792.156       4628.742       0.853870       0.847717
              3        798.870       4497.581       0.849169       0.847717
              4        777.050       4661.841       0.857131       0.847717
              5        597.500       4704.225       0.887301       0.847717
              6        655.489       4492.502       0.872671       0.847717
              7        704.434       4511.793       0.864953       0.847717
              8        684.270       4521.500       0.868556       0.847717
              9        695.642       4317.527       0.861237       0.847717
             10        756.390       4518.995       0.856619       0.847717
             11        783.291       4728.600       0.857891       0.847717
             12        749.179       4593.600       0.859777       0.847717
             13        713.718       4201.507       0.854794       0.847717
             14        475.986       4117.036       0.896368       0.847717
             15        393.859       4070.596       0.911779       0.847717
             16        764.958       4139.621       0.844032       0.847717
             17        592.996       4124.767       0.874306       0.847717
             18        803.348       4020.850       0.833475       0.847717
             19        716.932       4262.301       0.856016       0.847717
             20        551.762       4158.071       0.882849       0.847717
             21        887.598       4089.494       0.821663       0.847717
             22        930.909       4273.078       0.821116       0.847717
             23        934.252       4172.995       0.817073       0.847717
             24        959.078       4312.176       0.818055       0.847717
             25        910.651       4288.157       0.824835       0.847717
             26        826.286       4228.222       0.836525       0.847717
             27        731.445       4454.000       0.858943       0.847717
             28        939.623       4156.551       0.815622       0.847717
             29       1233.309       4154.438       0.771090       0.847717
             30        946.215       4327.553       0.820581       0.847717
             31        960.330       4529.384       0.825067       0.847717
             32        871.033       4556.200       0.839507       0.847717
             33        639.466       3784.449       0.855452       0.847717
             34        810.096       3675.664       0.819407       0.847717
             35        800.538       3961.938       0.831907       0.847717
             36        800.805       3793.284       0.825688       0.847717
             37        627.669       3613.930       0.852021       0.847717
             38        773.868       3651.459       0.825127       0.847717
             39        769.897       3787.475       0.831066       0.847717
             40        948.967       3666.600       0.794399       0.847717
             41        824.172       3777.000       0.820878       0.847717
             42        853.735       3755.304       0.814769       0.847717
             43        857.632       4924.333       0.851671       0.847717
             44        583.284       4524.428       0.885803       0.847717
             45        691.578       4280.104       0.860897       0.847717
             46        658.510       4203.284       0.864554       0.847717
             47        848.086       4398.349       0.838350       0.847717
             48        797.523       4203.531       0.840529       0.847717
             49        648.488       4387.001       0.871217       0.847717
             50        881.000       3911.150       0.816158       0.847717
             51        833.366       4177.813       0.833699       0.847717
             52        905.142       4060.253       0.817710       0.847717
             53        868.320       3817.151       0.814678       0.847717
             54        928.475       4053.923       0.813649       0.847717
             55        676.347       4199.755       0.861293       0.847717
             56        859.663       4065.833       0.825467       0.847717
             57        259.396       4113.530       0.940681       0.849673
             58        361.221       4452.170       0.924955       0.849673
             59        686.308       4166.025       0.858561       0.849673
             60        250.000       4124.069       0.942845       0.849673
             61        350.157       4203.643       0.923107       0.849673
             62        972.418       4544.230       0.823730       0.847717
             63        901.949       4462.949       0.831880       0.847717
             64        886.746       4208.828       0.825977       0.847717
             65        984.076       4152.100       0.808403       0.847717
             66       1027.860       5087.534       0.831923       0.847717
             67        964.262       4364.537       0.819047       0.847717
             68        903.664       4718.704       0.839273       0.847717
             69        779.691       4685.439       0.857333       0.847717
             70        962.858       3999.718       0.805976       0.847717
             71        912.431       3877.046       0.809493       0.847717
             72        851.155       4566.091       0.842880       0.847717
             73        926.084       3922.000       0.808979       0.847717
             74       1049.139       3913.504       0.788593       0.847717
             75       1012.072       3945.261       0.795843       0.847717
             76        682.398       3875.452       0.850281       0.847717
             77        936.938       3820.227       0.803047       0.847717
             78       1141.959       3743.575       0.766257       0.847717
             79        988.626       4077.449       0.804854       0.847717
             80        986.812       4464.978       0.818993       0.847717
             81        977.753       4420.253       0.818868       0.847717
             82       1006.207       4324.954       0.811259       0.847717
             83        972.401       4547.283       0.823830       0.847717
             84       1014.996       4414.726       0.813067       0.847717
             85        929.033       4425.916       0.826509       0.847717
             86        978.494       4462.411       0.820160       0.847717
             87        918.054       4255.704       0.822556       0.847717
             88        791.491       4995.453       0.863228       0.847717
             89        965.973       5022.627       0.838698       0.847717
             90        782.577       5032.039       0.865412       0.847717
             91        930.282       5010.263       0.843401       0.847717
             92       1306.605       5022.933       0.793570       0.847717
             93        861.180       4629.003       0.843142       0.847717
             94       1023.843       4884.234       0.826705       0.847717
             95       1619.365       4704.838       0.743942       0.849673
             96       1414.743       4359.400       0.754987       0.849673
             97       1082.827       5682.080       0.839935       0.847717
             98       1133.980       5571.635       0.830891       0.847717
             99        775.219       5828.128       0.882602       0.847717
            100       1099.171       5011.601       0.820126       0.847717
            101        962.168       5645.303       0.854382       0.847717
            102       1207.714       5398.302       0.817180       0.847717
            103        963.135       5324.485       0.846820       0.847717
            104       1067.424       5209.225       0.829937       0.847717
            105        833.119       5285.553       0.863840       0.847717
            106       1027.680       4878.150       0.825989       0.847717
            107        727.688       5126.382       0.875695       0.847717
            108        850.870       5006.100       0.854725       0.847717
            109        697.562       5089.809       0.879468       0.847717
            110        799.895       4924.500       0.860266       0.847717
            111        667.454       5528.279       0.892272       0.847717
            112        766.754       4832.395       0.863059       0.847717
            113        780.919       5220.465       0.869877       0.847717
            114        820.983       4254.999       0.838261       0.847717
            115        731.858       5107.602       0.874670       0.847717
            116        945.038       5161.250       0.845235       0.847717
            117        713.471       4910.260       0.873132       0.847717
            118        825.501       4441.452       0.843268       0.847717
            119        888.250       4636.425       0.839221       0.847717
            120        862.725       5108.870       0.855529       0.847717
            121        881.238       4728.656       0.842914       0.847717
            122       1125.760       5477.100       0.829504       0.847717
            123        877.191       4766.310       0.844566       0.847717
            124       1105.768       5000.203       0.818904       0.847717
            125        992.711       5589.372       0.849180       0.847717
            126       1091.935       4754.550       0.813232       0.847717
            127       1064.752       5026.888       0.825211       0.847717
            128        998.378       5197.913       0.838875       0.847717
            129       1100.393       4727.686       0.811191       0.847717
            130       1029.560       4716.417       0.820821       0.847717
            131       1128.625       5173.254       0.820907       0.847717
            132       1024.360       4886.925       0.826711       0.847717
            133       1101.373       5010.068       0.819785       0.847717
            134       1029.104       4958.242       0.828120       0.847717
            135        832.693       5052.431       0.858509       0.847717
            136        911.718       4901.050       0.843153       0.847717
            137        914.847       5188.028       0.850096       0.847717
            138        785.658       4834.975       0.860219       0.847717
            139        990.266       5017.174       0.835160       0.847717
            140        871.875       5045.987       0.852671       0.847717
            141        869.501       4939.179       0.850310       0.847717
            142        561.000       4083.055       0.879200       0.847717
            143        899.257       5114.825       0.850475       0.847717
            144        819.109       4932.131       0.857577       0.847717
            145        898.914       4743.889       0.840697       0.847717
            146        786.839       4642.983       0.855089       0.847717
            147        967.797       4985.685       0.837440       0.847717
            148        982.293       5008.436       0.836031       0.847717
            149       1007.973       5011.439       0.832546       0.847717
            150        903.279       5070.766       0.848799       0.847717
            151        940.665       4856.500       0.837737       0.847717
            152       1136.500       4952.351       0.813347       0.847717
            153        919.352       5028.030       0.845419       0.847717
            154        937.540       5116.572       0.845140       0.847717
            155        988.883       5053.918       0.836354       0.847717
            156       1094.685       5009.673       0.820672       0.847717
            157       1146.409       5184.751       0.818926       0.847717
            158       1087.265       5253.390       0.828525       0.847717
            159        695.162       4950.828       0.876875       0.847717
            160        701.011       5096.488       0.879084       0.847717
            161        704.910       5009.595       0.876645       0.847717
            162        715.009       4954.209       0.873879       0.847717
            163        669.079       4910.561       0.880086       0.847717
            164        714.038       4671.600       0.867418       0.847717
            165        703.616       5035.469       0.877399       0.847717
            166        914.227       4963.737       0.844465       0.847717
            167        694.518       4914.088       0.876169       0.847717
            168        858.489       5022.814       0.854031       0.847717
            169        676.006       5382.400       0.888418       0.847717
            170        769.854       4996.442       0.866491       0.847717
            171        857.007       4796.600       0.848414       0.847717
            172        979.518       4727.313       0.828361       0.847717
            173        977.223       4920.084       0.834293       0.847717
            174       1003.777       5017.862       0.833305       0.847717
            175        977.314       4975.596       0.835826       0.847717
            176        988.696       4917.516       0.832601       0.847717
            177        720.432       4764.046       0.868642       0.847717
            178        786.326       5536.805       0.875643       0.847717
            179        870.831       5082.274       0.853718       0.847717
            180        777.962       4773.206       0.859856       0.847717
            181        760.091       4838.737       0.864241       0.847717
            182        705.851       4839.625       0.872716       0.847717
            183        789.594       4622.212       0.854098       0.847717
            184        699.510       4909.468       0.875287       0.847717
            185        736.202       4690.381       0.864334       0.847717
            186        809.633       4430.277       0.845487       0.847717
            187        967.997       4721.881       0.829874       0.847717
            188        734.281       4877.295       0.869149       0.847717
            189        777.554       4757.875       0.859531       0.847717
            190        870.971       4757.637       0.845260       0.847717
            191        728.952       4762.384       0.867254       0.847717
            192        617.768       5242.300       0.894580       0.847717
            193        756.504       5050.714       0.869730       0.847717
            194        867.612       4829.089       0.847699       0.847717
            195        762.862       5078.354       0.869400       0.847717
            196        704.254       4909.267       0.874543       0.847717
            197        735.031       4864.505       0.868734       0.847717
            198        962.519       4836.018       0.834007       0.847717
            199        959.749       4430.775       0.821956       0.847717
            200        734.553       5052.997       0.873080       0.847717
            201        820.302       5426.490       0.868684       0.847717
            202        865.764       4851.059       0.848559       0.847717
            203        768.203       5222.606       0.871770       0.847717
            204       1087.220       4901.851       0.818466       0.847717
            205        962.596       4965.172       0.837612       0.847717
            206       1031.834       4711.029       0.820328       0.847717
            207        874.167       4837.650       0.846955       0.847717
            208        398.660       4778.215       0.922992       0.849673
            209        559.081       4597.717       0.891584       0.849673
            210        397.026       4723.088       0.922458       0.849673
            211        335.826       4813.144       0.934778       0.849673
            212        712.703       4873.821       0.872425       0.847717
            213        711.375       4638.338       0.867026       0.847717
            214        714.691       3936.212       0.846333       0.847717
            215        801.419       4055.450       0.834993       0.847717
            216        604.375       3994.830       0.868591       0.847717
            217        711.573       3935.500       0.846877       0.847717
            218        869.183       4023.300       0.822343       0.847717
            219        934.511       5111.802       0.845441       0.847717
            220        979.961       5196.326       0.841335       0.847717
            221        993.674       4831.108       0.829406       0.847717
            222        687.616       5116.493       0.881529       0.847717
            223        978.833       4965.782       0.835341       0.847717
            224        784.647       5004.700       0.864467       0.847717
            225        869.932       5151.098       0.855518       0.847717
            226        857.818       5070.314       0.855297       0.847717
            227        659.634       5110.686       0.885685       0.847717
            228        974.708       5475.835       0.848895       0.847717
            229       1031.746       5567.390       0.843654       0.847717
            230        756.036       5290.149       0.874957       0.847717
            231        886.651       5199.885       0.854326       0.847717
            232        924.790       4502.824       0.829614       0.847717
            233        958.751       4732.600       0.831542       0.847717
            234        989.185       4555.950       0.821612       0.847717
            235        950.257       4643.051       0.830108       0.847717
            236        947.912       4923.275       0.838548       0.847717
            237        978.992       4918.745       0.834005       0.847717
            238        898.446       4700.207       0.839525       0.847717
            239        963.854       4529.752       0.824550       0.847717
            240        970.448       4766.943       0.830856       0.847717
            241        906.036       4595.911       0.835324       0.847717
            242        964.320       4811.185       0.833033       0.847717
            243        962.401       5070.811       0.840483       0.847717
            244        891.323       4698.249       0.840538       0.847717
            245        977.070       4831.372       0.831785       0.847717
            246        953.667       4927.731       0.837850       0.847717
            247        959.918       4810.213       0.833640       0.847717
            248        890.603       4963.359       0.847863       0.847717
            249        924.094       4922.010       0.841930       0.847717
            250        959.255       4696.825       0.830403       0.847717
            251        913.125       4767.202       0.839248       0.847717
            252        814.232       4974.223       0.859335       0.847717
            253        841.258       5390.926       0.865014       0.847717
            254        904.755       4836.428       0.842410       0.847717
            255        627.812       5297.924       0.894053       0.847717
            256        850.049       4823.950       0.850185       0.847717
            257        731.720       4620.766       0.863293       0.847717
            258        820.092       4996.014       0.858996       0.847717
            259        834.573       4841.635       0.852970       0.847717
            260        744.867       4717.550       0.863638       0.847717
            261        820.767       4270.100       0.838777       0.847717
            262        916.875       3715.406       0.802068       0.847717
            263       1032.034       4235.947       0.804093       0.847717
            264        736.499       3588.851       0.829725       0.847717
            265        882.969       4764.339       0.843648       0.847717
            266        914.347       4899.035       0.842717       0.847717
            267        758.024       4896.150       0.865936       0.847717
            268        888.333       4976.333       0.848528       0.847717
            269        691.895       5135.500       0.881269       0.847717
            270        866.229       4374.863       0.834724       0.847717
            271        888.577       4896.647       0.846406       0.847717
            272        955.374       5138.429       0.843222       0.847717
            273        874.230       5125.430       0.854287       0.847717
            274        879.158       5249.888       0.856559       0.847717
            275        788.835       3955.802       0.833742       0.847717
            276       1039.338       3770.581       0.783918       0.847717
            277        965.112       4282.308       0.816079       0.847717
            278        758.892       4580.777       0.857877       0.847717
            279       1063.794       4019.025       0.790708       0.847717
            280       1057.883       3839.490       0.783990       0.847717
            281        844.472       4610.474       0.845191       0.847717
            282        819.148       4540.879       0.847175       0.847717
            283        865.351       4693.558       0.844331       0.847717
            284        845.963       4707.192       0.847661       0.847717
            285        971.187       4468.350       0.821458       0.847717
            286        925.205       4830.993       0.839268       0.847717
            287        909.722       4282.569       0.824794       0.847717
            288        897.627       4614.506       0.837154       0.847717
            289        699.530       4598.115       0.867955       0.847717
            290        720.683       4851.850       0.870672       0.847717
            291        702.321       4618.553       0.868006       0.847717
            292        761.751       4758.338       0.862004       0.847717
            293        466.385       4707.850       0.909864       0.847717
            294        814.167       4859.917       0.856511       0.847717
            295        704.251       4913.591       0.874640       0.847717
            296        732.161       4901.231       0.870032       0.847717
            297        726.001       4861.557       0.870068       0.847717
            298        650.318       4653.546       0.877388       0.847717
            299        587.806       5038.612       0.895528       0.847717
            300        554.246       5036.787       0.900869       0.847717
            301        614.589       4951.135       0.889576       0.847717
            302        546.482       4833.433       0.898422       0.847717
            303        722.752       4743.107       0.867770       0.847717
            304        729.548       4933.589       0.871176       0.847717
            305        742.801       5042.615       0.871608       0.847717
            306        685.161       4779.071       0.874610       0.847717
            307        781.900       4728.534       0.858106       0.847717
            308        728.814       4781.294       0.867732       0.847717
            309        611.470       4757.196       0.886104       0.847717
            310        721.384       4759.251       0.868376       0.847717
            311        759.613       4774.658       0.862744       0.847717
            312        748.291       4583.401       0.859652       0.847717
            313        778.172       4723.795       0.858565       0.847717
            314        753.610       4458.795       0.855420       0.847717
            315        757.283       4486.150       0.855575       0.847717
            316        791.804       4454.550       0.849075       0.847717
            317        751.987       4454.800       0.855576       0.847717
            318        925.225       4723.800       0.836215       0.847717
            319        735.121       4545.842       0.860798       0.847717
            320        748.757       4597.758       0.859954       0.847717
            321        912.906       4711.276       0.837682       0.847717
            322        952.620       5604.115       0.854711       0.847717
            323        758.357       5243.488       0.873646       0.847717
            324        780.719       5172.309       0.868853       0.847717
            325       1108.291       5291.072       0.826812       0.847717
            326       1040.673       5556.591       0.842257       0.847717
            327        872.378       5869.640       0.870606       0.847717
            328        769.115       4857.667       0.863312       0.847717
            329        783.789       4804.267       0.859739       0.847717
            330        728.638       4793.375       0.868049       0.847717
            331        706.003       4982.776       0.875896       0.847717
            332        751.553       4735.138       0.863022       0.847717
            333        698.581       4448.694       0.864281       0.847717
            334        744.012       5077.441       0.872195       0.847717
            335        904.507       5007.516       0.847006       0.847717
            336        778.643       4862.672       0.861975       0.847717
            337        778.772       4754.140       0.859247       0.847717
            338       1038.902       4827.325       0.822901       0.847717
            339        746.356       5026.175       0.870706       0.847717
            340        938.860       5083.900       0.844115       0.847717
            341       1223.634       5037.194       0.804557       0.847717
            342        971.534       4790.851       0.831401       0.847717
            343       1073.730       4862.850       0.819133       0.847717
            344        948.879       4653.168       0.830619       0.847717
            345       1072.541       5479.700       0.836309       0.847717
            346        937.468       4707.612       0.833932       0.847717
            347        811.998       4734.871       0.853611       0.847717
            348        773.500       4765.150       0.860345       0.847717
            349        863.784       4726.701       0.845490       0.847717
            350        836.814       4598.268       0.846035       0.847717
            351        832.254       4501.383       0.843961       0.847717
            352        788.152       4631.122       0.854565       0.847717
            353        758.689       4441.554       0.854105       0.847717
            354        695.225       4860.117       0.874855       0.847717
            355        820.845       4160.258       0.835208       0.847717
            356        790.123       4427.519       0.848567       0.847717
            357        865.678       4399.091       0.835572       0.847717
            358        710.991       4204.052       0.855344       0.847717
            359       1059.000       4280.331       0.801661       0.847717
            360        892.497       4387.184       0.830956       0.847717
            361        792.348       4331.027       0.845347       0.847717
            362        654.322       4282.162       0.867452       0.847717
            363        817.234       4325.900       0.841102       0.847717
            364        820.170       4278.704       0.839147       0.847717
            365        814.716       4462.950       0.845629       0.847717
            366        752.462       4435.867       0.854970       0.847717
            367        790.892       4450.351       0.849102       0.847717
            368        926.166       4660.549       0.834220       0.847717
            369        707.878       4389.528       0.861130       0.847717
            370       1022.034       4409.193       0.811823       0.847717
            371        678.544       4231.764       0.861812       0.847717
            372        956.211       4386.880       0.821038       0.847717
            373        918.621       4566.686       0.832531       0.847717
            374        906.428       4666.338       0.837347       0.847717
            375       1055.665       4381.430       0.805840       0.847717
            376        910.499       4844.450       0.841788       0.847717
            377        868.768       4803.400       0.846837       0.847717
            378        960.703       4520.443       0.824726       0.847717
            379        930.832       4844.450       0.838825       0.847717
            380        845.683       4383.521       0.838277       0.847717
            381        885.850       4352.486       0.830891       0.847717
            382        819.426       4338.256       0.841125       0.847717
            383        793.580       4525.018       0.850792       0.847717
            384        736.249       4448.627       0.858001       0.847717
            385        845.702       4536.528       0.842872       0.847717
            386        787.611       4166.933       0.841033       0.847717
            387        716.792       4730.000       0.868401       0.847717
            388        819.789       4812.534       0.854449       0.847717
            389        693.414       4618.859       0.869469       0.847717
            390        854.200       4555.734       0.842105       0.847717
            391        671.962       4831.350       0.877899       0.847717
            392        662.550       4627.850       0.874764       0.847717
            393        772.975       4819.661       0.861787       0.847717
            394        711.500       4432.854       0.861693       0.847717
            395        698.706       4717.540       0.870998       0.847717
            396        648.128       4729.874       0.879485       0.847717
            397        924.317       4924.488       0.841965       0.847717
            398        687.043       4589.690       0.869798       0.847717
            399        902.638       4912.720       0.844784       0.847717
            400        679.040       5825.112       0.895599       0.847717
            401        799.875       5313.871       0.869168       0.847717
            402       1029.343       5021.677       0.829889       0.847717
            403        873.520       4584.413       0.839954       0.847717
            404        832.628       4697.986       0.849451       0.847717
            405        942.384       4657.117       0.831702       0.847717
            406        908.738       4423.517       0.829577       0.847717
            407        877.252       4306.309       0.830763       0.847717
            408        644.260       4309.479       0.869945       0.847717
            409        876.821       4640.132       0.841068       0.847717
            410        708.663       4895.225       0.873541       0.847717
            411        657.634       4887.293       0.881399       0.847717
            412        761.221       4968.962       0.867156       0.847717
            413        774.249       4919.985       0.864029       0.847717
            414        740.769       4982.235       0.870563       0.847717
            415        669.759       5036.033       0.882618       0.847717
            416        705.426       4840.403       0.872801       0.847717
            417        771.135       4690.533       0.858810       0.847717
            418        711.673       4967.675       0.874691       0.847717
            419        757.097       4907.505       0.866346       0.847717
            420        768.155       4925.528       0.865087       0.847717
            421        818.170       4656.362       0.850550       0.847717
            422        830.044       4385.572       0.840854       0.847717
            423        955.671       4207.750       0.814915       0.847717
            424        833.848       4299.528       0.837563       0.847717
            425        845.000       4191.003       0.832208       0.847717
            426        873.490       4799.627       0.846030       0.847717
            427        741.788       5048.749       0.871896       0.847717
            428        784.724       4768.398       0.858688       0.847717
            429        795.163       5148.250       0.866211       0.847717
            430        887.914       5092.400       0.851527       0.847717
            431        811.270       4339.678       0.842501       0.847717
            432        774.729       4691.470       0.858269       0.847717
            433        871.900       4144.871       0.826203       0.847717
            434        862.821       4236.487       0.830796       0.847717
            435        957.800       4162.415       0.812937       0.847717
            436        974.490       4129.281       0.809065       0.847717
            437        933.546       4256.274       0.820120       0.847717
            438        845.462       4137.304       0.830323       0.847717
            439        914.218       3990.625       0.813609       0.847717
            440        952.580       4070.950       0.810376       0.847717
            441        748.930       4642.047       0.861077       0.847717
            442        731.495       4921.963       0.870611       0.847717
            443        920.370       4951.206       0.843250       0.847717
            444        739.235       4878.320       0.868406       0.847717
            445        825.776       5050.914       0.859483       0.847717
            446        956.217       4986.918       0.839106       0.847717
            447        927.332       5020.266       0.844083       0.847717
            448        898.788       5070.819       0.849439       0.847717
            449        902.007       5003.361       0.847256       0.847717
            450        925.842       5102.407       0.846416       0.847717
            451       1009.492       4914.575       0.829595       0.847717
            452        469.516       5314.700       0.918828       0.849673
            453        495.965       5592.589       0.918541       0.849673
            454        548.000       4981.104       0.900888       0.849673
            455        409.035       5129.100       0.926142       0.849673
            456        498.017       5206.262       0.912694       0.849673
            457        837.178       4267.107       0.835985       0.849673
            458        983.099       4416.070       0.817917       0.849673
            459        848.246       4429.937       0.839292       0.849673
            460        973.425       4534.350       0.823263       0.849673
            461       1412.339       4354.309       0.755085       0.849673
            462       1285.306       4645.500       0.783283       0.849673
            463        731.124       4499.247       0.860216       0.849673
            464        607.989       4497.844       0.880923       0.849673
            465        603.093       4407.683       0.879641       0.849673
            466        520.558       4888.367       0.903759       0.849673
            467        654.909       4692.168       0.877520       0.849673
            468        531.673       4746.744       0.899274       0.849673
            469        414.327       4905.369       0.922114       0.849673
            470        851.998       4691.300       0.846301       0.847717
            471        554.823       4719.179       0.894800       0.847717
            472        725.564       4789.426       0.868438       0.847717
            473        619.169       4802.830       0.885804       0.847717
            474        720.930       4187.384       0.853121       0.847717
            475        808.610       4091.400       0.834978       0.847717
            476        828.884       3829.284       0.822058       0.847717
            477        721.780       4242.645       0.854610       0.847717
            478        714.038       4410.667       0.860668       0.847717
            479        778.659       4104.867       0.840554       0.847717
            480        922.473       4190.724       0.819590       0.847717
            481        765.197       5058.355       0.868603       0.847717
            482        743.652       4117.096       0.847009       0.847717
            483        755.573       4103.325       0.844497       0.847717
            484        832.007       4356.400       0.839641       0.847717
            485       1090.801       4349.100       0.799481       0.849673
            486       1418.910       4397.389       0.756046       0.849673
            487       1152.404       4106.385       0.780861       0.849673
            488       1042.050       4093.067       0.797074       0.849673
            489       1024.489       4807.078       0.824320       0.847717
            490        959.989       4533.150       0.825239       0.847717
            491       1148.431       4792.050       0.806677       0.847717
            492       1130.845       4564.670       0.801450       0.847717
            493        903.720       4705.750       0.838894       0.847717
            494        780.874       4872.806       0.861882       0.847717
            495        847.000       4682.300       0.846816       0.847717
            496        843.266       4642.513       0.846281       0.847717
            497        633.083       4706.730       0.881441       0.847717
            498        734.767       4862.764       0.868734       0.847717
            499        791.880       4940.374       0.861855       0.847717
            500        494.094       4416.341       0.899379       0.847717
            501        657.918       4432.923       0.870764       0.847717
            502        675.783       4463.709       0.868512       0.847717
            503        773.485       4479.750       0.852760       0.847717
            504        717.881       4209.600       0.854311       0.847717
            505        634.763       4095.684       0.865813       0.847717
            506        722.070       4209.278       0.853576       0.847717
            507        844.032       4701.367       0.847796       0.847717
            508        625.512       4349.460       0.874268       0.847717
            509        590.364       4623.025       0.886760       0.847717
            510        448.886       4715.167       0.913075       0.847717
            511        444.700       4781.945       0.914917       0.847717
            512        624.883       4494.612       0.877940       0.847717
            513        979.840       5121.969       0.839418       0.847717
            514        904.825       5001.103       0.846794       0.847717
            515        953.754       4957.436       0.838653       0.847717
            516       1083.272       4865.238       0.817892       0.847717
            517        863.615       5066.664       0.854372       0.847717
            518        953.364       4888.171       0.836796       0.847717
            519       1016.900       4835.750       0.826250       0.847717
            520        955.878       4800.446       0.833943       0.847717
            521       1013.068       4558.082       0.818158       0.847717
            522        988.516       4472.591       0.818990       0.847717
            523        987.524       4610.612       0.823598       0.847717
            524       1006.298       4853.387       0.828268       0.847717
            525        945.608       4640.416       0.830719       0.847717
            526       1041.704       4579.686       0.814689       0.847717
            527       1047.430       4474.921       0.810329       0.847717
            528        784.988       4445.358       0.849917       0.847717
            529        904.031       4081.976       0.818686       0.847717
            530        744.833       4467.712       0.857108       0.847717
            531        783.327       4535.643       0.852730       0.847717
            532        653.377       4581.840       0.875196       0.847717
            533        638.038       4832.530       0.883369       0.847717
            534        690.590       4228.674       0.859615       0.847717
            535        741.321       4641.978       0.862292       0.847717
            536        458.692       4142.984       0.900321       0.847717
            537        756.147       4366.319       0.852386       0.847717
            538        523.651       3943.075       0.882766       0.847717
            539        647.292       4425.863       0.872408       0.847717
            540        477.044       4432.524       0.902834       0.849673
            541        931.500       3567.350       0.792947       0.849673
            542        713.297       3758.231       0.840480       0.849673
            543        931.221       3943.075       0.808953       0.849673
            544       1103.069       2994.208       0.730780       0.849673
            545       2004.250       1353.825       0.403155       0.432956
            546       1994.710       1499.796       0.429187       0.432956
            547       1673.056       1248.503       0.427341       0.432956
            548       1566.240       1463.175       0.482989       0.432956
            549       2416.362       1536.125       0.388648       0.432956
            550       2400.924       1584.300       0.397544       0.432956
            551       2138.004       1691.932       0.441765       0.432956
            552       2210.414       1512.337       0.406242       0.432956
            553       2214.484       1507.227       0.404982       0.432956
            554       2074.095       1530.555       0.424606       0.432956
            555       2231.232       1629.347       0.422047       0.432956
            556       2178.751       1609.585       0.424879       0.432956
            557       2220.873       1615.313       0.421073       0.432956
            558       2210.713       1684.752       0.432491       0.432956
            559       2027.622       1603.850       0.441653       0.432956
            560       2095.101       1623.317       0.436561       0.432956
            561       2289.436       1447.025       0.387272       0.432956
            562       2136.072       1608.850       0.429608       0.432956
            563       2259.926       1739.730       0.434970       0.432956
            564       2263.053       1258.700       0.357407       0.432956
            565       2213.896       1607.511       0.420659       0.432956
            566       2366.939       1893.397       0.444424       0.432956
            567       2258.997       1556.688       0.407971       0.432956
            568       2325.914       2038.181       0.467034       0.432956
            569       2207.482       2134.400       0.491584       0.432956
            570       2189.336       2031.514       0.481304       0.432956
            571       2336.556       2093.200       0.472532       0.432956
            572       2061.092       2134.143       0.508706       0.432956
            573       2151.510       2079.598       0.491502       0.432956
            574       2477.222       1945.216       0.439851       0.432956
            575       2365.469       1841.087       0.437671       0.432956
            576       2291.921       1883.335       0.451071       0.432956
            577       2282.204       2037.277       0.471649       0.432956
            578       2350.555       1713.305       0.421595       0.432956
            579       2423.663       1759.700       0.420643       0.432956
            580       2318.773       1718.601       0.425673       0.432956
            581       2354.236       1931.922       0.450735       0.432956
            582       3042.709       1725.795       0.361915       0.432956
            583       2019.378       1889.706       0.483414       0.432956
            584       2248.702       1784.736       0.442485       0.432956
            585       2092.090       1810.309       0.463896       0.432956
            586       2354.897       1878.613       0.443748       0.432956
            587       2351.000       1911.275       0.448417       0.432956
            588       2497.245       1903.883       0.432590       0.432956
            589       2926.482       1925.012       0.396787       0.432956
            590       2310.353       1929.100       0.455035       0.432956
            591       2357.125       1928.867       0.450040       0.432956
            592       2420.801       1840.850       0.431957       0.432956
            593       2513.663       1864.474       0.425860       0.432956
            594       2536.166       1911.131       0.429729       0.432956
            595       2383.574       1886.745       0.441828       0.432956
            596       2411.317       1870.684       0.436871       0.432956
            597       2460.717       1834.600       0.427116       0.432956
            598       2423.496       1907.730       0.440460       0.432956
            599       2254.575       1978.483       0.467389       0.432956
            600       2492.500       1870.896       0.428771       0.432956
            601       2436.029       1862.083       0.433233       0.432956
            602       2305.755       1933.677       0.456117       0.432956
            603       2395.378       1853.393       0.436219       0.432956
            604       2879.331       1771.755       0.380934       0.432956
            605       2428.463       1852.778       0.432767       0.432956
            606       2290.346       2250.664       0.495631       0.432956
            607       2497.749       1784.380       0.416704       0.432956
            608       2483.781       2065.900       0.454076       0.432956
            609       2447.447       1825.817       0.427265       0.432956
            610       2350.857       2028.200       0.463159       0.432956
            611       2334.022       1810.995       0.436909       0.432956
            612       2486.026       1771.763       0.416123       0.432956
            613       2794.641       2248.574       0.445861       0.432956
            614       2340.086       1795.061       0.434098       0.432956
            615       2492.787       1734.663       0.410333       0.432956
            616       2479.851       1906.600       0.434657       0.432956
            617       2307.641       1945.826       0.457468       0.432956
            618       2477.335       1785.461       0.418847       0.432956
            619       2131.601       1743.204       0.449882       0.432956
            620       2539.408       1943.333       0.433514       0.432956
            621       2137.433       1810.405       0.458581       0.432956
            622       2148.457       1854.048       0.463222       0.432956
            623       2364.996       1728.515       0.422257       0.432956
            624       2302.403       1970.150       0.461118       0.432956
            625       2206.754       1901.558       0.462856       0.432956
            626       2299.472       1806.129       0.439918       0.432956
            627       2275.434       1761.969       0.436412       0.432956
            628       1970.017       1912.776       0.492629       0.432956
            629       2159.219       1734.330       0.445437       0.432956
            630       2236.988       2120.300       0.486610       0.432956
            631       2113.619       1799.720       0.459894       0.432956
            632       2190.774       1915.705       0.466508       0.432956
            633       1970.955       1424.375       0.419510       0.432956
            634       2073.711       1529.356       0.424459       0.432956
            635       1953.130       1559.126       0.443910       0.432956
            636       2037.963       1808.941       0.470233       0.432956
            637       2440.560       1633.616       0.400968       0.432956
            638       2327.401       1794.878       0.435409       0.432956
            639       2269.531       1472.650       0.393527       0.432956
            640       2386.312       1615.626       0.403711       0.432956
            641       2455.575       1513.974       0.381397       0.432956
            642       2267.141       1511.111       0.399950       0.432956
            643       2406.878       1465.911       0.378516       0.432956
            644       2304.429       1914.651       0.453808       0.432956
            645       2587.237       1770.722       0.406319       0.432956
            646       2315.298       1855.953       0.444939       0.432956
            647       2309.343       1580.697       0.406345       0.432956
            648       2357.366       1372.796       0.368026       0.432956
            649       2289.929       1417.615       0.382360       0.432956
            650       2261.868       1403.500       0.382908       0.432956
            651       2279.184       1288.924       0.361235       0.432956
            652       2361.863       1763.408       0.427465       0.432956
            653       2060.096       1857.552       0.474150       0.432956
            654       2143.756       1356.560       0.387554       0.432956
            655       2034.595       1830.733       0.473629       0.432956
            656       2065.502       1697.238       0.451064       0.432956
            657       2059.597       1814.243       0.468332       0.432956
            658       2404.556       1634.216       0.404632       0.432956
            659       2448.639       1732.025       0.414294       0.432956
            660       2436.579       1693.539       0.410046       0.432956
            661       2076.596       1632.010       0.440060       0.432956
            662       2482.067       1709.811       0.407887       0.432956
            663       2416.562       1866.675       0.435809       0.432956
            664       2508.571       1686.392       0.402004       0.432956
            665       2542.255       1509.344       0.372530       0.432956
            666       2514.632       1688.176       0.401678       0.432956
            667       2456.484       1670.373       0.404757       0.432956
            668       2379.000       1933.600       0.448361       0.432956
            669       2567.986       1766.113       0.407493       0.432956
            670       2521.497       1702.930       0.403115       0.432956
            671       2389.392       1533.150       0.390856       0.432956
            672       2299.879       1690.496       0.423643       0.432956
            673       2552.714       1711.315       0.401338       0.432956
            674       2336.525       1535.683       0.396591       0.432956
            675       2115.077       1727.433       0.449559       0.432956
            676       2312.500       1616.125       0.411372       0.432956
            677       2270.667       1548.112       0.405395       0.432956
            678       1696.384       2008.010       0.542062       0.432956
            679       2189.905       1606.695       0.423193       0.432956
            680       2244.466       1549.538       0.408418       0.432956
            681       2209.187       1343.803       0.378217       0.432956
            682       2077.109       1438.065       0.409102       0.432956
            683       2345.116       1577.365       0.402134       0.432956
            684       2179.988       1335.485       0.379888       0.432956
            685       2318.674       1875.319       0.447144       0.432956
            686       1959.375       1726.912       0.468469       0.432956
            687       2133.453       1762.859       0.452443       0.432956
            688       1926.069       1875.289       0.493321       0.432956
            689       2001.362       1585.371       0.442010       0.432956
            690       2132.542       1880.500       0.468597       0.432956
            691       2136.778       1685.070       0.440904       0.432956
            692       1890.806       1482.432       0.439469       0.432956
            693       1856.383       1531.930       0.452122       0.432956
            694       2122.131       1744.288       0.451138       0.432956
            695       2109.047       1501.225       0.415820       0.432956
            696       2111.977       1671.932       0.441853       0.432956
            697       2358.237       1664.237       0.413735       0.432956
            698       2357.298       1730.313       0.423307       0.432956
            699       2226.180       1570.450       0.413643       0.432956
            700       2201.326       1517.300       0.408027       0.432956
            701       2100.751       1773.620       0.457783       0.432956
            702       1824.399       1815.184       0.498734       0.432956
            703       2075.250       1843.087       0.470375       0.432956
            704       2662.638       1795.551       0.402753       0.432956
            705       3094.955       1880.450       0.377949       0.432956
            706       2771.530       1724.850       0.383609       0.432956
            707       2711.830       1969.740       0.420743       0.432956
            708       2167.013       1887.990       0.465595       0.432956
            709       2570.406       1893.416       0.424169       0.432956
            710       2468.603       2071.650       0.456285       0.432956
            711       2359.292       2021.600       0.461459       0.432956
            712       2066.625       1908.859       0.480158       0.432956
            713       1824.500       1720.050       0.485266       0.432956
            714       2374.213       1850.623       0.438034       0.432956
            715       1794.164       1818.400       0.503354       0.432956
            716       2690.767       1952.231       0.420468       0.432956
            717       2620.584       1801.481       0.407385       0.432956
            718       2538.366       1801.651       0.415125       0.432956
            719       2252.750       1505.656       0.400610       0.432956
            720       2307.889       1554.252       0.402433       0.432956
            721       2390.804       1546.000       0.392704       0.432956
            722       2309.069       1430.779       0.382577       0.432956
            723       2548.628       1690.032       0.398718       0.432956
            724       2239.678       1819.501       0.448244       0.432956
            725       2484.006       1868.144       0.429246       0.432956
            726       2197.197       1902.108       0.464007       0.432956
            727       2168.475       1870.480       0.463110       0.432956
            728       2622.280       1933.083       0.424353       0.432956
            729       2920.917       2257.000       0.435890       0.432956
            730       2656.613       1967.999       0.425549       0.432956
            731       2704.191       2113.276       0.438670       0.432956
            732       2310.778       1555.113       0.402265       0.432956
            733       2277.360       1607.926       0.413850       0.432956
            734       2136.661       1630.851       0.432872       0.432956
            735       2186.544       1933.083       0.469237       0.432956
            736       2186.312       1636.675       0.428114       0.432956
            737       2316.085       1638.383       0.414312       0.432956
            738       1960.287       1558.536       0.442914       0.432956
            739       2247.029       1754.950       0.438521       0.432956
            740       2199.197       1875.900       0.460333       0.432956
            741       2140.116       1654.950       0.436079       0.432956
            742       1982.910       1810.060       0.477215       0.432956
            743       2157.575       1497.733       0.409742       0.432956
            744       2156.480       1543.727       0.417200       0.432956
            745       2265.853       1574.700       0.410019       0.432956
            746       2194.741       1636.737       0.427182       0.432956
            747       2191.591       1528.184       0.410827       0.432956
            748       1934.780       1482.862       0.433885       0.432956
            749       2087.484       1440.484       0.408304       0.432956
            750       2047.500       1493.352       0.421749       0.432956
            751       2074.026       1544.251       0.426792       0.432956
            752       2127.524       1507.125       0.414655       0.432956
            753       2270.157       1511.273       0.399656       0.432956
            754       2068.931       1528.357       0.424864       0.432956
            755       1843.190       1717.901       0.482409       0.432956
            756       1809.279       1570.250       0.464636       0.432956
            757       1967.024       1733.875       0.468501       0.432956
            758       2019.847       1797.733       0.470909       0.432956
            759       2366.578       1858.483       0.439871       0.432956
            760       2363.040       1844.392       0.438365       0.432956
            761       2232.379       1382.750       0.382490       0.432956
            762       2293.500       1805.088       0.440417       0.432956
            763       2283.118       1884.748       0.452209       0.432956
            764       2496.263       1923.325       0.435182       0.432956
            765       2098.735       2009.999       0.489202       0.432956
            766       2531.883       1928.857       0.432407       0.432956
            767       2187.166       1719.664       0.440169       0.432956
            768       2106.947       1975.129       0.483854       0.432956
            769       2213.977       1715.488       0.436570       0.432956
            770       1954.179       1556.100       0.443298       0.432956
            771       2011.246       1472.211       0.422629       0.432956
            772       2104.787       1290.056       0.380005       0.432956
            773       2050.565       1524.717       0.426461       0.432956
            774       2376.712       1978.979       0.454343       0.432956
            775       2140.014       1973.925       0.479814       0.432956
            776       2250.284       2018.702       0.472876       0.432956
            777       2169.526       1842.975       0.459308       0.432956
            778       2181.120       1872.817       0.461975       0.432956
            779       1932.253       1918.814       0.498255       0.432956
            780       2109.388       1921.190       0.476654       0.432956
            781       1976.054       1880.557       0.487619       0.432956
            782       2070.843       1973.917       0.488018       0.432956
            783       1988.563       1470.650       0.425140       0.432956
            784       1893.354       1561.350       0.451949       0.432956
            785       1711.680       1525.800       0.471293       0.432956
            786       1975.257       1415.751       0.417501       0.432956
            787       2032.866       1863.100       0.478213       0.432956
            788       2260.698       1932.700       0.460891       0.432956
            789       2815.089       1630.524       0.366772       0.432956
            790       2043.463       1982.111       0.492380       0.432956
            791       2126.531       1905.249       0.472558       0.432956
            792       2202.752       1266.720       0.365105       0.432956
            793       2208.407       1293.936       0.369449       0.432956
            794       2273.164       1669.934       0.423508       0.432956
            795       2384.973       1203.381       0.335357       0.432956
            796       2590.228       1339.990       0.340945       0.432956
            797       2400.194        811.727       0.252723       0.432956
            798       1979.257       1565.150       0.441583       0.432956
            799       1795.834       1253.720       0.411116       0.432956
            800       2278.808       1207.225       0.346303       0.432956
            801       1965.384       1258.352       0.390340       0.432956
            802       1923.299       1425.418       0.425661       0.432956
            803       1954.720       1384.027       0.414535       0.432956
            804       2105.670       1783.600       0.458595       0.432956
            805       1977.526       1927.400       0.493582       0.432956
            806       1943.652       1882.892       0.492061       0.432956
            807       2550.172       1834.784       0.418427       0.432956
            808       2578.432       1784.915       0.409070       0.432956
            809       2501.718       1918.933       0.434084       0.432956
            810       2557.064       1949.950       0.432648       0.432956
            811       2542.731       1852.779       0.421516       0.432956
            812       2022.085       1973.921       0.493973       0.432956
            813       1853.502       1764.654       0.487722       0.432956
            814       2235.839       1833.087       0.450509       0.432956
            815       2157.701       2180.475       0.502625       0.432956
            816       2152.748       2089.550       0.492551       0.432956
            817       2287.391       1878.217       0.450887       0.432956
            818       2130.733       1985.450       0.482352       0.432956
            819       2150.209       1973.743       0.478605       0.432956
            820       2157.750       2095.683       0.492704       0.432956
            821       2084.886       1568.801       0.429375       0.432956
            822       2384.139       1500.583       0.386278       0.432956
            823       2635.246       1483.450       0.360175       0.432956
            824       2539.750       1543.275       0.377973       0.432956
            825       2579.862       1499.700       0.367613       0.432956
            826       2634.955       1444.544       0.354098       0.432956
            827       2718.117       1477.400       0.352138       0.432956
            828       2437.085       1533.457       0.386208       0.432956
            829       2059.924       1881.262       0.477334       0.432956
            830       2121.181       1878.547       0.469669       0.432956
            831       2000.233       1801.244       0.473827       0.432956
            832       2232.265       1983.275       0.470468       0.432956
            833       2128.408       1696.253       0.443504       0.432956
            834       1704.882       1839.433       0.518981       0.432956
            835       2197.493       1743.036       0.442335       0.432956
            836       2138.337       1331.150       0.383673       0.432956
            837       1964.002       1483.600       0.430328       0.432956
            838       2342.667       1645.837       0.412645       0.432956
            839       2183.431       1550.100       0.415183       0.432956
            840       2136.102       1664.240       0.437919       0.432956
            841       2188.750       1892.375       0.463690       0.432956
            842       2083.323       1692.407       0.448233       0.432956
            843       2975.214       1694.249       0.362836       0.432956
            844       2479.656       1488.121       0.375052       0.432956
            845       1478.500       1543.867       0.510814       0.432956
            846       1594.608       1549.650       0.492851       0.432956
            847       1376.493       1672.164       0.548492       0.432956
            848       1488.500       1765.814       0.542607       0.432956
            849       2043.228       1365.663       0.400618       0.432956
            850       2755.786       1046.088       0.275151       0.432956
            851       1953.893       1349.226       0.408470       0.432956
            852       2155.961       1399.138       0.393558       0.432956
            853       1829.973       1500.713       0.450572       0.432956
            854       2016.709       1469.829       0.421573       0.432956
            855       2086.794       1382.173       0.398439       0.432956
            856       2143.613       1322.719       0.381590       0.432956
            857       1727.944       1430.090       0.452842       0.432956
            858       2200.333       1237.410       0.359948       0.432956
            859       2275.698       1689.634       0.426102       0.432956
            860       2292.329       1705.767       0.426645       0.432956
            861       2199.615       1778.000       0.447002       0.432956
            862       2169.282       1842.250       0.459239       0.432956
            863       2166.332       1803.533       0.454306       0.432956
            864       2210.629       1837.962       0.453976       0.432956
            865       2143.749       1691.888       0.441097       0.432956
            866       1994.186       1855.823       0.482031       0.432956
            867       1980.692       1881.350       0.487139       0.432956
            868       2217.572       1798.040       0.447762       0.432956
            869       2267.759       1913.542       0.457643       0.432956
            870       2366.717       1736.840       0.423252       0.432956
            871       2011.432       1834.797       0.477038       0.432956
            872       2381.132       1757.067       0.424597       0.432956
            873       2522.795       1790.720       0.415142       0.432956
            874       2574.002       1881.348       0.422267       0.432956
            875       2561.050       1600.586       0.384605       0.432956
            876       2532.855       1727.736       0.405516       0.432956
            877       2295.400       1604.897       0.411481       0.432956
            878       2492.447       1536.200       0.381319       0.432956
            879       2145.196       1544.607       0.418615       0.432956
            880       1712.104       1726.874       0.502147       0.432956
            881       2142.043       1538.077       0.417942       0.432956
            882       2065.095       1367.761       0.398432       0.432956
            883       2332.070       1275.600       0.353580       0.432956
            884       2245.579       2549.700       0.531710       0.432956
            885       2453.509       1985.811       0.447323       0.432956
            886       2817.969       2532.190       0.473292       0.432956
            887       2290.566       2540.605       0.525878       0.432956
            888       2186.534       1578.754       0.419292       0.432956
            889       2240.265       1631.138       0.421330       0.432956
            890       2258.957       1714.188       0.431444       0.432956
            891       2311.264       1781.771       0.435318       0.432956
            892       2218.750       1852.997       0.455086       0.432956
            893       1958.710       1763.321       0.473752       0.432956
            894       2557.110       1752.414       0.406637       0.432956
            895       2534.564       1583.738       0.384561       0.432956
            896       2515.563       1687.129       0.401440       0.432956
            897       2612.734       1883.457       0.418901       0.432956
            898       2537.077       1760.400       0.409636       0.432956
            899       2310.174       1567.795       0.404283       0.432956
            900       2341.700       1608.858       0.407248       0.432956
