# Supplementary material for: The role of auxiliary domains in modulating CHD4 activity suggests mechanistic commonality between enzyme families
Source: Nat Commun. 2022 Dec 6;13:7524. doi: 10.1038/s41467-022-35002-0 (PMC9726900; doi:10.1038/s41467-022-35002-0)
Supplement: Supplementary file 6 — source data [file 41467_2022_35002_MOESM6_ESM.zip › smFRET_Source_data/figure_7A/A/CHD4(1-1230) 10uM ATP 200ms/7_PATH (3).dat]

              1        751.968       3311.137       0.814928       0.825102
              2        623.000       2775.200       0.816668       0.825102
              3        809.665       3295.755       0.802781       0.825102
              4        847.290       3428.677       0.801848       0.825102
              5        848.957       3432.194       0.801699       0.825102
              6        830.250       3639.975       0.814271       0.825102
              7        854.193       3458.233       0.801923       0.825102
              8        821.002       3382.650       0.804693       0.825102
              9        756.184       3307.798       0.813930       0.825102
             10        770.537       3197.154       0.805797       0.825102
             11        783.750       3370.125       0.811321       0.825102
             12        751.871       3347.567       0.816592       0.825102
             13        779.551       3188.450       0.803541       0.825102
             14        572.751       2994.602       0.839447       0.825102
             15        818.499       2922.307       0.781197       0.825102
             16        804.678       3035.859       0.790478       0.825102
             17        677.612       2981.873       0.814834       0.825102
             18        830.250       3433.225       0.805264       0.825102
             19        735.556       3061.478       0.806281       0.825102
             20        800.388       2847.538       0.780591       0.825102
             21        837.875       2563.338       0.753654       0.825102
             22        837.960       2545.915       0.752367       0.825102
             23        723.728       3041.148       0.807768       0.825102
             24        826.009       3242.405       0.796970       0.825102
             25        818.000       3340.212       0.803281       0.825102
             26        794.250       2862.325       0.782789       0.825102
             27        804.015       2866.661       0.780963       0.825102
             28        733.349       3016.767       0.804446       0.825102
             29        845.905       2530.826       0.749490       0.825102
             30        739.336       3225.511       0.813527       0.825102
             31        728.198       3231.559       0.816100       0.825102
             32        766.456       3151.038       0.804350       0.825102
             33        796.552       3094.428       0.795282       0.825102
             34        775.728       2875.321       0.787533       0.825102
             35        774.521       2938.025       0.791377       0.825102
             36        615.554       3035.878       0.831421       0.825102
             37        764.318       2875.250       0.789998       0.825102
             38        656.214       3017.678       0.821385       0.825102
             39        651.520       2957.850       0.819492       0.825102
             40        673.472       2926.100       0.812902       0.825102
             41        709.498       3022.851       0.809906       0.825102
             42        714.461       2957.935       0.805451       0.825102
             43        671.251       3253.018       0.828949       0.825102
             44        649.564       3180.329       0.830396       0.825102
             45        719.126       3194.777       0.816264       0.825102
             46        848.461       3040.066       0.781804       0.825102
             47        641.260       3109.310       0.829023       0.825102
             48        617.024       3012.621       0.830004       0.825102
             49        701.829       2940.327       0.807304       0.825102
             50        549.035       3248.706       0.855431       0.825102
             51        612.797       3571.256       0.853540       0.825102
             52        668.698       2590.114       0.794803       0.825102
             53        623.831       2609.401       0.807056       0.825102
             54        615.943       2608.537       0.808979       0.825102
             55        674.194       2575.192       0.792517       0.825102
             56        996.914       2440.325       0.709967       0.825102
             57        626.421       2797.571       0.817049       0.825102
             58        681.664       3096.189       0.819563       0.825102
             59        598.660       3616.246       0.857966       0.825102
             60        537.854       3484.158       0.866272       0.825102
             61        871.000       3562.900       0.803559       0.825102
             62        546.875       2711.688       0.832173       0.825102
             63        524.909       2661.723       0.835278       0.825102
             64        478.228       2587.194       0.843993       0.825102
             65        524.611       2414.875       0.821530       0.825102
             66        539.140       2506.753       0.822995       0.825102
             67        542.245       2600.783       0.827477       0.825102
             68        633.683       3086.017       0.829641       0.825102
             69        631.670       3165.183       0.833633       0.825102
             70        628.810       3253.460       0.838030       0.825102
             71        589.959       3366.809       0.850899       0.825102
             72        665.680       3230.575       0.829149       0.825102
             73        590.157       3271.350       0.847169       0.825102
             74        656.239       3127.356       0.826557       0.825102
             75        590.474       3062.588       0.838362       0.825102
             76        607.759       3501.983       0.852117       0.825102
             77        640.727       3400.717       0.841461       0.825102
             78        631.025       3279.154       0.838620       0.825102
             79        649.396       3688.431       0.850295       0.825102
             80        545.415       3480.783       0.864533       0.825102
             81        784.982       3003.489       0.792797       0.825102
             82        509.325       3351.656       0.868084       0.825102
             83        664.980       3501.983       0.840416       0.825102
             84        709.264       3134.824       0.815492       0.825102
             85        680.444       2918.180       0.810916       0.825102
             86        746.440       3226.912       0.812139       0.825102
             87        744.626       3229.332       0.812624       0.825102
             88        793.826       3275.078       0.804904       0.825102
             89        514.552       2967.099       0.852210       0.825102
             90        491.141       3130.257       0.864378       0.825102
             91        604.817       2962.124       0.830438       0.825102
             92        484.386       2975.857       0.860014       0.825102
             93        582.077       2925.799       0.834066       0.825102
             94        460.904       3113.583       0.871057       0.825102
             95        492.018       3066.780       0.861746       0.825102
             96        474.838       3054.858       0.865473       0.825102
             97        516.664       2996.667       0.852942       0.825102
             98        417.966       2868.445       0.872820       0.825102
             99        466.156       3112.221       0.869730       0.825102
            100        650.232       2950.118       0.819398       0.825102
            101        443.452       3081.290       0.874189       0.825102
            102        721.750       2912.575       0.801407       0.825102
            103        713.657       2788.750       0.796238       0.825102
            104        544.490       2884.050       0.841189       0.825102
            105        735.641       3142.337       0.810303       0.825102
            106        522.250       2847.775       0.845031       0.825102
            107        759.203       3315.740       0.813690       0.825102
            108        791.490       3204.458       0.801927       0.825102
            109        721.348       3576.567       0.832163       0.825102
            110        722.966       3546.775       0.830677       0.825102
            111        841.976       3252.545       0.794365       0.825102
            112        709.125       3152.838       0.816382       0.825102
            113        749.458       3228.804       0.811612       0.825102
            114        773.767       3273.650       0.808825       0.825102
            115        699.451       3314.554       0.825747       0.825102
            116        559.982       4525.200       0.889880       0.825102
            117        726.222       4074.900       0.848739       0.825102
            118        669.384       3153.692       0.824910       0.825102
            119        671.231       3076.113       0.820878       0.825102
            120        639.999       3083.672       0.828127       0.825102
            121        513.000       3251.057       0.863711       0.825102
            122        660.629       3186.828       0.828295       0.825102
            123        415.706       3206.110       0.885222       0.825102
            124        856.737       3237.253       0.790733       0.825102
            125        605.772       3018.040       0.832836       0.825102
            126        479.607       3051.754       0.864186       0.825102
            127        488.336       3558.200       0.879320       0.825102
            128        670.809       3730.966       0.847605       0.825102
            129        601.412       3553.343       0.855247       0.825102
            130        429.958       3421.184       0.888356       0.825102
            131        654.646       3465.268       0.841102       0.825102
            132        423.395       3516.595       0.892539       0.825102
            133        603.137       3598.907       0.856466       0.825102
            134        597.505       3836.200       0.865236       0.825102
            135        643.101       3678.948       0.851205       0.825102
            136        526.679       3560.115       0.871127       0.825102
            137        613.082       2957.379       0.828290       0.825102
            138        595.979       2992.435       0.833916       0.825102
            139        576.846       2905.587       0.834356       0.825102
            140        687.314       2947.280       0.810897       0.825102
            141        662.319       2808.922       0.809198       0.825102
            142        532.228       3118.412       0.854210       0.825102
            143        569.135       2945.850       0.838083       0.825102
            144        511.263       2989.900       0.853973       0.825102
            145        722.877       3217.713       0.816556       0.825102
            146        664.938       3408.457       0.836761       0.825102
            147        942.853       3636.687       0.794116       0.825102
            148        674.722       3451.452       0.836478       0.825102
            149        761.844       3054.284       0.800362       0.825102
            150        647.688       3068.049       0.825691       0.825102
            151        763.716       3088.825       0.801763       0.825102
            152        767.504       2938.936       0.792927       0.825102
            153        675.627       2679.105       0.798605       0.825102
            154        584.786       2864.562       0.830465       0.825102
            155        840.564       3457.224       0.804419       0.825102
            156        793.017       3468.717       0.813922       0.825102
            157        773.730       2987.314       0.794278       0.825102
            158        744.551       3380.446       0.819503       0.825102
            159        721.915       3391.704       0.824506       0.825102
            160        776.722       3495.074       0.818174       0.825102
            161        882.472       3302.368       0.789126       0.825102
            162        615.454       3378.119       0.845889       0.825102
            163        658.200       3261.700       0.832088       0.825102
            164        675.297       3343.981       0.831985       0.825102
            165        715.126       3431.842       0.827554       0.825102
            166        670.589       3285.980       0.830513       0.825102
            167        831.669       3026.650       0.784448       0.825102
            168        845.994       2967.110       0.778135       0.825102
            169        859.042       2955.180       0.774779       0.825102
            170        816.250       3129.625       0.793138       0.825102
            171        833.220       2967.293       0.780761       0.825102
            172        853.500       2854.150       0.769800       0.825102
            173        873.420       2790.557       0.761620       0.825102
            174        824.436       3061.602       0.787847       0.825102
            175        854.412       2852.176       0.769488       0.825102
            176        855.751       2822.425       0.767344       0.825102
            177        629.758       3362.816       0.842268       0.825102
            178        705.682       3146.048       0.816788       0.825102
            179        799.550       3212.525       0.800714       0.825102
            180        575.069       3346.025       0.853340       0.825102
            181        578.325       3355.796       0.852998       0.825102
            182        784.423       3110.940       0.798626       0.825102
            183        792.923       3048.400       0.793581       0.825102
            184        731.770       3302.823       0.818626       0.825102
            185        850.978       3350.851       0.797474       0.825102
            186        788.409       3097.059       0.797088       0.825102
            187        674.721       3322.447       0.831200       0.825102
            188        763.808       3183.675       0.806508       0.825102
            189        687.898       3013.784       0.814166       0.825102
            190        689.217       3116.463       0.818898       0.825102
            191        705.813       3151.577       0.817023       0.825102
            192        800.000       2511.000       0.758381       0.825102
            193        658.501       2695.225       0.803651       0.825102
            194        650.712       3138.328       0.828265       0.825102
            195        745.981       3046.133       0.803281       0.825102
            196        835.750       3147.175       0.790167       0.825102
            197        672.728       3350.136       0.832774       0.825102
            198        643.840       3497.617       0.844538       0.825102
            199        644.885       3317.010       0.837228       0.825102
            200        702.459       3213.178       0.820602       0.825102
            201        545.715       2764.516       0.835143       0.825102
            202        713.707       2962.379       0.805851       0.825102
            203        668.257       2568.575       0.793546       0.825102
            204        682.543       3124.987       0.820739       0.825102
            205        550.000       3399.330       0.860736       0.825102
            206        643.381       3307.184       0.837142       0.825102
            207        595.613       3297.750       0.847018       0.825102
            208        673.813       3244.200       0.828022       0.825102
            209        688.606       3198.038       0.822828       0.825102
            210        608.562       3386.572       0.847674       0.825102
            211        526.950       3446.045       0.867367       0.825102
            212        352.512       2850.461       0.889942       0.825102
            213        415.376       3168.350       0.884094       0.825102
            214        697.051       2958.535       0.809319       0.825102
            215        473.528       2849.105       0.857484       0.825102
            216        540.073       3921.750       0.878957       0.825102
            217        488.066       3617.892       0.881132       0.825102
            218        424.355       3813.200       0.899858       0.825102
            219        259.642       3918.944       0.937864       0.825102
            220        510.526       4014.400       0.887175       0.825102
            221        463.271       3481.544       0.882562       0.825102
            222        465.237       3528.056       0.883495       0.825102
            223        463.287       3675.765       0.888069       0.825102
            224        477.268       3467.990       0.879028       0.825102
            225        537.634       2759.317       0.836930       0.825102
            226        649.145       3029.854       0.823554       0.825102
            227        517.500       2927.917       0.849800       0.825102
            228        559.699       2514.298       0.817925       0.825102
            229        523.159       2875.513       0.846070       0.825102
            230        910.396       3265.309       0.781978       0.825102
            231        776.925       3341.400       0.811349       0.825102
            232        697.245       3247.410       0.823243       0.825102
            233        563.658       3391.239       0.857479       0.825102
            234        568.973       3406.057       0.856863       0.825102
            235        622.713       3363.732       0.843792       0.825102
            236        550.986       3378.688       0.859788       0.825102
            237        761.878       3495.063       0.821027       0.825102
            238        674.432       3494.720       0.838233       0.825102
            239        549.739       3262.885       0.855811       0.825102
            240        576.561       3320.898       0.852068       0.825102
            241        596.434       3236.951       0.844411       0.825102
            242        501.864       3268.139       0.866880       0.825102
            243        598.946       3494.450       0.853680       0.825102
            244        563.763       3227.892       0.851315       0.825102
            245        498.266       3131.433       0.862725       0.825102
            246        520.223       3264.850       0.862559       0.825102
            247        327.540       3042.650       0.902813       0.825102
            248        613.154       3279.498       0.842484       0.825102
            249        445.254       3313.241       0.881534       0.825102
            250        594.510       3389.525       0.850777       0.825102
            251        605.470       3351.626       0.846991       0.825102
            252        445.075       3305.500       0.881331       0.825102
            253        522.970       3139.079       0.857192       0.825102
            254        367.356       3415.357       0.902886       0.825102
            255        820.077       3083.239       0.789903       0.825102
            256        866.379       3166.317       0.785161       0.825102
            257        753.557       2928.196       0.795327       0.825102
            258        822.548       3264.651       0.798750       0.825102
            259        750.120       3068.050       0.803539       0.825102
            260        823.319       3111.376       0.790754       0.825102
            261        666.598       2743.635       0.804530       0.825102
            262        739.456       2744.007       0.787724       0.825102
            263        678.851       2780.643       0.803771       0.825102
            264        728.667       2788.875       0.792848       0.825102
            265        732.432       2674.152       0.784995       0.825102
            266        773.873       2707.801       0.777730       0.825102
            267        723.901       2727.283       0.790246       0.825102
            268        934.929       2459.450       0.724566       0.825102
            269        708.532       2782.100       0.797019       0.825102
            270        620.790       2737.525       0.815148       0.825102
            271       1105.994       1413.103       0.560956       0.455610
            272       1658.483       1383.076       0.454726       0.455610
            273       1506.789       1200.725       0.443479       0.455610
            274       1428.425       1303.836       0.477200       0.455610
            275       1459.455       1302.481       0.471583       0.455610
            276       1600.034       1491.500       0.482447       0.455610
            277       1563.766       1342.617       0.461955       0.455610
            278       1490.543       1362.750       0.477606       0.455610
            279       1359.569       1223.214       0.473603       0.455610
            280       1486.019       1298.967       0.466418       0.455610
            281       1446.850       1342.021       0.481206       0.455610
            282       1284.072       1272.194       0.497677       0.455610
            283       1557.836       1249.521       0.445088       0.455610
            284       1468.252       1302.575       0.470103       0.455610
            285       1498.284       1343.765       0.472816       0.455610
            286       1499.924       1130.407       0.429758       0.455610
            287       1534.595       1354.437       0.468820       0.455610
            288       1388.821       1333.105       0.489765       0.455610
            289       1788.770       1066.626       0.373548       0.455610
            290       1527.539       1106.579       0.420095       0.455610
            291       1487.018       1160.900       0.438420       0.455610
            292       1623.228       1126.175       0.409607       0.455610
            293       1348.932       1081.470       0.444976       0.455610
            294       1341.101       1102.437       0.451164       0.455610
            295        865.000       1036.826       0.545174       0.455610
            296       1331.457        998.776       0.428616       0.455610
            297       1305.850       1238.400       0.486745       0.455610
            298       1205.407       1340.225       0.526480       0.455610
            299       1250.685       1158.712       0.480914       0.455610
            300       1673.761       1265.100       0.430473       0.455610
            301       1355.175       1156.635       0.460479       0.455610
            302       1325.334       1208.625       0.476971       0.455610
            303       1771.998       1339.832       0.430561       0.455610
            304       1872.816       1039.050       0.356833       0.375605
            305       1649.379        996.204       0.376554       0.375605
            306       1743.716       1046.227       0.375000       0.375605
            307       1611.772       1039.050       0.391973       0.375605
            308       1567.756       1247.919       0.443204       0.455610
            309       1654.517       1243.750       0.429136       0.455610
            310       1666.528       1319.850       0.441957       0.455610
            311       1562.763       1253.695       0.445132       0.455610
            312       1711.207       1187.479       0.409661       0.455610
            313       1436.832       1153.528       0.445316       0.455610
            314       1754.427       1248.554       0.415772       0.455610
            315       1629.691       1267.508       0.437494       0.455610
            316       1806.326       1191.813       0.397518       0.375605
            317       1653.483        940.858       0.362658       0.375605
            318       1736.421       1136.790       0.395651       0.375605
            319       1607.816        918.335       0.363531       0.375605
            320       1762.857        879.950       0.332960       0.375605
            321       1828.257       1457.334       0.443553       0.455610
            322       1693.721       1278.204       0.430093       0.455610
            323       1659.972       1402.040       0.457882       0.455610
            324       1733.288       1421.591       0.450601       0.455610
            325       1722.972       1203.541       0.411254       0.455610
            326       1820.672       1399.927       0.434679       0.455610
            327       1584.581       1176.565       0.426115       0.455610
            328       1699.259       1315.981       0.436443       0.455610
            329       1802.949       1322.738       0.423183       0.455610
            330       1702.500       1191.113       0.411635       0.455610
            331       1631.810       1425.478       0.466256       0.455610
            332       1677.766       1530.650       0.477073       0.455610
            333       1833.889       1379.699       0.429333       0.455610
            334       1288.164       1014.121       0.440484       0.455610
            335       1838.117       1112.367       0.377012       0.375605
            336       1752.452       1104.750       0.386654       0.375605
            337       1628.048       1177.083       0.419618       0.375605
            338       1868.918       1049.379       0.359586       0.375605
            339       1723.149       1116.598       0.393203       0.375605
            340       2457.200       1006.299       0.290544       0.375605
            341       1989.159       1043.421       0.344070       0.375605
            342       1554.161       1047.204       0.402559       0.375605
            343       1813.311       1098.509       0.377259       0.375605
            344       1754.296       1093.960       0.384081       0.375605
            345       1512.543       1177.012       0.437623       0.375605
            346       1713.742       1125.851       0.396483       0.375605
            347       1488.686       1230.797       0.452585       0.375605
            348       1614.764       1051.531       0.394379       0.375605
            349       1285.592       1096.994       0.460422       0.375605
            350       1880.213       1327.167       0.413785       0.375605
            351       1733.638       1326.228       0.433427       0.375605
            352       1813.899       1113.300       0.380329       0.375605
            353       1664.192       1245.099       0.427973       0.375605
            354       1692.494       1256.001       0.425980       0.375605
            355       1745.722       1235.819       0.414490       0.375605
            356       1678.112       1196.816       0.416294       0.375605
            357       1782.041       1259.333       0.414067       0.375605
            358       1842.000       1354.799       0.423799       0.375605
            359       1618.719       1078.605       0.399880       0.375605
            360       1674.162       1313.323       0.439608       0.375605
            361       1698.017        804.400       0.321449       0.375605
            362       1469.007        610.637       0.293626       0.375605
            363       1425.380        826.957       0.367155       0.375605
            364       1571.983        802.839       0.338063       0.375605
            365       1594.892       1190.084       0.427323       0.375605
            366       1726.639       1088.020       0.386555       0.375605
            367       1588.944       1023.083       0.391682       0.375605
            368       1515.864        948.150       0.384799       0.375605
            369       1527.643       1135.649       0.426408       0.375605
            370       1675.483       1089.076       0.393942       0.375605
            371       1601.202       1270.872       0.442493       0.455610
            372       1384.668       1297.430       0.483737       0.455610
            373       1494.686       1222.990       0.450013       0.455610
            374       1596.140        960.905       0.375787       0.375605
            375       1496.129       1094.265       0.422432       0.375605
            376       1502.680       1227.797       0.449664       0.375605
            377       1598.301        999.911       0.384846       0.375605
            378       1712.323        997.300       0.368059       0.375605
            379       1515.389        944.632       0.383993       0.375605
            380       1506.971        977.035       0.393330       0.375605
            381       1599.904        966.675       0.376639       0.375605
            382       1607.918        948.201       0.370953       0.375605
            383       1630.345       1419.633       0.465457       0.455610
            384       1470.732       1547.093       0.512652       0.455610
            385       1372.334       1496.850       0.521699       0.455610
            386       1575.299       1134.323       0.418628       0.455610
            387       1524.691       1345.140       0.468718       0.455610
            388       1613.784       1412.013       0.466658       0.455610
            389       1533.145       1382.364       0.474142       0.455610
            390       1661.881       1402.655       0.457705       0.455610
            391       1527.284       1455.925       0.488040       0.455610
            392       1768.102       1317.735       0.427027       0.455610
            393       1548.956       1306.765       0.457596       0.455610
            394       1740.102       1357.214       0.438190       0.455610
            395       1658.431       1361.403       0.450821       0.455610
            396       1410.754       1360.415       0.490917       0.455610
            397       1793.091       1380.802       0.435050       0.455610
            398       1748.651       1402.272       0.445035       0.455610
            399       1319.780       1410.206       0.516562       0.455610
            400       1289.953       1379.109       0.516702       0.455610
            401       1506.853       1374.418       0.477018       0.455610
            402       1329.333       1389.350       0.511038       0.455610
            403       1323.642       1437.382       0.520597       0.455610
            404       1436.016       1316.075       0.478209       0.455610
            405       1353.956       1347.099       0.498731       0.455610
            406       1282.037       1535.690       0.545010       0.455610
            407       1890.440       1451.007       0.434245       0.455610
            408       1865.180       1387.170       0.426513       0.455610
            409       1683.915       1471.450       0.466333       0.455610
            410       1708.830       1411.681       0.452388       0.455610
            411       1572.940       1360.261       0.463746       0.455610
            412       1552.349       1383.094       0.471170       0.455610
            413       1752.833       1391.693       0.442576       0.455610
            414       1636.500       1309.350       0.444473       0.455610
            415       1611.926       1209.717       0.428728       0.455610
            416       1748.835       1315.719       0.429335       0.455610
            417       1692.180       1358.642       0.445336       0.455610
            418       1327.968       1395.931       0.512475       0.455610
            419       1375.608       1318.299       0.489363       0.455610
            420       1383.013       1317.265       0.487826       0.455610
            421       1532.875       1029.276       0.401723       0.455610
            422       1315.937       1024.158       0.437657       0.455610
            423       1268.638        976.483       0.434936       0.455610
            424       1450.421        945.750       0.394692       0.455610
            425       1509.594       1272.445       0.457378       0.455610
            426       1402.167       1003.862       0.417228       0.455610
            427       1402.531       1266.508       0.474518       0.455610
            428       1426.349       1266.737       0.470366       0.455610
            429       1353.648       1179.150       0.465552       0.455610
            430       1350.828       1243.539       0.479323       0.455610
            431       1346.000       1437.394       0.516418       0.455610
            432       1508.516       1179.071       0.438710       0.455610
            433       1242.220       1338.333       0.518622       0.455610
            434       1418.595       1302.224       0.478615       0.455610
            435       1401.904       1158.875       0.452548       0.455610
            436       1247.188       1251.759       0.500915       0.455610
            437       1405.716       1308.632       0.482117       0.455610
            438       1242.763       1271.400       0.505695       0.455610
            439       1301.070       1253.916       0.490772       0.455610
            440       1554.336       1152.913       0.425862       0.455610
            441       1599.541       1133.891       0.414823       0.455610
            442       1392.616       1116.801       0.445044       0.455610
            443       1429.485       1071.607       0.428456       0.455610
            444       1715.505       1114.788       0.393877       0.375605
            445       1878.550       1124.347       0.374421       0.375605
            446       1587.099       1156.947       0.421621       0.375605
            447       1274.040        970.419       0.432362       0.375605
            448       1653.524       1126.473       0.405207       0.375605
            449       1379.366        760.691       0.355454       0.375605
            450       1300.143        938.760       0.419295       0.375605
            451       1383.824        729.923       0.345322       0.375605
            452       1439.132        761.232       0.345957       0.375605
            453       1335.314        634.882       0.322243       0.375605
            454       1267.699        871.405       0.407369       0.375605
            455       1334.147       1329.594       0.499145       0.455610
            456       1254.087       1439.572       0.534430       0.455610
            457       1233.313       1283.857       0.510040       0.455610
            458       1180.472       1398.342       0.542242       0.455610
            459       1282.460       1209.695       0.485401       0.455610
            460       1344.002       1457.217       0.520208       0.455610
            461       1344.128       1358.213       0.502606       0.455610
            462       1360.938       1228.054       0.474337       0.455610
            463       1434.225       1261.675       0.467998       0.455610
            464       1276.300       1250.724       0.494939       0.455610
            465       1043.723       1199.285       0.534677       0.455610
            466       1262.959       1210.557       0.489407       0.455610
            467       1773.553       1261.076       0.415562       0.455610
            468       1607.501       1250.552       0.437554       0.455610
            469       1671.075       1322.452       0.441770       0.455610
            470       1457.029       1436.025       0.496370       0.455610
            471       1623.365       1100.998       0.404130       0.455610
            472       1826.167       1119.630       0.380077       0.455610
            473       1551.609       1094.671       0.413664       0.455610
            474       1730.271       1094.757       0.387521       0.455610
            475       1466.905       1182.336       0.446292       0.455610
            476       1486.606       1108.411       0.427131       0.455610
            477       1425.775       1087.782       0.432766       0.455610
            478       1502.503       1018.918       0.404105       0.455610
            479       1493.732        843.371       0.360862       0.455610
            480       1403.119       1287.450       0.478505       0.455610
            481       1496.979       1474.560       0.496228       0.455610
            482       1523.292       1116.329       0.422913       0.455610
            483       1473.728       1090.425       0.425257       0.455610
            484       1569.814       1140.552       0.420811       0.455610
            485       1335.000       1610.992       0.546842       0.455610
            486       1462.461       1102.114       0.429745       0.455610
            487       2037.481       1351.785       0.398843       0.455610
            488       1477.577       1134.928       0.434421       0.455610
            489       1355.709       1191.814       0.467832       0.455610
            490       1279.690       1021.590       0.443922       0.455610
            491       1347.609       1158.793       0.462333       0.455610
            492       1521.643       1030.576       0.403796       0.455610
            493       1208.221       1014.062       0.456315       0.455610
            494       1529.883        900.578       0.370538       0.455610
            495       1279.477       1116.544       0.465999       0.455610
            496       1354.523       1347.444       0.498690       0.455610
            497       1417.827       1027.410       0.420168       0.455610
            498       1366.119       1137.624       0.454369       0.455610
            499       1436.236       1119.321       0.437995       0.455610
            500       1667.174       1121.312       0.402122       0.375605
            501       1676.415       1021.196       0.378556       0.375605
            502       1708.132        692.305       0.288408       0.375605
            503       1563.195        977.061       0.384631       0.375605
            504       1627.208       1189.959       0.422395       0.455610
            505       1494.534       1446.930       0.491908       0.455610
            506       1566.095       1162.900       0.426128       0.455610
            507       1295.843       1185.892       0.477848       0.455610
            508       1501.689       1148.076       0.433275       0.455610
            509       1515.777       1072.875       0.414453       0.455610
            510       1415.306       1224.125       0.463784       0.455610
            511       1714.889       1278.199       0.427050       0.455610
            512       1620.531       1164.876       0.418207       0.455610
            513       1439.724       1253.464       0.465420       0.455610
            514       1572.326       1251.050       0.443104       0.455610
            515       1549.447       1305.860       0.457345       0.455610
            516       1572.746       1144.067       0.421106       0.455610
            517       1382.328       1153.828       0.454951       0.455610
            518       1365.045       1301.139       0.488015       0.455610
            519       1534.770       1088.300       0.414896       0.455610
            520       1423.108       1230.706       0.463750       0.455610
            521       1585.283       1284.037       0.447506       0.455610
            522       1445.847       1082.545       0.428156       0.455610
            523       1304.285        926.208       0.415248       0.455610
            524       1323.560        924.853       0.411336       0.455610
            525       1424.350        836.927       0.370112       0.455610
            526       1359.137       1143.424       0.456902       0.455610
            527       1225.500        948.450       0.436280       0.455610
            528       1129.680        928.575       0.451147       0.455610
            529       1135.165        925.832       0.449216       0.455610
            530       1305.531        934.243       0.417115       0.455610
            531       1585.514       1197.279       0.430244       0.455610
            532       1722.674       1231.800       0.416927       0.455610
            533       1456.095       1027.242       0.413654       0.455610
            534       1386.692       1074.933       0.436676       0.455610
            535       1426.190       1311.516       0.479057       0.455610
            536       1400.238       1328.431       0.486842       0.455610
            537       1398.820       1214.958       0.464828       0.455610
            538       1554.320       1302.438       0.455915       0.455610
            539       1491.974       1314.975       0.468471       0.455610
            540       1302.820       1266.269       0.492887       0.455610
            541       1505.974       1246.800       0.452925       0.455610
            542       1535.894       1310.764       0.460457       0.455610
            543       1377.500       1083.930       0.440366       0.455610
            544       1498.769       1033.727       0.408185       0.375605
            545       1476.072       1073.699       0.421096       0.375605
            546       1778.158       1210.069       0.404945       0.375605
            547       1968.452       1006.150       0.338247       0.375605
            548       1907.551       1099.091       0.365554       0.375605
            549       1911.727       1019.755       0.347863       0.375605
            550       1822.038       1155.875       0.388149       0.375605
            551       1910.135        876.238       0.314473       0.375605
            552       1730.128        787.334       0.312749       0.375605
            553       1599.636        862.168       0.350218       0.375605
            554       1783.003        769.352       0.301428       0.375605
            555       1680.575        861.435       0.338880       0.375605
            556       1781.000        765.903       0.300719       0.375605
            557       1752.644        767.231       0.304472       0.375605
            558       1991.658       1282.700       0.391741       0.375605
            559       1570.749       1096.125       0.411015       0.375605
            560       1775.160       1255.498       0.414266       0.375605
            561       1770.648       1050.293       0.372320       0.375605
            562       1772.000        952.467       0.349598       0.375605
            563       1843.077       1023.055       0.356946       0.375605
            564       1852.114       1125.810       0.378052       0.375605
            565       1703.624       1072.157       0.386254       0.375605
            566       1732.956        903.642       0.342730       0.375605
            567       1791.742       1042.040       0.367720       0.375605
            568       1675.566       1000.646       0.373904       0.375605
            569       1756.079        924.136       0.344799       0.375605
            570       1760.522        940.313       0.348157       0.375605
            571       1699.866       1256.278       0.424972       0.375605
            572       1685.796       1176.547       0.411043       0.375605
            573       1705.628       1139.675       0.400546       0.375605
            574       1695.996       1118.502       0.397407       0.375605
            575       1698.083       1327.146       0.438693       0.455610
            576       1483.812       1136.529       0.433733       0.455610
            577       1457.417       1151.451       0.441360       0.455610
            578       1496.908       1220.412       0.449123       0.455610
            579       1552.399       1240.053       0.444073       0.455610
            580       1518.527       1117.174       0.423862       0.455610
            581       1471.851       1171.519       0.443192       0.455610
            582       1479.502       1276.368       0.463145       0.455610
            583       1470.509       1128.189       0.434136       0.455610
            584       1500.750       1316.175       0.467238       0.455610
            585       1450.000       1231.750       0.459308       0.455610
            586       1492.378       1271.986       0.460137       0.455610
            587       1437.604       1361.318       0.486372       0.455610
            588       1350.991       1168.231       0.463727       0.455610
            589       1526.621       1236.131       0.447428       0.455610
            590       1511.995       1565.799       0.508741       0.455610
            591       1495.215       1525.250       0.504972       0.455610
            592       1339.024       1373.557       0.506365       0.455610
            593       1482.690       1565.800       0.513631       0.455610
            594       1582.436       1557.424       0.496017       0.455610
            595       1701.104        934.658       0.354606       0.375605
            596       1762.498       1089.249       0.381959       0.375605
            597       1867.331       1036.253       0.356887       0.375605
            598       1737.449        730.170       0.295901       0.375605
            599       1609.182        715.059       0.307653       0.375605
            600       1723.374        946.479       0.354506       0.375605
            601       1763.334        913.255       0.341201       0.375605
            602       1644.480        940.274       0.363777       0.375605
            603       1692.000        880.634       0.342308       0.375605
            604       1662.135        878.293       0.345726       0.375605
            605       1693.573        944.903       0.358124       0.375605
            606       1494.834        993.780       0.399331       0.375605
            607       1607.059       1041.551       0.393244       0.375605
            608       1355.187        987.244       0.421461       0.375605
            609       1611.953       1062.950       0.397379       0.375605
            610       1762.464       1042.342       0.371627       0.375605
            611       1603.242       1061.942       0.398450       0.375605
            612       1514.929       1123.847       0.425897       0.375605
            613       1690.658        982.218       0.367476       0.375605
            614       1765.299       1383.400       0.439356       0.375605
            615       1688.939       1038.324       0.380720       0.375605
            616       1657.905       1095.484       0.397868       0.375605
            617       1679.382       1087.541       0.393051       0.375605
            618       1781.108       1119.417       0.385936       0.375605
            619       1631.753       1039.213       0.389077       0.375605
            620       1345.065       1117.000       0.453684       0.375605
            621       1698.467       1170.675       0.408023       0.375605
            622       1687.437       1076.752       0.389536       0.375605
            623       1832.373       1168.174       0.389320       0.375605
            624       1367.556       1327.574       0.492582       0.455610
            625       1437.625       1203.237       0.455623       0.455610
            626       1438.323       1170.673       0.448706       0.455610
            627       1355.934        999.317       0.424293       0.455610
            628       1469.719       1171.875       0.443624       0.455610
            629       1582.610       1262.049       0.443656       0.455610
            630       1561.866       1152.478       0.424588       0.455610
            631       1647.407       1233.050       0.428074       0.455610
            632       1467.179       1012.898       0.408414       0.375605
            633       1553.733        926.612       0.373582       0.375605
            634       1643.036        943.633       0.364806       0.375605
            635       1839.494        779.250       0.297566       0.375605
            636       1845.343        900.802       0.328024       0.375605
            637       1684.246       1003.998       0.373477       0.375605
            638       1662.769        882.301       0.346671       0.375605
            639       1852.237        846.746       0.313728       0.375605
            640       1975.219       1146.017       0.367168       0.375605
            641       1691.709       1198.675       0.414711       0.375605
            642       1373.117       1277.683       0.481999       0.455610
            643       1081.630       1220.350       0.530131       0.455610
            644       1250.020        949.734       0.431745       0.455610
            645       1399.779        995.663       0.415649       0.455610
            646       1540.324       1279.200       0.453694       0.455610
            647       1573.500       1531.650       0.493261       0.455610
            648       1575.327       1385.598       0.467961       0.455610
            649       1539.174       1373.700       0.471596       0.455610
            650       1539.869       1377.734       0.472214       0.455610
            651       1679.580       1451.056       0.463502       0.455610
            652       1456.000       1065.567       0.422581       0.455610
            653       1525.357        924.186       0.377289       0.375605
            654       1417.460       1103.861       0.437810       0.375605
            655       1573.403       1031.002       0.395869       0.375605
            656       1360.425        990.300       0.421274       0.375605
            657       1419.531       1072.683       0.430414       0.375605
            658       1492.896       1125.000       0.429734       0.375605
            659       1573.188       1069.020       0.404593       0.375605
            660       1712.132       1028.230       0.375217       0.375605
            661       1802.469        774.344       0.300505       0.375605
            662       1578.994        565.373       0.263655       0.375605
            663       1537.949       1223.248       0.443014       0.375605
            664       1705.459       1397.028       0.450293       0.375605
            665       1955.569       1114.333       0.362987       0.375605
            666       1736.811       1074.249       0.382151       0.375605
            667       2232.000       1056.795       0.321332       0.375605
            668       2109.970        982.664       0.317743       0.375605
            669       2184.990       1162.185       0.347214       0.375605
            670       1784.271       1007.680       0.360923       0.375605
            671       2075.442       1024.405       0.330470       0.375605
            672       1636.259        811.791       0.331607       0.375605
            673       1575.377       1098.184       0.410757       0.375605
            674       1773.708       1076.739       0.377744       0.375605
            675       1952.156       1007.731       0.340463       0.375605
            676       1414.796       1106.427       0.438845       0.455610
            677       1475.545       1295.293       0.467473       0.455610
            678       1648.361       1039.333       0.386701       0.455610
            679       1639.587       1076.704       0.396388       0.455610
            680       1251.205       1059.837       0.458597       0.455610
            681       1462.722       1044.452       0.416585       0.455610
            682       1545.749        992.125       0.390928       0.455610
            683       1241.189       1083.942       0.466185       0.455610
            684       1215.637       1204.991       0.497801       0.455610
            685       1257.459       1179.079       0.483916       0.455610
            686       1095.620        978.944       0.471880       0.455610
            687       1191.566       1051.750       0.468837       0.455610
            688       1464.648        933.632       0.389292       0.375605
            689       1454.351        974.411       0.401197       0.375605
            690       1390.763        998.257       0.417852       0.375605
            691       1699.732       1018.273       0.374640       0.375605
            692       1363.972        744.353       0.353054       0.375605
            693       1759.309        872.960       0.331638       0.375605
            694       1525.944        786.903       0.340231       0.375605
            695       1697.160        744.350       0.304873       0.375605
            696       1843.292        927.030       0.334629       0.375605
            697       1743.827       1045.422       0.374804       0.375605
            698       1704.533       1371.736       0.445909       0.375605
            699       1852.150        997.049       0.349940       0.375605
            700       1780.351       1007.783       0.361454       0.375605
            701       1773.949       1023.288       0.365821       0.375605
            702       1848.451        975.489       0.345435       0.375605
            703       1906.930        950.572       0.332658       0.375605
            704       1392.698       1029.503       0.425028       0.375605
            705       1706.801       1157.957       0.404208       0.375605
            706       1663.407       1170.628       0.413060       0.375605
            707       1667.479        880.957       0.345685       0.375605
            708       1468.500       1028.650       0.411930       0.375605
            709       1563.925       1055.147       0.402871       0.375605
            710       1601.415        904.682       0.360992       0.375605
            711       1535.125       1043.965       0.404780       0.375605
            712       1538.627       1051.247       0.405907       0.375605
            713       1953.157        922.632       0.320827       0.375605
            714       1741.528        570.190       0.246652       0.375605
            715       1759.916        907.313       0.340171       0.375605
            716       1902.641        890.844       0.318901       0.375605
            717       1955.999        812.528       0.293487       0.375605
            718       1861.380        904.336       0.326981       0.375605
            719       1650.856        986.530       0.374056       0.375605
            720       1806.102        916.263       0.336569       0.375605
            721       1353.919        940.633       0.409942       0.375605
            722       1676.362        969.450       0.366409       0.375605
            723       1629.078        976.186       0.374697       0.375605
            724       1454.499       1030.563       0.414703       0.375605
            725       1464.636        761.280       0.342008       0.375605
            726       1612.521        754.590       0.318781       0.375605
            727       1612.557        803.050       0.332442       0.375605
            728       1814.304        712.958       0.282107       0.375605
            729       1679.366        754.300       0.309944       0.375605
            730       1612.051        906.205       0.359854       0.375605
            731       1646.753        984.693       0.374202       0.375605
            732       1541.629        991.500       0.391413       0.375605
            733       1578.008       1059.700       0.401750       0.375605
            734       1657.701        897.432       0.351227       0.375605
            735       1618.067        828.269       0.338575       0.375605
            736       1681.490        977.683       0.367664       0.375605
            737       1486.076       1120.200       0.429809       0.455610
            738       1606.810       1202.050       0.427949       0.455610
            739       1412.993       1167.401       0.452412       0.455610
            740        947.228       1603.157       0.628594       0.455610
            741       1333.790       1159.300       0.465005       0.455610
            742       1259.754        798.418       0.387926       0.455610
            743       1120.512        832.048       0.426132       0.455610
            744       1067.294        882.700       0.452668       0.455610
            745        995.500        985.449       0.497463       0.455610
            746       1288.058        869.385       0.402970       0.455610
            747       1453.750       1093.125       0.429202       0.455610
            748       1324.932        907.248       0.406440       0.375605
            749       1294.541        926.462       0.417137       0.375605
            750       1439.605        820.150       0.362938       0.375605
            751       1317.637        872.705       0.398433       0.375605
            752       1625.312        847.250       0.342661       0.375605
            753       1888.672        884.421       0.318929       0.375605
            754       1614.067       1010.401       0.384993       0.375605
            755       1872.317       1124.992       0.375334       0.375605
            756       1451.788       1323.399       0.476868       0.375605
            757       1917.278       1160.659       0.377090       0.375605
            758       1852.950       1194.583       0.391984       0.375605
            759       1908.828       1236.150       0.393055       0.375605
            760       1976.284       1241.617       0.385847       0.375605
            761       1964.352       1348.376       0.407029       0.375605
            762       1866.117       1110.463       0.373067       0.375605
            763       1925.866        995.408       0.340744       0.375605
            764       1864.462       1117.469       0.374747       0.375605
            765       1729.131       1103.450       0.389556       0.375605
            766       1745.745       1097.889       0.386087       0.375605
            767       2186.312        997.600       0.313325       0.375605
            768       1686.455       1000.556       0.372368       0.375605
            769       1719.993        939.819       0.353340       0.375605
            770       1606.239       1113.450       0.409403       0.375605
            771       1610.976       1136.573       0.413668       0.375605
            772       1600.549       1182.239       0.424840       0.375605
            773       1474.091       1193.350       0.447376       0.375605
            774       1625.062       1166.554       0.417878       0.375605
            775       1463.350       1118.971       0.433320       0.375605
            776       1573.513        882.200       0.359244       0.375605
            777       1392.370       1032.057       0.425691       0.375605
            778       1488.468        955.600       0.390987       0.375605
            779       1517.484       1024.642       0.403065       0.375605
            780       1532.112       1105.290       0.419083       0.375605
            781       1466.429        880.588       0.375194       0.375605
            782       1208.243        835.150       0.408708       0.375605
            783       1883.364        854.847       0.312192       0.375605
            784       1762.746       1025.790       0.367860       0.375605
            785       1754.036        674.193       0.277648       0.375605
            786       1787.300        809.977       0.311856       0.375605
            787       1836.115        839.575       0.313779       0.375605
            788       1794.336        580.455       0.244424       0.375605
            789       1667.501        780.678       0.318881       0.375605
            790       1762.000        682.034       0.279061       0.375605
            791       1771.251        604.781       0.254534       0.375605
            792       1446.925        667.909       0.315821       0.375605
            793       1123.500        767.388       0.405835       0.375605
            794       1429.341       1066.332       0.427272       0.375605
            795       1075.448       1093.072       0.504064       0.375605
            796       1794.159       1039.175       0.366768       0.375605
            797       1447.988       1145.097       0.441597       0.375605
            798       1752.027       1048.749       0.374449       0.375605
            799       1748.766        900.375       0.339874       0.375605
            800       1917.495       1083.888       0.361129       0.375605
            801       1748.924       1057.833       0.376888       0.375605
            802       1758.992        925.800       0.344831       0.375605
            803       1806.047        805.463       0.308428       0.375605
            804       1529.690       1041.091       0.404971       0.375605
            805       1791.559        925.951       0.340735       0.375605
            806       1546.991       1121.390       0.420251       0.375605
            807       1761.207        940.156       0.348030       0.375605
            808       1607.546       1143.522       0.415665       0.375605
            809       1626.249       1505.371       0.480700       0.375605
            810       1498.553        978.910       0.395126       0.375605
            811       1530.842       1057.888       0.408651       0.375605
            812       1655.326       1034.867       0.384681       0.375605
            813       1529.121        935.455       0.379560       0.375605
            814       1591.319       1087.500       0.405962       0.375605
            815       1596.812        873.175       0.353514       0.375605
            816       1547.077        891.477       0.365576       0.375605
            817       1608.721        958.457       0.373350       0.375605
            818       1565.002       1135.760       0.420533       0.375605
            819       1421.408        942.906       0.398807       0.375605
            820       1596.968       1022.650       0.390381       0.375605
            821       1533.228       1034.860       0.402969       0.375605
            822       1626.011        962.862       0.371923       0.375605
            823       1909.118        885.675       0.316902       0.375605
            824       1586.580        973.224       0.380195       0.375605
            825       1595.007        819.717       0.339466       0.375605
            826       1571.107        981.609       0.384535       0.375605
            827       1642.998       1027.789       0.384826       0.375605
            828       1547.970        944.780       0.379011       0.375605
            829       1780.363        912.044       0.338747       0.375605
            830       1654.729        968.562       0.369216       0.375605
            831       1812.992        966.773       0.347789       0.375605
            832       1551.901        949.104       0.379489       0.375605
            833       1583.920        783.774       0.331028       0.375605
            834       2087.111       1208.377       0.366676       0.375605
            835       1880.126       1005.367       0.348421       0.375605
            836       1918.785        928.179       0.326024       0.375605
            837       1929.064       1057.330       0.354049       0.375605
            838       1788.758       1072.964       0.374937       0.375605
            839       1296.216       1354.746       0.511039       0.455610
            840       1322.717       1321.207       0.499714       0.455610
            841        916.324       1257.286       0.578432       0.455610
            842       1303.164       1279.667       0.495451       0.455610
            843        867.087       1363.089       0.611203       0.455610
            844        897.036       1199.325       0.572098       0.455610
            845       1484.184       1206.890       0.448479       0.455610
            846       1463.348       1142.023       0.438334       0.455610
            847       1425.486       1157.314       0.448085       0.455610
            848       1288.008       1284.265       0.499272       0.455610
            849       1506.736       1236.225       0.450690       0.455610
            850       1521.836       1193.850       0.439613       0.455610
            851       1423.175        730.052       0.339050       0.375605
            852       1434.228        799.331       0.357873       0.375605
            853       1322.372        892.112       0.402853       0.375605
            854       1648.493        849.044       0.339952       0.375605
            855       1483.498       1006.385       0.404190       0.375605
            856       1697.491        778.750       0.314489       0.375605
            857       1494.862        722.164       0.325736       0.375605
            858       1503.541        891.325       0.372182       0.375605
            859       1660.681       1084.263       0.395004       0.375605
            860       1413.449        858.822       0.377958       0.375605
            861       1651.033       1075.459       0.394448       0.375605
            862       1478.238        989.648       0.401010       0.375605
            863       1489.795       1049.020       0.413193       0.375605
            864       1607.229       1098.604       0.406013       0.375605
            865       1554.178       1015.506       0.395187       0.375605
            866       1264.048        943.300       0.427345       0.375605
            867       1610.985       1060.911       0.397063       0.375605
            868       1550.405        788.998       0.337265       0.375605
            869       1594.588        761.535       0.323215       0.375605
            870       1503.152       1010.992       0.402122       0.375605
            871       1568.691        604.428       0.278138       0.375605
            872       1652.948       1029.328       0.383752       0.375605
            873       1496.280       1137.850       0.431964       0.375605
            874       1604.582       1007.933       0.385809       0.375605
            875       1538.565       1066.732       0.409447       0.375605
            876       1725.775       1137.724       0.397319       0.375605
            877       1355.028        885.624       0.395253       0.375605
            878       1347.404        832.145       0.381797       0.375605
            879       1543.998       1090.199       0.413864       0.375605
            880       1560.826       1055.377       0.403400       0.375605
            881       1347.121       1130.118       0.456200       0.375605
            882       1462.538       1013.984       0.409439       0.375605
            883       1363.536        703.073       0.340206       0.375605
            884       1497.279        751.268       0.334113       0.375605
            885       1378.630        657.218       0.322823       0.375605
            886       1439.479       1383.642       0.490111       0.375605
            887       1899.285       1267.323       0.400215       0.375605
            888       1872.257       1268.378       0.403860       0.375605
            889       2048.770       1118.414       0.353126       0.375605
            890       1943.498       1228.992       0.387390       0.375605
            891       1828.709       1302.566       0.415986       0.375605
            892       1957.516       1283.100       0.395943       0.375605
            893       1902.060       1338.552       0.413055       0.375605
            894       1745.610       1259.770       0.419172       0.375605
            895       1637.410       1121.215       0.406440       0.375605
            896       2068.652        123.344       0.056270       0.040436
            897       2036.040         49.252       0.023619       0.040436
            898       1635.500        134.956       0.076227       0.040436
            899       2021.635         90.855       0.043009       0.040436
            900       2004.162        137.811       0.064338       0.040436
            901       1838.258        126.322       0.064300       0.040436
            902       2358.000        437.225       0.156419       0.170381
            903       1995.583        406.975       0.169392       0.170381
            904       2191.748        456.750       0.172456       0.170381
            905       2354.336        417.700       0.150683       0.170381
            906       1492.589        456.893       0.234366       0.170381
            907       1592.139        274.038       0.146845       0.170381
            908       1709.534        215.650       0.112015       0.170381
            909       1979.309        306.824       0.134211       0.170381
            910       1592.759        388.748       0.196188       0.170381
            911       1838.479        316.695       0.146946       0.170381
            912       1922.834        362.518       0.158627       0.170381
            913       1831.484        341.783       0.157267       0.170381
            914       1884.500        361.038       0.160780       0.170381
            915       1779.745        244.201       0.120656       0.170381
            916       1767.044        309.168       0.148910       0.170381
            917       1812.244        305.600       0.144298       0.170381
            918       1911.000        308.300       0.138918       0.170381
            919       1898.041        210.675       0.099907       0.170381
            920       1963.616        310.362       0.136484       0.170381
            921       2075.981        204.771       0.089782       0.170381
            922       2114.340        339.227       0.138259       0.170381
            923       2065.105        394.767       0.160483       0.170381
            924       2183.385        273.241       0.111226       0.170381
            925       2131.986        402.369       0.158766       0.170381
            926       1891.306        312.108       0.141647       0.170381
            927       2056.470        -40.175      -0.019925       0.040436
            928       1890.597        -15.500      -0.008266       0.040436
            929       1898.252        -69.470      -0.037987       0.040436
            930       1913.521         -7.698      -0.004039       0.040436
            931       1880.162        -15.501      -0.008313       0.040436
            932       1926.238        -50.614      -0.026985       0.040436
            933       1878.460        539.325       0.223066       0.170381
            934       1774.769        660.652       0.271268       0.170381
            935       1782.947        475.975       0.210709       0.170381
            936       2007.319        616.649       0.235006       0.170381
            937       1699.285        213.496       0.111616       0.170381
            938       1796.869        345.794       0.161385       0.170381
            939       1749.287        328.702       0.158183       0.170381
            940       2057.850        211.242       0.093095       0.170381
            941       1666.183        405.005       0.195543       0.170381
            942       1580.747        332.011       0.173577       0.170381
            943       1637.619        273.500       0.143110       0.170381
            944       1653.126        323.699       0.163747       0.170381
            945       1647.600        235.210       0.124925       0.170381
            946       1590.427        213.648       0.118425       0.170381
            947       1536.993        306.746       0.166372       0.170381
            948       1418.000        277.717       0.163775       0.170381
            949       1898.302        271.078       0.124956       0.170381
            950       2055.990        363.625       0.150282       0.170381
            951       2030.741        135.201       0.062421       0.040436
            952       1989.035        -18.584      -0.009431       0.040436
            953       2015.016         76.494       0.036574       0.040436
            954       1975.306       -125.104      -0.067617       0.040436
            955       2080.896        -16.600      -0.008041       0.040436
            956       1946.864        358.053       0.155343       0.170381
            957       1924.706        175.409       0.083523       0.170381
            958       1984.893        299.182       0.130986       0.170381
            959       1989.511        396.720       0.166254       0.170381
            960       1973.437        165.581       0.077410       0.170381
            961       1919.170        390.222       0.168972       0.170381
            962       1825.988        279.937       0.132928       0.170381
            963       2058.473        161.117       0.072588       0.040436
            964       1793.496         12.698       0.007030       0.040436
            965       2041.576        195.600       0.087432       0.040436
            966       2060.129        242.792       0.105428       0.040436
            967       1829.823         14.368       0.007791       0.040436
            968       1715.986        -24.500      -0.014484       0.040436
            969       1796.431        622.208       0.257255       0.170381
            970       1817.899        352.265       0.162322       0.170381
            971       1654.310        430.283       0.206411       0.170381
            972       1723.500        441.316       0.203859       0.170381
            973       1624.021        324.662       0.166606       0.170381
            974       1660.344        450.800       0.213534       0.170381
            975       1698.144        457.965       0.212403       0.170381
            976       1751.459        404.119       0.187476       0.170381
            977       1561.412        453.070       0.224906       0.170381
            978       1278.798        483.235       0.274249       0.170381
            979       1741.046        443.388       0.202976       0.170381
            980       1589.230        206.069       0.114783       0.170381
            981       1630.959        306.751       0.158306       0.170381
            982       1807.570        194.283       0.097051       0.170381
            983       1547.645        111.318       0.067101       0.170381
            984       1577.057        270.945       0.146615       0.170381
            985       1722.438        283.802       0.141460       0.170381
            986       1748.068        256.516       0.127965       0.170381
            987       1519.468        393.632       0.205756       0.170381
            988       1854.980        269.500       0.126855       0.170381
            989       1871.485        438.246       0.189739       0.170381
            990       1832.946        302.072       0.141485       0.170381
            991       1929.306        302.850       0.135676       0.170381
            992       1714.430        334.366       0.163201       0.170381
            993       1744.247        331.615       0.159748       0.170381
            994       1728.810        356.476       0.170948       0.170381
            995       1821.205        378.083       0.171912       0.170381
            996       1784.282        261.142       0.127671       0.170381
            997       1779.581        227.814       0.113487       0.170381
            998       1990.482        214.441       0.097255       0.170381
            999       1704.611        341.864       0.167050       0.170381
           1000       1720.206        400.292       0.188773       0.170381
           1001       1904.081         93.295       0.046709       0.040436
           1002       1763.448        218.062       0.110048       0.040436
           1003       1767.476        147.943       0.077238       0.040436
           1004       1831.413        135.382       0.068834       0.040436
           1005       1863.070         86.850       0.044540       0.040436
           1006       1733.067        -80.700      -0.048839       0.040436
           1007       1772.687        156.992       0.081356       0.040436
           1008       1749.669         63.141       0.034830       0.040436
           1009       1891.431         27.900       0.014536       0.040436
           1010       1819.979        352.773       0.162362       0.170381
           1011       1709.539        462.800       0.213042       0.170381
           1012       1763.430        416.655       0.191119       0.170381
           1013       1797.268        183.730       0.092746       0.170381
           1014       1734.882        335.433       0.162020       0.170381
           1015       1738.900        392.874       0.184295       0.170381
           1016       1762.832        337.733       0.160782       0.170381
           1017       1761.279        383.746       0.178901       0.170381
           1018       1675.906        364.988       0.178837       0.170381
           1019       1872.236        422.561       0.184139       0.170381
           1020       1721.692        435.969       0.202056       0.170381
           1021       1691.832        384.304       0.185105       0.170381
           1022       1726.024        373.726       0.177986       0.170381
           1023       1729.886        391.235       0.184447       0.170381
           1024       1674.000        392.875       0.190081       0.170381
           1025       1774.217        511.536       0.223793       0.170381
           1026       1743.188        440.581       0.201753       0.170381
           1027       1668.799        434.842       0.206709       0.170381
           1028       1789.768        511.550       0.222286       0.170381
           1029       1801.665        460.134       0.203437       0.170381
           1030       1817.240        434.420       0.192933       0.170381
           1031       1869.692        413.625       0.181151       0.170381
           1032       1803.862        391.086       0.178175       0.170381
           1033       1824.108        424.156       0.188659       0.170381
           1034       1717.042        454.950       0.209462       0.170381
           1035       1779.326        461.552       0.205969       0.170381
           1036       2038.290        433.196       0.175277       0.170381
           1037       2096.271        451.175       0.177109       0.170381
           1038       2160.925        333.337       0.133642       0.170381
           1039       2167.820        413.172       0.160083       0.170381
           1040       2006.461        428.303       0.175911       0.170381
           1041       2133.500        189.402       0.081537       0.170381
           1042       2165.741        296.572       0.120445       0.170381
           1043       2214.269        298.213       0.118693       0.170381
           1044       2350.979        230.993       0.089464       0.170381
           1045       2061.002        311.328       0.131233       0.170381
           1046       2300.039        442.800       0.161439       0.170381
           1047       1898.491        325.442       0.146336       0.170381
           1048       1619.155        286.668       0.150417       0.170381
           1049       2196.905        356.904       0.139754       0.170381
           1050       1878.983        432.867       0.187238       0.170381
           1051       1879.006        244.051       0.114953       0.170381
           1052       1785.500        173.507       0.088569       0.170381
           1053       1758.023        240.948       0.120536       0.170381
           1054       1995.612        261.112       0.115704       0.170381
           1055       1986.114        314.922       0.136861       0.170381
           1056       1935.000        291.500       0.130923       0.170381
           1057       1960.598        345.171       0.149699       0.170381
           1058       1842.536        342.625       0.156796       0.170381
           1059       1858.250        457.138       0.197435       0.170381
           1060       1890.484        402.200       0.175428       0.170381
           1061       2009.438        430.933       0.176585       0.170381
           1062       1777.729        529.413       0.229467       0.170381
           1063       1912.081        380.475       0.165961       0.170381
           1064       1693.110        499.078       0.227662       0.170381
           1065       1644.175        902.071       0.354275       0.170381
           1066       1751.589        444.933       0.202563       0.170381
           1067       1665.839        539.647       0.244684       0.170381
           1068       1744.653        574.398       0.247687       0.170381
           1069       2164.615        357.525       0.141755       0.170381
           1070       1821.018        525.516       0.223954       0.170381
           1071       1913.322        516.469       0.212557       0.170381
           1072       1935.796        655.400       0.252933       0.170381
           1073       2040.884        534.273       0.207472       0.170381
           1074       2010.760        358.006       0.151136       0.170381
           1075       1681.367        541.296       0.243535       0.170381
           1076       1767.863        499.075       0.220154       0.170381
           1077       1753.411        536.891       0.234419       0.170381
           1078       1861.745        438.706       0.190704       0.170381
           1079       1908.963        538.947       0.220166       0.170381
           1080       1848.666        366.875       0.165592       0.170381
           1081       1818.151        513.266       0.220152       0.170381
           1082       1794.240        460.872       0.204368       0.170381
           1083       1818.367        475.837       0.207408       0.170381
           1084       1844.583        470.075       0.203086       0.170381
           1085       1845.637        447.220       0.195049       0.170381
           1086       2039.498        410.175       0.167441       0.170381
           1087       1748.602        381.210       0.178988       0.170381
           1088       1850.246        428.384       0.188001       0.170381
           1089       1690.586        409.471       0.194981       0.170381
           1090       1624.842        424.716       0.207223       0.170381
           1091       1963.090        417.270       0.175297       0.170381
           1092       1968.440        432.181       0.180029       0.170381
           1093       1798.532        431.261       0.193408       0.170381
           1094       1844.235        334.924       0.153694       0.170381
           1095       1938.349        360.136       0.156684       0.170381
           1096       1824.736        520.700       0.222006       0.170381
           1097       1890.070        331.533       0.149232       0.170381
           1098       1880.587        383.386       0.169342       0.170381
           1099       1970.772        373.614       0.159365       0.170381
           1100       1878.457        430.020       0.186279       0.170381
