# Supplementary material for: The role of auxiliary domains in modulating CHD4 activity suggests mechanistic commonality between enzyme families
Source: Nat Commun. 2022 Dec 6;13:7524. doi: 10.1038/s41467-022-35002-0 (PMC9726900; doi:10.1038/s41467-022-35002-0)
Supplement: Supplementary file 6 — source data [file 41467_2022_35002_MOESM6_ESM.zip › smFRET_Source_data/figure_7A/A/CHD4(1-1230) 10uM ATP 200ms/7_PATH.dat]

              1       2067.025       6328.846       0.753805       0.769129
              2       2421.220       6106.424       0.716074       0.769129
              3       1828.000       6329.089       0.775900       0.769129
              4       1761.222       6382.734       0.783739       0.769129
              5       1735.233       6489.271       0.789017       0.769129
              6       1752.732       6782.771       0.794654       0.769129
              7       1806.695       6593.657       0.784926       0.769129
              8       1861.733       6776.369       0.784474       0.769129
              9       1752.732       6782.771       0.794654       0.769129
             10       1849.231       5890.809       0.761083       0.769129
             11       1750.735       5799.971       0.768136       0.769129
             12       1772.351       5935.557       0.770061       0.769129
             13       2072.729       5860.770       0.738737       0.769129
             14       1840.768       5832.813       0.760116       0.769129
             15       1771.732       6090.121       0.774642       0.769129
             16       1583.355       5811.634       0.785888       0.769129
             17       1647.187       6348.841       0.793999       0.769129
             18       1708.489       6117.912       0.781702       0.769129
             19       4134.795       3666.243       0.469969       0.409594
             20       4173.384       3466.843       0.453762       0.409594
             21       4484.585       3509.534       0.439015       0.409594
             22       4131.137       3666.388       0.470199       0.409594
             23       4109.633       3382.659       0.451485       0.409594
             24       4353.732       2979.671       0.406315       0.409594
             25       3371.167       3966.664       0.540577       0.409594
             26       3381.339       3723.771       0.524098       0.409594
             27       4477.365       3362.949       0.428930       0.409594
             28       4657.631       3230.109       0.409510       0.409594
             29       4112.399       3331.471       0.447546       0.409594
             30       4160.738       3372.290       0.447667       0.409594
             31       4683.426       3100.391       0.398312       0.409594
             32       4840.261       3148.496       0.394116       0.409594
             33       5288.059       2948.496       0.357977       0.409594
             34       3995.074       3025.576       0.430954       0.409594
             35       4772.154       3184.879       0.400260       0.409594
             36       4478.919       3193.746       0.416250       0.409594
             37       4685.607       3230.109       0.408063       0.409594
             38       4772.232       3184.821       0.400251       0.409594
             39       4805.722       3827.275       0.443331       0.409594
             40       5159.232       3595.871       0.410717       0.409594
             41       4687.588       3677.668       0.439636       0.409594
             42       4625.899       3360.621       0.420787       0.409594
             43       4110.977       3299.679       0.445261       0.409594
             44       4730.232       4253.021       0.473439       0.409594
             45       4022.486       4239.115       0.513111       0.409594
             46       4711.234       4163.418       0.469136       0.409594
             47       4730.220       4252.983       0.473437       0.409594
             48       3679.399       3391.271       0.479625       0.409594
             49       3868.001       3475.046       0.473243       0.409594
             50       3795.614       3545.150       0.482940       0.409594
             51       3936.250       3191.070       0.447724       0.409594
             52       3712.472       2660.737       0.417488       0.409594
             53       3490.354       2238.821       0.390776       0.409594
             54       4499.036       3845.692       0.460853       0.409594
             55       4147.502       3768.859       0.476085       0.409594
             56       4237.725       3825.253       0.474422       0.409594
             57       4117.732       4311.271       0.511481       0.409594
             58       4163.294       3571.444       0.461741       0.409594
             59       4220.092       3529.371       0.455434       0.409594
             60       4266.616       3572.527       0.455729       0.409594
             61       4069.793       3680.443       0.474881       0.409594
             62       4276.941       3745.688       0.466890       0.409594
             63       4259.989       3639.300       0.460712       0.409594
             64       4234.471       3732.609       0.468504       0.409594
             65       4640.210       3284.171       0.414439       0.409594
             66       3929.980       3200.789       0.448870       0.409594
             67       4573.733       3287.671       0.418204       0.409594
             68       4329.483       3173.596       0.422973       0.409594
             69       4569.648       3221.246       0.413463       0.409594
             70       4412.623       3284.297       0.426703       0.409594
             71       4813.324       3273.412       0.404788       0.409594
             72       4982.436       3350.352       0.402069       0.409594
             73       4554.096       3280.451       0.418716       0.409594
             74       4298.625       3327.223       0.436309       0.409594
             75       4303.181       3292.264       0.433452       0.409594
             76       4469.295       2698.049       0.376436       0.409594
             77       4215.464       2419.021       0.364613       0.409594
             78       4112.194       2612.022       0.388450       0.409594
             79       4753.722       2663.047       0.359058       0.409594
             80       4720.990       2630.658       0.357832       0.409594
             81       4273.449       2465.322       0.365842       0.409594
             82       4263.701       2987.534       0.412003       0.409594
             83       4533.617       2810.604       0.382696       0.409594
             84       4808.732       2586.671       0.349767       0.409594
             85       4469.664       2399.599       0.349324       0.409594
             86       3702.140       2327.027       0.385962       0.409594
             87       5547.576       2279.939       0.291272       0.409594
             88       4790.623       2247.904       0.319371       0.409594
             89       4577.218       2249.171       0.329482       0.409594
             90       4742.179       2702.035       0.362971       0.409594
             91       4811.377       2402.773       0.333064       0.409594
             92       5045.208       2612.513       0.341161       0.409594
             93       5013.172       2889.178       0.365610       0.409594
             94       4649.566       2792.921       0.375267       0.409594
             95       5409.638       2900.659       0.349044       0.409594
             96       4714.538       2692.609       0.363515       0.409594
             97       5387.778       3077.771       0.363564       0.409594
             98       5050.904       3275.375       0.393378       0.409594
             99       5117.261       3003.578       0.369861       0.409594
            100       5643.162       3153.295       0.358473       0.409594
            101       5408.422       3084.218       0.363164       0.409594
            102       5314.129       3179.555       0.374343       0.409594
            103       5155.857       2884.328       0.358739       0.409594
            104       5196.868       2587.847       0.332427       0.409594
            105       5485.819       2432.900       0.307234       0.409594
            106       5535.865       2513.192       0.312234       0.409594
            107       5101.482       2735.146       0.349021       0.409594
            108       5411.226       2643.082       0.328158       0.409594
            109       5284.674       2681.682       0.336626       0.409594
            110       5028.262       2818.291       0.359176       0.409594
            111       5070.859       2826.482       0.357903       0.409594
            112       5753.878       1259.479       0.179583       0.212628
            113       5725.456       1423.160       0.199082       0.212628
            114       6049.203       1662.621       0.215594       0.212628
            115       5951.174       1471.495       0.198243       0.212628
            116       6032.482       1592.296       0.208832       0.212628
            117       6049.232       1662.621       0.215593       0.212628
            118       5933.933       1693.413       0.222019       0.212628
            119       5665.783        809.189       0.124972       0.212628
            120       6356.746       1587.185       0.199798       0.212628
            121       5759.560       1449.588       0.201076       0.212628
            122       5541.281       1523.671       0.215666       0.212628
            123       6278.926       1651.655       0.208264       0.212628
            124       7156.811       1718.757       0.193650       0.212628
            125       6157.042       1533.530       0.199404       0.212628
            126       6256.230       1617.359       0.205416       0.212628
            127       6326.972       1850.750       0.226316       0.212628
            128       6031.117       1715.628       0.221464       0.212628
            129       5935.465       1805.468       0.233237       0.212628
            130       6390.175       1661.926       0.206397       0.212628
            131       5916.397       1790.688       0.232343       0.212628
            132       6237.396       1731.043       0.217237       0.212628
            133       6157.922       1987.138       0.243968       0.212628
            134       7397.579       2170.377       0.226838       0.212628
            135       8656.141       1465.421       0.144782       0.212628
            136       5782.875       1705.884       0.227793       0.212628
            137       7144.413       2544.167       0.262594       0.212628
            138       6991.942       1775.733       0.202532       0.212628
            139       7256.838       2349.820       0.244603       0.212628
            140       7320.489       2097.484       0.222711       0.212628
            141       7284.233       2305.621       0.240423       0.212628
            142       7328.449       2290.951       0.238159       0.212628
            143       7038.200       2452.457       0.258408       0.212628
            144       7377.153       2095.332       0.221202       0.212628
            145       7238.873       1820.171       0.200923       0.212628
            146       7219.918       2049.303       0.221087       0.212628
            147       7905.744       2140.615       0.213074       0.212628
            148       7938.119       2122.712       0.210988       0.212628
            149       7147.487       1849.051       0.205529       0.212628
            150       8597.190       1979.080       0.187125       0.212628
            151       7318.791       2294.506       0.238680       0.212628
            152       7662.665       1950.252       0.202878       0.212628
            153       8158.046       2303.775       0.220208       0.212628
            154       7675.113       1983.319       0.205346       0.212628
            155       8392.610       1879.782       0.182994       0.212628
            156       7134.732       1826.946       0.203862       0.212628
            157       7568.210       1893.018       0.200082       0.212628
            158       7108.396       1878.138       0.208995       0.212628
            159       8256.232       1668.421       0.168109       0.212628
            160       7853.516       1870.221       0.192336       0.212628
            161       7633.413       1997.960       0.207443       0.212628
            162       6481.148       1896.180       0.226347       0.212628
            163       7095.569       1804.620       0.202762       0.212628
            164       7264.118       1820.111       0.200359       0.212628
            165       5801.236       1893.622       0.246089       0.212628
            166       6798.734       1836.971       0.212718       0.212628
            167       7267.726       2306.565       0.240912       0.212628
            168       7186.013       2282.991       0.241101       0.212628
            169       7261.430       2089.342       0.223441       0.212628
            170       7631.111       2208.427       0.224444       0.212628
            171       7018.808       2213.822       0.239782       0.212628
            172       7035.957       2205.579       0.238659       0.212628
            173       6932.086       2229.362       0.243342       0.212628
            174       6789.157       2155.249       0.240961       0.212628
            175       6787.607       2125.659       0.238483       0.212628
            176       6701.720       2180.724       0.245509       0.212628
            177       6682.483       2270.546       0.253606       0.212628
            178       6738.580       2076.235       0.235539       0.212628
            179       7379.069       1738.034       0.190634       0.212628
            180       7131.842       2006.458       0.219566       0.212628
            181       6395.563       2319.825       0.266176       0.212628
            182       7271.557       1647.569       0.184723       0.212628
            183       7773.968       1771.848       0.185615       0.212628
            184       7086.364       1653.914       0.189229       0.212628
            185       7894.767       1196.725       0.131631       0.212628
            186       7436.931       1736.605       0.189306       0.212628
            187       7952.903       2007.437       0.201543       0.212628
            188       7660.814       1465.596       0.160588       0.212628
            189       7446.157       1667.248       0.182945       0.212628
            190       7627.655       2067.067       0.213216       0.212628
            191       7178.941       1954.558       0.213999       0.212628
            192       8208.348       2056.576       0.200350       0.212628
            193       7489.436       1837.325       0.196995       0.212628
            194       7887.154       2013.526       0.203372       0.212628
            195       7228.385       2082.166       0.223635       0.212628
            196       7467.598       1680.185       0.183671       0.212628
            197       8029.836       1759.872       0.179768       0.212628
            198       8058.872       1862.184       0.187700       0.212628
            199       8174.607       1743.101       0.175756       0.212628
            200       7922.489       1810.271       0.185998       0.212628
            201       8010.128       1795.324       0.183094       0.212628
            202       8579.847       1650.663       0.161347       0.212628
            203       7703.053       1787.255       0.188324       0.212628
            204       7945.128       1643.908       0.171436       0.212628
            205       7408.551       2277.170       0.235106       0.212628
            206       7174.993       2340.086       0.245934       0.212628
            207       7306.770       2563.005       0.259682       0.212628
            208       7287.707       2520.392       0.256971       0.212628
            209       7380.092       2019.560       0.214855       0.212628
            210       7617.022       2432.399       0.242044       0.212628
            211       7402.984       2286.227       0.235956       0.212628
            212       8042.112       2414.928       0.230938       0.212628
            213       7095.852       2382.038       0.251326       0.212628
            214       7419.168       2274.551       0.234642       0.212628
            215       7104.233       2052.121       0.224120       0.212628
            216       7513.577       2318.365       0.235799       0.212628
            217       7345.672       2258.228       0.235137       0.212628
            218       7211.889       2346.789       0.245514       0.212628
            219       7105.343       1961.275       0.216318       0.212628
            220       6949.996       2032.840       0.226303       0.212628
            221       7238.644       2197.729       0.232900       0.212628
            222       7071.556       1988.394       0.219471       0.212628
            223       7584.017       2168.654       0.222365       0.212628
            224       7301.326       2192.966       0.230977       0.212628
            225       7151.918       2134.752       0.229873       0.212628
            226       7758.648       1769.805       0.185739       0.212628
            227       7725.719       1879.927       0.195711       0.212628
            228       7454.731       1491.571       0.166725       0.212628
            229       7491.409       1747.706       0.189164       0.212628
            230       7436.826       2645.400       0.262382       0.212628
            231       7758.706       1832.859       0.191091       0.212628
            232       7602.724       1617.580       0.175437       0.212628
            233       7615.129       2287.420       0.230993       0.212628
            234       7252.188       2052.635       0.220599       0.212628
            235       7860.727       1999.200       0.202760       0.212628
            236       6629.840       1909.135       0.223579       0.212628
            237       7439.681       1866.678       0.200581       0.212628
            238       7197.259       2170.221       0.231676       0.212628
            239       7153.226       2172.525       0.232960       0.212628
            240       7496.744       2076.678       0.216921       0.212628
            241       7292.255       2108.388       0.224281       0.212628
            242       7461.163       2080.816       0.218070       0.212628
            243       7460.885       2045.850       0.215200       0.212628
            244       7411.033       2004.676       0.212908       0.212628
            245       7483.466       2112.711       0.220162       0.212628
            246       7176.975       1993.917       0.217418       0.212628
            247       7188.240       2216.138       0.235650       0.212628
            248       7164.107       2166.259       0.232173       0.212628
            249       7716.086       1960.400       0.202594       0.212628
            250       7217.917       1948.043       0.212530       0.212628
            251       6817.188       1876.346       0.215832       0.212628
            252       8269.899       1861.550       0.183740       0.157917
            253       8047.670       1812.920       0.183855       0.157917
            254       7805.111       1777.886       0.185525       0.157917
            255       8687.232       1796.321       0.171347       0.157917
            256       8458.944       1792.458       0.174850       0.157917
            257       7894.156       1895.853       0.193652       0.157917
            258       7985.206       1878.346       0.190433       0.157917
            259       7734.242       1515.571       0.163849       0.157917
            260       7255.219       1594.251       0.180152       0.157917
            261       7267.987       1545.510       0.175357       0.157917
            262       7432.884       1522.147       0.169977       0.157917
            263       7857.591       1743.921       0.181630       0.157917
            264       6949.149       1483.007       0.175875       0.157917
            265       7289.189       1505.621       0.171194       0.157917
            266       7168.855       1626.957       0.184969       0.157917
            267       7253.731       1615.172       0.182116       0.157917
            268       7092.862       1623.879       0.186294       0.212628
            269       6855.135       1851.705       0.212672       0.212628
            270       6937.047       2105.505       0.232844       0.212628
            271       7103.573       1754.059       0.198028       0.212628
            272       7405.354       1830.616       0.198205       0.212628
            273       6418.259       1941.496       0.232243       0.212628
            274       6796.719       1729.997       0.202891       0.212628
            275       7144.937       1753.259       0.197035       0.212628
            276       6849.641       1852.175       0.212849       0.212628
            277       7037.920       2113.307       0.230932       0.212628
            278       6694.781       2167.536       0.244579       0.212628
            279       7030.234       2478.266       0.260637       0.212628
            280       7159.561       2305.520       0.243582       0.212628
            281       7554.383       1495.134       0.165217       0.157917
            282       7440.814       1499.608       0.167733       0.157917
            283       7350.378       1555.073       0.174620       0.157917
            284       7548.139       1426.344       0.158933       0.157917
            285       7388.732       1170.171       0.136720       0.157917
            286       7237.366       1534.019       0.174889       0.157917
            287       7620.093       1341.861       0.149729       0.157917
            288       7755.119       1449.746       0.157498       0.157917
            289       7192.089       1452.991       0.168071       0.157917
            290       6772.335       1514.538       0.182763       0.157917
            291       8504.728       1026.572       0.107705       0.157917
            292       7655.569       1443.037       0.158600       0.157917
            293       8767.650       1476.854       0.144161       0.157917
            294       8268.348       1213.733       0.128003       0.157917
            295       7573.894       1326.180       0.149008       0.157917
            296       8199.243       1476.988       0.152641       0.157917
            297       8161.268       1977.759       0.195064       0.157917
            298       7054.071       1873.652       0.209869       0.157917
            299       7231.535       1616.546       0.182700       0.157917
            300       7394.084       1631.537       0.180767       0.157917
            301       7710.910       1872.125       0.195358       0.157917
            302       7324.342       1631.178       0.182142       0.157917
            303       6911.460       1414.497       0.169890       0.157917
            304       7873.273       1726.896       0.179882       0.157917
            305       6939.206       1772.661       0.203477       0.157917
            306       8133.021       1534.780       0.158752       0.157917
            307       7815.887       1240.039       0.136931       0.157917
            308       8080.805       1514.255       0.157816       0.157917
            309       7611.624       1475.279       0.162352       0.157917
            310       7705.464       1588.396       0.170908       0.157917
            311       8140.022       1519.159       0.157276       0.157917
            312       8225.362       1182.849       0.125725       0.157917
            313       8247.423       1208.132       0.127770       0.157917
            314       8152.239       1279.322       0.135643       0.157917
            315       8019.709       1228.811       0.132866       0.157917
            316       8312.820       1179.498       0.124258       0.157917
            317       7983.650       1175.354       0.128328       0.157917
            318       7981.183       1362.348       0.145807       0.157917
            319       7835.927       1362.152       0.148091       0.157917
            320       8629.306       1503.474       0.148377       0.157917
            321       7919.018       1175.467       0.129251       0.157917
            322       8052.595       1300.539       0.139048       0.157917
            323       8170.774       1239.255       0.131695       0.157917
            324       7757.858       1687.634       0.178671       0.157917
            325       7744.066       1851.971       0.192993       0.157917
            326       8158.693       2095.622       0.204365       0.157917
            327       7503.873       1910.062       0.202897       0.157917
            328       8368.732       2177.671       0.206485       0.157917
            329       8162.059       2092.967       0.204092       0.157917
            330       7912.028       1754.918       0.181538       0.157917
            331       7508.347       1452.554       0.162099       0.157917
            332       7361.352       1469.049       0.166363       0.157917
            333       7278.747       1336.344       0.155117       0.157917
            334       7461.485       1623.074       0.178663       0.157917
            335       7884.463       1463.717       0.156578       0.157917
            336       7570.374       1485.672       0.164053       0.157917
            337       6993.484       2027.674       0.224769       0.157917
            338       8150.347        953.781       0.104764       0.157917
            339       7378.346       1470.080       0.166140       0.157917
            340       8358.317       1434.510       0.146486       0.157917
            341       7847.435       1552.091       0.165124       0.157917
            342       7824.744       1473.547       0.158475       0.157917
            343       8398.093       1440.373       0.146402       0.157917
            344       8362.585       1549.623       0.156335       0.157917
            345       8159.364       1512.879       0.156414       0.157917
            346       7953.734       1196.672       0.130778       0.157917
            347       9195.226        931.021       0.091941       0.157917
            348       8642.915       1084.289       0.111470       0.157917
            349       8448.462       1212.781       0.125530       0.157917
            350       7426.253       1654.091       0.182162       0.157917
            351       7270.740       1642.746       0.184299       0.157917
            352       8153.044       1721.738       0.174357       0.157917
            353       6940.898       1538.271       0.181418       0.157917
            354       7577.850       1515.871       0.166694       0.157917
            355       6861.526       1608.406       0.189896       0.157917
            356       6715.680       1538.246       0.186365       0.157917
            357       7534.929       1656.444       0.180217       0.157917
            358       7338.479       1847.063       0.201084       0.157917
            359       7942.180       1563.313       0.164464       0.157917
            360       8021.845       1627.980       0.168706       0.157917
            361       7915.224       1642.773       0.171874       0.157917
            362       7572.047       1693.321       0.182758       0.157917
            363       8076.563       1637.850       0.168600       0.157917
            364       6676.167       1749.517       0.207641       0.157917
            365       7191.233       2120.418       0.227717       0.157917
            366       7541.686       1660.746       0.180468       0.157917
            367       8918.206       1836.071       0.170729       0.157917
            368       8365.122       1365.035       0.140289       0.157917
            369       8328.289       1358.330       0.140227       0.157917
            370       8952.222       1255.826       0.123023       0.157917
            371       8043.044       1470.726       0.154589       0.157917
            372       7940.982       1629.696       0.170280       0.157917
            373       8194.851       1294.185       0.136387       0.157917
            374       8306.391       1311.213       0.136335       0.157917
            375       8145.322       1407.066       0.147300       0.157917
            376       8027.712       1329.755       0.142106       0.157917
            377       8086.602       1279.839       0.136641       0.157917
            378       8117.789       1369.849       0.144383       0.157917
            379       8165.292       1269.759       0.134579       0.157917
            380       8097.923       1130.529       0.122505       0.157917
            381       7993.732       1175.171       0.128169       0.157917
            382       7776.645       1406.121       0.153126       0.157917
            383       8238.308       1369.963       0.142582       0.157917
            384       7597.330       1428.384       0.158257       0.157917
            385       7848.632       1348.271       0.146601       0.157917
            386       7952.980       1527.471       0.161118       0.157917
            387       7495.674       1430.981       0.160304       0.157917
            388       7750.956       1300.869       0.143713       0.157917
            389       7670.727       1620.165       0.174382       0.157917
            390       7811.791       1678.871       0.176897       0.157917
            391       7903.577       1389.425       0.149513       0.157917
            392       7966.878       1396.430       0.149139       0.157917
            393       7909.158       1402.640       0.150630       0.157917
            394       7582.926       1145.221       0.131210       0.157917
            395       8537.891       1478.656       0.147621       0.157917
            396       7852.260       1369.746       0.148530       0.157917
            397       7856.850       1290.102       0.141042       0.157917
            398       7680.996       1285.446       0.143362       0.157917
            399       7848.197       1320.121       0.143987       0.157917
            400       8424.020       1380.104       0.140768       0.157917
            401       7134.709       1925.615       0.212533       0.212628
            402       8670.336       1697.716       0.163745       0.212628
            403       6936.821       1841.221       0.209753       0.212628
            404       8244.495       1984.596       0.194015       0.212628
            405       6923.357       1860.691       0.211826       0.212628
            406       8400.732       1656.346       0.164695       0.212628
            407       7058.755       1897.195       0.211836       0.212628
            408       7504.657       1901.220       0.202131       0.212628
            409       7119.791       1813.580       0.203012       0.212628
            410       6374.059       2074.619       0.245555       0.212628
            411       7896.040       1708.305       0.177868       0.212628
            412       7930.795       1622.793       0.169862       0.212628
            413       8184.062       2274.571       0.217483       0.212628
            414       7613.508       1879.806       0.198014       0.212628
            415       7706.475       2139.322       0.217283       0.212628
            416       8204.723       2274.535       0.217051       0.212628
            417       7681.370       1517.512       0.164967       0.157917
            418       8113.232       1158.221       0.124923       0.157917
            419       7668.233       1300.721       0.145025       0.157917
            420       8134.732       1198.071       0.128372       0.157917
            421       7101.642       1598.743       0.183755       0.157917
            422       7031.733       2099.368       0.229914       0.212628
            423       6498.740       1723.961       0.209659       0.212628
            424       7245.474       2052.704       0.220764       0.212628
            425       7333.814       1304.196       0.150983       0.157917
            426       7503.418       1409.142       0.158107       0.157917
            427       7163.446       1583.115       0.180999       0.157917
            428       6742.065       1780.176       0.208886       0.157917
            429       7883.598       1570.008       0.166075       0.157917
            430       7847.728       1644.423       0.173240       0.157917
            431       7178.582       1544.234       0.177034       0.157917
            432       7129.355       1497.823       0.173617       0.157917
            433       7939.588       1542.633       0.162687       0.157917
            434       7668.481       1682.914       0.179964       0.157917
            435       7846.889       1566.202       0.166386       0.157917
            436       7746.838       1684.486       0.178605       0.157917
            437       8042.828       1584.305       0.164567       0.157917
            438       7551.316       1585.671       0.173544       0.157917
            439       7835.882       1546.709       0.164849       0.157917
            440       7506.373       1688.086       0.183598       0.157917
            441       7742.668       1689.171       0.179092       0.157917
            442       8269.264       1781.962       0.177288       0.157917
            443       7393.995       1261.193       0.145715       0.157917
            444       7433.493       1274.693       0.146379       0.157917
            445       8289.170       1261.188       0.132057       0.157917
            446       7667.732       1132.771       0.128717       0.157917
            447       8702.080       1102.321       0.112431       0.157917
            448       8760.833       1192.471       0.119807       0.157917
            449       8521.623       1333.871       0.135343       0.157917
            450       9702.064       1165.898       0.107278       0.157917
            451       8219.035       1177.252       0.125289       0.157917
            452       7864.372       1487.215       0.159033       0.157917
            453       8534.959       1204.238       0.123649       0.157917
            454       8403.527       1248.356       0.129338       0.157917
            455       8355.629       1407.573       0.144171       0.157917
            456       7977.143       1323.436       0.142296       0.157917
            457       8496.438       1340.080       0.136235       0.157917
            458       8415.097       1319.496       0.135547       0.157917
            459       7740.942       1172.020       0.131496       0.157917
            460       8410.519       1297.203       0.133626       0.157917
            461       8605.572       1173.560       0.120007       0.157917
            462       8307.645       1031.264       0.110427       0.157917
            463       7961.058       1175.154       0.128626       0.157917
            464       8201.371       1792.754       0.179381       0.157917
            465       7613.999       1705.017       0.182961       0.157917
            466       7957.580       1909.771       0.193544       0.157917
            467       7657.254       1594.321       0.172330       0.157917
            468       7570.975       1656.178       0.179490       0.157917
            469       7655.019       1541.546       0.167622       0.157917
            470       7591.358       1640.784       0.177725       0.157917
            471       7979.788       1572.221       0.164596       0.157917
            472       7493.551       1530.892       0.169638       0.157917
            473       7351.745       1504.764       0.169905       0.157917
            474       7382.359       1461.221       0.165230       0.157917
            475       7688.521       1737.686       0.184346       0.157917
            476       7600.381       1819.411       0.193148       0.212628
            477       7425.265       1758.270       0.191459       0.212628
            478       7381.190       2100.573       0.221538       0.212628
            479       7037.974       1827.001       0.206092       0.212628
            480       7702.734       2107.771       0.214848       0.212628
            481       7643.495       1480.646       0.162278       0.157917
            482       8339.586       1194.023       0.125244       0.157917
            483       9196.486       1210.471       0.116314       0.157917
            484       7597.958       1219.412       0.138297       0.157917
            485       8339.341       1194.021       0.125247       0.157917
            486       8083.457       1499.584       0.156483       0.157917
            487       7931.163       1342.530       0.144768       0.157917
            488       8010.657       1305.090       0.140095       0.157917
            489       8078.541       1323.822       0.140797       0.157917
            490       8104.357       1486.779       0.155016       0.157917
            491       8105.416       1379.322       0.145425       0.157917
            492       8326.763        972.043       0.104534       0.157917
            493       7735.370       1410.159       0.154191       0.157917
            494       8351.861       1256.245       0.130748       0.157917
            495       7940.294       1337.280       0.144141       0.157917
            496       7994.029       1499.652       0.157963       0.157917
            497       8210.233       1280.937       0.134961       0.157917
            498       7879.507       1294.793       0.141133       0.157917
            499       7152.247       1305.237       0.154329       0.157917
            500       8001.017       1312.959       0.140967       0.157917
