# Supplementary material for: The role of auxiliary domains in modulating CHD4 activity suggests mechanistic commonality between enzyme families
Source: Nat Commun. 2022 Dec 6;13:7524. doi: 10.1038/s41467-022-35002-0 (PMC9726900; doi:10.1038/s41467-022-35002-0)
Supplement: Supplementary file 6 — source data [file 41467_2022_35002_MOESM6_ESM.zip › smFRET_Source_data/figure_7A/A/CHD4(1-1230) 10uM ATP 200ms/6_PATH.dat]

              1        231.951       2162.812       0.903142       0.830961
              2        150.826       2102.169       0.933055       0.830961
              3        230.479       1941.683       0.893894       0.830961
              4        214.300       1955.899       0.901253       0.830961
              5        204.356       1964.035       0.905757       0.830961
              6        290.255       2025.799       0.874677       0.830961
              7        187.369       1920.788       0.911122       0.830961
              8        382.399       2072.442       0.844226       0.830961
              9        233.656       2061.554       0.898198       0.830961
             10        248.374       1899.171       0.884345       0.830961
             11        254.304       1995.247       0.886954       0.830961
             12        296.304       1953.338       0.868289       0.830961
             13        287.762       1906.032       0.868829       0.830961
             14        199.090       1920.791       0.906084       0.830961
             15        204.541       1927.900       0.904081       0.830961
             16        284.000       2064.521       0.879073       0.830961
             17        419.279       2146.669       0.836599       0.830961
             18        303.291       1968.271       0.866483       0.830961
             19        302.422       1951.571       0.865829       0.830961
             20        230.269       1673.196       0.879027       0.830961
             21        329.212       1920.970       0.853695       0.830961
             22        275.802       1736.560       0.862946       0.830961
             23        266.226       1746.312       0.867716       0.830961
             24        209.730       1803.124       0.895805       0.830961
             25        262.244       1843.329       0.875452       0.830961
             26        233.885       1892.357       0.890001       0.830961
             27        219.436       1623.455       0.880928       0.830961
             28        316.401       1413.271       0.817075       0.830961
             29        288.297       1706.694       0.855489       0.830961
             30        501.743       1347.136       0.728623       0.830961
             31        316.636       1420.736       0.817750       0.830961
             32        385.218       1720.659       0.817075       0.830961
             33        220.816       1661.432       0.882685       0.830961
             34        212.952       1589.751       0.881871       0.830961
             35        307.623       1750.866       0.850559       0.830961
             36        706.321       1775.088       0.715355       0.830961
             37        317.869       1688.478       0.841568       0.830961
             38        388.779       1484.040       0.792410       0.830961
             39        267.099       1776.473       0.869298       0.830961
             40        349.168       1676.171       0.827600       0.830961
             41        344.881       1754.266       0.835704       0.830961
             42        358.883       1853.729       0.837801       0.830961
             43        391.842       1723.839       0.814792       0.830961
             44        250.600       1803.000       0.877970       0.830961
             45        326.055       1818.322       0.847949       0.830961
             46        476.382       1718.184       0.782926       0.830961
             47        461.243       1625.357       0.778950       0.830961
             48        469.043       1656.956       0.779378       0.830961
             49        404.116       1664.597       0.804653       0.830961
             50        475.715       1865.715       0.796827       0.830961
             51        397.417       1851.077       0.823252       0.830961
             52        488.244       1818.320       0.788324       0.830961
             53        425.127       1773.809       0.806667       0.830961
             54        418.490       1875.623       0.817581       0.830961
             55        554.120       1935.287       0.777409       0.830961
             56        450.845       1830.488       0.802376       0.830961
             57        348.048       2239.070       0.865469       0.830961
             58        440.300       1883.905       0.810559       0.830961
             59        261.166       1615.304       0.860820       0.830961
             60        311.525       1334.558       0.810748       0.830961
             61        270.325       1516.752       0.848734       0.830961
             62        142.801       1616.356       0.918824       0.830961
             63        348.871       1550.971       0.816368       0.830961
             64        562.199       1470.971       0.723487       0.830961
             65        226.520       1562.727       0.873399       0.830961
             66        592.302       1460.696       0.711494       0.698847
             67        345.517       1618.708       0.824095       0.698847
             68        616.381       1679.079       0.731478       0.698847
             69        612.279       1189.677       0.660214       0.698847
             70        683.501       1736.913       0.717610       0.698847
             71        820.000       1627.588       0.664976       0.698847
             72        625.031       1554.358       0.713208       0.698847
             73        775.946       1472.905       0.654959       0.698847
             74        666.204       1789.398       0.728700       0.698847
             75        946.057       1421.362       0.600385       0.698847
             76        675.269       1473.079       0.685680       0.698847
             77        988.657       1496.728       0.602212       0.698847
             78        777.135       1503.871       0.659302       0.698847
             79        645.172       1344.648       0.675763       0.698847
             80        498.796       1595.958       0.761883       0.698847
             81        454.209       1715.397       0.790649       0.698847
             82        471.500       1718.271       0.784681       0.698847
             83        409.042       1697.021       0.805779       0.698847
             84        456.500       1733.771       0.791578       0.698847
             85        471.772       1718.287       0.784585       0.698847
             86        689.151       1117.053       0.618453       0.698847
             87        503.180       1478.247       0.746052       0.698847
             88        453.168       1190.854       0.724354       0.698847
             89        559.284       1346.206       0.706488       0.698847
             90        498.999       1309.000       0.724005       0.698847
             91        418.646       1173.235       0.737012       0.698847
             92        863.037       1224.657       0.586607       0.698847
             93        830.496       1249.532       0.600728       0.698847
             94        961.599       1292.898       0.573475       0.698847
             95        918.965       1253.270       0.576949       0.698847
             96        830.500       1247.871       0.600408       0.698847
             97        505.211       1303.874       0.720737       0.698847
             98        490.748       1354.090       0.733988       0.698847
             99        405.941       1490.668       0.785965       0.698847
            100        586.110       1354.091       0.697913       0.698847
            101        473.749       1035.854       0.686176       0.698847
            102        561.635       1634.246       0.744232       0.698847
            103        535.149       1796.143       0.770450       0.698847
            104        558.444       1690.533       0.751690       0.698847
            105        481.174       1243.121       0.720944       0.698847
            106        556.148       1876.628       0.771394       0.698847
            107        534.928       1755.429       0.766443       0.698847
            108        596.625       1593.384       0.727570       0.698847
            109        594.178       1689.400       0.739804       0.698847
            110        545.683       1609.985       0.746861       0.698847
            111        603.700       1398.702       0.698512       0.698847
            112        497.500       2355.171       0.825602       0.698847
            113        664.500        973.971       0.594439       0.698847
            114        755.594       1172.289       0.608071       0.698847
            115        699.518       1295.971       0.649450       0.698847
            116        660.208       1327.104       0.667789       0.698847
            117        617.085       1038.508       0.627272       0.698847
            118        678.703       1020.251       0.600517       0.698847
            119        500.051        720.214       0.590211       0.698847
            120        574.629        599.475       0.510581       0.698847
            121        685.577       1727.938       0.715942       0.698847
            122        672.855       1731.880       0.720196       0.698847
            123        794.891       1826.776       0.696799       0.698847
            124        758.072       2123.812       0.736953       0.698847
            125        727.338       1645.852       0.693519       0.698847
            126        757.513       1259.188       0.624380       0.698847
            127        830.728       1448.871       0.635581       0.698847
            128        758.102       1676.823       0.688655       0.698847
            129        757.479       1616.340       0.680903       0.698847
            130        651.390       1650.268       0.716991       0.698847
            131        939.080       1242.982       0.569636       0.698847
            132        920.353       1428.702       0.608203       0.698847
            133        750.907       1434.549       0.656407       0.698847
            134        828.605       1248.935       0.601161       0.698847
            135        740.971       1767.783       0.704646       0.698847
            136        594.283       1461.650       0.710942       0.698847
            137        590.041       1492.795       0.716713       0.698847
            138        739.120       1768.648       0.705268       0.698847
            139        565.283       1514.050       0.728142       0.698847
            140        579.491       1528.804       0.725138       0.698847
            141        585.954       1540.672       0.724468       0.698847
            142        566.449       1433.288       0.716738       0.698847
            143        636.334       1678.896       0.725153       0.698847
            144        554.559       1546.645       0.736076       0.698847
            145        763.023       1450.728       0.655326       0.698847
            146        537.670       1426.015       0.726193       0.698847
            147        592.985       1315.522       0.689294       0.698847
            148        607.464       1540.660       0.717212       0.698847
            149        611.959       1829.286       0.749325       0.698847
            150        575.423       1870.839       0.764775       0.698847
            151        643.224       1753.280       0.731599       0.698847
            152        514.347       1666.704       0.764175       0.698847
            153        649.991       1726.816       0.726527       0.698847
            154        475.482       1852.422       0.795747       0.830961
            155        596.053       1730.565       0.743811       0.830961
            156        450.538       1792.103       0.799104       0.830961
            157        511.658       1897.186       0.787592       0.830961
            158        403.585       2046.904       0.835304       0.830961
            159        549.300       1901.046       0.775828       0.830961
            160        541.170       2008.403       0.787741       0.830961
            161        301.447       1945.916       0.865866       0.830961
            162        415.132       1977.371       0.826486       0.830961
            163        194.199       1996.537       0.911354       0.830961
            164        327.928       2070.590       0.863279       0.830961
            165        393.472       2168.971       0.846446       0.830961
            166        342.900       1757.399       0.836737       0.830961
            167        266.378       1438.486       0.843754       0.830961
            168        313.240       1896.047       0.858217       0.830961
            169        523.466       1856.982       0.780098       0.830961
            170        524.526       1953.284       0.788311       0.830961
            171        560.500       1843.797       0.766876       0.830961
            172        472.470       1725.834       0.785075       0.830961
            173        512.125       1779.395       0.776513       0.830961
            174        483.437       2037.554       0.808235       0.830961
            175        579.884       1901.422       0.766299       0.830961
            176        452.863       2149.671       0.825991       0.830961
            177        438.507       2378.583       0.844340       0.830961
            178        383.346       2233.102       0.853486       0.830961
            179        401.854       2154.234       0.842786       0.830961
            180        450.193       1897.976       0.808279       0.830961
            181        484.536       2065.311       0.809975       0.830961
            182        189.504       2911.964       0.938899       0.830961
            183        411.505       2584.644       0.862655       0.830961
            184        309.246       1637.387       0.841138       0.830961
            185        371.584       1773.513       0.826775       0.830961
            186        379.121       2204.487       0.853259       0.830961
            187        547.150       1346.371       0.711041       0.698847
            188        528.343       1654.055       0.757907       0.698847
            189        696.740       1561.359       0.691448       0.698847
            190        509.271       1130.027       0.689336       0.698847
            191        516.399       1540.345       0.748924       0.698847
            192        644.649       1577.821       0.709940       0.698847
            193        615.144       1665.038       0.730221       0.698847
            194        506.639       1874.146       0.787197       0.830961
            195        661.245       2052.990       0.756379       0.830961
            196        434.728       2064.792       0.826075       0.830961
            197        670.339       1946.671       0.743853       0.830961
            198        469.799       2019.044       0.811238       0.830961
            199        381.500       2138.265       0.848597       0.830961
            200        326.500       2016.270       0.860635       0.830961
            201        594.242       1983.601       0.769481       0.830961
            202        391.862       2079.735       0.841454       0.830961
            203        651.348       2180.821       0.770018       0.830961
            204        448.017       2054.251       0.820956       0.830961
            205        875.744       1942.309       0.689238       0.830961
            206        663.230       2089.258       0.759044       0.830961
            207        490.533       2151.121       0.814308       0.830961
            208        450.544       2008.945       0.816814       0.830961
            209        691.513       1986.022       0.741735       0.830961
            210        579.475       2149.829       0.787684       0.830961
            211        460.831       2235.846       0.829112       0.830961
            212        458.331       2184.424       0.826571       0.830961
            213        426.669       1987.732       0.823282       0.830961
            214        603.720       1942.308       0.762878       0.830961
            215        562.648       1906.055       0.772088       0.830961
            216        354.846       1996.230       0.849071       0.830961
            217        380.542       2698.624       0.876414       0.830961
            218        353.001       2546.118       0.878239       0.830961
            219        355.500       2887.871       0.890392       0.830961
            220        365.737       2739.630       0.882224       0.830961
            221        368.870       1452.815       0.797512       0.830961
            222        811.250       1450.546       0.641325       0.698847
            223        784.735       1360.144       0.634136       0.698847
            224        710.499       1443.885       0.670208       0.698847
            225        526.260       2174.923       0.805174       0.698847
            226        546.106       2090.349       0.792863       0.698847
            227        641.513       1891.228       0.746712       0.698847
            228        684.325        792.005       0.536469       0.384253
            229       1104.437        752.262       0.405161       0.384253
            230       1162.553        826.278       0.415459       0.384253
            231       1151.965        758.021       0.396873       0.384253
            232       1197.752        749.671       0.384955       0.384253
            233       1030.008        868.025       0.457329       0.384253
            234       1108.096        745.208       0.402097       0.384253
            235       1097.457        845.336       0.435114       0.384253
            236       1242.516        817.489       0.396838       0.384253
            237       1310.686        886.371       0.403436       0.384253
            238       1510.497        780.871       0.340788       0.384253
            239       1380.260        869.359       0.386447       0.384253
            240       1344.374        869.954       0.392875       0.384253
            241       1310.161        677.288       0.340783       0.384253
            242       1325.663        837.721       0.387227       0.384253
            243       1331.421        819.203       0.380914       0.384253
            244       1357.540        783.709       0.366005       0.384253
            245       1415.500        787.538       0.357478       0.384253
            246       1316.063        606.841       0.315586       0.384253
            247       1325.910        575.951       0.302835       0.384253
            248       1200.923        517.806       0.301273       0.384253
            249       1264.670        534.939       0.297253       0.384253
            250       1039.804       1101.083       0.514312       0.384253
            251       1100.726        799.416       0.420714       0.384253
            252       1266.852        711.222       0.359553       0.384253
            253       1264.000        640.187       0.336200       0.384253
            254       1307.681        662.699       0.336331       0.384253
            255       1329.326        638.086       0.324328       0.384253
            256       1427.406        879.619       0.381279       0.384253
            257       1209.621        787.556       0.394335       0.384253
            258       1184.506        780.377       0.397162       0.384253
            259       1200.827        715.531       0.373381       0.384253
            260       1261.652        515.385       0.290025       0.384253
            261       1290.997        726.506       0.360102       0.384253
            262       1283.669        645.678       0.334661       0.384253
            263       1529.234        613.892       0.286447       0.384253
            264       1493.813        559.693       0.272555       0.384253
            265        762.859        996.944       0.566509       0.384253
            266        889.552        883.281       0.498231       0.384253
            267        986.430        745.801       0.430544       0.384253
            268        813.551        527.108       0.393171       0.384253
            269       1093.106        751.937       0.407544       0.384253
            270       1304.468        794.101       0.378401       0.384253
            271       1305.151        791.975       0.377648       0.384253
            272       1377.953        795.244       0.365933       0.384253
            273       1319.989        757.738       0.364696       0.384253
            274       1361.339        665.015       0.328183       0.384253
            275       1261.598        719.958       0.363329       0.384253
            276       1286.760        763.782       0.372478       0.384253
            277       1241.000        721.997       0.367803       0.384253
            278       1333.671        835.161       0.385074       0.384253
            279       1043.545        698.517       0.400971       0.384253
            280       1297.319        512.621       0.283225       0.384253
            281       1101.242        958.733       0.465410       0.384253
            282       1170.305        848.619       0.420332       0.384253
            283       1127.483        863.174       0.433613       0.384253
            284       1085.751        828.315       0.432751       0.384253
            285       1253.000        794.623       0.388071       0.384253
            286       1232.535        824.955       0.400952       0.384253
            287       1265.293        781.745       0.381891       0.384253
            288       1252.892        767.441       0.379859       0.384253
            289       1107.658       1002.068       0.474975       0.384253
            290        858.000        952.121       0.525999       0.384253
            291       1068.418        960.435       0.473388       0.384253
            292       1176.807        731.523       0.383331       0.384253
            293       1239.824        472.259       0.275839       0.384253
            294       1330.721        615.324       0.316192       0.384253
            295       1150.524        843.888       0.423126       0.384253
            296       1121.802        496.322       0.306727       0.384253
            297       1258.751        441.133       0.259508       0.384253
            298       1122.334       1031.713       0.478965       0.384253
            299       1099.042        692.889       0.386672       0.384253
            300       1086.500        830.271       0.433161       0.384253
            301       1046.556        950.732       0.476012       0.384253
            302       1104.530       1218.056       0.524440       0.384253
            303       1028.840        927.464       0.474090       0.384253
            304       1121.609        866.672       0.435890       0.384253
            305       1098.165       1025.135       0.482803       0.384253
            306       1129.894       1039.678       0.479209       0.384253
            307       1149.244        717.996       0.384523       0.384253
            308        832.021        670.271       0.446165       0.384253
            309       1112.942        783.374       0.413103       0.384253
            310       1049.990        868.519       0.452705       0.384253
            311       1041.363        787.659       0.430645       0.384253
            312       1187.239        716.343       0.376313       0.384253
            313        986.718       1375.109       0.582223       0.384253
            314       1056.959        828.459       0.439403       0.384253
            315       1099.229        958.578       0.465825       0.384253
            316       1063.758       1135.679       0.516350       0.384253
            317       1306.619       1019.421       0.438265       0.384253
            318       1101.214       1046.406       0.487240       0.384253
            319       1356.764        932.864       0.407430       0.384253
            320       1084.778       1048.659       0.491535       0.384253
            321       1151.528       1080.703       0.484136       0.384253
            322       1430.457        944.963       0.397809       0.384253
            323       1305.589        957.291       0.423041       0.384253
            324       1203.983        834.549       0.409387       0.384253
            325       1247.924        882.454       0.414224       0.384253
            326       1191.782        843.569       0.414459       0.384253
            327       1702.460        979.371       0.365187       0.384253
            328       1387.716       1159.065       0.455110       0.384253
            329       1352.420        855.981       0.387602       0.384253
            330       1210.623        864.759       0.416674       0.384253
            331       1331.071        798.954       0.375091       0.384253
            332       1165.960        997.627       0.461098       0.384253
            333       1229.983        888.471       0.419396       0.384253
            334       1438.588        650.026       0.311224       0.384253
            335       1295.958        920.067       0.415188       0.384253
            336       1053.763        747.219       0.414895       0.384253
            337       1332.234        822.270       0.381652       0.384253
            338        812.368        723.489       0.471065       0.384253
            339        872.000        664.254       0.432386       0.384253
            340        853.685        633.538       0.425987       0.384253
            341        781.709        649.654       0.453871       0.384253
            342        705.416        678.520       0.490283       0.384253
            343       1017.941        421.959       0.293047       0.384253
            344        982.887        493.941       0.334461       0.384253
            345       1087.999        494.021       0.312272       0.384253
            346       1202.509        462.155       0.277627       0.384253
            347        971.100        479.668       0.330631       0.384253
            348        498.456        382.100       0.433930       0.384253
            349        616.507        240.271       0.280436       0.384253
            350        522.652        239.763       0.314478       0.384253
            351        420.008        198.931       0.321407       0.384253
            352        780.065        305.398       0.281353       0.384253
            353       1035.866        674.259       0.394275       0.384253
            354       1094.360        481.467       0.305533       0.384253
            355        822.675        495.021       0.375671       0.384253
            356        821.416        481.400       0.369507       0.384253
            357        893.250        429.843       0.324878       0.384253
            358        946.345        399.159       0.296662       0.384253
            359       1021.344        375.101       0.268612       0.384253
            360        623.004        438.159       0.412905       0.384253
            361        704.653        413.430       0.369767       0.384253
            362        909.619        349.096       0.277343       0.384253
            363        697.018        520.972       0.427731       0.384253
            364        731.318        525.963       0.418334       0.384253
            365        566.606        428.684       0.430713       0.384253
            366        670.501        441.827       0.397209       0.384253
            367        776.911        404.092       0.342160       0.384253
            368        771.120        416.091       0.350478       0.384253
            369        900.693        535.930       0.373049       0.384253
            370        763.444        251.649       0.247907       0.384253
            371        683.373        609.304       0.471351       0.384253
            372        674.834         48.266       0.066748       0.384253
            373        727.699        307.165       0.296816       0.384253
            374        678.145        216.851       0.242292       0.384253
            375        763.250        158.846       0.172267       0.384253
            376        707.101        267.874       0.274749       0.384253
            377        740.833        212.171       0.222634       0.384253
            378        669.562        257.238       0.277555       0.384253
            379        673.150        832.223       0.552835       0.384253
            380        612.329        551.998       0.474092       0.384253
            381        738.176        425.753       0.365790       0.384253
            382        593.270        635.165       0.517052       0.384253
            383        588.728        299.743       0.337369       0.384253
            384        615.728        316.041       0.339184       0.384253
            385        936.102        307.400       0.247205       0.384253
            386        632.138        264.652       0.295110       0.384253
            387        645.365        183.386       0.221280       0.384253
            388        697.879        465.879       0.400323       0.384253
            389        713.000        436.020       0.379471       0.384253
            390        542.177        372.231       0.407073       0.384253
            391        641.885        341.669       0.347382       0.384253
            392        642.852        344.406       0.348851       0.384253
            393        573.500        339.574       0.371902       0.384253
            394        646.890        509.996       0.440835       0.384253
            395        536.662        437.778       0.449261       0.384253
            396        615.230        470.667       0.433436       0.384253
            397        707.196        413.058       0.368718       0.384253
            398        885.069        389.497       0.305592       0.384253
            399        427.541        260.171       0.378314       0.384253
            400        710.477        444.144       0.384666       0.384253
