# Supplementary material for: The role of auxiliary domains in modulating CHD4 activity suggests mechanistic commonality between enzyme families
Source: Nat Commun. 2022 Dec 6;13:7524. doi: 10.1038/s41467-022-35002-0 (PMC9726900; doi:10.1038/s41467-022-35002-0)
Supplement: Supplementary file 6 — source data [file 41467_2022_35002_MOESM6_ESM.zip › smFRET_Source_data/figure_7A/A/CHD4(1-1230) 10uM ATP 200ms/07_PATH (2).dat]

              1       1671.333       2653.533       0.613553       0.633882
              2        821.000       3483.233       0.809258       0.812679
              3        825.000       3098.833       0.789746       0.812679
              4        866.667       3212.333       0.787530       0.812679
              5        865.000       3631.833       0.807642       0.812679
              6        705.333       3860.800       0.845529       0.812679
              7        543.333       3490.333       0.865300       0.812679
              8        384.000       3301.600       0.895811       0.812679
              9        509.333       3300.067       0.866296       0.812679
             10        642.333       3322.433       0.837990       0.812679
             11        752.667       3150.067       0.807144       0.812679
             12        727.667       2905.900       0.799738       0.812679
             13        642.333       2846.100       0.815868       0.812679
             14        803.000       2996.367       0.788649       0.812679
             15        979.667       3153.033       0.762948       0.812679
             16       1029.333       3314.400       0.763030       0.812679
             17        877.000       2903.300       0.768008       0.812679
             18        695.333       2610.800       0.789684       0.812679
             19        653.000       2945.033       0.818512       0.812679
             20        557.000       3352.300       0.857519       0.812679
             21        539.000       3530.767       0.867560       0.812679
             22        514.667       3020.867       0.854430       0.812679
             23        516.667       2642.667       0.836463       0.812679
             24        642.667       2633.733       0.803850       0.812679
             25        765.333       2206.467       0.742468       0.812679
             26       1057.000       1900.633       0.642620       0.633882
             27       1243.667       1462.633       0.540455       0.541519
             28       1402.667       1458.400       0.509740       0.541519
             29       1471.667       1471.833       0.500028       0.541519
             30       1382.667       1377.067       0.498985       0.541519
             31       1328.667       1328.800       0.500025       0.541519
             32       1355.667       1160.433       0.461203       0.452660
             33       1486.667       1155.667       0.437366       0.452660
             34       1771.667       1219.167       0.407634       0.452660
             35       1687.333       1359.600       0.446219       0.452660
             36       1509.333       1384.067       0.478353       0.452660
             37       1261.000       1183.900       0.484232       0.452660
             38       1238.000        988.533       0.443979       0.452660
             39       1251.000        933.233       0.427259       0.452660
             40       1151.333       1108.867       0.490606       0.452660
             41        946.333       1237.367       0.566638       0.541519
             42        851.333       1083.533       0.560004       0.541519
             43        869.667       1140.033       0.567265       0.541519
             44        903.333       1415.333       0.610408       0.633882
             45        955.000       1768.500       0.649348       0.633882
             46        928.667       1766.467       0.655428       0.633882
             47       1001.333       1575.867       0.611465       0.633882
             48       1007.667       1383.900       0.578658       0.633882
             49       1006.000       1415.400       0.584538       0.633882
             50        824.667       1583.200       0.657511       0.633882
             51        663.333       1828.000       0.733744       0.633882
             52        643.000       1804.033       0.737233       0.633882
             53        903.333       1539.667       0.630236       0.633882
             54       1004.667       1377.867       0.578320       0.541519
             55       1012.000       1321.467       0.566310       0.541519
             56       1136.333       1444.033       0.559623       0.541519
             57       1204.000       1399.267       0.537504       0.541519
             58       1193.000       1441.367       0.547140       0.541519
             59       1134.667       1614.200       0.587224       0.541519
             60       1214.667       1861.867       0.605183       0.541519
             61       1304.667       1877.200       0.589968       0.541519
             62       1224.333       1701.233       0.581506       0.541519
             63       1157.333       1398.933       0.547256       0.541519
             64       1122.333       1330.433       0.542421       0.541519
             65        995.667       1277.100       0.561914       0.541519
             66       1101.333       1202.867       0.522032       0.541519
             67       1290.333       1008.300       0.438652       0.452660
             68       1523.000        942.367       0.382242       0.452660
             69       1526.667       1042.667       0.405812       0.452660
             70       1483.333       1124.333       0.431165       0.452660
             71       1569.667       1154.033       0.423701       0.452660
             72       1720.333       1181.300       0.407116       0.452660
             73       1652.667       1486.067       0.473461       0.452660
             74       1546.333       1504.700       0.493177       0.452660
             75       1556.333       1520.033       0.494100       0.452660
             76       1667.667       1183.567       0.415107       0.452660
             77       1611.333       1083.200       0.401999       0.452660
             78       1194.333       1021.233       0.460936       0.452660
             79        891.667       1195.167       0.572718       0.541519
             80       1050.000       1319.000       0.556775       0.541519
             81       1230.333       1365.300       0.525999       0.541519
             82       1503.000       1437.367       0.488839       0.541519
             83       1528.667       1687.800       0.524737       0.541519
             84       1624.667       1753.200       0.519026       0.541519
             85       1380.000       1555.000       0.529813       0.541519
             86       1074.000       1202.933       0.528313       0.541519
             87       1019.333       1109.733       0.521230       0.541519
             88       1067.667       1110.233       0.509772       0.541519
             89       1133.667       1258.300       0.526052       0.541519
             90       1109.333       1444.400       0.565603       0.541519
             91       1347.333       1560.267       0.536617       0.541519
             92       1456.667       1506.667       0.508436       0.541519
             93       1358.000       1268.867       0.483034       0.541519
             94       1109.667       1397.367       0.557379       0.541519
             95       1056.667       1746.667       0.623068       0.633882
             96       1215.667       1915.100       0.611703       0.633882
             97       1565.667       1705.100       0.521315       0.541519
             98       1845.333       1414.133       0.433854       0.452660
             99       1901.667       1366.167       0.418065       0.452660
            100       1699.333       1415.400       0.454421       0.452660
            101       1561.333       1337.200       0.461337       0.452660
            102       1729.000       1305.100       0.430144       0.452660
            103       1934.333       1397.900       0.419508       0.452660
            104       2120.333       1559.633       0.423817       0.452660
            105       2073.667       1627.633       0.439746       0.452660
            106       2001.667       1460.500       0.421846       0.452660
            107       1794.000       1465.267       0.449569       0.452660
            108       1800.333       1481.633       0.451447       0.452660
            109       1525.667       1490.100       0.494103       0.452660
            110       1328.667       1405.467       0.514045       0.541519
            111       1284.667       1488.200       0.536701       0.541519
            112       1283.667       1738.633       0.575268       0.541519
            113       1175.667       1823.767       0.608037       0.541519
            114       1094.000       1620.267       0.596945       0.541519
            115       1132.333       1553.433       0.578395       0.541519
            116       1166.000       1368.067       0.539870       0.541519
            117        881.667       1257.500       0.587846       0.541519
            118        789.000       1001.100       0.559243       0.541519
            119        961.000        933.900       0.492849       0.541519
            120       1138.667       1322.800       0.537403       0.541519
            121       1284.667       1503.867       0.539304       0.541519
            122       1399.000       1796.100       0.562142       0.541519
            123       1567.333       1805.933       0.535366       0.541519
            124       1702.667       2074.733       0.549249       0.541519
            125       1534.333       1942.567       0.558707       0.541519
            126       1346.000       1647.733       0.550394       0.541519
            127       1222.000       1306.467       0.516703       0.541519
            128       1225.000       1438.500       0.540079       0.541519
            129       1368.000       1375.200       0.501312       0.541519
            130       1424.667       1271.533       0.471602       0.452660
            131       1403.667       1249.967       0.471040       0.452660
            132       1144.667       1669.867       0.593301       0.541519
            133       1283.333       2043.667       0.614267       0.541519
            134       1488.000       1949.533       0.567131       0.541519
            135       1467.333       1435.600       0.494534       0.541519
            136       1040.000       1041.333       0.500320       0.541519
            137        736.667       1249.667       0.629132       0.633882
            138        789.667       1616.033       0.671752       0.633882
            139        990.000       1749.333       0.638598       0.633882
            140       1098.333       1409.167       0.561981       0.541519
            141       1397.667       1800.233       0.562942       0.541519
            142       1776.000       1935.067       0.521431       0.541519
            143       2100.000       1972.333       0.484325       0.452660
            144       2185.000       1341.833       0.380464       0.452660
            145       1848.667       1119.467       0.377162       0.452660
            146       1549.000       1102.767       0.415861       0.452660
            147       1310.333       1307.300       0.499421       0.541519
            148       1203.667       1544.300       0.561979       0.541519
            149       1160.667       1807.600       0.608975       0.541519
            150       1365.667       1808.767       0.569792       0.541519
            151       1618.000       1912.867       0.541756       0.541519
            152       1955.000       1770.500       0.475238       0.452660
            153       1893.667       1710.633       0.474609       0.452660
            154       1710.667       1426.600       0.454727       0.452660
            155       1221.667       1193.167       0.494099       0.452660
            156        850.000        990.667       0.538211       0.541519
            157        726.333        860.033       0.542140       0.541519
            158        711.000        835.900       0.540371       0.541519
            159        805.000        858.833       0.516178       0.541519
            160        895.667       1016.433       0.531580       0.541519
            161       1073.333       1236.000       0.535219       0.541519
            162        938.000       1411.533       0.600772       0.633882
            163        687.667       1459.900       0.679793       0.633882
            164        551.000       1376.567       0.714147       0.633882
            165        567.000       1134.967       0.666856       0.633882
            166        691.000       1002.900       0.592066       0.633882
            167        804.667       1062.867       0.569129       0.541519
            168        723.000       1082.367       0.599527       0.541519
            169        813.333       1003.333       0.552294       0.541519
            170        805.333        984.800       0.550127       0.541519
            171       1121.000       1234.233       0.524039       0.541519
            172       1302.000       1674.133       0.562520       0.541519
            173       1690.000       1820.000       0.518519       0.541519
            174       1689.333       1895.400       0.528742       0.541519
            175       1598.667       1889.467       0.541684       0.541519
            176       1369.000       1829.433       0.571978       0.541519
            177       1399.000       1761.433       0.557339       0.541519
            178       1308.667       1502.800       0.534525       0.541519
            179       1069.000       1451.100       0.575810       0.541519
            180        832.000       1144.133       0.578976       0.541519
            181        786.667        993.000       0.557970       0.541519
            182        880.667       1320.267       0.599867       0.541519
            183       1216.667       1619.000       0.570942       0.541519
            184       1516.667       1848.333       0.549282       0.541519
            185       1946.667       1734.000       0.471110       0.452660
            186       2023.333       1853.667       0.478119       0.452660
            187       2210.000       1789.000       0.447362       0.452660
            188       2097.667       1771.233       0.457813       0.452660
            189       1922.333       1724.100       0.472818       0.452660
            190       1595.000       2013.833       0.558029       0.541519
            191       1461.667       2071.500       0.586301       0.541519
            192       1392.333       1967.767       0.585627       0.541519
            193       1162.667       1508.733       0.564773       0.541519
            194        750.333       1200.967       0.615470       0.633882
            195        542.333       1212.433       0.690937       0.633882
            196        638.333       1299.833       0.670651       0.633882
            197        756.333       1320.033       0.635742       0.633882
            198        737.667       1427.233       0.659261       0.633882
            199        784.333       1573.567       0.667359       0.633882
            200       1221.333       1860.200       0.603661       0.633882
            201       1551.333       1781.867       0.534581       0.541519
            202       1733.000       1716.033       0.497540       0.452660
            203       1589.000       1452.100       0.477492       0.452660
            204       1651.000       1323.233       0.444899       0.452660
            205       1496.333       1647.700       0.524072       0.541519
            206       1265.000       1742.833       0.579431       0.541519
            207        925.333       1681.133       0.644986       0.633882
            208        673.667       1251.967       0.650158       0.633882
            209        440.333       1072.633       0.708960       0.633882
            210        557.333        981.267       0.637766       0.633882
            211        670.333        888.633       0.570014       0.541519
            212        787.000        839.633       0.516179       0.541519
            213        633.667       1195.633       0.653602       0.633882
            214        753.333       1347.000       0.641327       0.633882
            215        979.000       1483.767       0.602480       0.633882
            216       1285.000       1480.500       0.535346       0.541519
            217       1418.667       1294.467       0.477111       0.452660
            218       1543.667       1095.967       0.415197       0.452660
            219       1337.000        897.967       0.401781       0.452660
            220       1064.333       1122.567       0.513314       0.541519
            221       1085.667       1427.433       0.567997       0.541519
            222       1514.667       1668.533       0.524169       0.541519
            223       2036.333       2039.367       0.500372       0.541519
            224       2450.333       2269.300       0.480821       0.452660
            225       2634.667       2348.533       0.471290       0.452660
            226       2708.000       2422.533       0.472180       0.452660
            227       2342.667       2424.400       0.508573       0.541519
            228       2081.333       2351.867       0.530512       0.541519
            229       1862.667       2194.733       0.540921       0.541519
            230       1948.333       2232.167       0.533947       0.541519
            231       2232.667       2480.067       0.526248       0.541519
            232       2529.333       2422.733       0.489237       0.452660
            233       2476.000       2087.400       0.457422       0.452660
            234       2137.000       1872.967       0.467078       0.452660
            235       1930.000       2323.667       0.546274       0.541519
            236       2121.667       2854.167       0.573606       0.541519
            237       2397.000       2983.967       0.554541       0.541519
            238       2577.000       2472.633       0.489666       0.541519
            239       2475.000       2249.500       0.476135       0.541519
            240       2368.667       2293.800       0.491971       0.541519
            241       2088.667       2518.133       0.546612       0.541519
            242       2119.333       2652.733       0.555888       0.541519
            243       2281.333       2777.533       0.549043       0.541519
            244       2619.667       2591.700       0.497317       0.452660
            245       2627.333       2125.933       0.447257       0.452660
            246       2628.667       1939.800       0.424606       0.452660
            247       2527.333       2230.267       0.468780       0.452660
            248       2486.667       2639.333       0.514891       0.541519
            249       2300.333       2629.967       0.533429       0.541519
            250       2215.667       2451.100       0.525224       0.541519
            251       2298.000       2315.867       0.501936       0.541519
            252       2454.667       2371.200       0.491352       0.541519
            253       2621.333       2659.200       0.503585       0.541519
            254       2679.333       2787.067       0.509854       0.541519
            255       2614.667       2782.200       0.515521       0.541519
            256       2433.333       2427.667       0.499417       0.541519
            257       2417.667       2252.567       0.482324       0.452660
            258       2551.000       1984.900       0.437598       0.452660
            259       2726.667       2021.333       0.425723       0.452660
            260       2618.000       1955.200       0.427534       0.452660
            261       2418.667       2010.467       0.453919       0.452660
            262       2400.000       2004.333       0.455082       0.452660
            263       2404.333       1871.567       0.437701       0.452660
            264       2311.333       1772.200       0.433987       0.452660
            265       2081.667       1499.500       0.418718       0.452660
            266       2042.333       1692.433       0.453156       0.452660
            267       2394.000       1893.933       0.441689       0.452660
            268       2608.667       2045.800       0.439535       0.452660
            269       2766.667       1932.667       0.411264       0.452660
            270       2621.333       1631.533       0.383631       0.452660
            271       2583.333       1563.333       0.377010       0.452660
            272       2362.333       1501.433       0.388593       0.452660
            273       2318.333       1702.500       0.423420       0.452660
            274       2518.333       2011.500       0.444056       0.452660
            275       2670.667       2230.267       0.455070       0.452660
            276       2634.000       2254.933       0.461232       0.452660
            277       2149.667       2066.700       0.490161       0.452660
            278       2038.333       2131.167       0.511132       0.541519
            279       1990.000       2157.000       0.520135       0.541519
            280       1960.333       2202.967       0.529140       0.541519
            281       1964.333       2079.900       0.514288       0.541519
            282       2102.000       1950.133       0.481261       0.452660
            283       2322.000       1772.467       0.432893       0.452660
            284       2408.000       1753.867       0.421413       0.452660
            285       2275.667       2170.767       0.488204       0.452660
            286       2132.000       2546.133       0.544263       0.541519
            287       2078.667       2619.800       0.557586       0.541519
            288       2213.000       2250.033       0.504149       0.541519
            289       2369.000       1915.100       0.447025       0.452660
            290       2308.333       1830.500       0.442274       0.452660
            291       2191.000       1926.567       0.467890       0.452660
            292       2223.667       2091.300       0.484662       0.452660
            293       2205.333       2208.467       0.500355       0.452660
            294       2435.333       2058.133       0.458028       0.452660
            295       2529.333       1878.733       0.426203       0.452660
            296       2683.333       1982.333       0.424877       0.452660
            297       2593.667       2254.633       0.465036       0.452660
            298       2685.667       2482.100       0.480304       0.452660
            299       2693.333       2458.667       0.477226       0.452660
            300       2392.667       2555.400       0.516444       0.541519
            301       2032.000       2448.133       0.546442       0.541519
            302       1811.667       2325.833       0.562135       0.541519
            303       2141.333       2215.867       0.508553       0.541519
            304       2421.667       2242.833       0.480830       0.452660
            305       2803.667       2121.300       0.430724       0.452660
            306       2666.000       1973.733       0.425398       0.452660
            307       2755.333       2201.467       0.444131       0.452660
            308       2452.000       2104.133       0.461824       0.452660
            309       2321.667       1896.167       0.449559       0.452660
            310       2059.000       1634.767       0.442574       0.452660
            311       2114.000       1825.600       0.463397       0.452660
            312       2213.667       2129.967       0.490365       0.452660
            313       2201.333       2326.867       0.513861       0.541519
            314       2121.333       2548.533       0.545740       0.541519
            315       2192.000       2488.467       0.531671       0.541519
            316       2355.333       2384.800       0.503108       0.541519
            317       2855.667       2189.767       0.434010       0.452660
            318       3152.333       2172.100       0.407950       0.452660
            319       3116.333       2076.367       0.399863       0.452660
            320       2639.667       1980.700       0.428689       0.452660
            321       2186.333       1892.367       0.463963       0.452660
            322       2218.667       2093.800       0.485523       0.452660
            323       2415.667       2169.767       0.473187       0.452660
            324       2622.000       2290.800       0.466292       0.452660
            325       2761.667       1993.500       0.419228       0.452660
            326       2654.333       1961.233       0.424917       0.452660
            327       2435.000       2008.833       0.452050       0.452660
            328       2123.667       2480.300       0.538731       0.541519
            329       2041.000       2746.567       0.573687       0.541519
            330       2093.333       2860.333       0.577417       0.541519
            331       1876.667       2735.667       0.593120       0.541519
            332       1785.333       2505.133       0.583884       0.541519
            333       1896.333       2195.033       0.536504       0.541519
            334       2222.667       1860.733       0.455682       0.452660
            335       2544.667       1926.200       0.430834       0.452660
            336       2564.667       2093.200       0.449390       0.452660
            337       2495.667       2317.433       0.481485       0.452660
            338       2427.333       2248.933       0.480925       0.452660
            339       2231.333       2279.533       0.505343       0.452660
            340       1978.333       2084.500       0.513066       0.452660
            341       1757.000       1873.633       0.516062       0.452660
            342       2054.333       1612.233       0.439712       0.452660
            343       2528.667       1587.467       0.385669       0.452660
            344       2647.333       1696.267       0.390521       0.452660
            345       2250.000       1781.000       0.441826       0.452660
            346       2059.000       1914.433       0.481808       0.452660
            347       2095.333       2113.133       0.502115       0.452660
            348       2327.333       2156.600       0.480962       0.452660
            349       2187.667       1920.233       0.467449       0.452660
            350       2039.333       1715.733       0.456912       0.452660
            351       2055.667       1768.767       0.462491       0.452660
            352       2181.333       1829.867       0.456189       0.452660
            353       2163.000       1859.033       0.462212       0.452660
            354       1900.667       1866.933       0.495523       0.452660
            355       1822.333       1947.100       0.516550       0.452660
            356       1929.000       1893.433       0.495348       0.452660
            357       2073.333       1747.000       0.457290       0.452660
            358       2208.667       1951.467       0.469088       0.452660
            359       2047.667       2249.233       0.523455       0.541519
            360       1927.000       2308.967       0.545086       0.541519
            361       1664.333       2132.567       0.561660       0.541519
            362       1897.333       1842.600       0.492683       0.452660
            363       2261.333       1767.867       0.438764       0.452660
            364       2334.000       1764.267       0.430491       0.452660
            365       2069.000       1956.100       0.485976       0.452660
            366       1738.000       2325.867       0.572328       0.541519
            367       1741.667       2442.167       0.583715       0.541519
            368       1905.333       2265.800       0.543210       0.541519
            369       2222.000       1891.467       0.459823       0.452660
            370       2220.333       1704.300       0.434257       0.452660
            371       2128.667       1892.467       0.470630       0.452660
            372       1899.667       2238.367       0.540925       0.541519
            373       2065.333       2516.800       0.549264       0.541519
            374       2144.000       2450.933       0.533399       0.541519
            375       2176.667       2244.333       0.507653       0.541519
            376       1918.000       2253.533       0.540217       0.541519
            377       1733.000       2479.700       0.588625       0.541519
            378       1648.000       2428.867       0.595768       0.541519
            379       1725.667       2063.767       0.544611       0.541519
            380       2138.333       1825.500       0.460539       0.452660
            381       2352.000       1812.467       0.435222       0.452660
            382       2380.667       1807.933       0.431632       0.452660
            383       2227.667       1911.233       0.461773       0.452660
            384       2132.667       1822.400       0.460776       0.452660
            385       2282.000       1823.133       0.444111       0.452660
            386       2531.667       1760.833       0.410212       0.452660
            387       2579.000       1870.767       0.420419       0.452660
            388       2539.000       2047.767       0.446451       0.452660
            389       2427.333       1914.267       0.440913       0.452660
            390       2570.667       1957.933       0.432348       0.452660
            391       2696.000       1771.400       0.396517       0.452660
            392       2406.000       1776.067       0.424686       0.452660
            393       2057.333       1831.933       0.471023       0.452660
            394       1867.667       1890.233       0.503003       0.452660
            395       2029.000       1996.100       0.495913       0.452660
            396       2040.333       1787.300       0.466947       0.452660
            397       1878.000       1750.867       0.482483       0.452660
            398       1829.667       1843.700       0.501910       0.452660
            399       2006.333       2135.700       0.515616       0.452660
            400       2278.667       2026.133       0.470668       0.452660
            401       2364.333       1544.900       0.395193       0.452660
            402       2396.667       1488.333       0.383097       0.452660
            403       2318.667       1769.800       0.432876       0.452660
            404       2126.333       2009.033       0.485817       0.452660
            405       1779.333       1917.400       0.518674       0.452660
            406       1852.667       1537.400       0.453501       0.452660
            407       2067.333       1096.600       0.346594       0.452660
            408       2845.333        504.133       0.150512       0.053380
            409       3233.333        266.667       0.076190       0.053380
            410       3446.000        224.400       0.061138       0.053380
            411       3317.000        196.300       0.055873       0.053380
            412       3301.333        281.200       0.078492       0.053380
            413       3403.667        281.300       0.076337       0.053380
            414       3450.333        274.633       0.073728       0.053380
            415       3491.667        169.833       0.046384       0.053380
            416       3503.333        230.667       0.061775       0.053380
            417       3482.000        333.800       0.087478       0.053380
            418       3653.333        380.000       0.094215       0.053380
            419       3545.000        374.167       0.095471       0.053380
            420       3520.667        300.933       0.078745       0.053380
            421       3395.000        361.500       0.096233       0.053380
            422       3612.333        422.433       0.104698       0.053380
            423       3757.667        533.567       0.124339       0.053380
            424       3700.333        611.300       0.141779       0.053380
            425       3524.667        611.867       0.147918       0.053380
            426       3407.000        461.633       0.119327       0.053380
            427       3540.667        328.267       0.084847       0.053380
            428       3874.000        114.267       0.028651       0.053380
            429       4021.000         -9.100      -0.002268       0.053380
            430       3991.333        -74.467      -0.019012       0.053380
            431       3897.667        -51.433      -0.013372       0.053380
            432       3914.667         36.533       0.009246       0.053380
            433       3744.000         71.600       0.018765       0.053380
            434       3593.333        120.000       0.032316       0.053380
            435       3580.667         70.267       0.019246       0.053380
            436       3415.667        -10.233      -0.003005       0.053380
            437       3337.333         10.267       0.003067       0.053380
            438       3296.333         63.700       0.018958       0.053380
            439       3496.333         93.033       0.025919       0.053380
            440       3383.333         29.000       0.008499       0.053380
            441       3562.667        -82.933      -0.023833       0.053380
            442       3586.000        -21.600      -0.006060       0.053380
            443       3483.667        170.633       0.046694       0.053380
            444       2902.000        584.467       0.167639       0.053380
            445       2796.667        674.000       0.194199       0.053380
            446       3096.667        588.000       0.159580       0.053380
            447       3360.667        459.933       0.120382       0.053380
            448       3295.667        477.433       0.126536       0.053380
            449       3366.333        451.367       0.118230       0.053380
            450       3581.000        294.567       0.076006       0.053380
            451       3703.000         88.700       0.023393       0.053380
            452       3683.333         -8.667      -0.002358       0.053380
            453       3552.667        123.067       0.033481       0.053380
            454       3946.333        218.700       0.052509       0.053380
            455       4098.667        245.800       0.056578       0.053380
            456       4335.000        -39.167      -0.009117       0.053380
            457       4234.667       -145.467      -0.035573       0.053380
            458       3877.000       -123.033      -0.032774       0.053380
            459       3358.333        -29.833      -0.008963       0.053380
            460       2983.333        -46.000      -0.015660       0.053380
            461       3074.000       -100.400      -0.033764       0.053380
            462       3197.667          2.900       0.000906       0.053380
            463       3242.000         84.800       0.025490       0.053380
            464       3389.000         93.433       0.026830       0.053380
            465       3668.000        139.867       0.036731       0.053380
            466       3642.333        220.100       0.056985       0.053380
            467       3654.333        289.233       0.073343       0.053380
            468       3756.000        192.400       0.048729       0.053380
            469       3784.333         77.233       0.020001       0.053380
            470       3594.000         25.600       0.007073       0.053380
            471       3142.000         -3.533      -0.001126       0.053380
            472       2952.000         36.467       0.012202       0.053380
            473       3109.000         41.767       0.013256       0.053380
            474       3466.000          4.733       0.001364       0.053380
            475       3394.000         11.267       0.003309       0.053380
            476       3067.333         46.933       0.015070       0.053380
            477       2900.333        167.300       0.054537       0.053380
            478       3044.667        240.533       0.073217       0.053380
            479       3086.000        390.400       0.112300       0.053380
            480       2903.333        544.667       0.157966       0.053380
            481       2768.333        645.833       0.189163       0.053380
            482       2698.000        629.867       0.189270       0.053380
            483       2841.000        506.567       0.151324       0.053380
            484       3322.667        301.733       0.083251       0.053380
            485       3468.333        133.500       0.037064       0.053380
            486       3534.667         74.200       0.020560       0.053380
            487       3384.333         98.567       0.028300       0.053380
            488       3428.667        115.467       0.032580       0.053380
            489       3327.000        101.300       0.029548       0.053380
            490       3525.333        161.133       0.043709       0.053380
            491       3805.333        277.467       0.067960       0.053380
            492       4066.333        238.367       0.055374       0.053380
            493       3981.000        147.233       0.035665       0.053380
            494       3983.667         69.300       0.017099       0.053380
            495       3776.333        133.033       0.034029       0.053380
            496       3571.000        175.900       0.046945       0.053380
            497       3566.000        129.400       0.035017       0.053380
            498       3619.333         85.400       0.023052       0.053380
            499       3657.000         13.633       0.003714       0.053380
            500       3646.000          4.067       0.001114       0.053380
