# Supplementary material for: The role of auxiliary domains in modulating CHD4 activity suggests mechanistic commonality between enzyme families
Source: Nat Commun. 2022 Dec 6;13:7524. doi: 10.1038/s41467-022-35002-0 (PMC9726900; doi:10.1038/s41467-022-35002-0)
Supplement: Supplementary file 6 — source data [file 41467_2022_35002_MOESM6_ESM.zip › smFRET_Source_data/figure_7A/A/CHD4(1-1230) 10uM ATP 200ms/7_PATH (2).dat]

              1       2405.646       3336.435       0.581050       0.787974
              2       2560.446       4140.155       0.617878       0.787974
              3       2643.846       5049.215       0.656334       0.787974
              4       2550.246       4778.975       0.652044       0.787974
              5       2418.246       4307.375       0.640443       0.787974
              6       2048.446       3998.155       0.661224       0.787974
              7       1804.846       3929.115       0.685236       0.787974
              8       1659.046       3881.095       0.700541       0.787974
              9       1586.246       4083.175       0.720210       0.787974
             10       1675.446       4727.455       0.738330       0.787974
             11       1890.846       5192.915       0.733073       0.787974
             12       1901.246       5413.075       0.740065       0.787974
             13       1970.846       5652.515       0.741473       0.787974
             14       1850.646       5804.735       0.758256       0.787974
             15       1708.646       5329.735       0.757239       0.787974
             16       1533.646       4986.635       0.764788       0.787974
             17       1582.446       4982.155       0.758943       0.787974
             18       1234.246       4753.375       0.793867       0.787974
             19       1046.446       4620.555       0.815344       0.787974
             20        991.046       4902.495       0.831842       0.787974
             21        923.846       5034.015       0.844937       0.787974
             22        892.846       5018.915       0.848971       0.787974
             23        868.046       5107.795       0.854741       0.787974
             24        813.246       5194.675       0.864638       0.787974
             25       1017.046       4868.895       0.827208       0.787974
             26       1184.846       4693.115       0.798426       0.787974
             27       1108.046       4465.395       0.801192       0.787974
             28       1382.846       4352.315       0.758883       0.787974
             29       1801.446       4285.055       0.704026       0.787974
             30       1705.246       4644.675       0.731454       0.787974
             31       1752.646       4990.535       0.740086       0.787974
             32       1769.646       5244.035       0.747687       0.787974
             33       1606.446       5414.755       0.771201       0.787974
             34       1459.246       5473.275       0.789507       0.787974
             35       1372.646       5549.135       0.801692       0.787974
             36       1270.446       5432.555       0.810466       0.787974
             37       1272.646       5675.135       0.816827       0.787974
             38       1163.646       5925.635       0.835858       0.787974
             39       1065.246       5779.075       0.844361       0.787974
             40        981.646       5526.435       0.849165       0.787974
             41        849.446       5489.855       0.866003       0.787974
             42        869.446       5295.855       0.858978       0.787974
             43       1030.846       5066.715       0.830941       0.787974
             44        978.246       5229.775       0.842422       0.787974
             45       1089.446       5260.255       0.828426       0.787974
             46       1097.646       5410.435       0.831341       0.787974
             47       1040.646       5381.935       0.837971       0.787974
             48       1086.046       5126.595       0.825188       0.787974
             49       1151.846       4735.415       0.804349       0.787974
             50       1130.046       4587.195       0.802344       0.787974
             51       1288.446       4452.555       0.775571       0.787974
             52       1257.846       4369.415       0.776473       0.787974
             53       1205.046       4437.495       0.786436       0.787974
             54       1171.646       4578.635       0.796246       0.787974
             55       1069.846       4495.815       0.807777       0.787974
             56        940.446       4463.155       0.825959       0.787974
             57        886.646       4515.935       0.835885       0.787974
             58        896.046       4471.995       0.833078       0.787974
             59        997.246       4619.275       0.822444       0.787974
             60        906.646       5171.535       0.850836       0.787974
             61        749.046       5215.495       0.874417       0.787974
             62        792.046       5155.995       0.866839       0.787974
             63        737.646       5364.435       0.879116       0.787974
             64        551.646       5421.635       0.907648       0.787974
             65        512.446       5260.355       0.911231       0.787974
             66        660.846       5280.915       0.888780       0.787974
             67        961.046       5222.095       0.844570       0.787974
             68       1141.846       4970.415       0.813188       0.787974
             69       1418.046       5014.795       0.779562       0.787974
             70       1628.846       4942.315       0.752122       0.787974
             71       1604.446       4894.755       0.753132       0.787974
             72       1437.646       4968.235       0.775574       0.787974
             73       1494.246       5119.775       0.774079       0.787974
             74       1612.046       4931.595       0.753647       0.787974
             75       1874.246       4672.375       0.713708       0.787974
             76       1886.046       4742.395       0.715462       0.787974
             77       1800.646       4666.335       0.721563       0.787974
             78       1615.446       4511.855       0.736353       0.787974
             79       1188.446       4482.155       0.790420       0.787974
             80        812.246       4578.775       0.849334       0.787974
             81        773.646       4351.235       0.849041       0.787974
             82        724.046       4396.995       0.858614       0.787974
             83        620.646       4816.735       0.885856       0.787974
             84        674.846       4939.515       0.879800       0.787974
             85        646.046       4877.595       0.883040       0.787974
             86        568.646       4895.335       0.895928       0.787974
             87        613.246       4878.275       0.888329       0.787974
             88        815.246       4501.675       0.846670       0.787974
             89       1180.246       4345.975       0.786428       0.787974
             90       1263.646       4546.035       0.782493       0.787974
             91       1198.046       4920.995       0.804210       0.787974
             92       1282.246       4541.775       0.779835       0.787974
             93       1414.846       4231.915       0.749441       0.787974
             94       1494.846       3984.915       0.727206       0.787974
             95       1776.246       3421.975       0.658297       0.787974
             96       2255.246       2387.275       0.514220       0.787974
             97       2572.046       1943.595       0.430414       0.304823
             98       3004.646       1420.535       0.321012       0.304823
             99       3314.246        948.575       0.222523       0.243488
            100       3540.246        549.375       0.134334       0.178707
            101       3760.846        407.515       0.097764       0.060067
            102       3856.846        367.315       0.086956       0.060067
            103       3777.846        375.415       0.090391       0.060067
            104       3712.046        398.795       0.097011       0.060067
            105       3846.846        363.515       0.086338       0.060067
            106       3963.446        401.055       0.091890       0.060067
            107       4073.046        417.895       0.093053       0.060067
            108       3910.246        429.775       0.099026       0.060067
            109       3769.846        487.815       0.114574       0.060067
            110       3845.446        584.655       0.131973       0.178707
            111       3572.646        571.335       0.137871       0.178707
            112       3041.446        611.655       0.167435       0.178707
            113       2714.046        693.995       0.203635       0.178707
            114       2721.846        576.015       0.174663       0.178707
            115       2566.246        442.775       0.147149       0.178707
            116       2662.846        461.915       0.147824       0.178707
            117       2948.046        448.395       0.132019       0.178707
            118       3211.446        389.255       0.108105       0.060067
            119       3438.646        274.935       0.074035       0.060067
            120       3634.046        171.195       0.044989       0.060067
            121       3664.846         78.515       0.020975       0.060067
            122       3648.246        149.375       0.039334       0.060067
            123       3557.846        213.415       0.056590       0.060067
            124       3249.046        379.895       0.104685       0.060067
            125       3071.246        592.875       0.161806       0.178707
            126       2947.846        735.215       0.199621       0.178707
            127       2985.246        597.475       0.166766       0.178707
            128       3254.046        472.795       0.126862       0.178707
            129       3454.446        443.355       0.113745       0.060067
            130       3439.646        325.035       0.086338       0.060067
            131       3558.446        170.955       0.045840       0.060067
            132       3409.046        100.695       0.028690       0.060067
            133       3027.846         85.415       0.027436       0.060067
            134       2786.446        198.755       0.066580       0.060067
            135       2658.646        258.535       0.088625       0.060067
            136       2391.246        305.875       0.113408       0.060067
            137       2450.046        477.795       0.163190       0.178707
            138       2700.846        545.715       0.168090       0.178707
            139       2785.646        531.035       0.160110       0.178707
            140       3034.046        652.595       0.177016       0.178707
            141       3141.646        684.835       0.178973       0.178707
            142       3086.046        625.995       0.168639       0.178707
            143       2976.446        580.755       0.163262       0.178707
            144       3139.046        444.895       0.124136       0.060067
            145       2932.646        364.735       0.110614       0.060067
            146       3072.646        459.335       0.130050       0.060067
            147       3443.846        496.215       0.125941       0.060067
            148       3879.046        547.095       0.123606       0.060067
            149       4238.646        533.135       0.111727       0.060067
            150       4656.646        437.735       0.085925       0.060067
            151       4993.846        367.415       0.068532       0.060067
            152       5071.846        333.615       0.061718       0.060067
            153       5040.646        300.735       0.056303       0.060067
            154       4999.646        298.635       0.056365       0.060067
            155       5066.446        470.355       0.084951       0.060067
            156       5446.846        453.515       0.076862       0.060067
            157       5558.446        411.355       0.068906       0.060067
            158       5357.246        420.875       0.072839       0.060067
            159       5031.446        422.055       0.077392       0.060067
            160       4778.446        245.755       0.048914       0.060067
            161       4379.646        204.835       0.044680       0.060067
            162       4658.646        167.735       0.034754       0.060067
            163       5280.846        201.115       0.036687       0.060067
            164       5848.846        207.115       0.034200       0.060067
            165       6287.046        243.695       0.037315       0.060067
            166       6466.246        250.775       0.037334       0.060067
            167       6093.446        288.855       0.045259       0.060067
            168       5533.046        223.295       0.038791       0.060067
            169       5242.046        186.395       0.034337       0.060067
            170       5228.846        142.915       0.026605       0.060067
            171       5056.646        112.135       0.021695       0.060067
            172       5175.846        134.815       0.025386       0.060067
            173       5497.846        165.815       0.029277       0.060067
            174       5587.446        192.055       0.033230       0.060067
            175       5397.446        132.455       0.023953       0.060067
            176       5403.446        123.255       0.022302       0.060067
            177       5424.246         -2.225      -0.000410       0.060067
            178       5304.846       -122.285      -0.023595       0.060067
            179       5232.046       -134.605      -0.026406       0.060067
            180       4911.446        -80.745      -0.016715       0.060067
            181       4585.046        -68.705      -0.015212       0.060067
            182       4158.446        -13.245      -0.003195       0.060067
            183       3899.046         13.295       0.003398       0.060067
            184       3611.846         38.015       0.010416       0.060067
            185       3581.246         85.075       0.023205       0.060067
            186       3431.846        268.215       0.072489       0.060067
            187       3362.646        342.135       0.092350       0.060067
            188       3232.446        389.955       0.107651       0.060067
            189       3157.446        376.655       0.106577       0.060067
            190       3049.646        418.435       0.120653       0.060067
            191       3154.646        354.135       0.100928       0.060067
            192       3161.446        408.655       0.114466       0.060067
            193       2958.846        546.115       0.155812       0.178707
            194       2766.646        691.935       0.200063       0.178707
            195       2706.046        724.595       0.211213       0.178707
            196       2453.046        680.095       0.217065       0.178707
            197       2601.046        545.095       0.173258       0.178707
            198       2931.846        367.015       0.111255       0.060067
            199       2976.246        219.175       0.068590       0.060067
            200       2662.246        143.175       0.051035       0.060067
            201       2668.446        122.355       0.043842       0.060067
            202       2506.846        215.715       0.079233       0.060067
            203       2533.046        265.895       0.094999       0.060067
            204       2723.246        381.475       0.122869       0.060067
            205       3248.446        413.155       0.112835       0.060067
            206       3690.646        404.335       0.098739       0.060067
            207       4079.046        328.895       0.074614       0.060067
            208       4286.246        314.575       0.068374       0.060067
            209       4458.646        171.535       0.037047       0.060067
            210       4436.646         58.535       0.013022       0.060067
            211       4298.646         61.735       0.014158       0.060067
            212       4043.246         85.475       0.020703       0.060067
            213       3948.246         36.775       0.009228       0.060067
            214       3996.646         55.135       0.013608       0.060067
            215       4360.646        102.535       0.022974       0.060067
            216       4523.846        136.815       0.029355       0.060067
            217       4614.846        195.715       0.040685       0.060067
            218       4548.246        181.775       0.038430       0.060067
            219       4458.446        125.555       0.027390       0.060067
            220       3990.046         94.195       0.023063       0.060067
            221       3699.846        -10.785      -0.002923       0.060067
            222       3628.846       -103.085      -0.029238       0.060067
            223       3837.846         -9.585      -0.002504       0.060067
            224       3595.046         40.495       0.011139       0.060067
            225       3556.846         79.715       0.021921       0.060067
            226       3761.646        244.235       0.060969       0.060067
            227       3761.246        235.075       0.058823       0.060067
            228       3246.446        265.355       0.075561       0.060067
            229       3096.246        313.175       0.091856       0.060067
            230       3023.446        291.455       0.087923       0.060067
            231       2881.446        124.055       0.041276       0.060067
            232       3075.246        169.675       0.052290       0.060067
            233       3573.246         96.875       0.026396       0.060067
            234       4125.446        106.655       0.025202       0.060067
            235       4159.846        139.015       0.032338       0.060067
            236       4122.046        213.395       0.049221       0.060067
            237       4075.446        249.055       0.057592       0.060067
            238       3649.846        307.615       0.077731       0.060067
            239       3453.646        255.235       0.068817       0.060067
            240       3832.446        176.155       0.043944       0.060067
            241       4148.846        131.115       0.030635       0.060067
            242       4291.846        110.415       0.025082       0.060067
            243       4455.646        116.035       0.025381       0.060067
            244       4237.046        166.495       0.037809       0.060067
            245       4056.046        184.595       0.043530       0.060067
            246       3838.646        266.735       0.064972       0.060067
            247       3558.846        284.515       0.074028       0.060067
            248       3617.446        232.255       0.060331       0.060067
            249       3722.846        161.115       0.041482       0.060067
            250       3592.446        172.755       0.045882       0.060067
            251       3710.246          7.175       0.001930       0.060067
            252       3727.246         26.075       0.006947       0.060067
            253       3702.646        157.735       0.040860       0.060067
            254       3868.646        226.335       0.055271       0.060067
            255       4072.446        273.155       0.062858       0.060067
            256       4263.446        323.855       0.070598       0.060067
            257       4268.246        258.175       0.057037       0.060067
            258       4058.446        212.955       0.049856       0.060067
            259       3803.446        206.455       0.051486       0.060067
            260       3478.646        231.935       0.062507       0.060067
            261       3107.446        305.455       0.089500       0.060067
            262       2957.446        351.455       0.106215       0.060067
            263       3046.646        314.335       0.093525       0.060067
            264       2972.646        361.535       0.108433       0.060067
            265       2874.046        393.595       0.120452       0.060067
            266       2745.246        392.875       0.125194       0.060067
            267       2720.046        350.395       0.114119       0.060067
            268       2682.246        353.975       0.116584       0.060067
            269       2958.846        316.915       0.096746       0.060067
            270       3414.246        278.775       0.075487       0.060067
            271       3808.646        283.535       0.069287       0.060067
            272       3903.646        318.635       0.075465       0.060067
            273       3752.046        424.195       0.101574       0.060067
            274       3613.246        603.275       0.143074       0.178707
            275       3362.446        759.555       0.184269       0.178707
            276       3022.246        993.975       0.247490       0.243488
            277       3010.046       1179.795       0.281585       0.304823
            278       3168.446       1277.555       0.287349       0.304823
            279       3148.246       1303.375       0.292787       0.304823
            280       3196.646       1319.535       0.292179       0.304823
            281       3065.846       1172.415       0.276627       0.304823
            282       2713.446       1033.455       0.275816       0.304823
            283       2626.846        834.715       0.241138       0.243488
            284       2807.646        761.635       0.213386       0.243488
            285       2784.446        667.755       0.193429       0.243488
            286       2889.446        695.855       0.194086       0.243488
            287       3040.646        874.535       0.223370       0.243488
            288       2884.846       1082.915       0.272929       0.243488
            289       2604.846       1124.315       0.301493       0.304823
            290       2695.046       1171.495       0.302983       0.304823
            291       2499.046       1256.895       0.334642       0.304823
            292       2418.246       1138.775       0.320149       0.304823
            293       2834.246       1016.175       0.263913       0.243488
            294       3005.646        926.835       0.235687       0.243488
            295       2775.846        977.015       0.260339       0.243488
            296       2850.846        929.315       0.245840       0.243488
            297       3068.246        959.775       0.238275       0.243488
            298       2794.846       1000.315       0.263577       0.243488
            299       2563.046       1155.695       0.310776       0.304823
            300       2571.846       1166.415       0.312021       0.304823
            301       3012.846       1112.315       0.269642       0.304823
            302       2937.646       1106.235       0.273558       0.304823
            303       2741.046       1184.295       0.301705       0.304823
            304       2784.246       1169.975       0.295880       0.304823
            305       3017.446       1074.455       0.262581       0.243488
            306       2853.446       1120.255       0.281917       0.243488
            307       3000.646       1138.535       0.275063       0.243488
            308       3269.646       1078.635       0.248060       0.243488
            309       3339.646       1018.835       0.233759       0.243488
            310       3184.846       1087.715       0.254582       0.243488
            311       3026.446       1106.555       0.267737       0.243488
            312       2785.646       1148.835       0.291992       0.304823
            313       2809.246       1158.275       0.291939       0.304823
            314       2882.846       1206.915       0.295107       0.304823
            315       2741.846       1147.015       0.294949       0.304823
            316       2780.046       1019.995       0.268417       0.243488
            317       3152.446        777.755       0.197892       0.178707
            318       3233.046        675.895       0.172910       0.178707
            319       3286.046        639.395       0.162885       0.178707
            320       3367.846        731.815       0.178506       0.178707
            321       3341.446        857.255       0.204172       0.178707
            322       3262.846        977.715       0.230563       0.243488
            323       3462.246       1119.775       0.244385       0.243488
            324       3438.246       1171.975       0.254212       0.243488
            325       3437.646       1123.035       0.246243       0.243488
            326       3612.646       1036.935       0.223017       0.243488
            327       3499.446       1079.855       0.235812       0.243488
            328       3278.446        968.355       0.228020       0.243488
            329       3514.846        822.115       0.189560       0.178707
            330       3730.646        787.135       0.174231       0.178707
            331       3705.446        830.455       0.183085       0.178707
            332       3791.046        786.295       0.171780       0.178707
            333       3817.446        765.855       0.167097       0.178707
            334       3679.446        772.055       0.173437       0.178707
            335       3843.646        743.835       0.162145       0.178707
            336       3958.846        746.315       0.158616       0.178707
            337       3894.846        880.515       0.184387       0.178707
            338       3956.246       1066.175       0.212283       0.243488
            339       3725.046       1302.095       0.259013       0.243488
            340       3201.846       1496.015       0.318446       0.304823
            341       2798.646       1589.335       0.362202       0.304823
            342       2641.846       1556.415       0.370729       0.304823
            343       2488.246       1392.575       0.358835       0.304823
            344       2484.446       1244.555       0.333750       0.304823
            345       2586.846       1102.115       0.298760       0.304823
            346       2856.846       1063.115       0.271206       0.243488
            347       3392.046        999.395       0.227578       0.243488
            348       3514.646       1007.935       0.222867       0.243488
            349       3635.646        976.435       0.211713       0.243488
            350       3857.646       1011.635       0.207759       0.178707
            351       3993.446        952.455       0.192575       0.178707
            352       3839.246       1003.875       0.207279       0.178707
            353       3753.846        988.415       0.208427       0.178707
            354       3608.246        918.975       0.202989       0.178707
            355       3481.246        890.875       0.203763       0.178707
            356       3189.446        834.455       0.207375       0.178707
            357       2809.046        690.295       0.197264       0.178707
            358       2746.646        673.535       0.196930       0.178707
            359       2968.246        718.575       0.194904       0.178707
            360       3072.446        701.555       0.185892       0.178707
            361       3050.046        946.395       0.236810       0.243488
            362       3165.446       1154.855       0.267309       0.243488
            363       3158.046       1180.795       0.272145       0.243488
            364       3189.646       1145.235       0.264191       0.243488
            365       3096.846       1151.115       0.270981       0.243488
            366       3240.646        902.935       0.217912       0.243488
            367       3413.246        653.475       0.160689       0.178707
            368       3465.046        648.295       0.157608       0.178707
            369       3352.046        919.795       0.215316       0.243488
            370       3157.046       1094.695       0.257470       0.243488
            371       2883.646       1149.435       0.285002       0.304823
            372       2545.846       1321.815       0.341761       0.304823
            373       2299.646       1435.235       0.384279       0.304823
            374       1921.846       1313.415       0.405969       0.304823
            375       2147.246       1247.075       0.367401       0.304823
            376       2416.246       1322.175       0.353672       0.304823
            377       2625.646       1324.435       0.335293       0.304823
            378       2989.646       1252.435       0.295241       0.304823
            379       3393.646       1129.435       0.249705       0.243488
            380       3293.646        953.035       0.224419       0.243488
            381       3148.846        933.515       0.228670       0.243488
            382       3276.046        881.195       0.211966       0.243488
            383       3173.446        810.055       0.203353       0.243488
            384       3060.846        856.915       0.218726       0.243488
            385       3092.446        844.755       0.214557       0.243488
            386       3126.246        792.375       0.202208       0.243488
            387       3129.446        899.455       0.223251       0.243488
            388       3332.246       1050.775       0.239738       0.243488
            389       3571.446       1179.655       0.248291       0.243488
            390       3823.046       1397.295       0.267664       0.243488
            391       4112.246       1485.175       0.265332       0.243488
            392       3944.246       1346.775       0.254540       0.243488
            393       3686.646       1146.335       0.237190       0.243488
            394       3434.046        912.395       0.209918       0.243488
            395       3096.246        809.175       0.207193       0.243488
            396       2744.646        798.935       0.225460       0.243488
            397       2667.446        779.055       0.226042       0.243488
            398       2580.846        801.115       0.236879       0.243488
            399       2467.046        946.295       0.277234       0.243488
            400       2687.046        969.895       0.265220       0.243488
            401       2759.446        906.055       0.247185       0.243488
            402       2633.646       1001.835       0.275572       0.304823
            403       2549.246       1122.675       0.305746       0.304823
            404       2669.846       1122.015       0.295901       0.304823
            405       2870.046       1182.795       0.291844       0.304823
            406       2950.846       1404.915       0.322542       0.304823
            407       3178.846       1427.715       0.309931       0.304823
            408       3563.646       1337.835       0.272945       0.243488
            409       3864.646       1284.735       0.249493       0.243488
            410       3678.246       1257.375       0.254755       0.243488
            411       3540.846       1113.515       0.239241       0.243488
            412       3568.846       1121.115       0.239046       0.243488
            413       3527.246       1208.875       0.255246       0.243488
            414       3181.246       1337.275       0.295954       0.304823
            415       3018.046       1316.595       0.303738       0.304823
            416       3210.446       1344.755       0.295213       0.304823
            417       3140.446       1374.755       0.304473       0.304823
            418       3052.246       1428.175       0.318759       0.304823
            419       3077.646       1377.435       0.309183       0.304823
            420       3093.846       1372.815       0.307347       0.304823
            421       3431.646       1252.835       0.267444       0.243488
            422       3475.446       1148.055       0.248309       0.243488
            423       3331.646       1088.235       0.246214       0.243488
            424       3480.846        903.515       0.206077       0.178707
            425       3632.446        756.955       0.172451       0.178707
            426       3391.446        693.455       0.169761       0.178707
            427       3504.646        666.735       0.159836       0.178707
            428       3604.646        719.335       0.166360       0.178707
            429       3573.246        862.075       0.194366       0.178707
            430       3690.846        964.115       0.207116       0.178707
            431       3599.246       1146.075       0.241517       0.243488
            432       3444.246       1225.975       0.262509       0.243488
            433       3565.246       1115.675       0.238345       0.243488
            434       3676.046        987.395       0.211731       0.243488
            435       3310.846       1013.315       0.234338       0.243488
            436       3069.246       1017.875       0.249045       0.243488
            437       3037.046       1041.095       0.255287       0.243488
            438       3306.446       1091.955       0.248262       0.243488
            439       3379.446       1161.455       0.255776       0.243488
            440       3782.246       1045.775       0.216605       0.243488
            441       4122.846        905.315       0.180049       0.178707
            442       4106.046        875.995       0.175831       0.178707
            443       3715.246        807.875       0.178610       0.178707
            444       3672.646        789.935       0.177013       0.178707
            445       3390.046        857.795       0.201937       0.178707
            446       3208.246        909.975       0.220963       0.243488
            447       3255.646        911.435       0.218723       0.243488
            448       3237.446       1022.255       0.239983       0.243488
            449       3313.646       1164.835       0.260096       0.243488
            450       3423.446       1231.855       0.264613       0.243488
            451       3560.846       1180.315       0.248951       0.243488
            452       3878.446       1146.355       0.228139       0.243488
            453       3694.446       1152.355       0.237756       0.243488
            454       3221.246       1052.475       0.246267       0.243488
            455       3032.846        987.715       0.245666       0.243488
            456       2784.846       1029.115       0.269829       0.243488
            457       2423.446       1140.855       0.320078       0.304823
            458       2595.446       1113.855       0.300287       0.304823
            459       2700.246       1216.575       0.310603       0.304823
            460       2848.246       1369.175       0.324648       0.304823
            461       3103.446       1362.255       0.305049       0.304823
            462       3059.046       1308.695       0.299628       0.304823
            463       3110.446       1199.955       0.278386       0.304823
            464       3342.646        993.735       0.229162       0.243488
            465       3396.846        925.515       0.214123       0.243488
            466       3291.646       1005.835       0.234052       0.243488
            467       3581.446        864.855       0.194511       0.243488
            468       3561.046        885.095       0.199070       0.243488
            469       3339.646        938.635       0.219395       0.243488
            470       3094.446        881.355       0.221680       0.243488
            471       3155.446        899.455       0.221819       0.243488
            472       3015.046       1009.295       0.250798       0.243488
            473       3049.446       1035.255       0.253447       0.243488
            474       3196.646       1124.535       0.260238       0.243488
            475       3398.446       1133.955       0.250189       0.243488
            476       3473.846       1064.215       0.234509       0.243488
            477       3872.446       1142.155       0.227766       0.243488
            478       3911.646       1143.035       0.226134       0.243488
            479       3668.846       1098.115       0.230360       0.243488
            480       3497.246       1075.475       0.235194       0.243488
            481       3444.246       1068.575       0.236787       0.243488
            482       2971.246       1032.075       0.257805       0.243488
            483       2871.046       1102.295       0.277423       0.243488
            484       3074.246       1122.775       0.267517       0.243488
            485       3396.246       1018.175       0.230648       0.243488
            486       3170.446        984.155       0.236883       0.243488
            487       2917.646       1005.635       0.256325       0.243488
            488       2842.446        891.155       0.238685       0.243488
            489       2927.046        747.895       0.203512       0.178707
            490       3088.246        766.775       0.198903       0.178707
            491       3472.446        659.755       0.159662       0.178707
            492       3839.046        521.895       0.119675       0.178707
            493       4126.646        541.135       0.115930       0.178707
            494       3808.446        622.755       0.140539       0.178707
            495       3263.246        784.475       0.193807       0.178707
            496       2951.646       1068.035       0.265702       0.243488
            497       2994.046       1126.595       0.273403       0.243488
            498       2921.846       1138.415       0.280380       0.243488
            499       3271.446       1130.455       0.256811       0.243488
            500       3462.046       1060.995       0.234576       0.243488
            501       3501.846        918.615       0.207810       0.243488
            502       3491.446        920.655       0.208666       0.243488
            503       3241.046       1050.695       0.244818       0.243488
            504       3276.846       1107.515       0.252606       0.243488
            505       3121.646       1171.835       0.272934       0.243488
            506       3225.446       1098.655       0.254077       0.243488
            507       3545.846       1011.615       0.221969       0.243488
            508       3927.446        830.855       0.174612       0.178707
            509       3854.846        763.115       0.165249       0.178707
            510       4038.046        655.795       0.139714       0.178707
            511       3969.246        729.475       0.155250       0.178707
            512       3568.246        838.975       0.190364       0.178707
            513       3388.846        966.115       0.221842       0.243488
            514       3174.646       1026.335       0.244309       0.243488
            515       3206.646       1013.935       0.240236       0.243488
            516       3329.246       1095.275       0.247547       0.243488
            517       3158.246       1085.975       0.255872       0.243488
            518       2969.046       1008.495       0.253547       0.243488
            519       2993.046       1079.895       0.265139       0.243488
            520       2947.646       1178.035       0.285537       0.304823
            521       2745.646       1080.635       0.282424       0.304823
            522       2736.446       1170.755       0.299640       0.304823
            523       2746.046       1242.995       0.311603       0.304823
            524       2979.446       1158.255       0.279927       0.304823
            525       3095.246       1027.475       0.249223       0.243488
            526       3152.246        932.575       0.228303       0.243488
            527       3138.846        816.515       0.206433       0.243488
            528       3125.646        827.835       0.209394       0.243488
            529       3141.246        845.475       0.212073       0.243488
            530       2895.246       1027.875       0.262005       0.243488
            531       2828.446       1131.555       0.285746       0.304823
            532       3068.846       1116.115       0.266697       0.304823
            533       3042.446       1162.755       0.276504       0.304823
            534       2547.246       1315.075       0.340488       0.304823
            535       2498.446       1329.755       0.347358       0.304823
            536       2596.446       1371.555       0.345654       0.304823
            537       2442.846       1516.315       0.382989       0.304823
            538       2507.046       1409.495       0.359883       0.304823
            539       2924.846       1266.115       0.302106       0.304823
            540       3026.846       1181.315       0.280720       0.304823
            541       2801.646       1190.035       0.298129       0.304823
            542       2676.446       1039.355       0.279712       0.304823
            543       2696.446        998.555       0.270245       0.304823
            544       2466.646       1010.535       0.290619       0.304823
            545       2197.446        957.055       0.303394       0.304823
            546       2360.846        867.515       0.268717       0.304823
            547       2511.446        889.455       0.261535       0.304823
            548       2747.246        969.875       0.260921       0.304823
            549       2775.446        995.255       0.263944       0.304823
            550       2762.246       1023.975       0.270448       0.304823
            551       2502.646       1048.535       0.295264       0.304823
            552       2495.646       1047.835       0.295708       0.304823
            553       2204.646       1040.935       0.320724       0.304823
            554       2276.446        935.755       0.291313       0.304823
            555       2676.646        918.735       0.255532       0.243488
            556       3194.646        853.135       0.210766       0.178707
            557       3327.646        750.235       0.183977       0.178707
            558       3577.446        696.855       0.163034       0.178707
            559       3549.646        888.635       0.200221       0.178707
            560       3457.246       1093.075       0.240219       0.243488
            561       3537.846       1148.615       0.245092       0.243488
            562       3522.046       1133.195       0.243424       0.243488
            563       3419.246       1149.875       0.251662       0.243488
            564       3605.646        879.635       0.196116       0.178707
            565       3633.046        543.095       0.130047       0.178707
            566       3339.046        597.295       0.151739       0.178707
            567       3187.246        792.075       0.199048       0.178707
            568       2897.246        872.475       0.231443       0.243488
            569       2814.446       1043.155       0.270416       0.243488
            570       2815.646       1287.635       0.313806       0.304823
            571       2760.446       1325.155       0.324348       0.304823
            572       2922.246       1276.575       0.304032       0.304823
            573       3277.846       1119.615       0.254605       0.243488
            574       3021.646       1018.635       0.252120       0.243488
            575       2820.246        929.575       0.247899       0.243488
            576       2822.246        861.375       0.233839       0.243488
            577       2728.846        839.915       0.235352       0.243488
            578       2635.446        893.655       0.253225       0.243488
            579       2880.646        863.135       0.230552       0.243488
            580       3006.846        863.915       0.223190       0.243488
            581       3022.046        771.995       0.203476       0.243488
            582       3091.046        748.295       0.194902       0.243488
            583       3096.046        908.795       0.226924       0.243488
            584       2980.046       1112.995       0.271924       0.243488
            585       2918.446       1176.755       0.287350       0.304823
            586       2925.646       1337.835       0.313789       0.304823
            587       2945.046       1376.895       0.318583       0.304823
            588       2904.846       1259.115       0.302384       0.304823
            589       2809.446       1235.255       0.305401       0.304823
            590       2938.046       1118.995       0.275816       0.304823
            591       2947.646       1068.635       0.266076       0.243488
            592       2892.846       1057.715       0.267738       0.243488
            593       3052.246        931.575       0.233840       0.243488
            594       3404.646        728.735       0.176305       0.178707
            595       3404.446        756.955       0.181899       0.178707
            596       3235.446        748.255       0.187829       0.178707
            597       3047.246        735.275       0.194388       0.178707
            598       2770.446        756.355       0.214459       0.243488
            599       2397.046        830.295       0.257269       0.243488
            600       2295.846        794.615       0.257119       0.243488
            601       2283.646        803.235       0.260209       0.243488
            602       2443.246        782.075       0.242480       0.243488
            603       2690.046        878.595       0.246199       0.243488
            604       2968.846        838.715       0.220276       0.243488
            605       2924.446        913.955       0.238108       0.243488
            606       2940.046        934.995       0.241287       0.243488
            607       2820.246        920.375       0.246049       0.243488
            608       2561.846        886.215       0.257018       0.243488
            609       2389.646       1077.235       0.310722       0.304823
            610       2467.046       1094.095       0.307232       0.304823
            611       2617.646       1088.035       0.293613       0.304823
            612       2701.846       1185.215       0.304913       0.304823
            613       2848.646       1234.135       0.302278       0.304823
            614       2743.646       1126.235       0.291026       0.304823
            615       2569.246       1075.275       0.295039       0.304823
            616       2481.246       1006.275       0.288536       0.304823
            617       2629.646        912.835       0.257683       0.243488
            618       2535.846        823.815       0.245208       0.243488
            619       2686.046        692.995       0.205086       0.178707
            620       2822.446        627.755       0.181947       0.178707
            621       2780.646        644.735       0.188223       0.178707
            622       2729.446        689.455       0.201660       0.178707
            623       2899.046        683.095       0.190695       0.178707
            624       3132.246        743.375       0.191808       0.178707
            625       3177.246        849.075       0.210881       0.178707
            626       3109.846        822.015       0.209065       0.178707
            627       2925.846        887.015       0.232638       0.243488
            628       2867.846       1125.015       0.281757       0.243488
            629       2729.446       1135.055       0.293713       0.243488
            630       2864.246       1065.175       0.271077       0.243488
            631       3124.846       1012.515       0.244725       0.243488
            632       3462.446        728.355       0.173799       0.178707
            633       3429.846        563.415       0.141092       0.178707
            634       3313.046        519.295       0.135503       0.178707
            635       3333.246        592.675       0.150965       0.178707
            636       3224.246        639.375       0.165486       0.178707
            637       2900.446        749.355       0.205314       0.178707
            638       2772.446        595.955       0.176925       0.178707
            639       2776.446        602.955       0.178421       0.178707
            640       2711.446        566.255       0.172760       0.178707
            641       2709.846        680.815       0.200791       0.178707
            642       2823.446        906.255       0.242983       0.243488
            643       2995.446       1006.455       0.251494       0.243488
            644       2870.846       1081.115       0.273564       0.243488
            645       2570.246       1016.175       0.283340       0.243488
            646       2396.646        767.135       0.242474       0.243488
            647       2319.246        485.475       0.173092       0.178707
            648       2348.646        434.735       0.156190       0.178707
            649       2490.446        278.755       0.100663       0.060067
            650       2696.446        115.355       0.041025       0.060067
