# Supplementary material for: The role of auxiliary domains in modulating CHD4 activity suggests mechanistic commonality between enzyme families
Source: Nat Commun. 2022 Dec 6;13:7524. doi: 10.1038/s41467-022-35002-0 (PMC9726900; doi:10.1038/s41467-022-35002-0)
Supplement: Supplementary file 6 — source data [file 41467_2022_35002_MOESM6_ESM.zip › smFRET_Source_data/figure_7A/A/CHD4(1-1230) 10uM ATP 200ms/02_PATH.dat]

              1        501.882       1726.139       0.774741       0.721193
              2        237.299       1720.674       0.878804       0.721193
              3        651.657       1406.741       0.683415       0.721193
              4        654.194       1330.485       0.670378       0.721193
              5        586.402       1382.280       0.702135       0.721193
              6        553.439       1473.488       0.726957       0.721193
              7        538.101       1578.093       0.745722       0.721193
              8        646.170       1443.748       0.690815       0.721193
              9        495.185       1313.877       0.726276       0.721193
             10        478.729       1341.828       0.737042       0.721193
             11        637.702       1330.369       0.675976       0.721193
             12        589.310       1370.100       0.699241       0.721193
             13        412.810       1190.759       0.742568       0.721193
             14        317.892       1208.300       0.791709       0.805464
             15        342.020       1208.601       0.779430       0.805464
             16        378.313       1195.750       0.759658       0.805464
             17        253.945       1077.010       0.809201       0.805464
             18        285.505       1493.945       0.839554       0.805464
             19        212.164       1308.573       0.860486       0.805464
             20        398.316       1272.625       0.761622       0.805464
             21        142.001       1638.439       0.920244       0.884071
             22        117.856       1495.101       0.926931       0.884071
             23        237.687       1389.190       0.853900       0.884071
             24        156.250       1398.640       0.899510       0.884071
             25        148.799       1133.130       0.883926       0.884071
             26        180.167       1341.261       0.881580       0.884071
             27        367.979        944.353       0.719599       0.721193
             28        502.000       1631.555       0.764712       0.721193
             29        236.889       1614.069       0.872018       0.721193
             30        743.505       1662.648       0.690999       0.721193
             31        571.957       1272.107       0.689839       0.721193
             32        667.531       1374.800       0.673152       0.721193
             33        636.572       1689.420       0.726322       0.721193
             34        801.873       1647.450       0.672614       0.721193
             35        590.932       1817.139       0.754603       0.721193
             36        595.414       1781.741       0.749527       0.721193
             37        665.845       1600.122       0.706154       0.721193
             38        683.544       1663.110       0.708715       0.721193
             39        551.919       1717.720       0.756825       0.721193
             40        609.347       1784.552       0.745458       0.721193
             41        441.199       1836.955       0.806335       0.721193
             42        589.773       1017.300       0.633014       0.721193
             43        579.505       1256.782       0.684415       0.721193
             44        485.895        971.701       0.666646       0.721193
             45        695.034       1062.939       0.604639       0.721193
             46        543.284       1005.161       0.649142       0.721193
             47        579.126       1564.570       0.729847       0.721193
             48        592.076       1534.780       0.721619       0.721193
             49        590.581       1559.986       0.725384       0.721193
             50        517.788       1577.000       0.752821       0.721193
             51        591.866       1325.270       0.691276       0.721193
             52        621.610       1415.532       0.694862       0.721193
             53        418.482       1530.926       0.785328       0.805464
             54        374.950       1951.964       0.838864       0.805464
             55        505.383       1283.209       0.717441       0.805464
             56        403.077       1423.848       0.779369       0.805464
             57        363.000       1346.700       0.787682       0.805464
             58        498.158       1634.517       0.766416       0.805464
             59        212.098       1440.759       0.871678       0.805464
             60        308.448       1689.539       0.845620       0.805464
             61        332.066       1924.021       0.852813       0.805464
             62        368.417       1801.634       0.830226       0.805464
             63        393.217       1559.074       0.798587       0.805464
             64        457.286       1729.416       0.790879       0.805464
             65        434.744       1786.177       0.804251       0.805464
             66        309.268       1573.137       0.835706       0.805464
             67        354.103       1775.246       0.833704       0.805464
             68        513.860       1728.512       0.770841       0.805464
             69        413.671       1690.500       0.803404       0.805464
             70        358.289       1682.798       0.824462       0.805464
             71        304.856       1469.001       0.828139       0.805464
             72        237.978       1860.279       0.886583       0.805464
             73        294.495       1593.788       0.844041       0.805464
             74        317.462       1745.920       0.846145       0.805464
             75        292.661       1663.754       0.850410       0.805464
             76        293.243       1898.879       0.866229       0.805464
             77        289.168       1453.441       0.834060       0.805464
             78        221.043       1476.400       0.869779       0.805464
             79        306.573       1524.828       0.832602       0.805464
             80        289.501       1451.047       0.833673       0.805464
             81        259.547       1489.596       0.851615       0.805464
             82        276.049       1642.968       0.856151       0.805464
             83        428.784       1512.602       0.779135       0.805464
             84        262.128       1600.715       0.859286       0.884071
             85        269.997       1565.607       0.852911       0.884071
             86        302.419       1645.678       0.844762       0.884071
             87        221.900       1875.525       0.894204       0.884071
             88        176.062       2130.603       0.923673       0.884071
             89        540.735       1993.191       0.786602       0.805464
             90        463.771       1922.999       0.805691       0.805464
             91        507.104       1900.021       0.789332       0.805464
             92        547.922       1991.803       0.784259       0.805464
             93        442.309       1949.273       0.815056       0.805464
             94        499.766       1715.650       0.774415       0.805464
             95        605.902       1763.612       0.744293       0.805464
             96        378.767       1653.824       0.813653       0.805464
             97        448.649       1514.539       0.771469       0.805464
             98        391.963       1570.806       0.800301       0.805464
             99        487.093       1732.282       0.780527       0.805464
            100        396.271       1779.816       0.817897       0.805464
            101        347.653       1568.728       0.818589       0.805464
            102        379.415       1617.020       0.809954       0.805464
            103        346.903       1635.238       0.824986       0.805464
            104        281.314       1613.709       0.851551       0.805464
            105        384.761       1654.151       0.811291       0.805464
            106        316.333       1611.379       0.835902       0.805464
            107        379.045       1559.945       0.804514       0.805464
            108        393.332       1564.426       0.799090       0.805464
            109        299.873       1593.658       0.841633       0.805464
            110        272.779       1613.051       0.855353       0.805464
            111        409.562       1710.885       0.806851       0.805464
            112        308.373       1656.146       0.843029       0.805464
            113        400.899       1625.661       0.802178       0.805464
            114        415.098       1998.235       0.827998       0.805464
            115        439.921       1670.367       0.791535       0.805464
            116        532.569       1759.481       0.767645       0.805464
            117        304.502       1698.217       0.847956       0.805464
            118        474.296       1844.105       0.795421       0.805464
            119        470.345       1624.543       0.775480       0.805464
            120        474.515       1612.156       0.772597       0.805464
            121        385.797       1431.850       0.787749       0.805464
            122        407.230       1698.879       0.806643       0.805464
            123        433.207       1950.970       0.818299       0.805464
            124        522.733       2066.367       0.798103       0.805464
            125        429.028       1646.614       0.793303       0.805464
            126        567.896       1655.764       0.744612       0.805464
            127        625.856       1706.625       0.731678       0.805464
            128        586.978       1578.756       0.728970       0.805464
            129        569.094       1636.866       0.742020       0.805464
            130        512.452       1616.777       0.759325       0.805464
            131        376.525       1578.800       0.807436       0.805464
            132        586.755       1496.700       0.718374       0.805464
            133        248.086       1622.600       0.867382       0.805464
            134        367.077       1421.026       0.794711       0.805464
            135        322.478       1257.300       0.795871       0.805464
            136        454.951       1342.629       0.746909       0.805464
            137        278.765       1257.701       0.818567       0.805464
            138        170.845       1298.326       0.883713       0.884071
            139        178.550       1591.197       0.899110       0.884071
            140        118.655       1575.117       0.929946       0.884071
            141        156.038       1560.600       0.909102       0.884071
            142        105.320       1680.930       0.941039       0.884071
            143        202.760       1510.404       0.881646       0.884071
            144        229.214       1307.721       0.850863       0.884071
            145        157.960       1603.021       0.910300       0.884071
            146        -39.268       1547.265       1.026040       0.884071
            147        192.200       1388.068       0.878375       0.884071
            148        276.030       1557.388       0.849445       0.884071
            149        109.000       1425.850       0.928983       0.884071
            150        440.434       1493.475       0.772257       0.805464
            151        286.236       1503.791       0.840094       0.805464
            152        507.490       1618.211       0.761260       0.805464
            153        402.764       1665.421       0.805257       0.805464
            154        213.715       1585.806       0.881238       0.805464
            155        472.593       1464.132       0.755983       0.805464
            156        526.000       1428.900       0.730933       0.805464
            157        397.940       1654.994       0.806160       0.805464
            158        405.888       1671.651       0.804630       0.805464
            159        733.481       1589.150       0.684202       0.805464
            160        394.197       1688.140       0.810695       0.805464
            161        274.406       1741.303       0.863866       0.805464
            162        545.223       1780.367       0.765555       0.805464
            163        263.355       1719.949       0.867214       0.805464
            164        188.549       1762.875       0.903379       0.805464
            165        377.420       1683.331       0.816853       0.805464
            166        303.775       1608.002       0.841103       0.805464
            167        185.501       1688.450       0.901011       0.805464
            168        478.109       1757.698       0.786158       0.805464
            169        391.006       2042.222       0.839305       0.805464
            170        399.671       1692.850       0.809000       0.805464
            171        405.201       1727.195       0.809978       0.805464
            172        353.412       1777.521       0.834151       0.805464
            173        372.629       1825.596       0.830486       0.805464
            174        484.237       1741.408       0.782429       0.805464
            175        465.000       1825.500       0.796988       0.805464
            176        462.625       1783.738       0.794056       0.805464
            177        489.043       1854.050       0.791283       0.805464
            178        470.146       1795.313       0.792472       0.805464
            179        384.435       1574.058       0.803709       0.805464
            180        223.501       1396.153       0.862007       0.884071
            181        129.347       1454.477       0.918332       0.884071
            182        144.908       1676.613       0.920447       0.884071
            183        252.011       1925.450       0.884264       0.884071
            184         96.347       1713.188       0.946756       0.884071
            185        219.738       1671.825       0.883832       0.884071
            186         95.556       1880.350       0.951639       0.884071
            187        144.744       1912.150       0.929630       0.884071
            188         49.703       2074.700       0.976604       0.884071
            189        355.522       1521.842       0.810627       0.884071
            190        373.199       1642.930       0.814893       0.884071
            191        225.575       1594.187       0.876042       0.884071
            192        226.501       1501.376       0.868914       0.884071
            193        221.832       1620.625       0.879600       0.884071
            194        213.750       1695.125       0.888023       0.884071
            195        274.682       1581.612       0.852026       0.884071
            196        343.010       1672.007       0.829773       0.805464
            197        507.146       1256.692       0.712476       0.805464
            198        413.268       1513.016       0.785458       0.805464
            199        320.342       1802.604       0.849105       0.805464
            200        357.834       1556.380       0.813065       0.805464
            201        395.869       1570.668       0.798697       0.805464
            202        509.834       1794.136       0.778715       0.805464
            203        231.611       1858.494       0.889187       0.805464
            204        324.380       1886.572       0.853285       0.805464
            205        331.269       1833.453       0.846969       0.805464
            206        357.667       1325.409       0.787492       0.805464
            207        327.539       1417.607       0.812314       0.805464
            208        315.579       1540.799       0.830003       0.805464
            209        294.727       1530.193       0.838499       0.805464
            210        415.499       1491.768       0.782150       0.805464
            211        219.477       1639.487       0.881936       0.805464
            212        362.635       1675.440       0.822070       0.805464
            213        361.741       1406.024       0.795368       0.805464
            214        295.000       1530.000       0.838356       0.805464
            215        219.324       1804.510       0.891630       0.884071
            216        -56.498       2263.644       1.025598       0.884071
            217        197.624       1574.237       0.888465       0.884071
            218        183.025       1789.321       0.907204       0.884071
            219        211.941       1667.143       0.887211       0.884071
            220        286.994       1105.800       0.793944       0.884071
            221        238.717       1504.948       0.863095       0.884071
            222        130.376       1834.459       0.933645       0.884071
            223        243.044       1556.580       0.864948       0.884071
            224        192.879       1553.877       0.889579       0.884071
            225        248.753       1529.241       0.860093       0.884071
            226        169.281       1725.939       0.910680       0.884071
            227        265.536       1567.100       0.855107       0.884071
            228        337.127       1523.100       0.818771       0.805464
            229        243.875       1543.113       0.863527       0.805464
            230        281.228       1507.885       0.842812       0.805464
            231        476.369       1643.013       0.775232       0.805464
            232        555.387       1649.237       0.748081       0.805464
            233        410.645       1742.917       0.809318       0.805464
            234        528.832       1691.299       0.761801       0.805464
            235        484.262       1550.001       0.761947       0.805464
            236        566.500       1695.592       0.749568       0.805464
            237        524.096       1686.315       0.762897       0.805464
            238        126.879       1762.100       0.932832       0.884071
            239        165.441       1662.375       0.909487       0.884071
            240        241.353       1837.217       0.883885       0.884071
            241        170.366       1899.450       0.917690       0.884071
            242        252.466       1730.006       0.872651       0.884071
            243        178.515       1675.051       0.903691       0.884071
            244        239.997       1984.544       0.892114       0.884071
            245        244.612       1991.496       0.890608       0.884071
            246        347.000       1693.801       0.829969       0.884071
            247        207.089       1888.853       0.901195       0.884071
            248        284.008       1905.579       0.870292       0.884071
            249        378.850       1190.393       0.758578       0.805464
            250        384.677       1439.050       0.789071       0.805464
            251        159.928       1125.887       0.875621       0.805464
            252        399.419       1310.000       0.766342       0.805464
            253        343.988       1163.172       0.771764       0.805464
            254        396.216       1240.545       0.757927       0.805464
            255        397.070       1170.850       0.746754       0.805464
            256        167.861       1221.375       0.879170       0.884071
            257         54.471       1753.970       0.969880       0.884071
            258         65.197       1744.270       0.963969       0.884071
            259        153.504       1962.650       0.927461       0.884071
            260        220.920       1468.963       0.869269       0.884071
            261         46.913       1577.463       0.971119       0.884071
            262        237.817       1663.177       0.874898       0.884071
            263         42.142       1820.283       0.977372       0.884071
            264        362.080       1654.965       0.820490       0.884071
            265        101.999       1782.407       0.945872       0.884071
            266        497.434       1630.041       0.766186       0.805464
            267        369.333       1673.167       0.819176       0.805464
            268        354.217       1586.105       0.817444       0.805464
            269        556.371       1543.648       0.735064       0.805464
            270        684.664       1630.907       0.704322       0.805464
            271        334.522       1524.394       0.820045       0.805464
            272        328.955       1546.591       0.824609       0.805464
            273        430.888       1693.455       0.797166       0.805464
            274        233.300       1666.488       0.877197       0.805464
            275        455.786       1477.298       0.764218       0.805464
            276        294.960       1562.081       0.841167       0.805464
            277        230.115       1397.762       0.858641       0.884071
            278        228.599       1442.593       0.863212       0.884071
            279        208.014       1536.416       0.880755       0.884071
            280        168.227       1373.400       0.890877       0.884071
            281        169.547       1402.758       0.892167       0.884071
            282         30.940       1404.633       0.978448       0.884071
            283        351.954       1350.648       0.793285       0.805464
            284        231.088       1420.625       0.860092       0.805464
            285        434.422       1609.551       0.787462       0.805464
            286        345.279       1554.509       0.818254       0.805464
            287        401.460       1627.493       0.802135       0.805464
            288        308.000       1679.200       0.845008       0.805464
            289        592.168       1371.070       0.698372       0.805464
            290        418.858       1583.069       0.790773       0.805464
            291        370.627       1593.468       0.811299       0.805464
            292        253.497       1571.876       0.861126       0.805464
            293        350.041       1770.443       0.834924       0.805464
            294        441.069       1704.980       0.794474       0.805464
            295        411.172       1571.089       0.792574       0.805464
            296        157.035       1450.316       0.902302       0.884071
            297        268.002       2187.690       0.890865       0.884071
            298        259.489       2275.167       0.897624       0.884071
            299        220.001       2401.496       0.916078       0.884071
            300        271.805       1984.400       0.879530       0.884071
            301        235.534       1483.259       0.862965       0.884071
            302        121.154       1447.057       0.922744       0.884071
            303       -105.808       1908.291       1.058701       0.884071
            304        182.075       1577.293       0.896511       0.884071
            305        259.594       1522.800       0.854356       0.884071
            306        241.645       1460.600       0.858043       0.884071
            307        278.615       1498.333       0.843206       0.884071
            308         51.000       1519.400       0.967524       0.884071
            309        231.948       1600.843       0.873445       0.884071
            310        334.837       1413.400       0.808472       0.805464
            311        340.608       1390.759       0.803272       0.805464
            312        155.765       1531.012       0.907655       0.805464
            313        290.987       1564.197       0.843149       0.805464
            314        280.375       1458.712       0.838780       0.805464
            315        272.876       1438.233       0.840527       0.805464
            316        236.500       1161.350       0.830812       0.805464
            317        266.310       1317.389       0.831843       0.805464
            318        315.020       1179.427       0.789206       0.805464
            319        261.534       1161.350       0.816194       0.805464
            320        372.886       1446.726       0.795074       0.805464
            321        329.361       1589.498       0.828356       0.805464
            322        248.285       1708.937       0.873144       0.884071
            323        246.794       1512.825       0.859746       0.884071
            324        276.511       1578.350       0.850926       0.884071
            325        101.643       1581.763       0.939620       0.884071
            326        272.155       1584.767       0.853438       0.884071
            327        289.630       1520.496       0.839994       0.884071
            328        331.449       1673.375       0.834674       0.884071
            329        259.098       1571.119       0.858433       0.884071
            330        150.263       1617.074       0.914977       0.884071
            331        366.444       1650.750       0.818340       0.884071
            332        277.500       1587.836       0.851233       0.884071
            333        260.685       1641.421       0.862949       0.884071
            334        270.601       1661.104       0.859916       0.884071
            335        255.842       1763.417       0.873299       0.884071
            336        265.886       1502.941       0.849682       0.884071
            337        346.273       1853.600       0.842594       0.884071
            338         69.500       2151.550       0.968708       0.884071
            339        316.475       1791.722       0.849883       0.884071
            340        309.050       1625.956       0.840285       0.884071
            341        284.572       1809.560       0.864110       0.884071
            342        245.878       1684.915       0.872655       0.884071
            343        324.411       1753.563       0.843881       0.884071
            344        214.139       1946.397       0.900886       0.884071
            345        218.022       2161.626       0.908380       0.884071
            346        341.452       2278.689       0.869682       0.884071
            347        247.348       2248.325       0.900889       0.884071
            348        520.490       1516.350       0.744462       0.805464
            349        186.809       1606.442       0.895827       0.805464
            350        586.082       1799.325       0.754305       0.805464
            351        462.913       1546.288       0.769603       0.805464
            352        433.692       1531.797       0.779346       0.805464
            353        430.331       1420.467       0.767489       0.805464
            354        300.662       1390.069       0.822170       0.805464
            355        350.504       1570.703       0.817560       0.805464
            356        303.296       1613.810       0.841795       0.805464
            357        433.750       1523.625       0.778402       0.805464
            358        253.548       1727.850       0.872036       0.884071
            359        225.441       1626.220       0.878249       0.884071
            360        264.500       1471.217       0.847613       0.884071
            361        367.488       1589.623       0.812229       0.884071
            362        235.108       1483.824       0.863224       0.884071
            363        252.723       1638.159       0.866346       0.884071
            364        170.898       1453.015       0.894762       0.884071
            365         47.000       1283.300       0.964670       0.884071
            366        192.952       1598.864       0.892315       0.884071
            367        174.536       1407.032       0.889644       0.884071
            368        377.714       1749.502       0.822438       0.884071
            369        121.051       1579.423       0.928814       0.884071
            370        289.596       1591.031       0.846011       0.805464
            371        308.499       1511.068       0.830455       0.805464
            372        265.090       1505.328       0.850267       0.805464
            373        390.828       1711.699       0.814115       0.805464
            374        377.856       1432.517       0.791283       0.805464
            375        384.500       1342.050       0.777302       0.805464
            376        283.180       1459.339       0.837488       0.805464
            377        379.500       1379.050       0.784197       0.805464
            378        384.491       1342.099       0.777312       0.805464
            379        312.322       1553.027       0.832566       0.805464
            380        443.045       1500.495       0.772042       0.805464
            381        130.001       1459.230       0.918199       0.805464
            382        479.478       1444.475       0.750785       0.805464
            383        379.989       1782.000       0.824241       0.805464
            384        530.611       1492.654       0.737745       0.721193
            385        500.127       1256.635       0.715313       0.721193
            386        494.223       1587.321       0.762569       0.721193
            387        350.146       1516.983       0.812468       0.721193
            388        502.750       1518.475       0.751265       0.721193
            389        535.368       1414.139       0.725383       0.721193
            390        552.427       1745.857       0.759635       0.721193
            391        644.776       1732.595       0.728786       0.721193
            392        513.852       1694.363       0.767300       0.721193
            393        495.667       1709.265       0.775201       0.721193
            394       1143.359       1541.824       0.574197       0.522621
            395        185.507       1565.100       0.894033       0.884071
            396        132.842       1639.059       0.925029       0.884071
            397        175.539       1787.275       0.910568       0.884071
            398        148.545       1837.515       0.925206       0.884071
            399        139.449       1755.523       0.926411       0.884071
            400        265.571       1790.449       0.870833       0.884071
            401        257.791       1810.112       0.875337       0.884071
            402        269.746       1644.148       0.859059       0.884071
            403        398.344       1795.484       0.818425       0.884071
            404        -72.347       2143.249       1.034935       0.884071
            405        360.684       1645.460       0.820210       0.805464
            406        464.999       1617.075       0.776665       0.805464
            407        395.829       1678.237       0.809153       0.805464
            408        425.334       1726.419       0.802332       0.805464
            409        455.913       1586.805       0.776810       0.805464
            410        270.261       1809.850       0.870074       0.884071
            411        -11.184       1146.138       1.009854       0.884071
            412        254.579       1360.700       0.842393       0.884071
            413        655.448       1279.416       0.661243       0.721193
            414        401.977       1375.660       0.773870       0.721193
            415        270.500        799.455       0.747185       0.721193
            416        235.059       1197.009       0.835860       0.721193
            417        330.209        734.087       0.689740       0.721193
            418        307.918       1554.705       0.834686       0.805464
            419        402.508       1635.556       0.802505       0.805464
            420        309.095       1666.600       0.843551       0.805464
            421        282.120       1684.900       0.856575       0.805464
            422        428.498       1635.649       0.792409       0.805464
            423        324.820       1668.411       0.837038       0.805464
            424        283.250       1380.176       0.829719       0.805464
            425        273.274       1469.174       0.843167       0.805464
            426        396.751        417.519       0.512752       0.522621
            427        385.542        545.950       0.586102       0.522621
            428        180.710        524.199       0.743641       0.522621
            429        378.000        557.450       0.595916       0.522621
            430        764.883        260.395       0.253975       0.192366
            431        820.758        194.652       0.191698       0.192366
            432        842.019        234.637       0.217931       0.192366
            433        917.872        295.504       0.243539       0.192366
            434        971.193        274.956       0.220645       0.192366
            435       1166.585        238.730       0.169876       0.192366
            436        473.334        245.327       0.341367       0.192366
            437        777.962        227.637       0.226370       0.192366
            438        524.134        255.210       0.327467       0.192366
            439        519.349        243.998       0.319642       0.192366
            440        580.188        215.498       0.270833       0.192366
            441        441.981        129.800       0.227010       0.192366
            442        549.546        145.157       0.208949       0.192366
            443        474.651        255.308       0.349756       0.192366
            444        482.198        258.763       0.349226       0.192366
            445        571.422        405.047       0.414808       0.192366
            446       1183.097        170.312       0.125839       0.192366
            447       1023.356        226.269       0.181070       0.192366
            448       1079.516        100.575       0.085226       0.192366
            449       1184.186         77.050       0.061091       0.192366
            450        874.582        172.913       0.165073       0.192366
            451        674.934        173.728       0.204708       0.192366
            452        841.569        223.094       0.209544       0.192366
            453        702.215        251.883       0.264001       0.192366
            454        552.400        275.373       0.332667       0.192366
            455        800.011        214.704       0.211591       0.192366
            456        779.928        228.934       0.226923       0.192366
            457       1108.030        172.980       0.135034       0.192366
            458       1044.771         68.283       0.061347       0.192366
            459       1195.793        -17.200      -0.014594       0.192366
            460       1045.646         43.290       0.039754       0.192366
            461       1180.648         50.630       0.041120       0.192366
            462       1043.314        122.546       0.105112       0.192366
            463       1037.001        -52.971      -0.053830       0.192366
            464        898.825        107.912       0.107190       0.192366
            465        928.762        288.415       0.236954       0.192366
            466       1076.808         51.151       0.045348       0.192366
            467       1031.687        417.459       0.288073       0.192366
            468        862.552        437.637       0.336595       0.192366
            469       1178.568        320.599       0.213851       0.192366
            470       1094.893        523.347       0.323405       0.192366
            471        424.489        593.425       0.582982       0.522621
            472        484.434        460.577       0.487377       0.522621
            473        509.867        450.770       0.469241       0.522621
            474        539.989        417.433       0.435997       0.522621
            475        423.947        523.759       0.552660       0.522621
            476        466.447        348.191       0.427418       0.522621
            477        544.249        543.577       0.499691       0.522621
            478        338.238        356.489       0.513135       0.522621
            479        690.930         89.422       0.114592       0.192366
            480        335.042        295.935       0.469011       0.522621
            481        309.664        253.626       0.450259       0.522621
            482        374.570        403.283       0.518457       0.522621
            483        229.893        400.426       0.635275       0.522621
            484        250.829         92.011       0.268380       0.192366
            485        232.323        380.398       0.620834       0.522621
            486        329.403        325.850       0.497289       0.522621
            487        315.533        348.890       0.525102       0.522621
            488        240.927        377.855       0.610644       0.522621
            489        320.716        403.829       0.557356       0.522621
            490        264.731        391.367       0.596507       0.522621
            491        171.028        563.854       0.767272       0.721193
            492        250.581        501.308       0.666732       0.721193
            493        315.694        575.164       0.645629       0.721193
            494        380.598        627.521       0.622467       0.522621
            495        305.170        312.218       0.505708       0.522621
            496        486.745        435.519       0.472228       0.522621
            497        306.751        442.479       0.590578       0.522621
            498        386.531        402.510       0.510125       0.522621
            499        596.295        375.750       0.386556       0.522621
            500        375.082        298.956       0.443530       0.522621
            501        520.799        193.425       0.270818       0.192366
            502        368.072        171.395       0.317712       0.192366
            503        382.179        182.630       0.323348       0.192366
            504        309.500         46.275       0.130067       0.192366
            505        270.785        291.550       0.518463       0.522621
            506        319.810        280.614       0.467360       0.522621
            507        470.957        280.500       0.373275       0.192366
            508       1104.318        131.953       0.106735       0.192366
            509        776.798        201.464       0.205941       0.192366
            510       1149.724        181.206       0.136150       0.192366
            511       1164.791        247.600       0.175306       0.192366
            512       1146.001        187.150       0.140382       0.192366
            513       1153.267        166.731       0.126312       0.192366
            514       1042.684        215.550       0.171312       0.192366
            515       1141.979        224.023       0.163999       0.192366
            516       1058.650        199.452       0.158534       0.192366
            517       1109.525        229.924       0.171656       0.192366
            518       1123.023        214.615       0.160443       0.192366
            519       1238.043        255.450       0.171042       0.192366
            520        976.600        168.392       0.147068       0.192366
            521       1125.244        -17.181      -0.015505       0.192366
            522       1143.804        130.018       0.102069       0.192366
            523       1017.194        140.722       0.121530       0.192366
            524        548.026        149.521       0.214352       0.192366
            525       1002.208        199.299       0.165874       0.192366
