# Supplementary material for: The role of auxiliary domains in modulating CHD4 activity suggests mechanistic commonality between enzyme families
Source: Nat Commun. 2022 Dec 6;13:7524. doi: 10.1038/s41467-022-35002-0 (PMC9726900; doi:10.1038/s41467-022-35002-0)
Supplement: Supplementary file 6 — source data [file 41467_2022_35002_MOESM6_ESM.zip › smFRET_Source_data/figure_7A/A/CHD4(1-1230) 10uM ATP 200ms/03_PATH.dat]

              1        687.806       5286.057       0.884864       0.828335
              2        890.163       5141.740       0.852424       0.828335
              3        972.500       5360.250       0.846433       0.828335
              4       1024.026       4831.028       0.825104       0.828335
              5        757.000       5451.300       0.878066       0.828335
              6        972.500       5360.250       0.846433       0.828335
              7       1351.333       3992.406       0.747118       0.828335
              8       2207.787       1826.887       0.452797       0.428077
              9       2236.039       1692.717       0.430853       0.428077
             10       1805.692       1887.827       0.511119       0.428077
             11       2119.408       1750.080       0.452277       0.428077
             12       2249.009       1848.349       0.451108       0.428077
             13       2276.598       1718.847       0.430202       0.428077
             14       2223.311       1902.700       0.461148       0.428077
             15       2397.942       1593.161       0.399178       0.428077
             16       2263.574       1233.624       0.352746       0.428077
             17       2427.945       1604.543       0.397904       0.428077
             18       2249.994       1723.837       0.433797       0.428077
             19       2362.354       1500.065       0.388374       0.428077
             20       2531.695       1645.475       0.393921       0.428077
             21       2271.751       1548.633       0.405361       0.428077
             22       2299.761       1473.116       0.390449       0.428077
             23       2451.504       1527.150       0.383836       0.428077
             24       2475.027       1748.539       0.413996       0.428077
             25       2484.848       1911.022       0.434731       0.428077
             26       2445.070       1765.383       0.419286       0.428077
             27       2470.601       1806.987       0.422431       0.428077
             28       2415.778       1852.129       0.433967       0.428077
             29       2464.613       1840.938       0.427573       0.428077
             30       2535.224       1731.733       0.405847       0.428077
             31       2545.142       1809.046       0.415473       0.428077
             32       2253.373       1724.506       0.433524       0.428077
             33       2160.181       1823.775       0.457780       0.428077
             34       2622.690       1858.121       0.414684       0.428077
             35       2565.566       1863.356       0.420725       0.428077
             36       2484.966       1931.974       0.437401       0.428077
             37       2383.217       1661.425       0.410772       0.428077
             38       2209.023       1572.600       0.415853       0.428077
             39       2451.917       1738.232       0.414838       0.428077
             40       2348.699       1584.150       0.402800       0.428077
             41       2410.223       1960.100       0.448502       0.428077
             42       2368.702       1799.467       0.431716       0.428077
             43       2257.692       2053.525       0.476321       0.428077
             44       2737.967       2190.079       0.444411       0.428077
             45       2731.391       2128.850       0.438013       0.428077
             46       2465.986       1708.475       0.409268       0.428077
             47       2465.775       1981.567       0.445562       0.428077
             48       2498.862       1456.479       0.368231       0.428077
             49       2250.841       1550.375       0.407863       0.428077
             50       2333.918       1593.971       0.405809       0.428077
             51       2068.949       1643.763       0.442739       0.428077
             52       2577.781       1682.790       0.394968       0.428077
             53       2214.250       1660.200       0.428500       0.428077
             54       2853.432       1499.150       0.344428       0.428077
             55       2115.428       1575.167       0.426806       0.428077
             56       2837.998       1735.201       0.379428       0.428077
             57       2489.528       1654.772       0.399289       0.428077
             58       2945.000       1657.500       0.360130       0.428077
             59       2246.299       2518.125       0.528527       0.493077
             60       2142.396       2463.400       0.534848       0.493077
             61       2263.222       2154.257       0.487667       0.493077
             62       2601.333       2329.130       0.472396       0.493077
             63       2162.956       2464.993       0.532632       0.493077
             64       2581.500       1869.017       0.419955       0.428077
             65       2464.977       2239.648       0.476052       0.428077
             66       2852.470       1979.109       0.409620       0.428077
             67       2690.487       1979.905       0.423927       0.428077
             68       2411.294       1996.982       0.453007       0.428077
             69       2566.698       1881.263       0.422950       0.428077
             70       2480.250       1993.850       0.445643       0.428077
             71       2349.878       2309.858       0.495706       0.493077
             72       2000.813       2393.258       0.544656       0.493077
             73       2230.969       2103.171       0.485257       0.493077
             74       2490.718       2159.671       0.464406       0.493077
             75       2107.622       2277.859       0.519409       0.493077
             76       2338.320       2002.603       0.461331       0.493077
             77       2088.515       2357.285       0.530227       0.493077
             78       2146.145       2295.569       0.516820       0.493077
             79       2456.547       1888.380       0.434617       0.493077
             80       2041.944       2279.113       0.527443       0.493077
             81       2200.175       1907.799       0.464414       0.493077
             82       2816.273       1502.303       0.347870       0.428077
             83       2241.326       2112.773       0.485238       0.428077
             84       2451.571       1707.976       0.410616       0.428077
             85       2459.713       2028.792       0.451997       0.428077
             86       2514.721       1918.637       0.432773       0.428077
             87       2620.428       2164.796       0.452392       0.428077
             88       2619.217       2209.564       0.457582       0.428077
             89       2517.500       2245.250       0.471419       0.493077
             90       2566.217       2354.459       0.478483       0.493077
             91       2502.100       2117.149       0.458332       0.493077
             92       2286.954       2213.300       0.491817       0.493077
             93       2775.419       2025.503       0.421899       0.493077
             94       2282.504       2078.308       0.476587       0.493077
             95       2332.013       2067.662       0.469958       0.493077
             96       2328.664       2122.050       0.476789       0.493077
             97       2327.249       2099.025       0.474219       0.493077
             98       2308.162       2106.067       0.477109       0.493077
             99       2498.041       2139.764       0.461374       0.493077
            100       2291.387       2278.112       0.498547       0.493077
            101       2375.912       2160.355       0.476241       0.493077
            102       2233.542       2027.894       0.475871       0.493077
            103       2316.000       2151.900       0.481636       0.493077
            104       2375.980       2173.669       0.477766       0.493077
            105       2333.859       2220.683       0.487576       0.493077
            106       2230.311       2071.429       0.481533       0.493077
            107       2413.311       2383.480       0.496890       0.493077
            108       2341.500       2264.601       0.491652       0.493077
            109       2384.462       2184.009       0.478061       0.493077
            110       2180.235       2157.105       0.497334       0.493077
            111       2431.745       2239.001       0.479367       0.493077
            112       2382.746       2211.121       0.481320       0.493077
            113       2361.321       2285.784       0.491873       0.493077
            114       2389.001       2334.873       0.494271       0.493077
            115       2311.170       2235.104       0.491634       0.493077
            116       2371.975       2344.041       0.497038       0.493077
            117       2315.479       2468.093       0.515952       0.493077
            118       2281.004       2279.549       0.499840       0.493077
            119       2401.582       2384.680       0.498234       0.493077
            120       2255.443       2296.010       0.504456       0.493077
            121       2388.690       2346.499       0.495545       0.493077
            122       1784.500       1952.550       0.522484       0.493077
            123       2197.095       2147.189       0.494256       0.493077
            124       2063.710       2029.603       0.495834       0.493077
            125       2151.151       2159.707       0.500992       0.493077
            126       2093.724       2251.575       0.518163       0.493077
            127       2007.683       2191.405       0.521876       0.493077
            128       2655.334       2211.106       0.454358       0.493077
            129       2081.327       2165.245       0.509881       0.493077
            130       2229.238       2084.228       0.483191       0.493077
            131       2807.478       1372.750       0.328391       0.428077
            132       2646.264       1516.202       0.364256       0.428077
            133       2309.806       1849.060       0.444607       0.428077
            134       2668.309       1690.904       0.387892       0.428077
            135       2597.679       1532.107       0.370989       0.428077
            136       2176.270       1956.883       0.473460       0.428077
            137       2284.142       2033.875       0.471021       0.428077
            138       2387.287       1731.083       0.420332       0.428077
            139       2518.409       1837.745       0.421873       0.428077
            140       2299.659       1813.817       0.440945       0.428077
            141       2457.828       1886.258       0.434213       0.428077
            142       2685.728       1851.427       0.408059       0.428077
            143       2329.113       1811.039       0.437433       0.428077
            144       2552.665       1826.013       0.417024       0.428077
            145       2340.271       1824.595       0.438092       0.428077
            146       2077.848       2034.470       0.494726       0.428077
            147       2683.240       1831.353       0.405652       0.428077
            148       2503.676       1892.840       0.430532       0.428077
            149       2373.946       1961.790       0.452470       0.428077
            150       2453.853       1918.251       0.438748       0.428077
            151       2301.147       2015.356       0.466896       0.428077
            152       2655.535       1920.033       0.419627       0.428077
            153       2159.500       1724.050       0.443937       0.428077
            154       2576.979       1804.692       0.411873       0.428077
            155       2376.489       2014.487       0.458779       0.428077
            156       2539.537       1953.578       0.434794       0.428077
            157       2390.943       2153.597       0.473887       0.428077
            158       2334.749       2112.564       0.475020       0.428077
            159       2425.651       1948.850       0.445502       0.428077
            160       2477.954       1999.500       0.446571       0.428077
            161       2012.363       2172.607       0.519145       0.493077
            162       2400.558       2181.553       0.476102       0.493077
            163       2265.212       2147.737       0.486690       0.493077
            164       2426.467       1948.852       0.445419       0.493077
            165       1946.167       2198.050       0.530390       0.493077
            166       2371.011       2054.224       0.464207       0.493077
            167       2072.241       2149.283       0.509125       0.493077
            168       2061.659       2106.383       0.505365       0.493077
            169       2322.520       2100.305       0.474879       0.493077
            170       1998.936       2172.392       0.520792       0.493077
            171       2500.548       2042.469       0.449584       0.428077
            172       2580.450       1757.950       0.405207       0.428077
            173       2421.088       1999.794       0.452352       0.428077
            174       2459.283       1962.032       0.443767       0.428077
            175       2594.173       1940.411       0.427914       0.428077
            176       2396.661       2143.240       0.472090       0.428077
            177       2386.309       2133.612       0.472046       0.428077
            178       2798.884       1964.141       0.412373       0.428077
            179       2259.275       2065.719       0.477624       0.493077
            180       2384.922       2249.390       0.485377       0.493077
            181       2447.212       1963.235       0.445133       0.493077
            182       2290.831       2004.550       0.466676       0.493077
            183       2266.484       2242.183       0.497305       0.493077
            184       2145.500       2020.950       0.485053       0.493077
            185       2267.499       2011.336       0.470066       0.493077
            186       2132.454       2229.511       0.511125       0.493077
            187       2184.585       2196.800       0.501394       0.493077
            188       1868.911       2243.650       0.545560       0.493077
            189       2104.441       2346.208       0.527161       0.493077
            190       2196.640       1970.930       0.472921       0.493077
            191       2041.687       2304.109       0.530193       0.493077
            192       2102.311       2298.733       0.522315       0.493077
            193       2100.532       2213.232       0.513063       0.493077
            194       2050.586       2454.524       0.544831       0.493077
            195       2003.963       2420.672       0.547090       0.493077
            196       1984.575       1800.516       0.475686       0.493077
            197       2062.321       1674.391       0.448092       0.493077
            198       2033.333       1838.500       0.474840       0.493077
            199       1883.000       1714.200       0.476537       0.493077
            200       2025.000       1445.003       0.416427       0.493077
            201       2160.632       1634.339       0.430659       0.493077
            202       2039.075       1703.889       0.455224       0.493077
            203       1919.491       1941.050       0.502792       0.493077
            204       1905.498       1815.950       0.487969       0.493077
            205       2032.008       1929.055       0.487004       0.493077
            206       2242.418       1706.230       0.432105       0.428077
            207       2525.719       2070.896       0.450526       0.428077
            208       2610.122       1998.486       0.433642       0.428077
            209       2722.977       1866.704       0.406718       0.428077
            210       2385.119       2110.250       0.469428       0.428077
            211       2879.912       1998.500       0.409662       0.428077
            212       2475.746       1603.050       0.393020       0.428077
            213       2420.625       1564.688       0.392614       0.428077
            214       2290.359       1968.659       0.462233       0.428077
            215       2487.553       1973.817       0.442424       0.428077
            216       2268.560       1881.014       0.453303       0.428077
            217       2391.796       2110.250       0.468731       0.428077
            218       2372.265       1836.063       0.436293       0.428077
            219       2540.436       1482.862       0.368569       0.428077
            220       2340.894       1961.479       0.455906       0.428077
            221       2326.034       2056.094       0.469200       0.428077
            222       2167.458       1867.339       0.462809       0.428077
            223       2376.847       1728.289       0.421007       0.428077
            224       2521.550       1909.920       0.430990       0.428077
            225       2560.491       1670.005       0.394754       0.428077
            226       2292.064       1859.084       0.447848       0.428077
            227       3055.624       1602.512       0.344024       0.428077
            228       2228.704       1537.693       0.408266       0.428077
            229       2223.714       2184.281       0.495527       0.493077
            230       2298.789       2061.420       0.472780       0.493077
            231       2531.257       2158.800       0.460293       0.493077
            232       2158.750       2115.875       0.494985       0.493077
            233       2292.463       2127.540       0.481344       0.493077
            234       2378.019       1943.015       0.449664       0.493077
            235       2311.750       2055.150       0.470620       0.493077
            236       2318.590       2500.118       0.518836       0.493077
            237       2002.661       2399.331       0.545056       0.493077
            238       1949.328       2334.416       0.544948       0.493077
            239       2043.500       2454.650       0.545702       0.493077
            240       2051.825       2237.426       0.521636       0.493077
            241       2091.365       2341.689       0.528234       0.493077
            242       2280.332       2084.852       0.477609       0.493077
            243       1962.564       2539.517       0.564076       0.493077
            244       1909.148       2511.648       0.568144       0.493077
            245       2605.730       2126.976       0.449421       0.428077
            246       2136.548       1718.510       0.445781       0.428077
            247       2703.865       1977.697       0.422444       0.428077
            248       2428.250       2086.050       0.462098       0.428077
            249       2452.165       2043.294       0.454524       0.428077
            250       2704.000       1977.600       0.422420       0.428077
            251       2481.500       2330.849       0.484347       0.493077
            252       2204.306       2573.824       0.538668       0.493077
            253       2330.712       2340.380       0.501035       0.493077
            254       2347.909       2453.075       0.510953       0.493077
            255       2587.960       1365.425       0.345381       0.428077
            256       2502.673       1778.433       0.415414       0.428077
            257       2324.501       1573.551       0.403676       0.428077
            258       3682.926        222.867       0.057061       0.044390
            259       3371.836        131.815       0.037622       0.044390
            260       3525.383        218.383       0.058332       0.044390
            261       3298.256        130.086       0.037944       0.044390
            262       3558.168        240.300       0.063262       0.044390
            263       3696.319        201.351       0.051659       0.044390
            264       3205.509        -17.429      -0.005467       0.044390
            265       3006.416         40.589       0.013321       0.044390
            266       3492.078        121.683       0.033672       0.044390
            267       3049.218         73.295       0.023473       0.044390
            268       2984.259        212.536       0.066484       0.044390
            269       3374.125        135.838       0.038701       0.044390
            270       3319.735        128.425       0.037244       0.044390
            271       3734.391        100.389       0.026178       0.044390
            272       3503.919        167.240       0.045555       0.044390
            273       3466.952         71.725       0.020269       0.044390
            274       3464.497        183.833       0.050388       0.044390
            275       3559.166        162.726       0.043721       0.044390
            276       3630.245        153.448       0.040555       0.044390
            277       3342.352         94.482       0.027491       0.044390
            278       2768.594         14.217       0.005109       0.044390
            279       2977.870         40.250       0.013336       0.044390
            280       3837.118        200.608       0.049683       0.044390
            281       3344.094        193.780       0.054773       0.044390
            282       3384.467        240.253       0.066282       0.044390
            283       4268.498        -44.347      -0.010498       0.044390
            284       3381.187        198.481       0.055447       0.044390
            285       3475.726        209.268       0.056789       0.044390
            286       3625.512        220.700       0.057381       0.044390
            287       3531.943        175.287       0.047283       0.044390
            288       3154.031        165.473       0.049849       0.044390
            289       3632.014        163.052       0.042964       0.044390
            290       3445.617        244.469       0.066250       0.044390
            291       3877.010        177.090       0.043682       0.044390
            292       3844.816        150.359       0.037635       0.044390
            293       3662.262        139.639       0.036729       0.044390
            294       3527.200        410.550       0.104260       0.044390
            295       3803.768        130.554       0.033183       0.044390
            296       3581.000        156.467       0.041864       0.044390
            297       3735.257        182.717       0.046636       0.044390
            298       4529.340         59.947       0.013062       0.044390
            299       3834.721        172.412       0.043026       0.044390
            300       3609.005        282.761       0.072656       0.044390
