# Supplementary material for: The role of auxiliary domains in modulating CHD4 activity suggests mechanistic commonality between enzyme families
Source: Nat Commun. 2022 Dec 6;13:7524. doi: 10.1038/s41467-022-35002-0 (PMC9726900; doi:10.1038/s41467-022-35002-0)
Supplement: Supplementary file 6 — source data [file 41467_2022_35002_MOESM6_ESM.zip › smFRET_Source_data/figure_7A/A/CHD4(1-1230) 10uM ATP 200ms/01_PATH (2).dat]

              1        808.690        502.464       0.383223       0.520966
              2        754.024        904.931       0.545483       0.520966
              3        831.357       1014.864       0.549698       0.520966
              4        773.690       1221.631       0.612248       0.622026
              5        637.690       1213.898       0.655598       0.622026
              6        490.024       1452.998       0.747803       0.707874
              7        496.024       1537.398       0.756065       0.707874
              8        550.024       1400.998       0.718084       0.707874
              9        484.024       1105.598       0.695510       0.707874
             10        306.357        921.031       0.750399       0.707874
             11        195.357        963.464       0.831418       0.806250
             12        208.357       1100.498       0.840810       0.806250
             13        257.690        983.898       0.792451       0.806250
             14        393.690        792.298       0.668049       0.707874
             15        535.690        760.764       0.586804       0.622026
             16        555.357        970.131       0.635948       0.622026
             17        506.357       1220.698       0.706809       0.707874
             18        576.357       1357.698       0.701996       0.707874
             19        667.690       1327.898       0.665417       0.707874
             20        623.357       1254.664       0.668078       0.707874
             21        467.357       1239.264       0.726151       0.707874
             22        221.357       1170.864       0.841005       0.806250
             23        223.024       1130.364       0.835211       0.806250
             24        277.024        852.298       0.754699       0.707874
             25        564.024        814.598       0.590879       0.622026
             26        662.024        973.464       0.595213       0.622026
             27        745.690       1201.764       0.617095       0.622026
             28        601.357       1348.531       0.691594       0.707874
             29        461.357       1073.198       0.699355       0.707874
             30        208.024        859.531       0.805140       0.806250
             31        318.690        907.464       0.740090       0.707874
             32        409.024       1029.431       0.715651       0.707874
             33        541.357       1152.864       0.680469       0.707874
             34        423.690       1028.298       0.708200       0.707874
             35        373.690       1026.631       0.733140       0.707874
             36        428.357        994.831       0.699016       0.707874
             37        449.690       1025.364       0.695137       0.707874
             38        518.690       1140.798       0.687440       0.707874
             39        476.357       1026.031       0.682933       0.707874
             40        425.690        959.431       0.692669       0.707874
             41        269.024        984.431       0.785374       0.806250
             42        211.024       1263.231       0.856861       0.806250
             43        259.357       1588.731       0.859662       0.806250
             44        303.024       1399.031       0.821966       0.806250
             45        337.024       1095.631       0.764756       0.806250
             46        356.690        797.331       0.690915       0.707874
             47        372.690        846.398       0.694288       0.707874
             48        469.024        858.098       0.646586       0.622026
             49        477.024        845.298       0.639253       0.622026
             50        471.024       1070.898       0.694522       0.707874
             51        479.024       1358.098       0.739253       0.707874
             52        559.357       1368.398       0.709840       0.707874
             53        696.357       1173.031       0.627495       0.622026
             54        674.357        869.231       0.563124       0.622026
             55        636.690        829.331       0.565702       0.622026
             56        550.357        973.964       0.638950       0.622026
             57        627.690       1098.564       0.636386       0.622026
             58        673.690       1217.298       0.643736       0.622026
             59        621.690       1129.498       0.644989       0.622026
             60        443.690       1088.631       0.710446       0.707874
             61        303.690       1048.964       0.775486       0.806250
             62        376.024       1335.731       0.780329       0.806250
             63        447.690       1566.898       0.777776       0.806250
             64        555.690       1494.431       0.728948       0.707874
             65        664.024       1095.598       0.622633       0.622026
             66        640.357        896.964       0.583459       0.622026
             67        585.690        863.431       0.595831       0.622026
             68        461.024        946.231       0.672395       0.707874
             69        395.357       1203.464       0.752720       0.707874
             70        324.690       1291.864       0.799147       0.806250
             71        319.357       1198.064       0.789540       0.806250
             72        333.024        881.031       0.725693       0.707874
             73        377.024        886.298       0.701562       0.707874
             74        396.690        911.998       0.696879       0.707874
             75        445.690        906.098       0.670296       0.707874
             76        466.024       1015.398       0.685421       0.707874
             77        492.690       1315.731       0.727558       0.707874
             78        495.024       1850.498       0.788949       0.806250
             79        456.357       1604.031       0.778509       0.806250
             80        427.357       1177.931       0.733782       0.707874
             81        450.690        704.598       0.609889       0.622026
             82        468.357        849.498       0.644607       0.622026
             83        393.690       1175.631       0.749133       0.707874
             84        255.690       1216.431       0.826312       0.806250
             85        155.024       1196.164       0.885269       0.806250
             86        254.690       1146.864       0.818280       0.806250
             87        287.690       1248.231       0.812692       0.806250
             88        310.024       1242.998       0.800374       0.806250
             89        308.690       1205.798       0.796175       0.806250
             90        255.690       1155.764       0.818846       0.806250
             91        284.357       1143.231       0.800813       0.806250
             92        367.357       1161.931       0.759786       0.806250
             93        458.024       1221.864       0.727349       0.707874
             94        484.357       1255.898       0.721675       0.707874
             95        406.690       1351.331       0.768666       0.707874
             96        456.024       1481.064       0.764583       0.707874
             97        578.690       1543.798       0.727353       0.707874
             98        514.690       1493.198       0.743666       0.707874
             99        421.357       1409.198       0.769820       0.806250
            100        238.357       1352.831       0.850202       0.806250
            101        125.357       1316.131       0.913036       0.806250
            102        230.357       1169.298       0.835419       0.806250
            103        430.024       1149.331       0.727722       0.707874
            104        552.357       1059.431       0.657302       0.707874
            105        490.690       1094.598       0.690472       0.707874
            106        403.357       1015.998       0.715817       0.707874
            107        450.024       1066.664       0.703285       0.707874
            108        463.690       1086.298       0.700843       0.707874
            109        433.690       1195.964       0.733876       0.707874
            110        396.357       1128.698       0.740103       0.707874
            111        534.024       1250.931       0.700820       0.707874
            112        589.690       1296.031       0.687287       0.707874
            113        605.357       1289.798       0.680576       0.707874
            114        520.690       1265.931       0.708561       0.707874
            115        353.690       1449.964       0.803904       0.806250
            116        230.357       1756.631       0.884067       0.806250
            117        118.690       1976.464       0.943350       0.806250
            118        258.024       1664.864       0.865815       0.806250
            119        525.690       1357.098       0.720792       0.707874
            120        755.690       1198.764       0.613350       0.622026
            121        806.024       1350.064       0.626164       0.622026
            122        746.357       1506.698       0.668736       0.622026
            123        699.357       1279.398       0.646567       0.622026
            124        713.690       1249.964       0.636550       0.622026
            125        760.024       1462.664       0.658061       0.622026
            126        809.024       1491.764       0.648371       0.622026
            127        841.357       1605.198       0.656105       0.622026
            128        796.024       1420.731       0.640906       0.622026
            129        749.357       1265.731       0.628127       0.622026
            130        757.690        982.564       0.564610       0.622026
            131        691.357        877.198       0.559239       0.622026
            132        653.357       1096.331       0.626587       0.622026
            133        739.024       1578.431       0.681105       0.622026
            134        902.357       1673.098       0.649632       0.622026
            135       1060.690       1631.598       0.606026       0.622026
            136       1023.690       1307.964       0.560960       0.520966
            137       1056.357       1259.698       0.543898       0.520966
            138       1172.024       1208.131       0.507585       0.520966
            139       1206.357       1163.031       0.490857       0.520966
            140       1235.690       1082.098       0.466867       0.520966
            141        988.690       1138.798       0.535278       0.520966
            142       1007.024       1096.631       0.521298       0.520966
            143       1169.024       1299.764       0.526479       0.520966
            144       1297.690       1421.564       0.522777       0.520966
            145       1126.690       1612.998       0.588752       0.622026
            146        801.690       1558.164       0.660280       0.622026
            147        744.024       1289.598       0.634139       0.622026
            148        883.690        957.298       0.519991       0.520966
            149       1100.357        913.631       0.453643       0.520966
            150       1060.690       1020.264       0.490287       0.520966
            151       1042.690       1213.064       0.537764       0.520966
            152        832.690       1245.064       0.599236       0.622026
            153        790.024       1395.331       0.638492       0.622026
            154        852.690       1484.064       0.635096       0.622026
            155        912.690       1420.398       0.608806       0.622026
            156        973.357       1339.998       0.579244       0.622026
            157       1008.024       1126.531       0.527759       0.520966
            158       1062.690       1075.731       0.503049       0.520966
            159       1006.357       1098.031       0.521782       0.520966
            160        786.690       1096.664       0.582293       0.520966
            161        755.690       1054.098       0.582443       0.520966
            162        832.024       1014.798       0.549483       0.520966
            163        963.024       1089.364       0.530779       0.520966
            164       1066.024       1101.731       0.508236       0.520966
            165       1049.024       1098.098       0.511428       0.520966
            166       1065.024       1158.831       0.521091       0.520966
            167        954.024       1315.931       0.579717       0.520966
            168       1002.357       1308.764       0.566290       0.520966
            169       1068.024       1427.531       0.572030       0.520966
            170       1190.357       1475.964       0.553558       0.520966
            171       1215.357       1244.131       0.505850       0.520966
            172       1120.024        937.331       0.455600       0.520966
            173        967.690        680.231       0.412781       0.520966
            174        892.024        828.798       0.481629       0.520966
            175        888.357        928.498       0.511047       0.520966
            176        912.024       1046.464       0.534323       0.520966
            177        892.690       1290.398       0.591088       0.622026
            178        821.024       1414.564       0.632748       0.622026
            179        761.357       1371.864       0.643095       0.622026
            180        755.024       1350.831       0.641465       0.622026
            181        691.357       1247.864       0.643487       0.622026
            182        974.690       1138.864       0.538838       0.520966
            183       1203.024       1092.031       0.475819       0.520966
            184       1347.690       1291.564       0.489367       0.520966
            185       1064.024       1417.598       0.571239       0.520966
            186        894.690       1350.198       0.601454       0.622026
            187        813.024       1287.698       0.612979       0.622026
            188        699.024       1569.764       0.691896       0.707874
            189        678.690       1729.798       0.718209       0.707874
            190        720.690       1698.931       0.702147       0.707874
            191        760.357       1359.298       0.641283       0.622026
            192        666.690       1265.664       0.654986       0.622026
            193        659.357       1306.064       0.664521       0.622026
            194        838.690       1461.798       0.635429       0.622026
            195       1112.024       1405.464       0.558280       0.520966
            196       1215.690       1363.431       0.528642       0.520966
            197       1203.357       1543.998       0.561994       0.520966
            198       1067.357       1812.264       0.629341       0.622026
            199       1023.690       1716.631       0.626434       0.622026
            200       1031.357       1454.198       0.585060       0.622026
            201       1026.024       1245.064       0.548224       0.622026
            202        811.357       1327.531       0.620664       0.622026
            203        532.690       1356.398       0.718017       0.707874
            204        302.690       1231.731       0.802733       0.806250
            205        476.357       1153.698       0.707766       0.707874
            206        657.024       1051.298       0.615398       0.622026
            207        681.690       1030.831       0.601938       0.622026
            208        640.357       1162.964       0.644901       0.622026
            209        635.690       1257.098       0.664151       0.622026
            210        813.690       1326.298       0.619769       0.622026
            211        909.357       1218.731       0.572688       0.520966
            212        947.357       1228.264       0.564558       0.520966
            213        999.357       1368.398       0.577931       0.520966
            214       1076.024       1436.064       0.571662       0.520966
            215       1172.024       1321.798       0.530029       0.520966
            216       1174.690        972.864       0.453010       0.520966
            217       1111.690        920.164       0.452869       0.520966
            218       1001.357        987.531       0.496524       0.520966
            219        908.690       1136.131       0.555614       0.520966
            220        914.357       1052.898       0.535212       0.520966
            221        980.690       1075.598       0.523077       0.520966
            222       1152.690       1076.731       0.482964       0.520966
            223       1115.024       1078.831       0.491751       0.520966
            224       1003.024        947.698       0.485819       0.520966
            225        672.690        883.398       0.567704       0.520966
            226        485.690        933.098       0.657672       0.622026
            227        584.024       1008.931       0.633371       0.622026
            228        613.357        945.664       0.606576       0.622026
            229        669.024        860.431       0.562574       0.520966
            230        644.357        844.231       0.567135       0.520966
            231        806.690        892.331       0.525203       0.520966
            232        742.024       1069.464       0.590379       0.622026
            233        553.357       1245.664       0.692412       0.707874
            234        452.357       1313.431       0.743821       0.707874
            235        537.690       1187.564       0.688342       0.707874
            236        682.690       1117.398       0.620746       0.622026
            237        690.024       1093.331       0.613075       0.622026
            238        669.024       1214.431       0.644789       0.622026
            239        729.024       1156.764       0.613412       0.622026
            240        679.024       1314.764       0.659430       0.622026
            241        657.357       1203.264       0.646700       0.622026
            242        406.690       1240.998       0.753175       0.707874
            243        330.357       1241.964       0.789892       0.707874
            244        492.357       1318.098       0.728048       0.707874
            245        834.690       1226.198       0.594985       0.622026
            246        839.024        945.431       0.529815       0.520966
            247        626.357        750.364       0.545037       0.520966
            248        557.024        791.631       0.586978       0.622026
            249        746.024       1191.731       0.615006       0.622026
            250        863.357       1562.664       0.644126       0.622026
            251        777.690       1715.231       0.688041       0.707874
            252        685.690       1528.431       0.690310       0.707874
            253        771.024       1364.898       0.639021       0.622026
            254        824.024       1318.264       0.615353       0.622026
            255       1013.024       1317.364       0.565298       0.520966
            256       1095.690       1192.431       0.521140       0.520966
            257        947.357       1023.264       0.519260       0.520966
            258        653.024        915.031       0.583545       0.622026
            259        435.024       1098.164       0.716262       0.707874
            260        456.690       1419.998       0.756651       0.707874
            261        551.690       1532.164       0.735255       0.707874
            262        505.690       1314.431       0.722167       0.707874
            263        586.357        987.698       0.627486       0.622026
            264        562.690        835.064       0.597433       0.622026
            265        599.024        874.764       0.593548       0.622026
            266        628.024        932.198       0.597478       0.622026
            267        750.024        946.331       0.557862       0.622026
            268        813.024       1169.698       0.589946       0.622026
            269        728.690       1305.798       0.641831       0.622026
            270        692.024       1422.464       0.672723       0.622026
            271        678.357       1343.831       0.664543       0.622026
            272        683.357       1362.998       0.666061       0.622026
            273        676.357       1326.031       0.662225       0.622026
            274        736.024       1186.398       0.617137       0.622026
            275        840.357        920.964       0.522883       0.520966
            276        878.690        887.131       0.502390       0.520966
            277        904.690        929.864       0.506861       0.520966
            278        854.357        953.564       0.527437       0.520966
            279        936.357       1036.031       0.525267       0.520966
            280        861.690       1061.831       0.552025       0.520966
            281        871.024       1093.231       0.556563       0.520966
            282        839.357        974.731       0.537312       0.520966
            283        864.024        835.264       0.491538       0.520966
            284        869.024        834.431       0.489846       0.520966
            285        793.690        729.631       0.478974       0.520966
            286        741.024        884.231       0.544057       0.520966
            287        628.357       1021.164       0.619067       0.622026
            288        663.690       1330.631       0.667210       0.622026
            289        677.024       1350.964       0.666160       0.622026
            290        752.024       1183.798       0.611522       0.622026
            291        773.024        943.031       0.549534       0.622026
            292        686.024        954.731       0.581885       0.622026
            293        668.357       1112.831       0.624769       0.622026
            294        650.024       1058.664       0.619577       0.622026
            295        666.024       1027.064       0.606622       0.622026
            296        590.024       1062.998       0.643064       0.622026
            297        581.690       1116.831       0.657531       0.622026
            298        759.690        763.031       0.501097       0.520966
            299        751.024        469.564       0.384703       0.520966
            300        563.357        477.331       0.458669       0.520966
            301        486.024        852.398       0.636868       0.622026
            302        615.357       1159.131       0.653220       0.622026
            303        792.690       1190.731       0.600342       0.622026
            304        698.357       1212.164       0.634468       0.622026
            305        573.024       1224.698       0.681250       0.707874
            306        623.024       1442.698       0.698399       0.707874
            307        757.690       1290.564       0.630080       0.622026
            308        767.690        906.231       0.541382       0.520966
            309        555.024        576.164       0.509344       0.520966
            310        439.690        462.698       0.512748       0.520966
            311        475.024        656.164       0.580067       0.622026
            312        535.690        776.764       0.591841       0.622026
            313        486.690        807.998       0.624087       0.622026
            314        404.690        683.198       0.628004       0.622026
            315        488.357        808.164       0.623333       0.622026
            316        502.357       1148.764       0.695748       0.707874
            317        558.024       1471.531       0.725051       0.707874
            318        389.024       1550.431       0.799416       0.806250
            319        327.024       1668.631       0.836132       0.806250
            320        296.024       1654.064       0.848200       0.806250
            321        331.024       1688.898       0.836121       0.806250
            322        411.357       1477.198       0.782184       0.806250
            323        534.024       1259.598       0.702265       0.707874
            324        805.357       1017.464       0.558181       0.520966
            325       1129.357        843.731       0.427620       0.520966
            326       1246.024       1139.398       0.477651       0.520966
            327       1172.690       1193.064       0.504306       0.520966
            328        891.690       1186.498       0.570929       0.520966
            329        812.024        960.131       0.541787       0.520966
            330        951.690        931.831       0.494728       0.520966
            331       1188.357        980.831       0.452165       0.520966
            332       1186.690       1128.998       0.487543       0.520966
            333       1004.024       1328.931       0.569634       0.520966
            334        930.690       1421.931       0.604403       0.520966
            335       1091.024       1272.231       0.538339       0.520966
            336       1146.690       1024.331       0.471820       0.520966
            337       1154.024       1020.931       0.469403       0.520966
            338       1026.357       1157.364       0.529996       0.520966
            339        992.024       1220.798       0.551693       0.520966
            340        910.690       1187.598       0.565984       0.520966
            341        863.690       1058.631       0.550705       0.520966
            342        841.690       1132.498       0.573652       0.520966
            343        737.024       1330.631       0.643546       0.622026
            344        637.024       1589.298       0.713867       0.707874
            345        527.690       1637.564       0.756292       0.707874
            346        525.690       1437.431       0.732217       0.707874
            347        665.024       1252.831       0.653246       0.622026
            348        787.690       1183.564       0.600412       0.622026
            349        801.357       1288.531       0.616555       0.622026
            350        643.024       1490.031       0.698543       0.707874
            351        557.690       1379.564       0.712123       0.707874
            352        582.690       1184.731       0.670316       0.707874
            353        669.024       1063.431       0.613829       0.622026
            354        619.690       1204.364       0.660268       0.622026
            355        712.357       1188.098       0.625165       0.622026
            356        655.690        934.431       0.587648       0.622026
            357        548.690        862.464       0.611176       0.622026
            358        347.690        918.898       0.725491       0.707874
            359        383.690       1065.631       0.735262       0.707874
            360        635.024        987.164       0.608539       0.622026
            361        803.690        963.298       0.545164       0.520966
            362        849.024       1009.764       0.543238       0.520966
            363        733.690       1109.298       0.601902       0.520966
            364        699.690       1045.698       0.599120       0.520966
            365        758.357        941.498       0.553870       0.520966
            366        838.357        965.831       0.535327       0.520966
            367        844.357       1124.898       0.571230       0.520966
            368        961.024       1087.898       0.530961       0.520966
            369        863.357       1083.331       0.556500       0.520966
            370        720.357       1130.631       0.610826       0.622026
            371        481.024       1196.564       0.713265       0.707874
            372        567.690       1168.898       0.673100       0.707874
            373        673.357       1266.664       0.652913       0.707874
            374        542.690       1338.731       0.711553       0.707874
            375        397.024       1308.964       0.767276       0.707874
            376        456.690        958.331       0.677256       0.707874
            377        762.024        693.131       0.476328       0.520966
            378        935.024        732.164       0.439161       0.520966
            379        866.690       1070.998       0.552719       0.520966
            380        761.357       1238.198       0.619237       0.622026
            381        664.357       1043.898       0.611090       0.622026
            382        539.690        833.031       0.606846       0.622026
            383        362.690       1006.064       0.735022       0.707874
            384        378.690       1107.464       0.745188       0.707874
            385        594.357        995.898       0.626250       0.622026
            386        912.357        701.431       0.434649       0.520966
            387        931.357        672.531       0.419313       0.520966
            388        788.690        920.464       0.538549       0.520966
            389        497.024        985.298       0.664699       0.622026
            390        436.024        983.398       0.692816       0.622026
            391        503.690        881.631       0.636409       0.622026
            392        599.690        998.031       0.624659       0.622026
            393        753.690       1117.964       0.597313       0.622026
            394        710.690       1105.598       0.608713       0.622026
            395        598.024       1072.198       0.641949       0.622026
            396        488.357       1140.498       0.700184       0.707874
            397        467.690       1126.231       0.706579       0.707874
            398        594.024       1102.931       0.649947       0.622026
            399        634.024       1014.931       0.615500       0.622026
            400        599.024        985.431       0.621937       0.622026
            401        587.357       1042.598       0.639648       0.622026
            402        619.024       1053.764       0.629945       0.622026
            403        691.357       1101.198       0.614318       0.622026
            404        506.024       1098.064       0.684541       0.707874
            405        266.024       1155.398       0.812847       0.806250
            406        222.357       1341.098       0.857778       0.806250
            407        434.357       1354.231       0.757151       0.806250
            408        682.024       1268.798       0.650392       0.707874
            409        685.357       1297.798       0.654411       0.707874
            410        589.357       1198.398       0.670337       0.707874
            411        469.357       1222.064       0.722507       0.707874
            412        495.357       1189.464       0.705988       0.707874
            413        474.690       1284.531       0.730170       0.707874
            414        380.024       1182.998       0.756866       0.707874
            415        400.024        807.664       0.668769       0.707874
            416        535.024        683.164       0.560804       0.622026
            417        516.024        864.064       0.626094       0.622026
            418        381.690       1033.831       0.730354       0.707874
            419        371.024       1011.564       0.731646       0.707874
            420        519.690       1018.031       0.662039       0.707874
            421        591.024       1240.898       0.677375       0.707874
            422        393.690       1483.964       0.790329       0.806250
            423        349.690       1368.031       0.796422       0.806250
            424        365.357       1269.464       0.776516       0.806250
            425        516.690       1223.331       0.703055       0.707874
            426        563.024       1353.364       0.706206       0.707874
            427        590.690       1093.931       0.649363       0.622026
            428        673.690        866.631       0.562630       0.622026
            429        631.024        913.231       0.591373       0.622026
            430        623.024       1186.364       0.655672       0.622026
            431        656.357       1266.364       0.658631       0.622026
            432        818.690       1046.798       0.561139       0.520966
            433       1051.690        793.498       0.430036       0.520966
            434        955.024        700.498       0.423128       0.520966
            435        772.357        564.431       0.422229       0.520966
            436        582.357        620.764       0.515962       0.520966
            437        637.690        801.564       0.556930       0.520966
            438        716.690       1066.664       0.598122       0.622026
            439        605.690       1188.764       0.662466       0.622026
            440        556.357       1227.698       0.688150       0.622026
            441        579.690       1228.698       0.679444       0.622026
            442        661.357       1104.531       0.625482       0.622026
            443        544.357        868.231       0.614639       0.622026
            444        490.357        651.298       0.570486       0.520966
            445        632.024        630.464       0.499382       0.520966
            446        748.357        716.498       0.489125       0.520966
            447        701.024        816.231       0.537966       0.520966
            448        599.024        856.431       0.588429       0.520966
            449        732.690        812.398       0.525794       0.520966
            450        881.024       1005.898       0.533089       0.520966
            451        922.357       1264.764       0.578278       0.622026
            452       1049.024       1509.098       0.589924       0.622026
            453       1010.357       1420.298       0.584327       0.622026
            454        890.690       1309.264       0.595132       0.622026
            455        545.690       1277.098       0.700629       0.707874
            456        377.690       1530.898       0.802110       0.806250
            457        432.024       1354.798       0.758217       0.806250
            458        524.357       1139.898       0.684930       0.707874
            459        702.690        847.398       0.546677       0.520966
            460        807.024       1036.631       0.562270       0.520966
            461        870.690       1158.931       0.571009       0.520966
            462        835.024        870.831       0.510495       0.520966
            463        724.357        585.231       0.446882       0.520966
            464        588.357        652.831       0.525973       0.520966
            465        529.024        972.431       0.647659       0.622026
            466        585.690       1039.431       0.639602       0.622026
            467        692.690        922.731       0.571201       0.520966
            468        699.357        771.398       0.524491       0.520966
            469        714.357        750.231       0.512247       0.520966
            470        682.024        707.131       0.509037       0.520966
            471        727.357        674.264       0.481060       0.520966
            472        764.024        759.931       0.498657       0.520966
            473        869.690        849.364       0.494088       0.520966
            474        938.024       1033.864       0.524302       0.520966
            475       1093.690        834.298       0.432730       0.520966
            476       1159.690        518.698       0.309045       0.117940
            477       1309.024        227.098       0.147838       0.117940
            478       1230.690         60.598       0.046928       0.117940
            479       1107.357        107.598       0.088561       0.117940
            480       1122.024        142.798       0.112899       0.117940
            481       1358.690        302.131       0.181917       0.117940
            482       1925.357        308.464       0.138088       0.117940
            483       2183.690        286.298       0.115911       0.117940
            484       2095.357        341.798       0.140245       0.117940
            485       1726.690        333.664       0.161945       0.117940
            486       1506.357        213.364       0.124069       0.117940
            487       1439.024         88.431       0.057894       0.117940
            488       1512.024         73.131       0.046135       0.117940
            489       1623.690        304.631       0.157977       0.117940
            490       1677.024        473.631       0.220226       0.117940
            491       1521.690        637.831       0.295358       0.117940
            492       1413.024        540.364       0.276629       0.117940
            493       1261.024        410.898       0.245764       0.117940
            494       1303.357        268.331       0.170728       0.117940
            495       1249.357        254.731       0.169359       0.117940
            496       1442.690        184.731       0.113511       0.117940
            497       1637.024         43.298       0.025767       0.117940
            498       1789.690         36.031       0.019735       0.117940
            499       1697.024        142.631       0.077531       0.117940
            500       1551.024        249.898       0.138761       0.117940
            501       1529.024        275.431       0.152639       0.117940
            502       1556.690        245.331       0.136142       0.117940
            503       1460.357        315.298       0.177567       0.117940
            504       1405.690        228.764       0.139964       0.117940
            505       1335.357        285.798       0.176293       0.117940
            506       1373.357        181.664       0.116824       0.117940
            507       1480.357        114.298       0.071675       0.117940
            508       1535.690         21.098       0.013552       0.117940
            509       1475.024        191.498       0.114909       0.117940
            510       1125.690        267.431       0.191965       0.117940
            511       1059.024        338.098       0.241996       0.117940
            512       1142.690        288.398       0.201523       0.117940
            513       1253.690        414.298       0.248382       0.117940
            514       1323.690        459.964       0.257877       0.117940
            515       1365.357        490.131       0.264152       0.117940
            516       1605.024        422.164       0.208251       0.117940
            517       1598.690        372.131       0.188820       0.117940
            518       1634.024        239.931       0.128035       0.117940
            519       1644.024        123.931       0.070099       0.117940
            520       1770.690        178.931       0.091777       0.117940
            521       1912.690        213.064       0.100230       0.117940
            522       1852.690        216.731       0.104730       0.117940
            523       1725.690        187.764       0.098128       0.117940
            524       1712.690        134.064       0.072595       0.117940
            525       1713.024        108.031       0.059323       0.117940
            526       1657.690         27.231       0.016162       0.117940
            527       1418.357        141.498       0.090712       0.117940
            528       1238.690        252.464       0.169308       0.117940
            529       1170.357        235.631       0.167591       0.117940
            530       1283.357        169.998       0.116969       0.117940
            531       1390.024        247.664       0.151228       0.117940
            532       1775.357        535.131       0.231610       0.117940
            533       1834.357        615.231       0.251157       0.117940
            534       1665.024        473.831       0.221535       0.117940
            535       1285.690        139.431       0.097838       0.117940
            536       1064.357        -11.102      -0.010541       0.117940
            537       1236.024         47.064       0.036681       0.117940
            538       1309.024        106.764       0.075410       0.117940
            539       1285.690        107.431       0.077115       0.117940
            540       1297.024        153.964       0.106110       0.117940
            541       1454.690        262.198       0.152717       0.117940
            542       1649.690        308.031       0.157342       0.117940
            543       1759.357        214.064       0.108474       0.117940
            544       1773.357         55.664       0.030434       0.117940
            545       1671.690        -12.502      -0.007535       0.117940
            546       1642.024       -135.202      -0.089727       0.117940
            547       1660.357         -7.036      -0.004255       0.117940
            548       1740.357          3.964       0.002273       0.117940
            549       1720.357         52.298       0.029502       0.117940
            550       1853.357        105.664       0.053937       0.117940
            551       1922.024        223.798       0.104295       0.117940
            552       1697.024        291.964       0.146790       0.117940
            553       1393.690        186.964       0.118283       0.117940
            554       1497.690         84.231       0.053246       0.117940
            555       1637.690         78.231       0.045591       0.117940
            556       1564.024         23.264       0.014657       0.117940
            557       1523.024         46.364       0.029543       0.117940
            558       1530.024         91.998       0.056718       0.117940
            559       1566.690        201.331       0.113874       0.117940
            560       1497.024        239.631       0.137984       0.117940
            561       1462.690        213.731       0.127492       0.117940
            562       1454.357         44.231       0.029515       0.117940
            563       1371.024        -40.102      -0.030131       0.117940
            564       1461.690        -38.169      -0.026813       0.117940
            565       1705.024         -1.836      -0.001078       0.117940
            566       1904.357        -36.102      -0.019324       0.117940
            567       1958.357         29.164       0.014674       0.117940
            568       1755.357        143.798       0.075717       0.117940
            569       1435.024        375.164       0.207252       0.117940
            570       1433.357        429.998       0.230765       0.117940
            571       1603.024        320.031       0.166418       0.117940
            572       1779.690         55.364       0.030170       0.117940
            573       1644.357       -190.436      -0.130981       0.117940
            574       1432.690       -136.269      -0.105112       0.117940
            575       1421.024          0.564       0.000397       0.117940
            576       1519.357        155.398       0.092788       0.117940
            577       1548.690        132.464       0.078794       0.117940
            578       1374.690        133.531       0.088535       0.117940
            579       1243.690        151.298       0.108458       0.117940
            580       1482.690        259.064       0.148738       0.117940
            581       1673.690        284.964       0.145490       0.117940
            582       1732.690        319.731       0.155782       0.117940
            583       1553.690        401.964       0.205540       0.117940
            584       1539.690        405.031       0.208272       0.117940
            585       1437.024        354.964       0.198084       0.117940
            586       1165.357        320.131       0.215506       0.117940
            587       1090.024        267.998       0.197344       0.117940
            588       1184.690        218.864       0.155936       0.117940
            589       1493.357        186.998       0.111285       0.117940
            590       1587.357        472.264       0.229297       0.117940
            591       1461.690        626.831       0.300131       0.117940
            592       1311.690        588.831       0.309826       0.117940
            593       1316.357        270.031       0.170217       0.117940
            594       1444.690         86.864       0.056716       0.117940
            595       1411.357         19.198       0.013420       0.117940
            596       1181.357         83.864       0.066284       0.117940
            597        978.357        110.498       0.101481       0.117940
            598       1064.357        166.231       0.135083       0.117940
            599       1125.690        223.764       0.165818       0.117940
            600       1240.357        225.964       0.154103       0.117940
