# Supplementary material for: The role of auxiliary domains in modulating CHD4 activity suggests mechanistic commonality between enzyme families
Source: Nat Commun. 2022 Dec 6;13:7524. doi: 10.1038/s41467-022-35002-0 (PMC9726900; doi:10.1038/s41467-022-35002-0)
Supplement: Supplementary file 6 — source data [file 41467_2022_35002_MOESM6_ESM.zip › smFRET_Source_data/figure_7A/A/CHD4(1-1230) 10uM ATP 200ms/06_PATH (2).dat]

              1       1037.855       1564.937       0.601253       0.696190
              2       1113.188       2417.071       0.684672       0.696190
              3       1032.855       2423.104       0.701138       0.696190
              4       1027.855       2485.271       0.707424       0.696190
              5        990.855       2546.971       0.719925       0.696190
              6       1107.855       2574.937       0.699181       0.696190
              7       1095.855       2554.137       0.699765       0.696190
              8       1010.188       2493.037       0.711641       0.696190
              9        812.188       2376.504       0.745291       0.696190
             10        763.855       2598.337       0.772810       0.696190
             11       1074.188       2645.971       0.711252       0.696190
             12       1358.521       2465.537       0.644744       0.696190
             13       1149.855       2258.071       0.662594       0.696190
             14        738.855       2316.504       0.758177       0.780397
             15        482.855       2429.771       0.834220       0.780397
             16        676.188       2380.104       0.778755       0.780397
             17        920.188       2205.704       0.705624       0.696190
             18       1086.188       2212.437       0.670715       0.696190
             19       1133.855       2136.004       0.653240       0.696190
             20        979.188       2045.804       0.676301       0.696190
             21        707.855       2101.937       0.748076       0.780397
             22        634.855       2185.237       0.774882       0.780397
             23        701.521       2448.571       0.777301       0.780397
             24        684.855       2813.571       0.804239       0.780397
             25        494.521       3021.271       0.859343       0.780397
             26        373.188       2893.737       0.885768       0.780397
             27        490.855       2721.971       0.847220       0.780397
             28        602.855       2512.104       0.806465       0.780397
             29        700.521       2385.671       0.773014       0.780397
             30        668.855       2122.171       0.760355       0.780397
             31        678.521       2238.871       0.767422       0.780397
             32        692.855       2466.104       0.780670       0.780397
             33        673.521       2557.371       0.791537       0.780397
             34        641.521       2689.237       0.807395       0.780397
             35        565.855       2517.804       0.816499       0.780397
             36        600.855       2225.304       0.787395       0.780397
             37        632.188       1895.837       0.749928       0.780397
             38        722.188       2361.171       0.765779       0.780397
             39        612.855       2721.771       0.816215       0.780397
             40        580.188       2697.704       0.823000       0.780397
             41        699.188       1945.137       0.735589       0.780397
             42        751.188       1690.937       0.692404       0.780397
             43        675.855       1713.804       0.717175       0.780397
             44        468.855       2148.504       0.820867       0.780397
             45        508.521       2358.537       0.822633       0.780397
             46        603.188       2269.404       0.790020       0.780397
             47        684.855       2079.571       0.752261       0.780397
             48        781.521       2229.237       0.740424       0.780397
             49        913.188       2367.071       0.721611       0.780397
             50        848.188       2490.237       0.745932       0.780397
             51        604.521       2570.271       0.809587       0.780397
             52        491.188       2873.604       0.854021       0.780397
             53        584.188       2811.304       0.827952       0.780397
             54        717.521       2614.637       0.784668       0.780397
             55        709.188       2279.471       0.762707       0.780397
             56        812.855       2173.437       0.727805       0.780397
             57        822.188       2265.504       0.733721       0.780397
             58        764.188       2477.637       0.764272       0.780397
             59        793.855       2798.337       0.779005       0.780397
             60        818.521       2680.537       0.766074       0.780397
             61        893.521       2503.037       0.736933       0.780397
             62        731.855       2340.204       0.761771       0.780397
             63        708.855       2256.504       0.760955       0.780397
             64        743.188       2356.404       0.760230       0.780397
             65        926.188       2534.104       0.732338       0.780397
             66        837.521       2802.304       0.769901       0.780397
             67        663.188       2746.404       0.805493       0.780397
             68        528.188       2790.237       0.840832       0.780397
             69        695.521       2973.171       0.810417       0.780397
             70        837.521       3275.304       0.796363       0.780397
             71        895.855       3080.804       0.774722       0.780397
             72        962.855       2729.104       0.739202       0.780397
             73       1073.521       2355.037       0.686888       0.696190
             74       1200.855       2407.304       0.667183       0.696190
             75       1135.855       2383.804       0.677283       0.696190
             76       1259.855       2458.737       0.661201       0.696190
             77       1233.188       2198.071       0.640602       0.696190
             78       1164.521       2133.937       0.646950       0.696190
             79        979.855       2143.404       0.686272       0.696190
             80        957.188       2439.337       0.718186       0.696190
             81       1054.188       2750.971       0.722958       0.696190
             82       1125.521       2750.837       0.709645       0.696190
             83       1023.188       2601.404       0.717709       0.696190
             84        925.521       2558.504       0.734353       0.696190
             85        985.521       2554.171       0.721580       0.696190
             86       1132.855       2737.771       0.707320       0.696190
             87       1300.521       2556.337       0.662803       0.696190
             88       1206.521       2674.404       0.689115       0.696190
             89        843.855       2853.337       0.771758       0.780397
             90        612.521       3067.804       0.833569       0.780397
             91        671.521       3112.571       0.822541       0.780397
             92        961.855       2722.204       0.738914       0.780397
             93       1187.188       2468.004       0.675205       0.696190
             94       1130.855       2497.971       0.688369       0.696190
             95        974.188       2609.637       0.728171       0.696190
             96        793.855       2844.337       0.781800       0.780397
             97        711.188       3121.937       0.814463       0.780397
             98        788.855       3377.504       0.810661       0.780397
             99        816.188       3717.104       0.819957       0.780397
            100        987.855       3522.604       0.780986       0.780397
            101       1073.521       3259.704       0.752258       0.780397
            102       1196.855       2712.704       0.693864       0.696190
            103        980.521       2446.337       0.713872       0.696190
            104        838.855       2439.837       0.744150       0.696190
            105        775.188       2365.537       0.753182       0.696190
            106       1057.188       2262.671       0.681556       0.696190
            107       1189.521       2220.437       0.651163       0.696190
            108       1217.855       2422.271       0.665436       0.696190
            109       1067.855       2537.937       0.703850       0.696190
            110       1035.855       2730.137       0.724945       0.696190
            111       1302.521       2823.137       0.684288       0.696190
            112       1198.188       3262.237       0.731374       0.696190
            113       1026.188       3354.104       0.765726       0.780397
            114        746.188       3362.771       0.818400       0.780397
            115        812.855       2905.104       0.781371       0.780397
            116        961.855       2618.537       0.731355       0.780397
            117        864.188       2554.304       0.747202       0.780397
            118        840.188       2352.371       0.736829       0.696190
            119        910.855       2223.971       0.709440       0.696190
            120       1247.855       2187.271       0.636737       0.696190
            121       1439.855       2757.071       0.656926       0.696190
            122       1565.188       3205.871       0.671941       0.696190
            123       1551.855       3305.537       0.680517       0.696190
            124       1563.188       3205.071       0.672168       0.696190
            125       1466.521       3127.071       0.680746       0.696190
            126       1315.188       3350.871       0.718137       0.696190
            127       1409.188       3290.804       0.700172       0.696190
            128       1302.855       3036.771       0.699777       0.696190
            129       1119.188       2797.137       0.714225       0.696190
            130       1003.855       2666.004       0.726460       0.696190
            131        901.188       2736.937       0.752293       0.696190
            132        933.188       2542.404       0.731502       0.696190
            133       1062.188       2681.504       0.716273       0.696190
            134       1720.188       2782.704       0.617981       0.696190
            135       2476.855       2604.037       0.512516       0.394579
            136       3099.188       1901.471       0.380244       0.394579
            137       3465.521       1150.171       0.249187       0.394579
            138       3613.855        514.337       0.124591       0.066986
            139       3661.521        331.237       0.082959       0.066986
            140       3848.521        374.871       0.088761       0.066986
            141       4213.855        417.004       0.090049       0.066986
            142       4187.521        332.304       0.073521       0.066986
            143       3973.188        322.404       0.075055       0.066986
            144       3650.855        599.304       0.141007       0.066986
            145       3668.521        661.537       0.152778       0.066986
            146       3689.521        561.104       0.132005       0.066986
            147       3752.855        318.437       0.078215       0.066986
            148       3990.521        150.337       0.036306       0.066986
            149       4307.188        -93.663      -0.022229       0.066986
            150       4012.188        -85.163      -0.021686       0.066986
            151       3557.521        279.304       0.072796       0.066986
            152       3237.188        353.337       0.098408       0.066986
            153       3659.855        197.737       0.051259       0.066986
            154       4002.188          4.837       0.001207       0.066986
            155       4205.188        303.537       0.067322       0.066986
            156       4192.855        521.104       0.110545       0.066986
            157       4439.521        457.437       0.093413       0.066986
            158       4129.855        214.404       0.049353       0.066986
            159       3749.855        102.071       0.026499       0.066986
            160       3398.521        186.871       0.052120       0.066986
            161       3603.855        443.004       0.109469       0.066986
            162       3990.855        600.637       0.130815       0.066986
            163       4104.188        637.971       0.134532       0.066986
            164       3917.855        499.604       0.113098       0.066986
            165       3630.855        332.637       0.083925       0.066986
            166       3755.521        438.504       0.104554       0.066986
            167       3944.855        419.571       0.096134       0.066986
            168       3908.188        436.571       0.100482       0.066986
            169       3351.188        258.271       0.071554       0.066986
            170       3107.855         73.604       0.023135       0.066986
            171       3373.855         10.337       0.003055       0.066986
            172       3712.188         15.504       0.004159       0.066986
            173       3802.855        119.437       0.030451       0.066986
            174       3618.521        134.871       0.035933       0.066986
            175       3601.521         62.571       0.017077       0.066986
            176       3397.521        113.637       0.032365       0.066986
            177       3426.855        127.704       0.035927       0.066986
            178       3498.521        167.204       0.045613       0.066986
            179       3519.188        193.137       0.052026       0.066986
            180       3533.521        304.037       0.079227       0.066986
            181       3404.521        392.604       0.103395       0.066986
            182       3629.521        401.771       0.099663       0.066986
            183       3725.188        321.537       0.079456       0.066986
            184       3831.188        205.604       0.050932       0.066986
            185       3831.188         95.604       0.024347       0.066986
            186       3752.188         42.504       0.011201       0.066986
            187       3403.521        104.704       0.029845       0.066986
            188       3041.855        103.871       0.033020       0.066986
            189       2817.855         81.271       0.028033       0.066986
            190       2765.855        110.804       0.038518       0.066986
            191       2974.855        202.571       0.063753       0.066986
            192       3044.855        349.237       0.102896       0.066986
            193       3275.521        270.837       0.076371       0.066986
            194       3343.521        290.037       0.079822       0.066986
            195       3268.855        393.171       0.107364       0.066986
            196       2993.521        594.371       0.165660       0.066986
            197       2840.188        713.037       0.200673       0.066986
            198       2955.855        616.471       0.172568       0.066986
            199       3113.521        319.037       0.092944       0.066986
            200       3137.188         21.671       0.006860       0.066986
            201       3283.521        -86.629      -0.027098       0.066986
            202       3489.521         16.104       0.004594       0.066986
            203       3722.188        102.171       0.026716       0.066986
            204       3614.855        247.237       0.064016       0.066986
            205       3398.521        389.537       0.102833       0.066986
            206       2959.855        531.071       0.152129       0.066986
            207       2608.188        482.904       0.156224       0.066986
            208       2359.855        302.404       0.113589       0.066986
            209       2525.521        214.504       0.078285       0.066986
            210       2859.855        168.071       0.055507       0.066986
            211       3457.855        229.937       0.062351       0.066986
            212       3757.188        133.671       0.034355       0.066986
            213       4128.188         46.571       0.011155       0.066986
            214       4226.521        -26.929      -0.006412       0.066986
            215       4016.521         12.071       0.002996       0.066986
            216       3582.521        336.137       0.085779       0.066986
            217       3143.855        522.671       0.142552       0.066986
            218       3378.855        601.837       0.151189       0.066986
            219       3545.521        471.837       0.117450       0.066986
            220       3736.855        298.371       0.073941       0.066986
            221       3647.855        312.271       0.078854       0.066986
            222       3684.521        207.271       0.053258       0.066986
            223       3273.855        337.671       0.093498       0.066986
            224       2738.855        289.504       0.095598       0.066986
            225       2688.188        172.571       0.060323       0.066986
            226       3440.521          6.337       0.001839       0.066986
            227       4025.188         20.204       0.004994       0.066986
            228       3691.521        163.237       0.042347       0.066986
            229       3217.855        145.937       0.043385       0.066986
            230       3112.855         60.771       0.019149       0.066986
            231       3376.521        188.404       0.052849       0.066986
            232       3184.855        250.237       0.072847       0.066986
            233       2921.521        332.904       0.102293       0.066986
            234       2857.521        111.304       0.037491       0.066986
            235       3132.855         78.437       0.024425       0.066986
            236       3381.188         39.271       0.011481       0.066986
            237       3226.188        185.104       0.054262       0.066986
            238       2941.188        356.271       0.108044       0.066986
            239       2853.188        317.404       0.100109       0.066986
            240       3047.188        154.337       0.048207       0.066986
            241       3318.855         65.837       0.019451       0.066986
            242       3520.521        145.671       0.039733       0.066986
            243       3577.188        200.337       0.053034       0.066986
            244       3552.188        116.504       0.031756       0.066986
            245       3481.521         63.904       0.018024       0.066986
            246       3428.855         62.504       0.017902       0.066986
            247       3238.521        227.871       0.065737       0.066986
            248       3107.188        250.337       0.074560       0.066986
            249       3076.521        238.071       0.071825       0.066986
            250       3194.188        188.304       0.055670       0.066986
            251       3145.188        287.204       0.083675       0.066986
            252       2907.521        249.304       0.078973       0.066986
            253       2842.521        171.804       0.056996       0.066986
            254       2671.855         98.537       0.035568       0.066986
            255       2956.188        152.437       0.049037       0.066986
            256       2937.521        260.304       0.081400       0.066986
            257       3088.855        270.504       0.080522       0.066986
            258       2895.188        187.537       0.060835       0.066986
            259       2861.188         81.604       0.027730       0.066986
            260       2770.521         39.004       0.013883       0.066986
            261       2780.188        147.037       0.050231       0.066986
            262       3101.188        199.604       0.060472       0.066986
            263       3402.855        286.771       0.077723       0.066986
            264       3279.521        311.104       0.086643       0.066986
            265       2792.855        333.771       0.106751       0.066986
            266       2490.855        260.971       0.094835       0.066986
            267       2868.521        139.204       0.046282       0.066986
            268       3493.188         88.404       0.024683       0.066986
            269       3765.521        278.504       0.068868       0.066986
            270       3852.855        512.437       0.117389       0.066986
            271       3515.855        623.137       0.150553       0.066986
            272       3608.521        330.204       0.083835       0.066986
            273       3517.855         31.271       0.008811       0.066986
            274       3294.855       -110.429      -0.034678       0.066986
            275       2936.855        -42.296      -0.014612       0.066986
            276       2641.855        201.871       0.070988       0.066986
            277       2578.855        378.837       0.128085       0.066986
            278       2787.521        554.971       0.166035       0.066986
            279       2771.855        606.204       0.179453       0.066986
            280       3008.521        584.537       0.162685       0.066986
            281       2815.855        486.137       0.147225       0.066986
            282       2856.188        313.771       0.098983       0.066986
            283       2741.521        276.571       0.091638       0.066986
            284       2726.855        144.704       0.050392       0.066986
            285       2539.855         55.404       0.021348       0.066986
            286       2273.188         14.071       0.006152       0.066986
            287       2088.521        125.537       0.056700       0.066986
            288       2262.855        241.104       0.096289       0.066986
            289       2547.521        178.971       0.065641       0.066986
            290       3149.521         92.104       0.028413       0.066986
            291       3405.855         77.804       0.022334       0.066986
            292       3434.521         68.937       0.019677       0.066986
            293       2819.521         48.437       0.016889       0.066986
            294       2526.855         61.704       0.023837       0.066986
            295       2525.188        178.871       0.066149       0.066986
            296       2708.521        334.537       0.109935       0.066986
            297       2974.855        225.904       0.070578       0.066986
            298       2838.188        164.571       0.054806       0.066986
            299       2696.521         86.737       0.031164       0.066986
            300       2710.855        125.637       0.044293       0.066986
