# Supplementary material for: The role of auxiliary domains in modulating CHD4 activity suggests mechanistic commonality between enzyme families
Source: Nat Commun. 2022 Dec 6;13:7524. doi: 10.1038/s41467-022-35002-0 (PMC9726900; doi:10.1038/s41467-022-35002-0)
Supplement: Supplementary file 6 — source data [file 41467_2022_35002_MOESM6_ESM.zip › smFRET_Source_data/figure_7A/A/CHD4(1-1230) 10uM ATP 200ms/08_PATH.dat]

              1       1766.109       2616.486       0.597017       0.627818
              2       1737.699       2652.423       0.604180       0.627818
              3       1851.071       2919.954       0.612018       0.627818
              4       1757.610       2512.463       0.588389       0.627818
              5       1709.465       2604.493       0.603736       0.627818
              6       1700.689       2287.285       0.573546       0.627818
              7       1607.695       2359.908       0.594794       0.627818
              8       1963.449       2143.264       0.521893       0.627818
              9       1813.371       2522.391       0.581764       0.627818
             10       1790.200       2476.119       0.580388       0.627818
             11       1822.799       2540.665       0.582259       0.627818
             12       1816.151       2080.942       0.533973       0.627818
             13       2124.952       2132.109       0.500841       0.627818
             14       1791.547       2277.633       0.559728       0.627818
             15       1776.894       2227.150       0.556225       0.627818
             16       2122.456       2135.000       0.501473       0.627818
             17       1877.437       2494.560       0.570577       0.627818
             18       1747.646       2349.471       0.573445       0.627818
             19       1950.381       1971.690       0.502717       0.627818
             20       1830.546       2433.449       0.570697       0.627818
             21       1544.011       1884.429       0.549646       0.627818
             22       1907.000       2657.408       0.582202       0.627818
             23       1736.044       2212.562       0.560340       0.627818
             24       1707.276       2721.859       0.614535       0.627818
             25       1681.170       3097.654       0.648204       0.627818
             26       1607.046       2716.144       0.628273       0.627818
             27       1858.462       2575.073       0.580817       0.627818
             28       1578.050       3229.221       0.671737       0.627818
             29       1660.660       2876.976       0.634025       0.627818
             30       1631.429       3155.802       0.659212       0.627818
             31       1489.237       3098.681       0.675400       0.627818
             32       1792.422       2894.360       0.617558       0.627818
             33       1610.277       3053.192       0.654704       0.627818
             34       1380.000       2946.107       0.681006       0.627818
             35       1619.535       3171.844       0.661990       0.627818
             36       1381.904       3296.708       0.704634       0.627818
             37       1324.632       2830.270       0.681188       0.627818
             38       1411.999       2614.550       0.649328       0.627818
             39       1632.216       2742.390       0.626888       0.627818
             40       1227.543       2947.648       0.705991       0.627818
             41       1522.873       2254.426       0.596836       0.627818
             42       1365.801       2549.826       0.651192       0.627818
             43       1526.842       3078.779       0.668483       0.627818
             44       1211.959       3166.458       0.723197       0.627818
             45       1294.498       3119.218       0.706710       0.627818
             46       1654.750       2923.396       0.638555       0.627818
             47       1211.182       3094.491       0.718701       0.627818
             48       1383.538       3143.770       0.694402       0.627818
             49       1755.911       3166.965       0.643316       0.627818
             50       1312.463       2902.320       0.688605       0.627818
             51       1831.523       2473.664       0.574578       0.627818
             52       1062.862       2642.798       0.713179       0.627818
             53       1371.387       2853.075       0.675370       0.627818
             54       1356.070       2971.745       0.686662       0.627818
             55       1375.947       2851.921       0.674553       0.627818
             56       1228.713       2696.783       0.686992       0.627818
             57       1413.509       3147.655       0.690099       0.627818
             58       1478.500       2859.036       0.659138       0.627818
             59       1303.298       2838.950       0.685365       0.627818
             60       1361.475       2977.158       0.686197       0.627818
             61       1276.500       2887.333       0.693432       0.627818
             62       1856.093       2572.813       0.580914       0.627818
             63       1770.871       2084.172       0.540635       0.627818
             64       1472.349       2721.115       0.648894       0.627818
             65       1783.728       2736.243       0.605367       0.627818
             66       1849.356       2587.997       0.583230       0.627818
             67       1352.733       3131.985       0.698368       0.627818
             68       1480.883       2904.959       0.662349       0.627818
             69       1525.090       2922.292       0.657081       0.627818
             70       1028.077       2760.039       0.728605       0.627818
             71       1543.198       2794.909       0.644269       0.627818
             72       1510.510       2972.096       0.663029       0.627818
             73       1150.478       2838.864       0.711612       0.627818
             74       1418.216       2740.647       0.658990       0.627818
             75       1373.682       2816.907       0.672198       0.627818
             76       1309.140       2856.341       0.685717       0.627818
             77       1587.585       2928.008       0.648422       0.627818
             78       1011.297       2796.713       0.734429       0.627818
             79       1471.586       2960.916       0.668001       0.627818
             80       1592.114       2711.947       0.630090       0.627818
             81        979.529       2797.757       0.740679       0.627818
             82       1395.414       2990.783       0.681862       0.627818
             83       2049.841       2530.683       0.552488       0.627818
             84       2216.273       2508.308       0.530906       0.627818
             85       1963.564       2529.168       0.562947       0.627818
             86       2108.281       2504.654       0.542963       0.627818
             87       2085.531       2508.510       0.546036       0.627818
             88       2105.918       2514.191       0.544184       0.627818
             89       1448.283       2721.402       0.652664       0.627818
             90       2011.402       2516.626       0.555788       0.627818
             91       1431.957       2609.296       0.645665       0.627818
             92        969.659       2555.470       0.724929       0.627818
             93       1919.446       2695.374       0.584069       0.627818
             94       1593.164       2711.563       0.629904       0.627818
             95       1803.068       2554.554       0.586227       0.627818
             96       1951.435       2347.147       0.546028       0.627818
             97       3336.570        239.894       0.067076       0.073144
             98       3350.628        244.560       0.068024       0.073144
             99       3346.036        221.927       0.062200       0.073144
            100       3387.880        230.959       0.063821       0.073144
            101       3200.357        215.108       0.062981       0.073144
            102       3414.962        219.485       0.060390       0.073144
            103       3297.813        148.077       0.042972       0.073144
            104       3243.835        332.233       0.092905       0.073144
            105       3615.005        252.301       0.065239       0.073144
            106       3437.442        233.604       0.063634       0.073144
            107       3179.565        443.204       0.122338       0.073144
            108       3175.644        225.306       0.066248       0.073144
            109       3354.069        356.108       0.095981       0.073144
            110       3259.218        251.074       0.071525       0.073144
            111       3058.944        487.774       0.137528       0.073144
            112       3394.810        287.292       0.078024       0.073144
            113       3173.795        288.632       0.083361       0.073144
            114       3185.642        331.030       0.094132       0.073144
            115       3317.219        148.274       0.042786       0.073144
            116       3198.249         20.700       0.006431       0.073144
            117       2927.173        196.446       0.062890       0.073144
            118       3184.008        146.958       0.044119       0.073144
            119       3193.384        -74.077      -0.023748       0.073144
            120       3162.016        120.158       0.036609       0.073144
            121       3255.271         45.550       0.013800       0.073144
            122       3215.711         79.173       0.024029       0.073144
            123       2638.001        120.158       0.043565       0.073144
            124       2870.320        226.545       0.073153       0.073144
            125       2944.773        194.095       0.061836       0.073144
            126       2836.350        387.651       0.120239       0.073144
            127       2923.124        186.662       0.060024       0.073144
            128       3170.309        251.467       0.073490       0.073144
            129       3626.879         68.670       0.018582       0.073144
            130       2736.209        246.205       0.082552       0.073144
            131       3090.745        114.741       0.035795       0.073144
            132       2710.691        235.316       0.079876       0.073144
            133       2727.642        194.030       0.066411       0.073144
            134       2619.471        186.674       0.066523       0.073144
            135       2766.795        345.341       0.110966       0.073144
            136       2867.354        136.420       0.045416       0.073144
            137       2998.001        221.244       0.068725       0.073144
            138       2784.759        114.846       0.039608       0.073144
            139       2684.662        244.558       0.083489       0.073144
            140       2738.960       -166.792      -0.064845       0.073144
            141       3445.459        -45.043      -0.013246       0.073144
            142       3197.943        -57.392      -0.018274       0.073144
            143       3305.964         15.442       0.004649       0.073144
            144       3234.457       -117.853      -0.037814       0.073144
            145       3169.411        430.120       0.119493       0.073144
            146       2753.377        427.026       0.134268       0.073144
            147       2613.751        429.941       0.141256       0.073144
            148       2696.124        321.369       0.106502       0.073144
            149       3020.058        441.108       0.127445       0.073144
            150       3003.246        228.428       0.070684       0.073144
            151       2777.876        372.578       0.118262       0.073144
            152       3046.475        513.762       0.144306       0.073144
            153       2753.973        424.505       0.133556       0.073144
            154       2715.558        376.607       0.121794       0.073144
            155       2823.479        508.374       0.152580       0.073144
            156       3006.207        610.967       0.168907       0.073144
            157       2836.475        829.916       0.226358       0.073144
            158       2188.375       1543.396       0.413583       0.431400
            159       2060.741       1914.658       0.481627       0.431400
            160       2034.090       1794.724       0.468741       0.431400
            161       2105.596       1829.558       0.464927       0.431400
            162       2369.994       1835.750       0.436486       0.431400
            163       1970.626       1847.335       0.483854       0.431400
            164       2064.506       1914.658       0.481171       0.431400
            165       2201.975       1772.619       0.445987       0.431400
            166       1895.794       1059.177       0.358439       0.333032
            167       2184.724       1156.356       0.346102       0.333032
            168       2295.513        964.624       0.295885       0.333032
            169       2011.993        781.862       0.279851       0.333032
            170       2222.751       1230.083       0.356253       0.333032
            171       3030.165       1087.090       0.264033       0.266150
            172       3153.223       1020.634       0.244530       0.266150
            173       2839.121       1032.924       0.266764       0.266150
            174       2835.366       1107.896       0.280959       0.266150
            175       2738.383       1170.521       0.299450       0.266150
            176       2932.222       1168.358       0.284925       0.266150
            177       3026.250       1171.438       0.279067       0.266150
            178       2742.500        908.358       0.248807       0.266150
            179       2924.191       1071.861       0.268230       0.266150
            180       2607.925       1124.417       0.301263       0.266150
            181       2761.434       1024.189       0.270547       0.266150
            182       2370.284       1062.199       0.309455       0.333032
            183       2190.263       1099.268       0.334172       0.333032
            184       2289.434       1178.496       0.339827       0.333032
            185       2097.634       1375.963       0.396121       0.333032
            186       2425.134       1110.883       0.314162       0.333032
            187       2122.306       1140.108       0.349468       0.333032
            188       2308.247       1055.895       0.313867       0.333032
            189       2314.168       1395.358       0.376155       0.333032
            190       2368.413       1198.481       0.336001       0.333032
            191       2351.091       1087.166       0.316197       0.333032
            192       2680.420       1131.433       0.296820       0.333032
            193       2654.157       1645.808       0.382749       0.333032
            194       2616.675       1444.663       0.355711       0.333032
            195       2377.355       1657.873       0.410850       0.333032
            196       2740.382       1639.210       0.374284       0.333032
            197       2351.884       1384.035       0.370467       0.333032
            198       2681.225       1198.693       0.308948       0.333032
            199       2726.669       1374.878       0.335210       0.333032
            200       2769.038       1411.194       0.337587       0.333032
            201       2977.748        955.246       0.242880       0.266150
            202       2989.421       1037.133       0.257573       0.266150
            203       2741.240        988.425       0.265017       0.266150
            204       2779.000       1044.583       0.273195       0.266150
            205       2801.891        883.871       0.239807       0.266150
            206       2945.819        941.354       0.242169       0.266150
            207       2766.752        908.122       0.247117       0.266150
            208       2920.188        953.723       0.246191       0.266150
            209       2978.544        966.358       0.244964       0.266150
            210       2703.219       1150.388       0.298522       0.266150
            211       2566.916       1070.248       0.294253       0.266150
            212       2439.412       1238.032       0.336656       0.333032
            213       2842.510       1131.233       0.284677       0.333032
            214       2596.085       1186.596       0.313692       0.333032
            215       2308.687       1214.981       0.344806       0.333032
            216       3289.293       1099.872       0.250588       0.333032
            217       2111.054       1285.180       0.378413       0.333032
            218       2674.190       1555.107       0.367699       0.333032
            219       2240.034       1164.448       0.342034       0.333032
            220       2639.868       1231.135       0.318040       0.333032
            221       2403.155       1277.404       0.347068       0.333032
            222       2385.082       1168.351       0.328795       0.333032
            223       2105.808       1159.456       0.355088       0.333032
            224       2514.784       1028.177       0.290203       0.266150
            225       2510.841       1063.930       0.297622       0.266150
            226       2590.810       1018.682       0.282223       0.266150
            227       2616.373       1085.033       0.293141       0.266150
            228       2490.633       1063.976       0.299323       0.266150
            229       2672.822       1120.936       0.295468       0.266150
            230       2466.627       1044.933       0.297570       0.266150
            231       2574.691        873.884       0.253404       0.266150
            232       2617.257        897.563       0.255365       0.266150
            233       2411.238        726.499       0.231536       0.266150
            234       2616.931       1018.830       0.280225       0.266150
            235       2707.732       1610.156       0.372904       0.333032
            236       2776.011       1478.534       0.347519       0.333032
            237       2675.887       1699.108       0.388368       0.333032
            238       2838.922       1662.108       0.369273       0.333032
            239       2496.186       1512.539       0.377312       0.333032
            240       2473.068       1345.962       0.352436       0.333032
            241       2747.890       1386.558       0.335367       0.333032
            242       2521.298       1445.768       0.364443       0.333032
            243       2696.225       1428.990       0.346404       0.333032
            244       2329.582       1279.174       0.354464       0.333032
            245       2223.369       1244.592       0.358883       0.333032
            246       2309.958       1386.556       0.375098       0.333032
            247       2117.045       1310.505       0.382345       0.333032
            248       2462.190       1318.650       0.348772       0.333032
            249       2259.934       1104.632       0.328313       0.333032
            250       2418.617        986.635       0.289739       0.333032
            251       2439.610       1152.021       0.320752       0.333032
            252       2227.501       1007.360       0.311407       0.333032
            253       2410.723       1002.822       0.293777       0.333032
            254       2253.838       1067.414       0.321389       0.333032
            255       2483.017       1212.189       0.328044       0.333032
            256       2366.742       1159.883       0.328893       0.333032
            257       2533.905       1467.683       0.366775       0.333032
            258       2611.668       1495.707       0.364151       0.333032
            259       2538.004       1462.977       0.365655       0.333032
            260       2527.498       1474.858       0.368497       0.333032
            261       2124.319       1727.270       0.448457       0.431400
            262       2951.736       1038.055       0.260178       0.266150
            263       2429.526        995.377       0.290629       0.266150
            264       2371.550       1071.082       0.311123       0.266150
            265       2442.004       1033.673       0.297402       0.266150
            266       2293.151        877.463       0.276749       0.266150
            267       2393.515        942.446       0.282511       0.266150
            268       2315.195        914.553       0.283165       0.266150
            269       2292.010        957.637       0.294689       0.266150
            270       2544.922        993.008       0.280675       0.266150
            271       2180.425        834.565       0.276805       0.266150
            272       2410.320       1157.773       0.324479       0.266150
            273       2340.985       1205.158       0.339850       0.266150
            274       2779.257        706.034       0.202575       0.266150
            275       2702.879        864.406       0.242315       0.266150
            276       2715.153        757.908       0.218225       0.266150
            277       2466.741        874.193       0.261661       0.266150
            278       2327.424        675.634       0.224982       0.266150
            279       2771.792        674.710       0.195767       0.266150
            280       2686.796        577.609       0.176942       0.266150
            281       2312.145        537.520       0.188626       0.266150
            282       2774.408        766.035       0.216367       0.266150
            283       2588.604        765.701       0.228274       0.266150
            284       2862.458       1135.289       0.283982       0.266150
            285       2836.025       1683.506       0.372496       0.333032
            286       2375.334       1406.831       0.371964       0.333032
            287       2628.117       1077.558       0.290786       0.266150
            288       2734.945       1096.408       0.286167       0.266150
            289       2700.654       1172.652       0.302752       0.266150
            290       2607.145        977.062       0.272602       0.266150
            291       2510.156       1058.675       0.296645       0.266150
            292       2744.031       1103.106       0.286734       0.266150
            293       2610.812       1040.149       0.284897       0.266150
            294       2164.534        969.271       0.309295       0.266150
            295       2458.555        867.662       0.260856       0.266150
            296       2762.848       1236.819       0.309231       0.333032
            297       2746.545       1234.621       0.310115       0.333032
            298       2597.598       1112.242       0.299809       0.333032
            299       2412.001       1103.723       0.313939       0.333032
            300       2649.763       1259.983       0.322267       0.333032
            301       2637.328       1105.691       0.295401       0.333032
            302       2801.488       1171.901       0.294937       0.333032
            303       2213.018        861.465       0.280198       0.333032
            304       2276.181        962.681       0.297228       0.333032
            305       2471.711        916.158       0.270423       0.333032
            306       2216.098       1134.351       0.338567       0.333032
            307       2484.887        979.919       0.282821       0.333032
            308       2157.507       1246.357       0.366160       0.333032
            309       2254.164       1042.949       0.316322       0.333032
            310       2259.999       1067.984       0.320910       0.333032
            311       2053.572       1038.692       0.335900       0.333032
            312       2105.596       1085.958       0.340260       0.333032
            313       2538.025        736.519       0.224923       0.266150
            314       2426.842       1002.146       0.292257       0.266150
            315       2420.306        646.726       0.210864       0.266150
            316       2501.749        797.979       0.241832       0.266150
            317       2533.500       1201.258       0.321643       0.333032
            318       2522.995       1290.297       0.338368       0.333032
            319       2456.528        939.959       0.276744       0.333032
            320       2093.605       1358.190       0.393474       0.333032
            321       2382.246       1316.634       0.355955       0.333032
            322       2585.090       1095.168       0.297579       0.333032
            323       2650.754       1201.658       0.311924       0.333032
            324       2201.171       1313.837       0.373779       0.333032
            325       2623.806       1243.208       0.321490       0.333032
            326       2597.481       1270.896       0.328535       0.333032
            327       2696.353       1300.878       0.325445       0.333032
            328       2643.318       1278.490       0.325995       0.333032
            329       2578.606       1227.883       0.322576       0.333032
            330       2696.490       1300.958       0.325447       0.333032
            331       2683.482       1349.667       0.334644       0.333032
            332       2551.218       1127.464       0.306486       0.333032
            333       2450.973       1210.895       0.330677       0.333032
            334       2543.847       1172.054       0.315416       0.333032
            335       2514.500       1141.322       0.312193       0.333032
            336       2550.130       1189.919       0.318156       0.333032
            337       2516.631       1059.537       0.296277       0.333032
            338       2813.781       1053.608       0.272434       0.333032
            339       2711.899       1346.209       0.331733       0.333032
            340       2610.498       1368.534       0.343936       0.333032
            341       2548.911       1289.691       0.335979       0.333032
            342       2825.711       1275.757       0.311049       0.333032
            343       2611.343       1253.928       0.324409       0.333032
            344       2551.500        738.958       0.224576       0.266150
            345       2518.414       1049.205       0.294091       0.266150
            346       2462.369       1085.611       0.305980       0.266150
            347       2510.407        857.633       0.254639       0.266150
            348       2226.576       1073.873       0.325372       0.333032
            349       2290.374       1084.425       0.321330       0.333032
            350       2559.277       1189.908       0.317378       0.333032
            351       2537.126        991.564       0.281001       0.333032
            352       2204.899       1429.025       0.393246       0.333032
            353       2243.433        975.555       0.303063       0.333032
            354       2422.371       1388.608       0.364370       0.333032
            355       2290.834       1038.781       0.311982       0.333032
            356       2274.682       1182.030       0.341952       0.333032
            357       2293.192       1287.375       0.359545       0.333032
            358       2030.726       1691.795       0.454476       0.333032
            359       2759.033       1018.753       0.269669       0.333032
            360       2627.669       1170.056       0.308094       0.333032
            361       2812.846       1223.573       0.303133       0.333032
            362       2775.489       1018.464       0.268444       0.333032
            363       2423.673       1076.062       0.307470       0.333032
            364       2586.446       1429.377       0.355936       0.333032
            365       2568.571       1405.933       0.353738       0.333032
            366       2332.093       1416.986       0.377956       0.333032
            367       2132.325       1173.333       0.354947       0.333032
            368       2244.997       1171.608       0.342916       0.333032
            369       2181.323       1302.562       0.373882       0.333032
            370       2206.722       1346.496       0.378951       0.333032
            371       2253.656       1138.150       0.335559       0.333032
            372       2455.978        817.348       0.249700       0.266150
            373       2189.500        719.810       0.247416       0.266150
            374       2783.517       1012.500       0.266727       0.266150
            375       2636.175        932.218       0.261243       0.266150
            376       2938.473        805.634       0.215174       0.266150
            377       2678.116        802.558       0.230575       0.266150
            378       2714.884        788.243       0.225011       0.266150
            379       2793.885        814.942       0.225819       0.266150
            380       2243.000       1324.648       0.371295       0.333032
            381       2511.292       1628.556       0.393385       0.333032
            382       2152.961       1256.833       0.368595       0.333032
            383       2182.052       1157.158       0.346536       0.333032
            384       2243.978       1128.650       0.334650       0.333032
            385       2120.762       1330.792       0.385563       0.333032
            386       2082.079       1294.709       0.383414       0.333032
            387       2138.936       1265.558       0.371732       0.333032
            388       2390.337       1095.413       0.314255       0.333032
            389       2329.058       1040.684       0.308832       0.333032
            390       2672.269        683.116       0.203588       0.266150
            391       2698.681       1092.566       0.288181       0.266150
            392       2156.796       1282.627       0.372919       0.333032
            393       2222.298        870.443       0.281447       0.333032
            394       2572.113       1290.765       0.334146       0.333032
            395       2441.181        937.218       0.277415       0.333032
            396       2542.486       1166.069       0.314427       0.333032
            397       2421.081        961.102       0.284166       0.333032
            398       2592.971       1083.229       0.294660       0.333032
            399       2254.217       1197.976       0.347019       0.333032
            400       2691.412       1032.821       0.277324       0.333032
            401       2490.034        930.691       0.272074       0.333032
            402       2454.153       1184.346       0.325504       0.333032
            403       2402.783       1265.730       0.345025       0.333032
            404       2258.404       1390.257       0.381032       0.333032
            405       2693.000       1316.029       0.328266       0.333032
            406       2377.967       1340.958       0.360577       0.333032
            407       2435.821       1417.907       0.367931       0.333032
            408       2481.954       1231.059       0.331553       0.333032
            409       2189.437       1272.305       0.367533       0.333032
            410       2473.567       1250.186       0.335733       0.333032
            411       2324.488       1221.677       0.344507       0.333032
            412       2494.510       1245.981       0.333106       0.333032
            413       2344.506        906.540       0.278846       0.266150
            414       2429.937       1003.533       0.292280       0.266150
            415       2854.993        846.110       0.228610       0.266150
            416       2651.031        966.659       0.267203       0.266150
            417       2906.182        877.766       0.231971       0.266150
            418       2653.588       1416.683       0.348056       0.266150
            419       2525.630       1112.011       0.305696       0.266150
            420       2792.527        901.212       0.243984       0.266150
            421       2855.118       1517.433       0.347036       0.266150
            422       2761.213        859.453       0.237374       0.266150
            423       2727.649       1210.034       0.307296       0.266150
            424       2960.861        890.256       0.231168       0.266150
            425       2936.670        741.322       0.201556       0.266150
            426       2989.103        732.708       0.196869       0.266150
            427       2587.706       1127.938       0.303565       0.266150
            428       2881.875        837.546       0.225182       0.266150
            429       2782.556       1092.917       0.282009       0.266150
            430       2932.250        965.208       0.247651       0.266150
            431       2735.748        869.946       0.241270       0.266150
            432       2690.713        948.445       0.260622       0.266150
            433       2852.455        923.523       0.244578       0.266150
            434       2779.528       1042.836       0.272825       0.266150
            435       2810.791       1097.864       0.280880       0.266150
            436       2718.468       1091.796       0.286541       0.266150
            437       2796.367        949.971       0.253573       0.266150
            438       2785.148       1111.786       0.285298       0.266150
            439       2753.064       1087.768       0.283212       0.266150
            440       2886.939       1051.108       0.266911       0.266150
            441       2772.155       1013.424       0.267706       0.266150
            442       2892.022        843.533       0.225812       0.266150
            443       2871.377       1002.379       0.258762       0.266150
            444       2943.460        986.682       0.251055       0.266150
            445       2844.182       1058.626       0.271247       0.266150
            446       2878.358       1167.869       0.288632       0.266150
            447       2979.500        905.658       0.233107       0.266150
            448       2827.135       1013.254       0.263842       0.266150
            449       2832.966       1092.422       0.278297       0.266150
            450       2910.239        956.083       0.247285       0.266150
            451       3208.897        868.871       0.213075       0.266150
            452       2414.617       1183.342       0.328893       0.333032
            453       2632.502       1800.808       0.406199       0.333032
            454       2677.069       1126.551       0.296179       0.333032
            455       2166.641       1173.538       0.351340       0.333032
            456       2708.876       1077.335       0.284542       0.266150
            457       2333.785       1056.676       0.311661       0.266150
            458       2722.140       1046.265       0.277641       0.266150
            459       2669.766       1117.033       0.294981       0.266150
            460       2726.899       1051.561       0.278304       0.266150
            461       2662.751       1008.014       0.274606       0.266150
            462       2811.781       1060.019       0.273779       0.266150
            463       2692.968        994.501       0.269697       0.266150
            464       2359.146       1289.306       0.353385       0.333032
            465       2426.000       1284.508       0.346181       0.333032
            466       2497.772       1169.639       0.318928       0.333032
            467       2446.785       1209.146       0.330735       0.333032
            468       2178.339       1284.506       0.370940       0.333032
            469       2428.231       1161.273       0.323519       0.333032
            470       2061.991        989.968       0.324371       0.333032
            471       2149.537        749.032       0.258414       0.266150
            472       1952.515        854.813       0.304493       0.266150
            473       2302.253        708.514       0.235327       0.266150
            474       1978.508        507.308       0.204081       0.266150
            475       2139.133        888.859       0.293547       0.266150
            476       2223.509        641.255       0.223842       0.266150
            477       2426.103       1019.725       0.295930       0.266150
            478       2536.714        993.682       0.281465       0.266150
            479       2304.415       1043.560       0.311699       0.266150
            480       2528.049       1056.104       0.294659       0.266150
            481       2410.675        953.390       0.283404       0.266150
            482       2439.340        977.156       0.286011       0.266150
            483       2681.816       1147.408       0.299645       0.266150
            484       2301.838       1020.006       0.307060       0.266150
            485       2467.265       1029.031       0.294320       0.266150
            486       2225.912        924.601       0.293476       0.266150
            487       2060.297       1272.702       0.381849       0.333032
            488       2353.701       1061.626       0.310842       0.333032
            489       2280.884       1177.867       0.340547       0.333032
            490       2537.485        708.746       0.218329       0.266150
            491       2497.138        725.883       0.225218       0.266150
            492       2457.579        830.973       0.252687       0.266150
            493       2377.319       1047.797       0.305916       0.266150
            494       2284.900        830.192       0.266506       0.266150
            495       2570.000        805.858       0.238712       0.266150
            496       2587.120        704.760       0.214090       0.266150
            497       2576.441        929.395       0.265099       0.266150
            498       2345.302       1158.436       0.330629       0.266150
            499       2458.616        969.986       0.282910       0.266150
            500       2565.177        582.012       0.184931       0.266150
            501       2668.218        732.901       0.215488       0.266150
            502       2523.756       1102.049       0.303946       0.333032
            503       2320.759       1301.069       0.359230       0.333032
            504       2115.684        920.584       0.303196       0.333032
            505       2545.532       1037.941       0.289647       0.333032
            506       1591.421        915.704       0.365241       0.333032
            507       1569.516        811.247       0.340751       0.333032
            508       1872.818        983.453       0.344314       0.333032
            509       1487.500        918.858       0.381846       0.333032
            510       1915.816        697.680       0.266953       0.266150
            511       2071.080        798.875       0.278358       0.266150
            512       1920.462        589.367       0.234824       0.266150
            513       2345.332       1084.044       0.316105       0.266150
            514       2313.572        882.779       0.276183       0.266150
            515       2110.172        766.929       0.266563       0.266150
            516       2468.928       1145.700       0.316962       0.333032
            517       2426.990       1292.394       0.347475       0.333032
            518       2252.739       1129.477       0.333946       0.333032
            519       2290.092       1306.322       0.363229       0.333032
            520       2426.271       1292.408       0.347545       0.333032
            521       2286.162       1100.557       0.324963       0.333032
            522       2104.147       1279.088       0.378067       0.333032
            523       2164.964       1103.915       0.337704       0.333032
            524       2279.194       1027.858       0.310808       0.333032
            525       2334.382       1186.158       0.336925       0.333032
            526       2195.399       1313.495       0.374333       0.333032
            527       2396.250       1001.951       0.294847       0.333032
            528       2200.858       1089.037       0.331025       0.333032
            529       2408.573       1080.076       0.309597       0.333032
            530       2452.364        985.211       0.286601       0.333032
            531       2387.646        939.730       0.282424       0.333032
            532       2240.349       1108.369       0.330983       0.333032
            533       2712.954       1111.827       0.290690       0.333032
            534       2254.795       1083.171       0.324500       0.333032
            535       2633.576       1175.317       0.308572       0.333032
            536       2638.070       1075.891       0.289688       0.333032
            537       2729.577       1236.299       0.311734       0.333032
            538       2690.894       1224.484       0.312737       0.333032
            539       2573.320       1104.117       0.300241       0.333032
            540       2898.091       1310.218       0.311341       0.333032
            541       2384.811       1055.249       0.306753       0.333032
            542       2368.666       1014.375       0.299841       0.333032
            543       2524.119       1001.321       0.284027       0.266150
            544       2372.418        997.858       0.296076       0.266150
            545       2328.540        936.105       0.286740       0.266150
            546       2876.629       1023.617       0.262449       0.266150
            547       2395.861       1131.023       0.320686       0.266150
            548       2589.519       1111.875       0.300394       0.266150
            549       2515.914       1083.866       0.301092       0.266150
            550       2563.013       1123.808       0.304818       0.266150
            551       2070.406        785.524       0.275050       0.266150
            552       2522.466        833.758       0.248421       0.266150
            553       2083.271        675.440       0.244839       0.266150
            554       2184.267        849.466       0.280007       0.266150
            555       2322.082        779.886       0.251417       0.266150
            556       1813.250        858.858       0.321416       0.266150
            557       2503.634        855.527       0.254685       0.266150
            558       2334.909        830.146       0.262285       0.266150
            559       2473.528        999.139       0.287715       0.266150
            560       2379.792       1063.559       0.308873       0.266150
            561       2831.700        563.708       0.166021       0.266150
            562       2809.386        904.861       0.243619       0.266150
            563       2789.798       1036.909       0.270966       0.266150
            564       2789.862        830.562       0.229410       0.266150
            565       2885.527        842.882       0.226070       0.266150
            566       3000.686        897.762       0.230287       0.266150
            567       2227.293        921.176       0.292579       0.266150
            568       2197.454       1466.558       0.400260       0.333032
            569       2373.170        983.200       0.292936       0.333032
            570       2029.008       1096.410       0.350804       0.333032
            571       2015.092        976.362       0.326384       0.333032
            572       1974.789        943.876       0.323393       0.333032
            573       2075.706       1074.640       0.341118       0.333032
            574       2687.666        989.379       0.269069       0.333032
            575       2413.820       1217.456       0.335269       0.333032
            576       2294.030        921.161       0.286503       0.333032
            577       2624.590       1326.883       0.335794       0.333032
            578       2901.781       1498.867       0.340601       0.333032
            579       2691.744       1467.008       0.352752       0.333032
            580       2832.896       1361.486       0.324597       0.333032
            581       2698.763       1110.415       0.291510       0.333032
            582       2658.875       1274.596       0.324039       0.333032
            583       2557.247       1152.645       0.310695       0.333032
            584       2711.558        682.959       0.201195       0.266150
            585       2668.236       1137.767       0.298940       0.266150
            586       2733.542       1105.382       0.287941       0.266150
            587       2671.286       1397.491       0.343467       0.333032
            588       2548.515       1183.945       0.317202       0.333032
            589       2607.505       1198.119       0.314829       0.333032
            590       2528.054       1253.308       0.331443       0.333032
            591       3102.000       1182.910       0.276064       0.333032
            592       2865.016       1313.720       0.314382       0.333032
            593       2693.330       1523.514       0.361293       0.333032
            594       2181.487       1676.703       0.434583       0.333032
            595       2167.125       1176.059       0.351778       0.333032
            596       2064.639       1139.971       0.355728       0.333032
            597       2148.385        883.608       0.291428       0.333032
            598       2112.270       1056.417       0.333393       0.333032
            599       2329.899       1676.897       0.418513       0.333032
            600       2296.032       1207.943       0.344735       0.333032
            601       2128.232        943.396       0.307132       0.333032
            602       2542.258        981.712       0.278581       0.266150
            603       2277.747        775.110       0.253897       0.266150
            604       2037.375       1113.871       0.353470       0.266150
            605       2711.503       1143.767       0.296676       0.266150
            606       3041.582       1242.022       0.289948       0.266150
            607       2429.151        718.749       0.228326       0.266150
            608       2478.507        617.158       0.199362       0.266150
            609       2589.232       1045.804       0.287701       0.266150
            610       2652.914       1106.396       0.294308       0.266150
            611       2176.770        962.983       0.306707       0.266150
            612       2212.203        769.976       0.258192       0.266150
            613       2606.377       1245.846       0.323410       0.266150
            614       2653.398       1215.690       0.314206       0.266150
            615       2499.492        828.964       0.249054       0.266150
            616       2568.972        745.176       0.224847       0.266150
            617       2760.054       1160.942       0.296083       0.266150
            618       2516.484       1176.577       0.318591       0.266150
            619       2727.045        900.003       0.248136       0.266150
            620       2785.048       1157.294       0.293555       0.266150
            621       2437.270       1165.726       0.323543       0.333032
            622       2601.601       1075.021       0.292394       0.333032
            623       2535.568       1003.508       0.283551       0.333032
            624       2457.506       1367.158       0.357458       0.333032
            625       2697.444       1236.972       0.314398       0.333032
            626       2519.312       1214.486       0.325268       0.333032
            627       2297.307       1262.455       0.354646       0.333032
            628       2716.558        871.694       0.242930       0.266150
            629       2910.796        888.817       0.233923       0.266150
            630       2487.991       1086.619       0.303983       0.266150
            631       2735.526        982.646       0.264282       0.266150
            632       3004.750        838.133       0.218100       0.266150
            633       2867.243        881.285       0.235102       0.266150
            634       1857.008        617.408       0.249517       0.266150
            635       2837.869        869.439       0.234520       0.266150
            636       2767.500        842.812       0.233446       0.266150
            637       2613.063        901.365       0.256476       0.266150
            638       2709.061        887.248       0.246711       0.266150
            639       2836.512        926.036       0.246119       0.266150
            640       3545.047        862.815       0.195745       0.266150
            641       2379.639       1064.658       0.309107       0.266150
            642       2204.723        908.296       0.291773       0.266150
            643       2445.574        966.915       0.283346       0.266150
            644       1920.211       1064.658       0.356685       0.266150
            645       2608.241        935.104       0.263904       0.266150
            646       2245.824       1122.495       0.333251       0.266150
            647       2985.078        860.058       0.223674       0.266150
            648       2369.253        885.915       0.272156       0.266150
            649       2794.920        932.634       0.250200       0.266150
            650       2598.830        862.122       0.249100       0.266150
            651       2805.315        892.996       0.241460       0.266150
            652       2390.078       1275.484       0.347964       0.333032
            653       2395.741       1254.945       0.343756       0.333032
            654       2780.958       1121.391       0.287363       0.333032
            655       2606.129       1150.517       0.306262       0.333032
            656       2740.863       1280.110       0.318358       0.333032
            657       2366.748       1133.742       0.323881       0.333032
            658       2535.734       1200.769       0.321362       0.333032
            659       2609.686       1077.184       0.292168       0.333032
            660       2533.116       1243.557       0.329273       0.333032
            661       2503.164       1069.016       0.299261       0.333032
            662       2537.034        918.632       0.265834       0.266150
            663       2546.122       1051.499       0.292276       0.266150
            664       2706.955        910.224       0.251639       0.266150
            665       2541.493        918.458       0.265454       0.266150
            666       2548.498        842.745       0.248506       0.266150
            667       2566.690       1143.076       0.308126       0.333032
            668       2467.300       1082.458       0.304939       0.333032
            669       2409.788       1112.041       0.315757       0.333032
            670       2567.143       1165.477       0.312241       0.333032
            671       2623.412       1106.697       0.296693       0.333032
            672       2227.644       1044.971       0.319308       0.333032
            673       2504.811        938.132       0.272480       0.333032
            674       2060.097        935.322       0.312251       0.333032
            675       2222.107       1501.426       0.403226       0.333032
            676       2392.874        466.159       0.163048       0.266150
            677       2284.003        931.552       0.289702       0.266150
            678       1890.710       1022.984       0.351095       0.266150
            679       2247.290        598.333       0.210264       0.266150
            680       1798.708       1062.603       0.371369       0.333032
            681       1974.817       1009.812       0.338338       0.333032
            682       1663.082        985.310       0.372041       0.333032
            683       2004.128        945.520       0.320554       0.333032
            684       2010.125        955.721       0.322242       0.333032
            685       1918.051       1084.933       0.361285       0.333032
            686       1945.538        976.810       0.334255       0.333032
            687       1704.940        447.990       0.208084       0.266150
            688       2080.661        837.341       0.286957       0.266150
            689       2233.478       1526.429       0.405975       0.333032
            690       2013.867       1015.105       0.335132       0.333032
            691       1624.322        829.971       0.338171       0.333032
            692       1781.784        825.208       0.316537       0.333032
            693       1759.209        747.012       0.298063       0.333032
            694       1945.718        690.198       0.261844       0.333032
            695       1577.611        696.745       0.306348       0.333032
            696       1801.447        689.308       0.276747       0.333032
            697       1885.363        700.086       0.270779       0.333032
            698       1634.833        877.841       0.349365       0.333032
            699       1553.111        907.433       0.368794       0.333032
            700       2041.501        907.954       0.307838       0.333032
            701       1573.000        667.808       0.298021       0.333032
            702       1873.683        917.328       0.328672       0.333032
            703       1044.779        884.121       0.458355       0.431400
            704        860.503        850.840       0.497177       0.431400
            705       1043.234        935.439       0.472761       0.431400
            706        971.692       1005.931       0.508657       0.431400
            707       1207.814        671.126       0.357183       0.431400
            708       1318.865        728.032       0.355676       0.431400
            709       1205.030       1039.408       0.463104       0.431400
            710       1075.968       1032.616       0.489720       0.431400
            711       1189.839        777.423       0.395180       0.431400
            712       1412.824        459.680       0.245489       0.266150
            713       1164.406        880.585       0.430606       0.431400
            714       1434.460       1332.036       0.481489       0.431400
            715       1829.266       1173.616       0.390830       0.431400
            716       1433.803       1342.858       0.483623       0.431400
            717       1361.850       1253.324       0.479251       0.431400
            718       1127.313       1263.767       0.528534       0.431400
            719       1988.044       1401.308       0.413444       0.431400
            720       2321.072       1367.380       0.370719       0.431400
            721       1618.188       1362.310       0.457075       0.431400
            722       2329.618       1272.194       0.353209       0.333032
            723       2193.267       1381.713       0.386495       0.333032
            724       2197.315       1222.991       0.357568       0.333032
            725       2251.411       1342.808       0.373602       0.333032
            726       2122.734       1365.150       0.391398       0.333032
            727       2283.383       1109.708       0.327049       0.333032
            728       2390.898       1198.035       0.333814       0.333032
            729       2486.380       1204.482       0.326342       0.333032
            730       2266.875       1335.742       0.370770       0.333032
            731       2167.651       1290.568       0.373189       0.333032
            732       2479.961       1161.307       0.318929       0.333032
            733       2410.838       1236.685       0.339048       0.333032
            734       2429.829       1328.491       0.353480       0.333032
            735       2323.759       1435.523       0.381861       0.333032
            736       2394.448       1271.921       0.346916       0.333032
            737       2628.028       1377.765       0.343943       0.333032
            738       2390.316       1243.477       0.342198       0.333032
            739       2471.140       1179.704       0.323132       0.333032
            740       2362.009       1155.259       0.328453       0.333032
            741       2408.693       1309.292       0.352151       0.333032
            742       2418.250        933.784       0.278572       0.333032
            743       2451.645       1350.083       0.355123       0.333032
            744       2152.089       1288.086       0.374425       0.333032
            745       2150.330       1183.673       0.355031       0.333032
            746       2130.008       1242.274       0.368378       0.333032
            747       2164.003       1098.022       0.336608       0.333032
            748       2130.416       1418.107       0.399633       0.333032
            749       2277.392       1297.866       0.363013       0.333032
            750       2280.983       1261.842       0.356168       0.333032
            751       2167.250       1379.632       0.388970       0.333032
            752       2268.499       1239.759       0.353383       0.333032
            753       2365.714       1325.932       0.359171       0.333032
            754       2503.365       1246.217       0.332362       0.333032
            755       2067.337       1261.156       0.378897       0.333032
            756       2242.377       1328.027       0.371954       0.333032
            757       2484.430        996.125       0.286197       0.333032
            758       2312.990        886.057       0.276975       0.333032
            759       2172.517       1282.350       0.371172       0.333032
            760       2558.463       1211.849       0.321419       0.333032
            761       2548.980        899.067       0.260747       0.333032
            762       2338.613       1174.020       0.334228       0.333032
            763       2222.340       1243.330       0.358756       0.333032
            764       2103.994        680.575       0.244409       0.266150
            765       2553.405        308.088       0.107667       0.266150
            766       2419.129        524.523       0.178188       0.266150
            767       2415.468        880.271       0.267094       0.266150
            768       2406.603        874.987       0.266635       0.266150
            769       2093.654       1201.031       0.364536       0.333032
            770       2030.381       1497.807       0.424526       0.333032
            771       2091.745        997.543       0.322904       0.333032
            772       2421.065       1198.924       0.331195       0.333032
            773       2452.125       1283.467       0.343578       0.333032
            774       2515.675        698.823       0.217397       0.266150
            775       2579.394        977.075       0.274732       0.266150
            776       2487.265        509.764       0.170090       0.266150
            777       2442.973        588.012       0.194000       0.266150
            778       2644.888        875.098       0.248608       0.266150
            779       2577.807        839.155       0.245585       0.266150
            780       2760.231        928.012       0.251614       0.266150
            781       2593.841       1199.611       0.316232       0.266150
            782       2625.934        940.250       0.263657       0.266150
            783       2230.996        674.654       0.232187       0.266150
            784       2310.707       1014.082       0.305006       0.266150
            785       2934.994        725.471       0.198191       0.266150
            786       2215.725        620.058       0.218655       0.266150
            787       2311.613        930.937       0.287100       0.266150
            788       1707.000        612.908       0.264195       0.266150
            789       2155.462        657.095       0.233629       0.266150
            790       2187.279        634.288       0.224800       0.266150
            791       1850.813        612.908       0.248773       0.266150
            792       1987.376        951.452       0.323752       0.333032
            793       2260.498        967.824       0.299792       0.333032
            794       2221.481       1056.702       0.322344       0.333032
            795       2373.801        933.889       0.282339       0.333032
            796       1626.235        929.732       0.363750       0.333032
            797       1735.661       1393.908       0.445399       0.333032
            798       1631.741        929.371       0.362878       0.333032
            799       1738.735        783.841       0.310730       0.333032
            800       1912.248        917.807       0.324307       0.333032
            801       1465.543       1020.206       0.410422       0.431400
            802       1627.900        965.828       0.372371       0.431400
            803       1224.210        922.914       0.429837       0.431400
            804       1367.506       1198.380       0.467043       0.431400
            805       1619.914       1152.657       0.415736       0.431400
            806       1009.439        978.203       0.492142       0.431400
            807       1036.547        871.725       0.456814       0.431400
            808        876.000       1016.508       0.537122       0.431400
            809       1179.705        826.608       0.412004       0.431400
            810        970.740        970.994       0.500065       0.431400
            811       1313.384        786.425       0.374522       0.431400
            812       1255.490        931.958       0.426048       0.431400
            813       1096.274        919.970       0.456279       0.431400
            814       1474.455        901.910       0.379533       0.431400
            815       1661.500        931.955       0.359349       0.431400
            816       1256.759        956.653       0.432207       0.431400
            817       1694.323        629.988       0.271043       0.266150
            818       2331.371        790.783       0.253281       0.266150
            819       1927.718        760.377       0.282868       0.266150
            820       2097.225        589.520       0.219418       0.266150
            821       2095.386        657.515       0.238844       0.266150
            822       1843.352        897.377       0.327423       0.266150
            823       1638.042        757.454       0.316199       0.266150
            824       1877.452        720.319       0.277284       0.266150
            825       2066.362        587.745       0.221447       0.266150
            826       2106.513        683.404       0.244955       0.266150
            827       1555.609        550.017       0.261213       0.266150
            828       1314.001        457.681       0.258332       0.266150
            829       1591.000        591.475       0.271011       0.266150
            830       1507.173        431.242       0.222471       0.266150
            831       1367.368        502.508       0.268739       0.266150
            832       1189.000        407.208       0.255110       0.266150
            833       1749.013        431.208       0.197782       0.266150
            834       1612.230        476.711       0.228207       0.266150
            835       2247.466        803.442       0.263345       0.266150
            836       2026.425        786.017       0.279478       0.266150
            837       1865.622        761.433       0.289843       0.266150
            838       2056.946        917.760       0.308521       0.266150
            839       2163.975       1055.190       0.327784       0.266150
            840       2182.447        777.845       0.262760       0.266150
            841       1904.184        747.547       0.281909       0.266150
            842       2339.939        731.531       0.238170       0.266150
            843       1370.987       1132.220       0.452308       0.431400
            844       1475.454       1266.813       0.461958       0.431400
            845       1511.932       1059.902       0.412119       0.431400
            846       1211.028       1071.583       0.469455       0.431400
            847       1661.726       1075.108       0.392829       0.431400
            848       1580.202       1187.545       0.429066       0.431400
            849       1417.484       1440.410       0.504011       0.431400
            850       1254.623        631.064       0.334660       0.333032
            851       1774.001        670.511       0.274292       0.333032
            852       1780.930        771.787       0.302339       0.333032
            853       1256.660        562.299       0.309132       0.333032
            854       1633.704       1001.388       0.380020       0.333032
            855       1670.168        667.278       0.285473       0.333032
            856       1872.443        669.297       0.263322       0.333032
            857       1714.016        803.296       0.319109       0.333032
            858       1774.083       1054.052       0.372702       0.333032
            859       1591.050        855.315       0.349627       0.333032
            860       1676.272        803.958       0.324147       0.333032
            861       1600.037        861.258       0.349921       0.333032
            862       2240.500        597.558       0.210552       0.266150
            863       2198.465        668.620       0.233205       0.266150
            864       2492.795        631.164       0.202040       0.266150
            865       2112.224        597.558       0.220519       0.266150
            866       1259.008        744.912       0.371727       0.431400
            867       1438.579        889.521       0.382080       0.431400
            868       1493.341       1000.719       0.401241       0.431400
            869       1385.259        935.580       0.403121       0.431400
            870       1379.911       1083.210       0.439771       0.431400
            871       1432.335        586.108       0.290376       0.266150
            872       1885.440        761.190       0.287607       0.266150
            873       2080.893        789.921       0.275156       0.266150
            874       1551.180        834.486       0.349792       0.266150
            875       2146.486        667.540       0.237219       0.266150
            876       1965.177        718.583       0.267752       0.266150
            877       1536.302        814.656       0.346521       0.333032
            878       1318.398        776.350       0.370617       0.333032
            879       1834.296        699.822       0.276160       0.333032
            880        924.280        946.405       0.505913       0.431400
            881       1007.188        817.823       0.448120       0.431400
            882       1023.308        809.370       0.441632       0.431400
            883        988.178        659.308       0.400190       0.431400
            884       1151.830        782.595       0.404562       0.431400
            885       1370.250        808.208       0.371000       0.431400
            886       1125.940        740.053       0.396600       0.431400
            887       1304.609        772.248       0.371835       0.431400
            888        876.035        788.857       0.473819       0.431400
            889       1327.569        835.966       0.386389       0.431400
            890       1024.381        822.048       0.445210       0.431400
            891       1246.203        915.023       0.423382       0.431400
            892       2164.749        705.621       0.245829       0.266150
            893       1595.625        861.410       0.350589       0.333032
            894       2034.373       1039.031       0.338072       0.333032
            895       1783.927       1039.068       0.368073       0.333032
            896       1856.348       1106.091       0.373372       0.333032
            897       1834.016       1160.708       0.387584       0.431400
            898       1469.784       1091.410       0.426133       0.431400
            899       1427.503        986.858       0.408745       0.431400
            900       1385.355        983.235       0.415114       0.431400
