# Supplementary material for: The role of auxiliary domains in modulating CHD4 activity suggests mechanistic commonality between enzyme families
Source: Nat Commun. 2022 Dec 6;13:7524. doi: 10.1038/s41467-022-35002-0 (PMC9726900; doi:10.1038/s41467-022-35002-0)
Supplement: Supplementary file 6 — source data [file 41467_2022_35002_MOESM6_ESM.zip › smFRET_Source_data/figure_7A/A/CHD4(1-1230) 10uM ATP 200ms/09_PATH.dat]

              1       1141.258       4375.098       0.793114       0.848776
              2       1384.000       4578.100       0.767867       0.848776
              3        848.400       4479.713       0.840769       0.848776
              4        796.727       4414.232       0.847106       0.848776
              5        806.986       4523.295       0.848604       0.848776
              6        863.216       4364.658       0.834882       0.848776
              7        743.017       4217.721       0.850221       0.848776
              8        951.251       4026.513       0.808900       0.848776
              9        826.048       4952.248       0.857043       0.848776
             10        843.817       4571.066       0.844167       0.848776
             11        733.852       4493.395       0.859610       0.848776
             12        831.266       4491.842       0.843838       0.848776
             13        774.375       4607.605       0.856117       0.848776
             14       1226.477       5304.132       0.812196       0.848776
             15        729.124       5178.750       0.876584       0.848776
             16       1115.289       4957.073       0.816334       0.848776
             17       1253.154       5300.767       0.808793       0.848776
             18       1042.187       5189.217       0.832752       0.848776
             19       1241.430       5373.767       0.812337       0.848776
             20       1007.891       5167.713       0.836795       0.848776
             21       1280.948       5159.339       0.801104       0.848776
             22       1161.096       5210.857       0.817780       0.848776
             23       1049.358       5269.724       0.833938       0.848776
             24       1259.711       5278.058       0.807318       0.848776
             25       1213.956       5150.997       0.809275       0.848776
             26        781.991       5114.027       0.867370       0.848776
             27       1040.169       5276.503       0.835330       0.848776
             28        996.760       5342.316       0.842759       0.848776
             29        934.490       5126.300       0.845814       0.848776
             30       1019.346       5056.904       0.832241       0.848776
             31       1106.819       5092.150       0.821451       0.848776
             32        933.194       5265.213       0.849446       0.848776
             33        948.889       4423.145       0.823365       0.848776
             34        799.000       4537.100       0.850265       0.848776
             35        868.591       4477.319       0.837522       0.848776
             36        546.857       4424.815       0.890005       0.848776
             37        507.061       4691.575       0.902463       0.848776
             38        596.433       4681.675       0.886999       0.848776
             39        638.394       4929.425       0.885342       0.848776
             40        599.834       4692.325       0.886656       0.848776
             41        628.717       4764.167       0.883417       0.848776
             42        629.817       4460.369       0.876268       0.848776
             43        721.122       4561.890       0.863502       0.848776
             44        923.719       4508.718       0.829962       0.848776
             45        866.889       4410.050       0.835721       0.848776
             46        765.305       4674.590       0.859316       0.848776
             47       1035.858       4573.994       0.815350       0.848776
             48        719.886       4423.200       0.860028       0.848776
             49       1147.277       4352.006       0.791377       0.848776
             50        924.007       4227.359       0.820629       0.848776
             51        963.351       4562.789       0.825674       0.848776
             52       1058.136       4573.252       0.812100       0.848776
             53       1208.938       4424.256       0.785390       0.848776
             54        900.680       4392.740       0.829849       0.848776
             55        977.996       4408.200       0.818425       0.848776
             56       1076.050       4324.887       0.800766       0.848776
             57       1091.042       4252.000       0.795801       0.848776
             58       1097.005       4408.202       0.800733       0.848776
             59        644.514       5402.006       0.893407       0.848776
             60        575.024       5161.486       0.899761       0.848776
             61        766.260       5398.909       0.875711       0.848776
             62        644.538       5085.463       0.887515       0.848776
             63        777.962       5032.312       0.866106       0.848776
             64        937.116       4840.648       0.837806       0.848776
             65       1065.238       4882.510       0.820901       0.848776
             66        945.000       4733.530       0.833584       0.848776
             67        865.695       4994.043       0.852264       0.848776
             68       1216.747       4877.496       0.800345       0.848776
             69        945.647       4871.237       0.837431       0.848776
             70       1090.956       4765.150       0.813706       0.848776
             71        645.440       4482.768       0.874139       0.848776
             72        658.702       4853.296       0.880497       0.848776
             73       1120.622       4604.196       0.804252       0.848776
             74        495.868       4528.136       0.901300       0.848776
             75        922.127       4975.233       0.843637       0.848776
             76        689.500       4226.883       0.859755       0.848776
             77        579.500       3816.550       0.868177       0.848776
             78        658.502       4056.880       0.860350       0.848776
             79        660.535       3872.974       0.854299       0.848776
             80        579.563       3816.552       0.868165       0.848776
             81        606.119       4127.283       0.871948       0.848776
             82        644.745       4061.352       0.862998       0.848776
             83        850.021       4834.754       0.850474       0.848776
             84        643.021       5202.693       0.890001       0.848776
             85        654.298       4646.676       0.876570       0.848776
             86        904.669       4840.491       0.842534       0.848776
             87        865.549       4923.719       0.850491       0.848776
             88        895.445       4443.250       0.832273       0.848776
             89        849.905       4447.193       0.839553       0.848776
             90       1005.609       4507.064       0.817582       0.848776
             91        885.378       4313.929       0.829712       0.848776
             92        783.382       5525.317       0.875825       0.848776
             93        946.863       4511.111       0.826518       0.848776
             94        822.500       4652.249       0.849765       0.848776
             95        878.620       4510.637       0.836968       0.848776
             96       1174.116       4109.862       0.777797       0.848776
             97        808.037       4270.605       0.840895       0.848776
             98        910.318       4573.967       0.834013       0.848776
             99        944.298       4273.472       0.819023       0.848776
            100        879.757       4210.205       0.827158       0.848776
            101        879.002       4327.189       0.831162       0.848776
            102        786.500       4633.100       0.854879       0.848776
            103        911.838       4419.026       0.828951       0.848776
            104        864.179       4319.971       0.833304       0.848776
            105        919.643       5132.243       0.848040       0.848776
            106        855.184       4280.509       0.833482       0.848776
            107        810.061       4000.548       0.831609       0.848776
            108        798.303       3829.318       0.827492       0.848776
            109        910.500       3900.450       0.810744       0.848776
            110        828.251       4066.452       0.830786       0.848776
            111        834.783       3881.044       0.822983       0.848776
            112        808.331       4211.577       0.838975       0.848776
            113       1173.035       4590.360       0.796468       0.848776
            114        838.498       3814.650       0.819800       0.848776
            115       1237.500       4870.250       0.797389       0.848776
            116       1126.365       4880.981       0.812502       0.848776
            117       1129.406       4868.335       0.811695       0.848776
            118       1192.487       5093.250       0.810287       0.848776
            119       1493.280       4396.344       0.746456       0.848776
            120       1073.053       3811.480       0.780316       0.848776
            121       1287.528       4906.315       0.792128       0.848776
            122        930.475       4911.100       0.840715       0.848776
            123        833.958       4958.094       0.856017       0.848776
            124        949.531       4906.550       0.837856       0.848776
            125        737.278       4766.830       0.866049       0.848776
            126       1096.162       4586.050       0.807089       0.848776
            127       1138.240       4621.802       0.802390       0.848776
            128        772.672       4771.124       0.860624       0.848776
            129        663.913       4521.132       0.871956       0.848776
            130        766.542       4538.604       0.855510       0.848776
            131        661.831       4797.408       0.878769       0.848776
            132        776.235       4450.079       0.851476       0.848776
            133        689.322       4874.310       0.876102       0.848776
            134        775.640       4493.958       0.852809       0.848776
            135        605.562       4556.809       0.882697       0.848776
            136        649.302       4518.049       0.874345       0.848776
            137        593.061       4560.033       0.884912       0.848776
            138        575.584       4570.850       0.888159       0.848776
            139        762.752       4540.102       0.856162       0.848776
            140        782.437       4460.029       0.850750       0.848776
            141        876.931       4500.914       0.836936       0.848776
            142        891.754       4517.199       0.835134       0.848776
            143        733.097       4918.202       0.870278       0.848776
            144        853.739       4482.944       0.840024       0.848776
            145        822.141       4709.523       0.851375       0.848776
            146        477.500       5776.250       0.923646       0.848776
            147        829.907       4854.103       0.853993       0.848776
            148        915.390       4847.535       0.841159       0.848776
            149        922.522       4876.222       0.840910       0.848776
            150        870.075       4646.677       0.842285       0.848776
            151        832.750       4608.475       0.846955       0.848776
            152        930.669       4806.380       0.837779       0.848776
            153        863.907       4810.637       0.847757       0.848776
            154        783.076       4791.875       0.859537       0.848776
            155        896.622       4825.835       0.843315       0.848776
            156        932.449       4857.140       0.838944       0.848776
            157        593.000       4263.700       0.877901       0.848776
            158        832.757       4255.315       0.836332       0.848776
            159        673.015       4206.200       0.862065       0.848776
            160        706.469       4256.800       0.857661       0.848776
            161        846.213       4747.008       0.848707       0.848776
            162        546.504       5645.350       0.911738       0.848776
            163        831.002       5307.390       0.864622       0.848776
            164        639.851       5688.288       0.898888       0.848776
            165        688.663       4754.205       0.873474       0.848776
            166        778.570       4703.988       0.857991       0.848776
            167       1429.243       4727.186       0.767845       0.848776
            168        937.425       5272.617       0.849047       0.848776
            169        819.066       4744.359       0.852777       0.848776
            170        815.637       4780.531       0.854251       0.848776
            171        907.750       4806.717       0.841149       0.848776
            172        702.399       4483.576       0.864558       0.848776
            173        867.967       4788.498       0.846553       0.848776
            174        999.863       4816.248       0.828087       0.848776
            175        805.610       4382.188       0.844711       0.848776
            176        498.001       4757.700       0.905246       0.848776
            177        647.068       4794.997       0.881099       0.848776
            178        655.150       4801.433       0.879934       0.848776
            179        517.805       4777.802       0.902220       0.848776
            180        555.392       4890.645       0.898019       0.848776
            181        764.609       4494.897       0.854623       0.848776
            182        572.797       4999.038       0.897198       0.848776
            183        753.962       4638.863       0.860192       0.848776
            184        630.443       4575.033       0.878889       0.848776
            185        667.817       4526.642       0.871437       0.848776
            186        664.430       4516.950       0.871766       0.848776
            187        710.988       4693.550       0.868446       0.848776
            188        773.003       4605.050       0.856267       0.848776
            189        621.967       4597.047       0.880827       0.848776
            190        745.568       4550.558       0.859224       0.848776
            191        647.290       4797.684       0.881122       0.848776
            192        608.309       4608.094       0.883385       0.848776
            193        656.622       4577.621       0.874553       0.848776
            194        685.155       4523.025       0.868446       0.848776
            195        661.576       4630.183       0.874980       0.848776
            196        775.501       4622.450       0.856334       0.848776
            197        569.774       4235.850       0.881436       0.848776
            198        721.783       4375.818       0.858407       0.848776
            199        918.500       4323.150       0.824769       0.848776
            200        747.116       4189.331       0.848653       0.848776
            201        992.885       3691.105       0.788026       0.848776
            202        975.619       4093.105       0.807522       0.848776
            203        827.166       3751.654       0.819350       0.848776
            204        985.433       4165.616       0.808693       0.848776
            205        834.820       4269.436       0.836446       0.848776
            206        570.666       4435.698       0.886012       0.848776
            207        475.884       4742.800       0.908811       0.848776
            208        519.589       4391.138       0.894193       0.848776
            209        676.856       4297.022       0.863918       0.848776
            210        533.500       4290.650       0.889411       0.848776
            211        548.750       4275.125       0.886243       0.848776
            212        571.773       4368.368       0.884260       0.848776
            213        516.751       4280.300       0.892277       0.848776
            214        812.735       4620.972       0.850427       0.848776
            215        700.792       4797.587       0.872546       0.848776
            216        907.333       4947.100       0.845018       0.848776
            217        650.771       4586.874       0.875751       0.848776
            218        879.000       4678.316       0.841830       0.848776
            219        830.052       4161.586       0.833712       0.848776
            220        844.909       4162.291       0.831261       0.848776
            221        984.138       4460.102       0.819233       0.848776
            222        800.182       4076.683       0.835923       0.848776
            223        946.668       4367.715       0.821867       0.848776
            224        964.330       4450.831       0.821920       0.848776
            225       1108.778       4266.100       0.793711       0.848776
            226        799.932       4451.896       0.847685       0.848776
            227       1329.550       4599.555       0.775759       0.848776
            228        700.474       4168.335       0.856130       0.848776
            229       1057.332       4552.501       0.811522       0.848776
            230        696.780       4088.504       0.854391       0.848776
            231        746.340       4230.335       0.850032       0.848776
            232        655.673       4360.891       0.869298       0.848776
            233        637.010       4144.805       0.866785       0.848776
            234        636.213       3793.285       0.856369       0.848776
            235        534.931       3881.902       0.878888       0.848776
            236        664.000       3837.600       0.852497       0.848776
            237        608.547       3805.060       0.862120       0.848776
            238        617.005       3781.612       0.859728       0.848776
            239        670.091       4441.285       0.868902       0.848776
            240        765.957       4103.964       0.842717       0.848776
            241        592.224       4481.081       0.883267       0.848776
            242        753.405       4252.425       0.849495       0.848776
            243        631.000       4375.733       0.873970       0.848776
            244        732.418       4351.590       0.855937       0.848776
            245        643.628       4408.888       0.872612       0.848776
            246        684.446       4338.719       0.863742       0.848776
            247        753.895       4252.492       0.849413       0.848776
            248        632.349       4257.130       0.870672       0.848776
            249        964.763       4871.270       0.834689       0.848776
            250        639.859       4275.308       0.869819       0.848776
            251        614.468       4528.025       0.880512       0.848776
            252        644.530       4383.033       0.871801       0.848776
            253        684.026       4338.735       0.863815       0.848776
            254        663.893       3989.895       0.857343       0.848776
            255        747.948       3751.539       0.833770       0.848776
            256        298.772       4529.300       0.938118       0.848776
            257        671.859       4315.654       0.865292       0.848776
            258        694.300       4302.714       0.861057       0.848776
            259        557.740       4696.143       0.893842       0.848776
            260        198.608       4542.080       0.958106       0.848776
            261        539.213       4970.806       0.902140       0.848776
            262        790.384       5394.212       0.872201       0.848776
            263        504.167        654.019       0.564692       0.355545
            264       1569.557        638.170       0.289062       0.276161
            265       2427.449        630.234       0.206115       0.276161
            266       1237.811        587.924       0.322020       0.276161
            267       2298.529        617.652       0.211802       0.168385
            268       3816.579        690.186       0.153144       0.168385
            269       3789.277        422.801       0.100378       0.168385
            270       3706.313        410.664       0.099749       0.168385
            271       3682.880        657.800       0.151543       0.168385
            272       3994.230        548.950       0.120829       0.168385
            273       3563.807        619.600       0.148109       0.168385
            274       4041.345        265.385       0.061621       0.065946
            275       3847.780        220.900       0.054293       0.065946
            276       4039.294        318.276       0.073040       0.065946
            277       4004.478        265.463       0.062170       0.065946
            278       3898.744        226.789       0.054972       0.065946
            279       3759.256        236.985       0.059302       0.065946
            280       3985.636        212.882       0.050704       0.065946
            281       4344.276        134.766       0.030088       0.065946
            282       3944.701        192.691       0.046573       0.065946
            283       3828.872        579.121       0.131380       0.065946
            284       4152.127        602.360       0.126693       0.065946
            285       3837.905        611.394       0.137414       0.065946
            286       3676.628        615.410       0.143384       0.065946
            287       4097.543        545.927       0.117569       0.065946
            288       3738.799        398.101       0.096232       0.065946
            289       3742.401        531.193       0.124297       0.065946
            290       4167.825        412.282       0.090016       0.065946
            291       3800.020        439.837       0.103739       0.065946
            292       3842.708        540.871       0.123386       0.065946
            293       4025.502        283.183       0.065724       0.065946
            294       4107.096        316.375       0.071522       0.065946
            295       3761.696        348.709       0.084836       0.065946
            296       3931.230        303.818       0.071739       0.065946
            297       4375.872        364.022       0.076800       0.065946
            298       4108.800        384.128       0.085496       0.065946
            299       4142.403        217.483       0.049883       0.065946
            300       4289.356        404.750       0.086225       0.065946
            301       4066.817        402.236       0.090005       0.065946
            302       4319.635        210.100       0.046382       0.065946
            303       4100.722        298.101       0.067768       0.065946
            304       3805.640        337.400       0.081438       0.065946
            305       3957.125        362.413       0.083901       0.065946
            306       3758.340        302.081       0.074396       0.065946
            307       4039.826        278.399       0.064471       0.065946
            308       3734.124        279.717       0.069688       0.065946
            309       3989.515        241.303       0.057035       0.065946
            310       3960.118        385.375       0.088684       0.065946
            311       3668.742        135.100       0.035517       0.065946
            312       3613.538        221.231       0.057691       0.065946
            313       3591.814        120.600       0.032486       0.065946
            314       3731.491        117.555       0.030541       0.065946
            315       3530.606        127.999       0.034986       0.065946
            316       3631.342        155.950       0.041177       0.065946
            317       3734.791        118.829       0.030836       0.065946
            318       3768.575         94.088       0.024358       0.065946
            319       3713.247        185.500       0.047579       0.065946
            320       3684.269        215.946       0.055368       0.065946
            321       3577.402        322.300       0.082647       0.065946
            322       3038.182        189.659       0.058757       0.065946
            323       3888.275        294.593       0.070429       0.065946
            324       3964.468        286.982       0.067502       0.065946
            325       3745.917        194.480       0.049355       0.065946
            326       3824.445        119.019       0.030181       0.065946
            327       4090.814         81.899       0.019627       0.065946
            328       3583.566        229.640       0.060222       0.065946
            329       3813.762        183.113       0.045814       0.065946
            330       3584.566          9.748       0.002712       0.065946
            331       3854.882        158.212       0.039424       0.065946
            332       3715.493        195.491       0.049985       0.065946
            333       3520.608        103.987       0.028689       0.065946
            334       3461.568        508.335       0.128047       0.065946
            335       3722.300        443.001       0.106355       0.065946
            336       3509.096        335.781       0.087332       0.065946
            337       3570.213        442.783       0.110337       0.065946
            338       4109.781        278.740       0.063516       0.065946
            339       3653.632         62.950       0.016938       0.065946
            340       4314.741        362.525       0.077508       0.065946
            341       3978.152        392.625       0.089830       0.065946
            342       4406.550         17.525       0.003961       0.065946
            343       4604.000        171.100       0.035832       0.065946
            344       4167.986        360.348       0.079576       0.065946
            345       4173.377        305.721       0.068255       0.065946
            346       4182.085       -179.707      -0.044900       0.065946
            347       4292.138         41.840       0.009654       0.065946
            348       3940.998       -120.804      -0.031623       0.065946
            349       4299.934       -259.750      -0.064292       0.065946
            350       4367.774         42.451       0.009626       0.065946
            351       4442.479         95.312       0.021004       0.065946
            352       4157.893          2.500       0.000601       0.065946
            353       4000.772        -38.317      -0.009670       0.065946
            354       4189.799        -30.846      -0.007417       0.065946
            355       3992.538        471.250       0.105572       0.065946
            356       4477.833        205.717       0.043923       0.065946
            357       4536.476        161.583       0.034394       0.065946
            358       4365.606        141.556       0.031407       0.065946
            359       4443.049        322.887       0.067749       0.065946
            360       4843.791        -93.198      -0.019618       0.065946
            361       5028.072        -40.807      -0.008182       0.065946
            362       4833.321         62.807       0.012828       0.065946
            363       4793.567        150.711       0.030482       0.065946
            364       5040.040        -41.150      -0.008232       0.065946
            365       4401.488       -109.600      -0.025537       0.065946
            366       4441.062        275.206       0.058353       0.065946
            367       4525.989        185.875       0.039448       0.065946
            368       4548.922        153.536       0.032650       0.065946
            369       4523.743        214.889       0.045348       0.065946
            370       4849.972        181.365       0.036047       0.065946
            371       4807.719         84.581       0.017289       0.065946
            372       4454.899        255.058       0.054153       0.065946
            373       4439.801        404.196       0.083443       0.065946
            374       4277.233        257.924       0.056872       0.065946
            375       4271.047        378.183       0.081343       0.065946
            376       4651.456        411.000       0.081186       0.065946
            377       4571.764        179.400       0.037759       0.065946
            378       4532.487        280.183       0.058218       0.065946
            379       4517.607        218.850       0.046205       0.065946
            380       4508.397        286.037       0.059660       0.065946
            381       4369.612        302.711       0.064788       0.065946
            382       4483.768        179.400       0.038472       0.065946
            383       4704.864        353.249       0.069838       0.065946
            384       4493.110        384.317       0.078795       0.065946
            385       4610.466        374.276       0.075084       0.065946
            386       5141.766        282.946       0.052159       0.065946
            387       4503.484        387.833       0.079290       0.065946
            388       4149.210        344.581       0.076679       0.065946
            389       4689.269        344.588       0.068454       0.065946
            390       4811.000        361.650       0.069916       0.065946
            391       3785.785        389.614       0.093312       0.065946
            392       4225.318        213.750       0.048152       0.065946
            393       3661.552        398.431       0.098136       0.065946
            394       3599.641        303.675       0.077799       0.065946
            395       4083.381        386.283       0.086423       0.065946
            396       3473.738        369.926       0.096243       0.065946
            397       3169.937        356.764       0.101161       0.065946
            398       3440.262        326.325       0.086637       0.065946
            399       3556.630        496.594       0.122518       0.168385
            400       3448.979        572.725       0.142409       0.168385
            401       3642.463        608.701       0.143184       0.168385
            402       4297.489        605.136       0.123431       0.168385
            403       3211.000        721.523       0.183476       0.168385
            404       3437.470        527.774       0.133100       0.168385
            405       3822.316        416.265       0.098209       0.065946
            406       3470.027        326.428       0.085982       0.065946
            407       3611.752        567.855       0.135863       0.065946
            408       3613.759        220.796       0.057581       0.065946
            409       3465.722        214.084       0.058178       0.065946
            410       3570.695        199.277       0.052859       0.065946
            411       3595.252        319.600       0.081638       0.065946
            412       3491.167        293.413       0.077528       0.065946
            413       3505.290        334.483       0.087110       0.065946
            414       3816.120        335.590       0.080832       0.065946
            415       3707.154        230.699       0.058585       0.065946
            416       3702.723        185.161       0.047625       0.065946
            417       3626.558         45.700       0.012445       0.065946
            418       3976.037        240.900       0.057127       0.065946
            419       4160.097        289.703       0.065105       0.065946
            420       4119.019        435.500       0.095619       0.065946
            421       3721.766        247.548       0.062365       0.065946
            422       4156.340        350.066       0.077682       0.065946
            423       3903.500        367.036       0.085946       0.065946
            424       4173.577        313.074       0.069779       0.065946
            425       4639.496        264.588       0.053953       0.065946
            426       4086.841        281.735       0.064491       0.065946
            427       4032.269        270.832       0.062939       0.065946
            428       3968.183        226.118       0.053911       0.065946
            429       3912.537        350.073       0.082126       0.065946
            430       3833.533        113.394       0.028730       0.065946
            431       4082.665         64.851       0.015636       0.065946
            432       3990.317        358.195       0.082372       0.065946
            433       4125.886        289.048       0.065471       0.065946
            434       4303.495        225.159       0.049719       0.065946
            435       4110.405        577.600       0.123208       0.065946
            436       4008.111        215.212       0.050958       0.065946
            437       4055.973        142.448       0.033929       0.065946
            438       3993.739        695.875       0.148386       0.168385
            439       4022.299        503.288       0.111210       0.168385
            440       4242.182        602.500       0.124363       0.168385
            441       4257.304        729.581       0.146300       0.168385
            442       4291.932        708.200       0.141636       0.168385
            443       4001.510        695.504       0.148074       0.168385
            444       4202.350        314.178       0.069562       0.065946
            445       4059.825        618.974       0.132293       0.065946
            446       3813.580        398.636       0.094638       0.065946
            447       3823.753        116.940       0.029675       0.065946
            448       3952.129        503.287       0.112961       0.065946
            449       3952.330        460.348       0.104324       0.065946
            450       3815.680        291.200       0.070905       0.065946
            451       3751.110        383.081       0.092662       0.065946
            452       3823.985        405.634       0.095903       0.065946
            453       3960.218        473.213       0.106737       0.065946
            454       3864.272        522.870       0.119182       0.065946
            455       3815.820        461.650       0.107926       0.065946
            456       3781.505        412.728       0.098404       0.065946
            457       3860.622        432.600       0.100763       0.065946
            458       3839.674        368.904       0.087655       0.065946
            459       3855.193        288.524       0.069629       0.065946
            460       3941.471         95.882       0.023749       0.065946
            461       3880.301        390.604       0.091457       0.065946
            462       4144.342        238.834       0.054489       0.065946
            463       4270.917        144.448       0.032715       0.065946
            464       4323.828        183.703       0.040755       0.065946
            465       4415.214         -5.532      -0.001255       0.065946
            466       4225.511        108.610       0.025059       0.065946
            467       4266.157        -60.500      -0.014385       0.065946
            468       4378.362         49.696       0.011223       0.065946
            469       4596.739        127.515       0.026992       0.065946
            470       4043.515         44.451       0.010874       0.065946
            471       4296.779        118.611       0.026863       0.065946
            472       4117.138        202.236       0.046821       0.065946
            473       3965.478        104.759       0.025738       0.065946
            474       3932.228         -3.365      -0.000857       0.065946
            475       3974.890        115.797       0.028307       0.065946
            476       4076.362        125.222       0.029803       0.065946
            477       3744.105        136.102       0.035076       0.065946
            478       3895.664         79.900       0.020098       0.065946
            479       3826.832        303.191       0.073411       0.065946
            480       3773.271        376.957       0.090828       0.065946
            481       3836.000        348.775       0.083344       0.065946
            482       3828.000        303.200       0.073393       0.065946
            483       3750.434        265.216       0.066046       0.065946
            484       3930.973        751.882       0.160561       0.065946
            485       3523.130        261.775       0.069163       0.065946
            486       3723.796        297.953       0.074085       0.065946
            487       4008.262        370.062       0.084521       0.065946
            488       3800.641        370.677       0.088863       0.065946
            489       3761.198        290.825       0.071773       0.065946
            490       4422.234        231.171       0.049678       0.065946
            491       3545.000        252.916       0.066593       0.065946
            492       3764.712        574.648       0.132427       0.065946
            493       3267.290        463.626       0.124266       0.065946
            494       3405.084        463.862       0.119894       0.065946
            495       3489.717        511.317       0.127796       0.065946
            496       3559.126        472.975       0.117302       0.065946
            497       3629.250        464.281       0.113418       0.065946
            498       3413.267        414.197       0.108217       0.065946
            499       3559.426        426.863       0.107083       0.065946
            500       3773.527        353.649       0.085688       0.065946
            501       3623.584        477.071       0.116340       0.065946
            502       3720.696        382.882       0.093305       0.065946
            503       4257.604        338.856       0.073721       0.065946
            504       3517.531        571.013       0.139662       0.168385
            505       3673.497        793.943       0.177718       0.168385
            506       3566.000        671.896       0.158545       0.168385
            507       3852.571        763.853       0.165464       0.168385
            508       3634.500        794.650       0.179414       0.168385
            509       3760.832        362.688       0.087956       0.065946
            510       3745.121        295.295       0.073085       0.065946
            511       3943.008        378.437       0.087572       0.065946
            512       3361.529        254.603       0.070408       0.065946
            513       3936.151        333.017       0.078005       0.065946
            514       3820.652        157.203       0.039520       0.065946
            515       3727.089        395.685       0.095975       0.065946
            516       3971.046        276.347       0.065063       0.065946
            517       4173.166        414.783       0.090407       0.065946
            518       4295.770        437.302       0.092393       0.065946
            519       3697.046        442.800       0.106960       0.065946
            520       3215.263        322.565       0.091176       0.065946
            521       3384.269        357.025       0.095428       0.065946
            522       3281.607        415.220       0.112318       0.065946
            523       3149.773        355.208       0.101344       0.065946
            524       3799.500        382.719       0.091511       0.065946
            525       3596.718        376.342       0.094723       0.065946
            526       3633.042        197.476       0.051553       0.065946
            527       3707.737        588.875       0.137056       0.168385
            528       3525.129        941.037       0.210704       0.168385
            529       2883.308        613.550       0.175458       0.168385
            530       3707.827        620.584       0.143375       0.168385
            531       3406.658        616.013       0.153135       0.168385
            532       2405.020        383.252       0.137451       0.168385
            533       2485.343        545.751       0.180051       0.168385
            534       2337.149       1439.973       0.381235       0.355545
            535       2424.823       1132.180       0.318296       0.355545
            536       2435.667       1246.547       0.338532       0.355545
            537       2327.364       1378.309       0.371946       0.355545
            538       2514.509       1007.656       0.286090       0.355545
            539       2340.565       1443.528       0.381473       0.355545
            540       2373.279       1426.328       0.375388       0.355545
            541       2325.059       1407.188       0.377035       0.355545
            542       3013.380       1428.872       0.321655       0.355545
            543       2610.037       1461.218       0.358911       0.355545
            544       2399.015       1244.933       0.341644       0.355545
            545       2583.547       1445.712       0.358803       0.355545
            546       2415.008       1369.567       0.361881       0.355545
            547       2307.062       1465.532       0.388468       0.355545
            548       2478.463       1002.513       0.287998       0.276161
            549       2835.531       1036.917       0.267768       0.276161
            550       2818.457       1072.511       0.275641       0.276161
            551       2634.617       1103.058       0.295119       0.276161
            552       2725.837       1036.486       0.275491       0.276161
            553       2826.358        898.150       0.241146       0.276161
            554       2622.865        957.800       0.267492       0.276161
            555       2847.397        830.646       0.225839       0.276161
            556       2703.889        902.689       0.250290       0.276161
            557       2764.100       1033.446       0.272135       0.276161
            558       3011.357        749.894       0.199373       0.168385
            559       3024.260        752.741       0.199296       0.168385
            560       2904.283        924.208       0.241403       0.168385
            561       3020.926        746.376       0.198119       0.168385
            562       2982.559        733.117       0.197304       0.168385
            563       3131.474        782.013       0.199825       0.168385
            564       3040.037        836.092       0.215703       0.168385
            565       2359.577        981.302       0.293726       0.276161
            566       2972.466       1062.350       0.263296       0.276161
            567       2939.570        211.875       0.067231       0.065946
            568       3065.289        410.700       0.118153       0.065946
            569       3554.982        302.500       0.078419       0.065946
            570       2820.932        108.125       0.036915       0.065946
            571       2983.932         59.050       0.019405       0.065946
            572       3215.363        149.126       0.044323       0.065946
            573       3098.500         68.650       0.021676       0.065946
            574       2857.585        241.197       0.077836       0.065946
            575       3617.151        209.056       0.054638       0.065946
            576       3684.974        104.056       0.027463       0.065946
            577       3775.500        274.109       0.067688       0.065946
            578       3932.495        200.052       0.048409       0.065946
            579       3232.587        159.585       0.047045       0.065946
            580       4014.383        331.527       0.076285       0.065946
            581       4013.183        319.678       0.073780       0.065946
            582       4062.429        234.775       0.054634       0.065946
            583       3982.107        495.103       0.110583       0.065946
            584       3981.448        430.897       0.097657       0.065946
            585       3751.342        283.289       0.070214       0.065946
            586       4511.857        431.910       0.087365       0.065946
            587       3859.004        331.025       0.079003       0.065946
            588       4637.920        348.131       0.069821       0.065946
            589       3133.500       1226.105       0.281242       0.276161
            590       2665.781       1266.646       0.322103       0.276161
            591       2640.932       1162.041       0.305561       0.276161
            592       2973.334       1167.903       0.282018       0.276161
            593       2721.548       1267.775       0.317792       0.276161
            594       2279.016       1333.856       0.369195       0.276161
            595       2688.746        973.038       0.265728       0.276161
            596       2974.036        511.993       0.146870       0.168385
            597       2538.348        759.634       0.230333       0.168385
            598       2452.626        538.933       0.180151       0.168385
            599       2469.393        396.600       0.138381       0.168385
            600       2664.251        524.230       0.164414       0.168385
            601       2572.814        435.065       0.144642       0.168385
            602       2547.323        458.941       0.152662       0.168385
            603       2569.344       1156.685       0.310434       0.276161
            604       2924.424       1367.946       0.318692       0.276161
            605       2972.049       1361.141       0.314120       0.276161
            606       2528.148       1189.307       0.319925       0.276161
            607       2847.566       1073.890       0.273850       0.276161
            608       2715.122       1218.969       0.309848       0.276161
            609       3028.986       1222.600       0.287563       0.276161
            610       2696.031       1562.978       0.366982       0.276161
            611       3046.500       1357.866       0.308300       0.276161
            612       2962.512       1355.325       0.313890       0.276161
            613       2588.500       1407.117       0.352165       0.276161
            614       2953.319       1360.688       0.315412       0.276161
            615       2688.890       1275.174       0.321684       0.276161
            616       2985.930        598.166       0.166894       0.168385
            617       3042.230       1555.951       0.338384       0.355545
            618       2749.467       1391.567       0.336043       0.355545
            619       2553.948       1966.953       0.435080       0.355545
            620       2725.858       1563.524       0.364510       0.355545
            621       3007.296        355.652       0.105756       0.065946
            622       3156.000         90.588       0.027902       0.065946
            623       3489.689         76.600       0.021479       0.065946
            624       3227.818         95.401       0.028708       0.065946
            625       3156.073         89.440       0.027558       0.065946
            626       3471.652         76.585       0.021584       0.065946
            627       3061.645        577.200       0.158622       0.168385
            628       3056.732        657.550       0.177033       0.168385
            629       3004.739        640.950       0.175810       0.168385
            630       2920.025        659.536       0.184251       0.168385
            631       3251.560        587.029       0.152928       0.168385
            632       3036.679        600.338       0.165063       0.168385
            633       3093.040        579.948       0.157895       0.168385
            634       3285.211        587.050       0.151604       0.168385
            635       3102.490        575.179       0.156398       0.168385
            636       2693.745        684.211       0.202552       0.168385
            637       2590.857        735.332       0.221073       0.168385
            638       2792.403        611.887       0.179740       0.168385
            639       2987.308        452.567       0.131565       0.168385
            640       2506.613        757.117       0.231979       0.168385
            641       3342.751        497.095       0.129457       0.168385
            642       3448.841        239.424       0.064915       0.065946
            643       3370.417        332.982       0.089913       0.065946
            644       3939.471        317.562       0.074597       0.065946
            645       4103.295        264.300       0.060514       0.065946
            646       4431.226        279.800       0.059393       0.065946
            647       3436.125        360.888       0.095045       0.065946
            648       2835.229        987.730       0.258368       0.276161
            649       2840.182       1006.127       0.261583       0.276161
            650       2920.840       1089.800       0.271727       0.276161
            651       2844.734       1066.689       0.272711       0.276161
            652       2976.482        922.885       0.236676       0.276161
            653       2958.895       1061.976       0.264116       0.276161
            654       3368.887        754.503       0.182981       0.168385
            655       3015.173        802.478       0.210202       0.168385
            656       2913.129        982.946       0.252291       0.168385
            657       3047.156        685.686       0.183690       0.168385
            658       3445.041        555.342       0.138822       0.168385
            659       3513.585        544.321       0.134138       0.168385
            660       3532.547        695.093       0.164416       0.168385
            661       3333.975        520.953       0.135140       0.168385
            662       3517.234        482.000       0.120523       0.168385
            663       3394.057        817.447       0.194099       0.168385
            664       3408.951        703.250       0.171015       0.168385
            665       3624.169        653.453       0.152761       0.168385
            666       3376.804        498.866       0.128717       0.168385
            667       3404.073        501.914       0.128499       0.168385
            668       3380.486        608.309       0.152504       0.168385
            669       3343.733        506.194       0.131482       0.168385
            670       3422.089        531.749       0.134489       0.168385
            671       3256.968        576.767       0.150445       0.168385
            672       3521.994        408.207       0.103864       0.168385
            673       3244.176        345.704       0.096300       0.168385
            674       3180.530        584.075       0.155149       0.168385
            675       3398.624        544.050       0.137990       0.168385
            676       3153.605        645.200       0.169843       0.168385
            677       3375.655        505.658       0.130280       0.168385
            678       3236.076        534.929       0.141853       0.168385
            679       3191.971        481.775       0.131140       0.168385
            680       3202.083        471.032       0.128238       0.168385
            681       2945.896        417.125       0.124033       0.168385
            682       3836.455        439.920       0.102872       0.168385
            683       3046.289        509.189       0.143212       0.168385
            684       3044.180        332.168       0.098381       0.168385
            685       2937.541        559.909       0.160091       0.168385
            686       3119.063        646.813       0.171756       0.168385
            687       3244.257        527.324       0.139815       0.168385
            688       3125.328        587.425       0.158218       0.168385
            689       3079.794        671.836       0.179078       0.168385
            690       3393.164        456.300       0.118536       0.168385
            691       3220.885        485.434       0.130975       0.168385
            692       3058.917        567.948       0.156595       0.168385
            693       3126.141        560.099       0.151943       0.168385
            694       3075.134        430.704       0.122853       0.168385
            695       3740.615        322.653       0.079407       0.168385
            696       3312.428        364.300       0.099083       0.168385
            697       3133.406        582.167       0.156683       0.168385
            698       3264.246        608.819       0.157193       0.168385
            699       2608.299        624.168       0.193093       0.168385
            700       3043.430        509.776       0.143469       0.168385
            701       3062.083        442.695       0.126312       0.168385
            702       3159.455        487.714       0.133724       0.168385
            703       3044.904        484.959       0.137388       0.168385
            704       3136.032        588.571       0.158023       0.168385
            705       3231.215        576.111       0.151317       0.168385
            706       3237.948        843.969       0.206758       0.168385
            707       3210.986        797.518       0.198957       0.168385
            708       2958.123        850.089       0.223225       0.168385
            709       3097.242        921.970       0.229391       0.168385
            710       3188.916        564.900       0.150487       0.168385
            711       3274.678        546.125       0.142935       0.168385
            712       3004.196        490.756       0.140419       0.168385
            713       3349.548        563.533       0.144013       0.168385
            714       3276.235        501.584       0.132771       0.168385
            715       3022.863        523.650       0.147652       0.168385
            716       2688.815        323.638       0.107433       0.168385
            717       2776.118        978.608       0.260634       0.276161
            718       2716.948        878.498       0.244336       0.276161
            719       3045.980       1008.754       0.248784       0.276161
            720       2760.505        748.050       0.213207       0.276161
            721       3093.348        735.923       0.192184       0.276161
            722       2869.732       1253.078       0.303938       0.276161
            723       2888.256        930.149       0.243596       0.276161
            724       3134.724       1177.095       0.272993       0.276161
            725       2858.573        521.617       0.154316       0.168385
            726       3032.440        314.908       0.094077       0.168385
            727       2770.598        518.285       0.157587       0.168385
            728       3350.690        319.419       0.087033       0.168385
            729       2549.270        329.218       0.114372       0.168385
            730       2604.381        553.100       0.175171       0.168385
            731       3075.146        729.157       0.191667       0.168385
            732       3016.388        521.620       0.147433       0.168385
            733       2690.010        711.500       0.209172       0.168385
            734       2746.144        814.550       0.228762       0.168385
            735       2667.787        705.572       0.209160       0.168385
            736       2972.063        703.571       0.191415       0.168385
            737       3099.448        767.143       0.198403       0.168385
            738       2760.343        744.875       0.212505       0.168385
            739       2608.555        731.182       0.218934       0.168385
            740       2628.924        698.088       0.209824       0.168385
            741       3062.742        820.050       0.211201       0.168385
            742       3764.313        540.860       0.125630       0.168385
            743       3401.734        451.600       0.117197       0.168385
            744       3282.689        565.886       0.147038       0.168385
            745       3052.576        458.174       0.130506       0.168385
            746       3206.451        476.211       0.129312       0.168385
            747       3248.366        632.400       0.162958       0.168385
            748       2982.540        609.275       0.169629       0.168385
            749       3293.310        770.430       0.189586       0.168385
            750       3373.247        570.575       0.144676       0.168385
            751       2661.640        569.100       0.176152       0.168385
            752       2758.857        642.850       0.188979       0.168385
            753       2895.873        684.811       0.191251       0.168385
            754       3208.231        602.150       0.158029       0.168385
            755       2860.218        649.738       0.185113       0.168385
            756       2644.963        477.418       0.152902       0.168385
            757       2522.204        665.573       0.208789       0.168385
            758       3166.411        604.925       0.160401       0.168385
            759       2925.582        616.048       0.173945       0.168385
            760       3075.098        291.965       0.086712       0.065946
            761       3101.249        355.561       0.102858       0.065946
            762       3514.945        179.911       0.048692       0.065946
            763       2930.641        324.130       0.099586       0.065946
            764       3389.437        282.089       0.076832       0.065946
            765       3359.815       1004.050       0.230083       0.168385
            766       3150.200        678.554       0.177226       0.168385
            767       3285.823        679.900       0.171444       0.168385
            768       3158.631        765.100       0.194993       0.168385
            769       3354.458        972.013       0.224666       0.168385
            770       3151.313        824.147       0.207309       0.168385
            771       3292.608        694.236       0.174132       0.168385
            772       3754.615         67.041       0.017542       0.065946
            773       2572.474        583.789       0.184962       0.168385
            774       2804.679        730.700       0.206682       0.168385
            775       3191.208        656.012       0.170516       0.168385
            776       2433.632        514.405       0.174491       0.168385
            777       2786.830        654.199       0.190117       0.168385
            778       2730.284        600.776       0.180356       0.168385
            779       2635.413        513.657       0.163114       0.168385
            780       2893.641        782.436       0.212845       0.168385
            781       2593.989        601.464       0.188225       0.168385
            782       2541.060        699.100       0.215761       0.168385
            783       3439.411        498.824       0.126662       0.168385
            784       3324.225        514.581       0.134047       0.168385
            785       3072.681        647.623       0.174078       0.168385
            786       3228.978        777.200       0.194000       0.168385
            787       3200.090        627.687       0.163982       0.168385
            788       3228.927        652.044       0.168011       0.168385
            789       3379.194        515.533       0.132367       0.168385
            790       3300.689        622.832       0.158743       0.168385
            791       3206.263        775.782       0.194820       0.168385
            792       3184.945        905.446       0.221359       0.168385
            793       3020.005        651.028       0.177342       0.168385
            794       3083.174        777.738       0.201439       0.168385
            795       3022.063        589.900       0.163318       0.168385
            796       3152.407        697.786       0.181234       0.168385
            797       3158.038        681.407       0.177475       0.168385
            798       3139.220        584.143       0.156886       0.168385
            799       3182.465        766.990       0.194202       0.168385
            800       3236.289        741.609       0.186432       0.168385
            801       3128.851        643.928       0.170677       0.168385
            802       3143.109        743.812       0.191363       0.168385
            803       3530.939        712.642       0.167934       0.168385
            804       3378.946        596.217       0.149986       0.168385
            805       3345.103        653.247       0.163379       0.168385
            806       3562.455        658.404       0.155988       0.168385
            807       3423.440        697.166       0.169190       0.168385
            808       4303.773        847.390       0.164505       0.168385
            809       4731.690        723.417       0.132613       0.168385
            810       4852.194        721.800       0.129494       0.168385
            811       2773.715        668.052       0.194101       0.168385
            812       2726.004       1015.668       0.271448       0.276161
            813       2485.504       1018.872       0.290743       0.276161
            814       2628.362       1089.816       0.293105       0.276161
            815       2723.925        839.820       0.235657       0.276161
            816       2848.197       1210.522       0.298252       0.276161
            817       2496.001       1356.900       0.352176       0.276161
            818       3063.234       1307.843       0.299204       0.276161
            819       2610.517       1089.183       0.294398       0.276161
            820       3135.820       1251.941       0.285326       0.276161
            821       3001.341       1578.759       0.344700       0.276161
            822       3270.500       1102.575       0.252128       0.276161
            823       3259.514       1147.655       0.260406       0.276161
            824       3064.824       1268.278       0.292695       0.276161
            825       3473.889       1207.525       0.257940       0.276161
            826       3140.192       1084.300       0.256670       0.276161
            827       3142.294       1265.402       0.287089       0.276161
            828       3045.400       1237.175       0.288886       0.276161
            829       3279.684       1312.110       0.285751       0.276161
            830       3309.364       1116.601       0.252284       0.276161
            831       3240.949        433.194       0.117903       0.168385
            832       2704.172       1842.025       0.405179       0.355545
            833       2856.170       1810.301       0.387938       0.355545
            834       3019.025       1399.763       0.316775       0.355545
            835       2613.476       1641.562       0.385792       0.355545
            836       2676.569       1724.488       0.391835       0.355545
            837       2880.061       1794.221       0.383849       0.355545
            838       2854.413       2126.099       0.426884       0.355545
            839       3177.968        864.137       0.213784       0.168385
            840       3433.299        811.198       0.191118       0.168385
            841       3580.303        808.624       0.184242       0.168385
            842       3402.208        861.720       0.202095       0.168385
            843       3340.621        689.637       0.171115       0.168385
            844       3766.409        919.469       0.196221       0.168385
            845       2772.246        755.425       0.214143       0.168385
            846       2991.748        804.700       0.211961       0.168385
            847       2632.893        967.022       0.268624       0.276161
            848       2738.716       1021.183       0.271599       0.276161
            849       2685.340       1038.088       0.278799       0.276161
            850       2633.159       1068.321       0.288620       0.276161
            851       2633.155       1045.165       0.284142       0.276161
            852       2636.118       1165.117       0.306510       0.276161
            853       2644.504        708.958       0.211411       0.276161
            854       2750.878        836.912       0.233267       0.276161
            855       2661.835        564.341       0.174926       0.168385
            856       2752.408        530.300       0.161543       0.168385
            857       2657.785        760.208       0.222414       0.168385
            858       2748.520        657.300       0.192993       0.168385
            859       2930.697        545.724       0.156979       0.168385
            860       2730.425        639.577       0.189785       0.168385
            861       2769.424        660.262       0.192514       0.168385
            862       2593.627       1812.428       0.411349       0.355545
            863       2569.189       1400.469       0.352793       0.355545
            864       2339.571       1386.479       0.372104       0.355545
            865       2462.730       1766.587       0.417700       0.355545
            866       2663.083       1538.883       0.366229       0.355545
            867       2340.793        978.267       0.294742       0.276161
            868       3187.613        938.886       0.227526       0.276161
            869       3180.758        932.655       0.226735       0.276161
            870       3378.946       1129.225       0.250484       0.276161
            871       3007.638        947.615       0.239584       0.276161
            872       3413.468        824.545       0.194559       0.276161
            873       3467.600        911.685       0.208181       0.276161
            874       2925.899        948.394       0.244792       0.276161
            875       3210.996        884.400       0.215950       0.276161
            876       3082.051        965.592       0.238557       0.276161
            877       3178.768       1006.724       0.240527       0.276161
            878       2569.699       1147.450       0.308691       0.276161
            879       2900.544       1290.900       0.307985       0.276161
            880       2348.013       1092.400       0.317520       0.276161
            881       2437.648       1083.932       0.307797       0.276161
            882       2383.594       1051.142       0.306033       0.276161
            883       2502.751       1291.075       0.340310       0.355545
            884       2439.135       1241.009       0.337217       0.355545
            885       2372.588       1178.367       0.331845       0.355545
            886       2319.000       1215.600       0.343914       0.355545
            887       2439.360       1165.763       0.323363       0.355545
            888       2348.111       1652.800       0.413106       0.355545
            889       2316.120       1402.317       0.377125       0.355545
            890       3285.158        838.724       0.203382       0.276161
            891       2834.348       1032.589       0.267030       0.276161
            892       2632.645       1297.803       0.330192       0.276161
            893       2481.000        626.830       0.201694       0.168385
            894       2774.649        583.546       0.173768       0.168385
            895       2590.559        625.712       0.194546       0.168385
            896       2481.002        626.900       0.201712       0.168385
            897       4356.424        635.972       0.127388       0.168385
            898       3725.330        630.065       0.144663       0.168385
            899       3298.569        702.112       0.175498       0.168385
            900       3983.940        666.557       0.143330       0.168385
            901       3334.854        511.050       0.132882       0.168385
            902       2902.843        498.086       0.146456       0.168385
            903       3329.880        942.475       0.220598       0.168385
            904       3237.470        830.096       0.204077       0.168385
            905       3027.025        748.500       0.198251       0.168385
            906       3451.582        672.088       0.162983       0.168385
            907       3460.503       1245.625       0.264681       0.276161
            908       3258.554       1237.400       0.275225       0.276161
            909       3329.011       1204.934       0.265758       0.276161
            910       3034.566       1173.149       0.278809       0.276161
            911       3312.587       1225.228       0.270004       0.276161
            912       3479.121       1245.557       0.263628       0.276161
            913       3497.800       1244.589       0.262439       0.276161
            914       3225.948       1065.500       0.248284       0.276161
            915       4157.755       1030.364       0.198601       0.276161
            916       3496.431       1165.759       0.250045       0.276161
            917       2862.054        918.662       0.242986       0.276161
            918       3085.349        698.413       0.184582       0.168385
            919       3322.089        784.700       0.191074       0.168385
            920       3370.788        746.370       0.181283       0.168385
            921       3630.629        706.570       0.162909       0.168385
            922       3418.407       1147.563       0.251330       0.276161
            923       3127.872       1064.417       0.253899       0.276161
            924       3278.225       1085.343       0.248728       0.276161
            925       3355.825       1142.829       0.254038       0.276161
            926       2798.026        942.522       0.251974       0.276161
            927       2766.000        972.500       0.260131       0.276161
            928       2942.596        939.742       0.242056       0.276161
            929       2142.191       1128.742       0.345083       0.276161
            930       2289.421       1102.040       0.324946       0.276161
            931       2793.788       1003.171       0.264204       0.276161
            932       2838.207       1093.167       0.278062       0.276161
            933       3104.164       1175.858       0.274732       0.276161
            934       2794.272        998.768       0.263316       0.276161
            935       2732.736        962.919       0.260554       0.276161
            936       2714.929        506.619       0.157259       0.276161
            937       2895.343        982.008       0.253268       0.276161
            938       2836.349       1015.033       0.263550       0.276161
            939       2713.565       1313.299       0.326135       0.276161
            940       2701.959        943.386       0.258792       0.276161
            941       2684.116       1033.302       0.277962       0.276161
            942       2828.522       1159.758       0.290792       0.276161
            943       2736.757       1007.324       0.269044       0.276161
            944       2787.958       1171.024       0.295789       0.276161
            945       2688.545       1071.991       0.285063       0.276161
            946       2851.010       1043.321       0.267908       0.276161
            947       2762.758       1085.129       0.282006       0.276161
            948       2710.889       1092.883       0.287316       0.276161
            949       2769.383       1101.134       0.284493       0.276161
            950       2908.614       1222.781       0.295973       0.276161
            951       2698.345       1153.685       0.299501       0.276161
            952       2671.255        708.800       0.209701       0.276161
            953       2832.140       1141.998       0.287357       0.276161
            954       2915.715       1417.314       0.327095       0.276161
            955       3149.019       1183.661       0.273194       0.276161
            956       2825.359       1086.629       0.277769       0.276161
            957       3393.602       1116.105       0.247490       0.276161
            958       2881.774       1235.448       0.300068       0.276161
            959       3015.715        906.646       0.231148       0.276161
            960       2619.860        810.695       0.236316       0.276161
            961       2837.188        622.993       0.180046       0.276161
            962       2997.106       1150.825       0.277446       0.276161
            963       3033.177       1350.751       0.308114       0.276161
            964       3012.873       1288.051       0.299482       0.276161
            965       3179.033       1387.600       0.303856       0.276161
            966       3001.849       1007.349       0.251260       0.276161
            967       3090.007        999.016       0.244317       0.276161
            968       2656.436       1218.116       0.314389       0.276161
            969       2934.460       1691.147       0.365605       0.276161
            970       2891.465        829.883       0.223006       0.276161
            971       2569.500        525.050       0.169669       0.168385
            972       2971.425        556.454       0.157730       0.168385
            973       2522.500        562.250       0.182268       0.168385
            974       2569.530        525.076       0.169675       0.168385
            975       2826.080        560.728       0.165562       0.168385
            976       3180.008       1127.363       0.261729       0.276161
            977       3120.373       1102.097       0.261008       0.276161
            978       2946.875        912.695       0.236476       0.276161
            979       2681.694       1145.257       0.299261       0.276161
            980       3367.152       1065.225       0.240328       0.276161
            981       2488.063        963.450       0.279138       0.276161
            982       2249.312       1165.704       0.341347       0.276161
            983       2497.369       1273.451       0.337712       0.276161
            984       2218.062       1155.300       0.342477       0.276161
            985       2064.298        660.000       0.242264       0.276161
            986       2692.533        568.239       0.174265       0.168385
            987       2477.506        639.245       0.205100       0.168385
            988       2660.621        574.300       0.177531       0.168385
            989       2498.166        762.165       0.233769       0.168385
            990       2491.835        610.733       0.196848       0.168385
            991       2603.250        766.293       0.227418       0.168385
            992       2715.502        632.949       0.189027       0.168385
            993       2542.810        711.769       0.218698       0.168385
            994       2397.978        879.882       0.268432       0.168385
            995       2614.995        650.240       0.199140       0.168385
            996       2781.927        552.697       0.165745       0.168385
            997       1960.652        675.703       0.256302       0.276161
            998       1648.181        989.253       0.375082       0.276161
            999       2120.510        706.216       0.249835       0.276161
           1000       1676.519        739.231       0.306005       0.276161
           1001       2349.627        616.242       0.207778       0.276161
           1002       2289.126        771.392       0.252046       0.276161
           1003       2341.245        925.674       0.283348       0.276161
           1004       2052.645        806.134       0.281986       0.276161
           1005       1963.625        732.388       0.271656       0.276161
           1006       3019.606        549.503       0.153961       0.168385
           1007       2928.377        686.050       0.189809       0.168385
           1008       2785.042        646.700       0.188447       0.168385
           1009       3231.980        603.150       0.157270       0.168385
           1010       2471.660        947.920       0.277204       0.276161
           1011       2313.749       1045.360       0.311202       0.276161
           1012       2375.106       1142.474       0.324790       0.276161
           1013       2016.295       1015.162       0.334876       0.276161
           1014       2381.487        715.488       0.231028       0.276161
           1015       2526.371        753.863       0.229820       0.276161
           1016       1980.254        910.002       0.314852       0.276161
           1017       2432.067        971.864       0.285512       0.276161
           1018       2627.500       1199.088       0.313357       0.276161
           1019       2993.000       1144.697       0.276651       0.276161
           1020       2480.405       1148.759       0.316535       0.276161
           1021       2483.186       1298.050       0.343287       0.276161
           1022       2268.269       1192.615       0.344598       0.276161
           1023       2377.169        939.013       0.283161       0.276161
           1024       2303.944        847.050       0.268820       0.276161
           1025       2452.993       1049.918       0.299727       0.276161
           1026       2286.986        928.876       0.288842       0.276161
           1027       2410.383        891.760       0.270055       0.276161
           1028       2466.218        971.300       0.282558       0.276161
           1029       2723.611        679.914       0.199768       0.168385
           1030       2486.144        490.453       0.164770       0.168385
           1031       2510.009        653.172       0.206492       0.168385
           1032       2498.716        183.619       0.068455       0.168385
           1033       2867.375        488.137       0.145473       0.168385
           1034       2630.529        643.380       0.196517       0.168385
           1035       2751.629        969.236       0.260487       0.168385
           1036       2459.675        494.033       0.167259       0.168385
           1037       2683.204        618.794       0.187400       0.168385
           1038       2547.294        493.688       0.162345       0.168385
           1039       2719.960        490.531       0.152790       0.168385
           1040       2589.279        600.556       0.188272       0.168385
           1041       2655.196        450.528       0.145064       0.168385
           1042       2603.637        676.113       0.206148       0.168385
           1043       2603.042        422.838       0.139741       0.168385
           1044       2599.573        229.403       0.081090       0.168385
           1045       2444.972        421.811       0.147137       0.168385
           1046       2681.986        411.259       0.132954       0.168385
           1047       2683.937        568.170       0.174708       0.168385
           1048       2772.696        486.588       0.149293       0.168385
           1049       2803.791        703.623       0.200610       0.168385
           1050       2815.313        731.900       0.206331       0.168385
           1051       2440.007        631.585       0.205621       0.168385
           1052       2791.123        618.770       0.181463       0.168385
           1053       2886.638        660.733       0.186260       0.168385
           1054       2779.847        712.536       0.204026       0.168385
           1055       2584.472        697.901       0.212621       0.168385
           1056       2483.851        973.762       0.281628       0.168385
           1057       2971.233        843.371       0.221090       0.168385
           1058       2760.960        646.551       0.189743       0.168385
           1059       2710.188        588.400       0.178379       0.168385
           1060       3159.750        503.275       0.137393       0.168385
           1061       3010.049        613.200       0.169240       0.168385
           1062       2884.860        525.590       0.154112       0.168385
           1063       2961.605        442.297       0.129938       0.168385
           1064       2460.878       1006.562       0.290290       0.276161
           1065       2506.122        847.704       0.252757       0.276161
           1066       2413.494        665.167       0.216057       0.276161
           1067       2636.345        640.818       0.195540       0.276161
           1068       2573.007       1033.171       0.286500       0.276161
           1069       2552.236       1048.025       0.291097       0.276161
           1070       2534.275       1138.764       0.310033       0.276161
           1071       2415.770       1177.570       0.327709       0.276161
           1072       2761.015        940.549       0.254095       0.276161
           1073       2408.568       1094.687       0.312477       0.276161
           1074       2518.556       1108.962       0.305708       0.276161
           1075       2471.083       1150.300       0.317641       0.276161
           1076       2854.310       1000.775       0.259599       0.276161
           1077       2590.724       1080.824       0.294378       0.276161
           1078       2768.831       1380.446       0.332696       0.355545
           1079       2793.671       1354.492       0.326528       0.355545
           1080       2703.865       1388.100       0.339226       0.355545
           1081       2698.529       1411.542       0.343435       0.355545
           1082       2929.735       1573.139       0.349363       0.355545
           1083       2930.996       1623.655       0.356483       0.355545
           1084       2767.148       1604.010       0.366953       0.355545
           1085       3001.494       1480.567       0.330332       0.355545
           1086       2804.771       1447.559       0.340415       0.355545
           1087       2918.688       1519.427       0.342359       0.355545
           1088       2968.695       1001.650       0.252283       0.355545
           1089       3112.198       1661.505       0.348054       0.355545
           1090       3323.250       1608.925       0.326210       0.355545
           1091       3164.256       1737.350       0.354445       0.355545
           1092       3064.012       1586.525       0.341149       0.355545
           1093       3741.324       1803.275       0.325231       0.355545
           1094       3565.993       1191.954       0.250519       0.276161
           1095       3041.128       1571.153       0.340646       0.276161
           1096       2995.526       1248.233       0.294134       0.276161
           1097       3065.991       1392.315       0.312297       0.276161
           1098       3017.001       1332.967       0.306431       0.276161
           1099       3199.948       1381.401       0.301527       0.276161
           1100       3280.899       1251.613       0.276141       0.276161
