# Supplementary material for: The role of auxiliary domains in modulating CHD4 activity suggests mechanistic commonality between enzyme families
Source: Nat Commun. 2022 Dec 6;13:7524. doi: 10.1038/s41467-022-35002-0 (PMC9726900; doi:10.1038/s41467-022-35002-0)
Supplement: Supplementary file 6 — source data [file 41467_2022_35002_MOESM6_ESM.zip › smFRET_Source_data/figure_7A/A/CHD4(1-1230) 10uM ATP 200ms/1_PATH (3).dat]

              1        517.504       2548.684       0.831222       0.832225
              2        438.846       2615.537       0.856323       0.832225
              3        446.187       2504.500       0.848785       0.832225
              4        530.000       2430.000       0.820946       0.832225
              5        443.692       2610.289       0.854717       0.832225
              6        445.999       2504.404       0.848835       0.832225
              7        355.707       2718.019       0.884275       0.832225
              8        511.580       2508.911       0.830630       0.832225
              9        395.902       2568.509       0.866448       0.832225
             10        372.543       2610.254       0.875103       0.832225
             11        390.367       2421.518       0.861173       0.832225
             12        369.688       2446.029       0.868706       0.832225
             13        315.178       2845.211       0.900272       0.832225
             14        271.063       2568.793       0.904550       0.832225
             15        360.334       2823.239       0.886814       0.832225
             16        530.995       2189.238       0.804798       0.832225
             17        580.764       2071.855       0.781060       0.832225
             18        593.422       2188.926       0.786719       0.832225
             19        570.050       2176.009       0.792412       0.832225
             20        564.265       2068.475       0.785674       0.832225
             21        436.159       2265.717       0.838572       0.832225
             22        473.500       2146.317       0.819262       0.832225
             23        568.063       2117.510       0.788476       0.832225
             24        578.995       1989.250       0.774556       0.832225
             25        482.333       2550.418       0.840959       0.832225
             26        467.992       2655.756       0.850183       0.832225
             27        679.000       2740.100       0.801410       0.832225
             28        491.248       2288.625       0.823284       0.832225
             29        564.116       2474.228       0.814334       0.832225
             30        576.357       2365.047       0.804054       0.832225
             31        617.667       2451.733       0.798766       0.832225
             32        459.969       2284.250       0.832386       0.832225
             33        580.851       2333.328       0.800681       0.832225
             34        634.788       2332.500       0.786071       0.832225
             35        537.414       2514.372       0.823902       0.832225
             36        542.328       2088.878       0.793886       0.832225
             37        572.265       2149.168       0.789719       0.832225
             38        533.562       2387.191       0.817320       0.832225
             39        514.021       1743.069       0.772264       0.832225
             40        600.666       2352.658       0.796613       0.832225
             41        453.657       2300.767       0.835299       0.832225
             42        543.999       2621.953       0.828172       0.832225
             43        608.250       2473.425       0.802624       0.832225
             44        420.904       2344.026       0.847771       0.832225
             45        521.027       2310.400       0.815984       0.832225
             46        683.831       2191.696       0.762189       0.832225
             47        431.995       2282.599       0.840862       0.832225
             48        457.969       2184.082       0.826661       0.832225
             49        725.907       1806.044       0.713301       0.832225
             50        556.420       2155.533       0.794827       0.832225
             51        429.493       2574.801       0.857040       0.832225
             52        384.682       2482.712       0.865843       0.832225
             53        492.512       2346.906       0.826545       0.832225
             54        504.518       2338.123       0.822518       0.832225
             55        302.500       2586.000       0.895274       0.832225
             56        590.255       2466.785       0.806920       0.832225
             57        486.992       2640.675       0.844295       0.832225
             58        537.916       2376.004       0.815398       0.832225
             59        653.911       2160.427       0.767650       0.832225
             60        583.952       2398.496       0.804204       0.832225
             61        571.411       2385.095       0.806728       0.832225
             62        533.350       2383.807       0.817168       0.832225
             63        601.004       2414.210       0.800676       0.832225
             64        641.831       2273.148       0.779816       0.832225
             65        493.956       2148.962       0.813102       0.832225
             66        493.837       2570.112       0.838823       0.832225
             67        535.642       2365.532       0.815371       0.832225
             68        460.631       2400.316       0.838993       0.832225
             69        550.743       2611.075       0.825814       0.832225
             70        563.009       2374.050       0.808309       0.832225
             71        449.909       2383.627       0.841220       0.832225
             72        524.632       2416.260       0.821608       0.832225
             73        412.231       2400.459       0.853439       0.832225
             74        490.384       2289.626       0.823603       0.832225
             75        700.303       2223.390       0.760473       0.832225
             76        648.722       2167.419       0.769642       0.832225
             77        450.646       2432.724       0.843709       0.832225
             78        559.597       2225.768       0.799094       0.832225
             79        329.370       2718.253       0.891926       0.832225
             80        328.826       2808.160       0.895178       0.832225
             81        362.515       2609.427       0.878021       0.832225
             82        326.648       2769.590       0.894502       0.832225
             83        582.179       2321.712       0.799518       0.832225
             84        483.794       2421.816       0.833497       0.832225
             85        416.316       2398.648       0.852106       0.832225
             86        608.237       2211.000       0.784255       0.832225
             87        451.000       2707.067       0.857191       0.832225
             88        480.328       2398.117       0.833129       0.832225
             89        518.976       2650.025       0.836234       0.832225
             90        373.372       2619.678       0.875254       0.832225
             91        463.875       2492.988       0.843119       0.832225
             92        449.027       2501.276       0.847803       0.832225
             93        433.045       2592.552       0.856873       0.832225
             94        488.905       2333.824       0.826797       0.832225
             95        436.117       2374.432       0.844828       0.832225
             96        406.076       2365.151       0.853467       0.832225
             97        446.850       2458.050       0.846174       0.832225
             98        480.603       2493.461       0.838402       0.832225
             99        417.630       2349.038       0.849049       0.832225
            100        450.410       2345.537       0.838906       0.832225
            101        510.750       2638.425       0.837815       0.832225
            102        513.990       2515.598       0.830343       0.832225
            103        469.165       2481.394       0.840991       0.832225
            104        385.112       2504.000       0.866702       0.832225
            105        438.080       2515.856       0.851696       0.832225
            106        372.750       3025.203       0.890302       0.832225
            107        426.995       2893.807       0.871418       0.832225
            108        350.115       3032.545       0.896497       0.832225
            109        380.500       3025.450       0.888284       0.832225
            110        417.000       3114.254       0.881912       0.832225
            111        440.582       2966.968       0.870704       0.832225
            112        393.332       3081.496       0.886805       0.832225
            113        381.036       2411.360       0.863545       0.832225
            114        436.525       2244.811       0.837199       0.832225
            115        454.601       2329.174       0.836696       0.832225
            116        422.387       2110.662       0.833250       0.832225
            117        411.198       2250.668       0.845523       0.832225
            118        344.852       2228.800       0.866007       0.832225
            119        405.250       2227.725       0.846087       0.832225
            120        432.000       2145.300       0.832383       0.832225
            121        453.630       2282.762       0.834223       0.832225
            122        413.344       2237.008       0.844042       0.832225
            123        314.649       2189.960       0.874372       0.832225
            124        505.282       2666.250       0.840682       0.832225
            125        605.340       2617.590       0.812177       0.832225
            126        467.906       2642.704       0.849577       0.832225
            127        604.815       2747.179       0.819566       0.832225
            128        445.075       2712.948       0.859065       0.832225
            129        554.524       2774.117       0.833408       0.832225
            130        388.815       2755.026       0.876325       0.832225
            131        589.970       2654.802       0.818178       0.832225
            132        416.543       2558.750       0.859999       0.832225
            133        479.393       2696.658       0.849060       0.832225
            134        450.478       2595.023       0.852084       0.832225
            135        412.927       2541.904       0.860254       0.832225
            136        360.453       2701.776       0.882291       0.832225
            137        503.962       2428.953       0.828170       0.832225
            138        384.504       2161.050       0.848951       0.832225
            139        438.388       2684.073       0.859602       0.832225
            140        475.730       2598.085       0.845231       0.832225
            141        422.348       2596.017       0.860074       0.832225
            142        527.548       2455.642       0.823160       0.832225
            143        462.640       2368.579       0.836593       0.832225
            144        504.809       2555.882       0.835067       0.832225
            145        515.797       2458.093       0.826558       0.832225
            146        357.750       2467.225       0.873362       0.832225
            147        515.037       2455.100       0.826595       0.832225
            148        561.879       2475.902       0.815036       0.832225
            149        532.635       2344.389       0.814866       0.832225
            150        635.529       1955.698       0.754738       0.832225
            151        630.488       2176.502       0.775386       0.832225
            152        461.000       1889.400       0.803863       0.832225
            153        561.426       1955.516       0.776941       0.832225
            154        491.637       2272.811       0.822157       0.832225
            155        558.653       2403.362       0.811394       0.832225
            156        502.094       2435.251       0.829065       0.832225
            157        462.844       2357.713       0.835903       0.832225
            158        541.875       2342.563       0.812138       0.832225
            159        604.250       2470.325       0.803469       0.832225
            160        555.291       2487.234       0.817490       0.832225
            161        489.172       2433.625       0.832636       0.832225
            162        976.540       1035.089       0.514553       0.511252
            163       1063.110        918.275       0.463451       0.511252
            164       1020.618        907.495       0.470665       0.511252
            165       1025.740        978.694       0.488264       0.511252
            166        840.563       1194.472       0.586954       0.511252
            167       1164.731        883.798       0.431430       0.511252
            168       1081.823        710.900       0.396548       0.511252
            169       1203.792        888.049       0.424530       0.511252
            170       1064.683        883.979       0.453634       0.511252
            171       1125.966       1005.076       0.471636       0.511252
            172        777.523        973.331       0.555918       0.511252
            173       1061.417        887.790       0.455462       0.511252
            174        892.929       1065.060       0.543956       0.511252
            175       1045.054       1078.567       0.507891       0.511252
            176        882.232        980.052       0.526263       0.511252
            177        937.034        951.566       0.503847       0.511252
            178        990.500       1079.450       0.521486       0.511252
            179        976.575       1000.644       0.506087       0.511252
            180       1082.744       1035.975       0.488963       0.511252
            181        989.672       1079.390       0.521681       0.511252
            182        867.948        796.601       0.478569       0.511252
            183        829.685        761.805       0.478674       0.511252
            184        853.286        770.555       0.474526       0.511252
            185        848.167        818.014       0.490951       0.511252
            186        906.166        862.383       0.487622       0.511252
            187        878.666        850.165       0.491757       0.511252
            188        755.774        735.858       0.493324       0.511252
            189        709.406       1020.820       0.589992       0.511252
            190        996.457       1119.619       0.529101       0.511252
            191       1104.142       1284.473       0.537748       0.511252
            192        864.372       1071.136       0.553413       0.511252
            193       1438.200       1485.308       0.508057       0.511252
            194       1322.501       1430.974       0.519697       0.511252
            195       1404.537       1575.693       0.528715       0.511252
            196       1436.510       1366.594       0.487529       0.511252
            197       1080.631       1526.682       0.585538       0.511252
            198       1076.638       1535.939       0.587902       0.511252
            199       1046.076       1356.898       0.564674       0.511252
            200       1400.391       1548.747       0.525152       0.511252
            201       1219.125        972.238       0.443668       0.511252
            202       1194.715        898.032       0.429116       0.511252
            203       1192.780       1126.980       0.485817       0.511252
            204       1293.076        614.676       0.322199       0.357028
            205       1039.052        869.241       0.455507       0.357028
            206       1135.125        432.880       0.276070       0.357028
            207       1116.323        628.394       0.360169       0.357028
            208       1297.624       1644.462       0.558944       0.511252
            209       1351.333       1394.367       0.507837       0.511252
            210       1406.000       1581.400       0.529357       0.511252
            211       1298.895       1624.044       0.555620       0.511252
            212       1290.000       1776.000       0.579256       0.511252
            213       1172.676       1209.103       0.507647       0.511252
            214       1303.415       1472.662       0.530483       0.511252
            215       1351.015       1185.216       0.467314       0.511252
            216       1491.048       1205.003       0.446951       0.511252
            217       1348.627       1405.501       0.510325       0.511252
            218       1060.374       1074.173       0.503232       0.511252
            219       1036.516       1062.540       0.506199       0.511252
            220       1248.747       1112.475       0.471144       0.511252
            221       1224.835       1189.359       0.492653       0.511252
            222        912.135       1435.777       0.611512       0.511252
            223       1096.215        989.732       0.474476       0.511252
            224       1080.932       1020.803       0.485696       0.511252
            225       1032.262       1046.374       0.503395       0.511252
            226       1029.248        976.576       0.486870       0.511252
            227       1040.851        958.400       0.479380       0.511252
            228       1121.799       1006.357       0.472877       0.511252
            229       1047.247        995.009       0.487211       0.511252
            230       1095.385        923.634       0.457467       0.511252
            231       1142.153        959.184       0.456464       0.511252
            232       1038.895       1034.310       0.498894       0.511252
            233       1117.284        995.380       0.471149       0.511252
            234       1178.492        806.200       0.406209       0.511252
            235       1080.018        995.604       0.479665       0.511252
            236       1046.228       1142.499       0.521992       0.511252
            237       1141.301        971.697       0.459866       0.511252
            238       1139.554        986.977       0.464125       0.511252
            239       1103.620        964.051       0.466250       0.511252
            240       1166.070        989.599       0.459068       0.511252
            241       1163.661        989.786       0.459629       0.511252
            242       1080.890       1005.853       0.482021       0.511252
            243        935.315       1165.571       0.554800       0.511252
            244        944.940       1360.469       0.590120       0.511252
            245       1032.235        982.298       0.487606       0.511252
            246       1114.994        852.001       0.433149       0.511252
            247       1169.054        893.198       0.433118       0.511252
            248       1057.510       1059.487       0.500467       0.511252
            249        974.717       1132.180       0.537369       0.511252
            250       1149.830        872.158       0.431337       0.511252
            251       1115.438        851.791       0.432990       0.511252
            252       1020.542       1293.941       0.559063       0.511252
            253       1103.136       1294.803       0.539965       0.511252
            254        816.000       1250.400       0.605110       0.511252
            255       1023.771       1221.400       0.544012       0.511252
            256       1134.225       1324.403       0.538676       0.511252
            257       1052.375       1124.888       0.516652       0.511252
            258        942.917       1313.715       0.582158       0.511252
            259       1039.638       1345.417       0.564103       0.511252
            260       1064.583       1316.057       0.552816       0.511252
            261       1006.761       1142.888       0.531663       0.511252
            262       1000.754       1193.963       0.544017       0.511252
            263       1124.068       1535.316       0.577320       0.511252
            264        923.419       1389.350       0.600730       0.511252
            265       1025.973       1393.024       0.575868       0.511252
            266        996.625       1359.963       0.577090       0.511252
            267       1270.500       1577.450       0.553890       0.511252
            268       1321.996       1571.688       0.543144       0.511252
            269       1199.160       1552.300       0.564173       0.511252
            270       1217.844       1606.950       0.568873       0.511252
            271        977.991        764.725       0.438812       0.511252
            272       1123.764       1173.466       0.510818       0.511252
            273       1097.295       1233.902       0.529300       0.511252
            274       1063.780       1283.278       0.546760       0.511252
            275       1208.999       1194.100       0.496900       0.511252
            276       1116.484       1272.957       0.532742       0.511252
            277       1115.698       1322.500       0.542409       0.511252
            278       1000.000       1388.250       0.581283       0.511252
            279       1050.003       1126.408       0.517553       0.511252
            280       1038.389       1390.112       0.572416       0.511252
            281       1072.015       1268.654       0.542005       0.511252
            282       1205.799       1165.498       0.491502       0.511252
            283       1202.375       1122.513       0.482824       0.511252
            284       1142.250       1255.710       0.523658       0.511252
            285       1158.906       1373.600       0.542388       0.511252
            286       1145.391       1402.295       0.550419       0.511252
            287       1099.451       1232.600       0.528547       0.511252
            288       1145.999       1127.032       0.495828       0.511252
            289       1144.729       1317.813       0.535143       0.511252
            290       1175.502        690.450       0.370026       0.357028
            291       1345.179        480.120       0.263036       0.357028
            292       1298.501        750.142       0.366165       0.357028
            293       1541.023        318.726       0.171381       0.141714
            294       1707.957        278.970       0.140403       0.141714
            295       1686.627        302.338       0.152008       0.141714
            296       1709.500        256.050       0.130269       0.141714
            297       1441.918        367.049       0.202905       0.141714
            298       1686.502        324.337       0.161295       0.141714
            299       1576.517        349.009       0.181254       0.141714
            300       1493.106        308.400       0.171190       0.141714
            301       1476.074        216.546       0.127935       0.141714
            302       1765.557        307.500       0.148332       0.141714
            303       1295.486        554.702       0.299809       0.141714
            304       1648.874        323.856       0.164167       0.141714
            305       1588.512        350.851       0.180910       0.141714
            306       1263.500        555.149       0.305254       0.141714
            307       1134.099        212.400       0.157742       0.141714
            308       1478.299        307.859       0.172358       0.141714
            309       1449.877        190.750       0.116267       0.141714
            310       1111.811        198.450       0.151458       0.141714
            311       1614.497        497.988       0.235736       0.141714
            312       1905.125        419.728       0.180539       0.141714
            313       1621.152        457.700       0.220170       0.141714
            314       1840.913        433.201       0.190492       0.141714
            315       1598.914        379.463       0.191805       0.141714
            316       1645.633        333.200       0.168382       0.141714
            317       1593.418        411.374       0.205195       0.141714
            318       1582.375        228.326       0.126098       0.141714
            319       1988.100         57.511       0.028114       0.141714
            320       1753.309        363.074       0.171554       0.141714
            321       1938.597          6.130       0.003152       0.141714
            322       1824.436        242.159       0.117178       0.141714
            323       1749.942        301.069       0.146791       0.141714
            324       1772.251        193.628       0.098494       0.141714
            325       1691.606        204.370       0.107791       0.141714
            326       1900.772        376.541       0.165345       0.141714
            327       1642.657        456.705       0.217545       0.141714
            328       1824.403        201.471       0.099449       0.141714
            329       1830.915        246.836       0.118800       0.141714
            330       2031.626        363.973       0.151934       0.141714
            331       1814.238        634.508       0.259116       0.141714
            332       1891.106        311.000       0.141228       0.141714
            333       1918.250        391.502       0.169500       0.141714
            334       1850.459        284.248       0.133155       0.141714
            335       1796.142        282.206       0.135784       0.141714
            336       1822.225        351.962       0.161882       0.141714
            337       2145.023        146.989       0.064131       0.141714
            338       1811.405        236.067       0.115297       0.141714
            339       1856.023        122.784       0.062050       0.141714
            340       1946.323        278.197       0.125059       0.141714
            341       2112.981        273.466       0.114591       0.141714
            342       1654.789         97.032       0.055389       0.141714
            343       1913.220        122.455       0.060155       0.141714
            344       1890.286         72.110       0.036746       0.141714
            345       1772.025         56.536       0.030918       0.141714
            346       2002.003        158.841       0.073509       0.141714
            347       1830.488        353.947       0.162032       0.141714
            348       1936.612        142.582       0.068575       0.141714
            349       2028.770        247.344       0.108669       0.141714
            350       1909.189         66.832       0.033822       0.141714
            351       1776.402        314.836       0.150550       0.141714
            352       1947.262        228.222       0.104906       0.141714
            353       1854.795        240.094       0.114609       0.141714
            354       2008.405        208.250       0.093948       0.141714
            355       1952.394        363.310       0.156890       0.141714
            356       1580.675        315.932       0.166577       0.141714
            357       1506.068        259.132       0.146800       0.141714
            358       1576.754        375.800       0.192466       0.141714
            359       1822.657        400.350       0.180094       0.141714
            360       1553.563        323.612       0.172393       0.141714
            361       1507.575        256.750       0.145523       0.141714
            362       1372.522        194.893       0.124340       0.141714
            363       1763.798        132.251       0.069751       0.141714
            364       1837.959        137.450       0.069581       0.141714
            365       1740.073        201.510       0.103786       0.141714
            366       1791.591        132.250       0.068743       0.141714
            367       1577.763        224.015       0.124330       0.141714
            368       1752.648        167.817       0.087383       0.141714
            369       1830.029        137.557       0.069911       0.141714
            370       1827.453        230.223       0.111885       0.141714
            371       1740.029        326.462       0.157979       0.141714
            372       1865.738        178.900       0.087497       0.141714
            373       1746.073        268.037       0.133080       0.141714
            374       1797.958        267.525       0.129522       0.141714
            375       1699.534        185.436       0.098376       0.141714
            376       1699.574        344.742       0.168634       0.141714
            377       1604.758        289.060       0.152634       0.141714
            378       1771.569        305.999       0.147287       0.141714
            379       1700.578        188.449       0.099760       0.141714
            380       1598.439        396.260       0.198657       0.141714
            381       1679.115        210.964       0.111616       0.141714
            382       1718.534        260.412       0.131591       0.141714
            383       1730.761        255.886       0.128803       0.141714
            384       1684.750        315.080       0.157553       0.141714
            385       1782.118        261.272       0.127862       0.141714
            386       1496.013        335.750       0.183293       0.141714
            387       1604.797        336.746       0.173443       0.141714
            388       1915.379        255.076       0.117522       0.141714
            389       1724.325        217.042       0.111799       0.141714
            390       1639.168        254.217       0.134266       0.141714
            391       1958.776        148.542       0.070489       0.141714
            392       1937.380        193.036       0.090610       0.141714
            393       2100.691        263.185       0.111336       0.141714
            394       1775.479         94.327       0.050447       0.141714
            395       2004.759          1.548       0.000772       0.141714
            396       1630.543         99.832       0.057694       0.141714
            397       1963.504        111.843       0.053891       0.141714
            398       1809.751         99.292       0.052011       0.141714
            399       1688.479        -41.983      -0.025499       0.141714
            400       1882.120        393.654       0.172976       0.141714
            401       1807.978        360.450       0.166226       0.141714
            402       1889.415        429.800       0.185321       0.141714
            403       1889.429        422.249       0.182659       0.141714
            404       1640.500        432.685       0.208706       0.141714
            405       2080.500        362.450       0.148366       0.141714
            406       1892.886        411.646       0.178624       0.141714
            407       1980.778        314.062       0.136856       0.141714
            408       2042.335        387.735       0.159557       0.141714
            409       1692.354        358.352       0.174746       0.141714
            410       1579.746        336.350       0.175539       0.141714
            411       1815.875        283.787       0.135159       0.141714
            412       1678.503        295.413       0.149658       0.141714
            413       1694.758        263.800       0.134691       0.141714
            414       1381.704        242.350       0.149225       0.141714
            415       1988.690        178.138       0.082212       0.141714
            416       1617.488        330.668       0.169734       0.141714
            417       1924.772        232.390       0.107730       0.141714
            418       2053.299        344.871       0.143806       0.141714
            419       1853.332        219.329       0.105820       0.141714
            420       2044.292        404.348       0.165131       0.141714
            421       2020.979        228.127       0.101430       0.141714
            422       1887.635        171.642       0.083351       0.141714
            423       1728.501        197.000       0.102311       0.141714
            424       1969.466        140.750       0.066699       0.141714
            425       1831.399         91.050       0.047361       0.141714
            426       1688.506        368.907       0.179306       0.141714
            427       1768.497        293.649       0.142400       0.141714
            428       1754.500        321.488       0.154860       0.141714
            429       1531.000        257.400       0.143928       0.141714
            430       1756.913        281.400       0.138055       0.141714
            431       1770.707        306.221       0.147440       0.141714
            432       1603.540        301.008       0.158047       0.141714
            433       1392.847        315.270       0.184572       0.141714
            434       1182.374        284.070       0.193713       0.141714
            435       1585.084        519.936       0.246998       0.141714
            436       1545.075        327.061       0.174699       0.141714
            437       1379.424        381.687       0.216731       0.141714
            438       1541.430        311.174       0.167966       0.141714
            439       1405.687        355.036       0.201642       0.141714
            440       1379.008        178.062       0.114357       0.141714
            441       1563.344        302.617       0.162177       0.141714
            442       1516.889        327.373       0.177509       0.141714
            443       1492.755        327.824       0.180066       0.141714
            444       1521.000        485.900       0.242115       0.141714
            445       1440.500        447.450       0.237003       0.141714
            446       1491.502        490.345       0.247418       0.141714
            447       1521.000        485.900       0.242115       0.141714
            448       1500.693        410.956       0.214974       0.141714
            449       1470.124        317.622       0.177666       0.141714
            450       1368.356        295.772       0.177734       0.141714
            451       1509.928        198.918       0.116405       0.141714
            452       1481.144        316.931       0.176261       0.141714
            453       1434.772        231.600       0.138985       0.141714
            454       1546.824        317.322       0.170224       0.141714
            455       1460.546        404.640       0.216944       0.141714
            456       1416.036        264.411       0.157345       0.141714
            457       1407.021        265.223       0.158603       0.141714
            458       1406.957        301.599       0.176523       0.141714
            459       1418.445        295.462       0.172391       0.141714
            460       1759.969        368.946       0.173303       0.141714
            461       1684.065        440.619       0.207381       0.141714
            462       1775.299        424.848       0.193100       0.141714
            463       1599.845        317.688       0.165675       0.141714
            464       1618.242        334.932       0.171481       0.141714
            465       1959.286        116.550       0.056146       0.141714
            466       1880.298        205.842       0.098671       0.141714
            467       1819.171        197.525       0.097945       0.141714
            468       2097.465        119.643       0.053963       0.141714
            469       1985.880         70.374       0.034224       0.141714
            470       1881.209        378.280       0.167418       0.141714
            471       1908.560        348.854       0.154537       0.141714
            472       1702.043        320.553       0.158486       0.141714
            473       1704.250        346.825       0.169094       0.141714
            474       2056.913        301.100       0.127692       0.141714
            475       1912.432        278.475       0.127105       0.141714
            476       1847.215        350.489       0.159480       0.141714
            477       1909.495        384.887       0.167752       0.141714
            478       1916.334        386.298       0.167764       0.141714
            479       2105.467        366.032       0.148101       0.141714
            480       1589.486        434.159       0.214543       0.141714
            481       1630.807        239.162       0.127896       0.141714
            482       1675.469        527.450       0.239432       0.141714
            483       1642.505        566.241       0.256363       0.141714
            484       1630.480        559.931       0.255628       0.141714
            485       1650.278        354.338       0.176761       0.141714
            486       1636.764        312.390       0.160269       0.141714
            487       1557.313        367.417       0.190893       0.141714
            488       1331.302        287.022       0.177357       0.141714
            489       1551.189        275.527       0.150832       0.141714
            490       1218.221        257.725       0.174617       0.141714
            491       1326.738        268.721       0.168429       0.141714
            492       1522.796        292.453       0.161109       0.141714
            493       1704.161        329.806       0.162149       0.141714
            494       1813.721        133.200       0.068416       0.141714
            495       1840.612        109.215       0.056013       0.141714
            496       1789.872         89.666       0.047707       0.141714
            497       1811.687        126.353       0.065196       0.141714
            498       2007.000         86.084       0.041128       0.141714
            499       1792.784         79.845       0.042638       0.141714
            500       1842.835        107.811       0.055269       0.141714
