# Supplementary material for: The role of auxiliary domains in modulating CHD4 activity suggests mechanistic commonality between enzyme families
Source: Nat Commun. 2022 Dec 6;13:7524. doi: 10.1038/s41467-022-35002-0 (PMC9726900; doi:10.1038/s41467-022-35002-0)
Supplement: Supplementary file 6 — source data [file 41467_2022_35002_MOESM6_ESM.zip › smFRET_Source_data/figure_7A/A/CHD4(1-1230) 10uM ATP 200ms/6_PATH (3).dat]

              1        394.429       2424.108       0.860059       0.810397
              2        389.500       2585.050       0.869056       0.810397
              3        285.523       2823.448       0.908162       0.810397
              4        393.449       2282.188       0.852951       0.810397
              5        396.602       2294.013       0.852598       0.810397
              6        410.712       2042.202       0.832562       0.810397
              7        450.555       2400.609       0.841975       0.810397
              8        372.156       2457.617       0.868485       0.810397
              9        396.912       2401.651       0.858173       0.810397
             10        366.169       2323.989       0.863886       0.810397
             11        377.159       2491.297       0.868515       0.810397
             12        638.297       2219.298       0.776631       0.810397
             13        591.150       2080.052       0.778695       0.810397
             14        515.836       2221.924       0.811585       0.810397
             15        667.173       2349.933       0.778870       0.810397
             16        477.043       2178.703       0.820373       0.810397
             17        468.503       2452.628       0.839616       0.810397
             18        543.122       2278.856       0.807539       0.810397
             19        516.728       1969.456       0.792160       0.810397
             20        518.413       2249.903       0.812734       0.810397
             21        626.438       2312.900       0.786878       0.810397
             22        329.952       2005.980       0.858749       0.810397
             23        635.414       2217.709       0.777292       0.810397
             24        703.994       2248.743       0.761579       0.810397
             25        502.900       2046.476       0.802736       0.810397
             26        514.137       2201.965       0.810708       0.810397
             27        568.271       2294.687       0.801509       0.810397
             28        740.477       2276.750       0.754584       0.810397
             29        485.547       2813.450       0.852820       0.810397
             30        583.428       3093.050       0.841308       0.810397
             31        513.266       2815.559       0.845812       0.810397
             32        460.625       2915.755       0.863574       0.810397
             33        599.811       2307.810       0.793711       0.810397
             34        601.119       2250.730       0.789218       0.810397
             35        636.001       1958.401       0.754856       0.810397
             36        590.223       2566.170       0.813007       0.810397
             37        560.992       2468.662       0.814833       0.810397
             38        617.452       2424.013       0.796988       0.810397
             39        623.491       2277.875       0.785104       0.810397
             40        560.004       2088.701       0.788575       0.810397
             41        486.557       2360.388       0.829095       0.810397
             42        633.763       2354.707       0.787931       0.810397
             43        598.429       2133.840       0.780977       0.810397
             44        769.038       2891.200       0.789894       0.810397
             45        676.360       2867.750       0.809159       0.810397
             46        997.491       2863.247       0.741632       0.810397
             47        793.167       2505.516       0.759550       0.810397
             48        660.088       2771.825       0.807662       0.810397
             49        570.903       2842.423       0.832743       0.810397
             50        599.098       2063.855       0.775025       0.810397
             51        440.877       1755.953       0.799312       0.810397
             52        429.080       1969.104       0.821081       0.810397
             53        624.146       2043.228       0.766007       0.810397
             54        600.958       1807.951       0.750527       0.810397
             55        455.186       1780.664       0.796415       0.810397
             56        691.419       2170.167       0.758379       0.810397
             57        703.761       2539.900       0.783035       0.810397
             58        622.744       2051.638       0.767145       0.810397
             59        683.795       2173.779       0.760708       0.810397
             60        601.724       2082.670       0.775843       0.810397
             61        475.599       2098.854       0.815262       0.810397
             62        513.621       2061.417       0.800539       0.810397
             63        636.545       2059.962       0.763937       0.810397
             64        254.685       2226.420       0.897350       0.810397
             65        244.398       2034.659       0.892763       0.810397
             66        547.890       2188.182       0.799753       0.810397
             67        670.950       2171.502       0.763954       0.810397
             68        580.200       2136.703       0.786448       0.810397
             69        875.795       2066.587       0.702352       0.810397
             70        880.349       1960.012       0.690057       0.810397
             71        266.165       1888.334       0.876461       0.810397
             72        546.683       2115.232       0.794628       0.810397
             73        369.081       2164.783       0.854341       0.810397
             74        546.996       2241.398       0.803831       0.810397
             75        561.706       2475.600       0.815065       0.810397
             76        314.500       2376.800       0.883142       0.810397
             77        501.375       2277.862       0.819600       0.810397
             78        506.246       2216.125       0.814042       0.810397
             79        541.347       2289.804       0.808789       0.810397
             80        603.566       2242.134       0.787903       0.810397
             81        646.867       2199.764       0.772760       0.810397
             82        455.838       2661.323       0.853765       0.810397
             83        515.213       2255.134       0.814026       0.810397
             84        553.290       2231.507       0.801318       0.810397
             85        413.984       2367.386       0.851158       0.810397
             86        554.000       2379.100       0.811121       0.810397
             87        498.854       2377.356       0.826558       0.810397
             88        549.368       2095.757       0.792309       0.810397
             89        553.173       2231.771       0.801370       0.810397
             90        703.787       1847.500       0.724144       0.810397
             91        514.383       2204.284       0.810796       0.810397
             92        536.259       2117.575       0.797930       0.810397
             93        627.327       2075.970       0.767940       0.810397
             94        679.327       1894.697       0.736084       0.810397
             95        481.919       2435.850       0.834833       0.810397
             96        573.565       1974.802       0.774929       0.810397
             97        563.787       2460.904       0.813605       0.810397
             98        579.685       2330.354       0.800798       0.810397
             99        461.867       2242.499       0.829214       0.810397
            100        433.797       2594.450       0.856750       0.810397
            101        559.370       2314.029       0.805328       0.810397
            102        478.210       2335.723       0.830056       0.810397
            103        541.164       2395.287       0.815708       0.810397
            104        621.603       2075.655       0.769543       0.810397
            105        614.627       2054.850       0.769758       0.810397
            106        620.458       2090.253       0.771109       0.810397
            107        579.185       2139.057       0.786927       0.810397
            108        575.961       2084.508       0.783512       0.810397
            109        567.359       2258.684       0.799239       0.810397
            110        594.948       1919.228       0.763363       0.810397
            111        545.572       2021.162       0.787445       0.810397
            112        569.748       1875.125       0.766962       0.810397
            113        501.995       1811.603       0.783024       0.810397
            114        505.260       1968.524       0.795754       0.810397
            115        469.575       1919.242       0.803428       0.810397
            116        545.730       2016.637       0.787021       0.810397
            117        559.872       1882.760       0.770791       0.810397
            118        401.057       2470.170       0.860319       0.810397
            119        439.976       2354.302       0.842544       0.810397
            120        488.999       2267.099       0.822576       0.810397
            121        424.922       2249.086       0.841092       0.810397
            122        499.530       2099.959       0.807835       0.810397
            123        471.248       2168.638       0.821489       0.810397
            124        490.822       1951.187       0.799009       0.810397
            125        341.129       1855.885       0.844731       0.810397
            126        486.366       1825.612       0.789632       0.810397
            127        491.626       1682.079       0.773830       0.810397
            128        524.626       2808.300       0.842593       0.810397
            129        486.633       1680.219       0.775419       0.810397
            130        453.115       1946.906       0.811204       0.810397
            131        452.500       1884.700       0.806392       0.810397
            132        428.799       1711.067       0.799614       0.810397
            133        512.563       1803.705       0.778712       0.810397
            134        491.500       1649.683       0.770454       0.810397
            135        435.693       1621.063       0.788165       0.810397
            136        435.660       1567.899       0.782557       0.810397
            137        515.664       2712.342       0.840253       0.810397
            138        551.768       2396.917       0.812877       0.810397
            139        544.764       2453.025       0.818278       0.810397
            140        514.757       2533.175       0.831113       0.810397
            141        496.158       2314.716       0.823486       0.810397
            142        495.332       2613.534       0.840671       0.810397
            143        548.703       2360.775       0.811408       0.810397
            144        558.003       2357.700       0.808621       0.810397
            145        576.433       2245.681       0.795744       0.810397
            146        563.460       2246.794       0.799499       0.810397
            147        626.500       2242.628       0.781641       0.810397
            148        604.260       2380.775       0.797570       0.810397
            149        516.707       2144.400       0.805830       0.810397
            150        463.307       2315.300       0.833259       0.810397
            151        627.811       2421.660       0.794125       0.810397
            152        539.358       2247.532       0.806466       0.810397
            153        398.657       2365.152       0.855758       0.810397
            154        573.198       2233.506       0.795775       0.810397
            155        413.619       2643.762       0.864715       0.810397
            156        430.275       2619.986       0.858938       0.810397
            157        456.802       2533.842       0.847256       0.810397
            158        394.999       2915.990       0.880701       0.810397
            159        383.118       2640.316       0.873284       0.810397
            160        622.498       2533.878       0.802781       0.810397
            161        360.780       2708.987       0.882473       0.810397
            162        466.401       2701.289       0.852763       0.810397
            163        507.272       2377.101       0.824131       0.810397
            164        487.008       2173.050       0.816918       0.810397
            165        437.596       2336.696       0.842267       0.810397
            166        366.344       2311.750       0.863207       0.810397
            167        365.520       2183.418       0.856599       0.810397
            168        534.760       2315.665       0.812393       0.810397
            169        453.028       2226.117       0.830906       0.810397
            170        529.167       2632.248       0.832617       0.810397
            171        407.905       2713.902       0.869337       0.810397
            172        544.380       2726.825       0.833584       0.810397
            173        578.660       2466.717       0.809987       0.810397
            174        450.073       2557.475       0.850352       0.810397
            175        593.396       2502.315       0.808317       0.810397
            176        501.607       2605.655       0.838569       0.810397
            177        547.743       2277.583       0.806131       0.810397
            178        599.848       2381.205       0.798780       0.810397
            179        517.967       2381.740       0.821373       0.810397
            180        504.854       2499.400       0.831954       0.810397
            181        454.457       2068.733       0.819888       0.810397
            182        508.780       2120.770       0.806515       0.810397
            183        627.115       2377.259       0.791266       0.810397
            184        609.993       2333.229       0.792747       0.810397
            185        538.187       2216.400       0.804622       0.810397
            186        318.526       2184.985       0.872768       0.810397
            187        459.301       1861.224       0.802070       0.810397
            188        827.655       1210.737       0.593967       0.569393
            189        904.741       1039.472       0.534649       0.569393
            190       1085.130       1008.134       0.481609       0.569393
            191        930.348       1210.671       0.565465       0.569393
            192       1160.035        962.272       0.453409       0.444660
            193       1286.714        967.000       0.429070       0.444660
            194       1003.838        905.700       0.474303       0.444660
            195       1011.582        958.893       0.486630       0.444660
            196       1214.132        915.245       0.429818       0.444660
            197       1176.653        925.921       0.440375       0.444660
            198       1136.714       1546.272       0.576325       0.569393
            199       1082.696       1328.328       0.550939       0.569393
            200       1121.026       1379.299       0.551648       0.569393
            201       1124.366       1551.299       0.579781       0.569393
            202       1109.437       1340.967       0.547243       0.569393
            203       1005.118       1228.232       0.549951       0.569393
            204       1163.305       1271.112       0.522142       0.569393
            205       1176.500       1400.975       0.543546       0.569393
            206       1116.370       1357.509       0.548737       0.569393
            207       1131.466       1332.004       0.540702       0.569393
            208        950.973       1372.314       0.590678       0.569393
            209       1148.733       1535.339       0.572019       0.569393
            210       1164.049       1376.986       0.541900       0.569393
            211       1150.085       1344.364       0.538942       0.569393
            212       1115.083       1240.067       0.526534       0.569393
            213       1153.518       1224.150       0.514853       0.569393
            214       1167.843       1301.697       0.527101       0.569393
            215        945.045       1499.350       0.613383       0.569393
            216       1212.889       1591.000       0.567426       0.569393
            217       1317.441       1461.200       0.525869       0.569393
            218       1111.699       1532.248       0.579530       0.569393
            219       1245.999       1232.341       0.497245       0.509313
            220       1234.000       1217.223       0.496578       0.509313
            221       1229.715       1133.325       0.479605       0.509313
            222       1186.996       1182.810       0.499117       0.509313
            223       1180.688       1284.522       0.521060       0.509313
            224       1100.559       1252.050       0.532196       0.509313
            225       1073.472       1242.487       0.536489       0.509313
            226       1329.624       1227.662       0.480064       0.509313
            227       1129.655       1211.813       0.517544       0.509313
            228       1083.344       1115.773       0.507373       0.509313
            229       1211.827       1228.974       0.503513       0.509313
            230       1057.380       1349.525       0.560689       0.509313
            231       1034.151       1164.592       0.529663       0.509313
            232       1058.106       1170.580       0.525233       0.509313
            233       1057.921       1281.962       0.547875       0.509313
            234       1065.500       1242.307       0.538306       0.509313
            235       1113.545       1124.599       0.502469       0.509313
            236       1113.604       1359.975       0.549801       0.509313
            237       1251.121       1250.018       0.499780       0.509313
            238       1066.807       1172.694       0.523641       0.509313
            239       1232.758       1158.202       0.484409       0.509313
            240       1243.360       1195.017       0.490087       0.509313
            241       1060.049       1277.266       0.546467       0.509313
            242       1280.135       1117.567       0.466099       0.444660
            243       1437.744        981.233       0.405640       0.444660
            244       1183.687       1223.671       0.508305       0.444660
            245       1343.000        931.201       0.409463       0.444660
            246       1067.586       1426.377       0.571932       0.569393
            247       1055.519       1288.584       0.549713       0.569393
            248       1043.329       1321.621       0.558837       0.569393
            249       1051.895       1445.281       0.578766       0.569393
            250        968.251       1268.202       0.567059       0.569393
            251       1178.457       1309.689       0.526371       0.569393
            252       1037.006       1258.925       0.548329       0.569393
            253       1000.940       1240.350       0.553409       0.569393
            254       1069.130       1356.042       0.559153       0.569393
            255       1117.903       1631.417       0.593389       0.569393
            256       1132.566       1659.950       0.594428       0.569393
            257       1304.507       1022.323       0.439363       0.444660
            258       1482.384       1073.017       0.419901       0.444660
            259       1274.745       1005.809       0.441037       0.444660
            260       1437.496       1202.413       0.455475       0.444660
            261       1195.431       1039.714       0.465166       0.444660
            262       1139.002        792.600       0.410333       0.444660
            263       1282.530       1123.590       0.466972       0.444660
            264       1257.490        871.250       0.409280       0.444660
            265       1282.459        951.756       0.425991       0.444660
            266        941.000        976.183       0.509176       0.444660
            267       1016.614       1027.990       0.502782       0.444660
            268       1048.236       1060.149       0.502825       0.444660
            269       1056.018        931.664       0.468719       0.444660
            270       1119.184        973.050       0.465077       0.444660
            271        896.012        925.992       0.508227       0.444660
            272       1111.480        846.497       0.432332       0.444660
            273       1323.012        954.726       0.419155       0.444660
            274       1323.954        914.964       0.408663       0.444660
            275        911.842       1146.187       0.556934       0.569393
            276        919.482       1271.325       0.580300       0.569393
            277        787.015       1360.213       0.633474       0.569393
            278       1033.906       1191.947       0.535501       0.569393
            279        880.757       1474.693       0.626077       0.569393
            280        834.700       1394.290       0.625526       0.569393
            281       1015.227       1027.631       0.503036       0.509313
            282        954.779        991.403       0.509409       0.509313
            283       1017.217        979.452       0.490543       0.509313
            284       1120.974       1049.275       0.483481       0.509313
            285       1145.468       1662.250       0.592029       0.569393
            286       1224.867       1496.140       0.549848       0.569393
            287       1191.250       1600.350       0.573273       0.569393
            288       1161.000       1575.400       0.575720       0.569393
            289       1186.459       1620.815       0.577363       0.569393
            290       1133.472       1713.189       0.601824       0.569393
            291       1172.912       1654.267       0.585130       0.569393
            292       1360.991        885.650       0.394211       0.444660
            293       1267.531        962.171       0.431524       0.444660
            294       1557.440        938.201       0.375936       0.444660
            295       1075.607       1077.150       0.500358       0.444660
            296       1404.198        977.124       0.410328       0.444660
            297       1293.106        965.550       0.427489       0.444660
            298       1073.500       1140.698       0.515174       0.509313
            299       1235.298       1341.558       0.520618       0.509313
            300       1237.729       1444.192       0.538492       0.509313
            301       1256.340       1415.785       0.529835       0.509313
            302       1167.641       1351.814       0.536550       0.509313
            303       1121.034       1494.849       0.571451       0.509313
            304       1108.215       1240.554       0.528172       0.509313
            305       1130.204       1266.030       0.528341       0.509313
            306       1252.640       1284.195       0.506219       0.509313
            307       1209.774       1309.298       0.519754       0.509313
            308       1161.806       1025.300       0.468793       0.509313
            309       1252.977       1213.673       0.492033       0.509313
            310       1100.815       1231.401       0.527996       0.509313
            311       1270.056       1144.183       0.473931       0.509313
            312       1145.942       1229.765       0.517642       0.509313
            313       1235.218       1236.932       0.500347       0.509313
            314       1148.056       1305.047       0.531998       0.509313
            315       1259.161       1351.304       0.517649       0.509313
            316       1100.571       1551.122       0.584955       0.509313
            317       1275.543       1439.546       0.530202       0.509313
            318       1442.214       1335.970       0.480879       0.509313
            319       1158.996       1418.150       0.550279       0.569393
            320       1228.339       1568.400       0.560796       0.569393
            321       1207.500       1508.750       0.555453       0.569393
            322        874.123       1401.654       0.615901       0.569393
            323       1267.750       1384.699       0.522045       0.569393
            324        973.743       1139.032       0.539117       0.569393
            325        978.106       1405.747       0.589695       0.569393
            326        767.001       1410.760       0.647803       0.569393
            327       1013.646        890.905       0.467777       0.509313
            328       1123.762       1005.119       0.472135       0.509313
            329        995.796        923.251       0.481099       0.509313
            330        840.619        891.498       0.514687       0.509313
            331       1149.948       1216.722       0.514107       0.509313
            332       1141.567       1079.116       0.485939       0.509313
            333       1081.184       1171.233       0.519989       0.509313
            334       1080.000       1045.000       0.491765       0.509313
            335       1146.167        999.481       0.465818       0.509313
            336       1158.681       1435.660       0.553381       0.569393
            337       1113.467       1662.759       0.598928       0.569393
            338       1110.188       1389.286       0.555831       0.569393
            339       1054.719       1411.400       0.572316       0.569393
            340       1197.145       1459.527       0.549382       0.569393
            341       1136.828       1276.582       0.528954       0.569393
            342       1158.915       1377.521       0.543093       0.569393
            343       1319.021       1190.293       0.474350       0.569393
            344       1083.707       1781.679       0.621794       0.569393
            345       1239.001       1047.655       0.458160       0.444660
            346        976.293        958.697       0.495453       0.444660
            347       1288.111        995.375       0.435902       0.444660
            348       1207.184        871.245       0.419184       0.444660
            349       1079.477        950.750       0.468297       0.444660
            350       1211.077        865.326       0.416743       0.444660
            351       1207.069       1100.475       0.476903       0.509313
            352       1002.286       1068.333       0.515948       0.509313
            353        912.780       1071.476       0.539989       0.509313
            354       1204.986       1039.397       0.463110       0.509313
            355        824.850       1101.144       0.571728       0.509313
            356       1083.491        705.907       0.394494       0.444660
            357        990.708       1396.409       0.584977       0.509313
            358        946.153       1053.208       0.526772       0.509313
            359       1069.484       1090.237       0.504805       0.509313
            360       1007.667        963.450       0.488784       0.509313
            361       1313.959        981.600       0.427608       0.444660
            362       1371.716        966.000       0.413224       0.444660
            363       1129.663        963.450       0.460295       0.444660
            364       1237.836        972.550       0.439991       0.444660
            365       1381.255        966.752       0.411733       0.444660
            366       1371.897       1094.680       0.443805       0.444660
            367       1266.684        997.896       0.440654       0.444660
            368       1332.002        645.353       0.326372       0.444660
            369        999.105       1151.387       0.535406       0.509313
            370        977.378        958.693       0.495174       0.509313
            371       1192.980       1001.575       0.456391       0.509313
            372       1074.933        921.100       0.461465       0.509313
            373        977.161        926.050       0.486573       0.509313
            374       1186.286       1280.375       0.519072       0.509313
            375       1242.061       1321.451       0.515485       0.509313
            376       1295.215       1264.848       0.494069       0.509313
            377       1380.365       1351.959       0.494802       0.509313
            378       1159.449       1261.135       0.521004       0.509313
            379       1131.214       1270.625       0.529022       0.509313
            380       1309.506       1225.550       0.483441       0.509313
            381       1379.807       1307.558       0.486558       0.509313
            382        772.120       1065.986       0.579937       0.569393
            383        684.136        992.757       0.592022       0.569393
            384        820.075       1126.687       0.578749       0.569393
            385        517.743       1179.306       0.694916       0.569393
            386        895.880       1103.822       0.551993       0.569393
            387        802.445       1086.520       0.575193       0.569393
            388        856.252       1153.778       0.574010       0.569393
            389        877.735       1098.289       0.555808       0.569393
            390        892.143       1023.769       0.534351       0.569393
            391        772.311       1065.913       0.579860       0.569393
            392        981.170       1005.378       0.506093       0.444660
            393       1194.250       1021.450       0.461006       0.444660
            394        984.776        910.559       0.480421       0.444660
            395       1212.538        774.496       0.389775       0.444660
            396       1036.473       1024.861       0.497183       0.444660
            397       1047.201        776.700       0.425846       0.444660
            398       1319.758        773.945       0.369654       0.444660
            399       1247.179       1177.497       0.485631       0.444660
            400       1197.461       1184.404       0.497259       0.444660
            401       1230.069       1122.450       0.477127       0.444660
            402       1180.245       1237.925       0.511926       0.444660
            403       1292.969       1028.075       0.442936       0.444660
            404       1246.211        974.188       0.438744       0.444660
            405       1255.126       1090.652       0.464942       0.444660
            406        938.011       1212.774       0.563875       0.509313
            407       1129.484       1049.224       0.481581       0.509313
            408        783.314       1083.555       0.580413       0.509313
            409       1031.969        951.600       0.479741       0.509313
            410       1059.030       1004.065       0.486679       0.509313
            411       1057.749       1283.305       0.548174       0.569393
            412       1076.748       1283.661       0.543830       0.569393
            413        869.100       1363.023       0.610640       0.569393
            414       1088.201       1338.752       0.551618       0.569393
            415       1163.713       1267.588       0.521362       0.509313
            416       1061.865       1248.075       0.540306       0.509313
            417       1028.794       1185.958       0.535481       0.509313
            418       1075.924       1321.881       0.551288       0.509313
            419       1080.956       1273.303       0.540851       0.509313
            420       1055.557       1229.819       0.538126       0.509313
            421       1119.331       1216.343       0.520768       0.509313
            422       1143.346       1228.668       0.517985       0.509313
            423       1083.369       1083.661       0.500067       0.509313
            424       1114.164       1254.400       0.529604       0.509313
            425       1147.534       1213.772       0.514026       0.509313
            426       1200.275       1189.893       0.497828       0.509313
            427       1004.665       1191.950       0.542630       0.509313
            428       1250.129       1036.902       0.453384       0.509313
            429       1226.045       1083.679       0.469181       0.509313
            430       1117.140        959.353       0.462006       0.509313
            431       1146.781       1058.325       0.479943       0.509313
            432       1145.370       1156.563       0.502431       0.509313
            433       1148.980       1091.010       0.487060       0.509313
            434       1257.216       1079.929       0.462072       0.509313
            435       1088.427       1031.353       0.486538       0.509313
            436        981.340       1574.433       0.616030       0.569393
            437       1132.097       1029.100       0.476171       0.444660
            438       1277.500       1024.750       0.445108       0.444660
            439       1240.009       1004.900       0.447635       0.444660
            440       1316.985       1029.162       0.438660       0.444660
            441       1236.846       1022.872       0.452655       0.444660
            442       1246.871        913.524       0.422850       0.444660
            443       1275.443       1026.887       0.446021       0.444660
            444       1254.601        895.629       0.416527       0.444660
            445       1304.801        700.512       0.349328       0.444660
            446       1179.945       1104.505       0.483488       0.509313
            447       1064.537       1093.998       0.506824       0.509313
            448       1010.136       1078.669       0.516405       0.509313
            449        955.524       1003.050       0.512133       0.509313
            450       1031.682       1093.700       0.514590       0.509313
            451       1092.027       1156.300       0.514294       0.509313
            452        944.146       1097.125       0.537472       0.509313
            453       1018.421       1122.488       0.524304       0.509313
            454        946.782       1140.468       0.546397       0.509313
            455       1011.157       1109.261       0.523133       0.509313
            456       1069.263       1069.437       0.500041       0.509313
            457       1184.677        934.794       0.441051       0.509313
            458       1044.387       1042.150       0.499464       0.509313
            459       1071.387       1137.091       0.514875       0.509313
            460       1005.468       1123.117       0.527635       0.509313
            461       1105.537       1121.566       0.503599       0.509313
            462       1085.091       1127.382       0.509557       0.509313
            463       1135.811       1124.367       0.497468       0.509313
            464       1129.111       1165.798       0.507993       0.509313
            465       1101.977       1248.300       0.531129       0.509313
            466       1146.071        899.286       0.439672       0.509313
            467       1010.081        872.977       0.463596       0.509313
            468       1015.500       1020.949       0.501338       0.509313
            469        986.897       1046.050       0.514549       0.509313
            470       1217.634       1124.305       0.480075       0.509313
            471       1360.044        784.544       0.365825       0.444660
            472       1183.758        889.766       0.429108       0.444660
            473       1194.335        984.150       0.451759       0.444660
            474       1203.863        861.042       0.416989       0.444660
            475       1036.281        879.285       0.459021       0.444660
            476       1292.328        885.525       0.406605       0.444660
            477       1103.137       1008.449       0.477579       0.444660
            478       1082.275        984.166       0.476261       0.444660
            479       1167.425        922.164       0.441314       0.444660
            480       1048.838        876.550       0.455259       0.444660
            481       1027.743       1186.663       0.535883       0.569393
            482        997.422       1182.961       0.542547       0.569393
            483       1054.536       1166.550       0.525216       0.569393
            484       1054.690       1263.187       0.544976       0.569393
            485        743.260       1092.675       0.595160       0.569393
            486       1125.669       1144.637       0.504177       0.569393
            487        982.769       1064.140       0.519877       0.569393
            488        718.154       1440.563       0.667324       0.569393
            489       1034.510       1595.150       0.606599       0.569393
            490       1006.046       1440.598       0.588806       0.569393
            491       1007.648       1798.992       0.640977       0.569393
            492       1029.500       1389.050       0.574332       0.569393
            493        892.243       1291.112       0.591343       0.569393
            494        877.466       1291.682       0.595479       0.569393
            495       1018.010       1421.700       0.582733       0.569393
            496        957.057       1485.871       0.608234       0.569393
            497        890.501       1255.683       0.585077       0.569393
            498        879.008       1224.475       0.582118       0.569393
            499       1072.948       1272.183       0.542478       0.569393
            500        852.198       1338.553       0.611002       0.569393
            501        871.050       1308.655       0.600382       0.569393
            502        964.215       1247.265       0.563996       0.569393
            503       1254.911       1177.422       0.484071       0.569393
            504       1059.404       1108.300       0.511278       0.569393
            505       1022.737       1418.860       0.581120       0.569393
            506       1099.600       1447.962       0.568372       0.569393
            507        840.754       1362.425       0.618391       0.569393
            508        859.155       1275.921       0.597600       0.569393
            509       1147.726       1465.712       0.560837       0.569393
            510        924.030       1359.982       0.595436       0.569393
            511        986.154       1182.244       0.545216       0.569393
            512       1288.661       1659.250       0.562856       0.569393
            513       1281.933       1814.526       0.586000       0.569393
            514       1133.805       1599.603       0.585205       0.569393
            515       1175.500       1627.945       0.580694       0.569393
            516       1152.826       1128.975       0.494774       0.509313
            517       1079.222       1346.133       0.555025       0.509313
            518       1147.236       1465.775       0.560952       0.509313
            519       1187.736       1204.026       0.503405       0.509313
            520       1087.393       1256.550       0.536084       0.509313
            521       1129.685       1185.425       0.512038       0.509313
            522       1382.064       1242.213       0.473354       0.509313
            523       1302.149       1066.871       0.450343       0.509313
            524       1090.318       1213.991       0.526835       0.509313
            525       1157.895       1128.779       0.493634       0.509313
            526       1109.256       1317.643       0.542933       0.509313
            527       1161.741       1213.325       0.510859       0.509313
            528       1062.174       1223.686       0.535328       0.509313
            529       1141.867       1162.240       0.504421       0.509313
            530       1143.004       1212.700       0.514793       0.509313
            531       1095.870       1240.892       0.531031       0.509313
            532       1193.884       1302.597       0.521773       0.509313
            533       1102.878       1231.875       0.527625       0.509313
            534       1085.026       1293.089       0.543745       0.509313
            535       1088.945       1314.727       0.546966       0.509313
            536       1066.496        900.807       0.457889       0.509313
            537        977.567       1185.529       0.548070       0.509313
            538       1163.219       1240.259       0.516027       0.509313
            539       1077.931       1374.249       0.560419       0.569393
            540       1055.913       1303.326       0.552435       0.569393
            541       1039.163       1169.189       0.529439       0.569393
            542        915.000       1481.984       0.618270       0.569393
            543       1071.862       1320.059       0.551883       0.569393
            544       1115.296       1048.198       0.484493       0.569393
            545       1036.395       1411.093       0.576548       0.569393
            546       1139.090       1017.250       0.471748       0.444660
            547       1023.032        840.215       0.450941       0.444660
            548       1134.809       1210.151       0.516065       0.444660
            549       1079.120       1001.275       0.481291       0.444660
            550       1179.012       1065.300       0.474667       0.444660
            551       1194.958        904.570       0.430844       0.444660
            552       1144.008        913.353       0.443944       0.444660
            553       1087.285       1040.202       0.488935       0.444660
            554       1164.734       1030.128       0.469336       0.444660
            555       1175.849       1089.449       0.480930       0.444660
            556       1171.060       1019.500       0.465406       0.444660
            557       1250.294        941.225       0.429485       0.444660
            558       1128.271       1062.831       0.485067       0.509313
            559       1112.375       1115.887       0.500788       0.509313
            560       1101.248       1031.308       0.483602       0.509313
            561       1054.483       1001.057       0.487004       0.509313
            562       1202.105       1065.134       0.469793       0.509313
            563       1000.523       1112.781       0.526560       0.509313
            564       1061.296       1506.468       0.586685       0.509313
            565       1173.600        973.469       0.453394       0.509313
            566       1141.531       1076.545       0.485351       0.509313
            567       1183.315       1062.909       0.473198       0.509313
            568        950.093        666.467       0.412275       0.509313
            569       1040.290       1123.870       0.519310       0.509313
            570       1065.991       1119.287       0.512194       0.509313
            571        945.016       1347.877       0.587850       0.569393
            572        806.352       1333.744       0.623217       0.569393
            573       1052.722       1373.187       0.566051       0.569393
            574       1006.371       1383.929       0.578977       0.569393
            575        971.875       1205.813       0.553712       0.569393
            576       1030.196       1291.225       0.556222       0.569393
            577       1059.093       1383.834       0.566466       0.569393
            578       1021.254       1390.833       0.576610       0.569393
            579       1020.733       1118.901       0.522940       0.509313
            580       1052.368       1163.350       0.525044       0.509313
            581       1126.566       1107.362       0.495702       0.509313
            582       1106.472       1118.887       0.502789       0.509313
            583        811.390       1257.200       0.607757       0.569393
            584        833.269       1331.700       0.615113       0.569393
            585        955.325       1199.600       0.556678       0.569393
            586        870.246       1153.903       0.570068       0.569393
            587        849.323        946.585       0.527079       0.509313
            588        979.383       1061.373       0.520088       0.509313
            589        976.670        980.833       0.501063       0.509313
            590       1025.627        974.033       0.487099       0.509313
            591       1090.964        898.195       0.451545       0.509313
            592        627.555        892.400       0.587123       0.509313
            593       1055.109       1064.252       0.502157       0.509313
            594       1064.603        811.950       0.432682       0.509313
            595       1196.031       1025.885       0.461712       0.509313
            596       1080.242       1139.895       0.513435       0.509313
            597        986.191        975.587       0.497297       0.509313
            598        983.297       1142.286       0.537399       0.509313
            599       1335.949       1398.319       0.511405       0.509313
            600       1111.111       1142.099       0.506876       0.509313
            601        880.086       1169.347       0.570571       0.509313
            602        920.396       1134.987       0.552202       0.509313
            603       1247.643       1347.603       0.519258       0.509313
            604       1216.379       1052.517       0.463890       0.509313
            605       1040.869       1074.836       0.508027       0.509313
            606       1239.209        890.882       0.418237       0.509313
            607       1181.034       1203.250       0.504659       0.509313
            608       1076.115       1078.459       0.500544       0.509313
            609       1281.500       1003.406       0.439145       0.509313
            610       1146.583       1141.076       0.498796       0.509313
            611       1259.513       1338.384       0.515180       0.509313
            612       1097.718       1165.733       0.515025       0.509313
            613       1006.656       1048.709       0.510230       0.509313
            614       1034.130       1026.130       0.498058       0.509313
            615       1026.163        752.681       0.423129       0.509313
            616        826.066        678.457       0.450945       0.509313
            617       1026.982        960.329       0.483230       0.509313
            618        987.161        995.887       0.502200       0.509313
            619        970.516       1043.071       0.518016       0.509313
            620        762.722        965.523       0.558673       0.509313
            621        997.041        827.100       0.453419       0.509313
            622        881.662        860.116       0.493815       0.509313
            623        956.231       1221.351       0.560875       0.509313
            624        976.258       1116.997       0.533617       0.509313
            625        897.469        984.852       0.523211       0.509313
            626        857.597       1139.248       0.570524       0.569393
            627       1037.579       1345.689       0.564640       0.569393
            628       1037.568       1780.856       0.631862       0.569393
            629       1081.250       1280.250       0.542134       0.569393
            630       1077.296       1727.600       0.615923       0.569393
            631       1212.368       1503.799       0.553648       0.569393
            632        946.521       1382.820       0.593653       0.569393
            633       1189.101       1697.402       0.588048       0.569393
            634       1081.000       1886.650       0.635739       0.569393
            635       1047.907        555.627       0.346502       0.444660
            636       1018.636        643.889       0.387296       0.444660
            637       1018.377        963.162       0.486068       0.444660
            638       1074.897        551.673       0.339163       0.444660
            639       1018.898        517.482       0.336819       0.444660
            640       1045.250        551.225       0.345276       0.444660
            641       1025.780       1228.248       0.544913       0.509313
            642        979.868       1289.600       0.568239       0.509313
            643        982.403       1194.203       0.548654       0.509313
            644        988.527       1218.231       0.552046       0.509313
            645       1048.140       1098.709       0.511778       0.509313
            646       1022.613       1130.896       0.525141       0.509313
            647       1054.670       1207.060       0.533689       0.509313
            648       1045.920       1027.171       0.495478       0.509313
            649       1050.385       1253.434       0.544068       0.509313
            650       1002.203       1081.488       0.519025       0.509313
            651       1131.340        902.908       0.443853       0.509313
            652        995.923       1650.258       0.623638       0.569393
            653       1044.376       1171.433       0.528671       0.509313
            654       1121.011       1082.542       0.491271       0.509313
            655       1118.580       1079.308       0.491066       0.509313
            656       1034.502       1144.745       0.525294       0.509313
            657       1043.726       1070.366       0.506300       0.509313
            658       1015.022       1085.450       0.516765       0.509313
            659       1098.516       1053.296       0.489493       0.509313
            660        873.219       1083.177       0.553659       0.509313
            661        976.012       1106.408       0.531309       0.509313
            662       1112.961       1091.002       0.495018       0.509313
            663       1129.166       1056.562       0.483392       0.509313
            664        893.737       1166.774       0.566255       0.569393
            665        895.259       1211.906       0.575136       0.569393
            666        663.497       1188.193       0.641680       0.569393
            667        781.981       1254.482       0.616010       0.569393
            668        976.658       1062.151       0.520966       0.509313
            669        946.810       1058.700       0.527896       0.509313
            670        957.499        891.750       0.482223       0.509313
            671       1132.774        890.451       0.440115       0.509313
            672        965.499        830.505       0.462418       0.509313
            673        912.250        920.525       0.502258       0.509313
            674        920.678       1194.245       0.564675       0.509313
            675       1041.573       1062.640       0.505006       0.509313
            676       1819.082         41.689       0.022404       0.019870
            677       1719.589        195.159       0.101924       0.019870
            678       1612.001        334.356       0.171786       0.019870
            679       1492.819        381.556       0.203564       0.019870
            680       1570.889        217.162       0.121452       0.019870
            681       1809.835         38.340       0.020745       0.019870
            682       1730.882          7.685       0.004420       0.019870
            683       1739.886        126.140       0.067598       0.019870
            684       1917.301        -15.010      -0.007891       0.019870
            685       1735.702        -41.300      -0.024374       0.019870
            686       1869.620        -47.137      -0.025864       0.019870
            687       1872.248        -53.739      -0.029551       0.019870
            688       1848.413        -14.800      -0.008071       0.019870
            689       2060.113       -102.778      -0.052509       0.019870
            690       1878.186       -116.385      -0.066060       0.019870
            691       1947.900        -65.663      -0.034885       0.019870
            692       1878.050       -170.910      -0.100115       0.019870
            693       1999.293       -319.397      -0.190129       0.019870
            694       2125.315       -233.006      -0.123133       0.019870
            695       2558.172       -332.574      -0.149431       0.019870
            696       1684.151         30.425       0.017745       0.019870
            697       1310.861         70.150       0.050796       0.019870
            698       1482.817        292.344       0.164686       0.019870
            699       1797.164        158.099       0.080858       0.019870
            700       1251.290        239.448       0.160624       0.019870
