# Supplementary material for: The role of auxiliary domains in modulating CHD4 activity suggests mechanistic commonality between enzyme families
Source: Nat Commun. 2022 Dec 6;13:7524. doi: 10.1038/s41467-022-35002-0 (PMC9726900; doi:10.1038/s41467-022-35002-0)
Supplement: Supplementary file 6 — source data [file 41467_2022_35002_MOESM6_ESM.zip › smFRET_Source_data/figure_7A/A/CHD4(1-1230) 10uM ATP 200ms/7_PATH (5).dat]

              1       1099.000       1851.100       0.627470       0.767736
              2        829.333       2336.733       0.738056       0.767736
              3        775.667       2109.433       0.731147       0.767736
              4        778.667       2465.800       0.760002       0.767736
              5        776.667       2723.667       0.778116       0.767736
              6        739.667       2699.700       0.784941       0.767736
              7        627.667       2805.233       0.817161       0.832683
              8        687.333       2999.600       0.813576       0.832683
              9        720.000       3229.000       0.817675       0.832683
             10        672.000       3115.467       0.822573       0.832683
             11        586.000       3058.733       0.839220       0.832683
             12        758.667       2851.467       0.789851       0.767736
             13        900.000       2613.000       0.743809       0.767736
             14        918.000       2827.867       0.754930       0.767736
             15        761.000       2986.233       0.796917       0.832683
             16        697.000       3078.633       0.815395       0.832683
             17        612.667       3236.067       0.840813       0.832683
             18        531.333       3224.867       0.858545       0.832683
             19        429.000       3310.100       0.885267       0.832683
             20        526.000       2855.067       0.844428       0.832683
             21        534.667       2936.867       0.845985       0.832683
             22        630.667       2879.600       0.820337       0.832683
             23        601.667       3036.500       0.834624       0.832683
             24        576.333       3249.700       0.849365       0.832683
             25        547.000       3515.633       0.865358       0.832683
             26        542.333       3239.767       0.856605       0.832683
             27        549.667       2990.367       0.844728       0.832683
             28        544.667       2730.533       0.833700       0.832683
             29        584.667       2791.200       0.826810       0.832683
             30        745.333       2718.467       0.784822       0.832683
             31        793.333       2912.333       0.785913       0.832683
             32        686.333       3118.033       0.819593       0.832683
             33        499.000       3320.100       0.869341       0.832683
             34        467.000       2877.967       0.860387       0.832683
             35        503.000       2542.367       0.834831       0.832683
             36        616.667       2289.667       0.787820       0.832683
             37        698.000       2513.867       0.782681       0.832683
             38        690.333       2651.300       0.793414       0.832683
             39        635.000       2737.167       0.811694       0.832683
             40        544.333       2893.233       0.841652       0.832683
             41        540.000       3153.000       0.853777       0.832683
             42        527.333       3129.933       0.855812       0.832683
             43        497.000       3043.300       0.859616       0.832683
             44        514.000       3065.933       0.856422       0.832683
             45        563.333       2996.333       0.841745       0.832683
             46        587.000       2803.967       0.826893       0.832683
             47        564.333       2396.900       0.809426       0.832683
             48        477.667       2579.233       0.843741       0.832683
             49        444.667       2906.867       0.867324       0.832683
             50        433.000       3178.033       0.880090       0.832683
             51        537.000       3248.967       0.858160       0.832683
             52        738.000       3488.533       0.825389       0.832683
             53        839.000       3406.100       0.802360       0.832683
             54        842.333       3326.767       0.797958       0.832683
             55        680.667       3038.267       0.816973       0.832683
             56        582.333       3333.100       0.851272       0.832683
             57        535.000       3402.167       0.864115       0.832683
             58        572.333       3264.767       0.850842       0.832683
             59        647.667       2765.567       0.810248       0.832683
             60        620.667       2783.267       0.817662       0.832683
             61        595.667       2852.100       0.827231       0.832683
             62        593.667       3176.300       0.842527       0.832683
             63        637.667       3343.900       0.839845       0.832683
             64        801.333       3174.533       0.798451       0.832683
             65        925.333       2790.467       0.750973       0.767736
             66        989.667       2551.367       0.720515       0.767736
             67        807.667       2652.567       0.766586       0.767736
             68        742.333       2941.433       0.798485       0.832683
             69        727.000       2953.633       0.802480       0.832683
             70        693.667       3023.967       0.813412       0.832683
             71        631.333       3036.200       0.827859       0.832683
             72        544.667       2935.533       0.843496       0.832683
             73        515.333       2969.133       0.852106       0.832683
             74        401.667       3014.167       0.882410       0.832683
             75        448.000       3039.200       0.871530       0.832683
             76        505.333       2789.467       0.846627       0.832683
             77        698.667       2607.133       0.788654       0.832683
             78        758.667       2824.467       0.788267       0.832683
             79        790.000       3183.000       0.801158       0.832683
             80        679.000       3117.433       0.821148       0.832683
             81        641.000       2891.567       0.818546       0.832683
             82        616.333       3087.033       0.833575       0.832683
             83        628.667       3231.133       0.837125       0.832683
             84        688.667       3191.133       0.822499       0.832683
             85        729.000       2995.100       0.804248       0.832683
             86        761.667       2882.167       0.790971       0.832683
             87        660.000       3072.667       0.823183       0.832683
             88        636.333       3045.367       0.827163       0.832683
             89        723.000       3106.367       0.811196       0.832683
             90        766.667       2875.667       0.789512       0.832683
             91        755.667       2526.433       0.769761       0.832683
             92        607.333       2600.600       0.810678       0.832683
             93        543.333       2659.333       0.830350       0.832683
             94        546.000       2841.733       0.838830       0.832683
             95        553.667       2845.633       0.837123       0.832683
             96        540.000       2888.000       0.842474       0.832683
             97        575.000       3056.833       0.841678       0.832683
             98        618.333       3023.167       0.830198       0.832683
             99        677.000       3018.967       0.816827       0.832683
            100        652.667       2924.733       0.817558       0.832683
            101        641.333       2948.200       0.821332       0.832683
            102        577.667       2856.900       0.831808       0.832683
            103        595.000       2763.167       0.822820       0.832683
            104        647.667       2878.900       0.816346       0.832683
            105        641.000       2982.567       0.823102       0.832683
            106        615.333       3127.800       0.835610       0.832683
            107        568.000       3002.533       0.840920       0.832683
            108        726.333       2877.033       0.798429       0.832683
            109        703.667       2811.300       0.799808       0.832683
            110        590.333       2757.300       0.823657       0.832683
            111        444.667       2737.867       0.860279       0.832683
            112        525.000       2599.833       0.831991       0.832683
            113        576.333       2642.367       0.820942       0.832683
            114        554.000       2778.933       0.833780       0.832683
            115        513.667       2913.633       0.850125       0.832683
            116        603.667       2958.633       0.830540       0.832683
            117        541.333       2856.533       0.840684       0.832683
            118        504.667       2928.533       0.853004       0.832683
            119        470.667       2888.600       0.859890       0.832683
            120        624.333       2919.900       0.823845       0.832683
            121        626.667       2808.667       0.817582       0.832683
            122        600.000       2948.667       0.830922       0.832683
            123        496.667       3109.000       0.862254       0.832683
            124        354.333       3166.567       0.899363       0.832683
            125        252.667       2999.400       0.922306       0.832683
            126        321.000       2919.233       0.900933       0.832683
            127        521.000       2915.567       0.848395       0.832683
            128        556.000       2989.400       0.843177       0.832683
            129        517.000       3122.967       0.857966       0.832683
            130        484.000       3527.600       0.879350       0.832683
            131        542.000       3508.133       0.866177       0.832683
            132        532.333       3422.100       0.865383       0.832683
            133        468.333       3198.500       0.872279       0.832683
            134        432.000       3166.800       0.879960       0.832683
            135        428.667       3051.800       0.876836       0.832683
            136        474.333       3138.233       0.868699       0.832683
            137        564.333       3540.233       0.862511       0.832683
            138        631.000       4000.900       0.863771       0.832683
            139        782.000       3826.467       0.830312       0.832683
            140        809.000       3529.767       0.813541       0.832683
            141        798.333       3451.833       0.812164       0.832683
            142        693.667       3567.967       0.837230       0.832683
            143        528.000       3488.533       0.868543       0.832683
            144        412.667       3374.067       0.891023       0.832683
            145        332.333       3511.433       0.913540       0.832683
            146        366.333       3527.367       0.905916       0.832683
            147        409.000       3235.767       0.887784       0.832683
            148        545.000       2893.167       0.841485       0.832683
            149        387.333       3080.267       0.888299       0.832683
            150        249.000       3464.767       0.932952       0.832683
            151         79.000       3678.100       0.978973       0.832683
            152        304.667       3353.533       0.916717       0.832683
            153        511.000       2816.233       0.846419       0.832683
            154        589.333       2462.733       0.806907       0.832683
            155        549.333       2862.067       0.838971       0.832683
            156        512.333       3223.100       0.862845       0.832683
            157        547.667       3446.233       0.862874       0.832683
            158        459.000       3439.767       0.882270       0.832683
            159        374.000       3581.933       0.905458       0.832683
            160        395.333       3416.467       0.896287       0.832683
            161        506.667       3163.667       0.861956       0.832683
            162        630.333       3051.967       0.828821       0.832683
            163        558.667       2975.133       0.841908       0.832683
            164        473.333       2591.333       0.845551       0.832683
            165        462.667       2239.067       0.828752       0.832683
            166        540.333       2389.633       0.815584       0.832683
            167        560.000       2813.667       0.834008       0.832683
            168        473.333       2704.333       0.851044       0.832683
            169        425.333       2353.467       0.846936       0.832683
            170        437.667       1986.900       0.819487       0.832683
            171        445.000       1946.500       0.813924       0.832683
            172        375.333       1866.800       0.832600       0.832683
            173        360.000       1722.333       0.827117       0.832683
            174        422.333       2032.100       0.827930       0.832683
            175        529.000       2128.767       0.800961       0.832683
            176        635.667       2070.100       0.765070       0.767736
            177        687.000       1810.967       0.724976       0.767736
            178        651.333       2028.867       0.756983       0.767736
            179        604.333       2424.900       0.800500       0.832683
            180        528.333       2372.833       0.817889       0.832683
            181        468.667       2099.800       0.817531       0.832683
            182        428.667       2048.133       0.826927       0.832683
            183        436.333       2304.033       0.840776       0.832683
            184        542.333       2461.767       0.819469       0.832683
            185        613.667       2332.300       0.791693       0.832683
            186        693.333       2112.667       0.752910       0.832683
            187        539.667       2124.033       0.797400       0.832683
            188        458.667       2465.467       0.843144       0.832683
            189        408.667       2639.133       0.865914       0.832683
            190        433.333       2578.000       0.856099       0.832683
            191        437.333       2200.600       0.834214       0.832683
            192        476.000       2031.733       0.810187       0.832683
            193        601.333       2332.533       0.795037       0.832683
            194        621.000       2581.900       0.806113       0.832683
            195        546.000       2743.400       0.834012       0.832683
            196        410.667       2653.933       0.865997       0.832683
            197        398.667       2391.800       0.857133       0.832683
            198        546.333       2011.033       0.786369       0.767736
            199        702.000       1616.133       0.697170       0.767736
            200        680.333       1837.633       0.729808       0.767736
            201        525.000       2215.833       0.808452       0.832683
            202        429.333       2563.733       0.856557       0.832683
            203        473.000       2439.033       0.837571       0.832683
            204        492.333       2480.433       0.834385       0.832683
            205        543.667       2428.633       0.817089       0.832683
            206        596.333       2417.367       0.802126       0.832683
            207        639.667       2527.700       0.798045       0.832683
            208        714.333       2595.233       0.784161       0.767736
            209        675.333       2683.133       0.798916       0.767736
            210        643.000       2304.700       0.781864       0.767736
            211        633.333       2036.000       0.762737       0.767736
            212        717.333       1908.600       0.726827       0.767736
            213        705.000       1980.500       0.737479       0.767736
            214        540.333       2085.300       0.794208       0.767736
            215        466.667       1978.667       0.809160       0.832683
            216        444.333       1949.567       0.814389       0.832683
            217        415.000       1894.833       0.820333       0.832683
            218        363.667       2095.967       0.852146       0.832683
            219        375.000       2117.167       0.849529       0.832683
            220        458.333       1993.167       0.813040       0.832683
            221        509.667       1916.367       0.789918       0.832683
            222        545.000       2156.167       0.798235       0.832683
            223        513.333       2352.000       0.820847       0.832683
            224        430.667       2208.600       0.836823       0.832683
            225        389.667       1844.367       0.825577       0.832683
            226        387.000       1727.300       0.816961       0.832683
            227        369.333       1874.067       0.835369       0.832683
            228        393.333       2013.333       0.836565       0.832683
            229        419.000       2284.767       0.845031       0.832683
            230        495.000       2345.833       0.825755       0.832683
            231        472.667       2384.733       0.834582       0.832683
            232        474.000       2143.600       0.818918       0.832683
            233        472.000       2136.800       0.819074       0.832683
            234        532.333       2209.433       0.805843       0.832683
            235        530.000       2535.333       0.827099       0.832683
            236        591.000       2781.233       0.824745       0.832683
            237        600.667       2880.600       0.827457       0.832683
            238        630.333       2754.967       0.813803       0.832683
            239        545.333       2345.800       0.811377       0.832683
            240        507.667       2188.900       0.811736       0.832683
            241        467.333       2066.933       0.815594       0.832683
            242        556.333       2254.033       0.802042       0.832683
            243        519.667       2291.367       0.815133       0.832683
            244        540.000       2331.333       0.811934       0.832683
            245        530.333       2416.300       0.820021       0.832683
            246        658.000       2406.533       0.785285       0.767736
            247        763.000       2269.367       0.748381       0.767736
            248        716.000       2073.067       0.743283       0.767736
            249        649.000       2196.767       0.771942       0.767736
            250        674.333       2325.900       0.775240       0.767736
            251        615.000       2322.167       0.790615       0.767736
            252        533.333       2181.667       0.803560       0.832683
            253        393.667       2013.967       0.836492       0.832683
            254        419.000       1905.767       0.819767       0.832683
            255        419.667       1900.367       0.819112       0.832683
            256        401.667       1874.833       0.823560       0.832683
            257        326.333       2022.367       0.861058       0.832683
            258        256.333       2027.033       0.887739       0.832683
            259        219.333       2080.733       0.904640       0.832683
            260        297.000       2273.300       0.884449       0.832683
            261        366.000       2333.733       0.864431       0.832683
            262        355.667       2661.100       0.882103       0.832683
            263        407.333       2576.267       0.863476       0.832683
            264        458.000       2494.200       0.844861       0.832683
            265        516.000       2199.733       0.809996       0.832683
            266        471.667       2069.833       0.814414       0.832683
            267        444.333       2133.567       0.827637       0.832683
            268        432.667       2383.067       0.846340       0.832683
            269        402.000       2338.800       0.853327       0.832683
            270        434.333       2230.900       0.837037       0.832683
            271        479.667       1978.033       0.804831       0.832683
            272        622.667       2005.400       0.763070       0.767736
            273        698.000       2016.200       0.742834       0.767736
            274        795.333       2035.133       0.719010       0.767736
            275        745.333       2335.467       0.758071       0.767736
            276        711.667       2292.500       0.763107       0.767736
            277        602.333       2319.433       0.793846       0.767736
            278        544.667       2025.200       0.788056       0.767736
            279        532.000       2014.133       0.791056       0.767736
            280        562.667       1974.067       0.778192       0.767736
            281        520.667       1856.600       0.780981       0.767736
            282        393.000       1841.033       0.824085       0.832683
            283        332.000       1952.467       0.854671       0.832683
            284        484.000       2054.267       0.809319       0.832683
            285        670.667       2345.600       0.777650       0.832683
            286        716.667       2563.333       0.781504       0.832683
            287        569.333       2692.400       0.825451       0.832683
            288        458.000       2537.533       0.847106       0.832683
            289        432.667       2167.733       0.833615       0.832683
            290        467.000       1977.967       0.808995       0.832683
            291        473.333       1960.000       0.805479       0.832683
            292        626.333       2069.700       0.767683       0.767736
            293        800.333       2255.300       0.738079       0.767736
            294        955.333       2399.800       0.715262       0.767736
            295        916.667       2532.333       0.734222       0.767736
            296        741.000       2675.567       0.783116       0.767736
            297        569.667       2421.033       0.809521       0.832683
            298        429.000       2210.767       0.837486       0.832683
            299        470.000       2348.000       0.833215       0.832683
            300        514.667       2467.200       0.827401       0.832683
            301        677.000       2503.633       0.787149       0.767736
            302        842.667       2123.400       0.715898       0.767736
            303        822.333       1984.767       0.707052       0.767736
            304        599.000       1935.433       0.763655       0.767736
            305        363.333       1930.333       0.841593       0.767736
            306        532.000       1948.800       0.785553       0.767736
            307        603.000       2052.367       0.772913       0.767736
            308        704.000       2141.600       0.752601       0.767736
            309        558.667       2345.467       0.807631       0.832683
            310        600.667       2496.933       0.806086       0.832683
            311        534.000       2539.600       0.826262       0.832683
            312        485.667       2477.767       0.836114       0.832683
            313        418.667       2198.467       0.840029       0.832683
            314        455.000       1969.500       0.812332       0.832683
            315        501.333       1794.533       0.781637       0.832683
            316        472.667       1976.733       0.807028       0.832683
            317        466.000       2397.067       0.837237       0.832683
            318        409.667       2728.033       0.869437       0.832683
            319        462.000       2653.133       0.851692       0.832683
            320        461.667       2044.167       0.815763       0.832683
            321        553.667       1382.633       0.714059       0.767736
            322        578.333       1188.167       0.672611       0.767736
            323        554.000       1572.267       0.739449       0.767736
            324        559.667       2175.033       0.795346       0.767736
            325        533.667       2203.300       0.805015       0.832683
            326        530.333       2001.300       0.790517       0.832683
            327        444.333       1953.233       0.814673       0.832683
            328        509.000       2181.767       0.810835       0.832683
            329        416.333       2390.033       0.851647       0.832683
            330        375.667       2270.767       0.858048       0.832683
            331        350.333       2241.633       0.864839       0.832683
            332        523.333       2080.000       0.798976       0.832683
            333        590.000       2069.000       0.778112       0.767736
            334        544.333       1767.567       0.764552       0.767736
            335        526.333       1664.367       0.759742       0.767736
            336        632.333       1554.433       0.710836       0.767736
            337        604.000       1760.267       0.744530       0.767736
            338        525.000       1958.500       0.788605       0.767736
            339        409.667       2325.700       0.850233       0.832683
            340        456.333       2438.367       0.842356       0.832683
            341        475.333       2364.467       0.832617       0.832683
            342        492.000       2396.467       0.829667       0.832683
            343        479.667       2325.033       0.828978       0.832683
            344        489.667       2216.033       0.819024       0.832683
            345        616.000       1921.733       0.757264       0.767736
            346        683.000       1899.700       0.735548       0.767736
            347        697.333       1907.600       0.732303       0.767736
            348        545.333       1854.133       0.772727       0.767736
            349        520.667       2059.267       0.798186       0.832683
            350        525.000       2313.500       0.815043       0.832683
            351        572.667       2435.733       0.809644       0.832683
            352        548.667       2286.467       0.806476       0.832683
            353        490.333       2354.300       0.827629       0.832683
            354        484.667       2438.200       0.834181       0.832683
            355        502.000       2431.800       0.828891       0.832683
            356        560.000       2382.333       0.809675       0.832683
            357        685.333       2333.800       0.773003       0.832683
            358        681.667       2523.833       0.787345       0.832683
            359        630.000       2300.000       0.784983       0.832683
            360        411.667       2245.500       0.845073       0.832683
            361        300.333       2119.967       0.875911       0.832683
            362        337.667       2134.233       0.863398       0.832683
            363        452.667       1978.067       0.813774       0.832683
            364        496.667       1926.333       0.795020       0.832683
            365        422.333       2150.433       0.835845       0.832683
            366        356.333       2359.700       0.868804       0.832683
            367        324.333       2528.233       0.886301       0.832683
            368        384.667       2416.200       0.862662       0.832683
            369        359.667       2366.700       0.868078       0.832683
            370        355.667       2399.767       0.870922       0.832683
            371        367.667       2545.567       0.873794       0.832683
            372        487.333       2565.267       0.840355       0.832683
            373        607.667       2294.567       0.790621       0.767736
            374        679.667       2171.700       0.761635       0.767736
            375        672.667       2171.400       0.763484       0.767736
            376        734.333       2246.567       0.753654       0.767736
            377        613.667       2306.300       0.789838       0.767736
            378        540.667       2275.267       0.807997       0.767736
            379        559.667       2245.700       0.800501       0.767736
            380        688.667       2013.133       0.745108       0.767736
            381        729.667       1690.700       0.698531       0.767736
            382        551.000       1480.900       0.728825       0.767736
            383        445.667       1479.433       0.768497       0.767736
            384        312.333       1767.767       0.849847       0.832683
            385        354.333       2097.567       0.855486       0.832683
            386        418.000       2314.867       0.847047       0.832683
            387        518.000       2270.200       0.814217       0.832683
            388        538.667       2107.800       0.796458       0.832683
            389        489.333       2015.400       0.804637       0.832683
            390        456.000       2006.733       0.814840       0.832683
            391        439.333       2087.400       0.826126       0.832683
            392        421.000       1983.567       0.824916       0.832683
            393        492.667       1892.400       0.793437       0.832683
            394        507.333       1757.267       0.775972       0.832683
            395        475.667       1928.100       0.802116       0.832683
            396        366.000       2222.400       0.858600       0.832683
            397        302.333       2183.433       0.878374       0.832683
            398        338.000       2228.867       0.868322       0.832683
            399        430.333       2247.967       0.839326       0.832683
            400        535.667       2407.433       0.817992       0.832683
            401        559.333       2315.733       0.805454       0.832683
            402        515.667       1951.767       0.791011       0.832683
            403        529.000       1852.433       0.777865       0.832683
            404        526.333       1941.033       0.786682       0.832683
            405        500.000       2162.000       0.812171       0.832683
            406        449.333       2290.400       0.835994       0.832683
            407        564.667       2108.533       0.788768       0.767736
            408        730.000       2158.333       0.747259       0.767736
            409        833.000       2040.367       0.710096       0.767736
            410        738.667       2044.467       0.734592       0.767736
            411        587.333       1873.933       0.761369       0.767736
            412        456.000       1849.733       0.802232       0.832683
            413        409.667       2051.033       0.833516       0.832683
            414        392.000       1938.467       0.831793       0.832683
            415        407.333       1842.267       0.818931       0.832683
            416        466.667       1533.333       0.766667       0.767736
            417        523.333       1526.667       0.744715       0.767736
            418        554.000       1673.600       0.751302       0.767736
            419        545.667       2056.433       0.790298       0.767736
            420        455.000       2472.500       0.844577       0.832683
            421        364.333       2353.567       0.865950       0.832683
            422        384.667       2064.533       0.842942       0.832683
            423        518.000       1993.533       0.793751       0.832683
            424        649.667       2112.700       0.764815       0.832683
            425        621.333       2146.533       0.775519       0.832683
            426        536.667       2016.667       0.789817       0.832683
            427        417.667       1937.233       0.822639       0.832683
            428        434.000       2067.600       0.826511       0.832683
            429        428.000       1995.533       0.823398       0.832683
            430        411.667       2109.500       0.836716       0.832683
            431        379.333       2044.067       0.843471       0.832683
            432        438.333       2234.500       0.836004       0.832683
            433        624.667       2348.200       0.789877       0.767736
            434        713.667       2149.633       0.750754       0.767736
            435        908.000       1884.200       0.674808       0.767736
            436        856.000       1743.733       0.670735       0.767736
            437        782.667       2056.400       0.724323       0.767736
            438        553.667       2271.967       0.804056       0.832683
            439        469.000       2100.433       0.817469       0.832683
            440        457.000       1984.633       0.812830       0.832683
            441        528.667       1908.800       0.783108       0.832683
            442        555.000       2067.167       0.788343       0.832683
            443        567.000       2127.300       0.789556       0.832683
            444        539.000       2373.100       0.814910       0.832683
            445        430.333       2399.633       0.847937       0.832683
            446        386.667       2281.000       0.855054       0.832683
            447        429.667       2079.033       0.828729       0.832683
            448        459.000       1954.100       0.809788       0.832683
            449        407.000       1978.633       0.829395       0.832683
            450        194.667       2024.867       0.912294       0.832683
            451        211.333       2221.200       0.913122       0.832683
            452        261.333       2385.867       0.901279       0.832683
            453        442.333       2527.100       0.851038       0.832683
            454        518.333       2583.500       0.832895       0.832683
            455        555.667       2518.767       0.819262       0.832683
            456        553.333       2298.000       0.805939       0.832683
            457        705.000       2175.500       0.755251       0.767736
            458        708.667       2138.800       0.751124       0.767736
            459        673.667       2211.300       0.766491       0.767736
            460        534.667       2407.533       0.818277       0.832683
            461        503.333       2321.333       0.821808       0.832683
            462        570.333       2209.967       0.794866       0.832683
            463        542.000       2050.133       0.790906       0.832683
            464        538.000       2259.200       0.807665       0.832683
            465        513.333       2416.000       0.824761       0.832683
            466        578.000       2642.867       0.820545       0.832683
            467        651.333       2403.200       0.786765       0.832683
            468        659.667       2245.033       0.772897       0.832683
            469        612.333       2265.767       0.787244       0.832683
            470        557.333       2565.267       0.821516       0.832683
            471        515.667       2645.433       0.836871       0.832683
            472        489.667       2492.700       0.835813       0.832683
            473        454.000       2417.600       0.841900       0.832683
            474        410.333       2399.633       0.853972       0.832683
            475        407.667       2276.567       0.848125       0.832683
            476        531.667       2248.833       0.808787       0.832683
            477        570.667       2195.933       0.793730       0.832683
            478        600.333       2026.633       0.771473       0.832683
            479        520.333       1961.967       0.790383       0.832683
            480        483.333       2036.000       0.808150       0.832683
            481        473.667       2172.967       0.821030       0.832683
            482        453.000       2204.367       0.829530       0.832683
            483        407.667       2280.233       0.848333       0.832683
            484        370.333       2338.967       0.863310       0.832683
            485        403.333       2278.333       0.849596       0.832683
            486        593.000       2207.700       0.788267       0.767736
            487        753.667       2318.633       0.754690       0.767736
            488        722.667       2489.400       0.775015       0.767736
            489        608.000       2667.533       0.814381       0.767736
            490        550.667       2648.600       0.827877       0.767736
            491        607.333       2457.600       0.801845       0.767736
            492        704.000       2188.600       0.756620       0.767736
            493        745.333       1940.133       0.722457       0.767736
            494        733.667       1979.633       0.729604       0.767736
            495        693.333       2145.667       0.755783       0.767736
            496        597.000       2197.300       0.786351       0.767736
            497        530.667       2162.933       0.802990       0.832683
            498        388.000       1994.200       0.837125       0.832683
            499        272.667       1744.733       0.864843       0.832683
            500        314.667       1567.200       0.832790       0.832683
            501        327.000       1781.967       0.844948       0.832683
            502        279.333       2298.733       0.891650       0.832683
            503        259.333       2507.067       0.906256       0.832683
            504        320.000       2238.667       0.874935       0.832683
            505        367.667       1981.233       0.843473       0.832683
            506        302.333       2069.433       0.872528       0.832683
            507        292.000       2210.133       0.883300       0.832683
            508        285.000       2089.833       0.879992       0.832683
            509        376.667       1676.000       0.816499       0.832683
            510        378.667       1292.467       0.773407       0.767736
            511        468.667       1377.133       0.746090       0.767736
            512        490.667       1639.267       0.769633       0.767736
            513        611.000       1996.567       0.765682       0.767736
            514        657.667       2128.567       0.763959       0.767736
            515        626.667       2137.667       0.773303       0.767736
            516        562.667       2214.400       0.797388       0.832683
            517        544.333       2350.233       0.811947       0.832683
            518        492.333       2220.100       0.818490       0.832683
            519        465.333       1980.800       0.809768       0.832683
            520        513.000       1819.700       0.780083       0.832683
            521        513.000       1926.033       0.789671       0.832683
            522        466.333       2019.367       0.812394       0.832683
            523        468.667       1972.133       0.807986       0.832683
            524        493.000       2018.700       0.803719       0.832683
            525        487.333       2067.933       0.809283       0.832683
            526        407.000       2025.300       0.832669       0.832683
            527        431.333       1969.533       0.820343       0.832683
            528        550.667       2029.600       0.786585       0.832683
            529        573.667       2183.967       0.791971       0.832683
            530        543.667       2277.967       0.807322       0.832683
            531        462.000       2002.133       0.812510       0.832683
            532        379.667       1744.033       0.821224       0.832683
            533        309.333       1757.400       0.850327       0.832683
            534        327.333       2188.267       0.869879       0.832683
            535        471.667       2426.167       0.837235       0.832683
            536        496.000       2266.733       0.820468       0.832683
            537        409.000       2021.433       0.831717       0.832683
            538        317.667       2130.900       0.870264       0.832683
            539        410.333       2109.633       0.837167       0.832683
            540        461.333       2042.200       0.815727       0.832683
            541        448.667       1933.467       0.811653       0.832683
            542        446.333       1907.700       0.810396       0.832683
            543        415.000       1868.833       0.818288       0.832683
            544        494.333       1655.900       0.770102       0.832683
            545        496.000       1795.733       0.783570       0.832683
            546        523.000       1937.033       0.787401       0.832683
            547        436.667       2069.667       0.825775       0.832683
            548        448.667       2074.467       0.822179       0.832683
            549        468.333       2042.167       0.813450       0.832683
            550        473.333       1863.667       0.797461       0.832683
            551        417.000       1668.633       0.800061       0.832683
            552        379.000       2007.100       0.841163       0.832683
            553        424.667       2393.867       0.849331       0.832683
            554        411.000       2634.233       0.865035       0.832683
            555        422.000       2312.133       0.845655       0.832683
            556        442.000       2114.133       0.827083       0.832683
            557        588.000       2155.533       0.785678       0.832683
            558        674.667       2392.867       0.780062       0.832683
            559        619.333       2523.400       0.802932       0.832683
            560        480.333       2286.633       0.826404       0.832683
            561        422.667       1960.400       0.822637       0.832683
            562        496.667       1877.667       0.790818       0.832683
            563        548.333       2276.167       0.805865       0.832683
            564        553.000       2423.367       0.814203       0.832683
            565        496.333       2442.033       0.831085       0.832683
            566        528.333       2024.167       0.793013       0.767736
            567        516.000       1963.733       0.791913       0.767736
            568        532.667       2042.400       0.793145       0.767736
            569        603.000       2212.033       0.785793       0.767736
            570        802.667       2173.733       0.730323       0.767736
            571        936.667       2130.333       0.694598       0.767736
            572        739.333       2125.733       0.741949       0.767736
            573        470.000       2406.667       0.836616       0.832683
            574        357.333       2527.933       0.876152       0.832683
            575        394.000       2642.933       0.870264       0.832683
            576        442.333       2524.100       0.850887       0.832683
            577        390.667       2603.600       0.869528       0.832683
            578        332.667       2700.400       0.890320       0.832683
            579        275.667       2754.767       0.909034       0.832683
            580        260.667       2478.933       0.904852       0.832683
            581        350.667       2306.933       0.868051       0.832683
            582        421.000       2245.233       0.842099       0.832683
            583        466.000       2252.733       0.828597       0.832683
            584        478.667       2187.133       0.820442       0.832683
            585        499.333       2165.067       0.812591       0.832683
            586        510.667       2256.267       0.815439       0.832683
            587        527.000       2575.967       0.830163       0.832683
            588        583.667       2721.967       0.823433       0.832683
            589        585.333       2844.133       0.829322       0.832683
            590        535.667       2685.100       0.833683       0.832683
            591        421.333       2499.200       0.855734       0.832683
            592        345.667       2239.100       0.866268       0.832683
            593        348.333       2149.833       0.860564       0.832683
            594        292.667       1962.733       0.870237       0.832683
            595        306.333       1902.700       0.861327       0.832683
            596        269.333       1738.733       0.865874       0.832683
            597        349.667       1797.367       0.837140       0.832683
            598        310.333       1781.633       0.851655       0.832683
            599        285.000       1763.500       0.860874       0.832683
            600        294.000       1766.267       0.857300       0.832683
            601        342.333       1697.433       0.832170       0.832683
            602        428.000       1728.533       0.801533       0.832683
            603        479.000       1652.100       0.775233       0.832683
            604        502.667       1806.400       0.782307       0.832683
            605        524.000       2041.933       0.795786       0.832683
            606        452.667       2217.067       0.830445       0.832683
            607        333.667       2123.300       0.864196       0.832683
            608        260.333       1808.300       0.874152       0.832683
            609        363.333       1693.333       0.823339       0.832683
            610        560.333       1811.633       0.763768       0.832683
            611        646.333       2143.033       0.768287       0.832683
            612        549.667       2336.700       0.809565       0.832683
            613        453.333       2397.667       0.840991       0.832683
            614        372.333       2229.100       0.856874       0.832683
            615        389.000       1998.433       0.837064       0.832683
            616        456.000       1665.400       0.785048       0.767736
            617        542.667       1604.400       0.747252       0.767736
            618        662.333       1490.100       0.692286       0.767736
            619        538.000       1552.867       0.742690       0.767736
            620        416.667       1611.333       0.794543       0.767736
            621        342.333       1972.100       0.852088       0.832683
            622        499.333       2044.400       0.803701       0.832683
            623        539.333       2009.400       0.788392       0.832683
            624        470.000       1824.333       0.795147       0.832683
            625        382.333       1813.433       0.825877       0.832683
            626        419.667       1671.033       0.799270       0.832683
            627        435.000       1603.500       0.786608       0.832683
            628        360.000       1532.333       0.809759       0.832683
            629        284.667       1542.867       0.844234       0.832683
            630        353.333       1855.667       0.840048       0.832683
            631        349.000       2151.100       0.860406       0.832683
            632        373.000       2504.033       0.870353       0.832683
            633        295.667       2272.433       0.884869       0.832683
            634        399.000       1969.433       0.831534       0.832683
            635        401.667       1714.500       0.810191       0.832683
            636        373.000       1620.367       0.812879       0.832683
            637        357.333       1977.933       0.846984       0.832683
            638        338.333       2065.833       0.859272       0.832683
            639        477.333       2174.933       0.820028       0.832683
            640        530.000       2071.333       0.796258       0.767736
            641        600.333       2059.967       0.774336       0.767736
            642        509.667       1964.367       0.793994       0.767736
            643        519.667       1970.033       0.791273       0.767736
            644        586.000       2144.067       0.785353       0.767736
            645        629.333       2296.400       0.784897       0.767736
            646        623.000       2215.700       0.780533       0.767736
            647        664.333       1909.233       0.741863       0.767736
            648        633.333       1831.667       0.743070       0.767736
            649        550.333       2080.633       0.790825       0.767736
            650        398.333       2152.833       0.843862       0.832683
            651        368.000       2166.200       0.854787       0.832683
            652        330.333       2226.633       0.870810       0.832683
            653        391.000       2427.233       0.861261       0.832683
            654        452.667       2539.400       0.848711       0.832683
            655        486.333       2325.033       0.827012       0.832683
            656        560.667       2051.933       0.785399       0.767736
            657        618.000       1911.867       0.755718       0.767736
            658        694.333       1786.900       0.720166       0.767736
            659        623.000       1962.033       0.758997       0.767736
            660        532.667       2041.400       0.793064       0.767736
            661        525.000       2169.500       0.805159       0.767736
            662        600.000       2294.667       0.792722       0.767736
            663        606.667       2663.000       0.814456       0.767736
            664        554.333       2679.233       0.828569       0.767736
            665        638.000       2119.200       0.768606       0.767736
            666        911.333       1174.533       0.563091       0.453140
            667       1202.667        428.067       0.262499       0.223795
            668       1226.333        329.700       0.211885       0.223795
            669       1123.667        401.633       0.263314       0.223795
            670       1004.333        578.567       0.365511       0.340233
            671       1078.000        611.867       0.362080       0.340233
            672       1080.667        729.600       0.403035       0.453140
            673       1105.000        937.500       0.458996       0.453140
            674        989.333       1072.067       0.520067       0.453140
            675        878.333       1035.500       0.541061       0.453140
            676        759.000        829.100       0.522070       0.453140
            677        620.667        692.600       0.527387       0.453140
            678        695.000        765.833       0.524244       0.453140
            679        659.667        803.367       0.549110       0.453140
            680        674.000        738.267       0.522753       0.453140
            681        818.000        571.867       0.411454       0.453140
            682       1107.000        521.967       0.320428       0.340233
            683       1226.000        413.733       0.252317       0.223795
            684       1081.333        209.533       0.162320       0.223795
            685        885.333        182.800       0.171140       0.223795
            686        907.667        348.900       0.277661       0.340233
            687        908.000        625.533       0.407903       0.453140
            688        871.333        708.200       0.448360       0.453140
            689        919.000        759.100       0.452357       0.453140
            690       1092.667        754.733       0.408538       0.453140
            691       1357.667        720.900       0.346826       0.340233
            692       1440.333        694.300       0.325255       0.340233
            693       1320.333        735.300       0.357700       0.340233
            694       1132.000        657.133       0.367291       0.340233
            695       1076.000        566.400       0.344861       0.340233
            696       1035.333        423.800       0.290446       0.340233
            697       1060.333        445.300       0.295756       0.340233
            698       1176.667        443.000       0.273513       0.340233
            699       1305.000        531.500       0.289409       0.340233
            700       1287.333        535.600       0.293812       0.340233
            701       1079.000        496.100       0.314964       0.340233
            702        952.333        337.767       0.261814       0.340233
            703       1103.667        421.300       0.276268       0.340233
            704       1100.667        678.933       0.381509       0.340233
            705       1065.667        887.767       0.454465       0.453140
            706       1049.667        848.033       0.446874       0.453140
            707       1363.000        634.367       0.317602       0.340233
            708       1496.333        503.033       0.251596       0.340233
            709       1439.667        540.367       0.272908       0.340233
            710       1183.333        536.667       0.312016       0.340233
            711       1083.000        592.367       0.353574       0.340233
            712       1174.000        598.267       0.337571       0.340233
            713       1300.667        706.933       0.352129       0.340233
            714       1281.000        852.900       0.399691       0.340233
            715        956.667        712.667       0.426917       0.340233
            716        738.667        493.133       0.400336       0.340233
            717        784.667        287.533       0.268171       0.340233
            718        801.667        350.833       0.304411       0.340233
            719        808.333        435.500       0.350127       0.340233
            720        831.000        472.233       0.362355       0.340233
            721        928.333        507.500       0.353453       0.340233
            722       1006.667        521.667       0.341330       0.340233
            723       1004.000        479.267       0.323116       0.340233
            724       1072.333        532.433       0.331782       0.340233
            725        913.333        619.000       0.403959       0.453140
            726        751.667        684.500       0.476616       0.453140
            727        613.667        487.300       0.442611       0.453140
            728        677.000        293.633       0.302517       0.340233
            729        874.333        187.233       0.176375       0.223795
            730        952.333        313.767       0.247821       0.223795
            731       1061.333        494.200       0.317705       0.340233
            732       1084.667        679.533       0.385179       0.340233
            733       1244.000        725.267       0.368293       0.340233
            734       1328.333        738.833       0.357414       0.340233
            735       1476.000        676.067       0.314148       0.340233
            736       1317.667        764.233       0.367085       0.340233
            737       1170.000        827.667       0.414317       0.453140
            738       1027.000        827.967       0.446351       0.453140
            739       1167.667        729.233       0.384434       0.340233
            740       1339.667        697.367       0.342344       0.340233
            741       1335.667        640.100       0.323976       0.340233
            742       1313.667        509.633       0.279512       0.223795
            743       1173.333        331.667       0.220377       0.223795
            744       1118.000        345.200       0.235921       0.223795
            745       1059.333        446.067       0.296311       0.340233
            746       1037.000        614.300       0.372010       0.340233
            747        969.667        610.700       0.386429       0.340233
            748        909.667        548.700       0.376243       0.340233
            749        914.333        471.900       0.340419       0.340233
            750        896.333        505.367       0.360538       0.340233
            751        912.333        543.767       0.373440       0.340233
            752        984.333        507.233       0.340067       0.340233
            753       1126.000        512.400       0.312744       0.340233
            754       1189.667        549.033       0.315772       0.340233
            755       1062.333        627.100       0.371190       0.340233
            756       1019.000        461.433       0.311688       0.340233
            757        962.667        327.067       0.253592       0.223795
            758       1061.667        277.167       0.207021       0.223795
            759       1041.000        424.233       0.289533       0.340233
            760        997.667        485.233       0.327219       0.340233
            761        976.000        465.067       0.322724       0.340233
            762        840.667        401.267       0.323098       0.340233
            763        795.667        463.100       0.367900       0.340233
            764        763.333        560.000       0.423174       0.453140
            765        862.000        661.800       0.434309       0.453140
            766        996.667        527.667       0.346162       0.340233
            767        989.333        456.400       0.315688       0.340233
            768       1003.000        511.033       0.337531       0.340233
            769        964.333        850.900       0.468755       0.453140
            770        933.000        984.700       0.513480       0.453140
            771        857.667        922.233       0.518138       0.453140
            772        825.667        637.100       0.435545       0.453140
            773        892.333        418.100       0.319055       0.340233
            774        936.667        369.000       0.282614       0.340233
            775        852.333        475.100       0.357909       0.340233
            776        802.000        693.800       0.463832       0.453140
            777        907.000        863.633       0.487754       0.453140
            778       1192.667        820.733       0.407636       0.453140
            779       1363.000        720.700       0.345875       0.340233
            780       1434.000        662.600       0.316035       0.340233
            781       1300.333        688.300       0.346117       0.340233
            782       1192.667        739.733       0.382805       0.340233
            783       1039.333        696.067       0.401099       0.453140
            784        845.000        707.833       0.455833       0.453140
            785        764.667        678.867       0.470281       0.453140
            786        750.667        702.933       0.483581       0.453140
            787        894.333        612.233       0.406377       0.453140
            788       1033.667        561.633       0.352055       0.340233
            789       1239.667        390.367       0.239484       0.223795
            790       1202.000        365.467       0.233158       0.223795
            791        999.333        315.067       0.239704       0.223795
            792        806.000        338.400       0.295701       0.340233
            793        823.333        411.000       0.332973       0.340233
            794       1022.000        464.467       0.312464       0.340233
            795       1091.667        543.500       0.332382       0.340233
            796       1129.000        440.767       0.280785       0.223795
            797       1090.333        344.300       0.239992       0.223795
            798       1070.667        254.267       0.191909       0.223795
            799       1011.333        313.867       0.236845       0.223795
            800        876.000        402.400       0.314768       0.340233
            801        794.333        506.900       0.389554       0.340233
            802        900.000        460.667       0.338560       0.340233
            803        996.000        382.733       0.277598       0.340233
            804        943.333        475.000       0.334900       0.340233
            805        919.667        690.700       0.428909       0.453140
            806        936.000        852.067       0.476530       0.453140
            807       1060.000        787.667       0.426303       0.453140
            808       1142.667        686.733       0.375387       0.340233
            809       1158.667        623.133       0.349721       0.340233
            810       1124.333        652.233       0.367131       0.340233
            811        988.667        741.467       0.428560       0.453140
            812        931.000        929.900       0.499704       0.453140
            813       1066.667        744.667       0.411115       0.453140
            814       1176.667        495.333       0.296252       0.340233
            815       1274.667        379.867       0.229591       0.223795
            816       1200.667        409.267       0.254213       0.223795
            817       1249.667        521.367       0.294386       0.340233
            818       1247.000        600.300       0.324961       0.340233
            819       1071.000        838.900       0.439238       0.453140
            820        883.000        947.700       0.517671       0.453140
            821        757.333        767.267       0.503258       0.453140
            822        792.667        651.400       0.451087       0.453140
            823        805.333        564.467       0.412080       0.453140
            824        790.667        670.267       0.458793       0.453140
            825       1013.667        742.300       0.422730       0.453140
            826       1184.000        805.267       0.404806       0.453140
            827       1354.333        730.900       0.350512       0.340233
            828       1308.333        702.500       0.349358       0.340233
            829       1292.333        600.767       0.317345       0.340233
            830       1217.667        504.567       0.292972       0.340233
            831       1201.333        336.867       0.219001       0.223795
            832       1284.000        249.933       0.162936       0.223795
            833       1305.333        236.133       0.153187       0.223795
            834       1258.000        344.867       0.215156       0.223795
            835       1087.000        417.633       0.277565       0.223795
            836       1096.333        396.367       0.265537       0.223795
            837       1188.333        350.833       0.227937       0.223795
            838       1308.667        309.133       0.191083       0.223795
            839       1402.000        383.467       0.214771       0.223795
            840       1416.333        307.700       0.178477       0.223795
            841       1389.667        350.700       0.201509       0.223795
            842       1333.000        410.367       0.235387       0.223795
            843       1220.000        535.333       0.304975       0.340233
            844       1129.333        584.400       0.341010       0.340233
            845        923.333        525.000       0.362486       0.340233
            846        905.333        415.800       0.314730       0.340233
            847       1006.000        487.067       0.326219       0.340233
            848       1180.667        606.267       0.339278       0.340233
            849       1146.000        699.733       0.379109       0.340233
            850       1060.333        655.967       0.382198       0.340233
            851       1047.000        728.967       0.410462       0.453140
            852       1129.333        743.067       0.396853       0.453140
            853       1136.333        786.367       0.408991       0.453140
            854       1073.667        736.300       0.406803       0.453140
            855        982.000        684.800       0.410847       0.453140
            856       1117.667        582.567       0.342639       0.340233
            857       1221.333        398.200       0.245873       0.340233
            858       1208.333        479.500       0.284092       0.340233
            859        979.333        668.067       0.405528       0.340233
            860       1010.333        715.967       0.414741       0.340233
            861       1036.000        587.067       0.361702       0.340233
            862       1069.333        450.400       0.296368       0.340233
            863       1023.667        468.967       0.314187       0.340233
            864       1050.333        424.633       0.287894       0.340233
            865       1036.000        438.400       0.297341       0.340233
            866        978.000        477.533       0.328081       0.340233
            867        982.667        539.400       0.354387       0.340233
            868       1084.000        487.267       0.310111       0.340233
            869       1109.333        551.400       0.332022       0.340233
            870       1052.000        685.800       0.394637       0.453140
            871        919.667        816.033       0.470147       0.453140
            872        958.667        663.800       0.409130       0.453140
            873       1134.333        536.567       0.321124       0.340233
            874       1271.667        328.500       0.205291       0.223795
            875       1336.333        321.033       0.193701       0.223795
            876       1100.667        518.600       0.320268       0.340233
            877        854.667        665.867       0.437917       0.453140
            878        519.333        799.067       0.606088       0.453140
            879        490.333        636.967       0.565037       0.453140
            880        569.333        616.400       0.519847       0.453140
            881        672.667        593.067       0.468556       0.453140
            882        794.000        583.933       0.423775       0.453140
            883        844.000        540.600       0.390438       0.453140
            884        777.333        495.933       0.389497       0.453140
            885        631.667        466.167       0.424624       0.453140
            886        558.333        531.500       0.487689       0.453140
            887        575.000        576.833       0.500796       0.453140
            888        598.333        710.500       0.542850       0.453140
            889        585.667        860.433       0.595003       0.453140
            890        713.000        877.033       0.551582       0.453140
            891        865.000        853.833       0.496752       0.453140
            892        965.000        626.833       0.393781       0.453140
            893        834.667        548.867       0.396714       0.453140
            894        722.333        410.433       0.362328       0.453140
            895        705.333        460.133       0.394806       0.453140
            896        687.333        527.600       0.434263       0.453140
            897        626.667        604.333       0.490929       0.453140
            898        673.667        670.300       0.498747       0.453140
            899        887.000        752.300       0.458915       0.453140
            900       1022.000        896.133       0.467190       0.453140
            901        986.000        876.733       0.470670       0.453140
            902        988.000        775.200       0.439655       0.453140
            903        856.000        635.067       0.425914       0.453140
            904        806.667        618.667       0.434051       0.453140
            905        846.667        551.333       0.394373       0.453140
            906        943.000        558.033       0.371766       0.453140
            907        829.667        569.367       0.406971       0.453140
            908        695.000        692.167       0.498979       0.453140
            909        812.667        590.400       0.420793       0.453140
            910       1011.333        414.533       0.290724       0.223795
            911       1018.333        258.167       0.202246       0.223795
            912        820.000        293.667       0.263694       0.223795
            913        697.333        396.267       0.362351       0.340233
            914        635.667        502.100       0.441303       0.453140
            915        805.000        638.167       0.442199       0.453140
            916        899.667        813.700       0.474913       0.453140
            917       1108.333        864.833       0.438297       0.453140
            918       1205.667        805.100       0.400395       0.453140
            919       1336.667        622.667       0.317795       0.340233
            920       1408.333        555.167       0.282743       0.340233
            921       1413.333        483.667       0.254964       0.340233
            922       1340.667        516.600       0.278151       0.340233
            923       1275.333        551.800       0.302003       0.340233
            924       1096.000        683.400       0.384062       0.340233
            925        975.333        695.800       0.416364       0.453140
            926        863.000        629.700       0.421853       0.453140
            927        811.333        611.533       0.429790       0.453140
            928        826.333        762.033       0.479759       0.453140
            929        771.333        784.867       0.504348       0.453140
            930        807.000        641.300       0.442795       0.453140
            931       1033.000        331.700       0.243057       0.223795
            932       1188.667        340.467       0.222653       0.223795
            933       1216.667        405.333       0.249897       0.223795
            934       1007.000        517.633       0.339513       0.340233
            935        812.333        507.100       0.384332       0.340233
            936        843.333        464.667       0.355250       0.340233
            937        886.333        588.367       0.398974       0.340233
            938        994.667        631.200       0.388224       0.340233
            939       1134.667        645.533       0.362618       0.340233
            940       1364.667        469.200       0.255853       0.223795
            941       1386.667        385.000       0.217310       0.223795
            942       1227.667        402.900       0.247092       0.223795
            943       1072.000        544.133       0.336688       0.340233
            944       1107.667        516.233       0.317897       0.340233
            945       1276.000        458.400       0.264299       0.223795
            946       1436.333        327.367       0.185614       0.223795
            947       1573.667        366.967       0.189096       0.223795
            948       1559.333        481.400       0.235896       0.223795
            949       1271.000        587.567       0.316140       0.340233
            950       1018.000        703.867       0.408781       0.453140
            951        949.000        767.767       0.447217       0.453140
            952       1069.667        839.700       0.439779       0.453140
            953       1014.667        797.867       0.440194       0.453140
            954        886.000        640.733       0.419676       0.453140
            955        798.333        519.833       0.394361       0.453140
            956        921.667        616.500       0.400802       0.453140
            957       1183.000        671.700       0.362161       0.340233
            958       1287.000        729.300       0.361702       0.340233
            959       1303.000        684.700       0.344468       0.340233
            960       1225.000        823.167       0.401904       0.453140
            961       1213.333        800.667       0.397550       0.453140
            962       1166.000        785.733       0.402582       0.453140
            963       1047.000        856.967       0.450095       0.453140
            964        940.000        799.333       0.459563       0.453140
            965        800.667        728.600       0.476438       0.453140
            966        936.667        548.000       0.369106       0.453140
            967       1014.333        594.567       0.369549       0.453140
            968       1065.667        659.767       0.382377       0.453140
            969        828.667        736.800       0.470658       0.453140
            970        740.667        880.267       0.543062       0.453140
            971        663.000        870.700       0.567712       0.453140
            972        662.667        772.733       0.538340       0.453140
            973        632.667        643.400       0.504206       0.453140
            974        714.333        652.900       0.477534       0.453140
            975        839.667        690.700       0.451330       0.453140
            976        952.000        611.800       0.391226       0.340233
            977        928.667        554.467       0.373848       0.340233
            978        927.000        471.633       0.337210       0.340233
            979       1013.667        457.300       0.310884       0.340233
            980       1340.333        384.967       0.223130       0.223795
            981       1536.667        388.000       0.201593       0.223795
            982       1637.000        544.300       0.249530       0.223795
            983       1721.000        644.900       0.272581       0.223795
            984       1691.667        930.833       0.354941       0.340233
            985       1546.333        900.700       0.368078       0.340233
            986       1615.667        836.767       0.341199       0.340233
            987       1493.333        619.667       0.293264       0.340233
            988       1514.667        691.200       0.313346       0.340233
            989       1338.000        896.533       0.401217       0.340233
            990       1597.333        875.267       0.353986       0.340233
            991       1884.333        763.233       0.288277       0.340233
            992       1939.000        663.767       0.255024       0.340233
            993       1725.333        873.800       0.336189       0.340233
            994       1382.333        978.433       0.414456       0.340233
            995       1327.000        920.300       0.409514       0.340233
            996       1494.000        839.600       0.359787       0.340233
            997       1557.000        806.633       0.341268       0.340233
            998       1473.333        812.000       0.355309       0.340233
            999       1265.333        621.800       0.329494       0.340233
           1000       1246.667        562.667       0.310980       0.340233
           1001       1324.667        528.867       0.285329       0.223795
           1002       1694.333        543.900       0.243004       0.223795
           1003       1746.333        671.367       0.277688       0.223795
           1004       1749.667        607.700       0.257788       0.223795
           1005       1447.333        606.267       0.295221       0.223795
           1006       1666.667        458.333       0.215686       0.223795
           1007       1873.333        433.000       0.187744       0.223795
           1008       2124.000        320.600       0.131146       0.223795
           1009       1872.667        173.733       0.084897       0.223795
           1010       1415.667        220.767       0.134907       0.223795
           1011       1128.000        349.533       0.236565       0.223795
           1012       1219.667        584.367       0.323922       0.340233
           1013       1435.667        794.100       0.356136       0.340233
           1014       1416.333        877.367       0.382512       0.340233
           1015       1353.667        827.633       0.379422       0.340233
           1016       1424.333        726.900       0.337899       0.340233
           1017       1554.333        677.900       0.303687       0.340233
           1018       1527.333        731.933       0.323969       0.340233
           1019       1515.333        695.467       0.314577       0.340233
           1020       1685.000        655.833       0.280171       0.223795
           1021       1909.000        515.433       0.212600       0.223795
           1022       1808.667        418.133       0.187773       0.223795
           1023       1524.333        280.233       0.155291       0.223795
           1024       1456.333        260.700       0.151832       0.223795
           1025       1487.333        391.933       0.208557       0.223795
           1026       1469.667        559.700       0.275800       0.223795
           1027       1230.667        621.600       0.335589       0.340233
           1028       1299.667        568.033       0.304135       0.340233
           1029       1354.667        679.533       0.334054       0.340233
           1030       1417.333        721.933       0.337468       0.340233
           1031       1219.667        656.367       0.349869       0.340233
           1032       1021.333        500.200       0.328747       0.340233
           1033        891.667        466.500       0.343478       0.340233
           1034        774.000        573.267       0.425503       0.453140
           1035        758.667        749.467       0.496950       0.453140
           1036        751.667        718.833       0.488836       0.453140
           1037        676.000        640.400       0.486478       0.453140
           1038        683.667        590.300       0.463356       0.453140
           1039        787.333        704.267       0.472155       0.453140
           1040        965.333        880.800       0.477105       0.453140
           1041       1011.667        843.167       0.454578       0.453140
           1042        926.000        650.400       0.412586       0.453140
           1043        945.333        447.133       0.321109       0.340233
           1044        988.000        450.867       0.313348       0.340233
           1045       1032.667        606.400       0.369967       0.340233
           1046        972.000        643.467       0.398316       0.453140
           1047        856.333        567.367       0.398516       0.453140
           1048        711.667        591.500       0.453894       0.453140
           1049        750.667        667.933       0.470840       0.453140
           1050        866.667        738.333       0.460021       0.453140
           1051        898.667        570.800       0.388440       0.340233
           1052        826.333        414.367       0.333978       0.340233
           1053        812.667        386.067       0.322062       0.340233
           1054        886.000        492.067       0.357070       0.340233
           1055        868.667        525.133       0.376764       0.340233
           1056        860.667        486.933       0.361334       0.340233
           1057       1033.000        572.367       0.356533       0.340233
           1058       1038.667        606.800       0.368771       0.340233
           1059        949.000        621.100       0.395580       0.340233
           1060        852.000        566.467       0.399351       0.340233
           1061        954.667        585.867       0.380301       0.340233
           1062       1237.000        545.633       0.306083       0.340233
           1063       1133.667        490.967       0.302202       0.340233
           1064        992.000        582.467       0.369945       0.340233
           1065        743.000        619.700       0.454759       0.453140
           1066        738.333        581.833       0.440727       0.453140
           1067        692.333        520.433       0.429129       0.453140
           1068        635.000        478.833       0.429897       0.453140
           1069        630.333        527.633       0.455655       0.453140
           1070        800.667        626.267       0.438890       0.453140
           1071        886.333        609.367       0.407412       0.453140
           1072       1078.000        438.867       0.289324       0.223795
           1073       1061.333        202.867       0.160470       0.223795
           1074       1220.667        250.267       0.170141       0.223795
           1075       1269.667        497.700       0.281605       0.223795
           1076       1584.000        641.600       0.288282       0.223795
           1077       1884.667        643.533       0.254542       0.223795
           1078       2109.333        524.400       0.199109       0.223795
           1079       2173.333        441.667       0.168897       0.223795
           1080       1990.667        380.600       0.160505       0.223795
           1081       1827.333        417.267       0.185898       0.223795
           1082       1695.333        531.133       0.238554       0.223795
           1083       1829.667        728.033       0.284644       0.223795
           1084       2036.000        777.733       0.276406       0.223795
           1085       2171.000        711.900       0.246939       0.223795
           1086       2113.000        590.033       0.218286       0.223795
           1087       2143.333        517.000       0.194337       0.223795
           1088       2229.333        533.067       0.192972       0.223795
           1089       2315.333        449.800       0.162668       0.223795
           1090       2339.333        441.733       0.158836       0.223795
           1091       2291.333        476.533       0.172166       0.223795
           1092       2402.000        616.467       0.204232       0.223795
           1093       2306.667        754.667       0.246516       0.223795
           1094       2366.667        789.667       0.250185       0.223795
           1095       2240.000        681.333       0.233227       0.223795
           1096       2094.333        615.567       0.227155       0.223795
           1097       1935.667        568.433       0.227001       0.223795
           1098       1878.000        606.200       0.244022       0.223795
           1099       2027.000        460.633       0.185169       0.223795
           1100       1980.000        395.000       0.166316       0.223795
           1101       1863.667        437.300       0.190051       0.223795
           1102       1714.000        567.267       0.248663       0.223795
           1103       1714.667        566.200       0.248239       0.223795
           1104       1823.333        482.667       0.209309       0.223795
           1105       2017.667        413.233       0.169992       0.223795
           1106       2271.333        460.867       0.168680       0.223795
           1107       2227.333        526.600       0.191217       0.223795
           1108       1965.333        627.800       0.242101       0.223795
           1109       1726.667        658.333       0.276031       0.223795
           1110       1713.333        647.000       0.274114       0.223795
           1111       1929.000        561.433       0.225436       0.223795
           1112       1957.667        535.567       0.214808       0.223795
           1113       1855.667        461.767       0.199258       0.223795
           1114       1711.667        442.833       0.205539       0.223795
           1115       1743.667        586.967       0.251849       0.223795
           1116       2027.000        692.633       0.254679       0.223795
           1117       2283.000        801.033       0.259736       0.223795
           1118       2142.667        634.733       0.228535       0.223795
           1119       1958.000        608.867       0.237202       0.223795
           1120       1897.333        649.267       0.254954       0.223795
           1121       1969.667        672.700       0.254582       0.223795
           1122       1995.333        641.133       0.243179       0.223795
           1123       1822.000        565.800       0.236955       0.223795
           1124       1781.333        619.533       0.258046       0.223795
           1125       1683.333        657.000       0.280729       0.223795
           1126       1550.333        622.967       0.286646       0.223795
           1127       1643.667        585.300       0.262588       0.223795
           1128       1705.667        570.767       0.250728       0.223795
           1129       1779.000        579.100       0.245579       0.223795
           1130       1784.333        641.900       0.264566       0.223795
           1131       1929.000        618.433       0.242767       0.223795
           1132       1961.000        563.567       0.223233       0.223795
           1133       1983.000        628.700       0.240724       0.223795
           1134       1936.667        718.000       0.270467       0.223795
           1135       2002.333        838.767       0.295226       0.223795
           1136       1986.667        634.000       0.241923       0.223795
           1137       1948.333        538.500       0.216540       0.223795
           1138       1886.000        551.733       0.226330       0.223795
           1139       1977.333        564.600       0.222114       0.223795
           1140       1953.333        630.000       0.243871       0.223795
           1141       2067.000        496.300       0.193618       0.223795
           1142       1998.333        586.833       0.227000       0.223795
           1143       2017.000        581.633       0.223823       0.223795
           1144       1992.000        487.467       0.196601       0.223795
           1145       2038.000        445.867       0.179505       0.223795
           1146       2168.667        603.467       0.217690       0.223795
           1147       2239.333        725.733       0.244761       0.223795
           1148       2067.333        660.267       0.242069       0.223795
           1149       1961.667        490.833       0.200136       0.223795
           1150       1963.333        565.667       0.223672       0.223795
           1151       2024.667        596.867       0.227678       0.223795
           1152       1892.000        646.133       0.254570       0.223795
           1153       1662.000        644.467       0.279417       0.223795
           1154       1472.000        799.133       0.351865       0.340233
           1155       1446.000        720.733       0.332636       0.340233
           1156       1490.333        616.300       0.292552       0.340233
           1157       1754.333        388.900       0.181455       0.223795
           1158       1996.000        407.067       0.169395       0.223795
           1159       2039.667        486.367       0.192542       0.223795
           1160       1976.333        569.033       0.223557       0.223795
           1161       1824.333        523.900       0.223104       0.223795
           1162       1846.667        501.333       0.213515       0.223795
           1163       1838.000        753.533       0.290767       0.223795
           1164       2091.667        969.167       0.316635       0.223795
           1165       2172.000        857.133       0.282963       0.223795
           1166       2108.000        603.200       0.222485       0.223795
           1167       1866.667        476.000       0.203187       0.223795
           1168       1886.000        638.733       0.252990       0.223795
           1169       1985.000        650.167       0.246727       0.223795
           1170       2159.000        511.433       0.191517       0.223795
           1171       2146.000        358.067       0.142994       0.223795
           1172       2163.000        313.033       0.126425       0.223795
           1173       2039.667        387.033       0.159490       0.223795
           1174       2067.333        487.933       0.190952       0.223795
           1175       2022.000        450.133       0.182083       0.223795
           1176       1981.000        356.900       0.152658       0.223795
           1177       2003.667        280.633       0.122853       0.223795
           1178       2045.333        341.133       0.142945       0.223795
           1179       2125.667        516.767       0.195565       0.223795
           1180       1930.667        651.600       0.252336       0.223795
           1181       1671.333        807.533       0.325767       0.340233
           1182       1511.667        882.500       0.368604       0.340233
           1183       1607.667        786.900       0.328619       0.340233
           1184       1958.000        608.200       0.237004       0.223795
           1185       2133.667        474.633       0.181970       0.223795
           1186       2119.333        532.400       0.200774       0.223795
           1187       2042.000        510.800       0.200094       0.223795
           1188       2150.333        401.633       0.157382       0.223795
           1189       2148.333        341.167       0.137042       0.223795
           1190       1989.000        401.767       0.168049       0.223795
           1191       1728.667        398.800       0.187453       0.223795
           1192       1792.333        333.100       0.156721       0.223795
           1193       1863.000        411.700       0.180991       0.223795
           1194       1913.000        553.367       0.224365       0.223795
           1195       1857.333        642.267       0.256948       0.223795
           1196       1906.000        623.733       0.246561       0.223795
           1197       1788.333        632.500       0.261274       0.223795
           1198       1557.000        698.633       0.309728       0.340233
           1199       1425.667        643.100       0.310862       0.340233
           1200       1221.000       1420.233       0.537716       0.453140
