# Supplementary material for: The role of auxiliary domains in modulating CHD4 activity suggests mechanistic commonality between enzyme families
Source: Nat Commun. 2022 Dec 6;13:7524. doi: 10.1038/s41467-022-35002-0 (PMC9726900; doi:10.1038/s41467-022-35002-0)
Supplement: Supplementary file 6 — source data [file 41467_2022_35002_MOESM6_ESM.zip › smFRET_Source_data/figure_7A/A/CHD4(1-1230) 10uM ATP 200ms/05_PATH.dat]

              1       1252.278       4769.004       0.792025       0.821031
              2       1265.020       4826.193       0.792320       0.821031
              3       1103.203       4750.861       0.811549       0.821031
              4       1046.026       4553.789       0.813203       0.821031
              5        897.696       4751.741       0.841100       0.821031
              6       1039.641       4788.527       0.821618       0.821031
              7       1095.833       4666.083       0.809814       0.821031
              8       1016.922       4754.086       0.823788       0.821031
              9        937.062       4834.006       0.837628       0.821031
             10       1152.999       4554.610       0.797989       0.821031
             11       1074.168       4631.083       0.811723       0.821031
             12       1212.463       4397.183       0.783861       0.821031
             13       1045.949       4553.743       0.813213       0.821031
             14       1074.471       5327.495       0.832165       0.821031
             15       1104.304       5159.427       0.823699       0.821031
             16       1155.850       4813.675       0.806375       0.821031
             17        920.115       4978.613       0.844015       0.821031
             18       1092.640       4888.584       0.817322       0.821031
             19       1014.700       4964.500       0.830295       0.821031
             20       1027.500       5849.748       0.850594       0.821031
             21       1025.519       5806.819       0.849902       0.821031
             22       1023.375       5241.913       0.836660       0.821031
             23       1023.022       3726.454       0.784603       0.821031
             24       1060.826       4514.487       0.809728       0.821031
             25       1084.929       4354.857       0.800557       0.821031
             26       1069.749       4225.067       0.797963       0.821031
             27        863.007       3998.225       0.822472       0.821031
             28       1163.491       4198.494       0.783011       0.821031
             29       1079.965       4410.655       0.803307       0.821031
             30       1048.327       4340.298       0.805456       0.821031
             31       1359.682       5710.916       0.807699       0.821031
             32       1379.353       5614.926       0.802788       0.821031
             33       1269.967       6063.050       0.826815       0.821031
             34       1049.111       5736.600       0.845394       0.821031
             35       1224.995       5842.467       0.826671       0.821031
             36       1372.499       5745.000       0.807166       0.821031
             37       1016.813       5392.813       0.841362       0.821031
             38       1028.791       5400.680       0.839988       0.821031
             39       1259.000       5547.600       0.815032       0.821031
             40       1273.005       5502.196       0.812108       0.821031
             41        756.427       5177.798       0.872532       0.821031
             42        877.152       4933.195       0.849036       0.821031
             43       1168.883       5385.100       0.821653       0.821031
             44        866.427       5391.747       0.861553       0.821031
             45        914.180       5397.457       0.855160       0.821031
             46       1020.773       5386.022       0.840673       0.821031
             47        791.086       4554.662       0.852016       0.821031
             48       1080.318       4788.630       0.815926       0.821031
             49        708.236       4177.975       0.855054       0.821031
             50        776.250       4833.500       0.861625       0.821031
             51        882.317       4946.950       0.848640       0.821031
             52       1303.895       4980.323       0.792513       0.821031
             53       1013.593       4635.817       0.820584       0.821031
             54       1053.745       4878.904       0.822382       0.821031
             55       1194.757       4763.461       0.799477       0.821031
             56       1116.160       4722.700       0.808839       0.821031
             57        908.667       5121.498       0.849313       0.821031
             58        707.480       5156.552       0.879353       0.821031
             59       1061.134       4674.583       0.814995       0.821031
             60        780.774       5681.450       0.879179       0.821031
             61       1320.373       4614.969       0.777541       0.821031
             62       1401.447       4828.100       0.775032       0.821031
             63        895.275       4856.442       0.844346       0.821031
             64        836.779       5130.134       0.859763       0.821031
             65       1534.939       4455.887       0.743785       0.821031
             66       1231.643       4763.873       0.794573       0.821031
             67       1210.624       4758.488       0.797185       0.821031
             68       1190.369       4437.813       0.788498       0.821031
             69       1029.001       4569.600       0.816204       0.821031
             70       1318.904       4490.167       0.772958       0.821031
             71       1187.000       4425.303       0.788500       0.821031
             72       1541.985       4752.757       0.755036       0.821031
             73       1540.703       4742.850       0.754804       0.821031
             74       1128.501       4724.100       0.807180       0.821031
             75       1513.443       4752.700       0.758473       0.821031
             76       1691.500       4742.850       0.737114       0.821031
             77        924.469       5432.469       0.854573       0.821031
             78       1024.501       5294.551       0.837871       0.821031
             79        992.530       5358.643       0.843725       0.821031
             80       1281.046       4958.967       0.794705       0.821031
             81       1180.500       5870.200       0.832570       0.821031
             82       1236.813       6224.470       0.834236       0.821031
             83        956.379       6246.064       0.867215       0.821031
             84       1211.958       6572.748       0.844316       0.821031
             85        999.742       5516.321       0.846573       0.821031
             86        824.335       4555.267       0.846766       0.821031
             87        701.143       4662.719       0.869284       0.821031
             88        596.082       4543.400       0.884019       0.821031
             89        907.331       4533.852       0.833248       0.821031
             90       1013.947       4348.975       0.810934       0.821031
             91       1044.955       5059.738       0.828828       0.821031
             92       1031.166       5016.940       0.829506       0.821031
             93       1236.498       4980.808       0.801120       0.821031
             94        810.187       4700.417       0.852977       0.821031
             95        919.058       4990.426       0.844477       0.821031
             96       1202.101       5255.514       0.813848       0.821031
             97       1050.890       5053.734       0.827853       0.821031
             98        963.031       4456.343       0.822298       0.821031
             99        834.486       4828.045       0.852630       0.821031
            100        945.034       4297.777       0.819747       0.821031
            101       1122.289       3980.408       0.780060       0.821031
            102        804.106       4674.257       0.853221       0.821031
            103        937.966       4751.151       0.835130       0.821031
            104        793.578       5089.140       0.865100       0.821031
            105        989.354       4423.594       0.817225       0.821031
            106       2123.695       2509.181       0.541603       0.533953
            107       2973.158       1902.383       0.390189       0.379567
            108       2944.572       1863.637       0.387595       0.379567
            109       3332.031       1637.438       0.329500       0.379567
            110       2875.273       1867.046       0.393699       0.379567
            111       3064.404       1526.689       0.332533       0.379567
            112       3336.494       1635.350       0.328922       0.379567
            113       2521.448       2218.963       0.468095       0.429947
            114       2656.649       1546.844       0.367990       0.429947
            115       3070.917       1865.528       0.377909       0.429947
            116       2414.270       2283.867       0.486122       0.429947
            117       2383.072       1867.000       0.439287       0.429947
            118       2706.073       1974.391       0.421837       0.429947
            119       2578.557       2088.947       0.447551       0.429947
            120       2331.177       2814.900       0.546999       0.533953
            121       2451.718       2128.323       0.464695       0.429947
            122       3131.290       2330.171       0.426657       0.429947
            123       3121.206       2415.661       0.436287       0.429947
            124       2660.774       2272.658       0.460665       0.429947
            125       2676.884       2177.161       0.448525       0.429947
            126       3019.147       2338.640       0.436494       0.429947
            127       2998.208       2305.296       0.434674       0.429947
            128       3495.196       2164.098       0.382397       0.429947
            129       2509.380       2305.530       0.478831       0.429947
            130       3371.225       2534.672       0.429176       0.429947
            131       3158.469       2401.900       0.431968       0.429947
            132       2681.537       2280.100       0.459546       0.429947
            133       3128.239       2484.175       0.442621       0.429947
            134       2671.733       1950.247       0.421951       0.429947
            135       2560.023       1565.591       0.379481       0.379567
            136       2889.415       1831.547       0.387961       0.379567
            137       2831.263       1772.300       0.384984       0.379567
            138       2780.037       1717.000       0.381807       0.379567
            139       2870.376       1712.662       0.373696       0.379567
            140       2855.229       1734.363       0.377890       0.379567
            141       2796.818       1866.669       0.400273       0.379567
            142       2740.853       1592.505       0.367499       0.379567
            143       2765.382       1853.899       0.401339       0.379567
            144       2594.340       1484.663       0.363977       0.379567
            145       2513.094       1504.395       0.374461       0.379567
            146       2772.500       1461.250       0.345143       0.379567
            147       2517.232       1794.526       0.416194       0.379567
            148       2579.320       1836.080       0.415836       0.379567
            149       2759.724       1610.449       0.368509       0.379567
            150       3072.883       1617.426       0.344844       0.379567
            151       2574.226       1609.196       0.384660       0.379567
            152       1759.442       1121.251       0.389230       0.379567
            153       2484.248       1305.709       0.344518       0.379567
            154       2532.847       1741.605       0.407445       0.429947
            155       2433.924       1935.437       0.442957       0.429947
            156       2493.373       1798.990       0.419114       0.429947
            157       2468.391       1813.890       0.423580       0.429947
            158       2384.768       1935.143       0.447959       0.429947
            159       2713.075       1943.518       0.417369       0.429947
            160       2414.008       2060.375       0.460482       0.429947
            161       2403.501       1811.218       0.429736       0.429947
            162       2478.595       1985.238       0.444738       0.429947
            163       2442.330       1980.895       0.447839       0.429947
            164       3072.538       1916.294       0.384117       0.379567
            165       2826.072       1776.414       0.385968       0.379567
            166       2622.338       1824.702       0.410318       0.379567
            167       3261.391       1970.850       0.376674       0.379567
            168       3069.495       2168.575       0.414003       0.379567
            169       3005.049       1944.065       0.392811       0.379567
            170       2876.001       1594.150       0.356621       0.379567
            171       3075.233       1548.556       0.334911       0.379567
            172       2935.613       1737.581       0.371819       0.379567
            173       2830.003       1456.004       0.339711       0.379567
            174       2958.889       1534.460       0.341496       0.379567
            175       2989.915       1736.875       0.367453       0.379567
            176       2907.226       1785.657       0.380503       0.379567
            177       3027.599       1646.031       0.352195       0.379567
            178       2868.026       1795.404       0.384996       0.379567
            179       2924.628       1732.654       0.372031       0.379567
            180       2998.666       1731.513       0.366057       0.379567
            181       2938.821       1744.962       0.372554       0.379567
            182       2801.377       1710.726       0.379142       0.379567
            183       2710.243       1734.050       0.390175       0.379567
            184       2829.574       1749.840       0.382110       0.379567
            185       3039.933       1676.544       0.355465       0.379567
            186       3028.754       1687.875       0.357856       0.379567
            187       2527.527       1724.631       0.405590       0.379567
            188       2978.865       1748.809       0.369909       0.379567
            189       2587.203       1429.784       0.355934       0.379567
            190       2480.432       1525.250       0.380772       0.379567
            191       2663.126       1674.046       0.385976       0.379567
            192       2654.133       1743.345       0.396442       0.379567
            193       2739.644       1910.572       0.410857       0.379567
            194       2418.934       1654.446       0.406160       0.379567
            195       2495.499       1634.300       0.395734       0.379567
            196       2743.310       2071.875       0.430279       0.429947
            197       2515.412       2227.400       0.469637       0.429947
            198       2673.964       1937.035       0.420090       0.429947
            199       2609.358       2047.998       0.439734       0.429947
            200       2775.165       1710.956       0.381389       0.429947
            201       2725.339       2033.419       0.427300       0.429947
            202       2784.846       1809.604       0.393867       0.379567
            203       2750.538       1837.854       0.400544       0.379567
            204       3219.268       1611.839       0.333638       0.379567
            205       2822.000       1803.091       0.389850       0.379567
            206       3047.036       1689.949       0.356756       0.379567
            207       3162.104       1605.582       0.336763       0.379567
            208       2970.314       1678.983       0.361126       0.379567
            209       2923.540       1667.487       0.363206       0.379567
            210       2749.791       1576.265       0.364365       0.379567
            211       2883.697       1655.825       0.364758       0.379567
            212       2769.375       1744.177       0.386431       0.379567
            213       2804.924       1757.963       0.385274       0.379567
            214       2932.831       1762.809       0.375414       0.379567
            215       2644.935       1381.850       0.343165       0.379567
            216       3058.500       1729.650       0.361236       0.379567
            217       2894.405       1759.563       0.378078       0.379567
            218       2942.643       1630.625       0.356556       0.379567
            219       3002.779       1736.961       0.366468       0.379567
            220       3001.500       1777.850       0.371986       0.379567
            221       2035.477       1896.953       0.482387       0.429947
            222       2477.180       2034.864       0.450985       0.429947
            223       2599.612       1888.894       0.420829       0.429947
            224       2954.358       2087.847       0.414074       0.429947
            225       3258.367       1906.798       0.369165       0.379567
            226       2865.346       1907.904       0.399708       0.379567
            227       2774.744       1879.275       0.403796       0.379567
            228       2912.445       1846.450       0.388000       0.379567
            229       2775.498       2029.183       0.422335       0.379567
            230       3112.295       1830.371       0.370321       0.379567
            231       2992.761       1911.496       0.389763       0.379567
            232       2874.828       1893.899       0.397150       0.379567
            233       2177.550       1888.412       0.464444       0.429947
            234       2906.501       1927.241       0.398706       0.429947
            235       1985.963       2157.503       0.520700       0.429947
            236       2793.113       2135.442       0.433279       0.429947
            237       2504.601       2163.913       0.463512       0.429947
            238       1990.378       2064.800       0.509176       0.533953
            239       2391.006       2474.900       0.508621       0.533953
            240       1809.482       2629.540       0.592369       0.533953
            241       1933.437       2476.447       0.561567       0.533953
            242       2274.258       2576.931       0.531196       0.533953
            243       2778.362       1603.258       0.365905       0.379567
            244       2671.886       1603.149       0.375002       0.379567
            245       2720.236       1611.450       0.372014       0.379567
            246       2783.474       1592.934       0.363982       0.379567
            247       2558.552       1593.226       0.383745       0.379567
            248       2702.807       1617.556       0.374403       0.379567
            249       2766.987       1575.617       0.362828       0.379567
            250       2813.750       1691.000       0.375382       0.379567
            251       2704.563       1603.232       0.372170       0.379567
            252       2912.986       1555.325       0.348079       0.379567
            253       2724.495       1947.601       0.416858       0.379567
            254       2857.526       1820.704       0.389187       0.379567
            255       2722.021       1882.727       0.408866       0.429947
            256       2699.115       2057.041       0.432501       0.429947
            257       2700.972       1996.426       0.425007       0.429947
            258       2631.846       2121.269       0.446290       0.429947
            259       2720.697       1875.080       0.408001       0.429947
            260       2815.351       1837.004       0.394855       0.429947
            261       2247.207       1819.501       0.447414       0.429947
            262       2626.454       2611.965       0.498617       0.429947
            263       2322.563       1849.231       0.443270       0.429947
            264       2230.024       1923.732       0.463131       0.429947
            265       2399.413       1960.829       0.449707       0.429947
            266       2355.258       2051.021       0.465477       0.429947
            267       2373.691       2006.625       0.458101       0.429947
            268       2263.538       1837.427       0.448047       0.429947
            269       2563.010       1683.912       0.396502       0.429947
            270       2632.776       1811.614       0.407618       0.429947
            271       2308.683       1840.263       0.443550       0.429947
            272       2547.097       1685.753       0.398255       0.429947
            273       2531.691       1766.283       0.410957       0.429947
            274       2453.066       1641.875       0.400952       0.429947
            275       2820.075       1636.211       0.367169       0.429947
            276       2542.107       1665.854       0.395881       0.429947
            277       2561.317       1816.738       0.414965       0.429947
            278       2683.027       1741.929       0.393660       0.429947
            279       2454.011       1927.217       0.439880       0.429947
            280       2583.045       1897.515       0.423500       0.429947
            281       2826.810       1889.975       0.400691       0.429947
            282       2730.625       1959.117       0.417745       0.429947
            283       2348.257       1925.031       0.450480       0.429947
            284       2791.945       1937.552       0.409674       0.429947
            285       2555.608       1912.936       0.428089       0.429947
            286       2754.947       1963.152       0.416090       0.429947
            287       2434.238       1982.595       0.448873       0.429947
            288       2396.192       1751.762       0.422320       0.429947
            289       2359.608       1820.343       0.435494       0.429947
            290       2781.942       1998.750       0.418088       0.429947
            291       2529.358       1978.131       0.438854       0.429947
            292       2251.707       1790.684       0.442976       0.429947
            293       2390.235       1446.840       0.377068       0.429947
            294       2258.933       1547.370       0.406528       0.429947
            295       2010.000       1738.000       0.463714       0.429947
            296       2353.381       1691.540       0.418189       0.429947
            297       2544.789       1557.326       0.379640       0.429947
            298       2178.750       1591.875       0.422178       0.429947
            299       2664.693       1810.438       0.404555       0.429947
            300       2453.967       1447.817       0.371065       0.429947
            301       2978.292       1642.050       0.355396       0.429947
            302       2366.164       1617.585       0.406046       0.429947
            303       2733.728       1955.300       0.416995       0.429947
            304       2706.500       2145.850       0.442229       0.429947
            305       2694.000       2172.600       0.446431       0.429947
            306       2771.718       2077.756       0.428450       0.429947
            307       2706.501       2145.850       0.442229       0.429947
            308       2693.907       2172.583       0.446437       0.429947
            309       2774.776       2098.771       0.430645       0.429947
            310       2870.147       1547.638       0.350320       0.429947
            311       2776.283       2079.894       0.428299       0.429947
            312       2694.322       2150.135       0.443834       0.429947
            313       2762.625       1978.238       0.417274       0.429947
            314       2781.069       2027.631       0.421659       0.429947
            315       2516.000       2126.900       0.458097       0.429947
            316       2716.487       2131.073       0.439618       0.429947
            317       2749.124       2151.287       0.439001       0.429947
            318       2562.406       1914.986       0.427701       0.429947
            319       2198.779       2166.710       0.496327       0.429947
            320       2648.151       2178.805       0.451383       0.429947
            321       3192.598       1848.916       0.366738       0.429947
            322       2287.181       2207.725       0.491162       0.429947
            323       3379.295       1926.042       0.363039       0.379567
            324       3219.878       1897.430       0.370787       0.379567
            325       3538.155       2038.187       0.365506       0.379567
            326       3004.229       1845.525       0.380540       0.379567
            327       3478.140       1747.493       0.334408       0.379567
            328       3482.593       1947.592       0.358660       0.379567
            329       2661.405       1785.825       0.401559       0.379567
            330       2706.408       1813.147       0.401178       0.379567
            331       3222.720       1919.579       0.373292       0.379567
            332       2578.500       1739.650       0.402869       0.379567
            333       2676.261       1848.725       0.408559       0.379567
            334       2680.250       1648.726       0.380858       0.379567
            335       3047.233       2027.331       0.399508       0.379567
            336       2869.059       1847.326       0.391683       0.379567
            337       2787.143       1858.826       0.400094       0.379567
            338       2697.808       1874.842       0.410012       0.379567
            339       2691.194       1838.837       0.405921       0.379567
            340       2648.133       1907.350       0.418693       0.379567
            341       3295.437       1878.413       0.363059       0.379567
            342       3251.233       1987.338       0.379366       0.379567
            343       2808.646       1869.633       0.399641       0.379567
            344       2814.362       1971.303       0.411918       0.379567
            345       3248.439       1933.415       0.373113       0.379567
            346       3030.198       1660.150       0.353950       0.379567
            347       2354.027       1863.018       0.441783       0.429947
            348       2723.440       1991.003       0.422320       0.429947
            349       2818.934       1792.117       0.388657       0.429947
            350       2605.654       1980.809       0.431882       0.429947
            351       3045.853       1840.360       0.376643       0.429947
            352       2631.670       1954.929       0.426226       0.429947
            353       2649.574       2373.273       0.472496       0.429947
            354       2645.380       1922.270       0.420844       0.429947
            355       2694.046       1573.950       0.368780       0.379567
            356       2637.881       1957.911       0.426023       0.379567
            357       2502.741       1643.250       0.396347       0.379567
            358       2673.151       1781.574       0.399929       0.379567
            359       2586.084       1500.435       0.367167       0.379567
            360       2500.202       1671.886       0.400731       0.379567
            361       2692.362       1934.561       0.418110       0.379567
            362       2692.217       1881.187       0.411332       0.379567
            363       2845.705        372.566       0.115766       0.047478
            364       3927.499         93.405       0.023230       0.047478
            365       3345.147        243.499       0.067853       0.047478
            366       3110.816        107.092       0.033280       0.047478
            367       4316.935        120.631       0.027184       0.047478
            368       4380.520        170.724       0.037511       0.047478
            369       3987.511        206.698       0.049282       0.047478
            370       4253.332         28.200       0.006586       0.047478
            371       3891.265        -69.454      -0.018173       0.047478
            372       4084.682        -30.450      -0.007511       0.047478
            373       4200.513         28.165       0.006661       0.047478
            374       3667.914        299.325       0.075449       0.047478
            375       3956.131        376.798       0.086961       0.047478
