# Supplementary material for: The role of auxiliary domains in modulating CHD4 activity suggests mechanistic commonality between enzyme families
Source: Nat Commun. 2022 Dec 6;13:7524. doi: 10.1038/s41467-022-35002-0 (PMC9726900; doi:10.1038/s41467-022-35002-0)
Supplement: Supplementary file 6 — source data [file 41467_2022_35002_MOESM6_ESM.zip › smFRET_Source_data/figure_7A/A/CHD4(1-1230) 10uM ATP 200ms/04_PATH.dat]

              1        280.259       1597.178       0.850723       0.828906
              2        218.270       1701.585       0.886309       0.828906
              3        210.301       1809.265       0.895868       0.828906
              4        246.986       1806.313       0.879712       0.828906
              5        273.576       1504.085       0.846103       0.828906
              6        332.581       1638.255       0.831249       0.828906
              7         94.155       1541.521       0.942437       0.828906
              8        277.703       1880.525       0.871328       0.828906
              9        291.319       1655.739       0.850380       0.828906
             10        331.272       1581.485       0.826809       0.828906
             11        207.296       2250.994       0.915675       0.828906
             12        247.531       1866.563       0.882914       0.828906
             13        356.350       1572.299       0.815233       0.828906
             14        386.076       1333.666       0.775503       0.828906
             15        303.001       1803.314       0.856146       0.828906
             16        370.520       1545.827       0.806653       0.828906
             17        430.530       1558.090       0.783503       0.828906
             18        451.561       1531.131       0.772249       0.828906
             19        402.998       1619.032       0.800696       0.828906
             20        381.266       1656.124       0.812865       0.828906
             21        420.808       1590.531       0.790782       0.828906
             22        358.190       1712.017       0.826979       0.828906
             23        379.839       1539.701       0.802120       0.828906
             24        401.473       1581.756       0.797566       0.828906
             25        237.990       1735.776       0.879424       0.828906
             26        317.333       1279.755       0.801305       0.828906
             27        387.909       1790.179       0.821904       0.828906
             28        232.605       1732.688       0.881644       0.828906
             29        341.003       1757.062       0.837468       0.828906
             30        328.746       1670.163       0.835537       0.828906
             31        396.170       1814.792       0.820815       0.828906
             32        328.101       1681.667       0.836747       0.828906
             33        365.341       1647.862       0.818528       0.828906
             34        384.259       1689.019       0.814661       0.828906
             35        378.003       1580.013       0.806946       0.828906
             36        186.294       1514.900       0.890492       0.828906
             37        409.073       1557.712       0.792009       0.828906
             38        285.288       1656.095       0.853049       0.828906
             39        403.249       1713.568       0.809502       0.828906
             40        324.772       1587.708       0.830183       0.828906
             41        549.467       1243.509       0.693545       0.828906
             42        573.500       1294.150       0.692930       0.828906
             43        490.682       1260.688       0.719829       0.828906
             44        575.000       1243.500       0.683805       0.828906
             45        533.375       1276.925       0.705366       0.828906
             46         -6.150       1810.414       1.003408       0.828906
             47        251.267       1963.732       0.886561       0.828906
             48        312.200       1489.332       0.826703       0.828906
             49        315.908       1590.362       0.834279       0.828906
             50        331.743       1477.200       0.816609       0.828906
             51        301.260       1546.813       0.836987       0.828906
             52        172.500       1677.250       0.906744       0.828906
             53        397.325       1368.298       0.774966       0.828906
             54        321.883       1554.550       0.828460       0.828906
             55        230.722       1612.600       0.874834       0.828906
             56        290.500       1541.950       0.841469       0.828906
             57        395.020       1490.839       0.790536       0.828906
             58        329.904       1424.387       0.811945       0.828906
             59        462.927       1320.701       0.740457       0.828906
             60        371.589       1840.731       0.832037       0.828906
             61        414.430       1812.537       0.813904       0.828906
             62        238.635       1865.985       0.886614       0.828906
             63         63.996       1987.664       0.968808       0.828906
             64        383.709       1543.625       0.800912       0.828906
             65        306.366       1613.461       0.840420       0.828906
             66        416.750       1690.700       0.802249       0.828906
             67        330.316       1575.409       0.826672       0.828906
             68        330.898       1730.678       0.839493       0.828906
             69        363.967       1706.748       0.824231       0.828906
             70        311.233       1511.300       0.829231       0.828906
             71        347.010       1615.935       0.823220       0.828906
             72        405.601       1491.363       0.786184       0.828906
             73        322.375       1415.429       0.814493       0.828906
             74        228.646       1343.570       0.854571       0.828906
             75        187.159       1497.635       0.888913       0.828906
             76        338.192       1479.057       0.813899       0.828906
             77        243.306       1674.596       0.873140       0.828906
             78        151.289       1284.425       0.894625       0.828906
             79        279.597       1796.090       0.865299       0.828906
             80        252.909       1660.438       0.867819       0.828906
             81        350.213       1772.372       0.835006       0.828906
             82        207.765       1766.724       0.894775       0.828906
             83        216.693       1728.083       0.888577       0.828906
             84        293.651       1763.405       0.857247       0.828906
             85        317.974       1696.592       0.842163       0.828906
             86        275.007       1769.897       0.865516       0.828906
             87        347.676       1675.355       0.828141       0.828906
             88        396.752       1762.563       0.816260       0.828906
             89        359.336       1756.013       0.830129       0.828906
             90        335.842       1762.199       0.839926       0.828906
             91        402.110       1613.277       0.800480       0.828906
             92        370.435       1736.146       0.824153       0.828906
             93        414.920       1679.557       0.801898       0.828906
             94        427.535       1631.485       0.792360       0.828906
             95        384.366       1562.911       0.802614       0.828906
             96        303.687       1029.850       0.772270       0.828906
             97        368.875       1833.237       0.832490       0.828906
             98        379.161       1576.234       0.806095       0.828906
             99        360.711       1947.478       0.843726       0.828906
            100        429.949       1633.116       0.791597       0.828906
            101        381.034       1519.575       0.799520       0.828906
            102        393.401       2205.043       0.848601       0.828906
            103        483.267       2188.206       0.819101       0.828906
            104        441.020       2060.142       0.823674       0.828906
            105        460.500       2080.950       0.818804       0.828906
            106        334.345       2228.572       0.869545       0.828906
            107        361.710       2055.920       0.850387       0.828906
            108        460.473       2081.630       0.818861       0.828906
            109        314.860       1405.368       0.816966       0.828906
            110        346.386       1588.092       0.820941       0.828906
            111        366.121       1627.833       0.816384       0.828906
            112        374.014       1419.372       0.791448       0.828906
            113        283.606       1418.459       0.833375       0.828906
            114        379.137       1177.923       0.756504       0.828906
            115        404.647       1534.761       0.791356       0.828906
            116        307.231       1846.482       0.857348       0.828906
            117        362.033       1579.049       0.813489       0.828906
            118        405.417       1576.740       0.795467       0.828906
            119        371.738       1544.825       0.806039       0.828906
            120        362.319       1377.419       0.791740       0.828906
            121        395.110       1679.986       0.809594       0.828906
            122        246.267       1498.348       0.858842       0.828906
            123        393.198       1538.613       0.796461       0.828906
            124        398.039       1526.430       0.793170       0.828906
            125        349.993       1565.406       0.817274       0.828906
            126        331.001       1494.900       0.818719       0.828906
            127        185.102       1695.855       0.901591       0.828906
            128        201.958       1682.675       0.892840       0.828906
            129        146.588       1837.918       0.926134       0.828906
            130        176.285       1734.052       0.907720       0.828906
            131        203.458       1690.221       0.892559       0.828906
            132        246.500       1570.350       0.864326       0.828906
            133        169.202       1670.897       0.908047       0.828906
            134        148.500       1784.400       0.923172       0.828906
            135        179.831       1748.576       0.906746       0.828906
            136        204.755       1690.206       0.891947       0.828906
            137        654.928        532.550       0.448472       0.544695
            138        643.893        871.227       0.575022       0.544695
            139        720.461        905.550       0.556915       0.544695
            140        716.158        967.353       0.574604       0.544695
            141        533.333        888.167       0.624809       0.544695
            142        725.303        819.132       0.530377       0.544695
            143        689.750        888.524       0.562972       0.544695
            144        683.751        820.288       0.545390       0.544695
            145        840.020        823.402       0.495005       0.544695
            146        728.906        927.400       0.559921       0.544695
            147        707.732        821.975       0.537341       0.544695
            148        746.800        884.247       0.542135       0.544695
            149        698.365        884.736       0.558863       0.544695
            150        738.158        979.393       0.570226       0.544695
            151        770.678       1016.060       0.568668       0.544695
            152        681.003        892.494       0.567204       0.544695
            153        731.248        817.250       0.527770       0.544695
            154        764.940        923.211       0.546877       0.544695
            155        844.162        720.854       0.460605       0.544695
            156        758.223       1156.300       0.603962       0.544695
            157        850.081        805.469       0.486527       0.544695
            158        687.123        941.459       0.578085       0.544695
            159        838.185        948.467       0.530863       0.544695
            160        956.220        518.251       0.351483       0.369050
            161        929.970        528.292       0.362275       0.369050
            162        819.055        515.765       0.386393       0.369050
            163        933.336        458.525       0.329433       0.369050
            164       1003.652        501.700       0.333278       0.369050
            165        903.819        489.969       0.351538       0.369050
            166        535.396        733.701       0.578129       0.544695
            167        728.622        583.255       0.444596       0.544695
            168        618.834        626.696       0.503156       0.544695
            169        693.325        923.520       0.571187       0.544695
            170        670.058        925.099       0.579942       0.544695
            171        704.958        893.000       0.558838       0.544695
            172        622.318        953.661       0.605123       0.544695
            173        724.486        926.500       0.561180       0.544695
            174        620.499        832.463       0.572942       0.544695
            175        811.691        751.350       0.480697       0.469105
            176        811.256        714.450       0.468275       0.469105
            177        714.743        778.096       0.521219       0.469105
            178        759.819        740.612       0.493600       0.469105
            179        864.422        675.997       0.438840       0.469105
            180        746.762        614.852       0.451561       0.469105
            181        880.226        689.904       0.439393       0.469105
            182       1052.672        671.078       0.389313       0.369050
            183        812.501        389.250       0.323902       0.369050
            184        780.079        705.000       0.474722       0.369050
            185        913.692        596.096       0.394821       0.369050
            186        801.169        389.250       0.326986       0.369050
            187        839.355        920.888       0.523160       0.544695
            188        776.757        894.737       0.535292       0.544695
            189        858.815        856.191       0.499235       0.544695
            190        796.846        777.131       0.493737       0.544695
            191        930.440        959.470       0.507680       0.544695
            192        839.727        937.445       0.527493       0.544695
            193        843.501        991.236       0.540261       0.544695
            194        906.085       1016.904       0.528814       0.544695
            195        901.542       1054.300       0.539052       0.544695
            196        854.184        922.475       0.519219       0.544695
            197        740.502        527.450       0.415986       0.469105
            198        834.478        556.200       0.399949       0.469105
            199        706.383        539.702       0.433118       0.469105
            200        797.811        527.450       0.397997       0.469105
            201        816.801        842.024       0.507603       0.469105
            202        797.656        834.815       0.511381       0.469105
            203        786.600        764.108       0.492748       0.469105
            204        857.638        912.850       0.515592       0.469105
            205        719.062        676.941       0.484914       0.469105
            206        721.769        820.756       0.532086       0.469105
            207        702.118        838.928       0.544389       0.469105
            208        922.229        706.062       0.433621       0.469105
            209        928.711        786.828       0.458648       0.469105
            210        948.000        771.581       0.448703       0.469105
            211        868.999        669.525       0.435174       0.469105
            212        869.902        721.865       0.453499       0.469105
            213        902.016        555.350       0.381064       0.369050
            214        905.386        690.438       0.432653       0.369050
            215        900.290        694.654       0.435535       0.369050
            216        995.349        659.341       0.398468       0.369050
            217        926.674        625.627       0.403032       0.369050
            218       1033.039        628.975       0.378442       0.369050
            219        922.840        622.741       0.402917       0.369050
            220       1004.941        626.337       0.383955       0.369050
            221        824.900        558.850       0.403866       0.369050
            222        984.418        562.750       0.363729       0.369050
            223        947.360        584.843       0.381701       0.369050
            224       1016.775        583.988       0.364818       0.369050
            225       1006.998        549.416       0.353001       0.369050
            226        943.148        624.762       0.398468       0.369050
            227       1016.834        689.465       0.404070       0.369050
            228        997.273        604.704       0.377474       0.369050
            229        802.933        730.542       0.476397       0.469105
            230        992.250        738.775       0.426785       0.469105
            231        776.204        791.875       0.504997       0.469105
            232        779.061        851.117       0.522100       0.469105
            233        857.511        773.171       0.474140       0.469105
            234        873.219        644.400       0.424612       0.469105
            235        813.163        705.925       0.464703       0.469105
            236        731.844        821.904       0.528982       0.469105
            237        752.614        781.485       0.509410       0.469105
            238        796.778        499.207       0.385195       0.469105
            239        772.961        835.849       0.519545       0.469105
            240        673.612        721.221       0.517066       0.469105
            241        701.250        943.125       0.573546       0.469105
            242        804.732        740.842       0.479331       0.469105
            243        794.085        556.023       0.411836       0.469105
            244        641.636        889.566       0.580959       0.544695
            245        663.178        335.669       0.336056       0.369050
            246        635.500        366.450       0.365737       0.369050
            247        735.108        426.872       0.367366       0.369050
            248        597.002        309.300       0.341277       0.369050
            249        710.697        354.175       0.332599       0.369050
            250        684.995        686.657       0.500606       0.469105
            251        683.753        707.131       0.508404       0.469105
            252        757.949        679.193       0.472600       0.469105
            253        703.975        562.388       0.444097       0.469105
            254        695.254        819.763       0.541092       0.544695
            255        785.853        890.095       0.531099       0.544695
            256        840.577        859.091       0.505447       0.544695
            257        724.500        948.550       0.566959       0.544695
            258        744.194        899.516       0.547247       0.544695
            259       1012.970        962.950       0.487343       0.469105
            260        938.814        867.317       0.480207       0.469105
            261        830.662        839.407       0.502618       0.469105
            262        873.931        913.298       0.511014       0.469105
            263       1073.046        858.032       0.444328       0.469105
            264        927.850        573.690       0.382068       0.469105
            265        904.439        886.289       0.494932       0.469105
            266        838.286        941.239       0.528927       0.469105
            267        869.234        921.178       0.514506       0.469105
            268        982.529        824.628       0.456312       0.469105
            269        863.639        846.706       0.495050       0.469105
            270        725.986       1001.046       0.579634       0.469105
            271        877.503        871.936       0.498409       0.469105
            272        840.274        711.540       0.458522       0.469105
            273        752.000        839.425       0.527467       0.469105
            274        883.975        820.271       0.481310       0.469105
            275        838.949        846.194       0.502149       0.469105
            276        954.829        930.984       0.493678       0.469105
            277        846.388        895.647       0.514138       0.469105
            278        741.328        949.688       0.561608       0.469105
            279        915.260        839.026       0.478272       0.469105
            280        870.088       1129.190       0.564799       0.469105
            281       1002.958        824.648       0.451218       0.469105
            282        983.012        931.735       0.486610       0.469105
            283        940.553        924.234       0.495624       0.469105
            284        916.630       1049.955       0.533898       0.469105
            285       1028.113        563.184       0.353915       0.369050
            286        811.143        416.978       0.339525       0.369050
            287       1044.890        557.724       0.348009       0.369050
            288        902.403        574.749       0.389093       0.369050
            289       1018.488        754.193       0.425453       0.369050
            290        902.368        778.625       0.463194       0.369050
            291       1171.897        545.390       0.317588       0.369050
            292        990.610        504.331       0.337358       0.369050
            293        992.964        513.013       0.340651       0.369050
            294        861.501        919.848       0.516377       0.469105
            295        886.708        830.207       0.483545       0.469105
            296        838.295        868.905       0.508965       0.469105
            297        883.123        674.287       0.432954       0.469105
            298        906.237        688.637       0.431781       0.469105
            299        941.787        776.587       0.451932       0.469105
            300        866.343        817.501       0.485497       0.469105
            301        863.578        645.804       0.427860       0.469105
            302        953.995        938.910       0.496015       0.469105
            303        887.342        754.363       0.459500       0.469105
            304       1020.072        903.409       0.469674       0.469105
            305        654.429       1421.666       0.684779       0.544695
            306        842.243        974.377       0.536368       0.544695
            307        897.181        492.853       0.354562       0.369050
            308        929.968        710.387       0.433069       0.369050
            309        843.492        641.592       0.432024       0.369050
            310        674.014        944.600       0.583586       0.544695
            311        872.513        856.158       0.495270       0.544695
            312        578.900        811.900       0.583765       0.544695
            313        964.496        943.024       0.494372       0.544695
            314       1222.645        415.840       0.253795       0.369050
            315       1038.294        411.676       0.283920       0.369050
            316       1506.713        454.025       0.231558       0.369050
            317       1318.434        553.200       0.295571       0.369050
            318        992.863        421.350       0.297940       0.369050
            319        905.932        406.350       0.309651       0.369050
            320       1178.811        545.411       0.316323       0.369050
            321        826.739        528.392       0.389920       0.369050
            322       1001.750        339.348       0.253037       0.369050
            323       1021.050        552.512       0.351122       0.369050
            324       1033.898        456.206       0.306157       0.369050
            325        788.716        570.247       0.419619       0.369050
            326        916.339        681.420       0.426485       0.369050
            327        875.205        640.246       0.422479       0.369050
            328        893.164        358.877       0.286633       0.369050
            329        996.861        382.640       0.277376       0.369050
            330        948.996        590.491       0.383564       0.369050
            331        975.205        527.289       0.350943       0.369050
            332        929.165        541.074       0.368017       0.369050
            333        779.089        590.492       0.431148       0.369050
            334        808.640        979.723       0.547832       0.544695
            335        831.637        806.830       0.492430       0.544695
            336        858.210        935.029       0.521419       0.544695
            337        795.000       1016.044       0.561027       0.544695
            338        778.620       1112.304       0.588233       0.544695
            339        913.964        622.844       0.405284       0.369050
            340        900.225        499.242       0.356737       0.369050
            341        822.330        962.380       0.539236       0.469105
            342        860.659        598.734       0.410262       0.469105
            343        784.849        738.012       0.484622       0.469105
            344        833.673        704.666       0.458070       0.469105
            345        918.876        690.890       0.429187       0.469105
            346        900.801        613.526       0.405148       0.469105
            347        818.872        592.488       0.419799       0.469105
            348        603.378        578.442       0.489450       0.469105
            349        839.790        596.750       0.415408       0.469105
            350        978.402       1021.284       0.510722       0.544695
            351        966.288       1067.858       0.524966       0.544695
            352        933.784       1053.935       0.530223       0.544695
            353        962.669       1134.940       0.541064       0.544695
            354        854.917        851.450       0.498984       0.544695
            355        813.168       1030.183       0.558864       0.544695
            356        935.001       1081.500       0.536325       0.544695
            357        979.264       1063.759       0.520679       0.544695
            358        815.250        860.636       0.513541       0.544695
            359        995.467        774.450       0.437563       0.544695
            360        784.162        857.434       0.522317       0.544695
            361        949.102        971.131       0.505736       0.544695
            362        947.229        793.371       0.455803       0.544695
            363        649.715        868.141       0.571952       0.544695
            364        879.271        757.633       0.462845       0.544695
            365        701.162        839.000       0.544748       0.544695
            366        764.913        918.740       0.545683       0.544695
            367        923.657        624.415       0.403350       0.469105
            368        818.537        739.271       0.474559       0.469105
            369        937.999        694.601       0.425457       0.469105
            370        773.457        759.450       0.495431       0.469105
            371        746.721        647.111       0.464268       0.469105
            372        778.197        669.858       0.462592       0.469105
            373        889.448        624.661       0.412560       0.469105
            374        813.502        746.096       0.478390       0.469105
            375        746.840        840.340       0.529455       0.469105
            376        819.892        782.261       0.488256       0.469105
            377        784.720        705.588       0.473451       0.469105
            378        785.748        712.341       0.475500       0.469105
            379        787.000        396.800       0.335192       0.369050
            380        679.570        899.051       0.569517       0.469105
            381        826.268        604.050       0.422319       0.469105
            382        755.111        519.101       0.407390       0.469105
            383        687.457       1087.739       0.612743       0.544695
            384        686.001        807.206       0.540585       0.544695
            385        737.000       1016.800       0.579770       0.544695
            386        605.603       1067.600       0.638058       0.544695
            387        712.857       1084.703       0.603431       0.544695
            388        728.815        928.426       0.560224       0.544695
            389        710.314        940.317       0.569671       0.544695
            390        674.354       1049.972       0.608917       0.544695
            391        833.287       1003.315       0.546289       0.544695
            392        827.403        964.999       0.538383       0.544695
            393        783.304        908.315       0.536950       0.544695
            394        856.318       1023.855       0.544553       0.544695
            395        706.026        987.180       0.583024       0.544695
            396        724.154        935.877       0.563771       0.544695
            397        806.007       1229.397       0.604006       0.544695
            398        788.823        930.769       0.541273       0.544695
            399        895.888        851.608       0.487331       0.469105
            400        862.678        740.804       0.461997       0.469105
            401       1026.461        527.017       0.339250       0.469105
            402        910.911        840.559       0.479916       0.469105
            403        925.474        821.075       0.470113       0.469105
            404       1026.043        542.717       0.345953       0.469105
            405        804.312        772.608       0.489947       0.469105
            406        802.212        793.438       0.497250       0.469105
            407        640.564        647.347       0.502634       0.469105
            408        885.342        748.322       0.458064       0.469105
            409        565.001        696.399       0.552084       0.469105
            410        642.560        646.958       0.501705       0.469105
            411        801.863        773.332       0.490944       0.469105
            412        820.852        732.718       0.471635       0.469105
            413        996.156        724.983       0.421223       0.469105
            414        792.540        662.198       0.455201       0.469105
            415        828.468        860.188       0.509392       0.469105
            416        812.860        668.805       0.451388       0.469105
            417        799.001        460.106       0.365422       0.469105
            418        840.804        584.176       0.409954       0.469105
            419        703.927        673.111       0.488811       0.469105
            420        777.071        695.180       0.472189       0.469105
            421       1153.299        775.770       0.402147       0.469105
            422        848.460        681.844       0.445561       0.469105
            423        812.828        453.250       0.357995       0.369050
            424        816.872       1166.660       0.588173       0.544695
            425        763.026       1290.111       0.628361       0.544695
            426        743.572       1224.154       0.622116       0.544695
            427        951.623        842.783       0.469672       0.544695
            428        739.837       1078.749       0.593180       0.544695
            429        755.775        809.266       0.517089       0.544695
            430        741.125       1021.387       0.579506       0.544695
            431        777.682        932.014       0.545134       0.544695
            432        761.948        822.730       0.519178       0.544695
            433        831.186        852.562       0.506348       0.544695
            434        882.434        802.475       0.476272       0.544695
            435        782.464        854.010       0.521860       0.544695
            436        563.762        801.065       0.586935       0.544695
            437        801.170        825.926       0.507607       0.544695
            438        839.869        801.108       0.488190       0.544695
            439        785.152        801.229       0.505067       0.544695
            440        887.363        875.088       0.496518       0.544695
            441        517.267        897.032       0.634259       0.544695
            442        814.235        846.820       0.509808       0.544695
            443        884.819        781.845       0.469108       0.469105
            444        883.135        886.204       0.500867       0.469105
            445        795.236        857.113       0.518724       0.469105
            446        883.278        781.728       0.469505       0.469105
            447        845.975        885.007       0.511275       0.469105
            448        989.032       1045.505       0.513878       0.469105
            449       1218.894       1010.799       0.453335       0.469105
            450        892.056        776.423       0.465348       0.469105
            451        875.185        905.079       0.508396       0.469105
            452        865.286        754.533       0.465813       0.469105
            453        836.040        824.554       0.496542       0.469105
            454        882.897        761.259       0.463009       0.469105
            455        840.767        939.334       0.527686       0.469105
            456        819.292        692.615       0.458107       0.469105
            457        842.624        603.568       0.417350       0.469105
            458        856.214        799.813       0.482971       0.469105
            459        767.513        688.549       0.472884       0.469105
            460        888.502        750.275       0.457826       0.469105
            461        866.920        755.688       0.465724       0.469105
            462        828.022        599.441       0.419934       0.469105
            463        746.660        751.148       0.501498       0.469105
            464        745.629        703.791       0.485567       0.469105
            465        936.958        749.280       0.444350       0.469105
            466        502.644        617.953       0.551450       0.544695
            467        607.039        847.250       0.582587       0.544695
            468        711.286        864.100       0.548500       0.544695
            469        502.502        879.707       0.636450       0.544695
            470        626.664        829.815       0.569740       0.544695
            471       1047.250        521.036       0.332233       0.369050
            472        795.090        773.220       0.493027       0.469105
            473        841.500        688.656       0.450056       0.469105
            474       1128.674        205.123       0.153789       0.101099
            475        821.694        727.886       0.469731       0.469105
            476        917.326        646.393       0.413369       0.469105
            477        552.433        733.615       0.570441       0.544695
            478        603.049        781.925       0.564577       0.544695
            479        533.413        702.500       0.568406       0.544695
            480        557.542        731.135       0.567353       0.544695
            481       1140.998        528.915       0.316732       0.369050
            482       1172.431        473.300       0.287593       0.369050
            483       1083.148        539.884       0.332639       0.369050
            484       1141.000        528.899       0.316725       0.369050
            485        866.768        884.982       0.505199       0.469105
            486        979.747        829.332       0.458428       0.469105
            487        903.356        742.938       0.451279       0.469105
            488       1046.752        748.317       0.416874       0.469105
            489        997.892        831.675       0.454575       0.469105
            490        923.469        707.408       0.433759       0.469105
            491       1015.044        756.155       0.426917       0.469105
            492        920.453        790.959       0.462167       0.469105
            493        998.260        739.678       0.425607       0.469105
            494        891.060        721.286       0.447352       0.469105
            495       1010.703        592.258       0.369477       0.369050
            496       1001.500        584.850       0.368677       0.369050
            497        864.414        852.025       0.496391       0.469105
            498        936.320        675.870       0.419225       0.469105
            499        802.539        994.342       0.553371       0.544695
            500        905.949        984.688       0.520824       0.544695
            501        820.358       1007.640       0.551226       0.544695
            502        866.127        777.587       0.473067       0.544695
            503        779.565        891.835       0.533586       0.544695
            504        752.655        998.886       0.570290       0.544695
            505        659.336        948.233       0.589855       0.544695
            506        873.809        964.364       0.524632       0.544695
            507        750.466        927.132       0.552654       0.544695
            508        846.447        866.603       0.505883       0.544695
            509        518.506       1090.134       0.677674       0.544695
            510        556.526       1014.832       0.645831       0.544695
            511        697.217        886.564       0.559777       0.544695
            512        549.104       1064.710       0.659748       0.544695
            513        559.276       1084.975       0.659860       0.544695
            514        915.382        697.680       0.432519       0.544695
            515        899.499        792.050       0.468239       0.544695
            516        698.098        725.135       0.509498       0.544695
            517        885.711        996.900       0.529530       0.544695
            518        792.375       1048.001       0.569449       0.544695
            519        768.681        983.631       0.561333       0.544695
            520        741.000        996.900       0.573623       0.544695
            521        815.899       1048.238       0.562318       0.544695
            522        756.686       1092.660       0.590836       0.544695
            523        642.311        645.904       0.501395       0.544695
            524        746.904        657.212       0.468061       0.544695
            525        754.171        735.999       0.493903       0.544695
            526        633.528        673.155       0.515163       0.544695
            527        746.778        737.593       0.496906       0.544695
            528        795.197        936.254       0.540734       0.544695
            529        904.133        805.141       0.471043       0.544695
            530        709.000        980.601       0.580374       0.544695
            531        660.990       1019.860       0.606753       0.544695
            532        721.113        981.125       0.576373       0.544695
            533        698.610        960.401       0.578900       0.544695
            534        847.360        964.803       0.532404       0.544695
            535       1062.747        935.177       0.468074       0.544695
            536        990.323        498.396       0.334782       0.369050
            537        874.476        491.568       0.359848       0.369050
            538       1037.606        509.100       0.329151       0.369050
            539        901.491        498.121       0.355899       0.369050
            540        992.102        878.490       0.469632       0.469105
            541        977.746        662.650       0.403957       0.469105
            542        833.560        768.552       0.479712       0.469105
            543        946.894        674.228       0.415902       0.469105
            544       1219.857        737.249       0.376703       0.469105
            545        677.093        856.751       0.558565       0.544695
            546       1021.215        844.300       0.452583       0.544695
            547        969.130       1007.994       0.509829       0.544695
            548        920.364       1318.863       0.588981       0.544695
            549        863.277        956.950       0.525731       0.544695
            550        800.211       1007.090       0.557234       0.544695
            551        795.433        708.671       0.471158       0.544695
            552        873.187       1048.571       0.545631       0.544695
            553        854.365       1055.125       0.552569       0.544695
            554        798.000       1202.700       0.601140       0.544695
            555        818.499        930.690       0.532070       0.544695
            556        766.883        895.839       0.538779       0.544695
            557        887.949       1084.789       0.549890       0.544695
            558        764.564       1159.367       0.602603       0.544695
            559        890.798        688.423       0.435926       0.469105
            560        830.218       1029.560       0.553593       0.469105
            561        814.402        683.440       0.456283       0.469105
            562        942.000        670.219       0.415712       0.469105
            563        890.567        740.737       0.454077       0.469105
            564        911.846        659.718       0.419785       0.469105
            565        900.000        561.502       0.384195       0.469105
            566        908.603        549.300       0.376774       0.469105
            567        883.702        630.526       0.416401       0.469105
            568        912.042        829.575       0.476325       0.469105
            569        786.984        825.161       0.511841       0.469105
            570        805.279        802.058       0.498998       0.469105
            571        867.130        917.602       0.514140       0.469105
            572        909.337        740.738       0.448912       0.469105
            573        893.431        800.701       0.472632       0.469105
            574        948.812        628.896       0.398614       0.369050
            575       1073.417        684.064       0.389230       0.369050
            576       1017.689        722.112       0.415054       0.369050
            577        974.354        749.110       0.434654       0.369050
            578       1180.000        676.000       0.364224       0.369050
            579       1042.389        738.869       0.414802       0.369050
            580       1007.687        701.919       0.410573       0.369050
            581        975.907        679.630       0.410519       0.369050
            582        812.384        776.150       0.488595       0.469105
            583       1125.186        755.194       0.401618       0.469105
            584        734.983        798.414       0.520683       0.469105
            585        955.110        775.150       0.447996       0.469105
            586        970.496        826.995       0.460083       0.469105
            587        860.770        810.450       0.484945       0.469105
            588        909.688        754.275       0.453300       0.469105
            589        940.990        821.355       0.466058       0.469105
            590        956.000        704.945       0.424424       0.469105
            591        845.708        926.346       0.522753       0.544695
            592        848.130       1003.062       0.541846       0.544695
            593       1020.261       1234.250       0.547458       0.544695
            594        957.999       1201.199       0.556317       0.544695
            595        933.077       1137.626       0.549391       0.544695
            596        932.496       1234.207       0.569625       0.544695
            597        953.518       1227.725       0.562856       0.544695
            598        923.931       1096.611       0.542731       0.544695
            599        821.923        643.623       0.439169       0.469105
            600        788.373        757.793       0.490111       0.469105
            601        860.466        661.533       0.434647       0.469105
            602        718.088        654.688       0.476908       0.469105
            603        707.834        641.550       0.475439       0.469105
            604        965.906        708.000       0.422963       0.469105
            605        778.163        714.002       0.478501       0.469105
            606        863.573        587.696       0.404953       0.369050
            607        978.735        588.030       0.375315       0.369050
            608        856.261        543.022       0.388072       0.369050
            609        853.074        360.800       0.297230       0.369050
            610        782.115        494.137       0.387178       0.369050
            611       1012.691        580.325       0.364293       0.369050
            612        907.280        478.742       0.345407       0.369050
            613       1110.653        702.891       0.387579       0.369050
            614        985.475        559.225       0.362028       0.369050
            615       1152.929        562.203       0.327790       0.369050
            616       1107.073        749.706       0.403767       0.369050
            617       1144.101        769.578       0.402146       0.369050
            618       1126.315        693.805       0.381187       0.369050
            619       1139.725        800.621       0.412618       0.369050
            620       1160.975        947.044       0.449258       0.369050
            621       1078.489        725.714       0.402235       0.369050
            622       1134.750        776.025       0.406131       0.369050
            623       1145.161        813.750       0.415409       0.369050
            624       1024.795        660.533       0.391931       0.369050
            625        909.386        680.940       0.428176       0.369050
            626       1195.121        693.500       0.367199       0.369050
            627       1068.481        698.368       0.395262       0.369050
            628        726.672        788.750       0.520482       0.544695
            629        654.467        723.546       0.525065       0.544695
            630        816.278        713.617       0.466448       0.544695
            631        702.031        804.749       0.534085       0.544695
            632        649.000        811.762       0.555711       0.544695
            633        610.002        788.753       0.563897       0.544695
            634        693.328        680.223       0.495230       0.469105
            635        979.159        899.172       0.478708       0.469105
            636       1075.361        961.464       0.472040       0.469105
            637       1049.500        973.050       0.481101       0.469105
            638       1000.129        717.265       0.417647       0.469105
            639        861.542       1028.757       0.544230       0.544695
            640       1074.225       1136.369       0.514056       0.544695
            641        802.126       1002.433       0.555500       0.544695
            642        815.124        972.975       0.544139       0.544695
            643        979.325        949.488       0.492266       0.544695
            644        777.733       1021.780       0.567809       0.544695
            645        897.467       1292.200       0.590135       0.544695
            646        903.898        814.950       0.474126       0.469105
            647        787.500        653.750       0.453599       0.469105
            648        921.541        741.844       0.445985       0.469105
            649        899.423        717.454       0.443728       0.469105
            650       1008.144        826.195       0.450405       0.469105
            651        799.392        849.572       0.515216       0.469105
            652        761.502        644.729       0.458480       0.469105
            653        924.538        826.197       0.471914       0.469105
            654        732.637        566.067       0.435871       0.469105
            655        600.483        476.559       0.442470       0.469105
            656        679.284        643.765       0.486577       0.469105
            657        686.918        583.600       0.459340       0.469105
            658        853.166        681.949       0.444233       0.469105
            659        804.997        415.000       0.340165       0.369050
            660        809.802        441.101       0.352626       0.369050
            661        928.481        382.674       0.291860       0.369050
            662        853.298        427.016       0.333525       0.369050
            663        447.970        937.533       0.676673       0.828906
            664        478.570       1130.145       0.702514       0.828906
            665        315.590       1029.735       0.765417       0.828906
            666        294.769       1119.743       0.791611       0.828906
            667        397.488       1130.149       0.739802       0.828906
            668        788.118        843.801       0.517061       0.544695
            669        526.158        847.249       0.616896       0.544695
            670        638.605        877.414       0.578762       0.544695
            671        778.908        947.606       0.548855       0.544695
            672        852.109        863.967       0.503455       0.469105
            673        887.538        916.377       0.507993       0.469105
            674        900.540        871.400       0.491777       0.469105
            675        708.419        685.023       0.491605       0.469105
            676        864.208        642.588       0.426460       0.469105
            677        899.156        885.599       0.496202       0.469105
            678        870.342        863.902       0.498143       0.469105
            679        852.675        830.747       0.493487       0.469105
            680        865.795        884.636       0.505382       0.469105
            681        862.875        800.588       0.481278       0.469105
            682        764.854        784.020       0.506187       0.469105
            683        900.120        730.595       0.448021       0.469105
            684        888.007        517.359       0.368131       0.369050
            685        829.939        281.341       0.253168       0.369050
            686        663.822        616.168       0.481385       0.544695
            687        824.498        895.391       0.520610       0.544695
            688        844.749        987.773       0.539024       0.544695
            689        887.878        974.336       0.523214       0.544695
            690        839.488        964.261       0.534587       0.544695
            691        749.750       1016.025       0.575399       0.544695
            692        768.036        961.210       0.555855       0.544695
            693        821.329       1161.850       0.585852       0.544695
            694        897.829       1041.080       0.536941       0.544695
            695       1205.369        287.232       0.192437       0.101099
            696       1263.330        241.743       0.160619       0.101099
            697       1379.764        290.075       0.173714       0.101099
            698       1228.645        286.750       0.189225       0.101099
            699       1023.672        484.459       0.321232       0.101099
            700       1152.000        469.300       0.289459       0.101099
            701       1377.549         -6.368      -0.004645       0.101099
            702       1727.296         -4.550      -0.002641       0.101099
            703       1446.419         40.812       0.027442       0.101099
            704       1491.340         19.759       0.013076       0.101099
            705       1499.451         29.998       0.019614       0.101099
            706       1463.992         -6.563      -0.004503       0.101099
            707       1173.957        100.750       0.079038       0.101099
            708       1220.504         82.073       0.063008       0.101099
            709       1218.874         78.862       0.060769       0.101099
            710       1124.251         90.966       0.074856       0.101099
            711       1071.000          4.900       0.004554       0.101099
            712       1050.697         -4.784      -0.004574       0.101099
            713       1133.282        -32.029      -0.029084       0.101099
            714       1071.050          8.165       0.007566       0.101099
            715       1108.461        227.198       0.170102       0.101099
            716       1386.381        136.849       0.089841       0.101099
            717       1632.720        123.675       0.070414       0.101099
            718       1287.366        222.748       0.147504       0.101099
            719       1509.582         56.110       0.035837       0.101099
            720       1328.184         50.893       0.036903       0.101099
            721       1549.489        118.550       0.071071       0.101099
            722       1455.302        170.899       0.105091       0.101099
            723       1564.260         53.701       0.033190       0.101099
            724       1400.817         13.749       0.009719       0.101099
            725       1285.286         38.787       0.029294       0.101099
            726       1233.206        113.229       0.084095       0.101099
            727       1175.050         70.016       0.056235       0.101099
            728       1358.426         99.243       0.068084       0.101099
            729       1212.692        187.662       0.134011       0.101099
            730       1197.912        109.327       0.083632       0.101099
            731       1361.433         42.555       0.030310       0.101099
            732       1208.490         49.350       0.039234       0.101099
            733       1375.390        141.136       0.093065       0.101099
            734       1246.584        111.183       0.081887       0.101099
            735       1168.264        337.000       0.223881       0.101099
            736       1140.189        229.213       0.167382       0.101099
            737       1333.087        124.027       0.085118       0.101099
            738        876.945        399.949       0.313220       0.101099
            739        973.308        283.409       0.225515       0.101099
            740       1184.023        388.121       0.246874       0.101099
            741        885.412        402.090       0.312302       0.101099
            742       1155.403        184.663       0.137801       0.101099
            743       1104.131        221.073       0.166822       0.101099
            744       1173.463        250.150       0.175715       0.101099
            745       1145.999        229.185       0.166658       0.101099
            746        976.894        180.415       0.155892       0.101099
            747       1082.438         90.817       0.077406       0.101099
            748       1176.748        183.006       0.134588       0.101099
            749        993.605        155.717       0.135486       0.101099
            750       1434.201        147.487       0.093247       0.101099
            751       1449.992        186.150       0.113774       0.101099
            752       1373.500        155.650       0.101789       0.101099
            753       1435.048        216.394       0.131033       0.101099
            754       1958.519        127.749       0.061233       0.101099
            755       1639.443        147.768       0.082681       0.101099
            756       1416.482         43.196       0.029593       0.101099
            757       1783.374         55.171       0.030008       0.101099
            758       1337.500         14.905       0.011021       0.101099
            759       1205.358        108.153       0.082339       0.101099
            760       1164.632        -46.617      -0.041696       0.101099
