# Supplementary material for: The role of auxiliary domains in modulating CHD4 activity suggests mechanistic commonality between enzyme families
Source: Nat Commun. 2022 Dec 6;13:7524. doi: 10.1038/s41467-022-35002-0 (PMC9726900; doi:10.1038/s41467-022-35002-0)
Supplement: Supplementary file 6 — source data [file 41467_2022_35002_MOESM6_ESM.zip › smFRET_Source_data/figure_7A/A/CHD4(1-1230) 10uM ATP 200ms/2_PATH (6).dat]

              1        829.667       1435.480       0.633725       0.809777
              2        842.667       2237.180       0.726393       0.809777
              3        698.667       2228.913       0.761350       0.809777
              4        502.000       2256.913       0.818044       0.809777
              5        624.000       2384.713       0.792602       0.809777
              6        983.000       2774.480       0.738388       0.809777
              7       1119.333       2926.847       0.723360       0.809777
              8       1000.333       2894.413       0.743158       0.809777
              9        732.667       2744.180       0.789273       0.809777
             10        547.667       2956.680       0.843718       0.809777
             11        389.667       3001.147       0.885082       0.809777
             12        432.667       2631.180       0.858783       0.809777
             13        563.667       2376.080       0.808260       0.809777
             14        713.000       2504.147       0.778375       0.809777
             15        835.667       2640.880       0.759627       0.809777
             16        934.667       2490.980       0.727156       0.809777
             17        882.333       2285.213       0.721446       0.809777
             18        583.000       2630.813       0.818596       0.809777
             19        422.000       2990.247       0.876328       0.809777
             20        410.000       3097.447       0.883106       0.809777
             21        533.667       2912.080       0.845123       0.809777
             22        566.000       2694.513       0.826408       0.809777
             23        575.000       2619.280       0.819991       0.809777
             24        600.667       2613.380       0.813112       0.809777
             25        590.000       2740.447       0.822847       0.809777
             26        609.333       2952.513       0.828928       0.809777
             27        629.000       3283.547       0.839235       0.809777
             28        656.333       3428.147       0.839310       0.809777
             29        671.000       3426.680       0.836249       0.809777
             30        663.333       3388.113       0.836272       0.809777
             31        637.333       3307.713       0.838447       0.809777
             32        749.333       3208.513       0.810671       0.809777
             33        825.667       3124.547       0.790982       0.809777
             34        923.333       2988.113       0.763941       0.809777
             35        846.000       2738.513       0.763985       0.809777
             36        698.667       2662.913       0.792161       0.809777
             37        640.667       2659.380       0.805861       0.809777
             38        737.333       2694.713       0.785162       0.809777
             39        780.333       2670.080       0.773844       0.809777
             40        786.667       2714.447       0.775310       0.809777
             41        667.000       2820.080       0.808722       0.809777
             42        714.333       2766.013       0.794752       0.809777
             43        731.000       2896.680       0.798494       0.809777
             44        703.333       3030.113       0.811613       0.809777
             45        727.333       3124.713       0.811183       0.809777
             46        805.000       3023.280       0.789723       0.809777
             47        939.333       2916.847       0.756408       0.809777
             48        867.000       2735.747       0.759350       0.809777
             49        739.000       2490.547       0.771175       0.809777
             50        497.000       2368.747       0.826572       0.809777
             51        423.333       2253.447       0.841850       0.809777
             52        475.000       2301.280       0.828908       0.809777
             53        581.667       2384.613       0.803907       0.809777
             54        611.333       2754.980       0.818397       0.809777
             55        667.667       3007.347       0.818323       0.809777
             56        718.333       3171.613       0.815336       0.809777
             57        752.333       2940.547       0.796275       0.809777
             58        575.333       2787.580       0.828918       0.809777
             59        437.000       2785.413       0.864387       0.809777
             60        453.333       2821.447       0.861568       0.809777
             61        669.000       2838.880       0.809287       0.809777
             62        726.667       2753.780       0.791215       0.809777
             63        671.000       2966.680       0.815542       0.809777
             64        461.333       2805.647       0.858789       0.809777
             65        429.333       2639.847       0.860115       0.809777
             66        515.333       2581.580       0.833598       0.809777
             67        704.333       2832.347       0.800849       0.809777
             68        900.000       3238.447       0.782527       0.809777
             69        811.667       3274.947       0.801384       0.809777
             70        683.667       3167.747       0.822489       0.809777
             71        581.333       2893.647       0.832709       0.809777
             72        598.333       2638.280       0.815136       0.809777
             73        686.667       2978.113       0.812631       0.809777
             74        787.000       3060.080       0.795429       0.809777
             75        857.000       2930.080       0.773704       0.809777
             76        783.000       2474.480       0.759630       0.809777
             77        720.000       2539.447       0.779104       0.809777
             78        759.333       2666.847       0.778373       0.809777
             79        794.000       2608.047       0.766611       0.809777
             80        703.333       2431.780       0.775659       0.809777
             81        638.333       2440.947       0.792700       0.809777
             82        621.333       2660.313       0.810664       0.809777
             83        629.000       2631.213       0.807068       0.809777
             84        557.667       2755.347       0.831674       0.809777
             85        737.333       2692.713       0.785037       0.809777
             86        800.333       2618.413       0.765899       0.809777
             87        899.333       2624.180       0.744762       0.809777
             88        661.000       2643.680       0.799981       0.809777
             89        579.000       2744.880       0.825806       0.809777
             90        574.000       2668.047       0.822951       0.809777
             91        566.333       2526.480       0.816887       0.809777
             92        549.667       2366.147       0.811488       0.809777
             93        489.000       2356.880       0.828173       0.809777
             94        434.000       2447.713       0.849395       0.809777
             95        305.667       2691.880       0.898028       0.809777
             96        158.333       2948.280       0.949033       0.809777
             97        245.667       3023.547       0.924854       0.809777
             98        466.000       2936.180       0.863029       0.809777
             99        617.667       2962.347       0.827468       0.809777
            100        647.333       2966.380       0.820868       0.809777
            101        568.333       2893.280       0.835818       0.809777
            102        580.667       2776.047       0.827013       0.809777
            103        528.000       2742.980       0.838580       0.809777
            104        590.000       2665.113       0.818747       0.809777
            105        500.000       2425.447       0.829086       0.809777
            106        511.667       2690.613       0.840218       0.809777
            107        465.333       3143.580       0.871060       0.809777
            108        519.333       3284.847       0.863483       0.809777
            109        627.000       3046.080       0.829299       0.809777
            110        648.000       2913.647       0.818062       0.809777
            111        722.333       2506.547       0.776290       0.809777
            112        691.000       2240.347       0.764272       0.809777
            113        700.000       2117.447       0.751548       0.809777
            114        675.333       2833.913       0.807556       0.809777
            115        594.000       3496.047       0.854769       0.809777
            116        550.333       3629.080       0.868323       0.809777
            117        558.333       3412.613       0.859395       0.809777
            118        504.333       3097.680       0.859986       0.809777
            119        482.333       2986.213       0.860941       0.809777
            120        482.667       3180.513       0.868238       0.809777
            121        535.667       3363.880       0.862634       0.809777
            122        606.333       3424.147       0.849563       0.809777
            123        663.667       2948.413       0.816265       0.809777
            124        720.000       2659.447       0.786947       0.809777
            125        743.333       2325.113       0.757749       0.809777
            126        996.667       1869.113       0.652218       0.809777
            127       1292.667       1401.847       0.520260       0.445781
            128       1624.667       1169.980       0.418650       0.445781
            129       1744.667       1331.313       0.432809       0.445781
            130       1933.333       1373.113       0.415284       0.445781
            131       2019.000       1216.880       0.376058       0.367856
            132       1893.333       1040.113       0.354570       0.367856
            133       1839.000        867.880       0.320620       0.297565
            134       1939.000        868.547       0.309361       0.297565
            135       2219.333        836.513       0.273742       0.297565
            136       2117.000        689.080       0.245567       0.297565
            137       1909.333        702.847       0.269065       0.297565
            138       1754.333        645.347       0.268930       0.297565
            139       1814.667        795.647       0.304809       0.297565
            140       1778.333        752.947       0.297457       0.297565
            141       1640.000        845.113       0.340070       0.367856
            142       1460.667        834.380       0.363557       0.367856
            143       1320.333        770.413       0.368487       0.367856
            144       1168.667        740.913       0.387998       0.367856
            145       1362.667        880.847       0.392619       0.367856
            146       1650.000       1022.447       0.382588       0.367856
            147       1710.333       1053.413       0.381154       0.367856
            148       1496.667       1075.113       0.418042       0.445781
            149       1470.333       1143.747       0.437533       0.445781
            150       1562.667       1077.180       0.408046       0.445781
            151       1732.667        970.847       0.359106       0.367856
            152       1645.667        868.547       0.345455       0.367856
            153       1572.667       1041.180       0.398332       0.367856
            154       1497.000       1107.747       0.425280       0.367856
            155       1443.333       1086.780       0.429538       0.367856
            156       1591.000       1010.680       0.388472       0.367856
            157       1833.667        957.080       0.342948       0.367856
            158       1931.667       1123.280       0.367692       0.367856
            159       1721.000       1213.347       0.413498       0.445781
            160       1405.000       1257.613       0.472323       0.445781
            161       1372.667       1179.180       0.462089       0.445781
            162       1605.333       1250.913       0.437957       0.445781
            163       1736.333       1101.147       0.388072       0.367856
            164       1720.333       1055.747       0.380301       0.367856
            165       1620.333        977.747       0.376334       0.367856
            166       1656.333       1045.480       0.386955       0.367856
            167       1814.000       1052.380       0.367146       0.367856
            168       1979.667       1012.813       0.338453       0.367856
            169       1957.333       1023.380       0.343334       0.367856
            170       1691.333       1150.647       0.404875       0.367856
            171       1483.667       1344.413       0.475380       0.445781
            172       1340.667       1293.047       0.490960       0.445781
            173       1584.000       1118.047       0.413778       0.445781
            174       1788.667        916.247       0.338734       0.367856
            175       1910.333        925.747       0.326418       0.367856
            176       1905.667       1040.213       0.353108       0.367856
            177       1659.000       1116.213       0.402208       0.367856
            178       1480.667       1377.713       0.481991       0.445781
            179       1224.333       1225.347       0.500207       0.445781
            180       1602.667        952.180       0.372696       0.367856
            181       1977.000        606.080       0.234635       0.189828
            182       2227.667        451.347       0.168475       0.189828
            183       1988.000        511.647       0.204688       0.189828
            184       1684.333        517.680       0.235094       0.189828
            185       1526.667        771.113       0.335591       0.367856
            186       1442.000        994.913       0.408268       0.445781
            187       1491.667       1193.280       0.444433       0.445781
            188       1512.000       1133.913       0.428553       0.445781
            189       1525.667        871.880       0.363655       0.367856
            190       1540.000        680.447       0.306446       0.367856
            191       1494.000        677.713       0.312064       0.367856
            192       1352.000        830.913       0.380644       0.367856
            193       1367.667        809.680       0.371865       0.367856
            194       1580.000        777.780       0.329878       0.367856
            195       1725.667        936.547       0.351792       0.367856
            196       1694.000       1128.380       0.399797       0.367856
            197       1424.000       1249.047       0.467275       0.445781
            198       1426.000       1134.180       0.443008       0.445781
            199       1583.667       1112.747       0.412677       0.445781
            200       1844.667        993.313       0.350007       0.367856
            201       1898.000        870.313       0.314384       0.297565
            202       1759.667        920.813       0.343525       0.297565
            203       1715.333        856.247       0.332965       0.297565
            204       1682.667        671.513       0.285243       0.297565
            205       1587.000        575.413       0.266098       0.297565
            206       1418.000        741.647       0.343411       0.297565
            207       1525.667        867.880       0.362592       0.297565
            208       1677.000        716.747       0.299425       0.297565
            209       1662.333        576.880       0.257626       0.297565
            210       1410.000        614.447       0.303513       0.297565
            211       1235.000        743.947       0.375931       0.367856
            212       1245.667        784.213       0.386335       0.367856
            213       1529.667        755.147       0.330507       0.297565
            214       1742.000        667.580       0.277052       0.297565
            215       2003.333        666.113       0.249532       0.297565
            216       1988.000        727.313       0.267856       0.297565
            217       1917.667        718.680       0.272604       0.297565
            218       1745.000        812.613       0.317723       0.297565
            219       1759.667        789.147       0.309613       0.297565
            220       1886.667        812.780       0.301091       0.297565
            221       1887.000        839.747       0.307966       0.297565
            222       1898.333        915.613       0.325384       0.297565
            223       1885.333        832.913       0.306416       0.297565
            224       1984.000        467.047       0.190550       0.189828
            225       1837.333        343.380       0.157462       0.189828
            226       1783.667        469.747       0.208460       0.189828
            227       1734.000        915.380       0.345507       0.367856
            228       1752.667       1150.847       0.396363       0.367856
            229       1609.333       1302.847       0.447378       0.445781
            230       1549.333       1117.513       0.419039       0.445781
            231       1640.333       1045.747       0.389321       0.367856
            232       1769.333        913.513       0.340501       0.367856
            233       1710.000        951.780       0.357573       0.367856
            234       1499.333        949.847       0.387822       0.367856
            235       1437.000        789.747       0.354664       0.367856
            236       1332.333        736.213       0.355908       0.367856
            237       1453.000        699.147       0.324860       0.367856
            238       1379.667        762.813       0.356042       0.367856
            239       1488.333        778.280       0.343367       0.367856
            240       1457.333        771.380       0.346110       0.367856
            241       1761.333        759.647       0.301330       0.297565
            242       2016.333        727.480       0.265135       0.297565
            243       2012.000        821.247       0.289861       0.297565
            244       1805.000       1066.613       0.371433       0.367856
            245       1598.000       1365.647       0.460799       0.445781
            246       1668.000       1515.647       0.476072       0.445781
            247       1742.333       1480.213       0.459330       0.445781
            248       1752.333       1191.213       0.404686       0.367856
            249       1781.000        966.680       0.351817       0.367856
            250       1822.333        938.547       0.339945       0.367856
            251       1683.667       1011.413       0.375281       0.367856
            252       1582.667        978.513       0.382056       0.367856
            253       1698.000        876.980       0.340577       0.367856
            254       1957.667        760.013       0.279655       0.297565
            255       2002.333        758.213       0.274661       0.297565
            256       1719.667        865.147       0.334704       0.367856
            257       1518.667       1076.913       0.414903       0.367856
            258       1492.667       1000.847       0.401380       0.367856
            259       1550.333        791.413       0.337959       0.367856
            260       1656.667        723.780       0.304052       0.367856
            261       1495.333        795.580       0.347276       0.367856
            262       1347.000        977.747       0.420582       0.445781
            263       1161.000        974.013       0.456209       0.445781
            264       1239.000        998.213       0.446186       0.445781
            265       1361.000        906.347       0.399739       0.367856
            266       1536.667        788.113       0.339006       0.367856
            267       1731.667        811.947       0.319210       0.367856
            268       1722.000        964.247       0.358957       0.367856
            269       1603.667        998.080       0.383619       0.367856
            270       1324.000        929.380       0.412438       0.367856
            271       1311.667        741.613       0.361185       0.367856
            272       1389.667        689.813       0.331724       0.297565
            273       1591.000        718.680       0.311160       0.297565
            274       1798.000        864.647       0.324732       0.297565
            275       1881.333        903.647       0.324471       0.297565
            276       1906.667        760.780       0.285209       0.297565
            277       1679.667        573.147       0.254414       0.297565
            278       1510.000        656.113       0.302899       0.297565
            279       1640.667        800.713       0.327976       0.297565
            280       1829.333        957.180       0.343505       0.297565
            281       2044.000        855.380       0.295022       0.297565
            282       1939.667        770.147       0.284206       0.297565
            283       1823.333        637.780       0.259143       0.297565
            284       1653.333        534.447       0.244287       0.297565
            285       1437.667        542.013       0.273788       0.297565
            286       1444.667        628.980       0.303321       0.297565
            287       1524.333        781.013       0.338783       0.297565
            288       1656.667        837.447       0.335769       0.297565
            289       1687.333        633.047       0.272820       0.297565
            290       1692.333        531.880       0.239132       0.297565
            291       1620.000        545.780       0.252002       0.297565
            292       1479.000        811.547       0.354303       0.367856
            293       1496.667       1194.113       0.443780       0.445781
            294       1325.000       1462.280       0.524626       0.445781
            295       1318.000       1512.647       0.534382       0.445781
            296       1128.333       1049.947       0.482007       0.445781
            297       1152.000        547.913       0.322318       0.367856
            298       1266.333        723.480       0.363592       0.367856
            299       1412.667       1200.513       0.459407       0.445781
            300       1701.667       1503.947       0.469160       0.445781
            301       1712.333       1001.213       0.368968       0.367856
            302       1698.333        564.947       0.249614       0.297565
            303       1622.333        519.547       0.242566       0.297565
            304       1475.000        702.947       0.322757       0.297565
            305       1308.333       1001.280       0.433527       0.445781
            306       1254.333       1105.680       0.468506       0.445781
            307       1336.000       1176.513       0.468261       0.445781
            308       1510.000       1076.447       0.416187       0.445781
            309       1601.667       1099.947       0.407144       0.445781
            310       1613.667       1117.080       0.409075       0.445781
            311       1822.333       1095.880       0.375531       0.367856
            312       1924.000        957.713       0.332342       0.297565
            313       2023.333        795.113       0.282110       0.297565
            314       1916.333        706.147       0.269267       0.297565
            315       1813.000        801.480       0.306554       0.297565
            316       1703.667       1110.413       0.394592       0.367856
            317       1561.667       1191.947       0.432866       0.367856
            318       1497.667       1082.013       0.419437       0.367856
            319       1567.000        920.747       0.370113       0.367856
            320       1782.333        887.880       0.332513       0.297565
            321       2012.000        849.580       0.296892       0.297565
            322       2097.667        861.680       0.291172       0.297565
            323       1997.000        861.413       0.301361       0.297565
            324       1777.667        999.347       0.359864       0.367856
            325       1855.000       1083.947       0.368821       0.367856
            326       1791.667       1086.947       0.377594       0.367856
            327       1760.667        988.713       0.359613       0.367856
            328       1618.667        837.247       0.340910       0.367856
            329       1773.000        679.813       0.277157       0.297565
            330       1947.333        584.713       0.230925       0.297565
            331       2037.333        797.713       0.281376       0.297565
            332       1789.667       1055.480       0.370976       0.367856
            333       1594.667       1241.980       0.437834       0.445781
            334       1631.333       1219.313       0.427732       0.445781
            335       1794.333       1312.013       0.422365       0.445781
            336       1877.333       1227.047       0.395263       0.367856
            337       1850.000       1172.780       0.387981       0.367856
            338       1769.667       1027.480       0.367331       0.367856
            339       1788.667       1186.913       0.398885       0.367856
            340       1643.667       1249.747       0.431928       0.445781
            341       1479.333       1329.513       0.473331       0.445781
            342       1389.667       1265.147       0.476548       0.445781
            343       1447.000       1067.413       0.424518       0.445781
            344       1532.000        990.580       0.392685       0.445781
            345       1394.333        983.680       0.413656       0.445781
            346       1237.667       1164.680       0.484809       0.445781
            347       1298.000       1176.313       0.475410       0.445781
            348       1539.000       1060.880       0.408050       0.445781
            349       1567.333        799.380       0.337759       0.367856
            350       1589.667        781.813       0.329673       0.367856
            351       1526.333        891.147       0.368626       0.367856
            352       1664.333       1052.680       0.387440       0.367856
            353       1780.667       1030.380       0.366547       0.367856
            354       2001.667       1020.280       0.337623       0.367856
            355       2003.667        995.080       0.331832       0.367856
            356       1773.000        984.147       0.356944       0.367856
            357       1446.333        852.480       0.370835       0.367856
            358       1252.667        679.180       0.351570       0.367856
            359       1307.000        592.080       0.311772       0.297565
            360       1400.667        551.380       0.282462       0.297565
            361       1671.667        629.613       0.273593       0.297565
            362       1880.667        656.047       0.258621       0.297565
            363       2211.333        789.313       0.263048       0.297565
            364       1962.000        771.580       0.282260       0.297565
            365       1644.667        738.313       0.309828       0.297565
            366       1262.000        819.247       0.393633       0.367856
            367       1382.667        795.180       0.365122       0.367856
            368       1570.667        888.380       0.361270       0.367856
            369       1632.667        882.180       0.350789       0.367856
            370       1622.333       1060.213       0.395226       0.367856
            371       1636.000       1036.513       0.387842       0.367856
            372       1605.000       1069.280       0.399838       0.367856
            373       1635.000       1049.613       0.390974       0.367856
            374       1608.333       1024.280       0.389073       0.367856
            375       1847.000        666.747       0.265240       0.297565
            376       1782.667        611.847       0.255520       0.297565
            377       1656.000        745.513       0.310435       0.297565
            378       1436.667       1096.780       0.432920       0.367856
            379       1478.667        988.580       0.400681       0.367856
            380       1512.000        791.247       0.343535       0.367856
            381       1550.000        732.447       0.320904       0.297565
            382       1586.333        799.813       0.335190       0.297565
            383       1678.333        881.613       0.344387       0.297565
            384       1605.333        781.913       0.327538       0.297565
            385       1546.000        694.513       0.309980       0.297565
            386       1502.667        674.180       0.309705       0.297565
            387       1680.667        786.380       0.318754       0.297565
            388       1744.667        980.980       0.359907       0.297565
            389       1830.667       1018.047       0.357371       0.297565
            390       1788.667        788.247       0.305888       0.297565
            391       1857.000        597.080       0.243301       0.297565
            392       1843.000        629.480       0.254595       0.297565
            393       1573.333        852.447       0.351411       0.367856
            394       1146.000        989.180       0.463277       0.445781
            395       1053.667        981.413       0.482248       0.445781
            396       1519.000        999.547       0.396874       0.367856
            397       1938.000       1010.647       0.342749       0.367856
            398       2019.333        960.847       0.322412       0.367856
            399       1791.333        859.647       0.324275       0.367856
            400       1573.000       1016.480       0.392542       0.367856
            401       1440.333       1319.747       0.478155       0.445781
            402       1271.000       1477.347       0.537540       0.445781
            403       1150.667       1402.047       0.549238       0.445781
            404       1142.667       1170.847       0.506090       0.445781
            405       1257.000       1127.413       0.472826       0.445781
            406       1290.333       1002.747       0.437292       0.445781
            407       1325.333        849.247       0.390534       0.367856
            408       1267.333        815.380       0.391499       0.367856
            409       1351.333        898.980       0.399491       0.367856
            410       1398.333        977.280       0.411380       0.367856
            411       1505.000        967.613       0.391332       0.367856
            412       1627.667        996.680       0.379782       0.367856
            413       1731.667       1100.613       0.388596       0.367856
            414       1742.000        883.580       0.336528       0.367856
            415       1739.333        771.513       0.307272       0.367856
            416       1443.000        683.147       0.321307       0.367856
            417       1116.667        877.113       0.439925       0.445781
            418       1060.000        825.447       0.437799       0.445781
            419       1218.667        908.580       0.427115       0.445781
            420       1392.333        992.547       0.416183       0.445781
            421       1433.000        944.147       0.397176       0.367856
            422       1547.333        785.380       0.336681       0.367856
            423       1793.333        607.780       0.253124       0.297565
            424       1917.667        683.013       0.262629       0.297565
            425       1955.000        724.613       0.270417       0.297565
            426       1810.667        910.380       0.334570       0.367856
            427       1603.667        945.747       0.370966       0.367856
            428       1485.667        816.880       0.354772       0.367856
            429       1711.333        325.647       0.159867       0.189828
            430       1978.333        -42.387      -0.021895       0.189828
