# Supplementary material for: The role of auxiliary domains in modulating CHD4 activity suggests mechanistic commonality between enzyme families
Source: Nat Commun. 2022 Dec 6;13:7524. doi: 10.1038/s41467-022-35002-0 (PMC9726900; doi:10.1038/s41467-022-35002-0)
Supplement: Supplementary file 6 — source data [file 41467_2022_35002_MOESM6_ESM.zip › smFRET_Source_data/figure_7A/A/CHD4(1-1230) 10uM ATP 200ms/6_PATH (4).dat]

              1       1328.830       2566.117       0.658832       0.762309
              2        780.163       3780.984       0.828955       0.762309
              3        807.163       3688.950       0.820475       0.762309
              4        714.163       3745.917       0.839877       0.762309
              5        757.830       4126.884       0.844857       0.762309
              6        866.496       4099.350       0.825509       0.762309
              7       1089.163       4022.084       0.786909       0.762309
              8       1209.496       3842.050       0.760569       0.762309
              9       1095.830       3851.750       0.778512       0.762309
             10       1110.163       3676.984       0.768095       0.762309
             11       1221.496       3481.184       0.740255       0.762309
             12       1260.830       3566.917       0.738837       0.762309
             13       1083.496       3678.650       0.772477       0.762309
             14        952.830       3585.050       0.790028       0.762309
             15        946.163       3504.717       0.787421       0.762309
             16       1020.496       3524.617       0.775474       0.762309
             17       1059.163       3833.750       0.783531       0.762309
             18       1000.163       3787.650       0.791102       0.762309
             19        982.830       3758.717       0.792720       0.762309
             20       1005.496       3938.450       0.796621       0.762309
             21       1084.830       4117.850       0.791486       0.762309
             22       1360.163       4108.984       0.751303       0.762309
             23       1466.163       3757.717       0.719334       0.762309
             24       1661.830       3459.150       0.675486       0.762309
             25       1455.830       3263.084       0.691491       0.762309
             26       1293.830       2908.284       0.692100       0.762309
             27       1049.163       2771.084       0.725368       0.762309
             28       1047.496       2604.917       0.713204       0.762309
             29       1201.163       2907.550       0.707655       0.762309
             30       1433.496       3113.650       0.684748       0.762309
             31       1500.830       3144.584       0.676922       0.762309
             32       1374.496       3136.884       0.695327       0.762309
             33        990.163       3235.650       0.765687       0.762309
             34        860.163       3644.650       0.809057       0.762309
             35        954.163       3406.584       0.781193       0.762309
             36       1125.830       3414.417       0.752033       0.762309
             37       1239.163       3665.750       0.747363       0.762309
             38       1138.830       4073.784       0.781524       0.762309
             39        907.830       3958.550       0.813449       0.762309
             40        710.163       3597.317       0.835133       0.762309
             41        956.830       3395.650       0.780165       0.762309
             42       1149.496       3378.717       0.746148       0.762309
             43       1222.496       3213.417       0.724409       0.762309
             44       1113.163       3087.684       0.735015       0.762309
             45       1051.830       3308.484       0.758772       0.762309
             46        928.163       3754.184       0.801774       0.762309
             47        879.163       4043.750       0.821414       0.762309
             48       1063.163       4175.017       0.797036       0.762309
             49       1251.163       3941.884       0.759070       0.762309
             50       1321.496       3655.184       0.734462       0.762309
             51       1399.163       3280.084       0.700985       0.762309
             52       1490.830       3717.250       0.713747       0.762309
             53       1218.496       4216.150       0.775791       0.762309
             54       1006.830       4366.317       0.812618       0.762309
             55        949.496       4049.717       0.810071       0.762309
             56       1155.496       3866.117       0.769895       0.762309
             57       1254.830       3680.184       0.745729       0.762309
             58       1081.496       3661.517       0.771981       0.762309
             59       1019.163       3722.417       0.785058       0.762309
             60       1087.163       3970.950       0.785066       0.762309
             61       1164.496       3922.884       0.771101       0.762309
             62       1144.830       3553.184       0.756316       0.762309
             63       1101.163       3385.884       0.754591       0.762309
             64       1068.496       3515.150       0.766889       0.762309
             65       1079.496       3857.717       0.781355       0.762309
             66       1038.496       4231.817       0.802954       0.762309
             67       1213.830       4128.284       0.772781       0.762309
             68       1097.496       3769.250       0.774491       0.762309
             69        992.496       3402.084       0.774154       0.762309
             70        855.830       3344.417       0.796243       0.762309
             71        959.496       3384.717       0.779132       0.762309
             72       1136.163       3430.717       0.751217       0.762309
             73       1158.496       3584.817       0.755762       0.762309
             74       1182.830       3802.050       0.762717       0.762309
             75       1006.496       3641.017       0.783433       0.762309
             76       1031.163       3435.884       0.769162       0.762309
             77       1064.163       3322.917       0.757433       0.762309
             78        978.163       3420.184       0.777607       0.762309
             79        798.163       3331.517       0.806725       0.762309
             80        777.496       3405.584       0.814133       0.762309
             81        990.830       3582.584       0.783350       0.762309
             82       1362.163       3892.784       0.740785       0.762309
             83       1349.163       3914.084       0.743663       0.762309
             84       1244.163       3811.584       0.753911       0.762309
             85        975.830       3655.084       0.789279       0.762309
             86        886.496       3240.350       0.785188       0.762309
             87        860.496       2950.617       0.774214       0.762309
             88        884.830       2825.517       0.761524       0.762309
             89        925.830       3008.417       0.764674       0.762309
             90       1040.496       3124.284       0.750168       0.762309
             91       1276.830       3276.317       0.719572       0.762309
             92       1376.830       3350.984       0.708781       0.762309
             93       1352.830       3241.050       0.705515       0.762309
             94       1094.830       3293.517       0.750514       0.762309
             95       1047.496       3455.917       0.767399       0.762309
             96       1218.496       3863.817       0.760248       0.762309
             97       1225.496       3894.450       0.760643       0.762309
             98       1019.496       3718.384       0.784820       0.762309
             99        770.163       3405.317       0.815551       0.762309
            100        717.496       3079.250       0.811023       0.762309
            101        771.163       3078.884       0.799700       0.762309
            102        854.163       2993.917       0.778029       0.762309
            103       1039.163       3088.417       0.748239       0.762309
            104       1151.163       3080.217       0.727946       0.762309
            105       1061.830       3104.817       0.745160       0.762309
            106        934.830       3063.184       0.766176       0.762309
            107        982.830       3053.050       0.756477       0.762309
            108       1068.830       3333.117       0.757192       0.762309
            109       1122.496       3551.417       0.759838       0.762309
            110       1152.496       3500.750       0.752324       0.762309
            111        896.496       3195.350       0.780907       0.762309
            112        791.163       3090.550       0.796182       0.762309
            113        719.163       3354.417       0.823457       0.762309
            114       1008.496       3723.484       0.786876       0.762309
            115       1201.830       3633.484       0.751447       0.762309
            116       1249.496       3140.384       0.715369       0.762309
            117       1290.830       2674.250       0.674451       0.762309
            118       1170.163       2611.650       0.690582       0.762309
            119       1041.830       2999.817       0.742226       0.762309
            120        939.830       3264.684       0.776471       0.762309
            121        932.163       3422.784       0.785953       0.762309
            122        964.830       3245.850       0.770861       0.762309
            123        731.163       3298.884       0.818572       0.762309
            124        502.830       2922.050       0.853183       0.762309
            125        454.830       2707.850       0.856189       0.762309
            126        669.163       2641.750       0.797892       0.762309
            127        821.496       3038.517       0.787178       0.762309
            128        955.496       3203.117       0.770237       0.762309
            129        875.496       3018.117       0.775146       0.762309
            130        749.830       3111.350       0.805803       0.762309
            131        680.496       3173.617       0.823436       0.762309
            132        725.830       3202.750       0.815244       0.762309
            133        967.496       2941.584       0.752500       0.762309
            134       1132.163       2907.784       0.719758       0.762309
            135       1239.163       3025.417       0.709429       0.762309
            136       1197.830       3022.550       0.716180       0.762309
            137       1101.830       3161.817       0.741576       0.762309
            138       1131.496       2915.517       0.720412       0.762309
            139       1195.163       2740.484       0.696324       0.762309
            140       1180.163       2576.984       0.685889       0.762309
            141       1105.830       3056.750       0.734340       0.762309
            142       1037.163       3253.950       0.758300       0.762309
            143        942.163       3199.450       0.772513       0.762309
            144        888.163       3053.850       0.774693       0.762309
            145        912.163       3037.117       0.769031       0.762309
            146        981.496       3050.184       0.756554       0.762309
            147       1105.830       2914.750       0.724958       0.762309
            148       1122.496       3011.417       0.728466       0.762309
            149       1066.163       3357.050       0.758962       0.762309
            150       1110.163       3504.650       0.759435       0.762309
            151       1381.496       3319.184       0.706107       0.762309
            152       1564.830       2992.517       0.656636       0.762309
            153       1536.830       3132.317       0.670854       0.762309
            154       1243.830       3456.284       0.735362       0.762309
            155       1078.496       3855.150       0.781400       0.762309
            156       1011.830       3489.817       0.775231       0.762309
            157       1117.496       3078.584       0.733681       0.762309
            158       1097.163       2562.284       0.700183       0.762309
            159       1004.163       2420.250       0.706764       0.762309
            160        734.496       2562.884       0.777249       0.762309
            161        666.163       2913.384       0.813897       0.762309
            162        716.163       3339.717       0.823426       0.762309
            163        820.163       3458.650       0.808320       0.762309
            164        900.830       3384.250       0.789775       0.762309
            165        854.830       3157.184       0.786933       0.762309
            166        810.496       3048.284       0.789960       0.762309
            167       1065.496       2989.784       0.737257       0.762309
            168       1231.496       2846.184       0.697991       0.762309
            169       1411.496       2801.184       0.664941       0.630140
            170       1555.496       2745.784       0.638364       0.630140
            171       1832.496       3013.084       0.621821       0.630140
            172       1954.496       2977.550       0.603715       0.630140
            173       1791.496       2927.517       0.620366       0.630140
            174       1511.163       2634.884       0.635517       0.630140
            175       1457.830       2437.550       0.625754       0.630140
            176       1372.496       2402.750       0.636449       0.630140
            177       1458.830       2512.450       0.632655       0.630140
            178       1649.496       2760.384       0.625954       0.630140
            179       1785.830       2706.417       0.602464       0.630140
            180       1817.496       2819.250       0.608023       0.630140
            181       1769.496       2706.050       0.604630       0.630140
            182       1666.496       2726.350       0.620634       0.630140
            183       1472.496       2617.417       0.639969       0.630140
            184       1451.830       2897.150       0.666168       0.630140
            185       1699.163       3110.417       0.646713       0.630140
            186       2280.163       3045.984       0.571893       0.630140
            187       2500.830       2658.917       0.515319       0.484192
            188       2514.163       2411.250       0.489553       0.484192
            189       2299.163       2118.417       0.479542       0.484192
            190       1891.163       2051.217       0.520299       0.484192
            191       1529.163       2288.750       0.599477       0.630140
            192       1498.830       2661.784       0.639758       0.630140
            193       1740.163       3027.650       0.635019       0.630140
            194       1931.830       3014.817       0.609467       0.630140
            195       1727.830       3040.550       0.637649       0.630140
            196       1669.496       2829.384       0.628908       0.630140
            197       1713.163       2713.684       0.613006       0.630140
            198       1774.163       2683.917       0.602034       0.574980
            199       1793.830       2713.950       0.602059       0.574980
            200       1758.496       2528.150       0.589773       0.574980
            201       1832.830       2478.717       0.574902       0.574980
            202       1961.830       2640.484       0.573730       0.574980
            203       2068.830       3070.117       0.597421       0.574980
            204       2136.830       3200.317       0.599631       0.574980
            205       2128.163       3219.850       0.602065       0.574980
            206       2313.163       3008.684       0.565346       0.574980
            207       2498.830       2898.450       0.537021       0.574980
            208       2688.163       2692.517       0.500405       0.574980
            209       2555.496       2674.450       0.511372       0.574980
            210       2253.496       2726.650       0.547504       0.574980
            211       1982.163       2764.784       0.582434       0.574980
            212       1755.163       2711.817       0.607081       0.574980
            213       1830.496       2621.617       0.588848       0.574980
            214       1950.163       2452.984       0.557098       0.574980
            215       2161.496       2310.850       0.516698       0.574980
            216       2154.496       2562.217       0.543221       0.574980
            217       2089.830       2732.684       0.566651       0.574980
            218       2321.830       2881.817       0.553807       0.574980
            219       2473.496       2945.650       0.543564       0.574980
            220       2523.830       2973.617       0.540909       0.574980
            221       1964.163       2842.584       0.591374       0.574980
            222       1683.496       2530.650       0.600513       0.574980
            223       1629.830       2438.684       0.599404       0.574980
            224       1951.163       2592.217       0.570548       0.574980
            225       2110.163       2662.650       0.557879       0.574980
            226       2062.830       2649.384       0.562238       0.574980
            227       1996.496       2448.684       0.550863       0.574980
            228       1848.163       2302.850       0.554768       0.574980
            229       1649.496       2347.717       0.587338       0.574980
            230       1565.496       2353.784       0.600565       0.574980
            231       1649.163       2473.750       0.600001       0.574980
            232       2053.163       2767.017       0.574048       0.574980
            233       2285.496       3133.450       0.578240       0.574980
            234       2170.496       3308.950       0.603884       0.574980
            235       1929.163       3028.417       0.610866       0.574980
            236       1781.163       2710.550       0.603456       0.574980
            237       1808.163       2360.850       0.566285       0.574980
            238       1782.830       2314.050       0.564832       0.574980
            239       1680.163       2692.317       0.615741       0.630140
            240       1626.163       2973.050       0.646426       0.630140
            241       1725.830       3369.084       0.661264       0.630140
            242       1791.496       3245.184       0.644310       0.630140
            243       1948.496       3255.817       0.625600       0.630140
            244       2113.163       3062.017       0.591674       0.574980
            245       2359.496       3073.717       0.565727       0.574980
            246       2528.496       3055.817       0.547214       0.574980
            247       2508.496       3082.484       0.551332       0.574980
            248       2478.496       3159.484       0.560393       0.574980
            249       2488.496       3188.484       0.561651       0.574980
            250       2451.830       3043.484       0.553833       0.574980
            251       2065.496       2860.450       0.580690       0.574980
            252       1745.496       2958.117       0.628903       0.630140
            253       1667.830       3026.217       0.644693       0.630140
            254       1816.830       3036.650       0.625665       0.630140
            255       1786.830       2654.984       0.597725       0.630140
            256       1396.496       2816.684       0.668541       0.630140
            257       1289.163       2950.750       0.695946       0.630140
            258       1498.163       3328.517       0.689608       0.630140
            259       1779.163       3244.084       0.645814       0.630140
            260       1696.830       2999.650       0.638702       0.630140
            261       1641.830       2906.484       0.639025       0.630140
            262       1729.496       2746.384       0.613596       0.630140
            263       2075.830       2722.084       0.567347       0.630140
            264       2297.830       2233.550       0.492907       0.484192
            265       2400.830       1943.250       0.447333       0.484192
            266       2311.496       2115.850       0.477905       0.484192
            267       2081.496       2514.517       0.547108       0.574980
            268       1889.830       2969.684       0.611107       0.574980
            269       1929.163       2904.084       0.600856       0.574980
            270       1872.163       2711.450       0.591553       0.574980
            271       1806.830       2502.317       0.580699       0.574980
            272       1798.163       2499.184       0.581564       0.574980
            273       2150.496       2754.950       0.561611       0.574980
            274       2364.496       2711.217       0.534155       0.574980
            275       2171.496       2391.850       0.524144       0.574980
            276       1751.163       2235.550       0.560750       0.574980
            277       1785.496       2443.450       0.577792       0.574980
            278       2109.830       2659.350       0.557612       0.574980
            279       2163.496       2493.317       0.535413       0.574980
            280       1980.163       2356.317       0.543371       0.574980
            281       1723.496       2646.650       0.605621       0.574980
            282       1780.163       3123.317       0.636959       0.574980
            283       2015.830       3216.417       0.614730       0.574980
            284       2039.830       3022.684       0.597072       0.574980
            285       2112.830       2631.050       0.554620       0.574980
            286       1890.830       2328.584       0.551874       0.574980
            287       1836.496       2179.017       0.542650       0.574980
            288       1565.830       2116.750       0.574801       0.574980
            289       1629.163       2241.084       0.579054       0.574980
            290       1772.830       2589.050       0.593563       0.574980
            291       1984.830       3025.517       0.603854       0.574980
            292       1938.163       3090.517       0.614578       0.574980
            293       1977.163       2980.617       0.601200       0.574980
            294       2092.163       2740.117       0.567044       0.574980
            295       2195.163       2748.817       0.555993       0.574980
            296       2275.163       2624.484       0.535648       0.574980
            297       2236.496       2642.017       0.541562       0.574980
            298       2123.496       2748.317       0.564126       0.574980
            299       2161.830       2630.484       0.548896       0.574980
            300       2111.830       2415.817       0.533570       0.574980
            301       1990.830       2346.917       0.541045       0.574980
            302       1656.163       2581.384       0.609169       0.630140
            303       1512.830       2777.050       0.647349       0.630140
            304       1544.163       2863.250       0.649644       0.630140
            305       1687.163       2992.950       0.639504       0.630140
            306       1570.496       3213.284       0.671704       0.630140
            307       1543.163       3067.350       0.665295       0.630140
            308       1514.163       2838.584       0.652136       0.630140
            309       1636.830       2649.984       0.618171       0.630140
            310       1530.163       2817.650       0.648061       0.630140
            311       1666.496       2771.684       0.624509       0.630140
            312       1933.830       2519.950       0.565800       0.630140
            313       2128.496       2188.484       0.506948       0.484192
            314       2047.163       2044.284       0.499648       0.484192
            315       1835.830       2349.084       0.561322       0.574980
            316       1956.830       2851.650       0.593046       0.574980
            317       2016.496       3253.350       0.617352       0.574980
            318       2117.830       3368.217       0.613961       0.574980
            319       2161.830       3288.484       0.603357       0.574980
            320       2127.163       3279.950       0.606599       0.574980
            321       2138.830       3022.450       0.585601       0.574980
            322       1944.163       2896.584       0.598375       0.574980
            323       2031.830       2568.150       0.558296       0.574980
            324       2259.163       2256.417       0.499696       0.484192
            325       2401.830       1943.484       0.447260       0.484192
            326       2298.830       1968.117       0.461247       0.484192
            327       2344.830       2278.850       0.492865       0.484192
            328       2501.496       2224.184       0.470659       0.484192
            329       2649.830       1881.350       0.415201       0.484192
            330       2467.830       1524.550       0.381865       0.484192
            331       2195.496       1638.450       0.427353       0.484192
            332       1761.496       2022.184       0.534449       0.574980
            333       1467.496       2310.584       0.611576       0.574980
            334       1401.163       2344.884       0.625962       0.574980
            335       1545.830       2325.750       0.600724       0.574980
            336       1871.163       2289.884       0.550314       0.574980
            337       2074.830       2497.850       0.546255       0.574980
            338       2252.830       2601.050       0.535870       0.574980
            339       2173.830       2933.950       0.574408       0.574980
            340       1871.830       3019.817       0.617342       0.630140
            341       1597.830       2878.217       0.643027       0.630140
            342       1649.496       2533.384       0.605655       0.630140
            343       2271.496       2267.184       0.499525       0.484192
            344       2683.830       2222.284       0.452962       0.484192
            345       2658.830       2060.117       0.436563       0.484192
            346       2219.163       2154.417       0.492598       0.484192
            347       1965.496       2342.450       0.543751       0.574980
            348       1856.496       2642.017       0.587309       0.574980
            349       1833.830       2651.284       0.591130       0.574980
            350       1958.830       2626.450       0.572800       0.574980
            351       1840.496       2807.284       0.604005       0.574980
            352       1652.496       2921.084       0.638686       0.630140
            353       1585.496       2815.450       0.639737       0.630140
            354       1841.163       2736.884       0.597828       0.630140
            355       2379.830       2732.350       0.534479       0.484192
            356       2510.163       2570.650       0.505953       0.484192
            357       2533.830       2345.617       0.480714       0.484192
            358       2361.496       2530.850       0.517308       0.484192
            359       2144.830       2858.517       0.571321       0.574980
            360       1865.830       2791.750       0.599399       0.574980
            361       1716.830       2472.650       0.590205       0.574980
            362       1857.496       2602.917       0.583560       0.574980
            363       2109.830       2944.017       0.582530       0.574980
            364       2259.163       3144.417       0.581914       0.574980
            365       1954.830       3010.184       0.606279       0.630140
            366       1594.830       2783.850       0.635774       0.630140
            367       1374.163       2537.250       0.648679       0.630140
            368       1531.496       2600.184       0.629328       0.630140
            369       1829.830       2636.350       0.590292       0.574980
            370       1942.163       2559.450       0.568563       0.574980
            371       2022.830       2600.384       0.562462       0.574980
            372       1829.163       2788.084       0.603841       0.574980
            373       1744.163       2908.917       0.625159       0.574980
            374       1959.830       2707.350       0.580083       0.574980
            375       2272.163       2743.450       0.546982       0.574980
            376       2235.496       2779.784       0.554263       0.574980
            377       1978.163       2596.517       0.567584       0.574980
            378       1620.163       2126.984       0.567628       0.574980
            379       1579.163       2049.417       0.564799       0.574980
            380       1762.163       2403.784       0.577008       0.574980
            381       1969.830       2835.684       0.590090       0.574980
            382       2060.163       2979.984       0.591249       0.574980
            383       1773.830       2774.617       0.610014       0.574980
            384       1737.163       2486.617       0.588718       0.574980
            385       2065.496       1856.117       0.473304       0.484192
            386       2405.496       1312.784       0.353062       0.217222
            387       2274.830        938.517       0.292068       0.217222
            388       1914.163        773.917       0.287907       0.217222
            389       1799.163        584.417       0.245185       0.217222
            390       1988.830        317.784       0.137771       0.217222
            391       2096.496        257.684       0.109458       0.217222
            392       2011.163        267.217       0.117284       0.217222
            393       1912.496        303.417       0.136926       0.217222
            394       1980.830        430.917       0.178674       0.217222
            395       1963.163        612.350       0.237759       0.217222
            396       1863.163        635.350       0.254291       0.217222
            397       2058.163        559.517       0.213745       0.217222
            398       2650.496        594.950       0.183318       0.217222
            399       2924.163        588.584       0.167557       0.217222
            400       2743.496        565.650       0.170935       0.217222
            401       2384.830        442.517       0.156513       0.217222
            402       2595.830        484.750       0.157357       0.217222
            403       2710.163        516.984       0.160198       0.217222
            404       2517.496        441.917       0.149326       0.217222
            405       2195.163        530.150       0.194528       0.217222
            406       2232.163        711.450       0.241693       0.217222
            407       2280.830        994.250       0.303580       0.217222
            408       2222.163       1039.117       0.318622       0.217222
            409       2162.496        926.750       0.299992       0.217222
            410       2422.163        750.117       0.236460       0.217222
            411       2890.830        657.250       0.185241       0.217222
            412       2828.163        601.184       0.175306       0.217222
            413       2566.163        615.384       0.193423       0.217222
            414       2312.830        671.384       0.224978       0.217222
            415       2662.163        816.117       0.234632       0.217222
            416       2739.496       1076.717       0.282143       0.217222
            417       2591.163       1057.550       0.289842       0.217222
            418       2039.496       1052.717       0.340441       0.217222
            419       1847.163        868.284       0.319757       0.217222
            420       1996.163        882.717       0.306618       0.217222
            421       2212.496        816.750       0.269622       0.217222
            422       2381.163        782.217       0.247273       0.217222
            423       2342.830        684.384       0.226077       0.217222
            424       2264.496        785.217       0.257472       0.217222
            425       2409.496        879.050       0.267307       0.217222
            426       2372.496       1003.417       0.297228       0.217222
            427       2198.163       1010.184       0.314861       0.217222
            428       2110.496        923.284       0.304334       0.217222
            429       2440.163        789.650       0.244488       0.217222
            430       2758.496        589.150       0.175989       0.217222
            431       2927.830        468.217       0.137871       0.217222
            432       2974.830        638.184       0.176635       0.217222
            433       2960.163        766.984       0.205783       0.217222
            434       2678.163        851.184       0.241173       0.217222
            435       2195.830        883.084       0.286817       0.217222
            436       2223.496        883.317       0.284316       0.217222
            437       2297.496       1008.250       0.304999       0.217222
            438       2488.830        977.450       0.281988       0.217222
            439       2601.830        877.817       0.252272       0.217222
            440       2719.496        780.050       0.222900       0.217222
            441       2840.496        765.284       0.212238       0.217222
            442       2727.830        741.884       0.213817       0.217222
            443       2701.496        573.517       0.175119       0.217222
            444       2693.163        393.684       0.127536       0.217222
            445       2765.496        496.450       0.152195       0.217222
            446       2874.496        608.550       0.174718       0.217222
            447       2820.163        652.984       0.188009       0.217222
            448       2744.830        648.850       0.191194       0.217222
            449       2858.163        646.517       0.184472       0.217222
            450       2814.830        638.517       0.184898       0.217222
            451       2595.496        568.784       0.179751       0.217222
            452       2249.496        619.050       0.215806       0.217222
            453       2632.830        566.717       0.177124       0.217222
            454       2825.496        769.784       0.214110       0.217222
            455       2720.496        945.617       0.257934       0.217222
            456       2212.830       1226.717       0.356651       0.217222
            457       2167.163       1093.284       0.335317       0.217222
            458       2381.163        850.217       0.263113       0.217222
            459       2177.163        846.950       0.280066       0.217222
            460       1946.496        868.684       0.308571       0.217222
            461       1779.830        893.017       0.334107       0.217222
            462       2101.830        591.817       0.219708       0.217222
            463       2444.830        537.517       0.180233       0.217222
            464       2715.163        592.484       0.179125       0.217222
            465       2647.163        861.950       0.245632       0.217222
            466       2411.496        948.184       0.282224       0.217222
            467       2360.830        832.584       0.260719       0.217222
            468       2512.163        627.117       0.199765       0.217222
            469       2531.496        530.850       0.173348       0.217222
            470       2322.830        581.717       0.200278       0.217222
            471       2021.496        654.517       0.244587       0.217222
            472       2140.496        636.950       0.229329       0.217222
            473       2356.830        682.650       0.224594       0.217222
            474       2629.830        722.684       0.215565       0.217222
            475       2542.163        850.784       0.250751       0.217222
            476       2513.830        880.284       0.259356       0.217222
            477       2417.830        862.217       0.262867       0.217222
            478       2417.163        840.617       0.258034       0.217222
            479       2263.163        835.017       0.269519       0.217222
            480       2032.496        760.750       0.272353       0.217222
            481       2251.496        537.517       0.192727       0.217222
            482       2520.496        449.617       0.151380       0.217222
            483       2814.830        346.184       0.109517       0.217222
            484       2904.163        368.917       0.112713       0.217222
            485       2907.830        231.884       0.073855       0.217222
            486       2988.496        180.150       0.056854       0.217222
            487       2915.496        135.784       0.044501       0.217222
            488       2665.830         97.417       0.035255       0.217222
            489       2670.163          7.984       0.002981       0.217222
            490       2770.496       -116.716      -0.043981       0.217222
