# Supplementary material for: The role of auxiliary domains in modulating CHD4 activity suggests mechanistic commonality between enzyme families
Source: Nat Commun. 2022 Dec 6;13:7524. doi: 10.1038/s41467-022-35002-0 (PMC9726900; doi:10.1038/s41467-022-35002-0)
Supplement: Supplementary file 6 — source data [file 41467_2022_35002_MOESM6_ESM.zip › smFRET_Source_data/figure_7A/A/CHD4(1-1230) 10uM ATP 200ms/1_PATH (4).dat]

              1        974.333       1558.567       0.615329       0.573402
              2        719.667       2218.367       0.755052       0.829104
              3        672.667       2042.400       0.752247       0.829104
              4        759.333       2086.067       0.733137       0.829104
              5        838.333       2084.500       0.713178       0.829104
              6        810.667       2026.933       0.714313       0.829104
              7        620.667       2226.933       0.782039       0.829104
              8        549.667       2451.700       0.816861       0.829104
              9        477.333       2411.600       0.834772       0.829104
             10        463.667       1940.633       0.807151       0.829104
             11        416.000       1812.067       0.813291       0.829104
             12        488.333       2055.167       0.808007       0.829104
             13        526.000       2186.733       0.806100       0.829104
             14        518.667       1982.467       0.792627       0.829104
             15        461.667       1945.833       0.808238       0.829104
             16        508.000       1996.533       0.797168       0.829104
             17        628.667       2084.467       0.768288       0.829104
             18        640.000       2022.667       0.759639       0.829104
             19        554.333       1964.233       0.779901       0.829104
             20        348.333       1917.500       0.846267       0.829104
             21        362.667       1900.400       0.839745       0.829104
             22        389.333       1955.733       0.833978       0.829104
             23        508.000       2117.867       0.806540       0.829104
             24        546.000       2229.400       0.803272       0.829104
             25        517.667       2530.233       0.830156       0.829104
             26        482.000       2613.133       0.844272       0.829104
             27        509.667       2535.700       0.832642       0.829104
             28        520.667       2200.267       0.808644       0.829104
             29        495.000       2094.167       0.808819       0.829104
             30        431.667       2112.833       0.830353       0.829104
             31        490.333       2288.300       0.823534       0.829104
             32        526.333       2395.367       0.819854       0.829104
             33        464.000       2382.933       0.837018       0.829104
             34        299.000       2488.100       0.892720       0.829104
             35        231.667       2402.167       0.912042       0.829104
             36        284.000       2391.933       0.893869       0.829104
             37        508.333       2320.500       0.820303       0.829104
             38        610.000       2464.333       0.801583       0.829104
             39        588.000       2394.867       0.802874       0.829104
             40        407.667       2018.233       0.831952       0.829104
             41        370.000       1755.000       0.825882       0.829104
             42        377.667       1982.233       0.839965       0.829104
             43        394.667       2200.200       0.847905       0.829104
             44        423.667       2345.300       0.846995       0.829104
             45        426.000       2051.400       0.828046       0.829104
             46        388.333       1980.167       0.836043       0.829104
             47        347.333       1977.267       0.850584       0.829104
             48        325.333       2103.800       0.866070       0.829104
             49        369.000       2137.100       0.852759       0.829104
             50        480.667       1970.600       0.803911       0.829104
             51        608.000       2000.533       0.766919       0.829104
             52        801.333       2037.200       0.717695       0.829104
             53        744.667       2152.533       0.742970       0.829104
             54        569.000       2063.100       0.783823       0.829104
             55        409.000       1999.767       0.830204       0.829104
             56        415.000       2221.167       0.842574       0.829104
             57        562.667       2320.400       0.804837       0.829104
             58        545.667       2371.767       0.812963       0.829104
             59        516.667       1955.333       0.790992       0.829104
             60        501.333       1839.200       0.785804       0.829104
             61        656.667       1888.000       0.741944       0.829104
             62        719.667       2129.367       0.747400       0.829104
             63        678.667       2347.133       0.775707       0.829104
             64        508.333       2346.167       0.821919       0.829104
             65        425.667       2165.100       0.835699       0.829104
             66        328.667       1779.133       0.844071       0.829104
             67        296.333       1576.700       0.841790       0.829104
             68        273.667       1790.967       0.867450       0.829104
             69        398.333       2132.500       0.842608       0.829104
             70        527.333       2170.600       0.804542       0.829104
             71        533.000       1942.033       0.784649       0.829104
             72        420.333       1838.967       0.813954       0.829104
             73        274.333       1968.233       0.877670       0.829104
             74        212.667       2087.733       0.907552       0.829104
             75        216.000       2112.400       0.907232       0.829104
             76        255.667       2352.767       0.901985       0.829104
             77        300.667       2334.267       0.885892       0.829104
             78        360.000       2392.000       0.869186       0.829104
             79        400.000       2168.000       0.844237       0.829104
             80        420.333       2156.967       0.836909       0.829104
             81        370.667       2171.600       0.854198       0.829104
             82        335.667       2158.100       0.865398       0.829104
             83        330.000       2293.667       0.874222       0.829104
             84        319.000       2441.100       0.884424       0.829104
             85        304.000       2382.933       0.886860       0.829104
             86        253.333       2293.667       0.900537       0.829104
             87        249.333       1908.733       0.884464       0.829104
             88        328.667       1759.800       0.842628       0.829104
             89        387.000       1742.300       0.818250       0.829104
             90        403.333       1890.000       0.824128       0.829104
             91        307.667       2119.233       0.873226       0.829104
             92        297.000       2276.633       0.884599       0.829104
             93        299.667       2470.700       0.891831       0.829104
             94        342.333       2639.433       0.885191       0.829104
             95        368.000       2657.200       0.878355       0.829104
             96        334.000       2501.933       0.882226       0.829104
             97        268.333       2353.833       0.897667       0.829104
             98        224.667       2419.200       0.915023       0.829104
             99        276.667       2452.333       0.898620       0.829104
            100        292.333       2315.433       0.887899       0.829104
            101        298.667       1850.800       0.861051       0.829104
            102        299.333       1670.733       0.848059       0.829104
            103        423.667       1861.300       0.814585       0.829104
            104        481.000       2289.900       0.826410       0.829104
            105        409.000       2353.100       0.851924       0.829104
            106        303.000       2194.700       0.878688       0.829104
            107        337.333       1938.267       0.851761       0.829104
            108        405.333       1893.467       0.823676       0.829104
            109        447.667       2042.567       0.820231       0.829104
            110        493.000       2289.033       0.822791       0.829104
            111        486.000       2253.067       0.822567       0.829104
            112        466.000       2029.067       0.813231       0.829104
            113        367.333       1691.600       0.821590       0.829104
            114        416.333       1641.367       0.797671       0.829104
            115        463.000       1762.033       0.791913       0.829104
            116        553.333       1991.000       0.782523       0.829104
            117        616.333       2082.700       0.771647       0.829104
            118        647.333       2183.600       0.771336       0.829104
            119        564.667       2296.867       0.802670       0.829104
            120        489.333       2331.400       0.826523       0.829104
            121        415.333       2232.467       0.843140       0.829104
            122        329.667       2243.700       0.871893       0.829104
            123        362.000       2346.467       0.866345       0.829104
            124        389.333       2256.067       0.852826       0.829104
            125        432.333       1922.767       0.816427       0.829104
            126        428.667       1623.467       0.791112       0.829104
            127        411.333       1515.533       0.786527       0.829104
            128        477.000       1449.300       0.752375       0.829104
            129        381.000       1584.233       0.806130       0.829104
            130        349.333       1765.733       0.834836       0.829104
            131        316.667       2197.333       0.874039       0.829104
            132        394.333       2371.900       0.857448       0.829104
            133        435.000       2401.500       0.846642       0.829104
            134        367.667       2064.233       0.848815       0.829104
            135        326.000       2056.067       0.863144       0.829104
            136        285.000       2348.500       0.891779       0.829104
            137        291.667       2633.167       0.900279       0.829104
            138        356.333       2566.700       0.878095       0.829104
            139        411.667       2296.167       0.847972       0.829104
            140        436.000       2163.067       0.832247       0.829104
            141        380.000       2087.333       0.845988       0.829104
            142        410.000       1913.333       0.823529       0.829104
            143        342.000       1976.800       0.852510       0.829104
            144        272.000       1984.800       0.879475       0.829104
            145        269.000       2089.767       0.885957       0.829104
            146        342.667       2195.067       0.864971       0.829104
            147        403.333       2447.000       0.858496       0.829104
            148        434.333       2483.233       0.851132       0.829104
            149        475.000       2044.500       0.811471       0.829104
            150        502.333       1690.100       0.770879       0.829104
            151        417.667       1743.233       0.806716       0.829104
            152        346.333       1971.033       0.850549       0.829104
            153        304.333       1892.900       0.861492       0.829104
            154        365.667       1693.767       0.822443       0.829104
            155        418.000       1551.200       0.787731       0.829104
            156        492.667       1692.400       0.774530       0.829104
            157        511.333       1920.200       0.789707       0.829104
            158        565.667       1876.433       0.768369       0.829104
            159        687.667       1915.567       0.735841       0.829104
            160        604.333       1970.900       0.765329       0.829104
            161        503.000       2102.033       0.806912       0.829104
            162        302.333       2046.767       0.871298       0.829104
            163        289.000       2022.767       0.874987       0.829104
            164        361.333       2144.533       0.855805       0.829104
            165        353.333       2404.333       0.871872       0.829104
            166        333.333       2270.333       0.871975       0.829104
            167        364.333       2071.233       0.850411       0.829104
            168        552.000       1637.133       0.747845       0.829104
            169        894.333       1243.233       0.581611       0.573402
            170       1224.667       1078.200       0.468199       0.475657
            171       1390.333        950.300       0.406001       0.384451
            172       1396.667        932.667       0.400401       0.384451
            173       1262.333        819.100       0.393527       0.384451
            174       1210.000        759.667       0.385683       0.384451
            175       1188.333        700.167       0.370753       0.384451
            176       1274.000        678.933       0.347648       0.384451
            177       1447.000        806.300       0.357831       0.384451
            178       1428.333        841.167       0.370640       0.384451
            179       1384.667        820.533       0.372090       0.384451
            180       1180.000        685.000       0.367292       0.384451
            181       1089.000        853.767       0.439459       0.475657
            182       1068.333       1006.833       0.485182       0.475657
            183       1115.000       1145.500       0.506746       0.475657
            184       1209.333       1235.400       0.505331       0.475657
            185       1244.333       1169.900       0.484584       0.475657
            186       1281.000       1035.567       0.447026       0.475657
            187       1280.000        903.667       0.413830       0.475657
            188       1178.000        970.200       0.451634       0.475657
            189       1071.000       1148.567       0.517473       0.475657
            190       1055.000       1230.500       0.538394       0.573402
            191       1085.667       1340.100       0.552444       0.573402
            192       1111.000       1538.567       0.580686       0.573402
            193       1065.000       1499.500       0.584714       0.573402
            194       1000.000       1242.667       0.554102       0.573402
            195        919.000        948.433       0.507881       0.475657
            196        903.000        858.033       0.487233       0.475657
            197       1020.000        768.000       0.429530       0.384451
            198       1356.000        631.733       0.317816       0.384451
            199       1479.667        544.700       0.269072       0.384451
            200       1474.333        633.233       0.300457       0.384451
            201       1348.667        896.133       0.399204       0.384451
            202       1375.667       1155.100       0.456423       0.475657
            203       1374.000       1266.267       0.479598       0.475657
            204       1273.000       1113.700       0.466628       0.475657
            205       1123.667       1031.300       0.478569       0.475657
            206        935.667        986.100       0.513122       0.475657
            207        810.000        920.333       0.531882       0.475657
            208        915.333        721.467       0.440779       0.475657
            209        968.000        778.533       0.445759       0.475657
            210       1091.333        868.867       0.443254       0.475657
            211       1033.000        936.367       0.475466       0.475657
            212       1087.000        810.967       0.427282       0.384451
            213       1095.333        720.800       0.396887       0.384451
            214       1098.667        831.800       0.430880       0.384451
            215       1294.667        887.200       0.406624       0.384451
            216       1553.333       1012.667       0.394648       0.384451
            217       1693.667        948.967       0.359099       0.384451
            218       1455.000        989.167       0.404705       0.384451
            219       1162.000        960.133       0.452438       0.475657
            220        962.333        924.100       0.489866       0.475657
            221        966.000        987.733       0.505562       0.475657
            222        928.000       1017.200       0.522928       0.475657
            223       1021.333       1010.200       0.497260       0.475657
            224       1171.000        796.567       0.404849       0.384451
            225       1220.667        737.933       0.376766       0.384451
            226       1047.000        797.300       0.432305       0.384451
            227        878.333        904.833       0.507431       0.475657
            228        776.000        923.733       0.543458       0.475657
            229        925.667        865.100       0.483089       0.475657
            230       1037.000        837.300       0.446727       0.475657
            231       1157.000        859.300       0.426177       0.384451
            232       1294.667        728.867       0.360195       0.384451
            233       1461.667        664.167       0.312426       0.384451
            234       1497.000        539.633       0.264963       0.384451
            235       1349.000        631.433       0.318836       0.384451
            236       1165.000        650.167       0.358186       0.384451
            237       1140.000        741.333       0.394047       0.384451
            238       1293.667        883.633       0.405839       0.384451
            239       1338.000       1015.533       0.431493       0.384451
            240       1330.667        962.933       0.419835       0.384451
            241       1085.333        756.133       0.410615       0.384451
            242        962.000        628.467       0.395146       0.384451
            243       1079.333        739.400       0.406547       0.384451
            244       1317.667        997.900       0.430953       0.384451
            245       1527.333       1069.600       0.411870       0.384451
            246       1510.333        957.633       0.388025       0.384451
            247       1394.333        788.233       0.361150       0.384451
            248       1270.000        665.000       0.343669       0.384451
            249       1108.000        635.867       0.364630       0.384451
            250        971.000        686.233       0.414084       0.384451
            251        898.667        890.467       0.497708       0.475657
            252        971.333       1139.200       0.539769       0.573402
            253       1000.333       1370.633       0.578091       0.573402
            254        980.667       1372.600       0.583274       0.573402
            255        958.000       1215.533       0.559243       0.573402
            256       1058.333       1072.833       0.503402       0.475657
            257       1269.667       1121.033       0.468914       0.475657
            258       1265.333       1271.800       0.501274       0.475657
            259       1323.000       1270.700       0.489918       0.475657
            260       1174.000       1215.267       0.508636       0.475657
            261       1331.333       1014.867       0.432558       0.475657
            262       1219.667        864.700       0.414850       0.475657
            263       1177.333        842.933       0.417239       0.475657
            264       1068.000        874.200       0.450108       0.475657
            265       1151.667        967.833       0.456633       0.475657
            266       1288.333        857.833       0.399705       0.384451
            267       1410.000        847.667       0.375461       0.384451
            268       1332.000        895.800       0.402101       0.384451
            269       1254.667        917.533       0.422398       0.384451
            270       1162.000       1031.800       0.470325       0.475657
            271       1182.333       1032.767       0.466239       0.475657
            272       1120.667       1069.267       0.488264       0.475657
            273        962.000       1182.467       0.551404       0.573402
            274        790.667       1306.600       0.623001       0.573402
            275        721.667       1403.500       0.660419       0.573402
            276        645.667       1317.767       0.671154       0.573402
            277        687.333       1072.267       0.609381       0.573402
            278        922.333        947.433       0.506712       0.475657
            279       1267.667        984.900       0.437235       0.475657
            280       1542.333       1009.433       0.395582       0.384451
            281       1467.000        878.633       0.374583       0.384451
            282       1239.333        633.067       0.338104       0.384451
            283       1113.000        728.700       0.395667       0.384451
            284       1071.000        840.900       0.439824       0.384451
            285       1183.667        915.633       0.436161       0.384451
            286       1344.667        777.533       0.366381       0.384451
            287       1560.000        791.667       0.336641       0.384451
            288       1693.000        835.367       0.330398       0.384451
            289       1591.333        955.533       0.375180       0.384451
            290       1442.000        989.133       0.406861       0.384451
            291       1452.667       1043.733       0.418095       0.384451
            292       1577.333       1032.600       0.395642       0.384451
            293       1608.333        883.167       0.354472       0.384451
            294       1427.667        733.567       0.339420       0.384451
            295       1303.333        594.667       0.313312       0.384451
            296       1216.333        729.033       0.374754       0.384451
            297       1200.000        892.333       0.426478       0.384451
            298       1264.333        957.567       0.430967       0.384451
            299       1291.333        829.533       0.391129       0.384451
            300       1206.000        709.067       0.370257       0.384451
            301        938.000        909.200       0.492204       0.475657
            302        971.333       1107.867       0.532833       0.475657
            303       1135.000       1112.833       0.495069       0.475657
            304       1452.667        836.067       0.365297       0.384451
            305       1623.667        744.300       0.314320       0.384451
            306       1416.000        737.067       0.342333       0.384451
            307       1066.333        802.033       0.429270       0.384451
            308        946.333        847.033       0.472315       0.384451
            309       1121.000        885.900       0.441427       0.384451
            310       1316.333        867.033       0.397108       0.384451
            311       1229.333        787.067       0.390333       0.384451
            312       1010.333        780.300       0.435768       0.384451
            313        819.667        963.367       0.540296       0.573402
            314        769.000       1046.100       0.576332       0.573402
            315        842.000       1050.467       0.555078       0.573402
            316        879.667       1064.033       0.547427       0.573402
            317        781.667       1149.167       0.595166       0.573402
            318        741.333       1115.200       0.600689       0.573402
            319        870.333        878.967       0.502468       0.475657
            320        916.667        814.000       0.470339       0.475657
            321        942.000        883.133       0.483873       0.475657
            322        821.000        980.567       0.544286       0.475657
            323       1016.000        936.733       0.479704       0.475657
            324       1161.667       1005.167       0.463887       0.475657
            325       1295.333       1145.133       0.469227       0.475657
            326       1188.333       1408.833       0.542450       0.475657
            327       1346.000       1300.400       0.491385       0.475657
            328       1426.333       1147.367       0.445804       0.475657
            329       1581.000        938.900       0.372594       0.384451
            330       1538.667        824.133       0.348795       0.384451
            331       1537.000        733.300       0.322997       0.384451
            332       1375.333        690.800       0.334344       0.384451
            333       1214.667        839.867       0.408787       0.384451
            334       1104.333       1019.567       0.480045       0.475657
            335       1017.667       1248.567       0.550944       0.573402
            336        979.000       1441.433       0.595527       0.573402
            337       1123.333       1553.000       0.580272       0.573402
            338       1332.000       1274.133       0.488898       0.475657
            339       1450.000       1086.000       0.428233       0.475657
            340       1366.000       1087.400       0.443222       0.475657
            341       1280.667       1284.600       0.500767       0.475657
            342       1242.667       1285.067       0.508387       0.475657
            343       1174.667       1131.200       0.490575       0.475657
            344       1073.333        900.333       0.456173       0.475657
            345        943.000        783.033       0.453661       0.475657
            346        965.333        761.467       0.440970       0.475657
            347       1065.000        802.167       0.429617       0.384451
            348       1207.000        887.300       0.423674       0.384451
            349       1229.667        884.700       0.418423       0.384451
            350       1302.333        879.767       0.403174       0.384451
            351       1215.000        922.167       0.431490       0.384451
            352       1128.333        871.167       0.435692       0.475657
            353       1011.333        796.533       0.440593       0.475657
            354       1023.667        783.300       0.433489       0.475657
            355       1073.667        822.300       0.433710       0.475657
            356        978.000        903.200       0.480119       0.475657
            357       1084.667        838.867       0.436107       0.475657
            358       1275.333        857.467       0.402038       0.384451
            359       1482.667       1003.067       0.403529       0.384451
            360       1598.333       1060.167       0.398784       0.384451
            361       1461.667       1024.833       0.412159       0.384451
            362       1301.667        837.833       0.391602       0.384451
            363       1066.000        677.733       0.388668       0.384451
            364       1075.333        625.467       0.367749       0.384451
            365       1114.333        830.233       0.426950       0.384451
            366       1069.000       1206.433       0.530199       0.573402
            367       1012.000       1336.467       0.569081       0.573402
            368       1035.667       1296.433       0.555908       0.573402
            369       1074.000        988.600       0.479298       0.475657
            370       1071.000        852.900       0.443318       0.475657
            371       1111.333        736.200       0.398477       0.475657
            372       1209.333        933.400       0.435612       0.475657
            373       1308.000       1212.533       0.481062       0.475657
            374       1326.667       1273.000       0.489678       0.475657
            375       1321.000       1079.233       0.449637       0.475657
            376       1343.000        807.700       0.375552       0.384451
            377       1454.667        789.533       0.351811       0.384451
            378       1435.667        845.767       0.370717       0.384451
            379       1394.667        864.867       0.382763       0.384451
            380       1245.000        677.833       0.352518       0.384451
            381       1208.667        536.133       0.307275       0.384451
            382       1214.333        670.233       0.355643       0.384451
            383       1267.667        990.567       0.438647       0.475657
            384       1245.333       1227.800       0.496455       0.475657
            385       1096.333       1174.367       0.517183       0.475657
            386        946.667        973.000       0.506859       0.475657
            387        945.667        859.767       0.476211       0.475657
            388       1136.000        829.067       0.421903       0.475657
            389       1387.333        977.267       0.413290       0.475657
            390       1514.000       1142.600       0.430099       0.475657
            391       1339.000       1167.767       0.465846       0.475657
            392       1098.667        999.467       0.476360       0.475657
            393        956.000        773.400       0.447207       0.475657
            394       1000.000        893.333       0.471831       0.475657
            395       1194.333       1002.567       0.456355       0.475657
            396       1244.333        953.900       0.433939       0.475657
            397       1168.000        698.200       0.374129       0.384451
            398        991.000        728.567       0.423692       0.384451
            399        954.000        907.600       0.487538       0.475657
            400       1066.000        877.733       0.451571       0.475657
            401       1095.667        758.433       0.409057       0.384451
            402       1116.000        696.400       0.384242       0.384451
            403       1047.000        669.300       0.389967       0.384451
            404        997.000        719.300       0.419099       0.384451
            405        877.000        992.967       0.531008       0.573402
            406        862.000       1369.467       0.613707       0.573402
            407        842.333       1498.433       0.640146       0.573402
            408        930.667       1215.933       0.566446       0.573402
            409       1233.333        981.000       0.443023       0.475657
            410       1336.333        798.033       0.373897       0.384451
            411       1443.000        897.367       0.383430       0.384451
            412       1083.333       1050.667       0.492346       0.475657
            413        953.000       1066.033       0.527992       0.475657
            414        838.000        976.200       0.538088       0.475657
            415        986.000        788.733       0.444424       0.475657
            416       1286.667        706.667       0.354515       0.384451
            417       1300.667        653.600       0.334448       0.384451
            418       1128.667        674.800       0.374168       0.384451
            419        839.000        843.100       0.501219       0.475657
            420        845.333        938.800       0.526194       0.475657
            421        954.667       1031.867       0.519431       0.475657
            422       1101.667       1040.833       0.485803       0.475657
            423       1162.333       1083.433       0.482434       0.475657
            424       1213.333       1127.333       0.481629       0.475657
            425       1058.667       1049.133       0.497739       0.475657
            426        926.000        953.067       0.507202       0.475657
            427        871.000        902.233       0.508807       0.475657
            428       1012.667       1021.400       0.502147       0.475657
            429       1176.667       1114.667       0.486471       0.475657
            430       1252.333       1145.100       0.477636       0.475657
            431       1248.000        943.533       0.430536       0.384451
            432       1199.000        792.433       0.397921       0.384451
            433       1156.000        581.400       0.334638       0.384451
            434       1144.333        597.900       0.343180       0.384451
            435       1183.333        709.000       0.374670       0.384451
            436       1288.333        742.833       0.365718       0.384451
            437       1363.667        795.967       0.368566       0.384451
            438       1388.333        912.167       0.396508       0.384451
            439       1434.333       1093.567       0.432599       0.384451
            440       1337.667       1403.567       0.512020       0.475657
            441       1181.333       1519.867       0.562664       0.573402
            442       1031.333       1433.200       0.581530       0.573402
            443       1168.667       1101.800       0.485275       0.475657
            444       1216.333        991.700       0.449133       0.475657
            445       1082.333        974.767       0.473855       0.475657
            446        953.333        856.333       0.473199       0.475657
            447       1075.000        727.167       0.403496       0.384451
            448       1344.667        562.867       0.295076       0.384451
            449       1326.667        638.667       0.324966       0.384451
            450       1189.667        611.367       0.339453       0.384451
            451       1033.667        657.633       0.388833       0.384451
            452       1327.667        518.233       0.280748       0.384451
            453       1543.000        334.367       0.178104       0.084820
            454       1739.333        218.067       0.111406       0.084820
            455       1706.667        160.333       0.085878       0.084820
            456       1712.333         90.100       0.049988       0.084820
            457       1757.667        116.567       0.062194       0.084820
            458       1689.000        158.433       0.085759       0.084820
            459       1821.000        151.567       0.076837       0.084820
            460       1697.667         87.900       0.049228       0.084820
            461       1684.667        102.867       0.057547       0.084820
            462       1652.667        171.733       0.094131       0.084820
            463       1812.000        132.800       0.068285       0.084820
            464       1907.000         85.633       0.042975       0.084820
            465       1939.000         -6.233      -0.003225       0.084820
