# Supplementary material for: The role of auxiliary domains in modulating CHD4 activity suggests mechanistic commonality between enzyme families
Source: Nat Commun. 2022 Dec 6;13:7524. doi: 10.1038/s41467-022-35002-0 (PMC9726900; doi:10.1038/s41467-022-35002-0)
Supplement: Supplementary file 6 — source data [file 41467_2022_35002_MOESM6_ESM.zip › smFRET_Source_data/figure_7A/A/CHD4(1-1230) 10uM ATP 200ms/1_PATH (5).dat]

              1        564.667        663.200       0.540124       0.449046
              2        402.000        981.800       0.709496       0.710440
              3        255.333        978.133       0.792995       0.799459
              4        170.333        802.633       0.824934       0.799459
              5        216.000        717.067       0.768505       0.799459
              6        265.667        874.433       0.766980       0.799459
              7        315.000       1216.500       0.794319       0.799459
              8        265.667       1318.100       0.832256       0.799459
              9        258.000       1238.533       0.827602       0.799459
             10        298.000       1069.200       0.782036       0.799459
             11        348.000       1045.533       0.750275       0.799459
             12        342.000       1168.133       0.773530       0.799459
             13        229.667       1104.700       0.827883       0.799459
             14        183.333        950.667       0.838330       0.799459
             15        116.667        786.000       0.870753       0.799459
             16        149.000        804.100       0.843668       0.799459
             17        178.667        751.467       0.807913       0.799459
             18        206.000        679.733       0.767424       0.799459
             19        180.667        877.600       0.829281       0.799459
             20        140.667       1047.600       0.881620       0.909164
             21        155.667       1225.433       0.887288       0.909164
             22        233.333        990.667       0.809368       0.799459
             23        342.333        835.767       0.709419       0.710440
             24        309.000        750.767       0.708426       0.710440
             25        229.000        838.100       0.785400       0.799459
             26        164.000        866.267       0.840818       0.799459
             27        204.667        873.200       0.810119       0.799459
             28        309.667        810.700       0.723602       0.710440
             29        399.000        765.433       0.657344       0.710440
             30        411.000        666.900       0.618703       0.710440
             31        326.667        755.000       0.697997       0.710440
             32        237.667        915.900       0.793972       0.799459
             33        253.667       1123.967       0.815868       0.799459
             34        401.667        904.833       0.692563       0.710440
             35        478.333        811.833       0.629247       0.710440
             36        476.667        819.000       0.632107       0.710440
             37        382.333       1128.433       0.746928       0.710440
             38        296.333       1495.700       0.834638       0.799459
             39        221.333       1640.867       0.881144       0.909164
             40        162.000       1720.467       0.913943       0.909164
             41        251.000       1460.233       0.853322       0.909164
             42        387.000       1197.967       0.755831       0.799459
             43        441.667        965.167       0.686056       0.710440
             44        383.333       1043.667       0.731371       0.710440
             45        330.667       1062.600       0.762668       0.710440
             46        304.667        868.867       0.740385       0.710440
             47        349.333        682.400       0.661411       0.710440
             48        290.333        714.633       0.711102       0.710440
             49        246.000        908.067       0.786841       0.799459
             50        135.667        973.100       0.877642       0.909164
             51         66.000        949.400       0.935001       0.909164
             52        150.333        986.967       0.867816       0.909164
             53        295.333       1087.800       0.786475       0.799459
             54        435.000       1100.500       0.716705       0.710440
             55        361.667       1034.500       0.740957       0.710440
             56        233.333        923.000       0.798213       0.799459
             57        201.667        927.167       0.821349       0.799459
             58        165.333       1143.133       0.873643       0.799459
             59        225.333       1335.133       0.855599       0.799459
             60        282.333       1340.767       0.826053       0.799459
             61        305.667       1198.433       0.796778       0.799459
             62        228.333        998.500       0.813884       0.799459
             63        104.667        961.200       0.901801       0.909164
             64        150.333        894.633       0.856136       0.909164
             65        250.333       1001.967       0.800101       0.799459
             66        277.333        965.267       0.776812       0.799459
             67        221.000        965.900       0.813801       0.799459
             68        148.333       1102.500       0.881412       0.909164
             69        156.667       1155.667       0.880620       0.909164
             70        162.667       1239.400       0.883981       0.909164
             71        101.667       1022.167       0.909536       0.909164
             72         51.333        998.867       0.951120       0.909164
             73         69.000        904.433       0.929117       0.909164
             74        241.000        861.900       0.781485       0.799459
             75        294.667        953.533       0.763927       0.799459
             76        279.333       1046.067       0.789246       0.799459
             77        199.667       1083.367       0.844379       0.799459
             78        254.667       1029.867       0.801744       0.799459
             79        288.667       1007.467       0.777286       0.799459
             80        221.333        935.533       0.808679       0.799459
             81        171.000        927.233       0.844295       0.799459
             82        228.667        906.133       0.798496       0.799459
             83        350.000       1032.667       0.746866       0.799459
             84        328.667       1105.133       0.770772       0.799459
             85        269.667        930.700       0.775346       0.799459
             86        221.000        688.900       0.757116       0.710440
             87        377.667        451.233       0.544376       0.449046
             88        449.333        485.400       0.519292       0.449046
             89        421.333        739.200       0.636949       0.710440
             90        269.667        938.700       0.776834       0.799459
             91        149.667       1061.033       0.876380       0.909164
             92         93.667       1119.300       0.922779       0.909164
             93         45.333       1194.467       0.963435       0.909164
             94         62.333       1256.767       0.952746       0.909164
             95        106.333       1139.033       0.914617       0.909164
             96        166.333       1056.033       0.863925       0.909164
             97        240.667        935.267       0.795340       0.799459
             98        394.000        894.600       0.694242       0.710440
             99        428.000        836.867       0.661624       0.710440
            100        372.333        843.100       0.693662       0.710440
            101        237.667        787.567       0.768183       0.799459
            102        139.333        747.400       0.842869       0.799459
            103        130.333        759.300       0.853498       0.799459
            104        221.667        793.500       0.781645       0.799459
            105        320.000        919.333       0.741797       0.799459
            106        291.333        967.200       0.768514       0.799459
            107        213.333        980.667       0.821329       0.799459
            108        241.000        852.233       0.779553       0.799459
            109        292.333        768.767       0.724500       0.799459
            110        260.000        819.000       0.759036       0.799459
            111        179.333        998.400       0.847730       0.799459
            112         94.000       1098.600       0.921181       0.909164
            113         89.667       1109.700       0.925238       0.909164
            114         72.667        997.400       0.932091       0.909164
            115         99.000        931.433       0.903924       0.909164
            116         98.667        747.133       0.883345       0.909164
            117         95.000        568.833       0.856892       0.909164
            118         87.667        551.233       0.862785       0.909164
            119         68.000        717.200       0.913398       0.909164
            120         72.333       1001.433       0.932636       0.909164
            121        127.667       1169.900       0.901611       0.909164
            122        294.333       1279.900       0.813031       0.799459
            123        340.333       1244.633       0.785274       0.799459
            124        339.667       1158.033       0.773208       0.799459
            125        277.667       1029.567       0.787592       0.799459
            126        229.000       1097.767       0.827400       0.799459
            127        224.333       1378.567       0.860045       0.909164
            128        179.333       1600.400       0.899236       0.909164
            129        204.333       1548.567       0.883431       0.909164
            130        148.000       1296.200       0.897521       0.909164
            131        156.000       1289.067       0.892047       0.909164
            132        268.667       1351.133       0.834136       0.799459
            133        303.333       1297.667       0.810535       0.799459
            134        256.667       1052.667       0.803971       0.799459
            135        287.333       1017.267       0.779754       0.799459
            136        387.667       1024.900       0.725559       0.710440
            137        519.000       1060.433       0.671401       0.710440
            138        472.000        957.800       0.669884       0.710440
            139        448.000        899.867       0.667623       0.710440
            140        360.000        884.000       0.710611       0.710440
            141        266.667        878.333       0.767103       0.799459
            142        223.333       1032.333       0.822140       0.799459
            143        302.000       1093.467       0.783585       0.799459
            144        408.000       1171.200       0.741641       0.710440
            145        461.667       1062.167       0.697036       0.710440
            146        444.667       1028.200       0.698094       0.710440
            147        468.333        994.167       0.679772       0.710440
            148        464.667       1095.200       0.702111       0.710440
            149        410.000       1238.667       0.751314       0.710440
            150        369.667       1262.367       0.773493       0.799459
            151        374.000       1113.933       0.748645       0.799459
            152        307.000        954.633       0.756665       0.799459
            153        231.333        908.867       0.797112       0.799459
            154        207.667       1059.900       0.836169       0.799459
            155        235.000       1186.500       0.834682       0.799459
            156        221.000       1205.233       0.845046       0.799459
            157        135.667       1128.100       0.892649       0.909164
            158         57.667       1080.233       0.949322       0.909164
            159         15.333       1005.133       0.984974       0.909164
            160        -74.000        937.400       1.085708       0.909164
            161        -82.667        791.933       1.116552       0.909164
            162        -20.000        695.667       1.029600       0.909164
            163        161.000        661.233       0.804192       0.799459
            164        323.000        725.367       0.691902       0.710440
            165        428.667        790.133       0.648288       0.710440
            166        473.000        807.700       0.630671       0.710440
            167        428.333        941.167       0.687234       0.710440
            168        284.000       1168.600       0.804489       0.799459
            169        150.667       1357.267       0.900084       0.909164
            170        117.000       1428.300       0.924287       0.909164
            171        139.000       1327.767       0.905234       0.909164
            172        276.667       1309.000       0.825520       0.799459
            173        359.000       1259.100       0.778135       0.799459
            174        468.667       1214.467       0.721551       0.799459
            175        379.000       1122.433       0.747575       0.799459
            176        303.333        983.667       0.764310       0.799459
            177        205.000        969.500       0.825458       0.799459
            178        177.667       1089.233       0.859763       0.909164
            179        140.333       1408.633       0.909402       0.909164
            180         68.667       1508.800       0.956470       0.909164
            181         72.667       1328.400       0.948135       0.909164
            182        177.000        948.967       0.842802       0.799459
            183        248.000        744.533       0.750134       0.799459
            184        296.333       1037.367       0.777811       0.799459
            185        255.667       1082.100       0.808885       0.799459
            186        294.000        934.600       0.760703       0.799459
            187        373.333        562.333       0.600998       0.710440
            188        328.333        524.833       0.615159       0.710440
            189        250.000        697.667       0.736194       0.710440
            190        189.667        836.700       0.815206       0.799459
            191        215.000        834.500       0.795141       0.799459
            192        168.667        789.467       0.823963       0.799459
            193        104.000        739.600       0.876719       0.799459
            194        147.333        773.267       0.839959       0.799459
            195        328.667        813.133       0.712150       0.710440
            196        311.000        740.567       0.704251       0.710440
            197        212.667        770.067       0.783597       0.799459
            198        105.333        950.133       0.900202       0.909164
            199        108.000       1160.867       0.914885       0.909164
            200        159.000       1116.433       0.875336       0.909164
            201        155.333        984.467       0.863719       0.909164
            202        205.000        755.833       0.786644       0.799459
            203        152.333        808.433       0.841446       0.799459
            204        127.333        992.267       0.886269       0.909164
            205         86.000       1005.400       0.921202       0.909164
            206         91.000        852.233       0.903523       0.909164
            207        150.667        643.933       0.810387       0.799459
            208        287.667        819.567       0.740193       0.710440
            209        385.000        970.833       0.716042       0.710440
            210        338.333       1088.167       0.762823       0.710440
            211        271.333        937.867       0.775609       0.710440
            212        256.333        732.367       0.740737       0.710440
            213        243.667        549.300       0.692715       0.710440
            214        178.000        720.533       0.801899       0.799459
            215        179.000        954.100       0.842026       0.799459
            216        192.667       1156.400       0.857185       0.909164
            217        191.667       1027.500       0.842789       0.909164
            218         94.000        961.933       0.910979       0.909164
            219        115.333        898.800       0.886274       0.909164
            220        160.333        892.633       0.847732       0.909164
            221        244.333        923.900       0.790852       0.909164
            222        173.000       1084.700       0.862447       0.909164
            223         94.000       1129.267       0.923157       0.909164
            224        -14.667       1068.133       1.013922       0.909164
            225         44.667        875.867       0.951477       0.909164
            226         17.667        871.233       0.980125       0.909164
            227          1.000        973.900       0.998974       0.909164
            228        -69.333       1124.933       1.065681       0.909164
            229        -26.667       1126.667       1.024242       0.909164
            230        131.000       1066.233       0.890581       0.909164
            231        260.667       1020.600       0.796555       0.799459
            232        374.333       1127.567       0.750760       0.799459
            233        285.333       1148.800       0.801041       0.799459
            234        225.667        970.433       0.811331       0.799459
            235        116.000        858.400       0.880952       0.799459
            236        197.333        871.933       0.815450       0.799459
            237        265.000        951.167       0.782102       0.799459
            238        344.667       1074.533       0.757140       0.799459
            239        343.667       1171.300       0.773152       0.799459
            240        310.333       1373.967       0.815749       0.799459
            241        299.000       1483.100       0.832220       0.799459
            242        257.000       1444.300       0.848939       0.799459
            243        238.333       1404.833       0.854955       0.909164
            244        230.333       1472.633       0.864746       0.909164
            245        172.000       1419.133       0.891901       0.909164
            246        147.000       1285.967       0.897416       0.909164
            247         82.333       1125.100       0.931811       0.909164
            248         95.333       1051.467       0.916870       0.909164
            249         81.333       1009.200       0.925419       0.909164
            250         95.333        919.800       0.906088       0.909164
            251        130.000       1164.333       0.899562       0.909164
            252        176.667       1121.000       0.863858       0.909164
            253        187.000       1010.300       0.843815       0.799459
            254        192.000        831.467       0.812402       0.799459
            255        272.667       1014.067       0.788094       0.799459
            256        249.333       1238.733       0.832445       0.799459
            257        251.000       1160.233       0.822141       0.799459
            258        225.333        955.467       0.809169       0.799459
            259        285.667        779.767       0.731877       0.710440
            260        378.333        897.833       0.703539       0.710440
            261        363.333       1089.000       0.749828       0.710440
            262        376.333       1070.033       0.739808       0.710440
            263        317.000        936.633       0.747135       0.710440
            264        274.333        719.900       0.724076       0.710440
            265        181.333        706.200       0.795688       0.799459
            266        239.667        712.700       0.748346       0.799459
            267        180.333        719.300       0.799548       0.799459
            268        192.000        767.467       0.799889       0.799459
            269        113.333        949.333       0.893350       0.799459
            270        197.667       1098.233       0.847468       0.799459
            271        255.000       1214.167       0.826432       0.799459
            272        216.667       1229.000       0.850127       0.799459
            273        253.333       1123.000       0.815936       0.799459
            274        268.000        936.200       0.777446       0.799459
            275        268.000        847.200       0.759684       0.799459
            276        123.333        906.000       0.880181       0.909164
            277         76.667        911.667       0.922428       0.909164
            278        195.333        890.133       0.820047       0.799459
            279        249.333        965.400       0.794742       0.799459
            280        251.000       1093.900       0.813369       0.799459
            281        130.333       1061.633       0.890657       0.909164
            282        124.667        982.867       0.887438       0.909164
            283        220.667        937.267       0.809431       0.799459
            284        306.333        963.033       0.758672       0.799459
            285        254.667       1050.533       0.804883       0.799459
            286        112.000       1104.133       0.907905       0.909164
            287         76.333       1056.367       0.932609       0.909164
            288        172.667        896.067       0.838438       0.799459
            289        300.000        872.333       0.744100       0.799459
            290        287.667        958.233       0.769109       0.799459
            291        232.667       1094.733       0.824720       0.799459
            292        173.000       1027.367       0.855877       0.799459
            293        189.000        860.767       0.819960       0.799459
            294        219.000        688.767       0.758749       0.799459
            295        131.333        869.200       0.868737       0.909164
            296         54.667       1039.200       0.950024       0.909164
            297         83.333       1125.333       0.931054       0.909164
            298        286.000        901.400       0.759138       0.799459
            299        348.333        772.167       0.689127       0.710440
            300        328.667        743.800       0.693541       0.710440
            301        212.667        846.067       0.799131       0.799459
            302        260.333        947.300       0.784427       0.799459
            303        320.667       1124.600       0.778126       0.799459
            304        294.000       1274.267       0.812532       0.799459
            305        205.667       1366.433       0.869177       0.909164
            306        142.000       1190.467       0.893431       0.909164
            307        139.333       1008.733       0.878637       0.909164
            308        152.000       1032.467       0.871672       0.909164
            309        180.333       1225.633       0.871737       0.909164
            310        264.000       1192.267       0.818715       0.799459
            311        280.000       1064.000       0.791667       0.799459
            312        312.667        866.067       0.734744       0.799459
            313        217.333        888.933       0.803543       0.799459
            314        106.333        881.033       0.892306       0.909164
            315         15.333        984.800       0.984669       0.909164
            316        -12.000       1047.200       1.011592       0.909164
            317         47.000       1102.300       0.959106       0.909164
            318         83.333       1278.667       0.938815       0.909164
            319        169.667       1321.367       0.886209       0.909164
            320        346.000       1250.067       0.783217       0.799459
            321        380.000       1193.667       0.758526       0.799459
            322        306.000       1043.733       0.773289       0.799459
            323        128.000       1072.867       0.893410       0.909164
            324         91.333       1008.533       0.916960       0.909164
            325        123.333       1129.000       0.901517       0.909164
            326        143.667       1154.633       0.889342       0.909164
            327         84.667       1213.867       0.934798       0.909164
            328         22.333       1335.433       0.983551       0.909164
            329         68.333       1426.833       0.954297       0.909164
            330        161.333       1417.867       0.897839       0.909164
            331        245.333       1333.467       0.844608       0.799459
            332        219.000       1269.767       0.852898       0.799459
            333        315.667       1100.100       0.777035       0.799459
            334        384.000       1041.933       0.730703       0.799459
            335        354.000       1031.600       0.744515       0.799459
            336        181.667       1130.167       0.861517       0.909164
            337         67.667       1237.233       0.948144       0.909164
            338        150.667       1250.933       0.892504       0.909164
            339        205.667       1157.767       0.849155       0.799459
            340        224.333        961.567       0.810833       0.799459
            341        159.333        773.733       0.829237       0.799459
            342        140.667        674.933       0.827530       0.799459
            343        150.000        627.333       0.807033       0.799459
            344        131.667        686.500       0.839071       0.799459
            345        108.000        701.200       0.866535       0.799459
            346        121.333        650.200       0.842737       0.799459
            347        156.667        667.000       0.809794       0.799459
            348        161.667        787.500       0.829675       0.799459
            349        139.667        849.367       0.858785       0.909164
            350         69.333        809.733       0.921128       0.909164
            351         48.667        793.133       0.942187       0.909164
            352         36.000        982.067       0.964639       0.909164
            353         95.333       1241.133       0.928668       0.909164
            354        200.000       1332.000       0.869452       0.909164
            355        277.333       1262.933       0.819945       0.799459
            356        366.667       1091.000       0.748456       0.799459
            357        368.667       1109.133       0.750530       0.799459
            358        295.667       1037.433       0.778211       0.799459
            359        209.333        966.400       0.821955       0.799459
            360        148.000        929.200       0.862607       0.909164
            361         92.333       1050.767       0.919225       0.909164
            362         40.667       1235.267       0.968128       0.909164
            363        107.333       1209.600       0.918498       0.909164
            364        286.667       1184.667       0.805165       0.799459
            365        397.000       1152.633       0.743810       0.799459
            366        338.667       1165.467       0.774843       0.799459
            367        258.333       1170.167       0.819158       0.799459
            368        249.333        914.733       0.785808       0.799459
            369        258.000        797.200       0.755497       0.799459
            370        281.667        623.500       0.688823       0.710440
            371        360.667        652.933       0.644173       0.710440
            372        399.667        643.367       0.616823       0.710440
            373        424.000        745.600       0.637483       0.710440
            374        281.333        976.200       0.776282       0.799459
            375        208.333       1066.500       0.836580       0.799459
            376        216.333       1055.367       0.829887       0.799459
            377        332.333        917.100       0.734013       0.710440
            378        424.000        936.267       0.688296       0.710440
            379        383.000       1072.367       0.736836       0.710440
            380        312.333       1123.100       0.782412       0.710440
            381        304.667        970.200       0.761021       0.710440
            382        371.000        873.900       0.701984       0.710440
            383        426.000        884.067       0.674826       0.710440
            384        353.333       1060.000       0.750000       0.710440
            385        278.000       1046.200       0.790062       0.799459
            386        201.333       1039.200       0.837704       0.799459
            387        242.333        938.433       0.794766       0.799459
            388        297.333        845.267       0.739775       0.799459
            389        284.667        791.867       0.735571       0.799459
            390        280.000        831.333       0.748050       0.799459
            391        207.667        939.233       0.818932       0.799459
            392        282.333        880.100       0.757119       0.799459
            393        263.000        827.700       0.758870       0.799459
            394        258.333        903.167       0.777586       0.799459
            395        271.000        943.233       0.776814       0.799459
            396        228.667        928.800       0.802442       0.799459
            397        198.000        849.867       0.811045       0.799459
            398        108.000        842.867       0.886419       0.909164
            399         54.333        917.233       0.944077       0.909164
            400         -1.667        977.833       1.001707       0.909164
            401         24.000       1164.267       0.979803       0.909164
            402         74.333       1272.233       0.944798       0.909164
            403        131.333       1094.533       0.892865       0.909164
            404         97.000       1007.633       0.912188       0.909164
            405         74.667        863.867       0.920443       0.909164
            406         70.333        770.967       0.916399       0.909164
            407         88.667        568.800       0.865139       0.909164
            408        103.000        660.033       0.865012       0.909164
            409        130.000        786.000       0.858079       0.909164
            410        148.667        944.133       0.863958       0.909164
            411        181.000        792.900       0.814149       0.799459
            412        158.333        717.167       0.819151       0.799459
            413        154.667        706.533       0.820406       0.799459
            414        186.333        777.033       0.806581       0.799459
            415        323.000       1003.700       0.756539       0.799459
            416        444.333       1144.900       0.720410       0.710440
            417        501.667       1208.500       0.706656       0.710440
            418        462.000       1069.467       0.698328       0.710440
            419        393.000       1027.367       0.723311       0.710440
            420        276.333       1040.367       0.790132       0.799459
            421        271.333       1047.200       0.794216       0.799459
            422        243.667       1009.967       0.805632       0.799459
            423        291.333        948.867       0.765092       0.799459
            424        222.333       1007.433       0.819207       0.799459
            425        200.667       1027.600       0.836626       0.799459
            426        280.000        982.667       0.778247       0.799459
            427        335.000        911.167       0.731176       0.799459
            428        327.333        960.600       0.745846       0.799459
            429        283.667        954.967       0.770984       0.799459
            430        210.333       1034.633       0.831053       0.799459
            431        162.333        997.767       0.860070       0.909164
            432         78.333       1117.833       0.934513       0.909164
            433         91.667       1139.500       0.925545       0.909164
            434        213.333       1109.000       0.838669       0.799459
            435        327.333       1077.933       0.767067       0.799459
            436        448.333       1102.167       0.710846       0.710440
            437        396.333       1042.033       0.724456       0.710440
            438        316.667        915.667       0.743035       0.710440
            439        252.000        765.800       0.752407       0.710440
            440        278.333        829.167       0.748683       0.710440
            441        235.333       1046.467       0.816404       0.799459
            442        174.333       1056.233       0.858331       0.909164
            443          7.667       1044.567       0.992714       0.909164
            444        -73.000        945.300       1.083687       0.909164
            445        -88.667       1128.200       1.085295       0.909164
            446         32.333       1224.433       0.974273       0.909164
            447        148.667       1094.800       0.880442       0.909164
            448        214.667        760.867       0.779949       0.799459
            449        156.667        539.333       0.774904       0.799459
            450        126.333        670.033       0.841363       0.799459
            451        127.667        946.900       0.881192       0.799459
            452        268.000       1031.533       0.793772       0.799459
            453        342.000       1049.800       0.754275       0.799459
            454        287.667       1259.900       0.814117       0.799459
            455        165.000       1559.500       0.904320       0.909164
            456         96.667       1634.333       0.944156       0.909164
            457         73.667       1335.300       0.947716       0.909164
            458         95.333        941.467       0.908050       0.909164
            459        168.667        784.133       0.822978       0.799459
            460        237.000        793.633       0.770044       0.799459
            461        261.000        910.567       0.777221       0.799459
            462        290.333        976.633       0.770844       0.799459
            463        316.333       1147.367       0.783881       0.799459
            464        351.000       1267.900       0.783186       0.799459
            465        227.667       1230.233       0.843839       0.799459
            466        117.667       1026.567       0.897165       0.909164
            467        145.333        951.133       0.867453       0.909164
            468        248.667        965.467       0.795190       0.799459
            469        397.667       1055.233       0.726295       0.710440
            470        434.667       1059.867       0.709162       0.710440
            471        371.667       1107.833       0.748789       0.710440
            472        264.333       1062.900       0.800839       0.799459
            473        169.667       1047.033       0.860552       0.799459
            474        173.000       1091.367       0.863173       0.799459
            475        168.000       1089.867       0.866441       0.799459
            476        225.000       1121.167       0.832859       0.799459
            477        289.667       1153.033       0.799219       0.799459
            478        336.333       1193.700       0.780179       0.799459
            479        298.667       1213.467       0.802487       0.799459
            480        227.333       1115.600       0.830719       0.799459
            481        166.667       1164.000       0.874749       0.799459
            482        245.667       1098.100       0.817181       0.799459
            483        340.667        988.933       0.743783       0.710440
            484        397.333        911.600       0.696445       0.710440
            485        353.667        869.633       0.710891       0.710440
            486        276.667        890.333       0.762925       0.799459
            487        247.333       1008.933       0.803120       0.799459
            488        212.333       1107.767       0.839154       0.799459
            489        234.333       1141.567       0.829687       0.799459
            490        241.333        950.867       0.797573       0.799459
            491        236.333        841.033       0.780638       0.799459
            492        210.000        952.667       0.819381       0.799459
            493        175.667       1018.767       0.852929       0.909164
            494        150.000       1107.000       0.880668       0.909164
            495        154.000        982.600       0.864508       0.909164
            496        266.333       1082.033       0.802477       0.799459
            497        441.333       1091.200       0.712024       0.710440
            498        495.000       1073.500       0.684412       0.710440
            499        456.333        897.700       0.662982       0.710440
            500        290.333        823.967       0.739448       0.710440
            501        225.667        845.433       0.789313       0.799459
            502        198.000        872.200       0.814988       0.799459
            503        264.667        898.200       0.772402       0.799459
            504        311.000        960.567       0.755420       0.799459
            505        329.667       1032.700       0.758019       0.799459
            506        340.667        984.933       0.743009       0.710440
            507        409.333        920.400       0.692169       0.710440
            508        485.000        881.833       0.645165       0.710440
            509        428.000        949.533       0.689300       0.710440
            510        416.667        970.667       0.699664       0.710440
            511        320.000        974.667       0.752832       0.710440
            512        260.333        916.300       0.778747       0.799459
            513         75.667        860.100       0.919139       0.909164
            514        -89.000        797.233       1.125665       0.909164
            515        -79.667        920.300       1.094770       0.909164
            516         35.667        903.100       0.962007       0.909164
            517        222.000        867.800       0.796293       0.799459
            518        289.000        704.433       0.709090       0.710440
            519        347.333        901.600       0.721896       0.710440
            520        421.333       1145.200       0.731041       0.710440
            521        419.667       1313.367       0.757843       0.710440
            522        474.667       1358.533       0.741072       0.710440
            523        468.000       1325.867       0.739111       0.710440
            524        494.000       1144.933       0.698584       0.710440
            525        436.000        972.733       0.690502       0.710440
            526        341.333       1017.200       0.748749       0.710440
            527        356.000       1032.733       0.743651       0.710440
            528        279.667       1256.367       0.817929       0.799459
            529        287.333       1368.933       0.826517       0.799459
            530        205.333       1452.467       0.876141       0.909164
            531        128.000       1320.867       0.911655       0.909164
            532         44.667        971.533       0.956045       0.909164
            533         11.333        840.867       0.986701       0.909164
            534        102.333        719.433       0.875472       0.909164
            535        243.667        850.300       0.777263       0.799459
            536        248.667        837.800       0.771124       0.799459
            537        194.000        847.267       0.813688       0.799459
            538         85.667        882.433       0.911511       0.909164
            539         84.000       1020.600       0.923954       0.909164
            540        135.000       1029.500       0.884070       0.909164
            541        183.333        871.667       0.826224       0.799459
            542        237.667        767.567       0.763571       0.799459
            543        252.000        820.467       0.765028       0.799459
            544        264.000        943.600       0.781385       0.799459
            545        249.000       1034.100       0.805939       0.799459
            546        240.333        976.633       0.802514       0.799459
            547        290.667       1059.933       0.784787       0.799459
            548        330.667       1188.600       0.782351       0.799459
            549        295.667       1234.100       0.806724       0.799459
            550        171.333       1182.200       0.873418       0.909164
            551         97.000       1118.967       0.920228       0.909164
            552        129.333       1198.400       0.902591       0.909164
            553        220.333       1136.633       0.837628       0.799459
            554        347.667       1014.233       0.744719       0.799459
            555        299.000       1030.767       0.775149       0.799459
            556        316.000       1005.400       0.760860       0.799459
            557        296.333       1052.033       0.780228       0.799459
            558        433.333        866.000       0.666496       0.710440
            559        437.667        790.233       0.643565       0.710440
            560        412.000        757.133       0.647602       0.710440
            561        415.000        815.833       0.662830       0.710440
            562        575.333        855.800       0.597988       0.449046
            563        728.333        854.500       0.539855       0.449046
            564       1062.667        789.400       0.426227       0.449046
            565       1497.667        781.233       0.342812       0.449046
            566       2081.333        798.867       0.277365       0.449046
            567       2498.667       1009.800       0.287818       0.449046
            568       2412.333       1131.100       0.319210       0.449046
            569       1813.667       1179.300       0.394024       0.449046
            570       1147.333       1082.600       0.485485       0.449046
            571        663.667        934.967       0.584854       0.449046
            572        512.333        841.767       0.621643       0.710440
            573        402.667        701.733       0.635398       0.710440
            574        391.333        736.533       0.653032       0.710440
            575        413.333        804.000       0.660460       0.710440
            576        343.000        838.700       0.709740       0.710440
            577        260.667        866.933       0.768831       0.799459
            578        212.000        813.133       0.793198       0.799459
            579        267.000        948.967       0.780422       0.799459
            580        265.000       1004.167       0.791202       0.799459
            581        196.333       1145.367       0.853668       0.909164
            582        102.333       1233.767       0.923409       0.909164
            583        158.333       1249.167       0.887507       0.909164
            584        208.667       1064.800       0.836143       0.799459
            585        245.667        908.100       0.787074       0.799459
            586        225.667        867.100       0.793491       0.799459
            587        288.667        938.133       0.764699       0.799459
            588        352.333        922.100       0.723537       0.710440
            589        409.667        954.033       0.699592       0.710440
            590        349.000        894.433       0.719326       0.710440
            591        310.667        806.267       0.721857       0.710440
            592        311.667        794.167       0.718161       0.710440
            593        343.667        852.967       0.712805       0.710440
            594        347.000       1076.300       0.756200       0.710440
            595        336.667       1036.000       0.754735       0.710440
            596        450.000        943.000       0.676956       0.710440
            597        383.333        810.667       0.678950       0.710440
            598        270.000        855.667       0.760142       0.799459
            599        134.333       1026.900       0.884318       0.799459
            600        231.667       1123.167       0.829007       0.799459
            601        215.000        975.167       0.819353       0.799459
            602         98.000        831.867       0.894609       0.909164
            603         16.667        728.333       0.977629       0.909164
            604         61.333        855.200       0.933081       0.909164
            605        125.667       1023.433       0.890639       0.909164
            606         99.000        937.433       0.904480       0.909164
            607         71.667        825.833       0.920149       0.909164
            608        129.000        712.433       0.846690       0.799459
            609        186.333        920.033       0.831581       0.799459
            610        186.667        987.667       0.841045       0.799459
            611        187.000       1015.633       0.844508       0.799459
            612        251.333        888.867       0.779571       0.799459
            613        408.667        968.133       0.703176       0.710440
            614        514.667       1123.533       0.685834       0.710440
            615        412.000       1252.133       0.752424       0.710440
            616        293.667       1188.967       0.801929       0.799459
            617        152.000       1149.800       0.883239       0.799459
            618        220.333       1193.300       0.844137       0.799459
            619        291.000       1241.233       0.810081       0.799459
            620        352.000       1179.467       0.770155       0.799459
            621        391.333       1181.200       0.751145       0.799459
            622        352.000       1152.800       0.766082       0.799459
            623        408.667       1077.467       0.725013       0.799459
            624        315.000        923.833       0.745729       0.799459
            625        287.667        917.233       0.761253       0.799459
            626        215.667        910.767       0.808540       0.799459
            627        270.000        814.000       0.750923       0.710440
            628        288.333        724.833       0.715414       0.710440
            629        307.000        760.967       0.712538       0.710440
            630        289.000        837.433       0.743438       0.710440
            631        248.333        986.167       0.798839       0.799459
            632        245.667        950.767       0.794667       0.799459
            633        270.333        911.967       0.771350       0.799459
            634        250.000        778.667       0.756967       0.799459
            635        275.333        705.800       0.719372       0.799459
            636        227.333        726.933       0.761772       0.799459
            637        235.333        803.800       0.773529       0.799459
            638        196.667        871.333       0.815855       0.799459
            639        114.333        868.567       0.883678       0.909164
            640        122.333        991.100       0.890130       0.909164
            641         78.000       1130.867       0.935477       0.909164
            642        210.333       1038.300       0.831549       0.799459
            643        301.667        804.500       0.727286       0.710440
            644        388.000        836.867       0.683231       0.710440
            645        352.667       1208.067       0.774038       0.799459
            646        277.000       1429.300       0.837660       0.799459
            647        219.000       1258.767       0.851803       0.799459
            648        257.667       1026.567       0.799361       0.799459
            649        181.667       1030.500       0.850131       0.909164
            650        118.333       1113.500       0.903937       0.909164
            651         42.333       1128.767       0.963852       0.909164
            652         42.667       1194.733       0.965519       0.909164
            653         80.667       1215.933       0.937786       0.909164
            654         53.667       1330.300       0.961223       0.909164
            655        133.000       1222.033       0.901847       0.909164
            656        275.667       1138.100       0.805013       0.799459
            657        364.667       1132.867       0.756488       0.799459
            658        354.667       1190.533       0.770472       0.799459
            659        219.000       1286.767       0.854559       0.799459
            660        201.667       1133.167       0.848920       0.799459
            661        260.000       1170.000       0.818182       0.799459
            662        277.333       1109.600       0.800038       0.799459
            663        288.000        997.200       0.775910       0.799459
            664        287.000        799.300       0.735800       0.799459
            665        276.667        925.000       0.769764       0.799459
            666        292.667       1127.067       0.793858       0.799459
            667        340.000       1172.333       0.775182       0.799459
            668        403.667       1073.300       0.726692       0.799459
            669        367.667       1126.567       0.753943       0.799459
            670        252.333       1333.100       0.840843       0.799459
            671         91.333       1436.200       0.940209       0.909164
            672         69.333       1460.400       0.954676       0.909164
            673        128.667       1194.467       0.902756       0.909164
            674        245.333        897.467       0.785323       0.799459
            675        299.667        644.367       0.682568       0.710440
            676        305.333        714.467       0.700595       0.710440
            677        284.333        885.567       0.756959       0.799459
            678        256.333       1009.367       0.797477       0.799459
            679        267.667        952.233       0.780583       0.799459
            680        255.333        809.800       0.760280       0.799459
            681        223.333        687.000       0.754669       0.799459
            682         99.667        701.367       0.875577       0.909164
            683         78.667        847.800       0.915090       0.909164
            684        145.667        995.433       0.872345       0.909164
            685        288.667       1077.467       0.788698       0.799459
            686        417.333       1030.600       0.711773       0.710440
            687        379.000       1105.100       0.744626       0.710440
            688        305.333       1189.467       0.795736       0.799459
            689        178.667       1250.800       0.875012       0.909164
            690        116.333       1352.033       0.920774       0.909164
            691        156.333       1218.033       0.886251       0.909164
            692        204.000       1014.933       0.832641       0.799459
            693        361.333        745.200       0.673455       0.710440
            694        321.000        772.233       0.706376       0.710440
            695        296.667        949.000       0.761841       0.799459
            696        208.333       1022.167       0.830692       0.799459
            697        270.333       1135.967       0.807770       0.799459
            698        330.000       1272.667       0.794093       0.799459
            699        296.333       1380.367       0.823264       0.799459
            700        208.333       1290.500       0.861003       0.799459
            701        150.333       1119.300       0.881593       0.799459
            702        182.333        979.433       0.843055       0.799459
            703        244.000        934.600       0.792975       0.799459
            704        266.667       1015.333       0.791992       0.799459
            705        196.000       1119.067       0.850958       0.909164
            706         79.333       1111.400       0.933374       0.909164
            707         67.667       1245.900       0.948486       0.909164
            708         83.667       1144.967       0.931903       0.909164
            709        120.333       1071.967       0.899075       0.909164
            710        168.000        834.533       0.832425       0.799459
            711        191.000        856.567       0.817673       0.799459
            712        255.000       1042.833       0.803519       0.799459
            713        214.667        928.533       0.812223       0.799459
            714        196.667        825.333       0.807567       0.799459
            715        237.667        527.900       0.689555       0.710440
            716        266.333        459.700       0.633167       0.710440
            717        304.333        633.900       0.675632       0.710440
            718        288.000        927.533       0.763067       0.799459
            719        200.667       1279.267       0.864408       0.909164
            720         67.000       1368.967       0.953342       0.909164
            721          8.667       1317.133       0.993463       0.909164
            722         47.667       1159.567       0.960516       0.909164
            723        179.000        975.433       0.844946       0.799459
            724        223.333        900.667       0.801305       0.799459
            725        245.000        962.167       0.797045       0.799459
            726        208.000        981.200       0.825092       0.799459
            727        229.000        977.433       0.810184       0.799459
            728        288.000        934.867       0.764488       0.799459
            729        267.667        913.233       0.773337       0.799459
            730        203.000        935.033       0.821622       0.799459
            731        142.333       1016.100       0.877133       0.799459
            732        216.000       1033.400       0.827117       0.799459
            733        200.667        972.267       0.828919       0.799459
            734        155.333        975.133       0.862594       0.909164
            735        113.333       1012.000       0.899289       0.909164
            736        121.667       1075.500       0.898371       0.909164
            737        206.000        950.400       0.821861       0.799459
            738        365.000        852.500       0.700205       0.710440
            739        462.333        879.100       0.655344       0.710440
            740        444.333        979.900       0.688019       0.710440
            741        306.667       1105.667       0.782865       0.799459
            742        222.667       1103.067       0.832043       0.799459
            743        137.000       1075.967       0.887054       0.909164
            744        131.000       1041.567       0.888279       0.909164
            745         98.667        991.133       0.909464       0.909164
            746        162.667       1114.067       0.872592       0.909164
            747        250.667       1231.600       0.830890       0.799459
            748        356.000       1380.733       0.795017       0.799459
            749        425.667       1331.767       0.757791       0.799459
            750        334.667       1347.533       0.801054       0.799459
            751        262.000       1107.800       0.808731       0.799459
            752        186.667        896.667       0.827692       0.799459
            753        215.667        755.433       0.777915       0.799459
            754        251.333        968.867       0.794023       0.799459
            755        257.333       1015.267       0.797789       0.799459
            756        271.333        859.533       0.760066       0.799459
            757        244.000        682.933       0.736766       0.710440
            758        292.333        707.100       0.707501       0.710440
            759        315.000        816.500       0.721608       0.710440
            760        387.333       1017.600       0.724305       0.710440
            761        383.000       1216.700       0.760580       0.799459
            762        328.667       1395.467       0.809373       0.799459
            763        205.333       1186.467       0.852469       0.799459
            764        169.333        871.400       0.837294       0.799459
            765        192.333        637.100       0.768115       0.799459
            766        326.000        761.733       0.700294       0.710440
            767        338.667        922.133       0.731387       0.710440
            768        284.667        981.867       0.775239       0.799459
            769        213.333       1035.000       0.829105       0.799459
            770        253.333       1058.667       0.806911       0.799459
            771        315.000       1204.500       0.792695       0.799459
            772        362.667       1152.733       0.760679       0.799459
            773        338.333       1174.833       0.776407       0.799459
            774        323.000       1186.367       0.786003       0.799459
            775        317.000       1214.300       0.792986       0.799459
            776        285.333       1123.467       0.797464       0.799459
            777        221.667        957.167       0.811961       0.799459
            778        188.667       1049.800       0.847661       0.799459
            779        189.667       1113.033       0.854405       0.799459
            780        298.000       1234.867       0.805593       0.799459
            781        349.333       1179.400       0.771488       0.799459
            782        409.000       1116.100       0.731821       0.710440
            783        476.000       1002.067       0.677958       0.710440
            784        484.000        847.267       0.636436       0.710440
            785        498.000        809.200       0.619033       0.710440
            786        430.333        931.633       0.684035       0.710440
            787        291.333        983.867       0.771539       0.799459
            788        196.333       1081.700       0.846379       0.799459
            789        195.667       1022.433       0.839367       0.799459
            790        322.333       1042.767       0.763876       0.799459
            791        381.333       1060.533       0.735528       0.710440
            792        394.333        933.567       0.703040       0.710440
            793        374.000        876.267       0.700864       0.710440
            794        291.333        760.200       0.722944       0.710440
            795        224.333        924.567       0.804741       0.799459
            796        176.333        941.700       0.842283       0.799459
            797        250.333       1154.633       0.821823       0.799459
            798        332.000       1075.800       0.764171       0.799459
            799        380.000       1087.000       0.740968       0.710440
            800        381.667        965.500       0.716689       0.710440
            801        307.667        944.900       0.754371       0.710440
            802        238.333        986.500       0.805416       0.799459
            803         55.000       1010.833       0.948397       0.909164
            804        -75.333       1202.200       1.066852       0.909164
            805        -79.333       1278.600       1.066152       0.909164
            806         91.000       1300.233       0.934590       0.909164
            807        277.000       1190.967       0.811304       0.799459
            808        363.000       1115.033       0.754403       0.799459
            809        374.333       1201.900       0.762514       0.799459
            810        356.667       1214.667       0.773017       0.799459
            811        354.000       1242.933       0.778325       0.799459
            812        389.000       1290.100       0.768328       0.799459
            813        442.333       1309.100       0.747445       0.710440
            814        483.000       1154.700       0.705074       0.710440
            815        443.667        719.967       0.618723       0.710440
            816        359.333        427.067       0.543065       0.449046
            817        310.667        425.600       0.578051       0.449046
            818        362.333        529.100       0.593538       0.449046
            819        460.667        527.600       0.533864       0.449046
            820        585.333        433.133       0.425280       0.449046
            821        676.000        308.733       0.313520       0.179776
            822        704.000        180.933       0.204460       0.179776
            823        737.667        154.233       0.172927       0.179776
            824        668.000        399.200       0.374063       0.449046
            825        663.667        651.633       0.495426       0.449046
            826        571.667        738.833       0.563780       0.449046
            827        597.000        621.300       0.509973       0.449046
            828        491.000        569.567       0.537040       0.449046
            829        327.667        498.900       0.603581       0.449046
            830        134.333        423.233       0.759072       0.710440
            831        179.333        410.400       0.695908       0.710440
            832        343.000        480.033       0.583249       0.449046
            833        542.667        497.733       0.478406       0.449046
            834        581.333        444.200       0.433140       0.449046
            835        555.667        407.767       0.423243       0.449046
            836        496.333        367.033       0.425119       0.449046
            837        486.667        357.000       0.423153       0.449046
            838        473.333        307.333       0.393681       0.449046
            839        489.333        334.067       0.405716       0.449046
            840        480.000        387.333       0.446580       0.449046
            841        464.000        414.933       0.472087       0.449046
            842        521.000        435.900       0.455533       0.449046
            843        525.333        387.467       0.424481       0.449046
            844        615.000        360.167       0.369339       0.449046
            845        531.333        357.200       0.402011       0.449046
            846        399.667        303.367       0.431511       0.449046
            847        232.000        304.133       0.567272       0.449046
            848        293.000        361.700       0.552467       0.449046
            849        411.000        476.233       0.536762       0.449046
            850        480.667        607.933       0.558454       0.449046
            851        474.333        477.233       0.501524       0.449046
            852        508.333        346.500       0.405342       0.449046
            853        548.000        167.533       0.234138       0.449046
            854        605.333        292.800       0.326010       0.449046
            855        650.667        312.933       0.324754       0.449046
            856        628.333        324.167       0.340332       0.449046
            857        492.667        305.733       0.382933       0.449046
            858        447.000        399.300       0.471819       0.449046
            859        486.667        420.667       0.463630       0.449046
            860        550.000        416.000       0.430642       0.449046
            861        566.333        443.700       0.439292       0.449046
            862        645.000        476.500       0.424877       0.449046
            863        611.667        444.167       0.420679       0.449046
            864        528.000        390.533       0.425171       0.449046
            865        447.333        353.267       0.441252       0.449046
            866        533.667        323.633       0.377503       0.449046
            867        526.667        272.667       0.341118       0.449046
            868        487.333        300.933       0.381766       0.449046
            869        521.333        349.533       0.401363       0.449046
            870        658.333        451.500       0.406818       0.449046
            871        735.667        474.100       0.391894       0.449046
            872        659.333        400.067       0.377635       0.449046
            873        597.333        333.933       0.358580       0.449046
            874        526.333        328.033       0.383949       0.449046
            875        412.333        360.100       0.466189       0.449046
            876        368.667        400.467       0.520673       0.449046
            877        541.333        364.867       0.402634       0.449046
            878        581.667        348.500       0.374664       0.449046
            879        534.000        312.600       0.369242       0.449046
            880        451.333        286.533       0.388327       0.449046
            881        476.000        293.733       0.381604       0.449046
            882        513.667        300.300       0.368934       0.449046
            883        442.333        374.767       0.458655       0.449046
            884        371.333        441.533       0.543181       0.449046
            885        389.333        436.400       0.528500       0.449046
            886        425.000        392.833       0.480334       0.449046
            887        569.000        299.100       0.344546       0.449046
            888        588.667        265.800       0.311071       0.449046
            889        547.333        382.600       0.411427       0.449046
            890        395.000        476.167       0.546585       0.449046
            891        383.667        679.300       0.639060       0.449046
            892        402.667        721.733       0.641883       0.449046
            893        492.000        728.467       0.596876       0.449046
            894        479.000        596.433       0.554598       0.449046
            895        647.333        503.267       0.437395       0.449046
            896        710.667        628.933       0.469493       0.449046
            897        660.000        578.000       0.466882       0.449046
            898        440.667        483.600       0.523226       0.449046
            899        363.000        373.367       0.507039       0.449046
            900        489.667        380.033       0.436971       0.449046
            901        561.333        464.867       0.452998       0.449046
            902        540.667        344.933       0.389491       0.449046
            903        487.000        254.967       0.343636       0.449046
            904        440.000        166.667       0.274725       0.179776
            905        545.333        141.467       0.205979       0.179776
            906        691.333        293.867       0.298281       0.179776
            907        892.333        307.433       0.256244       0.179776
            908        914.333        368.567       0.287292       0.179776
            909        819.000        315.100       0.277841       0.179776
            910        675.000        294.833       0.304004       0.179776
            911        590.000        266.667       0.311284       0.179776
            912        543.333        223.333       0.291304       0.179776
            913        633.667        304.633       0.324665       0.449046
            914        705.000        427.500       0.377483       0.449046
            915        680.333        549.633       0.446868       0.449046
            916        577.667        553.233       0.489197       0.449046
            917        624.667        448.200       0.417759       0.449046
            918        597.667        437.567       0.422674       0.449046
            919        548.000        543.200       0.497801       0.449046
            920        524.333        720.233       0.578702       0.449046
            921        646.667        659.000       0.504723       0.449046
            922        684.667        581.867       0.459417       0.449046
            923        569.667        572.033       0.501036       0.449046
            924        509.667        617.367       0.547780       0.449046
            925        600.333        609.633       0.503843       0.449046
            926        640.667        470.933       0.423654       0.449046
            927        599.000        352.433       0.370424       0.449046
            928        537.000        237.300       0.306470       0.179776
            929        542.000        216.800       0.285714       0.179776
            930        587.333        269.933       0.314877       0.179776
            931        673.000        341.033       0.336314       0.179776
            932        707.333        325.267       0.314998       0.179776
            933        711.667        223.167       0.238723       0.179776
            934        685.333        147.467       0.177073       0.179776
            935        655.000        151.167       0.187513       0.179776
            936        695.000        125.500       0.152956       0.179776
            937        735.000         39.500       0.051001       0.179776
            938        819.000         24.767       0.029353       0.179776
            939        872.000         22.800       0.025481       0.179776
            940        980.333         62.633       0.060053       0.179776
            941        918.000         29.533       0.031169       0.179776
            942        808.667        145.800       0.152755       0.179776
            943        640.667        181.267       0.220537       0.179776
            944        570.667        169.933       0.229454       0.179776
            945        763.333        117.667       0.133560       0.179776
            946        771.667         75.500       0.089121       0.179776
            947        794.000         80.267       0.091810       0.179776
            948        687.667         94.567       0.120893       0.179776
            949        765.000        154.833       0.168328       0.179776
            950        885.333        184.133       0.172173       0.179776
            951        965.000         89.500       0.084874       0.179776
            952        835.333         87.133       0.094457       0.179776
            953        737.000        142.967       0.162468       0.179776
            954        605.000        229.167       0.274725       0.179776
            955        674.000        161.267       0.193072       0.179776
            956        882.667         72.400       0.075806       0.179776
            957        967.333         96.933       0.091080       0.179776
            958        869.000        153.100       0.149790       0.179776
            959        621.667        129.167       0.172031       0.179776
            960        545.333         78.133       0.125321       0.179776
            961        667.667        113.567       0.145368       0.179776
            962        701.000        183.900       0.207820       0.179776
            963        633.667        151.300       0.192747       0.179776
            964        627.667        170.900       0.214008       0.179776
            965        773.667        180.967       0.189567       0.179776
            966        907.000        201.300       0.181630       0.179776
            967        845.000        112.167       0.117186       0.179776
            968        831.667         60.167       0.067464       0.179776
            969        662.000         66.133       0.090826       0.179776
            970        573.667        120.967       0.174145       0.179776
            971        532.000        107.133       0.167623       0.179776
            972        711.000         95.233       0.118121       0.179776
            973        891.000          0.900       0.001009       0.179776
            974        811.000          4.567       0.005599       0.179776
            975        780.333         71.967       0.084438       0.179776
            976        776.333        166.033       0.176188       0.179776
            977        810.333        167.967       0.171692       0.179776
            978        792.000        153.800       0.162614       0.179776
            979        680.000        208.333       0.234522       0.179776
            980        625.000        331.167       0.346348       0.179776
            981        677.333        290.267       0.299986       0.179776
            982        580.667        233.933       0.287176       0.179776
            983        512.000        128.133       0.200167       0.179776
            984        345.667        181.767       0.344625       0.179776
            985        506.000        140.400       0.217203       0.179776
            986        601.000        130.567       0.178475       0.179776
            987        715.333        105.800       0.128846       0.179776
            988        722.000        202.800       0.219291       0.179776
            989        768.333        253.167       0.247838       0.179776
            990        815.667        266.100       0.245987       0.179776
            991        900.000         96.667       0.096990       0.179776
            992        801.667        -18.167      -0.023187       0.179776
