# Supplementary material for: The role of auxiliary domains in modulating CHD4 activity suggests mechanistic commonality between enzyme families
Source: Nat Commun. 2022 Dec 6;13:7524. doi: 10.1038/s41467-022-35002-0 (PMC9726900; doi:10.1038/s41467-022-35002-0)
Supplement: Supplementary file 6 — source data [file 41467_2022_35002_MOESM6_ESM.zip › smFRET_Source_data/figure_7A/A/CHD4(1-1230) 10uM ATP 200ms/6_PATH (5).dat]

              1        632.333       1667.433       0.725045       0.863055
              2        515.333       2838.800       0.846359       0.863055
              3        413.000       3213.367       0.886112       0.863055
              4        365.333       3046.800       0.892931       0.863055
              5        253.000       2484.700       0.907587       0.863055
              6        284.667       2146.200       0.882895       0.863055
              7        330.333       2031.300       0.860125       0.863055
              8        384.333       2181.567       0.850215       0.863055
              9        425.000       2237.500       0.840376       0.863055
             10        471.333       2246.533       0.826580       0.863055
             11        511.000       1887.900       0.786986       0.863055
             12        556.667       1782.667       0.762040       0.863055
             13        534.333       2020.567       0.790859       0.863055
             14        476.333       2194.700       0.821667       0.863055
             15        353.000       2221.367       0.862879       0.863055
             16        188.000       2076.867       0.916993       0.863055
             17        202.000       2057.133       0.910585       0.863055
             18        341.000       1939.900       0.850498       0.863055
             19        401.667       1880.833       0.824023       0.863055
             20        414.000       2147.933       0.838403       0.863055
             21        286.333       2283.033       0.888559       0.863055
             22        196.000       2299.733       0.921466       0.946728
             23         62.000       2303.800       0.973793       0.946728
             24         40.000       2530.000       0.984436       0.946728
             25         80.667       2523.267       0.969021       0.946728
             26        142.667       2316.400       0.941983       0.946728
             27        298.333       2024.833       0.871583       0.946728
             28        338.333       2079.167       0.860048       0.946728
             29        302.667       2086.067       0.873294       0.946728
             30        181.000       2313.900       0.927452       0.946728
             31         69.333       2090.733       0.967902       0.946728
             32         -8.000       1850.800       1.004341       0.946728
             33         -6.667       1715.000       1.003902       0.946728
             34         92.333       1907.767       0.953836       0.946728
             35        232.333       2186.767       0.903959       0.946728
             36        292.333       2241.767       0.884640       0.946728
             37        186.000       2224.067       0.922824       0.946728
             38         17.333       1955.267       0.991213       0.946728
             39        -40.333       1767.367       1.023354       0.946728
             40         31.000       1682.567       0.981909       0.946728
             41        108.667       1783.800       0.942579       0.946728
             42         25.667       1809.100       0.986011       0.946728
             43        -29.667       1937.633       1.015549       0.946728
             44          6.667       2118.333       0.996863       0.946728
             45        140.333       2309.300       0.942713       0.946728
             46        229.000       2200.767       0.905752       0.946728
             47        272.667       2036.067       0.881898       0.946728
             48        297.667       1962.233       0.868283       0.946728
             49        278.000       2313.200       0.892714       0.946728
             50        203.333       2714.667       0.930318       0.946728
             51         98.333       3022.833       0.968495       0.946728
             52         40.000       2835.667       0.986090       0.946728
             53          2.667       2482.067       0.998927       0.946728
             54         53.667       2062.967       0.974645       0.946728
             55        161.667       1730.500       0.914560       0.946728
             56        302.667       1593.400       0.840371       0.863055
             57        260.667       1468.600       0.849262       0.863055
             58        177.667       1599.900       0.900051       0.863055
             59         79.000       1699.100       0.955571       0.946728
             60         77.333       1966.600       0.962164       0.946728
             61        117.333       2060.933       0.946135       0.946728
             62        137.333       1925.267       0.933417       0.946728
             63        119.667       1796.367       0.937545       0.946728
             64         84.333       1851.567       0.956437       0.946728
             65         98.333       1836.167       0.949169       0.946728
             66        139.000       1815.100       0.928868       0.946728
             67        101.333       1587.867       0.940011       0.946728
             68         73.000       1627.700       0.957076       0.946728
             69         70.333       1485.633       0.954798       0.946728
             70        110.000       1653.667       0.937630       0.946728
             71        113.667       1826.967       0.941428       0.946728
             72        150.333       2022.300       0.930806       0.946728
             73        175.333       2166.133       0.925118       0.946728
             74        146.333       1938.367       0.929806       0.946728
             75         86.000       1685.733       0.951460       0.946728
             76         94.667       1358.200       0.934841       0.946728
             77        187.333       1394.600       0.881580       0.946728
             78        145.333       1601.467       0.916800       0.946728
             79        145.333       1761.133       0.923768       0.946728
             80         91.667       1852.833       0.952858       0.946728
             81        160.333       1834.967       0.919644       0.946728
             82        167.333       2062.600       0.924960       0.946728
             83        243.667       2140.967       0.897818       0.946728
             84        251.333       2262.533       0.900021       0.946728
             85        233.667       2135.300       0.901363       0.946728
             86        119.333       2118.400       0.946672       0.946728
             87         85.333       2113.467       0.961191       0.946728
             88         64.667       2020.867       0.968993       0.946728
             89         72.667       1981.400       0.964623       0.946728
             90         77.667       2026.233       0.963084       0.946728
             91        151.667       2233.167       0.936404       0.946728
             92        238.000       2195.867       0.902213       0.946728
             93        221.667       2168.500       0.907259       0.946728
             94        165.667       2101.433       0.926926       0.946728
             95        144.333       2165.233       0.937506       0.946728
             96        285.667       2059.433       0.878186       0.946728
             97        268.667       2104.467       0.886788       0.946728
             98        225.667       2293.100       0.910406       0.946728
             99        167.667       2381.900       0.934237       0.946728
            100         81.333       2126.200       0.963156       0.946728
            101         -8.333       2025.500       1.004131       0.946728
            102        -13.333       2010.667       1.006676       0.946728
            103         82.333       2092.767       0.962147       0.946728
            104        183.667       2104.967       0.919748       0.946728
            105        134.000       2199.600       0.942578       0.946728
            106        215.000       2207.500       0.911249       0.946728
            107        282.667       2151.067       0.883855       0.946728
            108        209.667       2135.367       0.910591       0.946728
            109         73.000       2131.367       0.966884       0.946728
            110        144.667       2182.533       0.937837       0.946728
            111        266.667       2067.333       0.885747       0.863055
            112        343.000       1998.700       0.853525       0.863055
            113        307.000       1890.300       0.860283       0.863055
            114        340.333       1914.967       0.849096       0.863055
            115        340.667       1881.267       0.846680       0.863055
            116        223.333       2007.333       0.899880       0.863055
            117        123.333       1940.667       0.940245       0.863055
            118        210.333       1879.967       0.899376       0.863055
            119        259.667       1518.367       0.853958       0.863055
            120        187.667       1318.900       0.875434       0.863055
            121        -11.000       1327.767       1.008354       0.946728
            122         -1.000       1453.767       1.000688       0.946728
            123        192.667       1553.067       0.889636       0.863055
            124        410.000       1614.000       0.797431       0.863055
            125        463.000       1861.033       0.800777       0.863055
            126        382.333       2021.100       0.840922       0.863055
            127        304.333       2101.900       0.873523       0.863055
            128        337.333       1871.267       0.847264       0.863055
            129        343.000       1853.367       0.843833       0.863055
            130        286.667       1856.000       0.866210       0.863055
            131        134.667       2009.867       0.937205       0.946728
            132         68.333       2009.500       0.967113       0.946728
            133          2.667       1912.733       0.998608       0.946728
            134         63.000       1836.367       0.966831       0.946728
            135        124.333       1694.233       0.931631       0.946728
            136        155.000       1769.833       0.919474       0.946728
            137        104.333       1892.567       0.947752       0.946728
            138         79.000       2109.100       0.963896       0.946728
            139        177.333       2215.267       0.925883       0.946728
            140        188.000       2271.867       0.923573       0.946728
            141        154.000       2120.933       0.932306       0.946728
            142        159.000       1986.433       0.925889       0.946728
            143        226.333       1901.033       0.893609       0.946728
            144        324.333       1991.900       0.859974       0.946728
            145        187.333       2159.267       0.920168       0.946728
            146         99.333       2327.733       0.959073       0.946728
            147        -11.667       2494.833       1.004698       0.946728
            148         94.333       2378.567       0.961853       0.946728
            149        221.000       1977.233       0.899465       0.946728
            150        240.667       1713.600       0.876851       0.946728
            151        148.667       1674.800       0.918470       0.946728
            152        -19.333       1871.933       1.010436       0.946728
            153        -16.667       1883.667       1.008927       0.946728
            154         21.000       2094.900       0.990075       0.946728
            155         50.667       2093.600       0.976371       0.946728
            156        -27.667       2082.767       1.013462       0.946728
            157          8.333       2015.500       0.995882       0.946728
            158         27.333       2161.600       0.987513       0.946728
            159         38.000       2264.200       0.983494       0.946728
            160        -27.000       2148.033       1.012730       0.946728
            161         41.667       2055.167       0.980129       0.946728
            162         34.667       2040.533       0.983295       0.946728
            163         86.667       2048.000       0.959400       0.946728
            164         66.667       2206.333       0.970670       0.946728
            165        101.667       2175.500       0.955354       0.946728
            166         35.333       2193.133       0.984145       0.946728
            167        -36.333       2027.633       1.018246       0.946728
            168        -30.333       2205.700       1.013944       0.946728
            169         18.000       2273.867       0.992146       0.946728
            170         81.333       2174.200       0.963941       0.946728
            171        105.000       2076.500       0.951868       0.946728
            172        150.333       2067.300       0.932210       0.946728
            173        252.000       1916.467       0.883789       0.946728
            174        213.333       1901.333       0.899117       0.946728
            175        182.333       1942.433       0.914187       0.946728
            176         85.000       2019.833       0.959617       0.946728
            177        178.000       1880.200       0.913517       0.946728
            178        159.000       1958.433       0.924909       0.946728
            179        134.000       2364.267       0.946363       0.946728
            180        120.000       2637.333       0.956480       0.946728
            181         75.000       2535.500       0.971270       0.946728
            182        141.667       2330.833       0.942703       0.946728
            183        183.667       2252.633       0.924612       0.946728
            184        285.333       2090.467       0.879900       0.946728
            185        246.667       1973.000       0.888872       0.946728
            186        186.333       1780.700       0.905272       0.946728
            187         96.667       1686.000       0.945774       0.946728
            188         34.667       1644.867       0.979359       0.946728
            189         76.333       1749.700       0.958197       0.946728
            190        154.333       2140.900       0.932759       0.946728
            191        166.667       2065.667       0.925340       0.946728
            192        157.000       1865.967       0.922391       0.946728
            193        305.000       1627.167       0.842146       0.863055
            194        314.333       1886.233       0.857158       0.863055
            195        284.667       2144.200       0.882799       0.863055
            196        102.333       2089.100       0.953303       0.946728
            197         79.333       1986.400       0.961596       0.946728
            198        133.000       2108.033       0.940652       0.946728
            199        269.333       2250.067       0.893096       0.946728
            200        335.667       2162.767       0.865649       0.946728
            201        336.667       1972.333       0.854194       0.946728
            202        178.000       2170.200       0.924197       0.946728
            203         89.333       2476.067       0.965178       0.946728
            204        105.667       2372.100       0.957354       0.946728
            205        146.000       2163.067       0.936771       0.946728
            206        129.333       2082.733       0.941533       0.946728
            207        112.333       2458.767       0.956309       0.946728
            208        173.667       2458.300       0.934016       0.946728
            209        508.333       2223.833       0.813945       0.863055
            210        664.333       1906.900       0.741629       0.863055
            211        551.000       1861.233       0.771581       0.863055
            212        261.667       2108.833       0.889615       0.863055
            213         99.667       2367.033       0.959595       0.863055
            214        249.000       2398.767       0.905958       0.863055
            215        331.667       2140.500       0.865840       0.863055
            216        327.000       2071.300       0.863653       0.863055
            217        162.333       2089.100       0.927898       0.946728
            218         27.000       2334.300       0.988566       0.946728
            219         93.333       2258.000       0.960306       0.946728
            220        179.333       2044.067       0.919343       0.946728
            221        352.667       1782.400       0.834822       0.863055
            222        287.667       1599.567       0.847572       0.863055
            223        274.000       1753.933       0.864887       0.863055
            224        169.667       1976.367       0.920939       0.946728
            225         94.333       2099.233       0.956995       0.946728
            226        -19.667       2241.633       1.008851       0.946728
            227        -57.000       2380.367       1.024533       0.946728
            228         39.000       2562.100       0.985006       0.946728
            229        225.000       2527.833       0.918266       0.946728
            230        269.000       2142.433       0.888448       0.946728
            231        177.333       1945.267       0.916455       0.946728
            232         85.333       2029.133       0.959643       0.946728
            233         34.333       2169.567       0.984422       0.946728
            234        -26.667       2042.667       1.013228       0.946728
            235        -34.000       1719.733       1.020169       0.946728
            236          1.000       1528.900       0.999346       0.946728
            237        113.333       1584.333       0.933242       0.946728
            238        210.333       1723.633       0.891243       0.946728
            239        141.333       1984.533       0.933517       0.946728
            240         83.667       2033.300       0.960478       0.946728
            241        118.000       2097.200       0.946732       0.946728
            242        263.667       2053.633       0.886218       0.863055
            243        356.333       1872.367       0.840116       0.863055
            244        288.667       1754.467       0.858714       0.863055
            245        248.667       2052.467       0.891937       0.863055
            246        252.000       2261.133       0.899727       0.863055
            247        400.333       2087.967       0.839114       0.863055
            248        452.667       1693.400       0.789071       0.863055
            249        413.333       1472.000       0.780764       0.863055
            250        280.333       1656.633       0.855272       0.863055
            251        268.333       1747.833       0.866909       0.863055
            252        254.000       1820.267       0.877547       0.863055
            253        170.333       1882.633       0.917031       0.946728
            254         93.667       1832.967       0.951383       0.946728
            255         56.000       1993.400       0.972675       0.946728
            256        117.667       2055.900       0.945865       0.946728
            257        273.000       2231.367       0.890990       0.946728
            258        365.333       2353.800       0.865643       0.946728
            259        325.667       2161.767       0.869075       0.946728
            260        145.667       1904.767       0.928958       0.946728
            261         30.667       1918.933       0.984270       0.946728
            262          2.333       2111.433       0.998896       0.946728
            263         41.667       2138.500       0.980888       0.946728
            264         60.667       1956.267       0.969921       0.946728
            265         63.000       1857.367       0.967194       0.946728
            266        116.333       1715.367       0.936489       0.946728
            267        215.000       1422.167       0.868676       0.863055
            268        289.000       1090.433       0.790494       0.863055
            269        270.667       1126.600       0.806288       0.863055
            270        307.667       1224.567       0.799204       0.863055
            271        477.667       1515.900       0.760396       0.863055
            272        571.333       1831.200       0.762195       0.863055
            273        533.667       2069.300       0.794978       0.863055
            274        363.000       2003.033       0.846579       0.863055
            275        352.000       1710.467       0.829331       0.863055
            276        292.333       1564.100       0.842530       0.863055
            277        219.333       1609.733       0.880085       0.863055
            278        213.000       1778.700       0.893056       0.863055
            279        305.000       1904.833       0.861981       0.863055
            280        343.667       1935.633       0.849223       0.863055
            281        251.667       1681.833       0.869839       0.863055
            282        144.000       1316.600       0.901410       0.946728
            283        120.333       1152.300       0.905445       0.946728
            284         84.667       1362.533       0.941496       0.946728
            285        132.000       1674.800       0.926943       0.946728
            286        167.000       1824.967       0.916163       0.946728
            287        202.333       1921.767       0.904744       0.946728
            288        159.333       2115.067       0.929945       0.946728
            289         70.333       2223.967       0.969344       0.946728
            290         28.667       2357.133       0.987984       0.946728
            291        -87.000       2164.033       1.041887       0.946728
            292       -145.333       2012.200       1.077849       0.946728
            293       -159.333       1834.600       1.095109       0.946728
            294         36.667       1771.667       0.979724       0.946728
            295        219.000       1799.767       0.891518       0.946728
            296        306.667       1755.000       0.851253       0.946728
            297        180.333       1828.300       0.910221       0.946728
            298         81.333       1896.867       0.958885       0.946728
            299         40.667       2027.267       0.980335       0.946728
            300        159.333       2101.400       0.929521       0.946728
            301        252.667       2093.067       0.892287       0.946728
            302        278.333       2209.500       0.888122       0.946728
            303        226.667       2281.667       0.909635       0.946728
            304        205.333       2336.800       0.919228       0.946728
            305        192.667       2067.733       0.914764       0.946728
            306        218.667       1877.133       0.895664       0.946728
            307        166.667       1925.000       0.920319       0.946728
            308        129.333       2226.400       0.945098       0.946728
            309         97.667       2429.900       0.961359       0.946728
            310        162.000       2423.467       0.937342       0.946728
            311        236.667       2085.000       0.898062       0.863055
            312        275.000       1748.500       0.864097       0.863055
            313        265.667       1609.433       0.858319       0.863055
            314        241.333       1655.867       0.872795       0.863055
            315        264.667       1823.533       0.873256       0.863055
            316        201.667       1517.500       0.882695       0.863055
            317        155.667       1157.100       0.881421       0.863055
            318        148.333        913.833       0.860348       0.863055
            319        191.000        997.567       0.839302       0.863055
            320        265.333       1390.800       0.839787       0.863055
            321        269.667       1722.700       0.864650       0.863055
            322        274.333       2155.233       0.887085       0.863055
            323        188.000       2371.533       0.926549       0.946728
            324         84.667       2355.533       0.965303       0.946728
            325        139.333       2102.400       0.937846       0.946728
            326        205.333       1982.800       0.906161       0.946728
            327        290.333       1963.967       0.871209       0.863055
            328        322.333       2070.433       0.865288       0.863055
            329        336.000       2245.400       0.869838       0.863055
            330        359.333       2395.733       0.869574       0.863055
            331        342.667       2401.067       0.875109       0.863055
            332        327.333       1986.267       0.858518       0.863055
            333        258.333       1697.500       0.867916       0.863055
            334        172.000       1627.467       0.904416       0.946728
            335        102.000       1657.467       0.942028       0.946728
            336         60.000       2012.000       0.971042       0.946728
            337         76.000       2086.067       0.964848       0.946728
            338        135.667       2111.100       0.939617       0.946728
            339        212.000       1880.467       0.898684       0.946728
            340        152.333       1784.767       0.921360       0.946728
            341         84.667       1895.867       0.957251       0.946728
            342        171.333       1990.200       0.920735       0.946728
            343        288.667       2139.133       0.881099       0.946728
            344        396.667       2194.000       0.846886       0.946728
            345        257.000       2009.300       0.886599       0.946728
            346        173.000       1944.367       0.918295       0.946728
            347        131.000       1985.233       0.938098       0.946728
            348         99.333       2184.067       0.956498       0.946728
            349         74.000       2196.267       0.967405       0.946728
            350         54.667       2005.533       0.973465       0.946728
            351         80.667       1996.600       0.961167       0.946728
            352         43.333       2033.000       0.979130       0.946728
            353         33.000       2209.033       0.985281       0.946728
            354        115.333       2145.800       0.948993       0.946728
            355        208.333       2246.500       0.915133       0.946728
            356        237.000       2276.967       0.905727       0.946728
            357        232.000       2223.800       0.905530       0.946728
            358        182.333       1922.433       0.913371       0.946728
            359        124.667       1799.200       0.935200       0.946728
            360        -47.667       1922.100       1.025430       0.946728
            361        -61.000       1994.433       1.031550       0.946728
            362         11.667       1887.167       0.993856       0.946728
            363        170.333       1970.300       0.920429       0.946728
            364        184.333       2119.567       0.919991       0.946728
            365         65.000       2146.167       0.970604       0.946728
            366        -19.333       1942.933       1.010051       0.946728
            367         40.333       1797.633       0.978055       0.946728
            368         64.000       1778.933       0.965273       0.946728
            369         98.667       1593.467       0.941691       0.946728
            370         38.000       1784.533       0.979150       0.946728
            371        -24.333       1887.100       1.013063       0.946728
            372       -147.333       2188.400       1.072184       0.946728
            373        -93.000       2106.300       1.046193       0.946728
            374         31.333       2103.867       0.985325       0.946728
            375        167.667       1990.900       0.922325       0.946728
            376         44.000       1771.267       0.975761       0.946728
            377          4.000       1494.933       0.997331       0.946728
            378         26.333       1483.033       0.982553       0.946728
            379        134.333       1679.900       0.925956       0.946728
            380        192.333       1842.100       0.905461       0.946728
            381        151.333       1896.533       0.926102       0.946728
            382        139.000       1894.433       0.931643       0.946728
            383        100.667       1990.600       0.951863       0.946728
            384        135.000       1926.833       0.934524       0.946728
            385        204.000       1953.267       0.905436       0.946728
            386        175.667       2008.767       0.919583       0.946728
            387        127.000       2171.967       0.944758       0.946728
            388         48.667       2170.800       0.978073       0.946728
            389        152.333       2186.433       0.934866       0.946728
            390        205.333       2153.133       0.912938       0.946728
            391        236.000       2062.400       0.897320       0.946728
            392        195.667       1995.100       0.910686       0.946728
            393        176.333       1917.700       0.915792       0.946728
            394        111.333       2050.867       0.948509       0.946728
            395        103.333       2142.333       0.953985       0.946728
            396        170.667       2061.267       0.923534       0.946728
            397        213.667       1840.300       0.895974       0.946728
            398        111.000       1659.567       0.937308       0.946728
            399          5.333       1713.133       0.996896       0.946728
            400          4.000       1875.600       0.997872       0.946728
            401         54.333       2019.900       0.973806       0.946728
            402         51.333       2014.200       0.975148       0.946728
            403         27.000       2100.967       0.987312       0.946728
            404          9.000       2034.100       0.995595       0.946728
            405         36.000       2113.400       0.983251       0.946728
            406         41.667       2191.833       0.981345       0.946728
            407         14.667       2182.533       0.993325       0.946728
            408        -44.333       2134.100       1.021214       0.946728
            409          3.000       2110.033       0.998580       0.946728
            410         82.000       2148.133       0.963231       0.946728
            411        141.000       2183.900       0.939352       0.946728
            412         88.333       2256.167       0.962323       0.946728
            413        131.000       2233.233       0.944591       0.946728
            414        135.667       2089.100       0.939020       0.946728
            415        228.667       1832.467       0.889058       0.946728
            416        174.333       1861.233       0.914356       0.946728
            417        130.333       1977.967       0.938181       0.946728
            418          1.333       2103.200       0.999366       0.946728
            419        -30.000       2141.667       1.014207       0.946728
            420        -28.333       2062.167       1.013931       0.946728
            421         44.000       1995.267       0.978424       0.946728
            422         76.333       2129.033       0.965387       0.946728
            423        102.333       2341.100       0.958119       0.946728
            424         76.667       2284.000       0.967523       0.946728
            425         95.333       2134.133       0.957239       0.946728
            426        129.000       2375.767       0.948498       0.946728
            427        114.000       2338.933       0.953525       0.946728
            428         91.667       2190.833       0.959839       0.946728
            429         96.000       1845.400       0.950551       0.946728
            430        136.667       1808.000       0.929722       0.946728
            431        208.000       2120.533       0.910673       0.946728
            432        211.333       2015.200       0.905084       0.946728
            433        140.667       1882.600       0.930475       0.946728
            434         78.333       1479.500       0.949716       0.946728
            435         40.667       1452.267       0.972761       0.946728
            436        159.000       1590.433       0.909113       0.946728
            437        191.000       1747.233       0.901457       0.946728
            438        155.000       1886.167       0.924063       0.946728
            439         55.000       2005.167       0.973303       0.946728
            440        137.667       1875.900       0.931630       0.946728
            441        217.333       1622.267       0.881858       0.863055
            442        340.667       1579.933       0.822625       0.863055
            443        229.000       1659.767       0.878757       0.863055
            444        233.667       1786.967       0.884360       0.863055
            445        148.333       1755.167       0.922073       0.946728
            446        135.667       1933.433       0.934432       0.946728
            447         66.667       1891.667       0.965957       0.946728
            448        -95.667       2145.233       1.046677       0.946728
            449       -204.667       2138.467       1.105837       0.946728
            450       -169.333       2254.933       1.081192       0.946728
            451         70.667       1995.933       0.965805       0.946728
            452        203.333       1822.333       0.899622       0.946728
            453        210.000       1769.333       0.893904       0.946728
            454        139.000       1828.767       0.929362       0.946728
            455        155.333       1840.133       0.922157       0.946728
            456         93.000       1755.700       0.949694       0.946728
            457        155.333       1504.467       0.906414       0.946728
            458        150.000       1424.333       0.904722       0.946728
            459        163.000       1522.367       0.903285       0.946728
            460        119.000       1849.433       0.939546       0.946728
            461        145.000       2167.833       0.937306       0.946728
            462        154.667       2260.867       0.935970       0.946728
            463        152.667       2162.400       0.934055       0.946728
            464        224.000       1982.933       0.898502       0.946728
            465        202.667       1904.067       0.903801       0.946728
            466        127.333       1891.267       0.936920       0.946728
            467         36.667       2148.667       0.983221       0.946728
            468        149.667       2245.367       0.937510       0.946728
            469        250.000       2252.000       0.900080       0.946728
            470        308.000       2000.533       0.866582       0.946728
            471        189.000       1900.767       0.909559       0.946728
            472         89.000       1925.100       0.955812       0.946728
            473         34.667       1955.867       0.982584       0.946728
            474         83.000       2050.367       0.961094       0.946728
            475        137.667       2086.567       0.938106       0.946728
            476        241.333       1889.867       0.886762       0.863055
            477        304.667       1747.867       0.851566       0.863055
            478        322.333       1654.100       0.836912       0.863055
            479        200.667       1720.600       0.895555       0.863055
            480        140.000       1679.667       0.923063       0.946728
            481        113.000       1558.700       0.932404       0.946728
            482         94.333       1668.567       0.946490       0.946728
            483         93.667       1718.300       0.948307       0.946728
            484        151.333       1881.533       0.925557       0.946728
            485        273.667       1848.300       0.871032       0.863055
            486        371.333       2003.200       0.843618       0.863055
            487        340.000       2047.333       0.857582       0.863055
            488        197.333       2289.267       0.920641       0.863055
            489        142.000       2180.467       0.938858       0.863055
            490        224.333       2007.567       0.899488       0.863055
            491        285.333       1683.133       0.855048       0.863055
            492        223.667       1684.967       0.882813       0.863055
            493         99.333       1760.400       0.946587       0.863055
            494        131.667       1711.500       0.928565       0.863055
            495        228.667       1497.800       0.867552       0.863055
            496        194.333       1223.567       0.862943       0.863055
            497        164.333       1253.567       0.884101       0.863055
            498         83.333       1295.000       0.939541       0.946728
            499        144.000       1481.933       0.911435       0.946728
            500        150.000       1616.333       0.915078       0.946728
            501        158.667       1731.467       0.916055       0.946728
            502        191.000       1770.900       0.902645       0.946728
            503        261.667       1688.500       0.865823       0.946728
            504        256.333       1737.700       0.871450       0.946728
            505        200.667       1971.600       0.907623       0.946728
            506         34.000       2103.600       0.984094       0.946728
            507        111.333       2233.533       0.952520       0.946728
            508        155.667       2035.433       0.928955       0.946728
            509        160.667       1955.600       0.924080       0.946728
            510          2.333       2025.433       0.998849       0.946728
            511        -40.333       2247.700       1.018272       0.946728
            512        -10.667       2420.400       1.004426       0.946728
            513         30.333       2225.633       0.986554       0.946728
            514          6.000       2077.400       0.997120       0.946728
            515        -76.000       1966.267       1.040206       0.946728
            516       -131.333       2180.800       1.064082       0.946728
            517       -165.333       2361.867       1.075270       0.946728
            518        -69.667       2374.633       1.030225       0.946728
            519        -45.000       2157.167       1.021305       0.946728
            520         -9.000       1933.900       1.004676       0.946728
            521        153.667       1802.633       0.921450       0.946728
            522        229.333       1889.400       0.891759       0.946728
            523        278.667       1714.133       0.860163       0.946728
            524        148.333       1610.833       0.915680       0.946728
            525        207.333       1691.600       0.890816       0.946728
            526        228.333       2145.833       0.903826       0.946728
            527        151.333       2318.533       0.938728       0.946728
            528        111.333       2226.200       0.952371       0.946728
            529        124.333       2096.900       0.944025       0.946728
            530        156.667       2299.000       0.936202       0.946728
            531        117.000       2429.633       0.954057       0.946728
            532        127.667       2204.900       0.945268       0.946728
            533        156.000       1855.067       0.922429       0.946728
            534        207.000       1698.967       0.891394       0.946728
            535        114.333       1729.567       0.937994       0.946728
            536        111.333       1889.867       0.944367       0.946728
            537        187.333       1967.267       0.913054       0.946728
            538        351.333       1971.200       0.848728       0.863055
            539        358.333       1915.167       0.842387       0.863055
            540        285.000       1840.500       0.865914       0.863055
            541        352.000       1969.800       0.848393       0.863055
            542        363.667       2183.300       0.857216       0.863055
            543        266.667       2331.000       0.897344       0.863055
            544         58.000       2166.200       0.973923       0.946728
            545          5.667       1978.433       0.997144       0.946728
            546         51.667       1830.167       0.972545       0.946728
            547        202.000       1912.467       0.904468       0.946728
            548        362.333       1937.767       0.842471       0.863055
            549        392.333       2043.767       0.838950       0.863055
            550        169.333       2181.400       0.927966       0.946728
            551         -9.000       2369.900       1.003812       0.946728
            552        -38.333       2438.167       1.015973       0.946728
            553         19.333       2360.733       0.991877       0.946728
            554        166.667       2105.333       0.926643       0.946728
            555        251.333       1982.867       0.887506       0.946728
            556        335.333       2203.133       0.867899       0.946728
            557        272.667       2427.733       0.899027       0.946728
            558        231.000       2339.900       0.910148       0.946728
            559        189.667       2141.700       0.918646       0.946728
            560        183.000       2064.367       0.918571       0.946728
            561        205.000       2075.500       0.910107       0.946728
            562        261.333       1726.867       0.868558       0.863055
            563        276.667       1475.667       0.842115       0.863055
            564        219.333       1328.733       0.858318       0.863055
            565        115.667       1373.100       0.922307       0.946728
            566         80.667       1454.933       0.947469       0.946728
            567        180.000       1690.000       0.903743       0.946728
            568        208.333       2126.833       0.910784       0.946728
            569        174.333       2091.900       0.923074       0.946728
            570        120.000       1810.000       0.937824       0.946728
            571        325.333       1216.467       0.788991       0.863055
            572        686.667        867.667       0.558224       0.447226
            573       1015.667        648.767       0.389782       0.348202
            574       1124.000        576.600       0.339057       0.348202
            575       1015.333        616.133       0.377656       0.348202
            576       1220.333        542.633       0.307796       0.348202
            577       1382.667        577.733       0.294702       0.242413
            578       1613.667        485.300       0.231209       0.242413
            579       1279.000        450.767       0.260594       0.242413
            580       1188.333        336.167       0.220509       0.242413
            581        927.667        351.233       0.274637       0.242413
            582        761.000        424.567       0.358113       0.348202
            583        562.000        481.467       0.461411       0.447226
            584        786.667        533.667       0.404191       0.447226
            585       1010.333        519.300       0.339493       0.348202
            586       1090.333        543.300       0.332572       0.348202
            587        849.000        488.433       0.365202       0.348202
            588        686.667        540.333       0.440369       0.447226
            589        657.000        480.633       0.422485       0.447226
            590        764.333        465.900       0.378709       0.348202
            591        943.333        353.333       0.272494       0.242413
            592        954.667        349.867       0.268193       0.242413
            593        820.667        461.600       0.359988       0.348202
            594        637.667        539.233       0.458181       0.447226
            595        795.333        526.133       0.398143       0.447226
            596        890.000        450.000       0.335821       0.348202
            597        959.667        439.700       0.314214       0.348202
            598        913.333        669.000       0.422793       0.447226
            599        980.667        719.600       0.423228       0.447226
            600        992.000        753.467       0.431671       0.447226
            601        855.333        736.467       0.462663       0.447226
            602        721.000        755.567       0.511705       0.447226
            603        887.000        654.300       0.424512       0.447226
            604       1044.333        453.900       0.302957       0.348202
            605       1142.667        330.067       0.224118       0.242413
            606       1014.333        266.567       0.208109       0.242413
            607        930.667        427.267       0.314645       0.348202
            608        818.000        507.533       0.382890       0.348202
            609        712.000        604.133       0.459021       0.447226
            610        760.667        565.267       0.426316       0.447226
            611        928.667        539.133       0.367307       0.348202
            612       1081.333        474.533       0.304996       0.348202
            613        927.000        369.633       0.285072       0.348202
            614        948.667        383.133       0.287681       0.348202
            615        949.333        502.733       0.346219       0.348202
            616        985.333        495.133       0.334444       0.348202
            617        840.667        536.267       0.389465       0.348202
            618        853.000        455.700       0.348208       0.348202
            619        997.000        495.967       0.332202       0.348202
            620       1191.000        427.567       0.264164       0.242413
            621       1398.000        415.533       0.229129       0.242413
            622       1542.333        472.100       0.234359       0.242413
            623       1313.333        598.000       0.312871       0.348202
            624        959.667        606.367       0.387199       0.348202
            625        678.667        523.800       0.435605       0.447226
            626        817.333        363.267       0.307697       0.348202
            627        895.667        360.100       0.286757       0.348202
            628        858.667        355.800       0.292968       0.348202
            629        730.667        365.267       0.333293       0.348202
            630        656.667        327.000       0.332430       0.348202
            631        643.667        357.300       0.356955       0.348202
            632        675.333        383.467       0.362171       0.348202
            633        890.333        347.300       0.280616       0.348202
            634       1077.333        455.933       0.297361       0.348202
            635       1218.333        496.167       0.289394       0.348202
            636       1112.000        515.133       0.316590       0.348202
            637        986.333        476.367       0.325676       0.348202
            638        982.000        612.800       0.384249       0.348202
            639       1035.333        787.133       0.431905       0.447226
            640       1003.000        710.367       0.414603       0.447226
            641        990.667        485.933       0.329089       0.348202
            642       1011.333        358.200       0.261549       0.242413
            643       1083.667        301.300       0.217550       0.242413
            644        948.333        514.833       0.351862       0.348202
            645        860.667        725.933       0.457540       0.447226
            646        909.000        843.767       0.481391       0.447226
            647        988.000        774.867       0.439549       0.447226
            648        949.000        490.767       0.340865       0.348202
            649        983.000        387.700       0.282848       0.348202
            650        824.333        519.567       0.386611       0.348202
            651        756.333        666.033       0.468257       0.447226
            652        634.667        733.533       0.536130       0.447226
            653        822.000        486.467       0.371784       0.348202
            654        897.333        392.933       0.304537       0.348202
            655        900.333        426.300       0.321340       0.348202
            656        976.333        556.700       0.363136       0.348202
            657       1135.000        594.167       0.343614       0.348202
            658       1239.667        583.033       0.319873       0.348202
            659       1228.000        566.533       0.315700       0.348202
            660       1231.667        614.167       0.332731       0.348202
            661       1167.667        561.900       0.324879       0.348202
            662        949.000        539.100       0.362274       0.348202
            663        699.667        562.033       0.445457       0.447226
            664        595.000        620.167       0.510355       0.447226
            665        722.333        589.433       0.449343       0.447226
            666       1062.667        426.733       0.286514       0.348202
            667       1142.667        328.400       0.223239       0.242413
            668       1125.000        405.167       0.264786       0.242413
            669        953.000        505.033       0.346380       0.348202
            670        984.667        567.533       0.365632       0.348202
            671        873.000        569.367       0.394745       0.348202
            672        737.333        661.267       0.472806       0.447226
            673        787.000        733.300       0.482339       0.447226
            674        838.000        681.200       0.448394       0.447226
            675        791.333        572.867       0.419929       0.447226
            676        795.667        423.433       0.347333       0.348202
            677        906.667        437.000       0.325229       0.348202
            678       1012.333        522.767       0.340542       0.348202
            679        817.667        646.233       0.441446       0.447226
            680        799.000        693.433       0.464633       0.447226
            681        864.667        780.867       0.474537       0.447226
            682        999.667        978.700       0.494701       0.447226
            683        914.000       1069.933       0.539299       0.447226
            684        832.000       1018.133       0.550303       0.447226
            685        783.000        807.367       0.507661       0.447226
            686        818.333        673.500       0.451458       0.447226
            687        913.667        563.967       0.381669       0.348202
            688        922.667        525.067       0.362682       0.348202
            689        914.667        462.533       0.335851       0.348202
            690        816.333        464.033       0.362422       0.348202
            691        754.000        505.267       0.401239       0.447226
            692        672.667        523.067       0.437444       0.447226
            693        680.667        520.600       0.433376       0.447226
            694        814.333        520.900       0.390119       0.348202
            695       1063.333        558.000       0.344161       0.348202
            696       1236.000        568.400       0.315008       0.348202
            697       1187.000        591.300       0.332509       0.348202
            698       1081.667        617.833       0.363538       0.348202
            699       1093.333        628.667       0.365079       0.348202
            700       1121.667        475.833       0.297861       0.242413
            701       1090.000        401.333       0.269110       0.242413
            702        971.000        307.233       0.240358       0.242413
            703       1032.667        346.400       0.251184       0.242413
            704        997.000        351.300       0.260550       0.242413
            705        955.667        475.433       0.332215       0.242413
            706        962.333        362.767       0.273766       0.242413
            707        997.000        253.633       0.202804       0.242413
            708       1100.333        258.300       0.190118       0.242413
            709        914.333        415.567       0.312480       0.348202
            710        853.000        444.033       0.342345       0.348202
            711        903.333        293.333       0.245125       0.242413
            712       1050.333        361.633       0.256120       0.242413
            713       1175.000        506.500       0.301219       0.348202
            714       1089.667        783.700       0.418338       0.447226
            715       1148.667        846.133       0.424170       0.447226
            716       1067.333        824.933       0.435950       0.447226
            717        951.667        706.500       0.426073       0.447226
            718        861.000        825.567       0.489495       0.447226
            719        996.333        792.700       0.443088       0.447226
            720       1000.667        739.600       0.424992       0.447226
            721        867.667        590.900       0.405124       0.447226
            722        941.333        557.200       0.371830       0.348202
            723       1101.333        486.867       0.306552       0.348202
            724       1289.000        411.100       0.241809       0.242413
            725       1167.667        403.900       0.257005       0.242413
            726       1001.333        459.200       0.314406       0.348202
            727        813.000        434.367       0.348227       0.348202
            728        678.333        507.167       0.427808       0.447226
            729        702.667        562.067       0.444415       0.447226
            730        807.000        585.300       0.420384       0.447226
            731        903.000        655.033       0.420423       0.447226
            732        958.333        653.167       0.405316       0.447226
            733       1070.000        566.333       0.346099       0.348202
            734       1266.667        441.000       0.258247       0.242413
            735       1302.000        393.133       0.231919       0.242413
            736       1260.333        474.300       0.273430       0.348202
            737       1010.000        756.000       0.428086       0.447226
            738        888.667        932.467       0.512025       0.447226
            739        822.333        972.767       0.541901       0.447226
            740        826.333        857.700       0.509313       0.447226
            741        890.667        698.933       0.439691       0.447226
            742       1004.667        605.533       0.376061       0.348202
            743       1065.333        445.133       0.294699       0.242413
            744       1115.000        405.500       0.266689       0.242413
            745       1216.667        430.000       0.261134       0.242413
            746       1256.000        378.400       0.231522       0.242413
            747       1302.333        456.100       0.259379       0.242413
            748       1237.667        480.233       0.279547       0.242413
            749       1246.333        675.033       0.351330       0.348202
            750       1172.333        673.767       0.364968       0.348202
            751       1198.667        618.467       0.340353       0.348202
            752       1361.000        531.233       0.280744       0.242413
            753       1488.667        528.800       0.262111       0.242413
            754       1427.000        649.967       0.312940       0.348202
            755       1138.000        601.867       0.345927       0.348202
            756        963.000        609.700       0.387677       0.348202
            757        962.667        591.400       0.380550       0.348202
            758        941.000        648.567       0.408015       0.348202
            759        965.333        624.800       0.392923       0.348202
            760       1018.333        516.833       0.336663       0.348202
            761       1129.333        389.067       0.256235       0.242413
            762       1244.000        356.267       0.222630       0.242413
            763       1289.333        344.067       0.210644       0.242413
            764       1371.333        448.533       0.246465       0.242413
            765       1311.000        675.233       0.339957       0.348202
            766       1084.667        822.533       0.431278       0.447226
            767        931.667        704.500       0.430580       0.447226
            768       1072.667        356.067       0.249218       0.242413
            769       1241.333        244.867       0.164760       0.242413
            770       1420.333        449.300       0.240315       0.242413
            771       1219.667        706.033       0.366637       0.348202
            772       1024.667        828.867       0.447182       0.447226
            773        899.000        780.433       0.464700       0.447226
            774       1171.667        698.833       0.373608       0.348202
            775       1386.667        681.333       0.329465       0.348202
            776       1521.000        629.900       0.292854       0.242413
            777       1503.333        623.667       0.293214       0.242413
            778       1442.667        449.067       0.237384       0.242413
            779       1304.333        399.233       0.234351       0.242413
            780       1129.333        360.067       0.241753       0.242413
            781       1346.000        365.067       0.213356       0.242413
            782       1489.667        285.033       0.160609       0.242413
            783       1629.000        284.767       0.148799       0.242413
            784       1446.000        379.733       0.207989       0.242413
            785       1338.333        442.500       0.248479       0.242413
            786       1264.000        332.933       0.208483       0.242413
            787       1330.667        229.933       0.147336       0.242413
            788       1314.667        278.200       0.174654       0.242413
            789       1116.667        483.000       0.301938       0.348202
            790        948.667        593.467       0.384835       0.348202
            791       1014.333        522.233       0.339870       0.348202
            792       1018.000        498.533       0.328732       0.348202
            793        847.000        534.633       0.386957       0.348202
            794        684.000        611.267       0.471923       0.447226
            795        648.667        513.467       0.441831       0.447226
            796        902.667        447.067       0.331226       0.348202
            797       1139.000        533.100       0.318821       0.348202
            798       1353.667        668.300       0.330520       0.348202
            799       1328.333        812.833       0.379622       0.348202
            800       1224.333        795.233       0.393764       0.348202
            801       1232.000        575.467       0.318383       0.348202
            802       1099.333        337.067       0.234661       0.242413
            803        960.000        291.333       0.232818       0.242413
            804        767.667        428.900       0.358442       0.348202
            805        747.667        569.233       0.432253       0.447226
            806        760.667        654.267       0.462401       0.447226
            807        836.667        748.667       0.472246       0.447226
            808        786.333        775.033       0.496381       0.447226
            809        765.667        600.100       0.439387       0.447226
            810       1010.333        401.300       0.284281       0.348202
            811       1249.000        288.767       0.187783       0.242413
            812       1421.333        297.200       0.172938       0.242413
            813       1309.333        421.733       0.243626       0.242413
            814       1332.333        543.433       0.289713       0.242413
            815       1375.333        643.133       0.318625       0.348202
            816       1270.667        643.267       0.336097       0.348202
            817       1170.333        618.300       0.345683       0.348202
            818       1209.667        556.367       0.315037       0.348202
            819       1179.667        509.033       0.301435       0.348202
            820       1083.333        565.000       0.342770       0.348202
            821       1001.667        584.833       0.368631       0.348202
            822       1417.000        505.967       0.263118       0.242413
            823       1833.000        484.367       0.209016       0.242413
            824       1904.000        506.267       0.210046       0.242413
            825       1641.333        703.533       0.300031       0.348202
            826       1400.333        725.633       0.341319       0.348202
            827       1224.000        690.267       0.360591       0.348202
            828        998.000        504.867       0.335936       0.348202
            829        742.333        435.767       0.369889       0.348202
            830        708.667        494.467       0.410982       0.348202
            831       1015.333        630.800       0.383201       0.348202
            832       1101.667        637.833       0.366676       0.348202
            833       1047.667        601.567       0.364755       0.348202
            834        780.000        517.333       0.398767       0.348202
            835        822.667        452.067       0.354636       0.348202
            836       1015.333        359.467       0.261468       0.242413
            837       1197.000        323.633       0.212828       0.242413
            838       1267.667        434.900       0.255438       0.242413
            839       1162.000        672.800       0.366688       0.348202
            840        975.333        993.467       0.504605       0.447226
            841        994.333       1023.567       0.507244       0.447226
            842       1003.333        850.667       0.458828       0.447226
            843       1058.667        524.800       0.331425       0.348202
            844        843.333        448.667       0.347265       0.348202
            845        798.000        579.867       0.420844       0.447226
            846        788.667        728.800       0.480274       0.447226
            847        825.333        734.467       0.470872       0.447226
            848        728.333        675.500       0.481182       0.447226
            849        750.000        546.000       0.421296       0.447226
            850        918.000        463.200       0.335361       0.348202
            851       1117.667        539.233       0.325447       0.348202
            852       1265.333        616.467       0.327594       0.348202
            853       1217.667        590.233       0.326475       0.348202
            854       1128.000        411.533       0.267310       0.242413
            855        999.667        403.700       0.287665       0.242413
            856        959.667        585.033       0.378736       0.348202
            857        990.667        708.267       0.416889       0.348202
            858       1009.667        627.367       0.383234       0.348202
            859       1067.000        505.967       0.321664       0.348202
            860       1084.333        425.567       0.281851       0.348202
            861        973.667        428.967       0.305830       0.348202
            862        993.333        437.000       0.305523       0.348202
            863       1022.667        497.733       0.327370       0.348202
            864       1186.000        661.733       0.358132       0.348202
            865       1071.333        705.200       0.396953       0.447226
            866        839.667        648.033       0.435594       0.447226
            867        581.333        475.867       0.450120       0.447226
            868        617.000        414.967       0.402112       0.447226
            869        840.667        506.600       0.376021       0.348202
            870        957.000        575.967       0.375720       0.348202
            871       1060.667        539.267       0.337056       0.348202
            872       1110.333        502.967       0.311763       0.348202
            873       1076.667        525.333       0.327923       0.348202
            874       1027.667        617.900       0.375494       0.348202
            875       1187.667        631.233       0.347041       0.348202
            876       1203.000        636.033       0.345852       0.348202
            877       1081.667        670.500       0.382669       0.348202
            878        748.667        634.133       0.458586       0.447226
            879        764.333        571.900       0.427994       0.447226
            880        843.333        545.333       0.392703       0.348202
            881        874.333        453.900       0.341732       0.348202
            882        813.333        499.667       0.380553       0.348202
            883        678.333        490.167       0.419484       0.447226
            884        699.667        508.033       0.420662       0.447226
            885        813.333        558.000       0.406903       0.447226
            886       1099.333        594.067       0.350813       0.348202
            887       1246.333        699.033       0.359332       0.348202
            888       1425.667        573.767       0.286965       0.242413
            889       1316.333        444.367       0.252381       0.242413
            890       1242.667        461.067       0.270621       0.242413
            891       1173.333        438.667       0.272126       0.242413
            892       1177.333        476.933       0.288305       0.242413
            893       1111.333        469.867       0.297158       0.242413
            894       1063.333        587.667       0.355946       0.348202
            895       1008.000        500.533       0.331801       0.348202
            896        941.667        351.500       0.271813       0.242413
            897        891.667        297.833       0.250385       0.242413
            898        848.667        391.467       0.315665       0.348202
            899        777.333        433.600       0.358071       0.348202
            900        657.667        533.900       0.448066       0.447226
            901        745.000        499.500       0.401366       0.447226
            902       1019.000        453.100       0.307792       0.348202
            903       1310.000        362.667       0.216819       0.242413
            904       1434.667        300.533       0.173198       0.242413
            905       1449.667        323.700       0.182534       0.242413
            906       1130.000        335.667       0.229020       0.242413
            907        898.333        366.833       0.289949       0.242413
            908        641.667        419.833       0.395509       0.348202
            909        656.667        502.000       0.433257       0.447226
            910        651.667        615.167       0.485594       0.447226
            911        763.000        668.367       0.466943       0.447226
            912        853.000        582.033       0.405589       0.447226
            913        915.667        731.767       0.444186       0.447226
            914        775.000        679.167       0.467049       0.447226
            915        740.333        571.300       0.435564       0.447226
            916        753.667        372.633       0.330847       0.348202
            917        935.667        332.433       0.262151       0.348202
            918        991.000        527.233       0.347268       0.348202
            919        982.667        569.733       0.367002       0.348202
            920        987.667        612.567       0.382798       0.348202
            921        929.667        597.367       0.391194       0.348202
            922        987.000        604.967       0.380012       0.348202
            923       1095.333        570.133       0.342326       0.348202
            924       1280.000        448.000       0.259259       0.242413
            925       1168.000        468.200       0.286151       0.242413
            926        976.667        479.333       0.329212       0.348202
            927        797.667        486.233       0.378716       0.348202
            928        798.000        451.200       0.361191       0.348202
            929        930.333        393.300       0.297137       0.242413
            930       1139.333        304.067       0.210660       0.242413
            931       1319.000        195.767       0.129239       0.242413
            932       1318.000        354.533       0.211974       0.242413
            933       1213.667        609.633       0.334357       0.348202
            934       1071.000        764.567       0.416529       0.447226
            935        935.667        847.433       0.475258       0.447226
            936        914.333        694.233       0.431585       0.447226
            937        963.000        630.700       0.395746       0.348202
            938       1031.333        578.867       0.359500       0.348202
            939       1058.333        661.500       0.384630       0.348202
            940       1111.333        665.867       0.374672       0.348202
            941       1153.000        611.033       0.346384       0.348202
            942       1256.000        603.067       0.324392       0.348202
            943       1312.667        676.733       0.340170       0.348202
            944       1368.333        674.167       0.330069       0.348202
            945       1098.333        714.500       0.394134       0.348202
            946        763.667        843.967       0.524975       0.447226
            947        550.000        825.000       0.600000       0.447226
            948        750.333        669.633       0.471584       0.447226
            949       1039.000        474.100       0.313330       0.348202
            950       1125.333        427.800       0.275443       0.348202
            951       1018.333        480.167       0.320432       0.348202
            952        866.667        509.333       0.370155       0.348202
            953        987.667        572.900       0.367110       0.348202
            954       1015.667        538.433       0.346460       0.348202
            955       1054.000        343.600       0.245850       0.242413
            956        959.333        313.400       0.246242       0.242413
            957        925.333        527.133       0.362923       0.348202
            958        915.667        756.767       0.452494       0.447226
            959        972.667        775.733       0.443682       0.447226
            960        996.000        486.733       0.328268       0.348202
            961       1049.667        303.033       0.224021       0.242413
            962       1103.667        251.967       0.185866       0.242413
            963       1265.667        360.100       0.221495       0.242413
            964       1499.667        360.367       0.193742       0.242413
            965       1537.000        313.967       0.169623       0.242413
            966       1368.333        376.833       0.215930       0.242413
            967       1050.000        553.667       0.345250       0.348202
            968        812.667        685.067       0.457402       0.447226
            969        950.000        783.333       0.451923       0.447226
            970       1154.333        877.900       0.431988       0.447226
            971       1340.000        844.667       0.386634       0.348202
            972       1441.333        667.867       0.316645       0.348202
            973       1361.333        665.533       0.328356       0.348202
            974       1303.667        799.967       0.380279       0.348202
            975       1151.667        904.833       0.439987       0.447226
            976       1054.333        601.900       0.363415       0.348202
            977       1074.333        299.233       0.217851       0.242413
            978       1052.333        263.767       0.200415       0.242413
            979       1188.000        434.867       0.267962       0.242413
            980       1055.333        692.467       0.396193       0.348202
            981        932.333        813.100       0.465844       0.447226
            982        875.333        868.467       0.498031       0.447226
            983        945.000        942.500       0.499338       0.447226
            984       1109.000        848.767       0.433538       0.447226
            985       1148.667        755.133       0.396645       0.447226
            986       1168.667        550.133       0.320068       0.348202
            987       1067.667        480.900       0.310545       0.348202
            988       1065.667        500.767       0.319686       0.348202
            989       1166.000        387.067       0.249227       0.242413
            990       1253.667        271.967       0.178265       0.242413
            991       1264.000        213.933       0.144752       0.242413
            992       1059.667        286.367       0.212749       0.242413
            993       1023.667        338.300       0.248391       0.242413
            994       1033.000        301.367       0.225850       0.242413
            995       1057.000        427.967       0.288200       0.242413
            996        900.667        597.267       0.398727       0.348202
            997        751.000        770.567       0.506430       0.447226
            998        826.333        712.700       0.463083       0.447226
            999        910.333        643.633       0.414187       0.447226
           1000        964.000        558.933       0.367011       0.348202
           1001        937.333        520.933       0.357228       0.348202
           1002        924.000        532.933       0.365791       0.348202
           1003        892.000        581.800       0.394762       0.348202
           1004        850.667        644.267       0.430967       0.447226
           1005        841.000        617.900       0.423538       0.447226
           1006        794.000        573.600       0.419421       0.447226
           1007        791.667        661.500       0.455213       0.447226
           1008        771.000        878.900       0.532699       0.447226
           1009        873.667        886.967       0.503777       0.447226
           1010       1012.000        753.133       0.426672       0.447226
           1011       1057.667        586.900       0.356872       0.348202
           1012        924.333        550.567       0.373291       0.348202
           1013        782.667        605.067       0.436011       0.447226
           1014        840.667        627.933       0.427573       0.447226
           1015        831.667        685.500       0.451829       0.447226
           1016        811.333        695.533       0.461576       0.447226
           1017        716.333        596.700       0.454444       0.447226
           1018        767.000        648.300       0.458065       0.447226
           1019       1014.667        706.200       0.410375       0.447226
           1020       1129.333        691.067       0.379624       0.348202
           1021       1096.667        637.333       0.367551       0.348202
           1022        802.333        593.100       0.425029       0.447226
           1023        741.000        665.567       0.473185       0.447226
           1024        904.667        672.200       0.426288       0.447226
           1025       1101.000        453.900       0.291916       0.348202
           1026       1450.333        218.967       0.131173       0.242413
           1027       1488.667        177.467       0.106514       0.242413
           1028       1438.000        369.867       0.204587       0.242413
           1029       1155.333        487.133       0.296586       0.242413
           1030       1160.667        406.933       0.259590       0.242413
           1031       1128.000        398.867       0.261232       0.242413
           1032       1030.333        445.967       0.302084       0.348202
           1033        880.000        517.333       0.370229       0.348202
           1034        761.333        611.867       0.445577       0.447226
           1035        959.000        555.433       0.366760       0.348202
           1036       1194.333        470.233       0.282496       0.242413
           1037       1294.000        365.933       0.220451       0.242413
           1038       1056.000        517.400       0.328842       0.348202
           1039        993.000        600.367       0.376791       0.348202
           1040        999.000        512.433       0.339038       0.348202
           1041        995.667        408.767       0.291055       0.242413
           1042        919.667        350.367       0.275872       0.242413
           1043        917.333        347.600       0.274797       0.242413
           1044        944.667        439.533       0.317536       0.348202
           1045        762.000        493.467       0.393054       0.348202
           1046        775.000        478.500       0.381731       0.348202
           1047        897.667        354.900       0.283338       0.242413
           1048        951.667        360.167       0.274552       0.242413
           1049        887.333        563.600       0.388440       0.348202
           1050        904.333        677.567       0.428325       0.348202
           1051       1226.333        625.367       0.337726       0.348202
           1052       1666.333        616.700       0.270123       0.242413
           1053       1807.333        548.267       0.232750       0.242413
           1054       1774.667        591.200       0.249887       0.242413
           1055       1491.667        615.500       0.292098       0.242413
           1056       1305.667        693.433       0.346873       0.348202
           1057       1052.000        737.800       0.412225       0.447226
           1058        923.000        607.033       0.396745       0.447226
           1059        850.000        670.000       0.440789       0.447226
           1060        886.667        632.667       0.416411       0.447226
           1061        862.000        596.467       0.408968       0.447226
           1062        793.333        456.333       0.365164       0.348202
           1063        781.667        412.833       0.345612       0.348202
           1064        884.333        494.233       0.358512       0.348202
           1065        994.333        500.233       0.334701       0.348202
           1066       1027.333        570.600       0.357086       0.348202
           1067        964.000        642.600       0.399975       0.348202
           1068        914.000        565.600       0.382265       0.348202
           1069        938.000        459.200       0.328657       0.348202
           1070        915.667        338.100       0.269667       0.242413
           1071        857.000        390.967       0.313283       0.242413
           1072        922.667        332.067       0.264651       0.242413
           1073       1126.000        301.067       0.210969       0.242413
           1074       1266.667        406.000       0.242726       0.242413
           1075       1135.000        606.833       0.348388       0.348202
           1076        935.667        552.433       0.371234       0.348202
           1077        882.000        441.133       0.333401       0.348202
           1078        989.667        482.700       0.327840       0.348202
           1079       1025.667        558.433       0.352524       0.348202
           1080        999.000        591.767       0.372001       0.348202
           1081       1010.333        453.633       0.309866       0.348202
           1082       1120.667        516.267       0.315386       0.348202
           1083       1231.333        499.200       0.288466       0.242413
           1084       1243.667        519.633       0.294694       0.242413
           1085       1273.000        437.700       0.255860       0.242413
           1086       1187.333        481.267       0.288425       0.242413
           1087       1099.667        554.700       0.335294       0.348202
           1088       1050.333        657.967       0.385159       0.348202
           1089       1073.000        814.367       0.431483       0.447226
           1090       1147.667        793.233       0.408694       0.447226
           1091       1093.333        719.000       0.396726       0.348202
           1092       1141.667        458.500       0.286533       0.242413
           1093       1374.000        321.600       0.189667       0.242413
           1094       1567.667        255.900       0.140329       0.242413
           1095       1561.667        242.500       0.134411       0.242413
           1096       1361.333        238.867       0.149273       0.242413
           1097       1041.000        453.567       0.303477       0.348202
           1098        882.667        816.733       0.480601       0.447226
           1099        832.333        882.100       0.514514       0.447226
           1100        943.667        697.967       0.425166       0.447226
           1101       1028.000        517.200       0.334714       0.348202
           1102        902.000        523.467       0.367225       0.348202
           1103        878.333        587.167       0.400660       0.348202
           1104        898.333        556.500       0.382518       0.348202
           1105        918.333        547.167       0.373365       0.348202
           1106        804.333        424.900       0.345663       0.348202
           1107        620.333        273.967       0.306348       0.348202
           1108        579.333        242.733       0.295272       0.242413
           1109        749.667        259.033       0.256799       0.242413
           1110       1110.333        261.633       0.190699       0.242413
           1111       1424.000        220.933       0.134311       0.242413
           1112       1367.333        240.600       0.149633       0.242413
           1113       1154.333        347.567       0.231418       0.242413
           1114       1016.333        524.700       0.340486       0.348202
           1115       1035.667        561.767       0.351668       0.348202
           1116        998.667        518.133       0.341596       0.348202
           1117        835.667        640.767       0.433996       0.447226
           1118        899.000        781.767       0.465125       0.447226
           1119       1077.000        898.967       0.454950       0.447226
           1120       1273.000        780.700       0.380143       0.447226
           1121       1154.333        777.567       0.402488       0.447226
           1122       1029.667        774.033       0.429136       0.447226
           1123        929.333        749.733       0.446518       0.447226
           1124        892.333        591.433       0.398603       0.447226
           1125       1085.333        572.800       0.345449       0.348202
           1126        983.333        512.000       0.342399       0.348202
           1127        930.000        504.333       0.351615       0.348202
           1128        757.000        509.967       0.402510       0.348202
           1129        901.000        456.900       0.336475       0.348202
           1130       1185.000        407.500       0.255887       0.242413
           1131       1166.000        420.067       0.264848       0.242413
           1132       1180.667        593.267       0.334436       0.348202
           1133       1090.333        720.633       0.397927       0.348202
           1134       1087.000        706.967       0.394080       0.348202
           1135       1026.667        590.667       0.365210       0.348202
           1136        989.000        476.767       0.325268       0.348202
           1137        954.333        355.900       0.271631       0.348202
           1138        761.667        416.833       0.353698       0.348202
           1139        591.667        480.833       0.448329       0.447226
           1140        499.000        471.433       0.485797       0.447226
           1141        439.333        441.733       0.501362       0.447226
           1142        486.000        430.400       0.469664       0.447226
           1143        577.333        453.600       0.439990       0.447226
           1144        838.333        415.833       0.331561       0.348202
           1145        904.667        569.867       0.386473       0.348202
           1146       1026.000        657.400       0.390519       0.348202
           1147       1009.333        599.733       0.372721       0.348202
           1148       1002.000        382.800       0.276430       0.348202
           1149        869.667        457.700       0.344818       0.348202
           1150        687.333        608.600       0.469623       0.447226
           1151        616.333        676.700       0.523343       0.447226
           1152        763.667        451.967       0.371795       0.348202
           1153       1006.333        318.033       0.240140       0.242413
           1154       1166.667        344.333       0.227884       0.242413
           1155       1172.333        563.433       0.324602       0.348202
           1156       1113.667        725.300       0.394406       0.348202
           1157       1203.667        768.633       0.389714       0.348202
           1158       1099.000        628.100       0.363673       0.348202
           1159        991.667        566.167       0.363432       0.348202
           1160        776.000        559.067       0.418756       0.447226
           1161        794.333        551.900       0.409959       0.447226
           1162        850.000        489.000       0.365198       0.348202
           1163        894.000        457.267       0.338399       0.348202
           1164        890.000        607.333       0.405610       0.348202
           1165       1071.000        603.567       0.360432       0.348202
           1166       1303.000        512.700       0.282370       0.242413
           1167       1387.000        365.300       0.208469       0.242413
           1168       1332.000        336.467       0.201662       0.242413
           1169       1299.333        440.067       0.252999       0.242413
           1170       1311.000        508.900       0.279631       0.242413
           1171       1150.333        550.633       0.323718       0.242413
           1172        877.000        410.633       0.318905       0.242413
           1173        773.333        283.667       0.268370       0.242413
           1174        980.667        280.600       0.222475       0.242413
           1175       1077.333        362.267       0.251644       0.242413
           1176        971.000        439.233       0.311461       0.242413
           1177        695.000        343.167       0.330551       0.242413
           1178        777.333        263.600       0.253234       0.242413
           1179        959.667        212.367       0.181195       0.242413
           1180       1174.000        281.267       0.193275       0.242413
           1181       1054.000        424.933       0.287324       0.242413
           1182        908.333        503.167       0.356477       0.348202
           1183        756.000        660.067       0.466127       0.447226
           1184        804.667        729.533       0.475514       0.447226
           1185        802.667        728.400       0.475747       0.447226
           1186        808.000        554.867       0.407132       0.348202
           1187        967.333        275.600       0.221734       0.242413
           1188       1147.333        117.267       0.092730       0.242413
           1189       1181.667        240.833       0.169303       0.242413
           1190        958.000        471.200       0.329695       0.348202
           1191        822.333        598.433       0.421205       0.348202
           1192        865.000        547.500       0.387611       0.348202
           1193        906.333        495.700       0.353558       0.348202
           1194        918.333        498.500       0.351841       0.348202
           1195        920.000        510.333       0.356793       0.348202
           1196       1032.667        429.400       0.293694       0.348202
           1197       1054.667        448.533       0.298386       0.348202
           1198        972.000        425.133       0.304290       0.348202
           1199        874.000        439.933       0.334822       0.348202
           1200        704.667        934.533       0.570116       0.447226
