# Supplementary material for: The role of auxiliary domains in modulating CHD4 activity suggests mechanistic commonality between enzyme families
Source: Nat Commun. 2022 Dec 6;13:7524. doi: 10.1038/s41467-022-35002-0 (PMC9726900; doi:10.1038/s41467-022-35002-0)
Supplement: Supplementary file 6 — source data [file 41467_2022_35002_MOESM6_ESM.zip › smFRET_Source_data/figure_7A/A/CHD4(1-1230) 10uM ATP 200ms/12_PATH.dat]

              1        859.183       1202.415       0.583244       0.615261
              2       1127.183       1688.948       0.599741       0.615261
              3        895.850       1791.415       0.666631       0.615261
              4        806.850       1835.982       0.694703       0.615261
              5       1125.850       1975.415       0.636971       0.615261
              6       1504.516       2160.215       0.589461       0.615261
              7       1679.183       2011.082       0.544969       0.615261
              8       1458.183       1759.182       0.546777       0.615261
              9       1076.516       1566.682       0.592722       0.615261
             10       1028.516       1506.815       0.594327       0.615261
             11       1193.850       1565.615       0.567362       0.519682
             12       1291.516       1524.848       0.541424       0.519682
             13       1332.183       1520.448       0.532999       0.519682
             14       1442.183       1455.782       0.502346       0.519682
             15       1595.516       1559.115       0.494230       0.519682
             16       1538.516       1632.148       0.514765       0.519682
             17       1304.516       1871.215       0.589223       0.615261
             18       1033.850       1772.948       0.631662       0.615261
             19        799.516       1621.048       0.669698       0.615261
             20        755.850       1325.748       0.636890       0.615261
             21        853.516       1155.315       0.575118       0.615261
             22       1003.850       1186.615       0.541718       0.519682
             23       1112.183       1245.115       0.528196       0.519682
             24       1019.850       1286.682       0.557843       0.519682
             25        831.516       1242.515       0.599082       0.615261
             26        560.516       1357.948       0.707831       0.615261
             27        632.850       1492.048       0.702174       0.615261
             28        871.850       1455.482       0.625387       0.615261
             29        933.516       1299.982       0.582038       0.615261
             30       1025.516       1341.782       0.566799       0.615261
             31       1078.850       1487.115       0.579554       0.615261
             32       1340.183       1727.982       0.563197       0.615261
             33       1275.183       1812.482       0.587007       0.615261
             34       1146.850       1803.648       0.611303       0.615261
             35       1019.183       1639.748       0.616695       0.615261
             36        951.850       1562.148       0.621380       0.615261
             37        854.850       1519.848       0.640018       0.615261
             38        847.850       1363.215       0.616542       0.615261
             39        854.516       1178.548       0.579691       0.615261
             40        788.850       1202.448       0.603852       0.615261
             41        591.516       1305.515       0.688188       0.615261
             42        601.183       1295.882       0.683098       0.615261
             43        636.516       1195.348       0.652531       0.615261
             44        738.516       1220.482       0.623013       0.615261
             45        758.183       1218.515       0.616440       0.615261
             46        886.850       1180.315       0.570983       0.615261
             47       1025.850       1173.415       0.533549       0.519682
             48       1120.850       1152.582       0.506979       0.519682
             49       1083.516       1256.648       0.536991       0.519682
             50       1050.516       1378.282       0.567475       0.615261
             51        848.183       1432.848       0.628158       0.615261
             52        926.516       1363.015       0.595325       0.615261
             53        858.850       1311.115       0.604210       0.615261
             54        880.850       1373.248       0.609223       0.615261
             55        727.850       1397.882       0.657600       0.615261
             56        638.516       1109.815       0.634785       0.615261
             57        766.516        957.682       0.555436       0.615261
             58        822.183       1012.115       0.551772       0.615261
             59        924.850       1280.515       0.580636       0.615261
             60        896.183       1455.048       0.618845       0.615261
             61        819.850       1629.348       0.665258       0.615261
             62        869.850       1740.682       0.666792       0.615261
             63        923.183       1652.682       0.641603       0.615261
             64       1029.183       1372.748       0.571519       0.615261
             65        915.850       1131.748       0.552720       0.615261
             66        790.183       1135.315       0.589621       0.615261
             67        817.183       1260.282       0.606644       0.615261
             68        884.183       1415.915       0.615589       0.615261
             69        816.516       1469.015       0.642746       0.615261
             70        801.516       1376.515       0.632000       0.615261
             71        730.850       1563.915       0.681514       0.615261
             72        806.516       2013.682       0.714021       0.615261
             73        982.183       2295.448       0.700338       0.615261
             74       1113.516       2150.648       0.658866       0.615261
             75       1205.183       1746.815       0.591740       0.615261
             76       1058.850       1524.782       0.590170       0.615261
             77        908.183       1339.848       0.596010       0.615261
             78        715.183       1236.815       0.633615       0.615261
             79        714.516       1363.882       0.656218       0.615261
             80        707.183       1561.615       0.688301       0.615261
             81        886.183       1689.715       0.655971       0.615261
             82        899.183       1570.082       0.635850       0.615261
             83        996.516       1281.015       0.562458       0.519682
             84       1165.183       1060.482       0.476479       0.519682
             85       1343.183       1075.015       0.444552       0.519682
             86       1474.850       1288.848       0.466349       0.519682
             87       1396.516       1423.682       0.504816       0.519682
             88       1212.183       1435.115       0.542106       0.519682
             89       1201.850       1337.815       0.526768       0.519682
             90       1253.516       1249.982       0.499294       0.519682
             91       1531.516       1121.848       0.422802       0.519682
             92       1597.183       1240.615       0.437175       0.519682
             93       1598.183       1527.515       0.488696       0.519682
             94       1428.516       1857.815       0.565316       0.519682
             95       1372.850       1933.715       0.584811       0.615261
             96       1226.183       1856.715       0.602263       0.615261
             97       1142.850       1632.048       0.588147       0.615261
             98       1244.516       1610.882       0.564153       0.519682
             99       1364.183       1573.915       0.535692       0.519682
            100       1367.850       1372.215       0.500797       0.519682
            101       1183.850       1165.948       0.496191       0.519682
            102       1108.516       1151.148       0.509433       0.519682
            103       1144.183       1301.248       0.532114       0.519682
            104       1086.850       1402.648       0.563426       0.519682
            105       1139.850       1472.015       0.563588       0.519682
            106       1160.850       1595.248       0.578807       0.519682
            107       1353.516       1635.648       0.547192       0.519682
            108       1423.183       1532.348       0.518468       0.519682
            109       1561.516       1628.848       0.510552       0.519682
            110       1552.516       1770.415       0.532787       0.519682
            111       1558.850       1967.115       0.557894       0.519682
            112       1455.516       1893.115       0.565340       0.519682
            113       1447.850       1653.882       0.533212       0.519682
            114       1185.516       1474.448       0.554311       0.519682
            115       1039.183       1436.082       0.580173       0.615261
            116       1020.516       1697.948       0.624598       0.615261
            117       1053.516       1847.982       0.636906       0.615261
            118       1057.516       1922.915       0.645180       0.615261
            119        975.183       2109.482       0.683861       0.615261
            120       1007.183       2250.282       0.690808       0.615261
            121       1041.516       2287.848       0.687173       0.615261
            122       1025.516       2041.115       0.665589       0.615261
            123       1210.183       2033.648       0.626928       0.615261
            124       1270.516       1947.282       0.605160       0.615261
            125       1311.516       2070.182       0.612172       0.615261
            126       1297.516       2217.915       0.630908       0.615261
            127       1257.850       2192.882       0.635483       0.615261
            128       1282.516       1946.415       0.602805       0.615261
            129       1059.850       1623.682       0.605054       0.615261
            130        933.850       1743.282       0.651175       0.615261
            131        854.516       1836.215       0.682422       0.615261
            132        991.516       1766.182       0.640455       0.615261
            133       1026.183       1770.048       0.633012       0.615261
            134       1086.850       1887.648       0.634611       0.615261
            135       1235.183       2101.482       0.629815       0.615261
            136       1648.183       1943.848       0.541156       0.615261
            137       1665.850       1927.748       0.536440       0.615261
            138       1471.516       1919.515       0.566056       0.615261
            139       1280.183       2081.982       0.619238       0.615261
            140       1561.516       2187.848       0.583525       0.615261
            141       1850.516       2228.948       0.546383       0.519682
            142       1940.183       2147.315       0.525337       0.519682
            143       1834.516       1882.882       0.506505       0.519682
            144       1864.516       1955.215       0.511872       0.519682
            145       1724.516       1922.548       0.527150       0.519682
            146       1544.183       1950.582       0.558144       0.519682
            147       1408.516       1727.815       0.550903       0.519682
            148       1522.516       1720.415       0.530512       0.519682
            149       1699.516       1689.715       0.498554       0.519682
            150       1759.850       1624.015       0.479929       0.519682
            151       1874.850       1918.515       0.505755       0.519682
            152       1829.183       2100.082       0.534472       0.519682
            153       1723.850       2193.615       0.559958       0.519682
            154       1332.850       1939.715       0.592720       0.615261
            155       1169.850       1742.348       0.598293       0.615261
            156       1125.183       1676.815       0.598435       0.615261
            157       1492.183       1659.115       0.526486       0.519682
            158       1651.850       1773.148       0.517708       0.519682
            159       1648.183       1959.848       0.543191       0.519682
            160       1498.183       2201.515       0.595053       0.615261
            161       1491.850       2241.148       0.600362       0.615261
            162       1491.183       2072.882       0.581606       0.615261
            163       1497.183       2045.948       0.577441       0.615261
            164       1467.516       1980.248       0.574357       0.615261
            165       1640.183       1839.648       0.528660       0.519682
            166       1720.183       1611.648       0.483712       0.519682
            167       1655.516       1712.448       0.508452       0.519682
            168       1424.183       1684.915       0.541930       0.519682
            169       1354.850       1532.182       0.530712       0.519682
            170       1319.516       1350.048       0.505719       0.519682
            171       1222.183       1547.782       0.558773       0.519682
            172       1017.183       1816.282       0.641011       0.615261
            173       1121.850       2039.148       0.645096       0.615261
            174       1406.183       2139.048       0.603359       0.615261
            175       1692.850       2309.715       0.577059       0.615261
            176       1760.183       2446.648       0.581589       0.615261
            177       1781.516       2381.182       0.572028       0.615261
            178       1640.183       2444.648       0.598470       0.615261
            179       1591.516       2457.515       0.606939       0.615261
            180       1521.183       2390.882       0.611156       0.615261
            181       1495.850       2059.082       0.579218       0.615261
            182       1487.516       1735.582       0.538482       0.615261
            183       1381.516       1802.182       0.566066       0.615261
            184       1354.183       1922.248       0.586690       0.615261
            185       1330.516       2073.282       0.609108       0.615261
            186       1254.850       2225.182       0.639414       0.615261
            187       1170.516       2153.615       0.647873       0.615261
            188       1145.516       2105.115       0.647602       0.615261
            189       1396.850       2040.982       0.593683       0.615261
            190       1843.850       1865.615       0.502934       0.519682
            191       1931.516       1678.182       0.464909       0.519682
            192       1889.183       1715.082       0.475848       0.519682
            193       1820.183       2160.315       0.542725       0.519682
            194       1718.183       2284.515       0.570744       0.615261
            195       1460.516       2145.282       0.594953       0.615261
            196       1167.183       2140.282       0.647106       0.615261
            197       1169.850       2497.348       0.680996       0.615261
            198       1276.516       2549.348       0.666346       0.615261
            199       1188.850       2257.448       0.655036       0.615261
            200       1067.850       1909.548       0.641348       0.615261
            201       1140.183       1784.648       0.610171       0.615261
            202       1342.183       1750.115       0.565959       0.519682
            203       1589.516       1573.048       0.497396       0.519682
            204       1522.850       1610.048       0.513917       0.519682
            205       1370.850       2043.248       0.598474       0.615261
            206       1208.850       2362.115       0.661478       0.615261
            207       1196.850       2370.315       0.664482       0.615261
            208       1294.516       1855.548       0.589051       0.615261
            209       1409.183       1865.748       0.569706       0.615261
            210       1484.850       1877.848       0.558435       0.519682
            211       1512.516       1902.415       0.557087       0.519682
            212       1605.183       1753.815       0.522124       0.519682
            213       1698.516       1686.815       0.498272       0.519682
            214       1670.183       1674.982       0.500717       0.519682
            215       1512.850       1329.048       0.467662       0.519682
            216       1265.850       1164.415       0.479131       0.519682
            217       1145.183       1419.148       0.553418       0.519682
            218        963.850       1742.282       0.643827       0.615261
            219        938.183       1963.515       0.676678       0.615261
            220        969.850       1730.015       0.640778       0.615261
            221        949.183       1890.415       0.665733       0.615261
            222       1039.516       2043.715       0.662848       0.615261
            223       1027.516       2147.248       0.676349       0.615261
            224       1028.516       1828.148       0.639959       0.615261
            225       1051.183       1434.548       0.577113       0.615261
            226       1143.850       1357.615       0.542728       0.519682
            227       1293.850       1470.282       0.531915       0.519682
            228       1490.850       1673.915       0.528922       0.519682
            229       1704.516       1646.548       0.491351       0.519682
            230       1754.850       1715.182       0.494284       0.519682
            231       1575.850       1870.415       0.542737       0.519682
            232       1486.183       2217.382       0.598716       0.615261
            233       1553.183       2505.015       0.617273       0.615261
            234       1752.850       2397.715       0.577684       0.615261
            235       1829.850       2237.015       0.550059       0.519682
            236       2186.850       2098.315       0.489670       0.519682
            237       2067.183       2211.282       0.516840       0.519682
            238       1856.183       2012.715       0.520230       0.519682
            239       1481.183       1783.882       0.546354       0.519682
            240       1331.183       1731.548       0.565361       0.519682
            241       1236.850       1833.648       0.597183       0.615261
            242       1152.850       1881.048       0.620010       0.615261
            243       1294.850       1695.515       0.566993       0.519682
            244       1455.183       1643.148       0.530333       0.519682
            245       1628.516       1582.815       0.492884       0.519682
            246       1690.516       1750.615       0.508732       0.519682
            247       1693.183       1845.015       0.521456       0.519682
            248       1545.183       2071.815       0.572800       0.615261
            249       1353.183       1978.348       0.593826       0.615261
            250       1265.516       1908.115       0.601240       0.615261
            251       1232.850       1858.048       0.601135       0.615261
            252       1439.516       2015.382       0.583340       0.615261
            253       1487.183       2056.615       0.580342       0.615261
            254       1516.183       1978.382       0.566131       0.519682
            255       1488.516       1671.482       0.528950       0.519682
            256       1770.516       1736.615       0.495167       0.519682
            257       1934.516       2205.548       0.532733       0.519682
            258       1922.516       2601.082       0.575003       0.519682
            259       1710.516       2631.282       0.606035       0.519682
            260       1799.516       2249.382       0.555554       0.519682
            261       1808.183       2096.182       0.536882       0.519682
            262       1664.850       1840.515       0.525057       0.519682
            263       1413.183       1763.015       0.555071       0.519682
            264       1170.516       1767.615       0.601612       0.615261
            265       1186.516       1856.015       0.610023       0.615261
            266       1186.516       1716.015       0.591213       0.615261
            267       1252.183       1454.115       0.537308       0.519682
            268       1089.183       1293.082       0.542795       0.519682
            269        996.850       1326.982       0.571032       0.519682
            270       1163.850       1539.948       0.569550       0.519682
            271       1589.183       1858.748       0.539091       0.519682
            272       1906.516       1960.348       0.506961       0.519682
            273       1713.516       1914.315       0.527675       0.519682
            274       1361.183       1737.882       0.560776       0.519682
            275       1096.516       1604.682       0.594063       0.519682
            276       1309.516       1551.382       0.542271       0.519682
            277       1558.850       1550.782       0.498703       0.519682
            278       1626.183       1482.048       0.476814       0.519682
            279       1600.516       1437.615       0.473191       0.519682
            280       1518.183       1562.182       0.507142       0.519682
            281       1670.516       1954.282       0.539142       0.519682
            282       1788.183       2136.515       0.544377       0.519682
            283       1919.850       1999.682       0.510184       0.519682
            284       1587.516       1807.248       0.532363       0.519682
            285       1165.850       1840.748       0.612236       0.615261
            286        981.516       1889.182       0.658091       0.615261
            287       1190.183       1849.648       0.608471       0.615261
            288       1221.183       1695.548       0.581318       0.615261
            289       1169.850       1679.015       0.589363       0.615261
            290        991.516       1700.515       0.631685       0.615261
            291       1089.516       1724.715       0.612855       0.615261
            292       1040.850       1698.582       0.620049       0.615261
            293       1217.850       1637.548       0.573492       0.615261
            294       1337.183       1733.948       0.564596       0.615261
            295       1376.850       2009.648       0.593430       0.615261
            296       1393.516       2077.982       0.598584       0.615261
            297       1368.516       1952.482       0.587920       0.615261
            298       1229.183       1729.415       0.584539       0.615261
            299       1007.850       1787.548       0.639461       0.615261
            300       1211.183       1914.548       0.612512       0.615261
            301       1614.516       1961.548       0.548521       0.519682
            302       1932.183       1932.448       0.500034       0.519682
            303       1967.183       2023.948       0.507111       0.519682
            304       2149.183       1980.748       0.479608       0.519682
            305       2066.183       1737.382       0.456777       0.519682
            306       1920.850       1416.582       0.424453       0.519682
            307       1438.850       1405.448       0.494128       0.519682
            308       1314.516       1354.548       0.507499       0.519682
            309       1314.516       1413.548       0.518151       0.519682
            310       1607.516       1759.248       0.522534       0.519682
            311       1760.850       1974.248       0.528567       0.519682
            312       1745.516       2005.448       0.534649       0.519682
            313       1566.850       1747.982       0.527321       0.519682
            314       1487.183       1795.615       0.546977       0.519682
            315       1561.516       1658.182       0.515012       0.519682
            316       1679.516       1358.048       0.447085       0.519682
            317       1604.183       1441.248       0.473249       0.519682
            318       1492.183       1639.115       0.523462       0.519682
            319       1467.850       1753.215       0.544297       0.519682
            320       1472.183       1571.448       0.516307       0.519682
            321       1462.183       1683.448       0.535170       0.519682
            322       1448.516       1863.815       0.562690       0.519682
            323       1628.516       1809.482       0.526318       0.519682
            324       1819.516       1623.715       0.471567       0.519682
            325       1871.183       1621.882       0.464315       0.519682
            326       1659.183       1786.748       0.518510       0.519682
            327       1334.850       1864.515       0.582777       0.519682
            328       1263.183       1767.348       0.583181       0.519682
            329       1574.516       1800.215       0.533440       0.519682
            330       1755.183       1818.148       0.508810       0.519682
            331       1740.516       1882.615       0.519610       0.519682
            332       1569.850       1760.682       0.528649       0.519682
            333       1261.516       1802.182       0.588237       0.615261
            334       1075.516       1709.115       0.613767       0.615261
            335       1252.516       1755.748       0.583642       0.615261
            336       1669.850       1896.682       0.531800       0.519682
            337       1777.850       2062.548       0.537066       0.519682
            338       1455.516       2230.115       0.605084       0.615261
            339       1294.516       1960.882       0.602348       0.615261
            340       1509.850       1851.015       0.550756       0.519682
            341       1654.516       1675.882       0.503208       0.519682
            342       1710.516       1733.948       0.503401       0.519682
            343       1540.516       1720.948       0.527661       0.519682
            344       1382.183       1589.448       0.534874       0.519682
            345       1280.850       1670.915       0.566073       0.519682
            346       1338.516       1390.148       0.509461       0.519682
            347       1502.850       1288.048       0.461518       0.519682
            348       1669.516       1222.382       0.422692       0.519682
            349       1584.516       1350.215       0.460081       0.519682
            350       1568.850       1367.115       0.465644       0.519682
            351       1287.183       1240.282       0.490722       0.519682
            352       1156.183       1199.382       0.509169       0.519682
            353       1110.850       1283.248       0.536005       0.519682
            354       1284.183       1618.582       0.557600       0.519682
            355       1399.850       1789.015       0.561019       0.519682
            356       1426.516       1785.682       0.555906       0.519682
            357       1295.516       1669.115       0.563009       0.519682
            358       1185.183       1873.148       0.612474       0.615261
            359       1119.183       2106.748       0.653067       0.615261
            360       1217.516       2259.248       0.649813       0.615261
            361       1425.516       2250.448       0.612206       0.615261
            362       1432.850       2177.715       0.603151       0.615261
            363       1295.850       1972.748       0.603546       0.615261
            364       1137.850       1915.882       0.627390       0.615261
            365       1048.183       1982.515       0.654145       0.615261
            366       1129.516       1910.048       0.628395       0.615261
            367       1507.850       1527.882       0.503299       0.519682
            368       1710.183       1374.648       0.445615       0.519682
            369       1776.516       1444.682       0.448492       0.519682
            370       1662.516       1701.082       0.505733       0.519682
            371       1744.183       1668.248       0.488874       0.519682
            372       1681.516       1587.182       0.485570       0.519682
            373       1569.850       1704.348       0.520539       0.519682
            374       1522.850       1867.048       0.550768       0.519682
            375       1596.516       2018.015       0.558306       0.519682
            376       1550.516       2228.948       0.589752       0.615261
            377       1522.183       2215.782       0.592778       0.615261
            378       1471.183       2250.548       0.604705       0.615261
            379       1436.183       2380.048       0.623665       0.615261
            380       1211.516       2453.515       0.669439       0.615261
            381       1111.516       2280.515       0.672315       0.615261
            382       1280.183       1811.982       0.585991       0.615261
            383       1337.850       1556.882       0.537833       0.519682
            384       1489.850       1568.015       0.512781       0.519682
            385       1459.516       1775.048       0.548775       0.519682
            386       1846.183       1916.048       0.509285       0.519682
            387       1996.516       1902.682       0.487967       0.519682
            388       2060.850       1701.915       0.452304       0.519682
            389       1786.183       1661.048       0.481850       0.519682
            390       1621.850       1623.815       0.500303       0.519682
            391       1386.183       1753.048       0.558432       0.519682
            392       1288.516       1971.482       0.604749       0.615261
            393       1067.516       1859.915       0.635340       0.615261
            394       1041.183       1504.215       0.590955       0.615261
            395       1178.516       1166.482       0.497434       0.519682
            396       1417.516       1380.582       0.493400       0.519682
            397       1345.183       1673.815       0.554427       0.519682
            398       1096.183       1817.715       0.623809       0.615261
            399       1124.183       1727.582       0.605794       0.615261
            400       1155.183       1753.815       0.602893       0.615261
            401       1148.850       1937.448       0.627758       0.615261
            402       1078.850       2133.115       0.664115       0.615261
            403       1174.850       2172.182       0.648988       0.615261
            404       1311.850       1996.815       0.603511       0.615261
            405       1270.516       1969.282       0.607841       0.615261
            406       1373.516       1807.315       0.568190       0.615261
            407       1721.183       1790.882       0.509923       0.519682
            408       1748.516       1538.815       0.468105       0.519682
            409       1568.516       1593.815       0.504000       0.519682
            410       1332.183       1571.115       0.541148       0.519682
            411       1350.850       1701.582       0.557451       0.519682
            412       1591.850       1664.815       0.511202       0.519682
            413       1691.850       1581.148       0.483089       0.519682
            414       1543.183       1510.015       0.494568       0.519682
            415       1229.850       1610.682       0.567035       0.519682
            416        923.183       1817.348       0.663137       0.615261
            417       1053.183       1787.682       0.629274       0.615261
            418       1328.850       1704.115       0.561864       0.519682
            419       1445.183       1417.148       0.495103       0.519682
            420       1283.516       1352.648       0.513112       0.519682
            421       1057.516       1358.582       0.562304       0.519682
            422       1230.183       1600.315       0.565383       0.519682
            423       1549.850       1569.682       0.503179       0.519682
            424       1756.516       1437.348       0.450034       0.519682
            425       1734.516       1481.215       0.460615       0.519682
            426       1703.183       1739.348       0.505253       0.519682
            427       1630.183       1771.648       0.520793       0.519682
            428       1476.183       1612.715       0.522100       0.519682
            429       1627.516       1473.248       0.475124       0.519682
            430       1933.516       1480.982       0.433733       0.519682
            431       2078.850       1551.115       0.427309       0.519682
            432       2064.850       1613.848       0.438701       0.519682
            433       1774.516       1736.215       0.494545       0.519682
            434       1602.183       1889.782       0.541180       0.519682
            435       1227.516       1897.915       0.607249       0.615261
            436        987.183       1959.948       0.665036       0.615261
            437       1010.516       1609.948       0.614375       0.615261
            438       1182.516       1497.415       0.558751       0.519682
            439       1495.516       1381.115       0.480115       0.519682
            440       1854.183       1649.915       0.470853       0.519682
            441       1918.850       1866.448       0.493078       0.519682
            442       1910.516       1866.282       0.494144       0.519682
            443       1667.516       1728.582       0.508991       0.519682
            444       1397.516       1537.582       0.523860       0.519682
            445       1064.183       1779.915       0.625828       0.615261
            446        946.850       1915.982       0.669261       0.615261
            447       1149.850       2340.348       0.670549       0.615261
            448       1469.850       2289.682       0.609034       0.615261
            449       1562.850       2453.715       0.610899       0.615261
            450       1444.516       2297.215       0.613944       0.615261
            451       1227.850       2212.548       0.643108       0.615261
            452       1186.183       2070.048       0.635719       0.615261
            453       1294.850       2022.515       0.609675       0.615261
            454       1405.850       2209.415       0.611135       0.615261
            455       1438.850       2232.782       0.608117       0.615261
            456       1422.183       2172.448       0.604359       0.615261
            457       1382.183       2243.782       0.618810       0.615261
            458       1286.516       2436.682       0.654459       0.615261
            459       1228.516       2574.482       0.676961       0.615261
            460       1533.516       2001.315       0.566170       0.615261
            461       2045.516       1300.782       0.388723       0.355629
            462       2590.516        592.615       0.186174       0.205960
            463       2875.516        615.782       0.176376       0.205960
            464       2855.516        983.448       0.256175       0.281291
            465       2460.183       1169.982       0.322294       0.281291
            466       2029.850       1100.015       0.351458       0.281291
            467       1853.183        730.682       0.282786       0.281291
            468       2081.516        669.182       0.243277       0.281291
            469       2130.850        716.248       0.251571       0.281291
            470       2017.850        885.548       0.305004       0.281291
            471       1708.183        944.848       0.356139       0.355629
            472       1629.183        815.082       0.333467       0.355629
            473       1876.183        662.382       0.260928       0.281291
            474       2196.516        598.015       0.213995       0.281291
            475       2353.183        817.682       0.257873       0.281291
            476       2281.183        957.215       0.295583       0.281291
            477       2375.850        931.082       0.281555       0.281291
            478       2506.183        761.382       0.233012       0.281291
            479       2520.183        781.982       0.236809       0.281291
            480       2434.516       1039.548       0.299231       0.281291
            481       2397.516       1073.582       0.309292       0.281291
            482       2447.516        964.915       0.282765       0.281291
            483       2298.850        755.448       0.247339       0.281291
            484       2001.850        669.148       0.250524       0.281291
            485       1531.183        635.548       0.293321       0.281291
            486       1461.850        656.482       0.309905       0.281291
            487       1510.850        932.582       0.381669       0.355629
            488       1729.850       1080.682       0.384512       0.355629
            489       1946.183       1131.382       0.367622       0.355629
            490       2135.516       1007.782       0.320613       0.355629
            491       2256.850        987.982       0.304479       0.281291
            492       2323.183       1055.015       0.312301       0.281291
            493       2495.183       1154.482       0.316325       0.281291
            494       2563.183       1203.348       0.319484       0.281291
            495       2602.850        983.382       0.274210       0.281291
            496       2743.183        618.015       0.183867       0.205960
            497       2998.183        387.848       0.114544       0.205960
            498       2810.183        450.648       0.138200       0.205960
            499       2396.183        529.382       0.180950       0.205960
            500       2053.516        797.982       0.279846       0.281291
            501       2152.516       1111.415       0.340514       0.355629
            502       2295.183       1452.148       0.387515       0.355629
            503       2319.183       1270.748       0.353976       0.355629
            504       2123.516        926.982       0.303879       0.281291
            505       1962.516        760.082       0.279175       0.281291
            506       1950.516        638.948       0.246749       0.281291
            507       2191.183        587.548       0.211445       0.205960
            508       2463.183        616.015       0.200057       0.205960
            509       2634.850        900.182       0.254646       0.281291
            510       2275.516       1088.115       0.323494       0.355629
            511       1712.516       1015.748       0.372306       0.355629
            512       1351.183        836.548       0.382382       0.355629
            513       1712.516        652.082       0.275769       0.281291
            514       2406.183        554.715       0.187347       0.205960
            515       2781.850        607.148       0.179153       0.205960
            516       2776.516        802.015       0.224118       0.205960
            517       2570.183        906.315       0.260698       0.205960
            518       2611.183        810.215       0.236808       0.205960
            519       2680.850        680.248       0.202389       0.205960
            520       2729.516        514.382       0.158569       0.205960
            521       2692.850        670.715       0.199406       0.205960
            522       2255.850        850.748       0.273852       0.281291
            523       1919.516       1106.715       0.365707       0.355629
            524       1828.183       1085.848       0.372628       0.355629
            525       1979.516       1040.048       0.344437       0.355629
            526       2094.516       1053.882       0.334736       0.355629
            527       1893.850        996.948       0.344870       0.355629
            528       1974.850        871.182       0.306104       0.281291
            529       2328.183        652.182       0.218826       0.281291
            530       2344.850        754.182       0.243360       0.281291
            531       2171.516        871.182       0.286319       0.281291
            532       1940.516       1077.615       0.357047       0.355629
            533       1895.183       1019.148       0.349702       0.355629
            534       1778.850        961.782       0.350934       0.355629
            535       1535.183        943.815       0.380724       0.355629
            536       1623.850        804.282       0.331235       0.355629
            537       1897.183        704.282       0.270725       0.281291
            538       2089.183        650.748       0.237505       0.281291
            539       2059.850        791.682       0.277634       0.281291
            540       1894.850       1032.848       0.352785       0.355629
            541       1988.183       1195.182       0.375446       0.355629
            542       2052.516       1094.748       0.347841       0.355629
            543       2149.850        913.682       0.298245       0.281291
            544       2146.850        736.315       0.255384       0.281291
            545       2223.850        674.282       0.232661       0.205960
            546       2366.850        581.315       0.197179       0.205960
            547       2264.516        524.215       0.187976       0.205960
            548       2056.850        540.982       0.208244       0.205960
            549       2105.850        624.082       0.228607       0.205960
            550       2400.850        512.582       0.175937       0.205960
            551       2593.183        543.682       0.173320       0.205960
            552       2665.516        593.448       0.182097       0.205960
            553       2457.516        861.248       0.259509       0.281291
            554       2290.850        921.915       0.286954       0.281291
            555       2105.850        882.415       0.295293       0.281291
            556       2105.183        876.148       0.293878       0.281291
            557       2300.850        920.915       0.285842       0.281291
            558       2198.183       1055.182       0.324336       0.281291
            559       2186.850        924.648       0.297171       0.281291
            560       2072.850        958.382       0.316169       0.281291
            561       2003.850        852.282       0.298404       0.281291
            562       1820.183        868.315       0.322974       0.281291
            563       1924.850        938.515       0.327767       0.281291
            564       2025.850        934.415       0.315653       0.281291
            565       2057.183        940.948       0.313845       0.281291
            566       1812.183        843.115       0.317522       0.281291
            567       1772.516        765.748       0.301682       0.281291
            568       1908.183        671.515       0.260308       0.281291
            569       2206.850        662.315       0.230839       0.281291
            570       2366.516        821.015       0.257571       0.281291
            571       2309.850       1064.015       0.315370       0.281291
            572       2054.850        999.182       0.327168       0.281291
            573       1973.516        898.315       0.312802       0.281291
            574       2135.850        667.082       0.237994       0.281291
            575       2196.183        657.048       0.230282       0.281291
            576       2249.850        771.015       0.255230       0.281291
            577       2205.516       1080.448       0.328807       0.281291
            578       2432.850       1121.382       0.315506       0.281291
            579       2270.516       1031.948       0.312478       0.281291
            580       2156.516        852.015       0.283200       0.281291
            581       2119.850        882.348       0.293901       0.281291
            582       2097.516        884.582       0.296631       0.281291
            583       1960.183        835.982       0.298974       0.281291
            584       2067.183        690.615       0.250423       0.281291
            585       2335.516        725.782       0.237083       0.281291
            586       2523.850        754.948       0.230252       0.281291
            587       2274.516        883.215       0.279699       0.281291
            588       2126.850        977.648       0.314914       0.281291
            589       2290.516        896.615       0.281324       0.281291
            590       2291.183        785.215       0.255238       0.281291
            591       2425.183        607.148       0.200225       0.205960
            592       2434.183        654.248       0.211838       0.205960
            593       2596.516        893.348       0.255984       0.281291
            594       2731.183       1033.215       0.274470       0.281291
            595       2686.850        975.315       0.266322       0.281291
            596       2491.516        820.848       0.247813       0.281291
            597       2126.850        943.315       0.307252       0.281291
            598       1866.183       1032.382       0.356170       0.355629
            599       1796.183        999.715       0.357565       0.355629
            600       1958.183        849.515       0.302566       0.281291
            601       2077.516        646.582       0.237356       0.205960
            602       2011.516        595.182       0.228328       0.205960
            603       1904.516        465.882       0.196542       0.205960
            604       2034.850        645.182       0.240737       0.205960
            605       2196.183        565.715       0.204828       0.205960
            606       2329.183        454.748       0.163348       0.205960
            607       2192.850        461.715       0.173932       0.205960
            608       2187.183        650.948       0.229358       0.205960
            609       2207.183        872.948       0.283413       0.281291
            610       2177.183        975.948       0.309517       0.281291
            611       2150.183        894.982       0.293903       0.281291
            612       2224.850        980.848       0.305970       0.281291
            613       2191.516        983.182       0.309693       0.281291
            614       2138.516        990.482       0.316549       0.281291
            615       2178.516        752.148       0.256648       0.281291
            616       2129.850        520.682       0.196444       0.205960
            617       2092.850        554.715       0.209519       0.205960
            618       1880.183        991.315       0.345226       0.355629
            619       1942.850       1336.048       0.407469       0.355629
            620       2060.516       1440.615       0.411471       0.355629
            621       2057.516       1208.248       0.369974       0.355629
            622       2046.183       1123.382       0.354428       0.355629
            623       2102.850        984.048       0.318782       0.281291
            624       2297.516        825.915       0.264426       0.281291
            625       2436.516        658.682       0.212808       0.205960
            626       2399.183        669.415       0.218150       0.205960
            627       2167.516        833.248       0.277679       0.281291
            628       2231.850        788.148       0.260976       0.281291
            629       2312.183        782.115       0.252760       0.281291
            630       2299.516        790.382       0.255795       0.281291
            631       2106.183        881.715       0.295095       0.281291
            632       2192.183        894.448       0.289781       0.281291
            633       2356.183        674.382       0.222527       0.205960
            634       2326.850        516.982       0.181791       0.205960
            635       2108.850        461.448       0.179531       0.205960
            636       1921.850        508.482       0.209223       0.205960
            637       1894.183        668.582       0.260883       0.281291
            638       1955.516        831.448       0.298335       0.281291
            639       2023.516        993.315       0.329258       0.281291
            640       2215.516       1033.448       0.318085       0.281291
            641       2400.850        958.915       0.285411       0.281291
            642       2395.516        932.448       0.280186       0.281291
            643       2317.183        903.282       0.280482       0.281291
            644       2147.183        889.282       0.292867       0.281291
            645       2253.516        790.982       0.259807       0.281291
            646       2235.183        755.815       0.252697       0.281291
            647       2165.183        824.148       0.275697       0.281291
            648       2189.850       1010.348       0.315714       0.281291
            649       2235.516       1254.782       0.359506       0.355629
            650       2539.850       1329.348       0.343572       0.355629
            651       2535.183       1182.482       0.318071       0.281291
            652       2414.183        868.582       0.264588       0.281291
            653       2090.183        763.648       0.267587       0.281291
            654       2061.183        784.215       0.275608       0.281291
            655       2329.183        844.748       0.266152       0.281291
            656       2311.183       1003.215       0.302684       0.281291
            657       2169.183        917.082       0.297149       0.281291
            658       2162.516        703.082       0.245353       0.281291
            659       2153.183        395.348       0.155128       0.205960
            660       2275.516        438.115       0.161450       0.205960
            661       2202.183        590.448       0.211431       0.205960
            662       2307.850        625.882       0.213340       0.205960
            663       2226.850        559.982       0.200938       0.205960
            664       2183.516        677.648       0.236844       0.205960
            665       2210.183       1064.315       0.325032       0.281291
            666       2403.183       1259.015       0.343787       0.355629
            667       2230.850       1188.582       0.347596       0.355629
            668       2176.850       1040.648       0.323434       0.355629
            669       2044.516       1169.882       0.363950       0.355629
            670       2169.183       1345.082       0.382749       0.355629
            671       2338.516       1185.482       0.336402       0.355629
            672       2373.850       1101.948       0.317035       0.355629
            673       2255.850       1032.082       0.313900       0.355629
            674       2065.516       1061.782       0.339520       0.355629
            675       1766.850        841.982       0.322743       0.355629
            676       1729.183        762.748       0.306087       0.281291
            677       1750.850        770.248       0.305521       0.281291
            678       1939.183        836.415       0.301346       0.281291
            679       2427.183        812.615       0.250823       0.281291
            680       2473.183        780.682       0.239924       0.281291
            681       2517.850        851.215       0.252656       0.281291
            682       2317.516        893.582       0.278279       0.281291
            683       2625.850        797.748       0.233015       0.281291
            684       2772.183        884.782       0.241944       0.281291
            685       2686.850        731.648       0.214026       0.281291
            686       2271.516        779.848       0.255574       0.281291
            687       2139.183        807.082       0.273934       0.281291
            688       2355.516        935.448       0.284247       0.281291
            689       2655.850       1052.748       0.283867       0.281291
            690       2537.516       1135.582       0.309162       0.281291
            691       2138.183       1231.848       0.365530       0.355629
            692       1941.516       1169.515       0.375925       0.355629
            693       2142.516       1004.082       0.319101       0.281291
            694       2518.516        901.482       0.263591       0.281291
            695       2673.516        922.648       0.256565       0.281291
            696       2452.516        821.415       0.250896       0.281291
            697       2033.516        919.648       0.311411       0.281291
            698       1873.183        934.682       0.332880       0.281291
            699       2138.183        956.848       0.309156       0.281291
            700       2232.516        869.082       0.280204       0.281291
            701       2181.850        887.148       0.289068       0.281291
            702       1993.850       1079.615       0.351270       0.355629
            703       1996.850       1072.315       0.349383       0.355629
            704       1868.850       1002.115       0.349052       0.355629
            705       1850.516        820.948       0.307303       0.281291
            706       1878.183        856.182       0.313119       0.281291
            707       2038.516        841.815       0.292263       0.281291
            708       2100.850        699.915       0.249901       0.281291
            709       2082.850        656.048       0.239530       0.205960
            710       2202.516        624.415       0.220881       0.205960
            711       2363.850        632.948       0.211208       0.205960
            712       2494.516        602.548       0.194555       0.205960
            713       2331.850        668.815       0.222889       0.205960
            714       2101.850        786.482       0.272296       0.281291
            715       1917.850        815.882       0.298450       0.281291
            716       1897.183        641.948       0.252822       0.281291
            717       2101.850        539.815       0.204347       0.281291
            718       2204.850        827.515       0.272894       0.281291
            719       2173.850       1022.615       0.319921       0.281291
            720       2256.516        980.015       0.302798       0.281291
            721       2490.183        557.648       0.182966       0.205960
            722       2625.183        389.815       0.129292       0.205960
            723       2519.516        505.382       0.167074       0.205960
            724       2404.850        775.515       0.243845       0.281291
            725       2182.850        985.048       0.310947       0.281291
            726       2056.516        992.015       0.325408       0.281291
            727       1970.516        796.282       0.287799       0.281291
            728       2243.850        652.282       0.225225       0.205960
            729       2328.183        572.182       0.197279       0.205960
            730       2265.850        605.082       0.210761       0.205960
            731       1969.516        641.715       0.245752       0.281291
            732       1925.516        723.115       0.273015       0.281291
            733       1902.850        833.048       0.304488       0.281291
            734       1987.516       1001.915       0.335152       0.281291
            735       2181.183        961.215       0.305886       0.281291
            736       2452.183        783.782       0.242210       0.281291
            737       2489.516        674.048       0.213066       0.281291
            738       2180.850       1075.915       0.330363       0.355629
            739       1899.850       1376.015       0.420046       0.355629
            740       1846.850       1415.982       0.433973       0.355629
            741       1862.850       1126.715       0.376883       0.355629
            742       1912.183        905.782       0.321431       0.355629
            743       1945.516        840.448       0.301672       0.281291
            744       1945.850        781.748       0.286607       0.281291
            745       2245.516        783.782       0.258734       0.281291
            746       2558.516        604.148       0.191025       0.205960
            747       2865.516        476.782       0.142651       0.205960
            748       2682.183        491.782       0.154942       0.205960
            749       2417.183        649.615       0.211822       0.205960
            750       2235.850        748.082       0.250703       0.281291
            751       2008.516        773.148       0.277944       0.281291
            752       1757.183        944.615       0.349625       0.355629
            753       1625.850       1138.748       0.411904       0.355629
            754       1909.850       1238.348       0.393351       0.355629
            755       2131.516       1051.182       0.330280       0.355629
            756       2027.850        766.882       0.274403       0.281291
            757       1603.183        695.015       0.302417       0.281291
            758       1608.516        898.482       0.358389       0.281291
            759       1870.183        867.315       0.316828       0.281291
            760       2136.850        648.315       0.232774       0.205960
            761       2200.183        510.648       0.188373       0.205960
            762       2122.850        840.382       0.283603       0.281291
            763       2113.850       1109.948       0.344298       0.281291
            764       2101.850        979.482       0.317876       0.281291
            765       2012.183        746.115       0.270498       0.281291
            766       1700.183        681.648       0.286187       0.281291
            767       1576.516        818.682       0.341801       0.281291
            768       1674.183        816.248       0.327754       0.281291
            769       1829.850        770.015       0.296175       0.281291
            770       2112.516        697.415       0.248196       0.281291
            771       2151.516        865.515       0.286876       0.281291
            772       2154.183        888.915       0.292109       0.281291
            773       1799.516        955.048       0.346715       0.355629
            774       1755.516        908.115       0.340931       0.355629
            775       1832.850       1047.715       0.363719       0.355629
            776       2030.183       1001.648       0.330377       0.355629
            777       2201.850        816.148       0.270427       0.281291
            778       2571.516        639.515       0.199162       0.205960
            779       2591.183        594.548       0.186629       0.205960
            780       2461.516        645.848       0.207844       0.205960
            781       2173.850        675.948       0.237192       0.205960
            782       1915.850        736.415       0.277655       0.281291
            783       1715.516        907.115       0.345880       0.355629
            784       1723.183        906.348       0.344681       0.355629
            785       2246.850        894.315       0.284708       0.281291
            786       2446.516        794.682       0.245181       0.281291
            787       2582.183        765.782       0.228731       0.281291
            788       2239.183        788.082       0.260328       0.281291
            789       2085.516        659.115       0.240147       0.281291
            790       1827.850        594.882       0.245542       0.281291
            791       1676.516        980.682       0.369066       0.355629
            792       1662.516       1168.748       0.412801       0.355629
            793       1677.516       1261.582       0.429241       0.355629
            794       1833.183       1266.682       0.408625       0.355629
            795       1828.183       1132.848       0.382586       0.355629
            796       1721.850        810.815       0.320143       0.355629
            797       1498.516        418.815       0.218436       0.281291
            798       1666.516        523.348       0.238987       0.281291
            799       1793.183        725.348       0.288004       0.281291
            800       1797.850        649.882       0.265504       0.281291
            801       1557.183        535.948       0.256051       0.281291
            802       1697.850        642.548       0.274547       0.281291
            803       1943.516        737.982       0.275212       0.281291
            804       2079.850        825.348       0.284094       0.281291
            805       1973.183        902.682       0.313882       0.281291
            806       2067.850        847.548       0.290714       0.281291
            807       2082.183        829.782       0.284956       0.281291
            808       2056.850        705.648       0.255439       0.281291
            809       2204.183        767.582       0.258292       0.281291
            810       2457.183        690.282       0.219314       0.205960
            811       2645.183        670.148       0.202136       0.205960
            812       2466.516        540.682       0.179796       0.205960
            813       2261.516        581.515       0.204540       0.205960
            814       2158.850        600.115       0.217515       0.205960
            815       2198.516        610.148       0.217238       0.205960
            816       2334.183        508.248       0.178808       0.205960
            817       2479.516        506.382       0.169591       0.205960
            818       2546.516        593.348       0.188973       0.205960
            819       2365.516        832.782       0.260383       0.281291
            820       2190.183       1037.315       0.321399       0.281291
            821       2121.850       1041.482       0.329236       0.281291
            822       2085.183        916.148       0.305247       0.281291
            823       1933.516        822.982       0.298561       0.281291
            824       1557.183        876.282       0.360096       0.355629
            825       1577.183        921.948       0.368908       0.355629
            826       1694.516        827.548       0.328123       0.355629
            827       1991.183        667.548       0.251078       0.281291
            828       2161.850        510.482       0.191025       0.205960
            829       2326.850        416.982       0.151971       0.205960
            830       2232.850        696.382       0.237735       0.281291
            831       2098.516       1071.815       0.338077       0.355629
            832       1984.850       1180.848       0.373014       0.355629
            833       2178.850        929.115       0.298946       0.281291
            834       2241.516        510.182       0.185406       0.205960
            835       2121.516        321.848       0.131723       0.205960
            836       2092.183        403.115       0.161550       0.205960
            837       2024.850        769.182       0.275295       0.281291
            838       2176.183       1060.382       0.327626       0.355629
            839       1980.850       1271.582       0.390963       0.355629
            840       2019.850       1138.682       0.360510       0.355629
            841       1793.516       1131.982       0.386936       0.355629
            842       1824.850       1184.515       0.393610       0.355629
            843       1825.850       1202.082       0.396998       0.355629
            844       2020.516       1052.615       0.342522       0.355629
            845       2181.183        718.548       0.247798       0.281291
            846       2304.516        658.548       0.222252       0.281291
            847       2242.850        879.048       0.281575       0.281291
            848       2103.183        927.348       0.306002       0.281291
            849       1987.516        973.915       0.328866       0.281291
            850       2170.183        895.648       0.292139       0.281291
            851       2457.183        839.948       0.254751       0.281291
            852       2379.850        774.348       0.245498       0.281291
            853       2113.183        749.015       0.261692       0.281291
            854       1606.850        906.315       0.360627       0.355629
            855       1404.516       1113.882       0.442298       0.355629
            856       1476.850       1228.982       0.454197       0.355629
            857       1818.183       1305.848       0.418001       0.355629
            858       2045.516       1053.448       0.339936       0.355629
            859       2044.850        888.848       0.302979       0.281291
            860       1991.183        793.548       0.284964       0.281291
            861       1935.183        963.148       0.332311       0.355629
            862       1994.516       1132.215       0.362108       0.355629
            863       1952.183       1195.448       0.379793       0.355629
            864       1889.516       1095.382       0.366975       0.355629
            865       1878.183        877.182       0.318354       0.281291
            866       2051.516        665.848       0.245035       0.281291
            867       2277.516        594.915       0.207112       0.281291
            868       2283.516        771.648       0.252572       0.281291
            869       2197.183        970.615       0.306401       0.281291
            870       2447.516       1166.915       0.322849       0.281291
            871       2737.516       1038.248       0.274977       0.281291
            872       2553.850        855.282       0.250880       0.281291
            873       2008.183        762.182       0.275120       0.281291
            874       1763.183        840.015       0.322686       0.281291
            875       2033.850        906.282       0.308245       0.281291
            876       1967.516        907.915       0.315749       0.281291
            877       1650.183        950.648       0.365517       0.355629
            878       1620.850        865.915       0.348209       0.355629
            879       2153.516        725.982       0.252121       0.281291
            880       2638.850        747.448       0.220727       0.281291
            881       2665.183        859.148       0.243776       0.281291
            882       2379.183        963.748       0.288294       0.281291
            883       2311.850        817.482       0.261232       0.281291
            884       2342.516        792.415       0.252769       0.281291
            885       2725.183        769.148       0.220113       0.281291
            886       2803.516        820.982       0.226509       0.281291
            887       2751.516        871.848       0.240618       0.281291
            888       2620.850        814.915       0.237186       0.281291
            889       2611.850        854.482       0.246509       0.281291
            890       2499.516       1022.715       0.290360       0.281291
            891       2314.516       1269.548       0.354220       0.355629
            892       2027.850       1287.215       0.388293       0.355629
            893       2199.516       1137.382       0.340850       0.355629
            894       2017.516       1066.915       0.345903       0.355629
            895       1825.850       1082.748       0.372258       0.355629
            896       1567.183       1132.948       0.419590       0.355629
            897       1846.516       1031.682       0.358447       0.355629
            898       2392.183        942.115       0.282553       0.281291
            899       2606.850        833.315       0.242231       0.205960
            900       2359.850        736.348       0.237823       0.205960
            901       2157.516        665.582       0.235763       0.205960
            902       2199.183        621.748       0.220405       0.205960
            903       2524.183        619.915       0.197168       0.205960
            904       2555.516        547.448       0.176428       0.205960
            905       2433.183        740.348       0.233288       0.205960
            906       2520.183        811.982       0.243680       0.281291
            907       2476.850        891.982       0.264775       0.281291
            908       2512.183        784.782       0.238032       0.281291
            909       2420.850        966.582       0.285344       0.281291
            910       2141.850       1101.148       0.339546       0.355629
            911       1875.850       1021.415       0.352545       0.355629
            912       1601.516        890.848       0.357431       0.355629
            913       1905.516        840.115       0.305982       0.281291
            914       2191.850        887.815       0.288283       0.281291
            915       2407.850        802.548       0.249984       0.281291
            916       2413.516        759.648       0.239398       0.281291
            917       2436.516        801.682       0.247570       0.281291
            918       2497.850        849.882       0.253868       0.281291
            919       2469.183        836.748       0.253105       0.281291
            920       2404.850        792.848       0.247943       0.281291
            921       2399.850        643.348       0.211405       0.205960
            922       2689.850        486.682       0.153212       0.205960
            923       2734.516        488.548       0.151579       0.205960
            924       2622.850        745.382       0.221298       0.205960
            925       2318.516        906.482       0.281080       0.281291
            926       2100.850        758.915       0.265377       0.281291
            927       1893.850        652.948       0.256380       0.281291
            928       1704.183        663.915       0.280358       0.281291
            929       1655.850        743.415       0.309851       0.281291
            930       2048.850        699.115       0.254412       0.281291
            931       2294.850        631.515       0.215802       0.205960
            932       2534.850        632.515       0.199698       0.205960
            933       2250.850        676.915       0.231205       0.205960
            934       2299.183        759.748       0.248371       0.205960
            935       2402.850        711.048       0.228347       0.205960
            936       2471.850        735.815       0.229393       0.205960
            937       2273.850        783.948       0.256377       0.281291
            938       2133.850        797.282       0.272005       0.281291
            939       2018.183        700.515       0.257666       0.281291
            940       1981.850        780.815       0.282631       0.281291
            941       2029.850        928.682       0.313900       0.281291
            942       2036.850       1125.315       0.355869       0.281291
            943       2295.850        983.082       0.299818       0.281291
            944       2374.183        918.915       0.279043       0.281291
            945       2612.183        962.448       0.269244       0.281291
            946       2422.516       1152.748       0.322423       0.355629
            947       2253.850       1278.948       0.362021       0.355629
            948       2171.183       1125.548       0.341413       0.355629
            949       2157.850        904.548       0.295373       0.281291
            950       2265.183        688.148       0.233008       0.205960
            951       2304.850        534.182       0.188156       0.205960
            952       2228.183        471.515       0.174655       0.205960
            953       2212.516        673.748       0.233433       0.205960
            954       2083.516        857.315       0.291521       0.281291
            955       2021.516        903.515       0.308891       0.281291
            956       2044.516        746.548       0.267478       0.281291
            957       2179.183        766.415       0.260190       0.281291
            958       2379.183        759.415       0.241960       0.205960
            959       2569.183        613.082       0.192656       0.205960
            960       2952.516        425.082       0.125853       0.205960
            961       3318.850        450.115       0.119427       0.205960
            962       3207.183        654.948       0.169582       0.205960
            963       3209.183        819.415       0.203400       0.205960
            964       2783.850       1015.615       0.267305       0.281291
            965       2688.183       1055.848       0.282008       0.281291
            966       2255.850       1093.748       0.326531       0.281291
            967       2217.183        952.948       0.300602       0.281291
            968       2093.516        871.315       0.293884       0.281291
            969       1894.516        809.548       0.299382       0.281291
            970       1963.850        752.948       0.277146       0.281291
            971       1898.183        724.515       0.276248       0.281291
            972       2057.183        546.615       0.209930       0.205960
            973       1967.516        344.248       0.148912       0.205960
            974       2019.850        342.348       0.144928       0.205960
            975       1858.183        527.182       0.221007       0.205960
            976       1965.183        784.148       0.285214       0.281291
            977       2136.850        773.315       0.265729       0.281291
            978       2566.850        610.982       0.192264       0.205960
            979       2693.850        595.948       0.181150       0.205960
            980       2636.516        634.682       0.194021       0.205960
            981       2723.516        849.648       0.237786       0.205960
            982       2889.183        997.748       0.256693       0.205960
            983       3005.850       1059.082       0.260541       0.205960
            984       2632.516        846.748       0.243370       0.205960
            985       2581.183        604.882       0.189852       0.205960
            986       2744.516        551.548       0.167335       0.205960
            987       2872.850        549.382       0.160533       0.205960
            988       2708.516        577.482       0.175740       0.205960
            989       2473.183        781.015       0.240002       0.205960
            990       2346.850       1025.315       0.304052       0.281291
            991       2536.850       1171.982       0.315998       0.281291
            992       2420.516       1043.615       0.301263       0.281291
            993       2232.850       1016.382       0.312807       0.281291
            994       1917.183        825.282       0.300927       0.281291
            995       1826.183        684.715       0.272697       0.281291
            996       1788.183        615.848       0.256173       0.281291
            997       1895.183        942.148       0.332054       0.281291
            998       2077.850       1008.882       0.326845       0.281291
            999       2391.850       1018.482       0.298646       0.281291
           1000       2544.183        850.248       0.250483       0.281291
           1001       2544.516        931.215       0.267919       0.281291
           1002       2569.183       1048.748       0.289875       0.281291
           1003       2489.850       1183.015       0.322096       0.281291
           1004       2661.183       1133.548       0.298716       0.281291
           1005       2611.516       1126.848       0.301428       0.281291
           1006       2516.850       1038.982       0.292191       0.281291
           1007       2372.516        930.082       0.281621       0.281291
           1008       2278.516        527.148       0.187887       0.205960
           1009       2180.516        257.948       0.105783       0.205960
           1010       1967.850        568.548       0.224156       0.205960
           1011       1861.850        785.482       0.296707       0.281291
           1012       2022.516        862.415       0.298938       0.281291
           1013       1994.183        629.248       0.239857       0.281291
           1014       1971.850        629.815       0.242082       0.281291
           1015       1923.183        684.682       0.262545       0.281291
           1016       2236.183        624.382       0.218272       0.281291
           1017       2355.850        693.415       0.227404       0.281291
           1018       2173.516        916.982       0.296710       0.281291
           1019       1982.516       1108.082       0.358533       0.355629
           1020       2125.850       1123.415       0.345744       0.355629
           1021       2271.850       1026.148       0.311143       0.281291
           1022       2730.183        992.315       0.266572       0.281291
           1023       2717.183       1009.615       0.270907       0.281291
           1024       2684.850       1024.515       0.276197       0.281291
           1025       2270.850        984.248       0.302371       0.281291
           1026       2091.183        989.882       0.321279       0.355629
           1027       2057.516       1231.248       0.374380       0.355629
           1028       2209.850       1390.348       0.386187       0.355629
           1029       2571.516       1322.515       0.339626       0.355629
           1030       2739.183       1096.748       0.285914       0.281291
           1031       2547.516        993.248       0.280518       0.281291
           1032       2251.850       1072.815       0.322684       0.281291
           1033       2306.850       1009.648       0.304432       0.281291
           1034       2577.850        963.215       0.272013       0.281291
           1035       2579.850        933.015       0.265599       0.281291
           1036       2408.516        819.815       0.253944       0.281291
           1037       2078.516        814.482       0.281536       0.281291
           1038       2143.850        733.282       0.254866       0.281291
           1039       2229.850        791.015       0.261851       0.281291
           1040       2301.516        789.515       0.255421       0.281291
