# Supplementary material for: The role of auxiliary domains in modulating CHD4 activity suggests mechanistic commonality between enzyme families
Source: Nat Commun. 2022 Dec 6;13:7524. doi: 10.1038/s41467-022-35002-0 (PMC9726900; doi:10.1038/s41467-022-35002-0)
Supplement: Supplementary file 6 — source data [file 41467_2022_35002_MOESM6_ESM.zip › smFRET_Source_data/figure_7A/A/CHD4(1-1230) 10uM ATP 200ms/13_PATH.dat]

              1       1748.333       1857.500       0.515138       0.513573
              2       1086.667       2963.667       0.731709       0.746305
              3        925.667       3279.767       0.779888       0.746305
              4        872.667       3502.067       0.800521       0.839038
              5        940.333       3623.633       0.793966       0.839038
              6        914.333       3753.233       0.804109       0.839038
              7        711.333       3862.867       0.844490       0.839038
              8        474.333       3837.567       0.889994       0.839038
              9        551.667       3909.833       0.876350       0.839038
             10        585.667       3845.767       0.867838       0.839038
             11        609.333       3615.067       0.855759       0.839038
             12        442.000       3458.800       0.886690       0.839038
             13        584.667       3250.533       0.847552       0.839038
             14        748.667       2871.133       0.793175       0.839038
             15        915.333       2919.467       0.761309       0.839038
             16        946.333       3276.700       0.775911       0.839038
             17        918.000       3756.867       0.803631       0.839038
             18        931.333       3888.533       0.806772       0.839038
             19        891.333       3809.533       0.810390       0.839038
             20        851.000       3741.233       0.814687       0.839038
             21        579.667       3319.033       0.851318       0.839038
             22        468.667       3063.133       0.867301       0.839038
             23        556.667       3155.000       0.850022       0.839038
             24        880.000       3612.333       0.804111       0.839038
             25       1156.333       3703.700       0.762073       0.746305
             26       1204.333       3307.900       0.733096       0.746305
             27       1039.333       2864.733       0.733782       0.746305
             28        864.667       3208.533       0.787718       0.746305
             29        786.333       3807.700       0.828836       0.839038
             30        843.333       4122.667       0.830179       0.839038
             31        743.333       3994.667       0.843112       0.839038
             32        577.333       3539.933       0.859778       0.839038
             33        478.667       3238.800       0.871238       0.839038
             34        513.333       2810.667       0.845568       0.839038
             35        662.000       2630.800       0.798955       0.839038
             36        705.333       2585.800       0.785687       0.839038
             37        673.667       2962.633       0.814738       0.839038
             38        589.000       3451.433       0.854224       0.839038
             39        546.000       3949.733       0.878552       0.839038
             40        506.667       4374.333       0.896196       0.839038
             41        438.667       4550.800       0.912081       0.839038
             42        405.333       4462.800       0.916737       0.839038
             43        552.000       4293.800       0.886087       0.839038
             44        623.333       4284.000       0.872979       0.839038
             45        636.667       4030.333       0.863581       0.839038
             46        586.333       3691.033       0.862922       0.839038
             47        681.333       3110.867       0.820333       0.839038
             48        751.667       2816.500       0.789341       0.839038
             49        653.000       2707.033       0.805657       0.839038
             50        583.667       3160.300       0.844105       0.839038
             51        494.000       3396.267       0.873016       0.839038
             52        442.333       3342.767       0.883138       0.839038
             53        192.333       3135.433       0.942203       0.839038
             54        162.000       3225.133       0.952172       0.839038
             55        374.000       3568.267       0.905131       0.839038
             56        638.667       3525.133       0.846614       0.839038
             57        772.667       3355.400       0.812826       0.839038
             58        624.000       3268.267       0.839682       0.839038
             59        534.667       3471.200       0.866529       0.839038
             60        434.000       3878.267       0.899357       0.839038
             61        394.667       3865.533       0.907360       0.839038
             62        633.000       3875.033       0.859584       0.839038
             63        845.667       3925.100       0.822740       0.839038
             64       1062.333       3888.433       0.785420       0.839038
             65        921.667       3693.167       0.800282       0.839038
             66        805.000       3482.167       0.812230       0.839038
             67        837.333       3640.600       0.813009       0.839038
             68       1019.000       3737.767       0.785779       0.746305
             69       1136.000       3574.400       0.758832       0.746305
             70       1200.000       3543.667       0.747031       0.746305
             71       1234.333       3715.567       0.750635       0.746305
             72       1170.000       4065.333       0.776519       0.746305
             73       1027.667       3790.900       0.786728       0.746305
             74        960.667       3474.933       0.783419       0.746305
             75        927.667       3384.233       0.784859       0.746305
             76        934.667       3995.867       0.810433       0.839038
             77        895.667       4744.100       0.841187       0.839038
             78        875.000       5091.500       0.853348       0.839038
             79        928.667       5027.467       0.844082       0.839038
             80        815.667       4472.767       0.845764       0.839038
             81        722.000       3648.800       0.834813       0.839038
             82        719.667       3173.700       0.815156       0.839038
             83        682.000       3163.467       0.822648       0.839038
             84        784.333       3702.233       0.825182       0.839038
             85        848.667       4148.133       0.830158       0.839038
             86        974.000       4192.600       0.811481       0.839038
             87       1051.000       4031.233       0.793201       0.839038
             88        903.667       3725.967       0.804808       0.839038
             89        855.667       3750.100       0.814218       0.839038
             90        726.333       3716.367       0.836511       0.839038
             91        636.000       4001.400       0.862854       0.839038
             92        573.667       4121.633       0.877821       0.839038
             93        601.000       4317.900       0.877818       0.839038
             94        774.667       4515.867       0.853575       0.839038
             95        965.333       4890.133       0.835140       0.839038
             96        972.667       5318.733       0.845397       0.839038
             97        889.000       5158.433       0.852995       0.839038
             98        763.667       4585.967       0.857249       0.839038
             99        693.000       4053.033       0.853983       0.839038
            100        777.333       4004.600       0.837444       0.839038
            101        786.000       4253.733       0.844039       0.839038
            102        983.667       4430.967       0.818332       0.839038
            103        920.333       4415.967       0.827533       0.839038
            104        918.667       4459.133       0.829174       0.839038
            105        964.000       4589.600       0.826419       0.839038
            106       1191.667       4629.833       0.795299       0.839038
            107       1190.667       4804.600       0.801399       0.839038
            108       1014.333       4738.233       0.823673       0.839038
            109        840.667       4438.267       0.840751       0.839038
            110        813.333       3863.333       0.826087       0.839038
            111        675.000       3457.167       0.836647       0.839038
            112        504.000       3663.933       0.879077       0.839038
            113        605.000       3962.500       0.867542       0.839038
            114       1086.000       4179.733       0.793761       0.839038
            115       1477.000       4013.300       0.730980       0.746305
            116       1404.667       3957.867       0.738059       0.746305
            117       1056.333       3469.700       0.766609       0.746305
            118        777.667       2911.900       0.789225       0.746305
            119        806.000       2502.400       0.756378       0.746305
            120        831.000       3075.233       0.787263       0.746305
            121        999.667       3478.033       0.776746       0.746305
            122       1246.000       3686.067       0.747368       0.746305
            123       1446.333       3345.700       0.698180       0.746305
            124       1473.333       3097.667       0.677678       0.746305
            125       1370.667       3299.600       0.706512       0.746305
            126       1261.000       3872.567       0.754362       0.746305
            127       1070.000       3934.333       0.786185       0.746305
            128        932.667       3446.400       0.787017       0.746305
            129        763.000       2873.700       0.790194       0.746305
            130        647.000       2820.300       0.813399       0.746305
            131        732.333       2900.433       0.798409       0.746305
            132        981.000       2708.900       0.734139       0.746305
            133       1399.333       3045.067       0.685147       0.746305
            134       1460.333       3603.967       0.711642       0.746305
            135       1429.667       4093.033       0.741129       0.746305
            136       1333.333       4035.000       0.751630       0.746305
            137       1353.333       4003.000       0.747340       0.746305
            138       1219.333       3841.400       0.759060       0.746305
            139       1026.667       3715.667       0.783510       0.746305
            140        789.333       3544.400       0.817863       0.746305
            141        920.000       3714.000       0.801467       0.746305
            142       1071.000       4138.233       0.794404       0.746305
            143       1358.667       4101.800       0.751181       0.746305
            144       1381.000       3863.900       0.736697       0.746305
            145       1482.667       3891.067       0.724090       0.746305
            146       1463.000       3725.033       0.718005       0.746305
            147       1538.333       3517.500       0.695731       0.746305
            148       1291.333       3109.200       0.706551       0.746305
            149       1042.667       2893.400       0.735099       0.746305
            150        908.667       3046.467       0.770256       0.746305
            151        968.667       3308.800       0.773542       0.746305
            152       1009.667       3700.033       0.785620       0.746305
            153       1017.000       3891.967       0.792828       0.746305
            154       1141.000       4247.900       0.788268       0.746305
            155       1398.000       4434.533       0.760310       0.746305
            156       1441.000       4508.233       0.757784       0.746305
            157       1367.667       3930.900       0.741880       0.746305
            158       1183.333       3303.333       0.736256       0.746305
            159       1130.333       2830.633       0.714632       0.746305
            160       1040.000       2789.333       0.728412       0.746305
            161       1036.000       3037.400       0.745667       0.746305
            162       1060.000       3335.000       0.758817       0.746305
            163       1042.333       3518.433       0.771457       0.746305
            164        923.000       3581.367       0.795088       0.746305
            165        794.000       3375.933       0.809589       0.746305
            166        848.667       3212.133       0.791010       0.746305
            167        987.000       3264.300       0.767836       0.746305
            168       1136.667       3742.667       0.767045       0.746305
            169       1311.333       4093.533       0.757379       0.746305
            170       1363.667       4099.633       0.750395       0.746305
            171       1280.333       3934.633       0.754489       0.746305
            172       1156.000       3646.067       0.759270       0.746305
            173       1073.667       3307.967       0.754962       0.746305
            174       1157.000       2838.300       0.710410       0.746305
            175       1186.333       2768.033       0.699994       0.746305
            176       1233.667       2927.633       0.703538       0.746305
            177       1213.333       3423.333       0.738318       0.746305
            178       1072.667       3696.400       0.775078       0.746305
            179        918.667       3926.133       0.810381       0.746305
            180        778.333       3872.833       0.832658       0.746305
            181        920.333       3599.967       0.796400       0.746305
            182        961.667       3749.500       0.795875       0.746305
            183       1127.333       3623.600       0.762713       0.746305
            184       1197.667       3578.233       0.749227       0.746305
            185       1173.667       3295.967       0.737413       0.746305
            186       1079.667       3397.033       0.758825       0.746305
            187       1016.667       3326.667       0.765925       0.746305
            188       1037.333       3120.600       0.750517       0.746305
            189        976.000       3078.400       0.759274       0.746305
            190        833.667       3096.967       0.787905       0.746305
            191        893.333       3203.000       0.781919       0.746305
            192        897.667       3264.233       0.784313       0.746305
            193        986.667       3409.667       0.775571       0.746305
            194       1050.333       3502.633       0.769308       0.746305
            195       1231.333       3307.533       0.728713       0.746305
            196       1337.333       3066.267       0.696309       0.746305
            197       1218.333       2692.167       0.688446       0.746305
            198       1090.333       2464.967       0.693322       0.746305
            199       1007.333       2541.600       0.716159       0.746305
            200        904.000       2802.600       0.756111       0.746305
            201        876.667       3091.000       0.779047       0.746305
            202        923.667       3093.633       0.770078       0.746305
            203       1170.667       3156.933       0.729488       0.746305
            204       1272.000       3108.800       0.709642       0.746305
            205       1392.000       3106.133       0.690538       0.746305
            206       1277.667       3023.567       0.702953       0.746305
            207       1221.667       2885.833       0.702577       0.746305
            208       1117.000       2811.967       0.715701       0.746305
            209       1176.000       2765.067       0.701604       0.746305
            210       1307.333       2819.267       0.683194       0.746305
            211       1412.667       3183.067       0.692613       0.746305
            212       1438.000       3257.867       0.693773       0.746305
            213       1374.000       3242.600       0.702378       0.746305
            214       1115.000       3116.500       0.736500       0.746305
            215        816.000       3033.733       0.788037       0.746305
            216        624.000       3020.933       0.828803       0.746305
            217        604.333       2776.233       0.821233       0.746305
            218        816.333       2768.367       0.772273       0.746305
            219        990.000       2884.000       0.744450       0.746305
            220        998.333       3225.833       0.763661       0.746305
            221        861.000       3430.233       0.799358       0.746305
            222        799.000       3552.767       0.816396       0.746305
            223       1124.667       3275.867       0.744425       0.746305
            224       1319.667       2983.033       0.693293       0.746305
            225       1357.667       2949.233       0.684769       0.746305
            226       1183.000       3094.033       0.723406       0.746305
            227       1275.667       3490.433       0.732346       0.746305
            228       1528.333       3682.167       0.706682       0.746305
            229       1574.667       3462.200       0.687372       0.746305
            230       1508.667       3112.800       0.673552       0.746305
            231       1282.333       2635.433       0.672688       0.746305
            232       1075.667       2951.100       0.732871       0.746305
            233        863.333       3327.000       0.793970       0.746305
            234        808.000       3478.533       0.811503       0.746305
            235        838.000       3186.200       0.791760       0.746305
            236       1030.667       3034.933       0.746491       0.746305
            237       1165.333       3156.133       0.730338       0.746305
            238       1186.333       3453.033       0.744290       0.746305
            239       1151.000       3620.900       0.758796       0.746305
            240       1128.333       3539.500       0.758275       0.746305
            241       1299.000       3424.100       0.724969       0.746305
            242       1332.667       3429.400       0.720150       0.746305
            243       1297.333       3473.933       0.728095       0.746305
            244       1269.333       3191.067       0.715422       0.746305
            245       1265.333       2793.133       0.688224       0.746305
            246       1196.000       2804.400       0.701030       0.746305
            247       1055.000       3119.167       0.747255       0.746305
            248        984.667       3390.533       0.774944       0.746305
            249        981.000       3261.900       0.768790       0.746305
            250        984.000       3133.600       0.761026       0.746305
            251       1036.333       3037.367       0.745604       0.746305
            252       1255.000       3270.500       0.722683       0.746305
            253       1508.000       3383.867       0.691733       0.746305
            254       1388.000       3297.867       0.703790       0.746305
            255       1214.667       2803.867       0.697734       0.746305
            256        964.333       2562.900       0.726603       0.746305
            257       1150.000       2763.667       0.706158       0.746305
            258       1182.333       2974.433       0.715564       0.746305
            259       1233.667       3169.300       0.719810       0.746305
            260       1062.000       2996.133       0.738303       0.746305
            261       1062.667       3181.733       0.749631       0.746305
            262       1161.667       3410.500       0.745926       0.746305
            263       1428.333       3669.500       0.719816       0.746305
            264       1424.333       3650.900       0.719356       0.746305
            265       1352.333       3482.433       0.720290       0.746305
            266       1098.667       3265.133       0.748232       0.746305
            267        961.667       3163.833       0.766897       0.746305
            268        835.333       3072.800       0.786258       0.746305
            269        800.667       3210.267       0.800379       0.746305
            270        880.667       3310.933       0.789897       0.746305
            271        997.667       2875.900       0.742442       0.746305
            272       1178.000       2361.533       0.667188       0.746305
            273       1167.000       2141.300       0.647251       0.746305
            274       1103.667       2332.633       0.678821       0.746305
            275       1185.000       2551.833       0.682887       0.746305
            276       1425.667       1966.767       0.579751       0.513573
            277       1744.667       1410.867       0.447109       0.513573
            278       2083.000        618.367       0.228909       0.069066
            279       2425.333        310.467       0.113483       0.069066
            280       2967.000         38.633       0.012854       0.069066
            281       2973.667         94.633       0.030842       0.069066
            282       2976.333        158.033       0.050420       0.069066
            283       2922.667        283.733       0.088490       0.069066
            284       3232.667        312.733       0.088208       0.069066
            285       3473.667        369.633       0.096176       0.069066
            286       3436.000        318.733       0.084888       0.069066
            287       3154.000        253.600       0.074422       0.069066
            288       2932.000        178.467       0.057376       0.069066
            289       2958.000        142.533       0.045971       0.069066
            290       3406.333        142.367       0.040118       0.069066
            291       3504.000        141.600       0.038841       0.069066
            292       3324.000        197.933       0.056200       0.069066
            293       3225.000        308.500       0.087307       0.069066
            294       3260.333        309.967       0.086818       0.069066
            295       3290.333        237.967       0.067445       0.069066
            296       3071.000        136.567       0.042576       0.069066
            297       3113.000        188.367       0.057057       0.069066
            298       3341.333        236.200       0.066023       0.069066
            299       3413.333         95.333       0.027171       0.069066
            300       3355.000         60.167       0.017617       0.069066
            301       2947.333        171.933       0.055120       0.069066
            302       2616.667        223.333       0.078638       0.069066
            303       2655.000        170.500       0.060343       0.069066
            304       3012.000         66.133       0.021485       0.069066
            305       3260.000         40.000       0.012121       0.069066
            306       3216.333        119.367       0.035785       0.069066
            307       3243.333        181.333       0.052949       0.069066
            308       3278.000        266.533       0.075196       0.069066
            309       3322.333        232.767       0.065474       0.069066
            310       2963.667        375.633       0.112489       0.069066
            311       2772.333        357.100       0.114110       0.069066
            312       2524.000        457.600       0.153475       0.069066
            313       2429.667        391.367       0.138732       0.069066
            314       2575.333        395.800       0.133215       0.069066
            315       2871.333        450.533       0.135627       0.069066
            316       3180.333        557.633       0.149181       0.069066
            317       3132.333        663.433       0.174782       0.069066
            318       2871.667        424.500       0.128786       0.069066
            319       2661.000        283.567       0.096302       0.069066
            320       2539.667        127.700       0.047875       0.069066
            321       2502.333        211.100       0.077798       0.069066
            322       2578.333        255.167       0.090054       0.069066
            323       2687.333        324.600       0.107771       0.069066
            324       3131.667        273.167       0.080229       0.069066
            325       3573.333        171.667       0.045839       0.069066
            326       3829.000        261.433       0.063913       0.069066
            327       3441.333        263.867       0.071215       0.069066
            328       2962.333        223.100       0.070038       0.069066
            329       2695.667        105.100       0.037525       0.069066
            330       2966.667         98.000       0.031977       0.069066
            331       3130.333         80.633       0.025112       0.069066
            332       3028.000         83.533       0.026846       0.069066
            333       2766.667        220.000       0.073661       0.069066
            334       2941.333        190.533       0.060837       0.069066
            335       3274.667        186.867       0.053984       0.069066
            336       3681.333        171.200       0.044438       0.069066
            337       3608.667        289.133       0.074179       0.069066
            338       3563.000        274.367       0.071499       0.069066
            339       3111.667        257.833       0.076520       0.069066
            340       2958.000        312.533       0.095560       0.069066
            341       2829.667        302.367       0.096540       0.069066
            342       2945.000        172.167       0.055232       0.069066
            343       2987.000         65.633       0.021501       0.069066
            344       2971.667        159.500       0.050939       0.069066
            345       2771.000        168.233       0.057237       0.069066
            346       2817.000         74.300       0.025698       0.069066
            347       2712.667        -57.933      -0.021823       0.069066
            348       2912.000        -90.867      -0.032209       0.069066
            349       2737.667         16.233       0.005895       0.069066
            350       2926.000         46.400       0.015610       0.069066
            351       3050.000        101.000       0.032053       0.069066
            352       2997.667         67.233       0.021937       0.069066
            353       2600.667        170.600       0.061560       0.069066
            354       2298.000        207.533       0.082830       0.069066
            355       2275.333        232.467       0.092697       0.069066
            356       2684.667        201.200       0.069719       0.069066
            357       2909.667        197.367       0.063523       0.069066
            358       3115.000        206.500       0.062171       0.069066
            359       2957.667        301.567       0.092527       0.069066
            360       2871.667        378.833       0.116546       0.069066
            361       3064.667        271.200       0.081298       0.069066
            362       3291.667         83.500       0.024740       0.069066
            363       3320.000        107.333       0.031317       0.069066
            364       3080.000        426.667       0.121673       0.069066
            365       2842.000        542.133       0.160199       0.069066
            366       2943.333        404.333       0.120781       0.069066
            367       3009.333        365.733       0.108363       0.069066
            368       2900.667        533.267       0.155293       0.069066
            369       2697.000        577.300       0.176312       0.069066
            370       2592.000        343.467       0.117006       0.069066
            371       2829.333         87.400       0.029965       0.069066
            372       2952.000         87.467       0.028777       0.069066
            373       2909.667        159.700       0.052030       0.069066
            374       2984.667        139.533       0.044662       0.069066
            375       3290.667        126.267       0.036953       0.069066
            376       3046.667        357.000       0.104887       0.069066
            377       2686.333        514.367       0.160704       0.069066
            378       2321.667        552.167       0.192136       0.069066
            379       2690.000        245.333       0.083579       0.069066
            380       3078.000        236.533       0.071362       0.069066
            381       3326.000        165.733       0.047464       0.069066
            382       3535.333        149.800       0.040650       0.069066
            383       3599.667         76.367       0.020774       0.069066
            384       3360.333        171.300       0.048504       0.069066
            385       3422.333        364.100       0.096159       0.069066
            386       3071.667        432.500       0.123424       0.069066
            387       3035.333        443.133       0.127393       0.069066
            388       2769.000        303.100       0.098662       0.069066
            389       3091.333        252.200       0.075429       0.069066
            390       3392.000        229.133       0.063277       0.069066
            391       3872.667        256.067       0.062021       0.069066
            392       3663.000        239.033       0.061259       0.069066
            393       3485.000         27.167       0.007735       0.069066
            394       3115.000       -128.167      -0.042911       0.069066
            395       3323.667       -286.367      -0.094283       0.069066
            396       3426.667       -189.000      -0.058375       0.069066
            397       3392.333        -34.900      -0.010395       0.069066
            398       3139.667        182.700       0.054991       0.069066
            399       2940.333        243.967       0.076615       0.069066
            400       2953.333        113.333       0.036957       0.069066
