# Supplementary material for: The role of auxiliary domains in modulating CHD4 activity suggests mechanistic commonality between enzyme families
Source: Nat Commun. 2022 Dec 6;13:7524. doi: 10.1038/s41467-022-35002-0 (PMC9726900; doi:10.1038/s41467-022-35002-0)
Supplement: Supplementary file 6 — source data [file 41467_2022_35002_MOESM6_ESM.zip › smFRET_Source_data/figure_7A/A/CHD4(1-1230) 10uM ATP 200ms/4_PATH (6).dat]

              1        637.333       1312.267       0.673095       0.708072
              2        484.000       1866.267       0.794066       0.783532
              3        476.333       2071.033       0.813010       0.783532
              4        553.333       2300.000       0.806075       0.783532
              5        640.667       2332.267       0.784500       0.783532
              6        690.333       2171.633       0.758791       0.783532
              7        675.333       2032.133       0.750566       0.783532
              8        636.333       1802.700       0.739104       0.708072
              9        672.333       1639.100       0.709127       0.708072
             10        615.667       1477.100       0.705812       0.708072
             11        557.000       1343.300       0.706888       0.708072
             12        551.333       1291.533       0.700828       0.708072
             13        500.667       1418.933       0.739182       0.708072
             14        468.000       1570.867       0.770461       0.783532
             15        413.000       1568.700       0.791593       0.783532
             16        582.667       1323.733       0.694363       0.708072
             17        626.000       1172.400       0.651913       0.708072
             18        541.000       1129.233       0.676093       0.708072
             19        687.000       1343.967       0.661737       0.708072
             20        715.000       1597.500       0.690811       0.708072
             21        730.333       1890.633       0.721350       0.708072
             22        515.667       1901.767       0.786688       0.783532
             23        423.667       1883.633       0.816380       0.783532
             24        388.667       1980.133       0.835923       0.852271
             25        363.000       2199.367       0.858334       0.852271
             26        461.667       2303.500       0.833042       0.852271
             27        445.333       2120.800       0.826457       0.852271
             28        336.000       1795.400       0.842357       0.852271
             29        273.333       1641.333       0.857242       0.852271
             30        430.000       1631.000       0.791363       0.783532
             31        504.667       1881.867       0.788536       0.783532
             32        529.667       2137.700       0.801427       0.783532
             33        486.000       2387.733       0.830882       0.783532
             34        554.667       2259.867       0.802928       0.783532
             35        641.000       2090.567       0.765336       0.783532
             36        574.667       1873.867       0.765302       0.783532
             37        490.333       1766.633       0.782747       0.783532
             38        397.667       1580.233       0.798945       0.783532
             39        395.000       1413.167       0.781547       0.783532
             40        502.000       1294.800       0.720614       0.708072
             41        590.000       1505.000       0.718377       0.708072
             42        626.000       1590.067       0.717518       0.708072
             43        543.667       1573.300       0.743186       0.708072
             44        457.000       1330.967       0.744402       0.708072
             45        442.667       1492.733       0.771279       0.783532
             46        372.667       1720.400       0.821952       0.852271
             47        298.667       1793.800       0.857266       0.852271
             48        265.667       1786.100       0.870518       0.852271
             49        328.333       1609.833       0.830596       0.852271
             50        364.667       1610.200       0.815346       0.783532
             51        382.667       1568.733       0.803901       0.783532
             52        433.667       1519.300       0.777945       0.783532
             53        506.667       1664.000       0.766585       0.783532
             54        555.667       1750.433       0.759045       0.783532
             55        455.667       2036.433       0.817156       0.852271
             56        411.333       2030.867       0.831573       0.852271
             57        336.000       1984.400       0.855197       0.852271
             58        370.333       1816.967       0.830689       0.852271
             59        430.333       1681.633       0.796240       0.783532
             60        556.667       1569.667       0.738203       0.783532
             61        588.333       1556.167       0.725655       0.783532
             62        539.000       1606.433       0.748769       0.783532
             63        437.333       1727.600       0.797992       0.783532
             64        406.333       1846.033       0.819597       0.783532
             65        416.000       1672.400       0.800804       0.783532
             66        408.000       1361.533       0.769431       0.783532
             67        430.333       1271.967       0.747205       0.783532
             68        461.667       1428.833       0.755797       0.783532
             69        472.333       1611.767       0.773363       0.783532
             70        419.333       1551.067       0.787184       0.783532
             71        366.333       1494.367       0.803121       0.783532
             72        355.667       1587.433       0.816959       0.783532
             73        374.667       1925.533       0.837116       0.783532
             74        433.667       2020.967       0.823327       0.783532
             75        480.667       1699.267       0.779504       0.783532
             76        474.333       1320.233       0.735684       0.783532
             77        411.000       1433.233       0.777143       0.783532
             78        386.333       1667.367       0.811884       0.783532
             79        430.667       1815.933       0.808303       0.783532
             80        427.333       1809.267       0.808936       0.783532
             81        385.333       1762.133       0.820564       0.852271
             82        344.667       1601.867       0.822933       0.852271
             83        342.333       1583.433       0.822235       0.852271
             84        328.667       1584.800       0.828235       0.852271
             85        297.667       1548.567       0.838771       0.852271
             86        282.333       1290.100       0.820448       0.852271
             87        399.000       1456.767       0.784995       0.852271
             88        413.000       1714.700       0.805894       0.852271
             89        358.333       1762.500       0.831041       0.852271
             90        288.333       1749.833       0.858533       0.852271
             91        337.667       1655.233       0.830565       0.852271
             92        409.667       1731.700       0.808689       0.783532
             93        436.667       1538.333       0.778903       0.783532
             94        512.333       1548.767       0.751427       0.783532
             95        526.000       1554.733       0.747205       0.783532
             96        482.000       1690.800       0.778166       0.783532
             97        348.333       1756.833       0.834534       0.783532
             98        342.000       1701.800       0.832665       0.783532
             99        402.000       1497.133       0.788324       0.783532
            100        456.667       1272.333       0.735878       0.783532
            101        467.667       1308.900       0.736758       0.783532
            102        481.667       1663.833       0.775499       0.783532
            103        498.000       1804.200       0.783685       0.783532
            104        391.000       1963.900       0.833963       0.852271
            105        247.000       2006.967       0.890415       0.852271
            106        155.333       2081.467       0.930556       0.852271
            107        162.667       1959.067       0.923333       0.852271
            108        261.667       1581.167       0.858009       0.852271
            109        395.667       1413.767       0.781331       0.783532
            110        483.000       1548.700       0.762268       0.783532
            111        475.000       1803.500       0.791530       0.783532
            112        426.000       1726.400       0.802081       0.783532
            113        388.333       1506.833       0.795093       0.783532
            114        366.667       1383.000       0.790436       0.783532
            115        415.000       1400.167       0.771371       0.783532
            116        554.000       1361.933       0.710846       0.708072
            117        606.667       1424.667       0.701346       0.708072
            118        564.667       1560.867       0.734341       0.708072
            119        488.000       1542.533       0.759669       0.708072
            120        452.667       1428.400       0.759356       0.708072
            121        489.667       1548.700       0.759775       0.708072
            122        534.333       1673.567       0.757990       0.708072
            123        641.000       1587.900       0.712414       0.708072
            124        711.333       1330.533       0.651626       0.708072
            125        613.333       1331.000       0.684553       0.708072
            126        479.000       1372.433       0.741282       0.708072
            127        330.667       1363.267       0.804794       0.783532
            128        335.667       1256.767       0.789211       0.783532
            129        344.333       1454.900       0.808622       0.783532
            130        296.333       1932.033       0.867018       0.852271
            131        198.667       2132.133       0.914765       0.852271
            132        170.000       1937.333       0.919329       0.852271
            133        283.000       1502.367       0.841489       0.852271
            134        393.333       1578.333       0.800507       0.783532
            135        432.667       1863.067       0.811534       0.783532
            136        414.000       2043.600       0.831543       0.783532
            137        496.667       1883.333       0.791317       0.783532
            138        486.333       1797.700       0.787073       0.783532
            139        432.667       1832.400       0.808983       0.783532
            140        452.333       1988.100       0.814650       0.783532
            141        512.333       2023.433       0.797957       0.783532
            142        509.000       1856.433       0.784817       0.783532
            143        353.333       1547.333       0.814100       0.783532
            144        264.333       1357.233       0.836989       0.852271
            145        304.000       1484.267       0.830003       0.852271
            146        350.667       1635.933       0.823484       0.852271
            147        314.000       1632.267       0.838665       0.852271
            148        254.000       1647.267       0.866405       0.852271
            149        282.667       1677.400       0.855787       0.852271
            150        421.000       1706.900       0.802152       0.783532
            151        645.667       1628.767       0.716120       0.708072
            152        739.667       1653.033       0.690865       0.708072
            153        744.667       1776.867       0.704677       0.708072
            154        636.000       1810.733       0.740062       0.708072
            155        623.667       1555.633       0.713822       0.708072
            156        635.667       1286.433       0.669285       0.708072
            157        596.000       1262.733       0.679352       0.708072
            158        513.000       1464.367       0.740564       0.708072
            159        448.000       1642.867       0.785735       0.783532
            160        443.000       1867.367       0.808256       0.783532
            161        523.333       1810.667       0.775778       0.783532
            162        525.333       1687.133       0.762558       0.783532
            163        540.333       1361.633       0.715908       0.783532
            164        375.333       1414.800       0.790332       0.783532
            165        321.333       1440.200       0.817583       0.783532
            166        362.000       1469.800       0.802380       0.783532
            167        476.333       1285.700       0.729668       0.783532
            168        490.000       1289.000       0.724564       0.783532
            169        361.000       1399.233       0.794914       0.783532
            170        275.667       1670.433       0.858349       0.852271
            171        224.333       1837.233       0.891183       0.852271
            172        250.333       1720.300       0.872968       0.852271
            173        372.000       1424.133       0.792888       0.783532
            174        407.000       1177.300       0.743104       0.783532
            175        371.000       1188.233       0.762063       0.783532
            176        277.000       1487.633       0.843027       0.852271
            177        252.333       1869.767       0.881093       0.852271
            178        297.333       1982.933       0.869606       0.852271
            179        349.667       1845.700       0.840725       0.852271
            180        494.000       1844.600       0.788763       0.783532
            181        511.667       1959.167       0.792917       0.783532
            182        449.000       2079.100       0.822396       0.783532
            183        426.667       1852.000       0.812756       0.783532
            184        399.667       1624.033       0.802507       0.783532
            185        340.333       1528.300       0.817870       0.852271
            186        292.667       1569.400       0.842827       0.852271
            187        315.000       1706.833       0.844201       0.852271
            188        355.000       1929.500       0.844605       0.852271
            189        404.000       1932.600       0.827099       0.852271
            190        380.333       1984.300       0.839158       0.852271
            191        331.333       1779.533       0.843034       0.852271
            192        179.000       1627.767       0.900928       0.852271
            193        204.333       1460.567       0.877270       0.852271
            194        161.000       1661.567       0.911663       0.852271
            195        145.000       1823.833       0.926352       0.852271
            196        128.667       1863.800       0.935423       0.852271
            197        230.667       1787.267       0.885692       0.852271
            198        331.333       2035.533       0.860012       0.852271
            199        418.000       2072.867       0.832187       0.852271
            200        452.000       1952.133       0.811990       0.783532
            201        427.333       1665.600       0.795821       0.783532
            202        368.333       1640.500       0.816643       0.783532
            203        390.667       1696.933       0.812863       0.783532
            204        476.667       1714.000       0.782410       0.783532
            205        358.000       1974.533       0.846519       0.852271
            206        259.333       1952.067       0.882729       0.852271
            207        274.667       1766.867       0.865461       0.852271
            208        492.333       1222.100       0.712830       0.708072
            209        557.667       1073.900       0.658202       0.708072
            210        478.333       1207.167       0.716207       0.708072
            211        401.333       1492.200       0.788051       0.783532
            212        403.333       1498.667       0.787943       0.783532
            213        468.667       1477.467       0.759181       0.783532
            214        503.333       1490.667       0.747576       0.783532
            215        551.667       1505.500       0.731832       0.783532
            216        488.000       1430.533       0.745639       0.783532
            217        415.000       1214.500       0.745321       0.783532
            218        361.667       1376.500       0.791926       0.783532
            219        313.667       1623.300       0.838063       0.852271
            220        239.667       1779.700       0.881316       0.852271
            221        182.667       1783.733       0.907106       0.852271
            222        297.333       1815.600       0.859279       0.852271
            223        399.667       1845.367       0.821977       0.852271
            224        437.000       1708.633       0.796331       0.783532
            225        398.000       1591.200       0.799920       0.783532
            226        478.000       1602.867       0.770288       0.783532
            227        625.667       1577.100       0.715963       0.708072
            228        627.667       1465.567       0.700145       0.708072
            229        530.000       1381.000       0.722658       0.708072
            230        507.333       1508.600       0.748338       0.783532
            231        446.667       1709.000       0.792794       0.783532
            232        339.667       1901.700       0.848456       0.852271
            233        168.000       1981.200       0.921831       0.852271
            234        254.000       1926.267       0.883500       0.852271
            235        415.333       2035.133       0.830508       0.852271
            236        489.667       2192.700       0.817450       0.852271
            237        460.667       2318.933       0.834269       0.852271
            238        436.333       2296.700       0.840348       0.852271
            239        408.667       2127.133       0.838841       0.852271
            240        319.667       1996.033       0.861957       0.852271
            241        207.000       1782.300       0.895943       0.852271
            242        206.000       1667.733       0.890059       0.852271
            243        310.333       1583.633       0.836146       0.852271
            244        428.000       1684.200       0.797368       0.783532
            245        481.667       1731.167       0.782330       0.783532
            246        518.000       1782.867       0.774867       0.783532
            247        542.333       1676.100       0.755533       0.783532
            248        562.000       1743.133       0.756196       0.783532
            249        463.000       1823.033       0.797466       0.783532
            250        326.667       1805.333       0.846779       0.852271
            251        241.000       1705.233       0.876171       0.852271
            252        363.667       1555.300       0.810488       0.783532
            253        413.333       1558.333       0.790363       0.783532
            254        406.333       1480.700       0.784671       0.783532
            255        334.000       1319.267       0.797976       0.783532
            256        274.667       1339.200       0.829808       0.852271
            257        234.667       1560.867       0.869305       0.852271
            258        302.000       1829.800       0.858336       0.852271
            259        470.333       1813.633       0.794072       0.783532
            260        631.333       1612.867       0.718682       0.708072
            261        624.000       1631.933       0.723396       0.708072
            262        630.667       1690.600       0.728309       0.708072
            263        644.000       1908.600       0.747708       0.708072
            264        632.667       1681.067       0.726560       0.708072
            265        509.667       1498.367       0.746186       0.783532
            266        349.333       1281.067       0.785738       0.783532
            267        261.333       1485.867       0.850427       0.852271
            268        300.667       1748.933       0.853305       0.852271
            269        364.667       1802.867       0.831760       0.852271
            270        470.333       1607.967       0.773693       0.783532
            271        581.333       1479.533       0.717918       0.708072
            272        630.000       1563.000       0.712722       0.708072
            273        612.667       1822.733       0.748433       0.708072
            274        577.333       1861.600       0.763284       0.708072
            275        593.333       1784.000       0.750421       0.708072
            276        579.000       1499.433       0.721425       0.708072
            277        506.000       1400.400       0.734578       0.708072
            278        368.000       1327.867       0.783002       0.783532
            279        257.667       1516.567       0.854773       0.852271
            280        202.667       1636.067       0.889779       0.852271
            281        283.333       1663.667       0.854477       0.852271
            282        444.667       1548.533       0.776908       0.783532
            283        498.667       1461.467       0.745596       0.783532
            284        460.333       1400.300       0.752593       0.783532
            285        295.000       1526.167       0.838016       0.852271
            286        244.333       1461.233       0.856744       0.852271
            287        297.333       1395.933       0.824403       0.852271
            288        350.333       1292.633       0.786768       0.783532
            289        320.667       1423.267       0.816124       0.783532
            290        352.667       1706.400       0.828725       0.783532
            291        407.333       1681.600       0.805004       0.783532
            292        516.333       1608.700       0.757023       0.783532
            293        541.333       1548.533       0.740972       0.783532
            294        594.667       1638.867       0.733755       0.783532
            295        524.667       1674.200       0.761392       0.783532
            296        383.333       1556.667       0.802405       0.783532
            297        244.333       1572.567       0.865522       0.852271
            298        196.667       1578.000       0.889181       0.852271
            299        280.667       1381.600       0.831154       0.852271
            300        314.667       1119.533       0.780598       0.783532
            301        337.667       1163.233       0.775024       0.783532
            302        307.000       1363.633       0.816237       0.783532
            303        340.333       1464.633       0.811446       0.783532
            304        461.333       1269.867       0.733518       0.708072
            305        531.333       1251.200       0.701922       0.708072
            306        486.667       1409.333       0.743319       0.783532
            307        367.000       1684.300       0.821089       0.852271
            308        323.333       1889.000       0.853850       0.852271
            309        381.000       2144.567       0.849143       0.852271
            310        575.333       2161.467       0.789779       0.783532
            311        639.333       2126.733       0.768866       0.783532
            312        515.333       1910.133       0.787532       0.783532
            313        319.333       1994.067       0.861964       0.852271
            314        253.667       2093.967       0.891948       0.852271
            315        416.333       2102.033       0.834681       0.852271
            316        458.667       1737.800       0.791180       0.783532
            317        381.333       1356.533       0.780574       0.783532
            318        291.333       1240.533       0.809818       0.783532
            319        252.667       1306.400       0.837937       0.852271
            320        272.667       1462.067       0.842819       0.852271
            321        267.000       1571.633       0.854783       0.852271
            322        355.000       1825.833       0.837218       0.852271
            323        517.000       1813.967       0.778204       0.783532
            324        590.333       1580.967       0.728120       0.783532
            325        536.333       1502.700       0.736967       0.783532
            326        433.333       1737.000       0.800338       0.783532
            327        477.667       2093.233       0.814203       0.783532
            328        529.333       2122.067       0.800357       0.783532
            329        586.000       2043.400       0.777135       0.783532
            330        472.000       1952.800       0.805345       0.783532
            331        372.333       1794.433       0.828162       0.783532
            332        263.667       1519.300       0.852119       0.783532
            333        302.000       1327.467       0.814663       0.783532
            334        457.000       1487.300       0.764954       0.783532
            335        522.000       1615.133       0.755748       0.783532
            336        511.333       1634.200       0.761675       0.783532
            337        438.333       1440.833       0.766741       0.783532
            338        446.000       1543.400       0.775812       0.783532
            339        399.000       1748.100       0.814168       0.783532
            340        333.000       1627.033       0.830105       0.783532
            341        395.000       1394.500       0.779268       0.783532
            342        485.000       1349.167       0.735575       0.783532
            343        594.333       1615.233       0.731018       0.783532
            344        487.333       1836.600       0.790298       0.783532
            345        397.000       1922.633       0.828852       0.852271
            346        356.333       1993.700       0.848371       0.852271
            347        443.333       1971.000       0.816374       0.852271
            348        491.000       1937.900       0.797851       0.852271
            349        466.667       1894.000       0.802316       0.852271
            350        339.667       1762.700       0.838436       0.852271
            351        239.667       1518.367       0.863673       0.852271
            352        239.667       1484.700       0.861012       0.852271
            353        318.333       1683.833       0.841006       0.852271
            354        442.333       1677.433       0.791329       0.783532
            355        505.000       1477.500       0.745271       0.783532
            356        494.000       1288.267       0.722825       0.783532
            357        456.667       1382.667       0.751722       0.783532
            358        463.000       1554.033       0.770455       0.783532
            359        540.667       1825.267       0.771478       0.783532
            360        567.000       1966.300       0.776181       0.783532
            361        451.333       1960.867       0.812896       0.783532
            362        291.667       1745.833       0.856851       0.852271
            363        218.333       1659.833       0.883752       0.852271
            364        331.000       1573.233       0.826177       0.852271
            365        470.667       1446.267       0.754469       0.783532
            366        571.667       1272.500       0.690014       0.708072
            367        472.000       1315.467       0.735939       0.708072
            368        357.667       1546.567       0.812173       0.783532
            369        380.333       1774.633       0.823508       0.783532
            370        497.333       1985.600       0.799699       0.783532
            371        562.333       1942.100       0.775465       0.783532
            372        471.667       1980.833       0.807679       0.783532
            373        359.333       1811.400       0.834465       0.783532
            374        363.333       1697.667       0.823710       0.783532
            375        391.667       1465.833       0.789143       0.783532
            376        376.000       1438.067       0.792731       0.783532
            377        359.333       1511.400       0.807918       0.783532
            378        399.333       1636.733       0.803870       0.783532
            379        554.333       1707.900       0.754962       0.783532
            380        748.000       1594.533       0.680688       0.708072
            381        733.000       1570.367       0.681770       0.708072
            382        627.667       1613.233       0.719904       0.708072
            383        424.333       1869.900       0.815044       0.783532
            384        395.667       1992.100       0.834294       0.783532
            385        530.000       2102.333       0.798658       0.783532
            386        506.333       2158.367       0.809985       0.783532
            387        442.667       2028.733       0.820884       0.852271
            388        272.667       1782.733       0.867341       0.852271
            389        257.000       1488.300       0.852747       0.852271
            390        282.000       1292.467       0.820892       0.852271
            391        306.333       1431.367       0.823713       0.852271
            392        343.333       1651.667       0.827903       0.852271
            393        457.667       1887.233       0.804825       0.783532
            394        576.667       1899.667       0.767129       0.783532
            395        567.000       2044.967       0.782922       0.783532
            396        459.667       2039.033       0.816038       0.783532
            397        364.667       1973.867       0.844062       0.852271
            398        304.667       1941.867       0.864384       0.852271
            399        394.667       2241.867       0.850308       0.852271
            400        428.000       2260.533       0.840805       0.852271
            401        421.000       2090.567       0.832376       0.852271
            402        260.000       1781.333       0.872632       0.852271
            403        276.000       1621.067       0.854512       0.852271
            404        345.333       1455.800       0.808269       0.783532
            405        393.333       1368.667       0.776769       0.783532
            406        335.667       1298.100       0.794544       0.783532
            407        343.667       1394.967       0.802335       0.783532
            408        372.333       1523.767       0.803632       0.783532
            409        417.000       1627.967       0.796085       0.783532
            410        554.333       1771.233       0.761635       0.783532
            411        537.000       1661.967       0.755794       0.783532
            412        370.333       1623.633       0.814273       0.783532
            413        192.333       1434.433       0.881770       0.852271
            414        177.000       1616.967       0.901336       0.852271
            415        270.667       1777.267       0.867834       0.852271
            416        282.333       1762.100       0.861901       0.852271
            417        317.000       1591.967       0.833942       0.852271
            418        287.000       1499.300       0.839333       0.852271
            419        254.000       1493.267       0.854630       0.852271
            420        186.000       1579.400       0.894641       0.852271
            421        202.333       1760.100       0.896897       0.852271
            422        268.000       1929.200       0.878027       0.852271
            423        336.000       2045.400       0.858907       0.852271
            424        351.000       2137.567       0.858955       0.852271
            425        410.000       1902.333       0.822690       0.852271
            426        358.667       1659.133       0.822249       0.852271
            427        292.667       1477.733       0.834689       0.852271
            428        200.667       1748.933       0.897073       0.852271
            429        306.333       1995.367       0.866910       0.852271
            430        345.333       2176.467       0.863061       0.852271
            431        340.000       2042.333       0.857283       0.852271
            432        359.000       1875.100       0.839309       0.852271
            433        483.333       1689.333       0.777539       0.783532
            434        568.667       1690.467       0.748281       0.783532
            435        463.333       1698.000       0.785626       0.783532
            436        258.000       1533.200       0.855962       0.852271
            437        108.667       1414.133       0.928640       0.852271
            438         65.000       1421.833       0.956283       0.852271
            439        214.000       1647.933       0.885066       0.852271
            440        273.333       1934.333       0.876189       0.852271
            441        322.667       1977.400       0.859714       0.852271
            442        271.667       1681.500       0.860910       0.852271
            443        286.000       1331.400       0.823173       0.852271
            444        307.000       1297.300       0.808639       0.852271
            445        330.000       1507.000       0.820359       0.852271
            446        293.667       1584.300       0.843625       0.852271
            447        308.333       1536.167       0.832836       0.852271
            448        315.333       1646.800       0.839291       0.852271
            449        412.667       1588.400       0.793777       0.783532
            450        452.000       1478.467       0.765860       0.783532
            451        415.667       1314.100       0.759698       0.783532
            452        432.000       1438.467       0.769042       0.783532
            453        435.667       1655.100       0.791623       0.783532
            454        501.333       1628.200       0.764581       0.783532
            455        514.333       1736.233       0.771465       0.783532
            456        511.667       1710.167       0.769710       0.783532
            457        508.333       1742.167       0.774124       0.783532
            458        423.000       1624.367       0.793393       0.783532
            459        291.667       1457.167       0.833222       0.852271
            460        214.667       1247.200       0.853156       0.852271
            461        212.000       1194.467       0.849268       0.852271
            462        295.000       1374.833       0.823336       0.852271
            463        375.333       1478.133       0.797497       0.783532
            464        421.000       1531.567       0.784386       0.783532
            465        397.333       1482.600       0.788645       0.783532
            466        354.000       1612.600       0.819994       0.783532
            467        461.667       1710.500       0.787463       0.783532
            468        486.667       1780.000       0.785294       0.783532
            469        525.667       1828.433       0.776702       0.783532
            470        429.667       1879.033       0.813892       0.783532
            471        450.667       1773.267       0.797356       0.783532
            472        444.667       1539.200       0.775859       0.783532
            473        425.000       1364.167       0.762459       0.783532
            474        439.333       1448.067       0.767228       0.783532
            475        484.000       1733.600       0.781746       0.783532
            476        455.333       1677.467       0.786509       0.783532
            477        390.667       1527.933       0.796379       0.783532
            478        322.333       1537.767       0.826712       0.783532
            479        399.000       1863.100       0.823615       0.783532
            480        466.000       1922.400       0.804890       0.783532
            481        509.667       1628.700       0.761656       0.783532
            482        503.667       1303.967       0.721367       0.783532
            483        412.667       1159.067       0.737445       0.783532
            484        234.000       1154.267       0.831444       0.852271
            485        165.667       1354.767       0.891040       0.852271
            486        250.333       1660.967       0.869025       0.852271
            487        378.667       1998.800       0.840727       0.852271
            488        443.667       1932.300       0.813269       0.783532
            489        443.667       1839.300       0.805662       0.783532
            490        491.667       1822.500       0.787541       0.783532
            491        517.000       1968.967       0.792033       0.783532
            492        582.333       2041.767       0.778083       0.783532
            493        596.333       1931.033       0.764050       0.783532
            494        548.667       1861.800       0.772382       0.783532
            495        501.000       1885.567       0.790075       0.783532
            496        403.333       1971.667       0.830175       0.852271
            497        277.000       1967.300       0.876576       0.852271
            498        144.667       1924.533       0.930086       0.852271
            499        219.000       1835.767       0.893419       0.852271
            500        375.000       1734.500       0.822233       0.852271
            501        465.333       1472.467       0.759865       0.783532
            502        447.667       1314.900       0.746014       0.783532
            503        285.667       1329.767       0.823164       0.852271
            504        226.333       1630.033       0.878077       0.852271
            505        177.333       1918.933       0.915405       0.852271
            506        221.667       2015.500       0.900916       0.852271
            507        300.333       1825.300       0.858709       0.852271
            508        385.333       1708.133       0.815935       0.852271
            509        419.333       1643.733       0.796743       0.852271
            510        397.667       1865.567       0.824293       0.852271
            511        360.000       1787.000       0.832324       0.852271
            512        391.667       1679.500       0.810896       0.852271
            513        337.333       1645.933       0.829910       0.852271
            514        259.667       1827.367       0.875581       0.852271
            515        207.000       1829.300       0.898345       0.852271
            516        209.000       1690.433       0.889967       0.852271
            517        265.000       1584.833       0.856744       0.852271
            518        295.000       1629.833       0.846740       0.852271
            519        312.667       1602.067       0.836705       0.852271
            520        285.667       1391.100       0.829632       0.852271
            521        267.333       1389.267       0.838625       0.852271
            522        259.333       1524.733       0.854639       0.852271
            523        254.333       1762.233       0.873878       0.852271
            524        329.000       1859.100       0.849641       0.852271
            525        402.000       2040.800       0.835435       0.852271
            526        438.667       2222.133       0.835137       0.852271
            527        420.333       2300.633       0.845521       0.852271
            528        437.333       2096.267       0.827387       0.852271
            529        587.000       2003.300       0.773385       0.783532
            530        571.667       2011.500       0.778695       0.783532
            531        505.333       2025.467       0.800327       0.783532
            532        330.667       1883.600       0.850665       0.852271
            533        307.667       1700.900       0.846823       0.852271
            534        293.333       1522.000       0.838414       0.852271
            535        307.000       1415.967       0.821819       0.852271
            536        295.667       1465.100       0.832081       0.852271
            537        328.667       1380.800       0.807737       0.852271
            538        360.333       1607.300       0.816870       0.852271
            539        372.333       1806.767       0.829134       0.852271
            540        383.667       2013.300       0.839937       0.852271
            541        375.000       1654.167       0.815195       0.852271
            542        336.333       1382.367       0.804309       0.852271
            543        308.333       1428.833       0.822508       0.852271
            544        347.667       1704.233       0.830564       0.852271
            545        305.667       1830.767       0.856927       0.852271
            546        242.000       1615.467       0.869715       0.852271
            547        220.000       1479.333       0.870537       0.852271
            548        309.333       1297.400       0.807477       0.783532
            549        406.000       1286.733       0.760151       0.783532
            550        413.333       1372.667       0.768570       0.783532
            551        435.333       1494.133       0.774376       0.783532
            552        449.667       1649.367       0.785774       0.783532
            553        440.667       1744.600       0.798347       0.783532
            554        488.000       1767.867       0.783675       0.783532
            555        487.333       1878.600       0.794021       0.783532
            556        477.000       1803.967       0.790878       0.783532
            557        367.667       1845.567       0.833878       0.852271
            558        309.333       1606.400       0.838530       0.852271
            559        240.667       1514.933       0.862915       0.852271
            560        275.667       1424.433       0.837853       0.852271
            561        306.000       1648.067       0.843404       0.852271
            562        305.000       1757.833       0.852145       0.852271
            563        267.000       1920.633       0.877950       0.852271
            564        234.000       1808.267       0.885421       0.852271
            565        346.000       1775.067       0.836875       0.852271
            566        462.000       1724.467       0.788700       0.783532
            567        575.333       1890.800       0.766706       0.783532
            568        486.667       2091.000       0.811199       0.783532
            569        318.000       2134.867       0.870356       0.852271
            570        133.333       2209.333       0.943085       0.852271
            571        201.333       2043.200       0.910301       0.852271
            572        272.333       1825.100       0.870159       0.852271
            573        313.333       1573.000       0.833893       0.852271
            574        201.000       1597.567       0.888244       0.852271
            575        145.667       1688.433       0.920579       0.852271
            576        185.667       1734.100       0.903287       0.852271
            577        231.333       1850.533       0.888882       0.852271
            578        242.000       1814.800       0.882342       0.852271
            579        271.000       1781.233       0.867949       0.852271
            580        304.333       1462.900       0.827791       0.852271
            581        303.667       1436.300       0.825476       0.852271
            582        269.333       1606.733       0.856437       0.852271
            583        363.667       1892.967       0.838845       0.852271
            584        541.667       2052.833       0.791225       0.783532
            585        611.000       1774.900       0.743912       0.783532
            586        507.333       1579.933       0.756939       0.783532
            587        451.333       1392.533       0.755225       0.783532
            588        473.667       1350.633       0.740357       0.783532
            589        480.000       1175.333       0.710028       0.783532
            590        421.000       1154.233       0.732738       0.783532
            591        342.667       1367.733       0.799657       0.783532
            592        303.000       1625.700       0.842899       0.852271
            593        281.000       1834.567       0.867175       0.852271
            594        276.333       1735.367       0.862637       0.852271
            595        250.667       1589.267       0.863763       0.852271
            596        225.000       1570.833       0.874710       0.852271
            597        248.333       1568.500       0.863315       0.852271
            598        307.333       1614.933       0.840119       0.852271
            599        382.000       1329.133       0.776756       0.783532
            600        402.333       1304.433       0.764272       0.783532
            601        482.000       1396.133       0.743362       0.783532
            602        401.667       1528.833       0.791936       0.783532
            603        245.333       1497.467       0.859230       0.852271
            604        109.000       1374.767       0.926538       0.852271
            605        227.667       1476.900       0.866437       0.852271
            606        409.333       1590.067       0.795272       0.783532
            607        475.333       1388.133       0.744920       0.783532
            608        420.333       1179.633       0.737286       0.783532
            609        331.000       1233.567       0.788440       0.783532
            610        300.333       1660.300       0.846818       0.852271
            611        213.000       1896.700       0.899038       0.852271
            612        169.333       1797.400       0.913901       0.852271
            613        213.667       1674.300       0.886827       0.852271
            614        310.333       1681.300       0.844181       0.852271
            615        366.000       1835.067       0.833717       0.852271
            616        316.000       1808.400       0.851252       0.852271
            617        280.000       1674.667       0.856753       0.852271
            618        328.000       1595.200       0.829451       0.852271
            619        356.000       1394.400       0.796618       0.783532
            620        321.333       1249.200       0.795399       0.783532
            621        361.667       1274.833       0.779000       0.783532
            622        388.667       1399.800       0.782682       0.783532
            623        436.667       1534.333       0.778454       0.783532
            624        368.667       1457.133       0.798079       0.783532
            625        347.000       1531.967       0.815324       0.783532
            626        362.667       1554.067       0.810789       0.783532
            627        345.000       1551.833       0.818118       0.852271
            628        268.667       1668.467       0.861307       0.852271
            629        215.667       1740.100       0.889728       0.852271
            630        240.000       1637.000       0.872136       0.852271
            631        357.000       1477.967       0.805446       0.783532
            632        512.000       1380.800       0.729501       0.708072
            633        618.667       1450.800       0.701050       0.708072
            634        681.333       1502.200       0.687968       0.708072
            635        573.667       1655.633       0.742670       0.708072
            636        463.333       1695.333       0.785361       0.783532
            637        330.667       1624.267       0.830855       0.783532
            638        338.333       1610.500       0.826392       0.783532
            639        333.000       1614.700       0.829029       0.783532
            640        408.667       1535.467       0.789795       0.783532
            641        392.333       1385.100       0.779270       0.783532
            642        324.000       1463.600       0.818751       0.852271
            643        250.333       1512.300       0.857978       0.852271
            644        289.333       1490.067       0.837398       0.852271
            645        394.333       1545.900       0.796760       0.852271
            646        363.333       1662.000       0.820606       0.852271
            647        339.000       1660.100       0.830424       0.852271
            648        285.000       1497.500       0.840112       0.852271
            649        272.667       1463.400       0.842940       0.852271
            650        260.333       1790.967       0.873089       0.852271
            651        222.667       2029.067       0.901113       0.852271
            652        246.333       2009.367       0.890795       0.852271
            653        300.333       1797.300       0.856823       0.852271
            654        440.333       1613.633       0.785618       0.783532
            655        520.667       1559.267       0.749671       0.783532
            656        474.000       1594.600       0.770860       0.783532
            657        445.333       1320.133       0.747753       0.783532
            658        343.667       1133.967       0.767421       0.783532
            659        258.333       1167.833       0.818862       0.852271
            660        196.667       1528.333       0.885990       0.852271
            661        248.000       1946.200       0.886975       0.852271
            662        300.000       1988.333       0.868900       0.852271
            663        320.000       1791.333       0.848437       0.852271
            664        306.000       1554.400       0.835519       0.852271
            665        277.667       1393.900       0.833888       0.852271
            666        188.333       1434.167       0.883924       0.852271
            667        171.333       1572.200       0.901732       0.852271
            668        203.000       1538.033       0.883403       0.852271
            669        217.333       1563.600       0.877967       0.852271
            670        175.667       1483.100       0.894098       0.852271
            671        186.333       1530.700       0.891479       0.852271
            672        281.667       1658.500       0.854823       0.852271
            673        352.333       1764.100       0.833525       0.852271
            674        315.000       1832.500       0.853318       0.852271
            675        257.333       1609.267       0.862138       0.852271
            676        257.000       1338.633       0.838935       0.852271
            677        376.333       1050.033       0.736159       0.783532
            678        361.667       1115.500       0.755162       0.783532
            679        348.333       1311.833       0.790182       0.783532
            680        340.000       1632.667       0.827644       0.783532
            681        379.000       1664.100       0.814498       0.783532
            682        465.667       1663.100       0.781250       0.783532
            683        447.667       1524.900       0.773054       0.783532
            684        468.333       1615.500       0.775254       0.783532
            685        392.000       1627.133       0.805857       0.783532
            686        311.333       1712.200       0.846144       0.852271
            687        261.667       1943.833       0.881357       0.852271
            688        247.333       2156.267       0.897099       0.852271
            689        273.000       2265.700       0.892465       0.852271
            690        275.667       2145.100       0.886124       0.852271
            691        267.667       1996.233       0.881767       0.852271
            692        278.000       1780.867       0.864974       0.852271
            693        286.333       1548.033       0.843906       0.852271
            694        338.333       1447.833       0.810581       0.783532
            695        375.333       1530.800       0.803092       0.783532
            696        457.333       1590.267       0.776649       0.783532
            697        490.667       1640.600       0.769777       0.783532
            698        509.333       1688.067       0.768211       0.783532
            699        418.667       1871.133       0.817160       0.852271
            700        341.667       1898.500       0.847482       0.852271
            701        300.000       1844.667       0.860118       0.852271
            702        276.000       1634.067       0.855502       0.852271
            703        319.000       1539.433       0.828350       0.852271
            704        317.333       1424.933       0.817862       0.852271
            705        411.667       1298.500       0.759283       0.783532
            706        464.000       1338.267       0.742546       0.783532
            707        511.333       1475.200       0.742600       0.783532
            708        517.667       1602.567       0.755844       0.783532
            709        529.333       1662.400       0.758486       0.783532
            710        554.333       1698.233       0.753910       0.783532
            711        555.333       1596.800       0.741961       0.783532
            712        530.333       1623.300       0.753749       0.783532
            713        548.333       1634.833       0.748836       0.783532
            714        494.667       1629.867       0.767165       0.783532
            715        436.333       1391.367       0.761266       0.783532
            716        368.333       1248.833       0.772235       0.783532
            717        329.333       1294.067       0.797134       0.783532
            718        398.333       1388.833       0.777115       0.783532
            719        506.333       1344.033       0.726361       0.708072
            720        635.333       1437.133       0.693441       0.708072
            721        726.667       1366.333       0.652811       0.708072
            722        672.667       1340.400       0.665850       0.708072
            723        722.333       1191.433       0.622559       0.708072
            724        678.333       1202.167       0.639280       0.708072
            725        644.000       1214.267       0.653440       0.708072
            726        582.667       1212.733       0.675467       0.708072
            727        637.667       1235.900       0.659651       0.708072
            728        653.667       1329.300       0.670359       0.708072
            729        620.667       1326.267       0.681208       0.708072
            730        614.333       1098.900       0.641419       0.708072
            731        637.667        800.567       0.556632       0.426763
            732        751.333        616.200       0.450592       0.426763
            733        848.667        476.467       0.359561       0.426763
            734        965.333        412.467       0.299366       0.287737
            735       1187.333        360.933       0.233121       0.287737
            736       1300.333        441.967       0.253669       0.287737
            737       1354.000        514.600       0.275393       0.287737
            738       1230.667        720.600       0.369299       0.287737
            739       1155.000        691.833       0.374605       0.287737
            740       1170.333        617.967       0.345561       0.287737
            741       1239.667        525.033       0.297520       0.287737
            742       1280.667        495.267       0.278877       0.287737
            743       1112.667        614.400       0.355748       0.287737
            744        892.667        522.400       0.369170       0.426763
            745        697.333        697.267       0.499976       0.426763
            746        784.667        694.200       0.469414       0.426763
            747        871.667        651.500       0.427727       0.426763
            748       1009.667        453.700       0.310038       0.287737
            749       1080.667        356.267       0.247935       0.287737
            750       1156.333        323.033       0.218359       0.287737
            751       1213.667        336.300       0.216972       0.287737
            752       1213.667        285.967       0.190691       0.287737
            753       1071.667        354.167       0.248393       0.287737
            754        907.000        331.967       0.267938       0.287737
            755        806.000        347.733       0.301398       0.287737
            756        905.333        431.467       0.322761       0.287737
            757        975.333        489.800       0.334304       0.287737
            758       1025.333        491.800       0.324164       0.287737
            759        923.667        417.967       0.311536       0.287737
            760        946.333        360.367       0.275784       0.287737
            761        861.000        369.233       0.300133       0.287737
            762        870.667        289.600       0.249598       0.287737
            763        838.000        320.867       0.276880       0.287737
            764       1025.667        338.100       0.247916       0.287737
            765       1160.333        506.633       0.303925       0.287737
            766       1242.000        654.800       0.345213       0.287737
            767       1133.000        689.700       0.378395       0.426763
            768        947.667        598.567       0.387113       0.426763
            769        809.000        513.767       0.388403       0.426763
            770        787.000        461.633       0.369711       0.426763
            771        877.667        459.233       0.343506       0.287737
            772        797.333        422.600       0.346412       0.287737
            773        795.667        462.100       0.367397       0.287737
            774        877.333        425.267       0.326475       0.287737
            775       1071.333        406.200       0.274918       0.287737
            776       1105.000        321.833       0.225558       0.287737
            777       1152.333        243.100       0.174211       0.287737
            778       1078.667        281.467       0.206940       0.287737
            779       1050.000        555.333       0.345930       0.287737
            780        929.667        666.367       0.417514       0.426763
            781        932.667        658.733       0.413933       0.426763
            782        901.000        519.900       0.365895       0.426763
            783        813.000        505.033       0.383172       0.426763
            784        780.000        613.000       0.440057       0.426763
            785        857.333        683.933       0.443748       0.426763
            786        984.000        658.267       0.400828       0.426763
            787       1040.333        563.967       0.351534       0.287737
            788       1055.333        455.800       0.301628       0.287737
            789       1030.333        559.633       0.351978       0.287737
            790       1073.000        576.033       0.349316       0.287737
            791        941.000        630.900       0.401361       0.426763
            792        883.333        598.000       0.403690       0.426763
            793        800.333        597.633       0.427502       0.426763
            794        887.333        541.267       0.378879       0.426763
            795        842.667        450.067       0.348151       0.287737
            796        771.000        404.900       0.344332       0.287737
            797        778.333        363.167       0.318149       0.287737
            798        955.667        407.433       0.298902       0.287737
            799        953.333        450.667       0.320988       0.287737
            800        822.000        490.800       0.373857       0.426763
            801        807.333        471.600       0.368745       0.426763
            802        806.000        470.067       0.368372       0.426763
            803        814.667        551.533       0.403699       0.426763
            804        652.333        560.433       0.462111       0.426763
            805        877.000        441.967       0.335086       0.287737
            806       1023.000        356.367       0.258355       0.287737
            807       1103.667        389.633       0.260921       0.287737
            808        967.333        423.600       0.304544       0.287737
            809       1142.333        369.100       0.244205       0.287737
            810       1228.667        371.133       0.231987       0.287737
            811       1392.000        463.133       0.249650       0.287737
            812       1185.667        503.767       0.298187       0.287737
            813       1145.333        493.133       0.300972       0.287737
            814        996.333        493.367       0.331185       0.287737
            815        999.333        500.733       0.333807       0.287737
            816        899.333        553.733       0.381079       0.426763
            817        726.333        553.700       0.432567       0.426763
            818        618.333        538.500       0.465495       0.426763
            819        668.333        453.500       0.404249       0.426763
            820        674.333        523.567       0.437070       0.426763
            821        669.667        590.367       0.468533       0.426763
            822        650.667        605.933       0.482201       0.426763
            823        787.333        535.267       0.404708       0.426763
            824        936.000        423.733       0.311630       0.287737
            825       1021.000        329.233       0.243834       0.287737
            826        892.333        349.433       0.281400       0.287737
            827        735.667        484.433       0.397044       0.426763
            828        703.667        619.633       0.468249       0.426763
            829        856.667        644.667       0.429396       0.426763
            830       1178.333        652.167       0.356278       0.287737
            831       1289.333        643.067       0.332781       0.287737
            832       1241.333        558.200       0.310192       0.287737
            833       1139.000        439.767       0.278551       0.287737
            834       1147.000        533.300       0.317384       0.287737
            835       1335.333        493.800       0.269964       0.287737
            836       1369.667        495.700       0.265739       0.287737
            837       1191.000        389.900       0.246632       0.287737
            838       1118.333        422.500       0.274202       0.287737
            839       1164.333        411.233       0.261007       0.287737
            840       1388.000        264.200       0.159908       0.287737
            841       1457.000        166.967       0.102814       0.287737
            842       1400.000        137.333       0.089332       0.287737
            843       1394.667        213.200       0.132598       0.287737
            844       1225.333        261.467       0.175859       0.287737
            845       1028.333        256.167       0.199429       0.287737
            846        885.667        321.433       0.266286       0.287737
            847        898.333        487.167       0.351618       0.287737
            848        888.667        684.133       0.434978       0.426763
            849        786.667        706.667       0.473214       0.426763
            850        731.000        563.900       0.435478       0.426763
            851        751.333        371.533       0.330879       0.287737
            852        917.000        301.633       0.247518       0.287737
            853        898.000        535.200       0.373430       0.287737
            854        940.667        578.267       0.380706       0.287737
            855        979.000        532.100       0.352128       0.287737
            856       1101.000        337.233       0.234477       0.287737
            857       1088.333        417.500       0.277255       0.287737
            858        964.333        809.233       0.456275       0.426763
            859        971.667        953.500       0.495282       0.426763
            860       1038.000        956.533       0.479578       0.426763
            861       1004.667        612.533       0.378762       0.426763
            862        983.667        435.633       0.306935       0.287737
            863       1068.667        412.800       0.278643       0.287737
            864       1019.667        576.700       0.361258       0.426763
            865       1010.000        699.667       0.409242       0.426763
            866        963.333        711.000       0.424647       0.426763
            867       1254.000        590.933       0.320301       0.426763
            868       1334.333        656.900       0.329896       0.426763
            869       1335.667        741.433       0.356956       0.426763
            870       1115.667        790.767       0.414789       0.426763
            871        972.000        785.467       0.446931       0.426763
            872        971.000        638.900       0.396857       0.426763
            873       1035.333        576.133       0.357521       0.287737
            874       1104.667        327.200       0.228513       0.287737
            875       1015.000        207.167       0.169508       0.287737
            876        970.333        241.300       0.199153       0.287737
            877       1051.667        345.833       0.247466       0.287737
            878       1137.000        501.633       0.306129       0.287737
            879       1104.667        572.867       0.341493       0.287737
            880        945.333        635.800       0.402117       0.426763
            881        762.667        652.400       0.461038       0.426763
            882        791.333        617.867       0.438452       0.426763
            883        874.000        636.600       0.421422       0.426763
            884        900.333        651.300       0.419751       0.426763
            885        896.667        507.667       0.361500       0.426763
            886        960.667        438.933       0.313613       0.426763
            887       1034.667        545.533       0.345231       0.426763
            888        957.333        705.267       0.424195       0.426763
            889        859.333        737.067       0.461706       0.426763
            890        878.333        758.167       0.463285       0.426763
            891        938.333        735.167       0.439299       0.426763
            892        959.333        760.400       0.442162       0.426763
            893        850.000        634.667       0.427481       0.426763
            894        743.667        753.300       0.503218       0.426763
            895        674.333        860.900       0.560762       0.426763
            896        792.000        958.467       0.547549       0.426763
            897        963.667       1083.967       0.529375       0.426763
            898        960.333        977.633       0.504463       0.426763
            899       1014.333        850.900       0.456190       0.426763
            900        916.667        563.333       0.380631       0.426763
            901        962.667        611.733       0.388550       0.426763
            902       1040.000        752.000       0.419643       0.426763
            903       1164.667        861.200       0.425102       0.426763
            904       1049.000        844.100       0.445882       0.426763
            905        755.667        673.100       0.471106       0.426763
            906        612.333        550.100       0.473231       0.426763
            907        717.667        529.567       0.424593       0.426763
            908        852.333        778.433       0.477342       0.426763
            909       1020.333        727.300       0.416163       0.426763
            910        931.000        571.567       0.380394       0.426763
            911        932.333        324.767       0.258346       0.287737
            912        863.000        361.367       0.295146       0.287737
            913       1011.000        416.900       0.291967       0.287737
            914        971.000        465.900       0.324240       0.287737
            915        789.667        490.033       0.382928       0.426763
            916        666.667        761.667       0.533256       0.426763
            917        729.667        707.367       0.492241       0.426763
            918        849.667        725.700       0.460655       0.426763
            919        854.667        561.533       0.396507       0.426763
            920        649.667        512.367       0.440923       0.426763
            921        577.000        470.967       0.449410       0.426763
            922        628.000        436.533       0.410070       0.426763
            923        757.333        616.933       0.448918       0.426763
            924        847.667        699.900       0.452258       0.426763
            925        843.333        655.000       0.437152       0.426763
            926        785.333        493.467       0.385883       0.426763
            927        709.667        393.700       0.356817       0.287737
            928        945.333        485.133       0.339143       0.287737
            929       1243.333        555.333       0.308747       0.287737
            930       1430.000        522.667       0.267668       0.287737
            931       1286.000        413.400       0.243262       0.287737
            932       1159.333        408.067       0.260346       0.287737
            933        987.667        456.233       0.315973       0.287737
            934        833.333        616.000       0.425023       0.426763
            935        693.333        588.000       0.458897       0.426763
            936        803.667        571.300       0.415501       0.426763
            937       1041.667        565.833       0.351996       0.287737
            938       1336.667        553.333       0.292769       0.287737
            939       1333.667        632.633       0.321738       0.287737
            940       1316.333        484.367       0.268988       0.287737
            941       1170.667        490.933       0.295458       0.287737
            942       1100.000        439.667       0.285560       0.287737
            943        844.333        383.900       0.312563       0.287737
            944        642.000        396.133       0.381582       0.426763
            945        596.667        540.667       0.475381       0.426763
            946        776.333        617.700       0.443103       0.426763
            947        949.000        603.100       0.388570       0.426763
            948       1029.000        497.767       0.326027       0.287737
            949        959.333        454.067       0.321258       0.287737
            950        825.667        395.100       0.323649       0.287737
            951        884.333        267.900       0.232505       0.287737
            952        881.333        367.867       0.294482       0.287737
            953        877.667        428.900       0.328265       0.287737
            954        721.667        455.833       0.387120       0.287737
            955        851.333        347.533       0.289885       0.287737
            956        822.667        439.400       0.348159       0.287737
            957        819.333        564.067       0.407739       0.426763
            958        737.667        680.567       0.479869       0.426763
            959        897.000        544.300       0.377645       0.426763
            960       1012.000        449.133       0.307387       0.287737
            961        963.333        412.333       0.299733       0.287737
            962        923.667        451.300       0.328226       0.287737
            963        850.667        521.267       0.379950       0.426763
            964        852.000        614.467       0.419012       0.426763
            965        797.333        665.267       0.454852       0.426763
            966        820.667        656.600       0.444470       0.426763
            967        901.333        627.533       0.410457       0.426763
            968        956.667        747.667       0.438686       0.426763
            969        973.000        863.367       0.470149       0.426763
            970        965.000        816.500       0.458322       0.426763
            971       1009.000        545.100       0.350750       0.287737
            972       1023.333        425.000       0.293441       0.287737
            973        994.333        404.900       0.289373       0.287737
            974       1092.667        506.400       0.316685       0.287737
            975       1097.333        503.267       0.314424       0.287737
            976       1085.000        520.833       0.324338       0.287737
            977       1023.667        570.633       0.357921       0.287737
            978        983.667        588.300       0.374245       0.426763
            979        924.333        641.567       0.409711       0.426763
            980        876.333        585.700       0.400606       0.426763
            981       1031.667        467.167       0.311687       0.287737
            982       1126.000        293.733       0.206893       0.287737
            983       1110.000        367.000       0.248477       0.287737
            984       1026.667        700.333       0.405520       0.426763
            985        979.000        947.767       0.491895       0.426763
            986       1029.000        999.100       0.492629       0.426763
            987       1036.333        681.700       0.396791       0.426763
            988        945.000        467.500       0.330973       0.426763
            989        868.333        423.167       0.327655       0.426763
            990        799.000        445.100       0.357769       0.426763
            991        842.333        495.100       0.370187       0.426763
            992        857.000        523.633       0.379270       0.426763
            993        843.667        644.633       0.433134       0.426763
            994        774.667        587.200       0.431173       0.426763
            995        789.333        426.733       0.350913       0.287737
            996        818.333        316.500       0.278896       0.287737
            997        979.667        327.367       0.250465       0.287737
            998       1023.333        405.667       0.283882       0.287737
            999       1037.667        625.900       0.376240       0.426763
           1000        915.000        734.167       0.445174       0.426763
           1001        841.000        762.567       0.475544       0.426763
           1002        850.333        644.633       0.431202       0.426763
           1003        921.333        580.867       0.386677       0.426763
           1004        946.000        491.400       0.341867       0.287737
           1005        900.333        310.300       0.256312       0.287737
           1006        884.000        295.600       0.250593       0.287737
           1007        985.667        275.100       0.218201       0.287737
           1008       1054.000        317.600       0.231554       0.287737
           1009       1013.333        287.333       0.220912       0.287737
           1010        860.333        357.300       0.293438       0.287737
           1011        670.333        494.300       0.424425       0.426763
           1012        629.667        646.033       0.506415       0.426763
           1013        585.667        914.433       0.609582       0.426763
           1014        767.333        917.933       0.544681       0.426763
           1015        871.667        843.500       0.491789       0.426763
           1016        984.667        714.533       0.420512       0.426763
           1017        889.333        751.400       0.457966       0.426763
           1018        856.667        758.333       0.469556       0.426763
           1019        907.333        620.267       0.406040       0.426763
           1020       1058.000        540.867       0.338281       0.426763
           1021        999.333        513.400       0.339386       0.426763
           1022        745.667        444.100       0.373266       0.426763
           1023        494.000        482.600       0.494163       0.426763
           1024        553.000        433.367       0.439357       0.426763
           1025        809.667        459.700       0.362149       0.426763
           1026       1217.000        576.967       0.321615       0.287737
           1027       1517.333        538.267       0.261854       0.287737
           1028       1590.333        495.967       0.237725       0.287737
           1029       1424.333        255.567       0.152132       0.287737
           1030       1105.000        267.833       0.195095       0.287737
           1031        846.333        352.033       0.293761       0.287737
           1032        656.333        506.700       0.435671       0.426763
           1033        654.667        542.200       0.453016       0.426763
           1034        760.000        497.667       0.395706       0.426763
           1035        924.000        276.267       0.230171       0.287737
           1036       1022.333        134.100       0.115960       0.287737
           1037       1060.667        124.933       0.105376       0.287737
           1038       1034.000        154.600       0.130069       0.287737
           1039        992.000        254.133       0.203938       0.287737
           1040       1078.333        371.833       0.256407       0.287737
           1041       1097.000        247.300       0.183962       0.287737
           1042       1135.000         85.500       0.070053       0.287737
           1043       1070.333          8.633       0.008001       0.287737
           1044       1065.000        308.167       0.224420       0.287737
           1045       1062.667        494.067       0.317374       0.287737
           1046        951.667        650.167       0.405889       0.426763
           1047        828.667        726.133       0.467027       0.426763
           1048        780.000        892.333       0.533586       0.426763
           1049        825.000        909.167       0.524267       0.426763
           1050        905.000        914.167       0.502519       0.426763
           1051       1019.000        773.100       0.431393       0.426763
           1052       1023.667        697.633       0.405294       0.426763
           1053        923.667        627.633       0.404585       0.426763
           1054        725.333        666.133       0.478727       0.426763
           1055        770.667        580.267       0.429530       0.426763
           1056        911.667        456.833       0.333820       0.287737
           1057       1012.000        381.133       0.273580       0.287737
           1058       1059.667        313.700       0.228417       0.287737
           1059       1007.667        332.567       0.248141       0.287737
           1060        955.000        363.500       0.275692       0.287737
           1061        975.000        505.167       0.341290       0.287737
           1062        893.333        708.000       0.442132       0.426763
           1063        777.667        672.900       0.463888       0.426763
           1064        614.000        537.600       0.466829       0.426763
           1065        814.667        462.533       0.362146       0.426763
           1066        993.000        446.367       0.310113       0.287737
           1067        948.000        499.533       0.345093       0.287737
           1068        720.667        288.267       0.285714       0.287737
           1069        579.667        345.367       0.373356       0.426763
           1070        630.667        422.933       0.401417       0.426763
           1071        765.667        550.767       0.418378       0.426763
           1072        917.000        606.300       0.398017       0.426763
           1073        959.667        602.367       0.385630       0.426763
           1074        953.000        676.367       0.415110       0.426763
           1075        853.000        705.033       0.452515       0.426763
           1076        861.333        696.867       0.447225       0.426763
           1077        859.667        623.033       0.420202       0.426763
           1078        987.667        639.567       0.393039       0.426763
           1079       1098.000        639.200       0.367948       0.426763
           1080       1124.667        620.200       0.355443       0.426763
           1081       1099.333        657.400       0.374217       0.426763
           1082        998.667        543.133       0.352272       0.287737
           1083       1021.000        412.900       0.287956       0.287737
           1084       1137.333        301.600       0.209600       0.287737
           1085       1210.667        315.600       0.206779       0.287737
           1086       1193.000        444.033       0.271243       0.287737
           1087       1108.000        392.867       0.261760       0.287737
           1088       1212.333        360.767       0.229335       0.287737
           1089       1215.000        330.833       0.214016       0.287737
           1090       1055.333        427.467       0.288283       0.287737
           1091        811.667        510.833       0.386263       0.426763
           1092        769.667        513.700       0.400275       0.426763
           1093        789.000        657.100       0.454395       0.426763
           1094        771.667        727.500       0.485270       0.426763
           1095        782.333        723.767       0.480557       0.426763
           1096        958.667        582.467       0.377947       0.426763
           1097       1105.333        459.467       0.293626       0.287737
           1098       1034.000        382.267       0.269912       0.287737
           1099        905.000        291.833       0.243838       0.287737
           1100        945.333        414.800       0.304970       0.287737
           1101       1071.000        581.900       0.352048       0.287737
           1102       1150.333        568.967       0.330929       0.287737
           1103       1095.333        440.467       0.286799       0.287737
           1104       1056.667        315.000       0.229648       0.287737
           1105       1047.000        458.633       0.304612       0.287737
           1106        910.667        473.933       0.342289       0.287737
           1107        797.333        435.933       0.353479       0.287737
           1108        672.333        299.767       0.308370       0.287737
           1109        664.333        365.233       0.354745       0.287737
           1110        690.333        584.633       0.458548       0.426763
           1111        783.000        763.700       0.493761       0.426763
           1112        964.667        848.200       0.467878       0.426763
           1113       1110.333        728.300       0.396109       0.426763
           1114       1251.333        569.867       0.312907       0.287737
           1115       1176.667        562.333       0.323366       0.287737
           1116        967.333        605.267       0.384883       0.426763
           1117        814.667        662.867       0.448631       0.426763
           1118        815.000        719.500       0.468882       0.426763
           1119        955.667        772.433       0.446984       0.426763
           1120        930.333        835.967       0.473287       0.426763
           1121        904.000        745.600       0.451988       0.426763
           1122        774.000        688.933       0.470926       0.426763
           1123        798.000        582.200       0.421823       0.426763
           1124        734.000        522.933       0.416039       0.426763
           1125        823.333        572.667       0.410220       0.426763
           1126       1060.000        600.333       0.361574       0.426763
           1127       1299.667        542.700       0.294567       0.287737
           1128       1403.667        439.967       0.238641       0.287737
           1129       1123.000        398.033       0.261686       0.287737
           1130        960.667        403.600       0.295837       0.287737
           1131        781.333        428.200       0.354021       0.287737
           1132        779.000        415.767       0.347990       0.287737
           1133        762.000        470.133       0.381560       0.426763
           1134        786.000        586.733       0.427420       0.426763
           1135        666.667        761.667       0.533256       0.426763
           1136        563.667        764.633       0.575648       0.426763
           1137        638.000        705.533       0.525133       0.426763
           1138        823.000        608.033       0.424891       0.426763
           1139        958.333        592.500       0.382053       0.426763
           1140        984.667        482.867       0.329033       0.287737
           1141        997.667        389.900       0.280996       0.287737
           1142        894.333        409.233       0.313934       0.287737
           1143        824.667        473.533       0.364761       0.426763
           1144        764.000        492.267       0.391849       0.426763
           1145        815.333        482.133       0.371596       0.426763
           1146        889.000        491.100       0.355844       0.426763
           1147       1044.667        561.867       0.349739       0.426763
           1148       1232.000        659.133       0.348539       0.426763
           1149       1187.667        801.233       0.402852       0.426763
           1150        945.000        889.167       0.484780       0.426763
           1151        772.333        931.433       0.546691       0.426763
           1152        812.667        848.733       0.510854       0.426763
           1153        867.333        914.600       0.513263       0.426763
           1154        822.333        850.767       0.508497       0.426763
           1155        785.667        657.100       0.455444       0.426763
           1156        778.667        388.800       0.333029       0.287737
           1157        828.000        270.533       0.246268       0.287737
           1158        818.667        420.800       0.339501       0.287737
           1159        992.333        619.433       0.384319       0.426763
           1160       1133.000        815.700       0.418587       0.426763
           1161       1193.333        744.667       0.384245       0.426763
           1162       1127.667        582.900       0.340764       0.287737
           1163       1001.667        452.167       0.311017       0.287737
           1164       1041.000        387.233       0.271128       0.287737
           1165       1027.333        457.933       0.308317       0.287737
           1166       1069.667        529.367       0.331054       0.287737
           1167       1068.333        646.167       0.376883       0.426763
           1168       1051.000        635.567       0.376841       0.426763
           1169        938.667        618.133       0.397054       0.426763
           1170        856.667        652.000       0.432170       0.426763
           1171        834.000        539.600       0.392836       0.426763
           1172        885.667        350.433       0.283499       0.287737
           1173       1025.667        281.100       0.215111       0.287737
           1174       1098.333        398.500       0.266229       0.287737
           1175       1173.333        504.000       0.300477       0.287737
           1176        985.667        569.767       0.366307       0.426763
           1177        848.333        747.167       0.468296       0.426763
           1178        838.000        898.533       0.517429       0.426763
           1179       1009.000        815.433       0.446952       0.426763
           1180       1173.000        710.367       0.377179       0.426763
           1181       1049.667        653.367       0.383649       0.426763
           1182        963.000        709.700       0.424284       0.426763
           1183        853.333        468.667       0.354513       0.287737
           1184        861.667        278.833       0.244483       0.287737
           1185        805.000        351.167       0.303734       0.287737
           1186        746.333        466.367       0.384569       0.426763
           1187        713.667        535.300       0.428594       0.426763
           1188        718.667        531.133       0.424975       0.426763
           1189        765.333        632.467       0.452473       0.426763
           1190        861.667        710.167       0.451808       0.426763
           1191        968.667        591.800       0.379246       0.426763
           1192       1035.667        434.100       0.295353       0.287737
           1193       1178.000        303.200       0.204699       0.287737
           1194       1256.333        259.033       0.170938       0.287737
           1195       1313.667        380.967       0.224808       0.287737
           1196       1221.667        675.500       0.356057       0.287737
           1197       1165.000        902.167       0.436427       0.426763
           1198       1117.333        937.933       0.456356       0.426763
           1199       1066.000        720.067       0.403158       0.426763
           1200        844.667        952.533       0.530010       0.426763
