# Supplementary material for: The role of auxiliary domains in modulating CHD4 activity suggests mechanistic commonality between enzyme families
Source: Nat Commun. 2022 Dec 6;13:7524. doi: 10.1038/s41467-022-35002-0 (PMC9726900; doi:10.1038/s41467-022-35002-0)
Supplement: Supplementary file 6 — source data [file 41467_2022_35002_MOESM6_ESM.zip › smFRET_Source_data/figure_7A/A/CHD4(1-1230) 10uM ATP 200ms/7_PATH (4).dat]

              1       1291.667       1383.167       0.517104       0.563850
              2        710.667       1854.933       0.723002       0.856246
              3        664.000       1914.933       0.742529       0.856246
              4        527.667       2165.567       0.804077       0.856246
              5        478.667       2559.800       0.842464       0.856246
              6        449.333       2716.733       0.858078       0.856246
              7        429.333       2474.733       0.852161       0.856246
              8        413.000       2072.700       0.833850       0.856246
              9        445.000       2029.167       0.820141       0.856246
             10        414.333       2268.233       0.845546       0.856246
             11        419.333       2628.400       0.862411       0.856246
             12        388.667       2637.800       0.871577       0.856246
             13        453.667       2526.300       0.847761       0.856246
             14        570.333       2541.633       0.816729       0.856246
             15        679.333       2961.067       0.813390       0.856246
             16        688.667       3226.133       0.824086       0.856246
             17        692.000       3261.800       0.824979       0.856246
             18        599.667       2965.700       0.831808       0.856246
             19        490.000       2787.000       0.850473       0.856246
             20        407.333       2693.933       0.868656       0.856246
             21        334.333       2806.567       0.893555       0.856246
             22        414.000       2737.267       0.868624       0.856246
             23        423.333       2653.000       0.862390       0.856246
             24        352.667       2446.067       0.873991       0.856246
             25        183.667       2585.633       0.933678       0.856246
             26        154.333       2583.567       0.943631       0.856246
             27        288.000       2651.867       0.902036       0.856246
             28        421.667       2126.500       0.834522       0.856246
             29        421.667       1968.833       0.823607       0.856246
             30        369.000       1947.767       0.840726       0.856246
             31        369.667       2210.700       0.856739       0.856246
             32        373.667       2373.633       0.863988       0.856246
             33        384.000       2356.600       0.859885       0.856246
             34        293.667       2506.633       0.895130       0.856246
             35        230.667       2510.933       0.915864       0.856246
             36        242.667       2432.733       0.909297       0.856246
             37        382.667       2291.400       0.856897       0.856246
             38        456.333       2221.700       0.829601       0.856246
             39        458.333       2206.167       0.827985       0.856246
             40        359.333       2343.733       0.867065       0.856246
             41        302.000       2472.133       0.891137       0.856246
             42        255.667       2346.100       0.901733       0.856246
             43        242.000       2287.800       0.904340       0.856246
             44        206.667       2533.000       0.924565       0.856246
             45        330.667       3132.933       0.904531       0.856246
             46        500.333       3269.300       0.867273       0.856246
             47        636.333       3076.700       0.828622       0.856246
             48        599.667       2583.033       0.811586       0.856246
             49        588.667       2356.800       0.800145       0.856246
             50        582.667       2404.067       0.804915       0.856246
             51        670.333       2636.300       0.797276       0.856246
             52        607.000       2672.633       0.814918       0.856246
             53        635.333       2420.467       0.792089       0.856246
             54        496.000       2076.733       0.807209       0.856246
             55        403.333       2108.333       0.839416       0.856246
             56        380.000       2180.333       0.851582       0.856246
             57        491.667       2173.167       0.815498       0.856246
             58        595.667       2265.767       0.791829       0.856246
             59        490.000       2288.000       0.823614       0.856246
             60        424.667       2230.533       0.840062       0.856246
             61        312.667       1965.067       0.862729       0.856246
             62        344.333       2176.233       0.863391       0.856246
             63        344.000       2436.600       0.876286       0.856246
             64        427.667       2632.567       0.860250       0.856246
             65        595.000       2810.167       0.825266       0.856246
             66        702.333       2987.767       0.809671       0.856246
             67        748.000       3156.533       0.808428       0.856246
             68        650.000       2966.667       0.820276       0.856246
             69        588.333       2944.833       0.833483       0.856246
             70        571.667       2870.167       0.833906       0.856246
             71        468.000       2652.867       0.850042       0.856246
             72        405.000       2478.833       0.859562       0.856246
             73        396.667       2330.000       0.854523       0.856246
             74        370.333       2381.633       0.865430       0.856246
             75        319.667       2184.033       0.872322       0.856246
             76        286.333       2034.033       0.876600       0.856246
             77        418.667       2104.133       0.834047       0.856246
             78        479.667       2342.700       0.830048       0.856246
             79        492.000       2399.800       0.829864       0.856246
             80        483.667       2300.633       0.826288       0.856246
             81        493.667       2315.633       0.824274       0.856246
             82        472.667       2482.067       0.840031       0.856246
             83        440.667       2489.267       0.849598       0.856246
             84        420.667       2415.933       0.851700       0.856246
             85        419.333       2182.067       0.838805       0.856246
             86        516.000       2281.400       0.815543       0.856246
             87        535.333       2581.467       0.828243       0.856246
             88        477.333       2952.933       0.860847       0.856246
             89        372.000       3075.800       0.892105       0.856246
             90        419.333       2846.067       0.871583       0.856246
             91        499.000       2832.433       0.850215       0.856246
             92        563.667       2597.300       0.821679       0.856246
             93        563.000       2171.700       0.794127       0.856246
             94        623.333       1785.000       0.741176       0.856246
             95        577.333       1870.600       0.764155       0.856246
             96        476.667       2148.333       0.818413       0.856246
             97        401.000       2199.233       0.845783       0.856246
             98        418.000       2126.200       0.835705       0.856246
             99        390.000       2246.667       0.852086       0.856246
            100        257.333       2348.267       0.901238       0.856246
            101        201.667       2407.167       0.922699       0.856246
            102        299.000       2574.767       0.895955       0.856246
            103        478.667       2727.467       0.850703       0.856246
            104        511.000       2800.567       0.845692       0.856246
            105        525.000       2648.167       0.834550       0.856246
            106        429.333       2487.067       0.852787       0.856246
            107        484.333       2354.900       0.829414       0.856246
            108        478.333       2179.500       0.820029       0.856246
            109        454.667       2181.200       0.827508       0.856246
            110        369.333       2390.733       0.866187       0.856246
            111        335.667       2497.100       0.881506       0.856246
            112        440.000       2471.667       0.848884       0.856246
            113        447.333       2306.600       0.837566       0.856246
            114        494.000       2245.600       0.819682       0.856246
            115        516.333       2495.033       0.828539       0.856246
            116        539.000       2717.767       0.834498       0.856246
            117        476.333       2848.367       0.856729       0.856246
            118        422.667       2907.067       0.873063       0.856246
            119        439.333       2742.400       0.861920       0.856246
            120        378.333       2749.500       0.879043       0.856246
            121        332.333       2649.767       0.888557       0.856246
            122        419.333       2610.400       0.861594       0.856246
            123        565.667       2369.433       0.807275       0.856246
            124        655.667       2182.433       0.768977       0.856246
            125        529.000       2251.100       0.809719       0.856246
            126        487.000       2318.300       0.826400       0.856246
            127        442.333       2420.100       0.845469       0.856246
            128        525.667       2558.433       0.829556       0.856246
            129        519.000       2880.433       0.847327       0.856246
            130        548.333       2861.500       0.839191       0.856246
            131        399.333       2597.733       0.866759       0.856246
            132        326.333       2333.700       0.877320       0.856246
            133        273.000       2673.033       0.907333       0.856246
            134        359.667       2805.700       0.886374       0.856246
            135        418.000       2962.200       0.876339       0.856246
            136        395.000       2992.500       0.883395       0.856246
            137        375.667       3089.100       0.891575       0.856246
            138        409.333       3003.400       0.880057       0.856246
            139        448.667       2522.800       0.849008       0.856246
            140        363.333       2429.000       0.869882       0.856246
            141        160.000       2499.333       0.939835       0.856246
            142         69.333       2629.067       0.974306       0.856246
            143        221.667       2653.833       0.922912       0.856246
            144        419.333       2674.733       0.864472       0.856246
            145        499.333       2713.400       0.844577       0.856246
            146        484.000       2896.600       0.856830       0.856246
            147        530.333       2980.967       0.848964       0.856246
            148        543.667       2998.300       0.846507       0.856246
            149        474.667       2775.867       0.853973       0.856246
            150        367.333       2797.267       0.883924       0.856246
            151        358.333       2894.500       0.889840       0.856246
            152        385.667       2751.100       0.877050       0.856246
            153        397.333       2427.600       0.859348       0.856246
            154        300.000       2039.667       0.871777       0.856246
            155        241.667       2140.500       0.898552       0.856246
            156        196.667       2143.667       0.915966       0.856246
            157        252.000       2164.467       0.895716       0.856246
            158        247.000       2447.633       0.908336       0.856246
            159        221.000       2690.567       0.924096       0.856246
            160        189.333       2820.400       0.937093       0.856246
            161        179.667       2246.033       0.925932       0.856246
            162        244.000       2060.600       0.894125       0.856246
            163        345.667       2349.433       0.871743       0.856246
            164        470.333       2799.300       0.856151       0.856246
            165        563.667       2892.300       0.836900       0.856246
            166        542.000       2637.133       0.829513       0.856246
            167        493.667       2444.633       0.831989       0.856246
            168        394.667       2443.867       0.860961       0.856246
            169        313.333       2254.000       0.877954       0.856246
            170        253.667       2122.967       0.893266       0.856246
            171        270.333       2042.967       0.883140       0.856246
            172        370.000       2210.667       0.856626       0.856246
            173        455.333       2615.133       0.851705       0.856246
            174        451.333       2529.867       0.848607       0.856246
            175        395.667       2201.767       0.847670       0.856246
            176        373.667       1723.967       0.821863       0.856246
            177        412.000       1641.133       0.799331       0.856246
            178        442.667       1843.400       0.806363       0.856246
            179        439.333       2059.067       0.824154       0.856246
            180        401.667       2352.167       0.854143       0.856246
            181        354.000       2498.600       0.875903       0.856246
            182        291.333       2148.867       0.880611       0.856246
            183        333.333       1952.667       0.854185       0.856246
            184        435.667       2005.100       0.821504       0.856246
            185        576.667       2384.333       0.805246       0.856246
            186        548.333       2447.833       0.816988       0.856246
            187        476.667       2388.000       0.833605       0.856246
            188        417.333       2039.600       0.830141       0.856246
            189        405.667       1917.100       0.825352       0.856246
            190        416.333       2002.033       0.827845       0.856246
            191        411.333       2224.533       0.843948       0.856246
            192        505.000       2398.833       0.826092       0.856246
            193        545.667       2352.100       0.811694       0.856246
            194        584.333       2453.233       0.807631       0.856246
            195        448.667       2445.467       0.844974       0.856246
            196        308.667       2544.133       0.891802       0.856246
            197        210.667       2649.933       0.926356       0.856246
            198        181.333       2602.867       0.934871       0.856246
            199        237.000       2595.633       0.916332       0.856246
            200        184.000       2384.933       0.928375       0.856246
            201        187.000       2341.967       0.926057       0.856246
            202        308.000       2229.200       0.878606       0.856246
            203        333.000       2261.367       0.871645       0.856246
            204        238.333       2300.500       0.906125       0.856246
            205         56.000       2446.067       0.977619       0.856246
            206        178.333       2675.833       0.937518       0.856246
            207        421.000       2763.233       0.867786       0.856246
            208        559.667       2724.700       0.829597       0.856246
            209        507.667       2774.233       0.845313       0.856246
            210        446.000       2826.733       0.863722       0.856246
            211        516.667       2763.000       0.842464       0.856246
            212        546.000       2552.067       0.823761       0.856246
            213        549.333       2492.067       0.819381       0.856246
            214        413.333       2302.000       0.847778       0.856246
            215        256.333       2230.367       0.896918       0.856246
            216        191.667       2146.167       0.918015       0.856246
            217        293.667       2193.300       0.881918       0.856246
            218        456.000       2264.733       0.832398       0.856246
            219        411.667       2226.500       0.843957       0.856246
            220        286.667       2259.667       0.887420       0.856246
            221        286.333       2325.700       0.890379       0.856246
            222        425.000       2606.833       0.859821       0.856246
            223        465.667       2781.767       0.856605       0.856246
            224        419.667       2754.033       0.867767       0.856246
            225        431.000       2555.567       0.855687       0.856246
            226        444.667       2444.867       0.846111       0.856246
            227        414.333       2715.567       0.867621       0.856246
            228        368.000       3058.533       0.892603       0.856246
            229        372.333       3267.767       0.897713       0.856246
            230        366.667       3003.667       0.891208       0.856246
            231        309.000       2486.433       0.889463       0.856246
            232        217.000       2057.967       0.904614       0.856246
            233        172.000       1632.800       0.904699       0.856246
            234        126.667       1572.000       0.925432       0.856246
            235        155.333       1703.133       0.916419       0.856246
            236        456.667       1581.000       0.775887       0.856246
            237        865.667       1123.100       0.564722       0.563850
            238       1147.333        626.267       0.353105       0.402891
            239       1188.000        628.533       0.346007       0.402891
            240       1238.667        842.133       0.404716       0.402891
            241       1277.667        880.567       0.408003       0.402891
            242       1250.667        824.600       0.397347       0.402891
            243       1270.333        681.633       0.349203       0.402891
            244       1242.667        684.400       0.355151       0.402891
            245       1214.667        751.867       0.382331       0.402891
            246       1110.667        978.933       0.468479       0.481223
            247       1108.333       1095.833       0.497164       0.481223
            248       1293.667       1161.300       0.473041       0.481223
            249       1311.667       1239.500       0.485856       0.481223
            250       1393.333       1116.000       0.444740       0.481223
            251       1189.333       1054.067       0.469852       0.481223
            252       1069.000        954.100       0.471603       0.481223
            253        984.667        889.200       0.474527       0.481223
            254       1125.667        771.433       0.406638       0.402891
            255       1173.000        798.700       0.405082       0.402891
            256       1167.000       1013.967       0.464916       0.481223
            257       1148.667       1167.800       0.504130       0.481223
            258       1268.000       1146.867       0.474919       0.481223
            259       1236.333       1099.700       0.470755       0.481223
            260       1151.333       1142.200       0.498009       0.481223
            261       1095.000       1138.833       0.509811       0.481223
            262       1295.333       1108.467       0.461131       0.481223
            263       1331.667       1036.167       0.437601       0.481223
            264       1315.333       1048.133       0.443473       0.481223
            265       1152.333       1155.767       0.500744       0.481223
            266       1196.333       1146.033       0.489263       0.481223
            267       1335.667        984.433       0.424306       0.402891
            268       1377.000        732.967       0.347383       0.402891
            269       1403.000        566.367       0.287588       0.402891
            270       1442.667        605.400       0.295596       0.402891
            271       1453.000        772.033       0.346976       0.402891
            272       1385.667       1055.433       0.432360       0.402891
            273       1272.333       1025.100       0.446194       0.402891
            274       1504.000       1090.267       0.420260       0.402891
            275       1622.667        883.733       0.352591       0.402891
            276       1497.667       1081.567       0.419336       0.402891
            277       1325.667       1021.767       0.435270       0.402891
            278       1331.000       1196.233       0.473337       0.481223
            279       1418.333       1239.500       0.466357       0.481223
            280       1318.333       1319.500       0.500221       0.481223
            281       1254.333       1270.567       0.503215       0.481223
            282       1124.000       1166.933       0.509370       0.481223
            283       1044.000       1137.933       0.521525       0.481223
            284       1016.000       1071.067       0.513192       0.481223
            285       1233.667       1091.300       0.469383       0.481223
            286       1121.000       1271.567       0.531466       0.563850
            287        866.000       1302.733       0.600689       0.563850
            288        709.333       1102.067       0.608406       0.563850
            289       1145.333        877.467       0.433788       0.481223
            290       1494.667       1012.200       0.403771       0.402891
            291       1513.667       1031.300       0.405231       0.402891
            292       1235.000        976.500       0.441556       0.402891
            293       1064.333        932.233       0.466918       0.481223
            294       1095.667        957.433       0.466335       0.481223
            295       1150.000        916.333       0.443459       0.402891
            296       1269.333        857.400       0.403154       0.402891
            297       1324.000        911.267       0.407677       0.402891
            298       1205.667        921.767       0.433276       0.402891
            299       1032.667        916.067       0.470083       0.481223
            300       1143.667        936.967       0.450328       0.481223
            301       1234.333       1030.900       0.455097       0.481223
            302       1277.000       1068.300       0.455507       0.481223
            303       1242.333       1053.433       0.458859       0.481223
            304       1317.333       1006.600       0.433145       0.481223
            305       1331.667       1110.500       0.454719       0.481223
            306       1089.333       1188.400       0.521747       0.563850
            307        915.667       1145.100       0.555667       0.563850
            308        711.000       1132.567       0.614335       0.563850
            309        542.000        863.467       0.614363       0.563850
            310        496.667        691.000       0.581813       0.563850
            311        624.000        478.267       0.433894       0.481223
            312        754.333        610.567       0.447334       0.481223
            313        818.667        977.467       0.544206       0.563850
            314        967.000       1252.633       0.564342       0.563850
            315        985.000       1382.833       0.584008       0.563850
            316        752.000       1026.800       0.577243       0.563850
            317        424.333        674.567       0.613856       0.563850
            318        389.333        443.733       0.532650       0.563850
            319        636.000        519.733       0.449700       0.481223
            320        697.667        693.567       0.498526       0.481223
            321        575.333       1000.467       0.634894       0.563850
            322        538.333       1233.500       0.696172       0.563850
            323        582.000       1125.800       0.659211       0.563850
            324        662.333        859.433       0.564760       0.563850
            325        662.667        656.400       0.497625       0.481223
            326        659.667        595.033       0.474244       0.481223
            327        688.667        649.133       0.485224       0.481223
            328        706.000        577.400       0.449899       0.481223
            329        690.333        583.300       0.457981       0.481223
            330        593.333        611.333       0.507471       0.481223
            331        453.000        751.700       0.623973       0.563850
            332        548.000        842.200       0.605812       0.563850
            333        676.667        806.000       0.543615       0.563850
            334        816.333        828.367       0.503658       0.481223
            335        773.333        814.667       0.513014       0.481223
            336        788.667        794.467       0.501832       0.481223
            337        875.667        802.767       0.478283       0.481223
            338        902.667        852.733       0.485777       0.481223
            339        802.333        920.767       0.534366       0.563850
            340        654.667        926.867       0.586056       0.563850
            341        797.667        833.900       0.511104       0.481223
            342       1085.000        827.167       0.432581       0.402891
            343       1261.000        642.900       0.337675       0.402891
            344       1138.333        623.500       0.353893       0.402891
            345       1054.667        636.533       0.376380       0.402891
            346       1198.667        811.467       0.403688       0.402891
            347       1219.667        921.700       0.430426       0.402891
            348       1183.333        920.000       0.437401       0.402891
            349        992.333       1152.433       0.537323       0.481223
            350       1051.000       1174.233       0.527690       0.481223
            351       1150.333       1130.633       0.495682       0.481223
            352       1316.333       1005.367       0.433030       0.481223
            353       1393.000       1139.367       0.449922       0.481223
            354       1134.667       1247.533       0.523690       0.563850
            355        840.333       1187.967       0.585696       0.563850
            356        628.000       1198.200       0.656117       0.563850
            357        676.667       1158.000       0.631177       0.563850
            358        786.667       1206.000       0.605219       0.563850
            359        955.333       1329.133       0.581813       0.563850
            360       1208.333       1465.167       0.548033       0.563850
            361       1387.667       1456.900       0.512169       0.481223
            362       1414.000       1283.600       0.475830       0.481223
            363       1276.667       1197.667       0.484036       0.481223
            364       1225.333       1113.467       0.476085       0.481223
            365       1298.667        898.800       0.409016       0.402891
            366       1425.000        817.167       0.364454       0.402891
            367       1364.667        862.533       0.387273       0.402891
            368       1276.667        912.000       0.416692       0.402891
            369       1270.667        870.600       0.406582       0.402891
            370       1357.000        748.300       0.355436       0.402891
            371       1288.667        751.800       0.368445       0.402891
            372       1050.667        952.600       0.475523       0.481223
            373        901.667       1115.500       0.553003       0.563850
            374        986.667       1195.667       0.547885       0.563850
            375       1138.000       1059.533       0.482147       0.481223
            376       1257.333        932.600       0.425858       0.402891
            377       1371.000        834.567       0.378391       0.402891
            378       1409.667        808.367       0.364452       0.402891
            379       1373.667        823.967       0.374934       0.402891
            380       1154.333       1008.567       0.466303       0.481223
            381       1047.000       1062.633       0.503705       0.481223
            382       1089.667       1106.700       0.503878       0.481223
            383       1237.000       1094.633       0.469471       0.481223
            384       1232.667       1103.067       0.472257       0.481223
            385       1159.333       1180.733       0.504573       0.481223
            386       1201.000       1139.233       0.486803       0.481223
            387       1330.333       1145.967       0.462774       0.481223
            388       1316.333       1118.700       0.459419       0.481223
            389       1105.000       1203.167       0.521265       0.563850
            390        922.333       1396.767       0.602288       0.563850
            391        834.667       1392.200       0.625183       0.563850
            392        968.000       1359.867       0.584169       0.563850
            393       1235.333       1103.133       0.471734       0.481223
            394       1300.667       1001.600       0.435050       0.402891
            395       1231.333        816.533       0.398724       0.402891
            396       1106.000        997.067       0.474101       0.481223
            397       1095.000       1284.500       0.539819       0.563850
            398       1076.333       1474.033       0.577969       0.563850
            399       1100.000       1308.333       0.543253       0.563850
            400       1091.333        852.867       0.438672       0.481223
            401       1062.333        633.100       0.373415       0.402891
            402       1095.333        747.467       0.405615       0.402891
            403       1126.333       1072.033       0.487650       0.481223
            404       1188.333       1330.500       0.528221       0.481223
            405       1073.667       1104.967       0.507183       0.481223
            406       1045.333        833.467       0.443616       0.402891
            407       1109.667        583.367       0.344569       0.402891
            408       1242.333        668.767       0.349938       0.402891
            409       1337.000       1183.633       0.469578       0.481223
            410       1318.333       1641.833       0.554642       0.563850
            411       1205.333       1888.467       0.610404       0.563850
            412       1104.333       1693.233       0.605252       0.563850
            413       1194.667       1462.200       0.550348       0.563850
            414       1313.000       1293.367       0.496234       0.481223
            415       1404.667       1150.867       0.450343       0.481223
            416       1323.000       1096.700       0.453238       0.481223
            417       1292.000       1268.133       0.495339       0.481223
            418       1223.667       1460.300       0.544083       0.563850
            419       1333.000       1512.367       0.531519       0.563850
            420       1354.667       1387.200       0.505933       0.481223
            421       1490.667       1126.267       0.430377       0.481223
            422       1401.667       1061.833       0.431026       0.481223
            423       1381.667       1076.833       0.438004       0.481223
            424       1338.333       1222.833       0.477452       0.481223
            425       1344.667       1245.200       0.480797       0.481223
            426       1242.333       1251.767       0.501891       0.481223
            427       1105.333       1179.467       0.516223       0.481223
            428        934.333       1125.900       0.546491       0.563850
            429        819.333       1118.733       0.577242       0.563850
            430        816.000       1244.733       0.604024       0.563850
            431        912.667       1336.733       0.594262       0.563850
            432       1158.667       1253.800       0.519717       0.481223
            433       1350.333       1074.300       0.443077       0.402891
            434       1328.667        840.133       0.387372       0.402891
            435       1158.667        856.467       0.425017       0.402891
            436       1124.667        824.867       0.423110       0.402891
            437       1108.667        987.800       0.471174       0.402891
            438       1232.000        951.467       0.435760       0.402891
            439       1218.333       1016.500       0.454844       0.402891
            440       1261.333        872.533       0.408898       0.402891
            441       1223.000        806.033       0.397250       0.402891
            442       1179.667        884.033       0.428373       0.402891
            443       1219.333       1037.067       0.459611       0.481223
            444       1232.667       1283.400       0.510082       0.481223
            445       1315.000       1245.500       0.486428       0.481223
            446       1398.000       1028.533       0.423869       0.402891
            447       1191.333        830.533       0.410776       0.402891
            448        938.667        847.467       0.474470       0.481223
            449        780.667        994.267       0.560171       0.563850
            450        920.333       1083.633       0.540744       0.563850
            451        992.667       1058.067       0.515946       0.481223
            452       1015.667        969.433       0.488355       0.481223
            453       1009.333        883.067       0.466638       0.481223
            454       1197.333        961.600       0.445405       0.481223
            455       1290.000       1249.333       0.491993       0.481223
            456       1418.667       1510.133       0.515615       0.481223
            457       1341.000       1604.900       0.544791       0.563850
            458       1297.333       1448.933       0.527601       0.563850
            459       1308.000       1170.533       0.472269       0.481223
            460       1243.667        911.967       0.423062       0.402891
            461       1278.333        947.167       0.425597       0.402891
            462       1185.000       1146.167       0.491671       0.481223
            463       1217.000       1156.300       0.487212       0.481223
            464       1137.000        903.633       0.442820       0.402891
            465       1161.000        654.900       0.360648       0.402891
            466       1115.333        803.467       0.418734       0.402891
            467       1086.333       1076.367       0.497696       0.481223
            468       1064.000       1234.267       0.537042       0.481223
            469       1130.667       1045.600       0.480456       0.481223
            470       1187.667       1059.233       0.471420       0.481223
            471       1259.667        967.367       0.434375       0.402891
            472       1297.333        922.933       0.415686       0.402891
            473       1204.333        990.567       0.451304       0.481223
            474       1092.667       1156.067       0.514097       0.481223
            475       1097.000       1455.967       0.570304       0.563850
            476       1289.667       1369.700       0.515047       0.481223
            477       1381.000       1232.233       0.471536       0.481223
            478       1298.667       1100.467       0.458693       0.481223
            479       1086.667       1245.667       0.534086       0.563850
            480        992.333       1166.100       0.540253       0.563850
            481       1102.333        974.100       0.469122       0.481223
            482       1125.667        728.767       0.392986       0.402891
            483       1075.667        797.433       0.425729       0.402891
            484        985.333        857.133       0.465210       0.481223
            485       1053.333        884.000       0.456297       0.481223
            486       1145.667       1048.100       0.477763       0.481223
            487       1239.333       1066.733       0.462577       0.481223
            488       1245.333       1035.800       0.454073       0.481223
            489       1208.333        833.500       0.408212       0.402891
            490       1135.000        888.833       0.439183       0.402891
            491       1125.000        951.833       0.458310       0.481223
            492       1193.333       1055.667       0.469394       0.481223
            493       1171.000       1022.900       0.466247       0.481223
            494       1211.000        978.567       0.446923       0.481223
            495       1212.667       1083.733       0.471927       0.481223
            496       1274.000       1185.267       0.481959       0.481223
            497       1153.333       1124.000       0.493560       0.481223
            498       1004.333        919.900       0.478061       0.481223
            499        863.333        906.000       0.512057       0.481223
            500       1048.000       1021.867       0.493687       0.481223
            501       1161.333       1175.200       0.502967       0.481223
            502       1214.333       1154.567       0.487385       0.481223
            503       1138.667       1006.467       0.469186       0.481223
            504       1026.000        747.733       0.421559       0.402891
            505        982.000        653.467       0.399560       0.402891
            506       1101.333        828.200       0.429223       0.402891
            507       1260.333       1417.967       0.529428       0.481223
            508       1295.000       1730.500       0.571972       0.563850
            509       1213.000       1892.700       0.609428       0.563850
            510       1188.333       1715.167       0.590724       0.563850
            511       1158.667       1530.800       0.569183       0.563850
            512        993.333       1228.333       0.552888       0.563850
            513        977.000        917.300       0.484242       0.481223
            514       1005.667        915.433       0.476515       0.481223
            515       1329.000        926.433       0.410756       0.402891
            516       1254.333       1061.900       0.458460       0.481223
            517       1159.000       1073.433       0.480836       0.481223
            518        931.000       1137.900       0.550002       0.563850
            519        864.000       1191.600       0.579685       0.563850
            520        883.000       1304.033       0.596257       0.563850
            521        763.000       1471.033       0.658465       0.563850
            522        965.333       1373.467       0.587253       0.563850
            523       1125.667       1119.433       0.498612       0.481223
            524       1322.000        870.467       0.397026       0.402891
            525       1191.333        822.200       0.408337       0.402891
            526       1122.667        917.733       0.449781       0.481223
            527       1102.000        948.467       0.462561       0.481223
            528       1150.000        854.333       0.426243       0.481223
            529       1294.667        987.867       0.432794       0.481223
            530       1108.667       1360.467       0.550990       0.563850
            531        932.667       1495.733       0.615934       0.563850
            532        726.667       1217.333       0.626200       0.563850
            533        790.333        817.633       0.508489       0.481223
            534        980.333        746.967       0.432448       0.481223
            535       1021.000       1103.900       0.519507       0.481223
            536        959.333       1390.067       0.591669       0.563850
            537        821.667       1510.500       0.647681       0.563850
            538        818.333       1439.167       0.637505       0.563850
            539        977.667       1261.233       0.563327       0.563850
            540       1264.333       1035.233       0.450186       0.481223
            541       1164.000        935.933       0.445697       0.481223
            542        985.667        984.767       0.499772       0.481223
            543        736.667       1235.667       0.626500       0.563850
            544        831.333       1163.533       0.583264       0.563850
            545        957.000       1057.300       0.524897       0.563850
            546        979.667        895.700       0.477613       0.481223
            547        955.333        892.467       0.482989       0.481223
            548        919.000        824.767       0.472980       0.481223
            549        966.333        810.033       0.456006       0.481223
            550       1015.000        753.167       0.425959       0.402891
            551       1090.000        798.667       0.422873       0.402891
            552       1126.333        864.367       0.434202       0.402891
            553       1147.000        947.633       0.452410       0.481223
            554       1070.667       1008.933       0.485157       0.481223
            555       1122.333        826.100       0.423982       0.402891
            556       1126.333        604.033       0.349078       0.402891
            557       1249.667        546.700       0.304337       0.402891
            558       1144.000        685.600       0.374727       0.402891
            559       1142.333        896.100       0.439602       0.402891
            560       1079.667        994.367       0.479436       0.481223
            561       1052.333       1057.433       0.501209       0.481223
            562        988.667       1087.467       0.523794       0.481223
            563       1090.000       1018.000       0.482922       0.481223
            564       1335.333        863.133       0.392607       0.402891
            565       1420.000        743.667       0.343707       0.402891
            566       1332.667        804.400       0.376404       0.402891
            567       1007.667       1058.900       0.512396       0.481223
            568        846.667       1078.333       0.560173       0.563850
            569        806.000        870.067       0.519112       0.481223
            570        910.667        610.600       0.401376       0.402891
            571        867.333        540.933       0.384113       0.402891
            572        745.667        571.767       0.434000       0.402891
            573        829.000        830.100       0.500332       0.481223
            574        976.667       1045.667       0.517060       0.481223
            575        976.000       1231.400       0.557851       0.563850
            576        906.333       1005.033       0.525819       0.563850
            577        909.667        866.367       0.487810       0.481223
            578       1123.333        962.667       0.461489       0.481223
            579       1102.000       1274.133       0.536221       0.563850
            580       1177.000       1371.300       0.538123       0.563850
            581       1152.000       1211.467       0.512580       0.481223
            582       1221.667       1102.167       0.474288       0.481223
            583       1217.667       1135.567       0.482556       0.481223
            584       1249.000       1143.433       0.477937       0.481223
            585       1414.667       1018.867       0.418678       0.402891
            586       1439.667        903.700       0.385642       0.402891
            587       1450.667        886.600       0.379332       0.402891
            588       1224.667        907.867       0.425722       0.402891
            589        975.667       1087.100       0.527011       0.481223
            590        756.000       1241.733       0.621571       0.563850
            591        765.333       1416.800       0.649273       0.563850
            592        849.333       1271.733       0.599573       0.563850
            593        938.667       1068.800       0.532412       0.563850
            594       1150.000        934.667       0.448353       0.481223
            595       1169.000        797.100       0.405422       0.402891
            596       1124.333        734.233       0.395054       0.402891
            597        839.333        785.733       0.483508       0.481223
            598        804.333        840.567       0.511014       0.481223
            599        967.667        752.233       0.437370       0.402891
            600       1139.333        635.400       0.358026       0.402891
            601       1228.000        614.200       0.333406       0.402891
            602       1147.000        903.300       0.440570       0.402891
            603       1111.000        882.233       0.442614       0.402891
            604       1139.000        896.100       0.440322       0.402891
            605       1044.333        821.233       0.440206       0.402891
            606        981.667        854.500       0.465372       0.481223
            607       1035.667        847.100       0.449923       0.481223
            608       1087.000        882.300       0.448027       0.481223
            609       1013.000        848.033       0.455679       0.481223
            610        899.000        933.100       0.509306       0.481223
            611        939.000        900.767       0.489609       0.481223
            612       1079.000        799.767       0.425687       0.402891
            613       1123.000        672.367       0.374501       0.402891
            614       1119.667        563.700       0.334865       0.402891
            615        993.667        693.300       0.410974       0.402891
            616        917.333        799.267       0.465610       0.481223
            617        862.333        801.767       0.481802       0.481223
            618        853.333        834.333       0.494371       0.481223
            619        912.667        985.400       0.519160       0.481223
            620       1024.333       1153.900       0.529741       0.481223
            621       1179.333       1308.067       0.525877       0.481223
            622       1214.333       1302.900       0.517592       0.481223
            623       1110.667       1152.933       0.509336       0.481223
            624        977.333       1044.267       0.516555       0.481223
            625       1015.667       1123.100       0.525116       0.481223
            626       1256.000       1212.733       0.491237       0.481223
            627       1475.667       1125.433       0.432676       0.481223
            628       1494.333       1132.233       0.431070       0.481223
            629       1264.000       1319.267       0.510697       0.481223
            630       1050.333       1370.633       0.566151       0.563850
            631       1056.667       1169.333       0.525307       0.563850
            632       1033.667        916.300       0.469905       0.481223
            633       1020.667        947.600       0.481439       0.481223
            634        989.000       1116.767       0.530337       0.481223
            635       1031.667       1104.500       0.517048       0.481223
            636       1006.667        986.000       0.494814       0.481223
            637        836.333        813.367       0.493039       0.481223
            638        831.333        932.867       0.528776       0.481223
            639       1050.333       1011.300       0.490533       0.481223
            640       1317.000       1026.967       0.438132       0.402891
            641       1397.000        932.300       0.400249       0.402891
            642       1283.667       1023.300       0.443569       0.402891
            643       1145.333       1093.800       0.488493       0.481223
            644       1143.333       1204.000       0.512922       0.481223
            645       1160.333       1189.300       0.506164       0.481223
            646       1057.000       1126.300       0.515870       0.481223
            647        891.667       1140.833       0.561296       0.563850
            648        882.333       1146.100       0.565017       0.563850
            649        909.000       1160.767       0.560820       0.563850
            650        908.333       1015.500       0.527852       0.563850
            651        830.667       1022.600       0.551782       0.563850
            652       1019.667        984.700       0.491277       0.481223
            653       1151.333       1081.200       0.484293       0.481223
            654       1301.000        901.233       0.409236       0.402891
            655       1158.667        969.800       0.455633       0.481223
            656       1263.000       1148.033       0.476158       0.481223
            657       1315.000       1272.833       0.491853       0.481223
            658       1337.667       1353.233       0.502892       0.481223
            659       1197.667       1186.900       0.497742       0.481223
            660       1019.333       1144.400       0.528901       0.481223
            661        954.000       1034.600       0.520266       0.481223
            662       1085.333        970.133       0.471977       0.481223
            663       1264.333        873.900       0.408702       0.402891
            664       1173.000        784.367       0.400725       0.402891
            665        947.000        851.967       0.473587       0.481223
            666        911.000        950.233       0.510540       0.481223
            667       1203.667       1103.967       0.478398       0.481223
            668       1386.333       1023.700       0.424766       0.402891
            669       1297.000       1025.633       0.441582       0.402891
            670       1195.000        839.167       0.412536       0.402891
            671       1392.000        798.800       0.364616       0.402891
            672       1455.000        733.167       0.335060       0.402891
            673       1343.333        696.333       0.341396       0.402891
            674        982.000        809.800       0.451948       0.481223
            675        957.667       1011.900       0.513768       0.481223
            676       1111.667       1198.833       0.518863       0.481223
            677       1541.333       1098.200       0.416058       0.402891
            678       1676.667       1088.333       0.393611       0.402891
            679       1868.667       1100.467       0.370636       0.402891
            680       1766.000       1248.067       0.414081       0.402891
            681       1643.667       1320.633       0.445513       0.481223
            682       1564.000       1363.933       0.465835       0.481223
            683       1437.333       1291.933       0.473363       0.481223
            684       1416.333       1003.367       0.414666       0.402891
            685       1227.667        869.900       0.414719       0.402891
            686       1095.000        856.833       0.438989       0.402891
            687       1084.333        937.233       0.463617       0.402891
            688       1244.000        972.600       0.438780       0.402891
            689       1339.000        988.433       0.424688       0.402891
            690       1284.333        958.567       0.427378       0.402891
            691       1118.333        927.167       0.453271       0.402891
            692       1282.667        798.400       0.383649       0.402891
            693       1422.667        802.733       0.360714       0.402891
            694       1502.333        837.433       0.357913       0.402891
            695       1273.667       1027.300       0.446465       0.402891
            696       1193.333        982.667       0.451593       0.402891
            697       1196.667        910.667       0.432142       0.402891
            698       1195.000        819.500       0.406801       0.402891
            699       1192.333        856.767       0.418119       0.402891
            700       1336.667        846.667       0.387786       0.402891
            701       1352.333        845.433       0.384678       0.402891
            702       1347.333        930.600       0.408528       0.402891
            703       1184.000       1049.933       0.469993       0.481223
            704       1179.000       1039.767       0.468624       0.481223
            705       1103.333        890.000       0.446488       0.481223
            706       1117.000        899.300       0.446015       0.481223
            707       1166.667        995.333       0.460376       0.481223
            708       1313.667       1135.967       0.463729       0.481223
            709       1332.000       1242.467       0.482611       0.481223
            710       1638.000       1367.867       0.455066       0.481223
            711       1578.667       1439.800       0.476997       0.481223
            712       1482.000       1226.133       0.452760       0.481223
            713       1095.333       1073.800       0.495036       0.481223
            714       1101.667        915.500       0.453854       0.481223
            715       1086.000       1133.733       0.510752       0.481223
            716       1040.667       1210.600       0.537742       0.563850
            717        962.333       1392.767       0.591383       0.563850
            718       1124.667       1384.533       0.551783       0.563850
            719       1294.333       1274.233       0.496087       0.481223
            720       1337.000       1217.300       0.476569       0.481223
            721       1143.000       1174.033       0.506697       0.481223
            722        940.333       1177.300       0.555951       0.563850
            723        873.667       1181.967       0.574989       0.563850
            724        855.333       1138.133       0.570932       0.563850
            725       1248.333       1201.500       0.490442       0.481223
            726       1426.000       1227.400       0.462576       0.481223
            727       1638.667       1261.467       0.434969       0.481223
            728       1443.000       1235.700       0.461306       0.481223
            729       1280.000       1507.333       0.540780       0.563850
            730       1026.000       1521.733       0.597289       0.563850
            731       1040.667       1413.267       0.575919       0.563850
            732       1128.333        962.167       0.460257       0.481223
            733       1202.333       1038.433       0.463428       0.481223
            734       1103.333       1248.333       0.530829       0.563850
            735       1073.000       1398.033       0.565769       0.563850
            736       1061.333       1323.533       0.554972       0.563850
            737       1018.333       1135.167       0.527126       0.563850
            738       1034.333        965.900       0.482894       0.481223
            739       1168.000        913.867       0.438965       0.402891
            740       1291.000        884.900       0.406682       0.402891
            741       1427.667        937.567       0.396395       0.402891
            742       1420.667       1067.933       0.429130       0.402891
            743       1446.333       1302.367       0.473812       0.481223
            744       1483.333       1478.333       0.499156       0.481223
            745       1502.000       1365.467       0.476193       0.481223
            746       1435.000       1284.833       0.472394       0.481223
            747       1215.333       1325.133       0.521610       0.563850
            748       1091.333       1422.867       0.565932       0.563850
            749        978.333       1372.167       0.583777       0.563850
            750       1016.667       1204.000       0.542180       0.563850
            751       1107.333       1086.267       0.495198       0.481223
            752       1145.333        911.133       0.443058       0.402891
            753       1109.333        843.400       0.431907       0.402891
            754       1206.333        870.033       0.419017       0.402891
            755       1283.667       1065.633       0.453596       0.481223
            756       1360.667       1226.933       0.474159       0.481223
            757       1415.000       1035.167       0.422488       0.402891
            758       1685.000        911.500       0.351049       0.402891
            759       1586.667        976.333       0.380934       0.402891
            760       1331.000       1045.233       0.439870       0.402891
            761        940.000       1044.333       0.526289       0.481223
            762        922.333        881.100       0.488568       0.481223
            763        940.333        880.300       0.483513       0.481223
            764        939.333       1044.733       0.526562       0.563850
            765        968.667       1207.133       0.554800       0.563850
            766        952.000       1379.800       0.591732       0.563850
            767       1024.333       1344.900       0.567652       0.563850
            768       1010.667       1020.267       0.502363       0.481223
            769       1173.333        685.333       0.368723       0.402891
            770       1197.000        554.300       0.316508       0.402891
            771       1304.333        692.567       0.346821       0.402891
            772       1261.667        887.500       0.412951       0.402891
            773       1334.000       1072.933       0.445768       0.481223
            774       1276.000       1117.733       0.466941       0.481223
            775       1169.333       1126.067       0.490575       0.481223
            776       1062.667        941.067       0.469657       0.481223
            777       1176.000       1065.733       0.475406       0.481223
            778       1402.000       1059.133       0.430344       0.402891
            779       1591.667       1196.167       0.429067       0.402891
            780       1565.000       1116.167       0.416299       0.402891
            781       1434.333       1067.567       0.426702       0.402891
            782       1323.333        905.333       0.406222       0.402891
            783       1213.667        804.967       0.398768       0.402891
            784       1142.333        834.433       0.422120       0.402891
            785        996.000        856.733       0.462416       0.481223
            786        943.333        829.000       0.467745       0.481223
            787       1039.333        761.733       0.422935       0.402891
            788       1302.667        891.067       0.406187       0.402891
            789       1529.000        921.767       0.376114       0.402891
            790       1536.000        947.733       0.381576       0.402891
            791       1374.000        851.267       0.382546       0.402891
            792       1430.000        764.667       0.348420       0.402891
            793       1306.667        672.333       0.339734       0.402891
            794       1228.000        665.200       0.351363       0.402891
            795        941.667        789.167       0.455946       0.481223
            796       1037.667        976.567       0.484833       0.481223
            797       1052.667       1005.733       0.488600       0.481223
            798       1101.333       1132.533       0.506983       0.481223
            799       1023.667       1066.967       0.510356       0.481223
            800        942.667        872.400       0.480644       0.481223
            801        876.000        602.400       0.407468       0.402891
            802        885.333        580.800       0.396144       0.402891
            803        972.667        785.733       0.446846       0.481223
            804       1027.000        947.633       0.479903       0.481223
            805        988.000       1175.533       0.543340       0.563850
            806        942.333       1117.767       0.542579       0.563850
            807       1047.333        994.600       0.487087       0.481223
            808       1130.333        839.300       0.426120       0.481223
            809       1194.000        926.933       0.437040       0.481223
            810       1268.333       1166.833       0.479160       0.481223
            811       1328.000       1196.533       0.473962       0.481223
            812       1378.667        983.467       0.416347       0.402891
            813       1213.333        685.333       0.360955       0.402891
            814       1055.667        623.100       0.371165       0.402891
            815        914.000        791.267       0.464013       0.481223
            816        886.000       1021.733       0.535575       0.563850
            817        885.333       1086.133       0.550927       0.563850
            818        928.000       1095.533       0.541396       0.563850
            819        899.667        981.700       0.521802       0.563850
            820       1100.667        932.933       0.458760       0.481223
            821       1287.333        952.600       0.425281       0.402891
            822       1440.667       1016.600       0.413712       0.402891
            823       1180.000       1078.000       0.477414       0.481223
            824       1012.333       1145.100       0.530770       0.481223
            825        816.000        962.733       0.541247       0.481223
            826        904.667        741.200       0.450340       0.481223
            827        923.667        762.967       0.452361       0.481223
            828        996.000        916.067       0.479098       0.481223
            829        977.333       1061.600       0.520664       0.563850
            830        883.333       1098.000       0.554172       0.563850
            831        856.667       1020.333       0.543598       0.563850
            832        926.333        932.367       0.501623       0.481223
            833       1051.333        942.867       0.472804       0.481223
            834       1155.333       1046.800       0.475357       0.481223
            835       1223.333       1070.000       0.466570       0.481223
            836       1435.000        914.500       0.389232       0.402891
            837       1396.000        884.733       0.387916       0.402891
            838       1374.000        771.600       0.359620       0.402891
            839       1207.333        819.600       0.404355       0.402891
            840       1313.667        818.967       0.384017       0.402891
            841       1112.667       1029.733       0.480645       0.481223
            842        925.333       1065.800       0.535273       0.563850
            843        717.333       1090.600       0.603230       0.563850
            844        887.667       1092.900       0.551812       0.563850
            845       1166.667       1038.667       0.470979       0.481223
            846       1244.667       1058.200       0.459514       0.481223
            847       1261.000        834.567       0.398253       0.402891
            848       1202.667        733.733       0.378916       0.402891
            849       1216.333        928.033       0.432777       0.402891
            850       1033.000       1159.033       0.528748       0.481223
            851        874.667       1188.867       0.576132       0.563850
            852        980.667        982.933       0.500577       0.481223
            853       1086.000       1073.733       0.497160       0.481223
            854       1160.333       1229.300       0.514430       0.481223
            855       1074.333       1302.233       0.547947       0.563850
            856        995.667       1162.433       0.538637       0.563850
            857        819.333       1061.067       0.564277       0.563850
            858        810.667       1083.600       0.572042       0.563850
            859        819.667       1143.033       0.582378       0.563850
            860       1055.667       1127.433       0.516437       0.481223
            861       1135.333        985.133       0.464583       0.481223
            862       1345.333        833.133       0.382440       0.402891
            863       1324.333        840.900       0.388365       0.402891
            864       1216.667       1261.000       0.508947       0.481223
            865       1092.667       1561.733       0.588356       0.563850
            866       1054.667       1468.533       0.582012       0.563850
            867        965.333       1112.800       0.535481       0.563850
            868        831.333        893.200       0.517937       0.563850
            869        726.333       1022.367       0.584644       0.563850
            870        653.333        997.333       0.604200       0.563850
            871        629.333       1020.067       0.618447       0.563850
            872        666.000        971.733       0.593340       0.563850
            873        788.667        939.133       0.543543       0.563850
            874       1016.000        959.067       0.485587       0.481223
            875       1110.333        958.967       0.463426       0.481223
            876       1086.333        991.033       0.477062       0.481223
            877        923.333        985.333       0.516242       0.481223
            878        903.000       1078.033       0.544177       0.563850
            879       1076.667       1247.667       0.536785       0.563850
            880        997.667       1228.233       0.551792       0.563850
            881        850.333       1103.633       0.564817       0.563850
            882        750.667        864.267       0.535172       0.563850
            883        926.667        870.667       0.484421       0.481223
            884       1152.333       1015.767       0.468505       0.481223
            885       1105.333       1091.133       0.496768       0.481223
            886       1045.333       1090.467       0.510566       0.481223
            887       1056.000       1023.067       0.492080       0.481223
            888       1159.667        816.033       0.413035       0.402891
            889       1238.000        713.533       0.365627       0.402891
            890       1240.333        780.633       0.386267       0.402891
            891       1171.333       1094.533       0.483053       0.481223
            892       1031.333       1281.200       0.554024       0.563850
            893        871.667       1314.500       0.601281       0.563850
            894        897.000       1263.300       0.584780       0.563850
            895        917.000       1044.633       0.532532       0.563850
            896        907.667        837.233       0.479817       0.481223
            897        960.667        825.267       0.462093       0.481223
            898       1218.000        963.533       0.441677       0.402891
            899       1522.333        822.767       0.350845       0.402891
            900       1609.333        768.067       0.323070       0.402891
            901       1404.333        918.900       0.395526       0.402891
            902       1241.000       1270.233       0.505821       0.481223
            903       1115.000       1086.833       0.493604       0.481223
            904       1182.333        811.767       0.407084       0.402891
            905       1191.333        621.200       0.342725       0.402891
            906       1237.000        929.633       0.429068       0.402891
            907       1232.667       1190.733       0.491348       0.481223
            908       1265.667       1258.433       0.498567       0.481223
            909       1234.333       1242.900       0.501729       0.481223
            910       1109.667       1243.033       0.528343       0.563850
            911        885.000       1439.500       0.619273       0.563850
            912        859.000       1397.433       0.619311       0.563850
            913        951.000       1326.567       0.582449       0.563850
            914        938.333       1033.167       0.524051       0.563850
            915        785.000        980.833       0.555451       0.563850
            916        835.000       1039.167       0.554469       0.563850
            917        999.667       1067.033       0.516298       0.481223
            918       1016.333        960.367       0.485843       0.481223
            919        817.333        697.933       0.460601       0.481223
            920        737.667        686.567       0.482061       0.481223
            921        745.333        822.133       0.524498       0.563850
            922        761.333       1114.200       0.594071       0.563850
            923        796.667       1226.333       0.606195       0.563850
            924        986.667       1230.667       0.555021       0.563850
            925       1098.667        998.800       0.476194       0.481223
            926       1078.333       1091.833       0.503110       0.481223
            927       1073.333       1142.333       0.515571       0.481223
            928       1262.333       1277.100       0.502907       0.481223
            929       1202.667       1336.067       0.526273       0.563850
            930       1058.333       1366.500       0.563544       0.563850
            931        918.000       1280.533       0.582449       0.563850
            932        927.333       1095.267       0.541514       0.563850
            933        974.000        962.933       0.497143       0.481223
            934        974.667       1077.200       0.524985       0.481223
            935       1094.667        958.200       0.466762       0.481223
            936       1197.667        868.567       0.420362       0.402891
            937       1140.667        756.600       0.398784       0.402891
            938       1166.000        849.400       0.421455       0.402891
            939       1013.667        900.300       0.470384       0.481223
            940       1078.667        920.133       0.460343       0.481223
            941       1201.000        738.900       0.380896       0.402891
            942       1349.000        697.100       0.340697       0.402891
            943       1296.000        768.400       0.372215       0.402891
            944       1112.000       1049.467       0.485535       0.481223
            945       1027.667        933.900       0.476099       0.481223
            946        967.333        908.267       0.484254       0.481223
            947        867.667        821.233       0.486253       0.481223
            948        956.667        885.333       0.480637       0.481223
            949       1151.667        855.500       0.426223       0.481223
            950       1196.000        940.067       0.440092       0.481223
            951       1134.333       1144.900       0.502318       0.481223
            952        990.667       1190.600       0.545830       0.563850
            953       1074.000       1253.267       0.538514       0.563850
            954       1178.667       1363.133       0.536287       0.563850
            955       1221.667       1247.833       0.505298       0.481223
            956       1187.333       1027.267       0.463861       0.481223
            957       1090.000        882.667       0.447448       0.481223
            958       1113.667       1068.633       0.489682       0.481223
            959       1250.000       1220.667       0.494064       0.481223
            960       1343.333       1087.333       0.447340       0.481223
            961       1180.667        846.267       0.417511       0.402891
            962       1013.667        720.633       0.415518       0.402891
            963        880.667        717.933       0.449101       0.481223
            964        901.000        769.900       0.460770       0.481223
            965        922.667        954.400       0.508453       0.481223
            966        986.667       1048.333       0.515152       0.481223
            967       1243.000       1087.033       0.466531       0.481223
            968       1362.667        952.400       0.411392       0.402891
            969       1230.667        744.933       0.377067       0.402891
            970        917.667        587.233       0.390214       0.402891
            971        917.667        637.233       0.409823       0.402891
            972       1025.000        805.833       0.440146       0.402891
            973       1284.000        958.933       0.427535       0.402891
            974       1292.000        928.467       0.418140       0.402891
            975       1216.667        924.000       0.431641       0.402891
            976       1074.333       1016.567       0.486186       0.481223
            977        807.000       1146.967       0.586994       0.563850
            978        730.000       1256.000       0.632427       0.563850
            979        743.000       1269.367       0.630783       0.563850
            980        791.333       1128.533       0.587819       0.563850
            981        925.667       1218.433       0.568273       0.563850
            982        974.333       1136.233       0.538355       0.563850
            983       1066.000        935.067       0.467284       0.481223
            984       1093.000        642.033       0.370041       0.402891
            985       1124.333        654.900       0.368080       0.402891
            986       1075.000        937.833       0.465927       0.481223
            987        962.000       1020.467       0.514746       0.481223
            988        960.333       1063.633       0.525519       0.481223
            989       1196.333       1038.367       0.464656       0.481223
            990       1331.000       1198.900       0.473892       0.481223
            991       1128.667       1224.800       0.520424       0.563850
            992        835.333       1407.800       0.627604       0.563850
            993        727.333       1458.933       0.667317       0.563850
            994        885.333       1265.133       0.588306       0.563850
            995       1145.333        847.133       0.425168       0.402891
            996       1217.667        567.900       0.318050       0.402891
            997       1054.000        635.933       0.376307       0.402891
            998        758.667        906.467       0.544381       0.481223
            999        783.000        908.700       0.537152       0.481223
           1000        961.000        848.567       0.468934       0.481223
           1001        986.000        798.400       0.447433       0.481223
           1002        784.000        986.933       0.557296       0.563850
           1003        786.000       1002.733       0.560583       0.563850
           1004        856.667        880.000       0.506718       0.481223
           1005       1029.333        908.067       0.468704       0.481223
           1006       1135.667       1163.767       0.506110       0.481223
           1007       1173.000       1420.367       0.547692       0.563850
           1008       1142.000       1400.800       0.550889       0.563850
           1009        974.333       1311.567       0.573764       0.563850
           1010        890.000       1291.333       0.591993       0.563850
           1011        856.667       1236.000       0.590634       0.563850
           1012        809.667       1053.033       0.565326       0.563850
           1013        741.667        781.167       0.512969       0.481223
           1014        951.667        637.833       0.401279       0.402891
           1015       1106.667        767.667       0.409568       0.402891
           1016       1226.333        913.367       0.426867       0.402891
           1017       1178.333        941.833       0.444226       0.481223
           1018       1149.667        967.700       0.457030       0.481223
           1019       1288.667       1052.133       0.449476       0.481223
           1020       1308.333       1274.167       0.493385       0.481223
           1021       1186.000       1410.067       0.543155       0.563850
           1022       1052.333       1436.100       0.577110       0.563850
           1023        983.333       1564.000       0.613975       0.563850
           1024        978.000       1545.867       0.612499       0.563850
           1025        925.000       1480.833       0.615518       0.563850
           1026        879.667       1252.033       0.587340       0.563850
           1027       1084.000       1233.600       0.532275       0.563850
           1028       1052.000       1288.133       0.550453       0.563850
           1029        972.000       1282.133       0.568792       0.563850
           1030        882.000       1014.467       0.534925       0.563850
           1031       1001.000       1031.233       0.507438       0.563850
           1032       1037.000       1161.967       0.528415       0.563850
           1033       1009.667       1139.033       0.530103       0.563850
           1034       1040.667        887.933       0.460403       0.481223
           1035       1059.667        850.033       0.445114       0.481223
           1036       1048.333       1012.500       0.491306       0.481223
           1037        996.000       1193.067       0.545012       0.563850
           1038        946.000       1106.400       0.539076       0.563850
           1039        996.000       1213.733       0.549267       0.563850
           1040       1036.667       1195.667       0.535613       0.563850
           1041       1056.333       1259.033       0.543773       0.563850
           1042        963.333       1169.333       0.548296       0.563850
           1043        883.667       1079.300       0.549831       0.563850
           1044        948.000        934.533       0.496423       0.481223
           1045       1190.000        975.333       0.450431       0.481223
           1046       1392.000       1115.133       0.444784       0.481223
           1047       1540.333       1370.967       0.470912       0.481223
           1048       1506.333       1532.700       0.504338       0.481223
           1049       1680.667       1604.267       0.488371       0.481223
           1050       1510.000       1367.333       0.475209       0.481223
           1051       1330.667       1073.933       0.446616       0.481223
           1052       1120.000        891.333       0.443155       0.481223
           1053       1282.000        956.133       0.427201       0.481223
           1054       1268.000       1203.867       0.487027       0.481223
           1055       1165.667       1294.767       0.526235       0.563850
           1056        911.000       1334.233       0.594252       0.563850
           1057        813.333       1205.000       0.597027       0.563850
           1058        736.333       1298.033       0.638053       0.563850
           1059       1038.667       1255.467       0.547251       0.563850
           1060       1328.333       1158.500       0.465853       0.481223
           1061       1542.667        960.400       0.383689       0.402891
           1062       1441.333        938.867       0.394449       0.402891
           1063       1306.667       1175.000       0.473472       0.481223
           1064       1121.667       1311.167       0.538946       0.563850
           1065        947.333       1459.267       0.606360       0.563850
           1066        967.667       1278.900       0.569269       0.563850
           1067       1126.667       1179.667       0.511490       0.481223
           1068       1378.000       1036.200       0.429211       0.481223
           1069       1464.667       1149.533       0.439727       0.481223
           1070       1326.000       1259.067       0.487054       0.481223
           1071       1086.000       1363.733       0.556686       0.563850
           1072        915.667       1412.767       0.606746       0.563850
           1073        959.000       1398.433       0.593202       0.563850
           1074        958.333       1440.167       0.600445       0.563850
           1075        979.667       1542.033       0.611505       0.563850
           1076       1022.333       1478.767       0.591247       0.563850
           1077       1105.000       1149.167       0.509797       0.481223
           1078       1162.000        819.800       0.413664       0.402891
           1079       1094.000        798.267       0.421857       0.402891
           1080       1102.000        985.800       0.472172       0.481223
           1081       1133.667       1083.300       0.488641       0.481223
           1082       1164.000        977.933       0.456566       0.481223
           1083       1176.000       1074.733       0.477504       0.481223
           1084       1177.333       1114.600       0.486314       0.481223
           1085       1126.333       1303.700       0.536495       0.563850
           1086       1119.667       1361.033       0.548649       0.563850
           1087       1107.000       1483.300       0.572636       0.563850
           1088       1126.000       1441.733       0.561481       0.563850
           1089       1081.667       1198.833       0.525689       0.563850
           1090       1167.667       1044.900       0.472257       0.481223
           1091       1381.667       1162.167       0.456856       0.481223
           1092       1566.667       1459.000       0.482208       0.481223
           1093       1560.667       1711.600       0.523063       0.481223
           1094       1405.333       1563.133       0.526579       0.481223
           1095       1326.667       1365.000       0.507121       0.481223
           1096       1306.333       1026.033       0.439911       0.481223
           1097       1200.000        876.000       0.421965       0.481223
           1098       1047.333        909.933       0.464900       0.481223
           1099        994.667       1051.867       0.513975       0.481223
           1100       1123.333       1180.000       0.512301       0.481223
           1101       1375.333        911.133       0.398490       0.402891
           1102       1469.667        706.367       0.324612       0.402891
           1103       1487.000        833.633       0.359227       0.402891
           1104       1399.333       1303.400       0.482253       0.481223
           1105       1383.000       1427.033       0.507835       0.481223
           1106       1357.333       1194.600       0.468116       0.481223
           1107       1337.000        933.967       0.411264       0.402891
           1108       1312.667       1022.733       0.437926       0.402891
           1109       1282.667       1162.400       0.475406       0.481223
           1110       1229.667       1197.033       0.493276       0.481223
           1111       1023.333       1160.000       0.531298       0.481223
           1112        998.667       1084.467       0.520594       0.481223
           1113       1053.000        883.033       0.456104       0.481223
           1114       1246.000        619.733       0.332166       0.402891
           1115       1309.000        546.433       0.294504       0.402891
           1116       1261.333        764.867       0.377488       0.402891
           1117       1232.000       1061.133       0.462744       0.481223
           1118       1252.333       1184.100       0.485997       0.481223
           1119       1320.000       1207.333       0.477710       0.481223
           1120       1429.333       1359.733       0.487523       0.481223
           1121       1338.000       1442.867       0.518855       0.481223
           1122       1321.000       1134.900       0.462112       0.481223
           1123       1253.667        718.300       0.364256       0.402891
           1124       1234.000       1008.267       0.449664       0.481223
           1125       1120.333       1532.967       0.577759       0.563850
           1126       1035.667       1818.433       0.637130       0.563850
           1127       1080.000       1425.000       0.568862       0.563850
           1128       1132.333       1242.100       0.523114       0.563850
           1129       1078.000       1200.200       0.526819       0.563850
           1130        997.333       1370.933       0.578876       0.563850
           1131       1019.333       1202.733       0.541268       0.563850
           1132       1147.333        947.267       0.452242       0.481223
           1133       1233.000        832.700       0.403108       0.402891
           1134       1342.000       1112.800       0.453316       0.481223
           1135       1359.667       1400.700       0.507433       0.481223
           1136       1315.333       1515.800       0.535404       0.481223
           1137       1279.333       1448.067       0.530933       0.481223
           1138       1351.667       1223.167       0.475047       0.481223
           1139       1510.000        929.667       0.381063       0.402891
           1140       1532.333        703.433       0.314627       0.402891
           1141       1343.667        798.967       0.372890       0.402891
           1142       1192.333       1159.433       0.493005       0.481223
           1143       1090.333       1416.967       0.565136       0.563850
           1144       1167.333       1440.600       0.552391       0.563850
           1145       1185.667       1220.433       0.507225       0.481223
           1146       1166.333       1067.700       0.477925       0.481223
           1147       1073.667       1158.300       0.518959       0.481223
           1148       1046.667       1300.667       0.554104       0.563850
           1149       1098.333       1324.833       0.546736       0.563850
           1150       1234.667       1290.867       0.511126       0.481223
           1151       1296.333        936.700       0.419474       0.402891
           1152       1218.000        788.533       0.392983       0.402891
           1153       1026.667        696.000       0.404025       0.402891
           1154        916.000        895.733       0.494407       0.481223
           1155        971.000       1121.567       0.535977       0.563850
           1156       1067.000       1304.967       0.550162       0.563850
           1157       1214.000       1386.267       0.533125       0.563850
           1158       1244.000       1311.600       0.513226       0.481223
           1159       1366.667       1292.000       0.485958       0.481223
           1160       1249.333       1344.067       0.518264       0.481223
           1161       1138.333       1494.500       0.567639       0.563850
           1162       1107.333       1606.600       0.591982       0.563850
           1163       1007.333       1541.600       0.604802       0.563850
           1164       1006.000       1402.067       0.582237       0.563850
           1165        993.000       1208.033       0.548848       0.563850
           1166       1126.333       1209.033       0.517706       0.563850
           1167       1216.333       1392.367       0.533740       0.563850
           1168       1114.000       1461.267       0.567423       0.563850
           1169       1104.000       1364.933       0.552843       0.563850
           1170       1130.667       1028.933       0.476446       0.481223
           1171       1238.000        822.867       0.399282       0.402891
           1172       1284.667        808.533       0.386267       0.402891
           1173       1169.000        939.433       0.445560       0.481223
           1174        997.000       1027.967       0.507646       0.481223
           1175        953.333        904.333       0.486811       0.481223
           1176        929.667        759.367       0.449587       0.481223
           1177        981.000        818.567       0.454869       0.481223
           1178        962.333       1203.433       0.555662       0.563850
           1179        991.667       1176.167       0.542554       0.563850
           1180        962.667        958.400       0.498890       0.481223
           1181        804.000        761.267       0.486350       0.481223
           1182        791.333        924.533       0.538814       0.563850
           1183        908.000       1321.200       0.592679       0.563850
           1184       1319.000        997.767       0.430672       0.481223
           1185       1818.333        611.833       0.251766       0.139569
           1186       2231.333         88.200       0.038025       0.139569
           1187       2348.333         73.167       0.030215       0.139569
           1188       2176.000        126.400       0.054899       0.139569
           1189       1860.667        117.600       0.059446       0.139569
           1190       1615.000        177.167       0.098856       0.139569
           1191       1410.000        241.000       0.145972       0.139569
           1192       1452.000        291.467       0.167177       0.139569
           1193       1547.667        442.233       0.222239       0.139569
           1194       1598.000        517.867       0.244754       0.139569
           1195       1506.667        518.000       0.255845       0.139569
           1196       1497.667        311.900       0.172362       0.139569
           1197       1450.000        106.667       0.068522       0.139569
           1198       1539.000         19.100       0.012259       0.139569
           1199       1753.000          3.700       0.002106       0.139569
           1200       1517.667        673.567       0.307392       0.139569
