# Supplementary material for: The role of auxiliary domains in modulating CHD4 activity suggests mechanistic commonality between enzyme families
Source: Nat Commun. 2022 Dec 6;13:7524. doi: 10.1038/s41467-022-35002-0 (PMC9726900; doi:10.1038/s41467-022-35002-0)
Supplement: Supplementary file 6 — source data [file 41467_2022_35002_MOESM6_ESM.zip › smFRET_Source_data/figure_7A/A/CHD4(1-1230) 10uM ATP 200ms/3_PATH (6).dat]

              1       1347.000       2017.633       0.599659       0.684933
              2       1203.000       2880.367       0.705390       0.684933
              3       1200.333       2897.300       0.707067       0.684933
              4       1181.333       3112.200       0.724858       0.684933
              5       1163.667       3163.300       0.731066       0.684933
              6       1146.667       3092.000       0.729475       0.684933
              7       1127.333       3074.267       0.731690       0.684933
              8       1021.000       3102.900       0.752419       0.684933
              9        798.667       3202.800       0.800407       0.868995
             10        579.000       3004.433       0.838423       0.868995
             11        452.333       2909.100       0.865434       0.868995
             12        391.333       2630.867       0.870514       0.868995
             13        405.667       2523.100       0.861489       0.868995
             14        563.000       2643.367       0.824412       0.868995
             15        652.333       2633.100       0.801447       0.868995
             16        636.333       2511.033       0.797820       0.868995
             17        441.667       2360.500       0.842384       0.868995
             18        315.667       2419.100       0.884573       0.868995
             19        394.333       2656.900       0.870763       0.868995
             20        411.667       2892.167       0.875397       0.868995
             21        450.000       2883.333       0.865000       0.868995
             22        457.667       2738.233       0.856796       0.868995
             23        592.000       2598.800       0.814467       0.868995
             24        514.667       2768.200       0.843226       0.868995
             25        433.000       2826.700       0.867166       0.868995
             26        361.667       2742.167       0.883477       0.868995
             27        403.333       2610.000       0.866150       0.868995
             28        399.333       2684.400       0.870503       0.868995
             29        400.333       3149.633       0.887229       0.868995
             30        502.333       3155.433       0.862667       0.868995
             31        509.667       2839.700       0.847832       0.868995
             32        487.000       2385.967       0.830489       0.868995
             33        383.000       2157.700       0.849254       0.868995
             34        366.667       2372.333       0.866131       0.868995
             35        258.333       2587.833       0.909235       0.868995
             36        209.333       3032.067       0.935419       0.868995
             37        127.667       3108.567       0.960551       0.868995
             38        276.667       2908.667       0.913144       0.868995
             39        405.333       2794.800       0.873339       0.868995
             40        537.333       2357.933       0.814410       0.868995
             41        535.333       2056.800       0.793478       0.868995
             42        531.667       1975.167       0.787913       0.868995
             43        409.333       2260.067       0.846657       0.868995
             44        344.667       2416.867       0.875190       0.868995
             45        265.000       2406.500       0.900805       0.868995
             46        335.333       2486.800       0.881177       0.868995
             47        470.333       2630.300       0.848311       0.868995
             48        517.333       2574.933       0.832701       0.868995
             49        539.000       2550.100       0.825516       0.868995
             50        446.000       2411.400       0.843914       0.868995
             51        445.667       2202.767       0.831724       0.868995
             52        451.667       1998.167       0.815634       0.868995
             53        423.333       1965.333       0.822774       0.868995
             54        333.333       2057.000       0.860549       0.868995
             55        290.000       2177.000       0.882448       0.868995
             56        484.000       2509.267       0.838304       0.868995
             57        582.333       2603.767       0.817227       0.868995
             58        538.000       2854.200       0.841401       0.868995
             59        398.333       2668.833       0.870130       0.868995
             60        348.667       2790.133       0.888917       0.868995
             61        412.667       2599.733       0.863011       0.868995
             62        382.000       2523.800       0.868539       0.868995
             63        332.000       2476.800       0.881800       0.868995
             64        215.000       2488.833       0.920483       0.868995
             65        154.667       2626.533       0.944389       0.868995
             66        368.000       2806.867       0.884090       0.868995
             67        626.333       2660.367       0.809434       0.868995
             68        770.000       2647.667       0.774700       0.868995
             69        665.667       2330.433       0.777822       0.868995
             70        532.667       2528.067       0.825968       0.868995
             71        513.333       2320.667       0.818866       0.868995
             72        518.000       2189.867       0.808706       0.868995
             73        410.333       2075.967       0.834962       0.868995
             74        144.000       2414.267       0.943712       0.868995
             75        -53.000       2859.300       1.018886       0.868995
             76        -29.000       3171.567       1.009228       0.868995
             77         72.333       3067.100       0.976960       0.868995
             78        133.333       2861.667       0.955481       0.868995
             79        204.333       3035.233       0.936926       0.868995
             80        287.667       2902.567       0.909829       0.868995
             81        389.667       2643.033       0.871512       0.868995
             82        430.333       2130.967       0.831986       0.868995
             83        495.667       2204.433       0.816427       0.868995
             84        451.333       2752.200       0.859114       0.868995
             85        375.667       2915.767       0.885865       0.868995
             86        284.333       2769.900       0.906905       0.868995
             87        383.667       2247.967       0.854210       0.868995
             88        461.000       2196.567       0.826533       0.868995
             89        503.000       2396.367       0.826514       0.868995
             90        484.667       2610.867       0.843430       0.868995
             91        502.000       2645.467       0.840507       0.868995
             92        531.000       2623.900       0.831690       0.868995
             93        574.333       2611.567       0.819727       0.868995
             94        402.667       2869.067       0.876926       0.868995
             95        253.333       3010.667       0.922386       0.868995
             96        145.667       3187.767       0.956301       0.868995
             97        251.333       3242.200       0.928058       0.868995
             98        412.000       3239.133       0.887158       0.868995
             99        491.000       3076.233       0.862358       0.868995
            100        512.667       2695.067       0.840178       0.868995
            101        474.333       2624.900       0.846951       0.868995
            102        467.333       2661.933       0.850657       0.868995
            103        394.667       2677.533       0.871536       0.868995
            104        347.000       2667.967       0.884908       0.868995
            105        341.667       2688.500       0.887245       0.868995
            106        393.333       2733.667       0.874214       0.868995
            107        438.667       2849.800       0.866604       0.868995
            108        433.333       2845.000       0.867819       0.868995
            109        487.333       2663.267       0.845320       0.868995
            110        498.333       2534.500       0.835687       0.868995
            111        440.667       2598.933       0.855025       0.868995
            112        455.667       2905.100       0.864416       0.868995
            113        444.000       2884.267       0.866597       0.868995
            114        432.667       3073.733       0.876607       0.868995
            115        403.333       2847.667       0.875936       0.868995
            116        420.333       2714.967       0.865935       0.868995
            117        390.667       2583.267       0.868636       0.868995
            118        313.667       2856.633       0.901061       0.868995
            119        260.667       2937.933       0.918506       0.868995
            120        226.000       2702.733       0.922834       0.868995
            121        204.667       2636.533       0.927965       0.868995
            122        258.000       2623.200       0.910454       0.868995
            123        351.333       2424.533       0.873433       0.868995
            124        497.333       2034.267       0.803550       0.868995
            125        528.333       2184.500       0.805247       0.868995
            126        522.000       2368.467       0.819406       0.868995
            127        417.000       2435.633       0.853819       0.868995
            128        262.667       2721.400       0.911977       0.868995
            129        201.667       3067.500       0.938313       0.868995
            130        116.667       3406.000       0.966881       0.868995
            131        121.667       3186.500       0.963222       0.868995
            132        138.000       2844.533       0.953731       0.868995
            133        227.000       2443.300       0.914991       0.868995
            134        250.333       2170.633       0.896598       0.868995
            135        323.333       2094.667       0.866281       0.868995
            136        366.000       2356.733       0.865576       0.868995
            137        383.667       2524.300       0.868064       0.868995
            138        355.000       2592.167       0.879545       0.868995
            139        292.000       2855.800       0.907237       0.868995
            140        289.000       3045.433       0.913329       0.868995
            141        148.000       3143.867       0.955041       0.868995
            142         58.000       2792.533       0.979653       0.868995
            143        114.667       2423.867       0.954830       0.868995
            144        207.333       2569.267       0.925328       0.868995
            145        345.667       3018.100       0.897238       0.868995
            146        292.000       3131.133       0.914698       0.868995
            147        293.667       2950.300       0.909473       0.868995
            148        196.000       2669.400       0.931598       0.868995
            149        171.333       2586.867       0.937882       0.868995
            150        322.667       2590.400       0.889235       0.868995
            151        450.333       2637.633       0.854165       0.868995
            152        553.333       2731.333       0.831540       0.868995
            153        453.000       2718.033       0.857144       0.868995
            154        374.000       2408.267       0.865577       0.868995
            155        307.667       2373.567       0.885252       0.868995
            156        321.667       2232.833       0.874078       0.868995
            157        405.333       2203.467       0.844628       0.868995
            158        398.000       2174.200       0.845269       0.868995
            159        333.667       2294.633       0.873048       0.868995
            160        363.000       2294.367       0.863399       0.868995
            161        407.000       2163.633       0.841673       0.868995
            162        388.333       2052.500       0.840901       0.868995
            163        159.000       2310.767       0.935621       0.868995
            164         55.000       2577.500       0.979107       0.868995
            165         77.667       2852.900       0.973498       0.868995
            166        244.667       2780.533       0.919124       0.868995
            167        393.000       2877.700       0.879842       0.868995
            168        477.667       2700.900       0.849723       0.868995
            169        438.667       2523.800       0.851925       0.868995
            170        416.667       2364.333       0.850174       0.868995
            171        303.000       2331.367       0.884982       0.868995
            172        300.333       2451.967       0.890879       0.868995
            173        329.333       2325.067       0.875929       0.868995
            174        492.333       2319.767       0.824923       0.868995
            175        659.333       2326.067       0.779147       0.868995
            176        654.000       2558.600       0.796427       0.868995
            177        619.000       2875.433       0.822861       0.868995
            178        451.333       3083.200       0.872308       0.868995
            179        384.333       3083.900       0.889185       0.868995
            180        320.000       3185.000       0.908702       0.868995
            181        377.000       3100.300       0.891583       0.868995
            182        346.333       3012.367       0.896885       0.868995
            183        251.000       2597.900       0.911896       0.868995
            184        212.000       2684.800       0.926816       0.868995
            185        326.667       2567.000       0.887110       0.868995
            186        502.000       2500.133       0.832786       0.868995
            187        561.667       2348.500       0.806998       0.868995
            188        479.667       2377.700       0.832130       0.868995
            189        433.000       2629.367       0.858606       0.868995
            190        370.333       2751.967       0.881391       0.868995
            191        419.333       2775.400       0.868742       0.868995
            192        425.333       2980.133       0.875103       0.868995
            193        400.333       3020.633       0.882977       0.868995
            194        304.000       3011.267       0.908303       0.868995
            195        291.667       2609.833       0.899477       0.868995
            196        482.667       2268.733       0.824574       0.868995
            197        640.667       2075.600       0.764137       0.868995
            198        684.667       2073.867       0.751800       0.868995
            199        543.000       2392.700       0.815036       0.868995
            200        439.667       2760.700       0.862620       0.868995
            201        405.000       2939.833       0.878918       0.868995
            202        491.333       2904.533       0.855314       0.868995
            203        535.333       2842.800       0.841530       0.868995
            204        500.333       2729.633       0.845096       0.868995
            205        450.667       2857.267       0.863762       0.868995
            206        474.000       2744.267       0.852716       0.868995
            207        594.667       2781.867       0.823882       0.868995
            208        614.667       2438.867       0.798703       0.868995
            209        511.667       2243.833       0.814311       0.868995
            210        405.000       2170.500       0.842749       0.868995
            211        464.667       2129.200       0.820859       0.868995
            212        679.667       2344.367       0.775245       0.868995
            213        752.333       2132.100       0.739175       0.868995
            214        622.667       2144.400       0.774972       0.868995
            215        443.667       2257.633       0.835758       0.868995
            216        333.667       2514.633       0.882854       0.868995
            217        346.333       2627.700       0.883548       0.868995
            218        399.333       2864.733       0.877658       0.868995
            219        454.000       2983.600       0.867931       0.868995
            220        311.333       2795.533       0.899792       0.868995
            221        210.000       2186.667       0.912378       0.868995
            222        248.333       2131.167       0.895636       0.868995
            223        354.000       2608.933       0.880524       0.868995
            224        402.667       2988.400       0.881257       0.868995
            225        421.333       3069.867       0.879316       0.868995
            226        483.667       2841.967       0.854564       0.868995
            227        485.667       2484.767       0.836500       0.868995
            228        437.000       2282.967       0.839336       0.868995
            229        390.000       2108.000       0.843875       0.868995
            230        366.667       2269.667       0.860918       0.868995
            231        285.667       2241.767       0.886974       0.868995
            232        181.667       2475.833       0.931640       0.868995
            233        216.000       2738.067       0.926880       0.868995
            234        277.000       2986.633       0.915125       0.868995
            235        326.667       3024.000       0.902507       0.868995
            236        290.667       2874.267       0.908160       0.868995
            237        301.333       2672.533       0.898673       0.868995
            238        481.333       2583.867       0.842968       0.868995
            239        617.000       2575.633       0.806743       0.868995
            240        635.667       2479.433       0.795940       0.868995
            241        529.333       2395.067       0.818994       0.868995
            242        475.333       2470.467       0.838640       0.868995
            243        551.333       2574.533       0.823622       0.868995
            244        646.000       2407.067       0.788409       0.868995
            245        607.000       2186.633       0.782720       0.868995
            246        512.000       2380.800       0.823009       0.868995
            247        392.333       2671.433       0.871944       0.868995
            248        467.000       3109.300       0.869418       0.868995
            249        400.333       2847.300       0.876731       0.868995
            250        427.000       2609.300       0.859368       0.868995
            251        441.000       2384.233       0.843907       0.868995
            252        514.000       2575.600       0.833635       0.868995
            253        513.000       2868.033       0.848271       0.868995
            254        455.667       2822.767       0.861011       0.868995
            255        526.667       2694.667       0.836507       0.868995
            256        579.333       2662.400       0.821289       0.868995
            257        532.000       2697.133       0.835250       0.868995
            258        479.333       2648.067       0.846731       0.868995
            259        307.667       2479.567       0.889616       0.868995
            260        181.000       2384.567       0.929450       0.868995
            261         28.333       2477.833       0.988695       0.868995
            262         38.667       2650.467       0.985621       0.868995
            263        179.000       2549.767       0.934403       0.868995
            264        354.000       2168.267       0.859650       0.868995
            265        425.667       1832.100       0.811466       0.868995
            266        347.000       1910.633       0.846299       0.868995
            267        263.333       2098.667       0.888513       0.868995
            268        347.667       2214.900       0.864329       0.868995
            269        470.333       2396.967       0.835966       0.868995
            270        513.667       2588.967       0.834442       0.868995
            271        458.333       2666.167       0.853310       0.868995
            272        381.333       2630.867       0.873404       0.868995
            273        397.000       2744.967       0.873646       0.868995
            274        540.000       2841.000       0.840284       0.868995
            275        695.667       2761.767       0.798791       0.868995
            276        720.667       2679.933       0.788077       0.868995
            277        509.333       2531.733       0.832515       0.868995
            278        317.000       2411.300       0.883810       0.868995
            279        219.000       2312.100       0.913476       0.868995
            280        250.000       2301.667       0.902025       0.868995
            281        235.333       2298.800       0.907135       0.868995
            282        292.667       2347.067       0.889130       0.868995
            283        283.333       2437.333       0.895859       0.868995
            284        213.667       2694.967       0.926541       0.868995
            285        197.000       2695.300       0.931888       0.868995
            286        274.667       2529.200       0.902040       0.868995
            287        381.333       2081.533       0.845167       0.868995
            288        242.333       2152.100       0.898793       0.868995
            289        124.333       2319.900       0.949132       0.868995
            290        136.333       2594.033       0.950068       0.868995
            291        270.667       2694.933       0.908731       0.868995
            292        327.667       2674.233       0.890847       0.868995
            293        340.333       2570.300       0.883072       0.868995
            294        481.333       2395.533       0.832688       0.868995
            295        622.000       2330.800       0.789352       0.868995
            296        696.667       2507.000       0.782541       0.868995
            297        543.000       2514.367       0.822396       0.868995
            298        405.667       2402.100       0.855520       0.868995
            299        324.667       2295.533       0.876091       0.868995
            300        377.333       2404.933       0.864379       0.868995
            301        431.667       2723.833       0.863202       0.868995
            302        419.333       2830.400       0.870964       0.868995
            303        373.000       2735.367       0.880001       0.868995
            304        379.667       2784.033       0.879993       0.868995
            305        254.667       2767.533       0.915735       0.868995
            306        192.333       2746.100       0.934546       0.868995
            307        230.000       2619.000       0.919270       0.868995
            308        502.000       2610.133       0.838696       0.868995
            309        669.333       2781.400       0.806032       0.868995
            310        628.000       2721.200       0.812493       0.868995
            311        545.000       2641.167       0.828948       0.868995
            312        415.000       2592.500       0.862012       0.868995
            313        377.667       2738.900       0.878820       0.868995
            314        331.667       2678.833       0.889830       0.868995
            315        326.333       2387.367       0.879746       0.868995
            316        332.333       2367.767       0.876918       0.868995
            317        440.000       2537.667       0.852233       0.868995
            318        322.000       2778.800       0.896156       0.868995
            319        167.000       2563.633       0.938842       0.868995
            320        215.000       2378.167       0.917090       0.868995
            321        432.667       2307.733       0.842116       0.868995
            322        522.667       2304.400       0.815121       0.868995
            323        351.667       2527.500       0.877858       0.868995
            324        417.667       2947.233       0.875875       0.868995
            325        593.000       3295.033       0.847481       0.868995
            326        615.667       3372.100       0.845611       0.868995
            327        529.000       3214.767       0.858698       0.868995
            328        407.333       2997.600       0.880370       0.868995
            329        357.000       2828.967       0.887946       0.868995
            330        273.000       2707.367       0.908401       0.868995
            331        284.333       2549.233       0.899655       0.868995
            332        360.000       2240.333       0.861556       0.868995
            333        348.667       2103.800       0.857830       0.868995
            334        293.000       2337.700       0.888623       0.868995
            335        196.667       2641.333       0.930702       0.868995
            336        314.333       2609.567       0.892495       0.868995
            337        565.667       2546.100       0.818217       0.868995
            338        769.333       2555.067       0.768580       0.868995
            339        751.667       2654.833       0.779343       0.868995
            340        606.000       2616.067       0.811922       0.868995
            341        499.000       3022.433       0.858296       0.868995
            342        395.667       3034.100       0.884637       0.868995
            343        267.667       2912.900       0.915843       0.868995
            344        193.667       2504.300       0.928218       0.868995
            345        219.000       2447.767       0.917878       0.868995
            346        335.000       2641.500       0.887452       0.868995
            347        373.667       2605.300       0.874565       0.868995
            348        394.333       2683.567       0.871882       0.868995
            349        369.000       2896.433       0.886998       0.868995
            350        424.000       2855.267       0.870703       0.868995
            351        389.667       2676.367       0.872909       0.868995
            352        292.000       2420.800       0.892362       0.868995
            353        132.333       2481.767       0.949377       0.868995
            354        125.667       2537.767       0.952818       0.868995
            355        203.667       1952.967       0.905563       0.868995
            356        234.000       1160.933       0.832250       0.868995
            357        244.333        565.900       0.698441       0.684933
            358        384.000        443.267       0.535821       0.505018
            359        793.000        527.700       0.399561       0.391521
            360       1181.667        617.500       0.343214       0.391521
            361       1321.667        720.500       0.352812       0.391521
            362       1246.333        782.700       0.385750       0.391521
            363       1119.000        820.433       0.423027       0.391521
            364        907.333        691.933       0.432657       0.391521
            365        569.667        635.700       0.527391       0.505018
            366        273.000        397.033       0.592558       0.505018
            367        370.000        327.333       0.469407       0.505018
            368        605.000        197.167       0.245793       0.254015
            369        800.000        117.000       0.127590       0.254015
            370        723.333        226.000       0.238062       0.254015
            371        546.667        401.333       0.423347       0.391521
            372        440.667        560.933       0.560037       0.505018
            373        443.333        586.000       0.569301       0.505018
            374        639.333        588.733       0.479399       0.505018
            375        578.000        624.533       0.519348       0.505018
            376        454.333        533.233       0.539947       0.505018
            377        307.000        373.967       0.549170       0.505018
            378        335.667        286.433       0.460430       0.505018
            379        374.000        320.933       0.461819       0.505018
            380        451.000        443.567       0.495845       0.505018
            381        489.667        515.367       0.512786       0.505018
            382        490.667        487.267       0.498262       0.505018
            383        464.333        445.900       0.489874       0.505018
            384        445.333        381.133       0.461160       0.505018
            385        454.333        427.900       0.485019       0.505018
            386        465.667        527.433       0.531098       0.505018
            387        539.667        462.367       0.461428       0.505018
            388        662.333        346.100       0.343206       0.391521
            389        701.667        285.500       0.289212       0.391521
            390        839.000        490.767       0.369062       0.391521
            391        687.333        604.933       0.468118       0.505018
            392        623.667        584.300       0.483705       0.505018
            393        433.333        451.667       0.510358       0.505018
            394        427.000        414.300       0.492452       0.505018
            395        368.000        397.533       0.519289       0.505018
            396        211.000        394.567       0.651566       0.684933
            397        245.667        525.433       0.681408       0.684933
            398        388.000        693.533       0.641250       0.684933
            399        747.667        711.567       0.487630       0.505018
            400        792.667        643.733       0.448157       0.505018
            401        563.667        579.300       0.506839       0.505018
            402        424.667        605.867       0.587916       0.505018
            403        741.000        643.900       0.464943       0.505018
            404       1195.000        763.500       0.389839       0.391521
            405       1455.667        989.767       0.404741       0.391521
            406       1282.667       1153.733       0.473540       0.505018
            407       1129.000       1213.433       0.518023       0.505018
            408       1075.000       1164.167       0.519911       0.505018
            409       1150.000       1008.333       0.467181       0.505018
            410       1102.333        748.100       0.404284       0.391521
            411       1087.000        665.967       0.379908       0.391521
            412       1145.333        886.133       0.436204       0.391521
            413       1319.000       1008.433       0.433281       0.391521
            414       1387.667        984.233       0.414956       0.391521
            415       1321.667        835.500       0.387314       0.391521
            416       1348.333        786.833       0.368511       0.391521
            417       1295.667        672.767       0.341778       0.391521
            418       1280.000        486.667       0.275472       0.391521
            419       1264.333        531.900       0.296120       0.391521
            420       1233.000        656.700       0.347515       0.391521
            421       1279.000        927.100       0.420244       0.391521
            422       1271.667        983.833       0.436193       0.391521
            423       1366.667       1014.000       0.425931       0.391521
            424       1403.000        906.367       0.392474       0.391521
            425       1283.667        902.633       0.412859       0.391521
            426       1152.333        941.433       0.449636       0.391521
            427       1080.000        910.333       0.457377       0.391521
            428       1141.667        737.833       0.392569       0.391521
            429       1263.333        629.667       0.332629       0.391521
            430       1297.667        553.900       0.299152       0.391521
            431       1276.333        708.367       0.356914       0.391521
            432       1538.000        768.533       0.333198       0.391521
            433       1404.333        843.900       0.375361       0.391521
            434       1256.000       1034.400       0.451624       0.505018
            435        819.333       1140.067       0.581845       0.505018
            436        944.667       1137.533       0.546313       0.505018
            437       1189.000        878.100       0.424798       0.391521
            438       1161.667        774.167       0.399914       0.391521
            439       1018.667        810.467       0.443088       0.391521
            440        957.333        862.933       0.474070       0.391521
            441       1008.333        832.167       0.452142       0.391521
            442       1202.667        730.400       0.377845       0.391521
            443       1279.667        677.367       0.346119       0.391521
            444       1466.333        740.367       0.335509       0.391521
            445       1336.333        793.367       0.372525       0.391521
            446       1110.000        853.000       0.434539       0.391521
            447        963.333        801.000       0.453996       0.391521
            448        956.333        775.367       0.447749       0.391521
            449        993.333        732.000       0.424266       0.391521
            450       1065.333        847.800       0.443147       0.391521
            451       1139.333       1056.733       0.481194       0.505018
            452       1292.667       1185.733       0.478427       0.505018
            453       1334.000       1180.267       0.469428       0.505018
            454       1450.333       1054.633       0.421017       0.391521
            455       1331.667        875.833       0.396753       0.391521
            456       1218.333        728.167       0.374090       0.391521
            457       1011.333        692.867       0.406564       0.391521
            458        953.667        798.967       0.455866       0.391521
            459       1011.333        774.867       0.433807       0.391521
            460        944.000        670.933       0.415456       0.391521
            461        884.667        624.867       0.413947       0.391521
            462        908.667        722.133       0.442809       0.391521
            463       1038.000        794.200       0.433468       0.391521
            464       1202.333        759.100       0.387013       0.391521
            465       1159.000        748.100       0.392271       0.391521
            466       1092.333        734.433       0.402040       0.391521
            467       1146.000        816.733       0.416120       0.391521
            468       1119.667        846.033       0.430398       0.391521
            469       1091.667        815.500       0.427598       0.391521
            470       1043.000        627.367       0.375586       0.391521
            471       1199.000        460.767       0.277609       0.391521
            472       1359.333        738.067       0.351896       0.391521
            473       1261.667       1241.500       0.495972       0.505018
            474        972.667       1575.733       0.618323       0.684933
            475        864.667       1513.533       0.636420       0.684933
            476        978.667       1247.467       0.560374       0.505018
            477       1140.000       1184.000       0.509466       0.505018
            478       1156.333       1117.367       0.491431       0.505018
            479       1078.000       1024.200       0.487204       0.505018
            480       1015.000        939.833       0.480774       0.505018
            481       1073.000        823.033       0.434082       0.391521
            482       1237.000        808.967       0.395396       0.391521
            483       1366.667        832.333       0.378505       0.391521
            484       1386.667        910.333       0.396314       0.391521
            485       1416.000        850.733       0.375312       0.391521
            486       1389.667        721.700       0.341817       0.391521
            487       1328.000        874.867       0.397149       0.391521
            488       1183.667       1143.633       0.491399       0.505018
            489       1256.333       1150.700       0.478057       0.505018
            490       1372.000       1055.467       0.434802       0.391521
            491       1388.667        984.467       0.414838       0.391521
            492       1312.667       1106.067       0.457292       0.391521
            493       1354.333       1101.567       0.448539       0.391521
            494       1562.333       1020.433       0.395093       0.391521
            495       1599.667        739.033       0.316002       0.391521
            496       1426.333        545.700       0.276719       0.391521
            497       1227.000        662.633       0.350668       0.391521
            498       1178.000        951.867       0.446914       0.391521
            499       1210.000       1270.667       0.512228       0.505018
            500       1130.000       1268.000       0.528774       0.505018
            501       1115.667       1312.767       0.540582       0.505018
            502       1060.000       1089.000       0.506747       0.505018
            503       1038.000        897.200       0.463621       0.505018
            504        867.000        684.633       0.441234       0.391521
            505        800.667        591.267       0.424781       0.391521
            506        848.333        575.167       0.404051       0.391521
            507        916.000        553.733       0.376758       0.391521
            508        936.333        673.700       0.418439       0.391521
            509        855.667        761.100       0.470754       0.505018
            510        809.333       1160.733       0.589185       0.505018
            511        801.000       1267.233       0.612713       0.505018
            512        880.000       1278.000       0.592215       0.505018
            513       1075.333       1073.467       0.499566       0.505018
            514        986.333        996.700       0.502614       0.505018
            515        859.667        980.367       0.532798       0.505018
            516        702.333        886.433       0.557938       0.505018
            517        815.667        799.433       0.494975       0.505018
            518       1069.667        812.033       0.431542       0.391521
            519       1136.000        680.733       0.374702       0.391521
            520       1118.000        634.200       0.361945       0.391521
            521       1015.333        768.800       0.430909       0.391521
            522       1047.333       1064.267       0.504010       0.505018
            523       1214.000       1128.267       0.481699       0.505018
            524       1219.667        900.033       0.424604       0.391521
            525       1301.000        680.900       0.343559       0.391521
            526       1243.667        757.633       0.378571       0.391521
            527       1247.333        844.933       0.403836       0.391521
            528       1273.000        878.367       0.408283       0.391521
            529       1289.333        710.067       0.355140       0.391521
            530       1350.667        546.600       0.288099       0.391521
            531       1290.667        607.267       0.319962       0.391521
            532       1257.667        633.900       0.335119       0.391521
            533       1415.333        723.133       0.338155       0.391521
            534       1282.000        589.800       0.315098       0.391521
            535       1134.667        690.867       0.378446       0.391521
            536        782.333        811.100       0.509027       0.505018
            537        784.000        905.600       0.535985       0.505018
            538        926.333        870.367       0.484425       0.505018
            539       1069.667        680.367       0.388774       0.391521
            540       1177.000        498.633       0.297579       0.254015
            541       1370.667        407.600       0.229212       0.254015
            542       1665.667        497.433       0.229963       0.254015
            543       1713.667        763.633       0.308252       0.254015
            544       1589.667        895.700       0.360389       0.391521
            545       1266.333       1022.367       0.446702       0.391521
            546       1166.333       1113.700       0.488458       0.505018
            547       1124.000       1276.600       0.531784       0.505018
            548       1286.667       1148.333       0.471595       0.505018
            549       1335.000        939.167       0.412972       0.391521
            550       1170.667        785.267       0.401479       0.391521
            551        859.333        820.733       0.488512       0.505018
            552        802.000        786.133       0.495005       0.505018
            553        914.333        885.233       0.491915       0.505018
            554       1051.667       1005.833       0.488862       0.505018
            555        911.000       1189.567       0.566308       0.505018
            556        825.333       1126.467       0.577142       0.505018
            557        803.333        976.667       0.548689       0.505018
            558        840.000        767.333       0.477395       0.505018
            559        870.667        608.600       0.411420       0.391521
            560        964.667        668.867       0.409460       0.391521
            561       1073.000        764.367       0.416012       0.391521
            562       1195.333        705.133       0.371032       0.391521
            563       1274.333        462.900       0.266458       0.254015
            564       1481.667        366.833       0.198449       0.254015
            565       1462.333        494.100       0.252551       0.254015
            566       1200.000        741.667       0.381974       0.391521
            567        889.000        762.100       0.461571       0.505018
            568        932.667        796.733       0.460699       0.505018
            569       1020.000       1035.667       0.503811       0.505018
            570       1005.333       1248.133       0.553873       0.505018
            571        923.667       1268.633       0.578677       0.505018
            572       1090.333        864.633       0.442275       0.505018
            573       1468.333        505.500       0.256101       0.254015
            574       1586.000        445.733       0.219386       0.254015
            575       1566.667        481.333       0.235026       0.254015
            576       1389.000        743.100       0.348530       0.391521
            577       1379.667        809.033       0.369641       0.391521
            578       1223.667        907.633       0.425859       0.391521
            579       1154.333        765.567       0.398753       0.391521
            580       1047.000        661.633       0.387230       0.391521
            581       1132.667        633.400       0.358650       0.391521
            582       1150.333        664.300       0.366079       0.391521
            583       1225.333        698.800       0.363176       0.391521
            584       1358.333        693.833       0.338098       0.391521
            585       1340.667        681.933       0.337157       0.391521
            586       1240.000        633.000       0.337960       0.391521
            587       1105.000        679.500       0.380779       0.391521
            588       1266.000        715.067       0.360950       0.391521
            589       1384.333        823.900       0.373104       0.391521
            590       1397.667        820.233       0.369824       0.391521
            591       1297.000        800.967       0.381782       0.391521
            592       1283.667        742.300       0.366393       0.391521
            593       1313.667        805.967       0.380239       0.391521
            594       1279.000        903.100       0.413867       0.391521
            595       1227.000        950.300       0.436458       0.391521
            596       1173.000        992.700       0.458374       0.391521
            597       1199.667       1017.700       0.458968       0.391521
            598       1345.000        990.833       0.424188       0.391521
            599       1734.667        864.867       0.332701       0.391521
            600       1784.333        783.233       0.305049       0.391521
            601       1769.000        819.767       0.316663       0.391521
            602       1456.333        888.700       0.378971       0.391521
            603       1382.333        999.767       0.419700       0.391521
            604       1219.333        916.067       0.428991       0.391521
            605       1078.000        821.533       0.432492       0.391521
            606       1033.667        705.300       0.405586       0.391521
            607       1161.333        769.533       0.398543       0.391521
            608       1275.333        819.133       0.391094       0.391521
            609       1384.667        920.200       0.399242       0.391521
            610       1249.000        994.100       0.443181       0.391521
            611       1161.333        951.200       0.450265       0.391521
            612       1147.333        860.267       0.428505       0.391521
            613       1128.333        753.167       0.400301       0.391521
            614       1017.667        717.900       0.413640       0.391521
            615        882.667        673.400       0.432758       0.391521
            616        881.667        837.167       0.487055       0.505018
            617        969.667       1008.700       0.509865       0.505018
            618       1004.333       1057.233       0.512830       0.505018
            619        930.000       1009.667       0.520536       0.505018
            620        850.667       1103.267       0.564639       0.505018
            621        867.667       1066.900       0.551493       0.505018
            622       1100.000        814.000       0.425287       0.505018
            623       1379.667        485.367       0.260246       0.254015
            624       1706.000        372.400       0.179176       0.254015
            625       1891.000        442.900       0.189768       0.254015
            626       1761.333        569.533       0.244344       0.254015
            627       1272.667        733.067       0.365486       0.391521
            628        964.333        923.233       0.489113       0.505018
            629        999.000        940.767       0.484990       0.505018
            630       1147.333        892.600       0.437563       0.391521
            631       1076.333        735.700       0.406008       0.391521
            632        919.333        669.400       0.421342       0.391521
            633        884.000        615.933       0.410640       0.391521
            634        997.333        592.267       0.372588       0.391521
            635       1124.000        595.933       0.346486       0.391521
            636       1244.333        655.567       0.345053       0.391521
            637       1264.000        726.600       0.365016       0.391521
            638       1231.000        638.233       0.341441       0.391521
            639       1093.333        653.333       0.374046       0.391521
            640       1021.667        633.167       0.382617       0.391521
            641       1075.667        674.767       0.385485       0.391521
            642       1248.000        650.867       0.342766       0.391521
            643       1222.000        566.800       0.316860       0.391521
            644       1133.000        601.033       0.346610       0.391521
            645       1093.667        604.300       0.355896       0.391521
            646       1093.667        670.633       0.380113       0.391521
            647       1113.000        591.033       0.346844       0.391521
            648       1029.000        470.767       0.313893       0.254015
            649       1124.000        401.933       0.263402       0.254015
            650       1207.000        393.967       0.246080       0.254015
            651       1157.000        470.633       0.289152       0.254015
            652       1087.667        526.567       0.326202       0.391521
            653       1041.667        568.167       0.352935       0.391521
            654       1073.667        611.633       0.362923       0.391521
            655       1110.667        678.600       0.379262       0.391521
            656       1124.667        748.533       0.399601       0.391521
            657       1395.667        744.100       0.347748       0.391521
            658       1561.333        741.533       0.322004       0.254015
            659       1565.667        632.767       0.287826       0.254015
            660       1406.667        483.000       0.255601       0.254015
            661       1331.000        367.900       0.216552       0.254015
            662       1615.000        208.833       0.114502       0.254015
            663       2057.667         -8.100      -0.003952       0.254015
