# Supplementary material for: The role of auxiliary domains in modulating CHD4 activity suggests mechanistic commonality between enzyme families
Source: Nat Commun. 2022 Dec 6;13:7524. doi: 10.1038/s41467-022-35002-0 (PMC9726900; doi:10.1038/s41467-022-35002-0)
Supplement: Supplementary file 6 — source data [file 41467_2022_35002_MOESM6_ESM.zip › smFRET_Source_data/figure_7A/A/CHD4(1-1230) 10uM ATP 200ms/1_PATH.dat]

              1        660.560       2495.974       0.790733       0.756611
              2        617.500       2234.750       0.783504       0.756611
              3        672.020       2418.227       0.782535       0.756611
              4        653.500       2304.275       0.779057       0.756611
              5        690.004       2670.751       0.794688       0.756611
              6        649.040       2481.766       0.792692       0.756611
              7        649.655       2589.012       0.799407       0.756611
              8        618.000       2425.200       0.796924       0.756611
              9        658.000       2502.033       0.791774       0.756611
             10        689.947       2670.536       0.794688       0.756611
             11        500.540       1445.033       0.742729       0.756611
             12        429.500       1460.050       0.772697       0.756611
             13        638.171       1522.903       0.704697       0.756611
             14        501.000       1443.901       0.742403       0.756611
             15        474.942       1571.109       0.767874       0.756611
             16        437.505       2045.259       0.823783       0.756611
             17        403.029       1892.564       0.824434       0.756611
             18        477.041       1798.744       0.790384       0.756611
             19        427.713       2066.012       0.828484       0.756611
             20        519.276       2272.634       0.814007       0.756611
             21        493.555       2198.789       0.816682       0.756611
             22        522.091       2374.802       0.819775       0.756611
             23        550.460       2306.594       0.807333       0.756611
             24        655.869       2241.526       0.773635       0.756611
             25        576.687       2432.396       0.808351       0.756611
             26        644.998       2268.289       0.778601       0.756611
             27        589.732       2323.059       0.797537       0.756611
             28        556.987       2123.283       0.792190       0.756611
             29        677.989       2286.867       0.771325       0.756611
             30        652.575       2281.007       0.777550       0.756611
             31        605.384       2359.939       0.795845       0.756611
             32        766.043       1949.411       0.717895       0.756611
             33        709.034       2199.015       0.756182       0.756611
             34        667.500       1831.750       0.732920       0.756611
             35        718.250       1910.925       0.726815       0.756611
             36        697.381       2366.205       0.772365       0.756611
             37        889.493       2532.548       0.740069       0.756611
             38        939.443       2500.481       0.726900       0.756611
             39        877.123       2441.630       0.735707       0.756611
             40        763.162       2156.914       0.738650       0.756611
             41        758.520       2243.410       0.747323       0.756611
             42        631.622       2030.525       0.762739       0.756611
             43        778.060       2452.403       0.759149       0.756611
             44        741.290       2212.062       0.749001       0.756611
             45        851.498       3155.834       0.787515       0.756611
             46        902.857       2944.161       0.765310       0.756611
             47        792.951       2978.210       0.789733       0.756611
             48        661.166       1801.597       0.731535       0.756611
             49        791.090       2501.247       0.759718       0.756611
             50        766.525       2314.357       0.751199       0.756611
             51        751.500       2359.350       0.758426       0.756611
             52        771.325       2442.401       0.759990       0.756611
             53        766.995       2313.800       0.751040       0.756611
             54        751.533       2362.225       0.758641       0.756611
             55        632.750       2747.221       0.812794       0.756611
             56        604.119       2581.790       0.810378       0.756611
             57        605.485       2626.491       0.812658       0.756611
             58        637.375       2450.513       0.793589       0.756611
             59        601.927       2638.889       0.814267       0.756611
             60       1077.864       2366.405       0.687056       0.756611
             61       1001.874       2350.817       0.701173       0.756611
             62        946.700       2558.833       0.729941       0.756611
             63        960.320       2543.817       0.725947       0.756611
             64        990.606       2485.584       0.715031       0.756611
             65        915.000       2446.500       0.727800       0.756611
             66        982.020       2698.884       0.733212       0.756611
             67        828.883       2843.418       0.774288       0.756611
             68       1049.266       2444.013       0.699633       0.756611
             69        810.038       2956.410       0.784933       0.756611
             70        897.970       2805.352       0.757523       0.756611
             71       1120.660       1738.150       0.607998       0.581266
             72       1264.499       1933.384       0.604582       0.581266
             73       1434.690       1610.349       0.528843       0.581266
             74       1337.489       1772.296       0.569910       0.581266
             75       1024.555       1559.653       0.603532       0.581266
             76       1233.761       1671.875       0.575390       0.581266
             77       1286.562       1911.391       0.597692       0.581266
             78       1084.875       2294.512       0.678973       0.678170
             79       1238.389       2432.585       0.662654       0.678170
             80       1163.235       2247.912       0.658990       0.678170
             81        967.167       2322.462       0.705995       0.678170
             82       1188.674       2234.060       0.652712       0.678170
             83       1224.872       2137.263       0.635686       0.678170
             84       1038.006       2621.426       0.716348       0.678170
             85       1174.829       2196.831       0.651558       0.678170
             86       1216.502       2504.349       0.673058       0.678170
             87       1378.000       2304.649       0.625813       0.678170
             88       1090.951       2347.766       0.682745       0.678170
             89       1304.675       1870.534       0.589106       0.581266
             90       1246.056       2234.809       0.642027       0.581266
             91       1363.738       1905.981       0.582919       0.581266
             92       1202.441       2185.840       0.645118       0.581266
             93       1357.609       1950.926       0.589665       0.581266
             94       1382.779       1683.648       0.549058       0.581266
             95       1260.955       1935.375       0.605499       0.581266
             96       1291.721       1796.868       0.581776       0.581266
             97       1441.503       1787.018       0.553510       0.581266
             98       1249.880       2065.737       0.623033       0.581266
             99       1292.255       1888.028       0.593667       0.581266
            100       1437.780       1787.755       0.554251       0.581266
            101       1300.834       1858.250       0.588224       0.581266
            102       1062.452       2343.126       0.688026       0.678170
            103       1260.500       1978.117       0.610791       0.678170
            104       1240.557       1967.215       0.613265       0.678170
            105        840.001       2619.500       0.757190       0.678170
            106       1153.105       2313.985       0.667414       0.678170
            107       1055.259       2416.004       0.696001       0.678170
            108       1400.490       1855.709       0.569900       0.581266
            109       1340.000       1916.000       0.588452       0.581266
            110       1206.000       2362.400       0.662033       0.678170
            111       1096.296       2330.574       0.680088       0.678170
            112       1091.615       2350.414       0.682857       0.678170
            113       1194.667       2261.033       0.654291       0.678170
            114       1579.692       1512.755       0.489177       0.581266
            115       1239.693       1689.943       0.576844       0.581266
            116       1482.750       1679.725       0.531142       0.581266
            117       1649.098       1638.118       0.498330       0.581266
            118       1641.723       1486.922       0.475261       0.581266
            119       1582.226       1434.157       0.475456       0.581266
            120       1469.496       1576.175       0.517513       0.581266
            121       1293.009       1940.600       0.600134       0.581266
            122       1371.823       1995.221       0.592573       0.581266
            123       1272.669       1908.402       0.599924       0.581266
            124       1126.991       2006.793       0.640374       0.581266
            125       1092.626       1944.400       0.640232       0.581266
            126       1295.298       1895.677       0.594075       0.581266
            127        925.303       1802.850       0.660832       0.678170
            128        894.334       1833.174       0.672106       0.678170
            129       1251.766       1966.311       0.611021       0.678170
            130        925.620       1802.527       0.660715       0.678170
            131       1070.904       2380.696       0.689737       0.678170
            132       1101.315       2441.067       0.689103       0.678170
            133        814.304       2228.697       0.732401       0.678170
            134        928.757       1916.120       0.673534       0.678170
            135       1055.432       2884.515       0.732120       0.756611
            136       1088.468       3006.935       0.734222       0.756611
            137       1015.495       3095.273       0.752967       0.756611
            138       1241.000       3197.400       0.720395       0.756611
            139       1143.250       2942.674       0.720198       0.756611
            140        943.108       2844.186       0.750981       0.756611
            141       1139.833       3017.686       0.725838       0.756611
            142       1082.899       2741.146       0.716819       0.756611
            143       1006.763       2914.311       0.743243       0.756611
            144       1054.101       2886.328       0.732491       0.756611
            145       1068.829       2751.947       0.720259       0.756611
            146       1002.794       2844.454       0.739348       0.756611
            147       1014.321       2819.018       0.735395       0.756611
            148        977.000       2823.676       0.742941       0.756611
            149        885.350       2954.725       0.769445       0.756611
            150        987.735       2825.722       0.740987       0.756611
            151       1085.981       2596.381       0.705086       0.756611
            152       1076.755       2913.566       0.730158       0.756611
            153       1056.549       2773.070       0.724111       0.756611
            154       1159.476       2643.315       0.695099       0.678170
            155       1002.325       2353.751       0.701340       0.678170
            156       1237.150       2419.715       0.661691       0.678170
            157       1125.359       2529.161       0.692064       0.678170
            158       1081.750       2611.700       0.707117       0.678170
            159       1207.949       2340.531       0.659587       0.678170
            160       1193.959       2389.783       0.666840       0.678170
            161        977.002       2366.800       0.707817       0.678170
            162       1159.455       2386.077       0.672981       0.678170
            163       1173.400       2385.547       0.670296       0.678170
            164       1027.639       2366.800       0.697258       0.678170
            165       1145.444       2400.161       0.676940       0.678170
            166       1207.314       2687.724       0.690038       0.678170
            167       1060.000       3305.500       0.757187       0.756611
            168       1112.000       3037.800       0.732035       0.756611
            169        934.001       2779.872       0.748510       0.756611
            170        850.138       2803.225       0.767300       0.756611
            171       1290.167       2814.650       0.685694       0.756611
            172        909.854       2746.099       0.751131       0.756611
            173       1242.380       2701.492       0.684985       0.756611
            174        887.520       2881.750       0.764538       0.756611
            175        990.873       2930.662       0.747325       0.756611
            176       1036.476       2853.975       0.733585       0.756611
            177        949.797       2821.424       0.748146       0.756611
            178        942.508       2773.473       0.746364       0.756611
            179        939.611       2443.418       0.722257       0.756611
            180       1029.000       2448.600       0.704106       0.756611
            181       1077.998       3124.065       0.743460       0.756611
            182       1054.776       3507.821       0.768821       0.756611
            183       1121.273       3370.915       0.750395       0.756611
            184        990.882       2930.662       0.747324       0.756611
            185       1006.431       2280.422       0.693801       0.678170
            186        977.208       2219.681       0.694325       0.678170
            187       1156.241       2321.943       0.667573       0.678170
            188       1046.482       2299.980       0.687287       0.678170
            189        859.500       2069.550       0.706560       0.678170
            190       1061.250       2503.499       0.702293       0.678170
            191       1004.717       2213.620       0.687815       0.678170
            192        780.000       2683.500       0.774794       0.756611
            193        884.849       2906.783       0.766631       0.756611
            194        947.950       2934.864       0.755860       0.756611
            195        780.025       2683.526       0.774790       0.756611
            196        914.590       2929.973       0.762108       0.756611
            197        948.667       2829.967       0.748939       0.756611
            198        922.750       2904.475       0.758898       0.756611
            199        970.501       2861.861       0.746762       0.756611
            200       1013.978       2808.627       0.734742       0.756611
            201        888.125       2904.813       0.765848       0.756611
            202        903.590       2921.586       0.763778       0.756611
            203       1102.873       2391.967       0.684428       0.678170
            204       1103.000       2326.202       0.678351       0.678170
            205       1096.271       2446.266       0.690541       0.678170
            206       1103.500       2388.153       0.683961       0.678170
            207       1103.045       2325.981       0.678321       0.678170
            208       1653.953        326.122       0.164702       0.095867
            209       1888.006        356.284       0.158751       0.095867
            210       1400.124        380.485       0.213682       0.095867
            211       1930.161        249.854       0.114611       0.095867
            212       2051.966        308.700       0.130768       0.095867
            213       1657.000        262.300       0.136664       0.095867
            214       1928.659        142.811       0.068942       0.095867
            215       1932.767        153.851       0.073732       0.095867
            216       1953.167        265.350       0.119607       0.095867
            217       1912.338        248.433       0.114974       0.095867
            218       1897.098        252.641       0.117522       0.095867
            219       1825.004        198.751       0.098209       0.095867
            220       1687.984        324.985       0.161446       0.095867
            221       1952.129        125.275       0.060304       0.095867
            222       1338.068        521.200       0.280325       0.095867
            223       1954.476        532.500       0.214116       0.095867
            224       1654.994        283.250       0.146137       0.095867
            225       1735.657        290.863       0.143528       0.095867
            226       1547.513        179.750       0.104066       0.095867
            227       1639.358        169.100       0.093505       0.095867
            228       1252.180        138.373       0.099509       0.095867
            229       1749.963        298.837       0.145860       0.095867
            230       1723.098        281.923       0.140608       0.095867
            231       1518.002        262.450       0.147406       0.095867
            232       1637.490        441.781       0.212469       0.095867
            233       1868.589        575.899       0.235591       0.095867
            234       1748.000        624.700       0.263286       0.095867
            235       1653.875        356.988       0.177530       0.095867
            236       1963.789        118.483       0.056901       0.095867
            237       1802.332         85.213       0.045145       0.095867
            238       1977.985        127.679       0.060636       0.095867
            239       1799.805         72.836       0.038895       0.095867
            240       1846.643        278.938       0.131229       0.095867
            241       2369.589        218.850       0.084549       0.095867
            242       1746.499        250.679       0.125517       0.095867
            243       1884.969        416.814       0.181083       0.095867
            244       2049.924        390.725       0.160091       0.095867
            245       1933.829          8.217       0.004231       0.095867
            246       1966.540        121.386       0.058137       0.095867
            247       2358.176        162.771       0.064567       0.095867
            248       1938.634         10.122       0.005194       0.095867
            249       1940.122        216.851       0.100535       0.095867
            250       1982.280        181.970       0.084080       0.095867
            251       2017.833         13.903       0.006843       0.095867
            252       2162.481        112.250       0.049347       0.095867
            253       1788.500        109.650       0.057767       0.095867
            254       1935.671        163.600       0.077932       0.095867
            255       1942.996        177.008       0.083494       0.095867
            256       1902.475        176.000       0.084678       0.095867
            257       1804.881        171.662       0.086850       0.095867
            258       2166.161         98.663       0.043563       0.095867
            259       1866.967        230.819       0.110030       0.095867
            260       3363.758        159.142       0.045174       0.095867
            261       2319.912        -12.544      -0.005437       0.095867
            262       4041.618        117.451       0.028240       0.095867
            263       4096.141         88.975       0.021260       0.095867
            264       3904.790        139.039       0.034383       0.095867
            265       3879.251        133.812       0.033344       0.095867
            266       4067.892        103.588       0.024832       0.095867
            267       3865.823        209.935       0.051508       0.095867
            268       3790.791        227.633       0.056647       0.095867
            269       4024.461         55.045       0.013493       0.095867
            270       4064.301         46.945       0.011419       0.095867
            271       4214.625        146.162       0.033517       0.095867
            272       4043.293        146.992       0.035079       0.095867
            273       4067.659        139.139       0.033075       0.095867
            274       3896.439        112.134       0.027974       0.095867
            275       4519.416        160.538       0.034303       0.095867
