# Supplementary material for: The role of auxiliary domains in modulating CHD4 activity suggests mechanistic commonality between enzyme families
Source: Nat Commun. 2022 Dec 6;13:7524. doi: 10.1038/s41467-022-35002-0 (PMC9726900; doi:10.1038/s41467-022-35002-0)
Supplement: Supplementary file 6 — source data [file 41467_2022_35002_MOESM6_ESM.zip › smFRET_Source_data/figure_7A/A/CHD4(1-1230) 10uM ATP 200ms/08_PATH (2).dat]

              1       1127.000       1176.967       0.510844       0.498009
              2        681.333       1584.533       0.699306       0.758115
              3        602.333       1615.433       0.728405       0.758115
              4        599.333       1829.400       0.753232       0.758115
              5        660.333       1960.967       0.748089       0.758115
              6        580.333       2051.633       0.779506       0.758115
              7        504.000       2238.600       0.816233       0.758115
              8        577.000       2356.633       0.803316       0.758115
              9        606.667       2072.333       0.773547       0.758115
             10        615.000       1715.167       0.736070       0.758115
             11        500.333       1579.967       0.759490       0.758115
             12        572.667       1701.400       0.748175       0.758115
             13        597.333       1895.600       0.760389       0.758115
             14        600.333       2129.967       0.780122       0.758115
             15        495.667       2386.100       0.827999       0.758115
             16        546.000       2328.733       0.810069       0.758115
             17        720.667       2125.933       0.746832       0.758115
             18        767.333       1739.600       0.693916       0.758115
             19        836.333       1838.700       0.687356       0.758115
             20        632.000       1818.800       0.742125       0.758115
             21        531.333       1908.533       0.782229       0.758115
             22        386.667       1816.000       0.824455       0.758115
             23        478.000       1895.200       0.798584       0.758115
             24        613.000       1855.033       0.751624       0.758115
             25        631.333       1780.200       0.738203       0.758115
             26        648.000       1656.867       0.718856       0.758115
             27        705.000       1908.500       0.730247       0.758115
             28        821.333       1980.867       0.706897       0.758115
             29        847.333       2068.933       0.709446       0.758115
             30        758.667       1756.800       0.698399       0.758115
             31        657.333       1808.933       0.733470       0.758115
             32        508.333       1883.833       0.787501       0.758115
             33        539.333       1928.733       0.781475       0.758115
             34        719.333       1720.733       0.705199       0.758115
             35        956.000       1581.067       0.623187       0.758115
             36       1010.000       1604.667       0.613717       0.758115
             37        884.000       1810.267       0.671896       0.758115
             38        754.000       1695.267       0.692153       0.758115
             39        650.667       1395.933       0.682074       0.758115
             40        532.667       1232.733       0.698274       0.758115
             41        378.333       1358.833       0.782212       0.758115
             42        398.333       1721.833       0.812122       0.758115
             43        468.333       1770.833       0.790845       0.758115
             44        575.333       1758.467       0.753478       0.758115
             45        580.000       1552.000       0.727955       0.758115
             46        556.667       1692.333       0.752483       0.758115
             47        550.333       1861.633       0.771832       0.758115
             48        631.667       1828.833       0.743277       0.758115
             49        616.667       1511.333       0.710213       0.758115
             50        682.667       1262.733       0.649087       0.758115
             51        621.000       1285.567       0.674284       0.758115
             52        914.000       1416.267       0.607770       0.758115
             53        856.333       1633.367       0.656050       0.758115
             54        756.667       1997.333       0.725248       0.758115
             55        448.667       2062.133       0.821305       0.758115
             56        601.333       1926.867       0.762150       0.758115
             57        848.667       1742.133       0.672431       0.758115
             58        897.667       1734.567       0.658971       0.758115
             59        767.333       1666.933       0.684778       0.758115
             60        592.667       1648.400       0.735543       0.758115
             61        489.333       1746.400       0.781131       0.758115
             62        439.000       2036.100       0.822633       0.758115
             63        610.000       2059.000       0.771450       0.758115
             64        734.333       2067.900       0.737947       0.758115
             65        685.333       2082.133       0.752361       0.758115
             66        485.667       2161.433       0.816529       0.758115
             67        394.667       2130.867       0.843729       0.758115
             68        479.000       1850.100       0.794341       0.758115
             69        389.333       1652.067       0.809281       0.758115
             70        344.333       1657.900       0.828025       0.758115
             71        406.000       1727.400       0.809693       0.758115
             72        471.333       2009.867       0.810038       0.758115
             73        565.667       2022.433       0.781436       0.758115
             74        470.000       2062.333       0.814400       0.758115
             75        461.000       1837.900       0.799469       0.758115
             76        497.000       1847.967       0.788057       0.758115
             77        572.333       1966.433       0.774562       0.758115
             78        664.333       1992.567       0.749959       0.758115
             79        689.333       1805.400       0.723685       0.758115
             80        720.333       1558.633       0.683921       0.758115
             81        644.000       1401.933       0.685229       0.758115
             82        490.667       1388.933       0.738952       0.758115
             83        397.000       1443.633       0.784313       0.758115
             84        550.000       1591.000       0.743111       0.758115
             85        667.000       1842.300       0.734189       0.758115
             86        796.667       1959.667       0.710969       0.758115
             87        703.333       1936.667       0.733586       0.758115
             88        657.333       1731.267       0.724804       0.758115
             89        605.333       1612.800       0.727098       0.758115
             90        739.333       1783.400       0.706932       0.758115
             91        725.333       1888.800       0.722534       0.758115
             92        610.000       1889.333       0.755935       0.758115
             93        417.333       1806.933       0.812373       0.758115
             94        478.333       1780.833       0.788270       0.758115
             95        593.333       1813.000       0.753428       0.758115
             96        606.333       1825.033       0.750620       0.758115
             97        536.000       1987.067       0.787560       0.758115
             98        399.000       2108.100       0.840852       0.758115
             99        400.333       2227.967       0.847684       0.758115
            100        489.000       2246.767       0.821257       0.758115
            101        694.000       2263.600       0.765350       0.758115
            102        728.667       2087.133       0.741222       0.758115
            103        681.000       2201.900       0.763780       0.758115
            104        523.333       2307.667       0.815142       0.758115
            105        436.667       2240.667       0.836902       0.758115
            106        411.667       1942.167       0.825108       0.758115
            107        416.667       1829.000       0.814457       0.758115
            108        531.000       2049.567       0.794231       0.758115
            109        608.000       2332.867       0.793258       0.758115
            110        740.667       2506.933       0.771934       0.758115
            111        743.000       2439.700       0.766550       0.758115
            112        785.667       2234.433       0.739854       0.758115
            113        700.333       2219.633       0.760157       0.758115
            114        612.000       2422.800       0.798339       0.758115
            115        648.667       2513.133       0.794843       0.758115
            116        671.667       2444.500       0.784457       0.758115
            117        611.667       2053.833       0.770525       0.758115
            118        451.333       1754.533       0.795394       0.758115
            119        327.333       1632.267       0.832959       0.758115
            120        417.000       2035.633       0.829979       0.758115
            121        479.333       2268.067       0.825532       0.758115
            122        516.000       2270.733       0.814837       0.758115
            123        701.667       1969.833       0.737351       0.758115
            124        808.000       2059.200       0.718192       0.758115
            125        816.333       1998.367       0.709975       0.758115
            126        611.333       2008.200       0.766625       0.758115
            127        616.000       1744.400       0.739027       0.758115
            128        621.333       1753.200       0.738335       0.758115
            129        736.000       1882.067       0.718877       0.758115
            130        612.000       2062.800       0.771198       0.758115
            131        602.000       2108.800       0.777925       0.758115
            132        622.333       1937.100       0.756847       0.758115
            133        745.333       1959.467       0.724441       0.758115
            134        868.333       2116.500       0.709085       0.758115
            135        719.667       2395.367       0.768970       0.758115
            136        538.333       2424.833       0.818325       0.869730
            137        483.667       2387.633       0.831551       0.869730
            138        541.667       2290.167       0.808722       0.869730
            139        533.667       2416.633       0.819114       0.869730
            140        345.333       2340.467       0.871423       0.869730
            141        259.333       2140.067       0.891917       0.869730
            142        331.333       2236.533       0.870969       0.869730
            143        490.667       2406.933       0.830664       0.869730
            144        543.000       2490.033       0.820971       0.869730
            145        417.667       2212.567       0.841205       0.869730
            146        327.000       2262.300       0.873711       0.869730
            147        248.333       2577.500       0.912120       0.869730
            148        333.000       2594.700       0.886259       0.869730
            149        333.000       2415.700       0.878852       0.869730
            150        346.667       2290.000       0.868521       0.869730
            151        421.333       2378.200       0.849499       0.869730
            152        446.667       2507.000       0.848776       0.869730
            153        402.667       2518.067       0.862135       0.869730
            154        235.000       2530.167       0.915014       0.869730
            155        274.667       2527.200       0.901970       0.869730
            156        466.000       2437.733       0.839517       0.869730
            157        619.000       2375.100       0.793260       0.869730
            158        631.667       2298.500       0.784426       0.869730
            159        572.000       2576.800       0.818343       0.869730
            160        580.333       2610.300       0.818113       0.869730
            161        712.667       2605.733       0.785238       0.869730
            162        625.667       2201.100       0.778663       0.869730
            163        472.667       2074.733       0.814451       0.869730
            164        267.000       1925.300       0.878210       0.869730
            165        244.667       2147.200       0.897709       0.869730
            166        243.667       2324.633       0.905125       0.869730
            167        209.333       2569.400       0.924666       0.869730
            168        175.000       2567.167       0.936182       0.869730
            169        215.333       2599.800       0.923509       0.869730
            170        124.333       2642.567       0.955064       0.869730
            171         55.667       2797.433       0.980489       0.869730
            172        -50.667       2921.400       1.017649       0.869730
            173        111.000       2699.233       0.960502       0.869730
            174        240.333       2268.967       0.904223       0.869730
            175        413.333       1922.000       0.823009       0.869730
            176        419.000       1846.767       0.815074       0.869730
            177        339.333       1947.067       0.851586       0.869730
            178        191.000       2040.900       0.914423       0.869730
            179        234.333       2352.900       0.909427       0.869730
            180        265.000       2496.833       0.904049       0.869730
            181        268.667       2650.467       0.907964       0.869730
            182        269.000       2522.433       0.903634       0.869730
            183        339.000       2352.767       0.874060       0.869730
            184        393.667       2114.633       0.843054       0.869730
            185        368.000       2086.533       0.850073       0.869730
            186        518.667       2388.467       0.821588       0.869730
            187        609.000       2700.100       0.815962       0.869730
            188        529.667       2732.033       0.837610       0.869730
            189        305.000       2535.167       0.892612       0.869730
            190        320.000       2510.000       0.886926       0.869730
            191        440.333       2891.633       0.867846       0.869730
            192        608.667       2869.467       0.825002       0.869730
            193        632.667       2641.733       0.806784       0.869730
            194        507.000       2373.300       0.823977       0.869730
            195        354.333       2484.233       0.875172       0.869730
            196        345.333       2536.133       0.880154       0.869730
            197        660.333       2395.633       0.783920       0.758115
            198        949.000       2325.767       0.710208       0.758115
            199        839.667       2306.700       0.733131       0.758115
            200        557.333       2245.600       0.801161       0.758115
            201        484.000       2206.933       0.820137       0.758115
            202        706.333       2304.700       0.765418       0.758115
            203        701.667       2328.833       0.768465       0.758115
            204        506.333       2476.700       0.830262       0.869730
            205        232.000       2558.800       0.916870       0.869730
            206        233.000       2512.367       0.915130       0.869730
            207        465.667       2380.100       0.836365       0.869730
            208        558.333       2078.167       0.788229       0.869730
            209        560.333       2139.633       0.792467       0.869730
            210        328.000       2462.200       0.882446       0.869730
            211        262.000       2618.467       0.909043       0.869730
            212        225.667       2590.433       0.919866       0.869730
            213        288.000       2231.200       0.885678       0.869730
            214        422.333       2342.433       0.847244       0.869730
            215        532.667       2492.067       0.823896       0.869730
            216        455.000       2629.167       0.852472       0.869730
            217        304.333       2518.233       0.892179       0.869730
            218        338.000       2266.533       0.870226       0.869730
            219        410.667       2037.267       0.832239       0.869730
            220        517.000       1871.633       0.783558       0.869730
            221        463.667       1984.633       0.810617       0.869730
            222        410.333       2091.967       0.836018       0.869730
            223        420.667       2053.933       0.830006       0.869730
            224        363.667       1851.633       0.835839       0.869730
            225        337.333       2094.267       0.861271       0.869730
            226        214.000       2423.267       0.918855       0.869730
            227        241.333       2628.533       0.915908       0.869730
            228        322.333       2396.433       0.881441       0.869730
            229        495.667       2400.767       0.828870       0.869730
            230        483.333       2704.667       0.848390       0.869730
            231        492.667       2818.733       0.851221       0.869730
            232        360.333       2626.300       0.879351       0.869730
            233        303.000       2414.700       0.888509       0.869730
            234        327.667       2303.567       0.875470       0.869730
            235        386.333       2390.367       0.860866       0.869730
            236        596.000       2303.067       0.794417       0.869730
            237        729.667       2388.033       0.765960       0.869730
            238        731.000       2402.233       0.766695       0.869730
            239        638.333       2681.167       0.807702       0.869730
            240        514.000       2738.267       0.841956       0.869730
            241        568.667       2991.467       0.840268       0.869730
            242        490.000       3171.333       0.866169       0.869730
            243        468.000       3265.867       0.874661       0.869730
            244        535.333       2952.800       0.846527       0.869730
            245        556.667       2713.333       0.829766       0.869730
            246        502.667       2667.067       0.841417       0.869730
            247        384.667       2657.200       0.873543       0.869730
            248        359.333       2449.067       0.872051       0.869730
            249        272.000       2441.800       0.899772       0.869730
            250        262.000       2573.133       0.907588       0.869730
            251        283.667       2566.633       0.900478       0.869730
            252        369.667       2202.367       0.856275       0.869730
            253        277.000       1985.633       0.877576       0.869730
            254        192.000       2212.467       0.920149       0.869730
            255        155.000       2473.167       0.941024       0.869730
            256        220.333       2665.633       0.923654       0.869730
            257        261.000       2399.567       0.901901       0.869730
            258        231.000       2244.900       0.906701       0.869730
            259        148.667       2101.133       0.933920       0.869730
            260        253.333       1927.667       0.883845       0.869730
            261        420.333       1805.633       0.811168       0.758115
            262        645.667       1945.767       0.750846       0.758115
            263        702.000       2047.467       0.744678       0.758115
            264        707.333       2129.933       0.750699       0.758115
            265        689.000       2375.433       0.775162       0.758115
            266        736.000       2628.067       0.781217       0.758115
            267        851.000       2688.900       0.759598       0.758115
            268        834.333       2209.233       0.725870       0.758115
            269        676.333       1947.033       0.742189       0.758115
            270        465.667       2107.433       0.819025       0.869730
            271        423.000       2512.033       0.855879       0.869730
            272        461.000       2650.900       0.851859       0.869730
            273        511.000       2689.567       0.840341       0.869730
            274        439.333       2579.400       0.854464       0.869730
            275        366.333       2501.367       0.872255       0.869730
            276        280.667       2203.933       0.887037       0.869730
            277        335.333       1927.467       0.851806       0.869730
            278        281.000       2174.233       0.885551       0.869730
            279        206.000       2760.400       0.930556       0.869730
            280        219.667       3034.033       0.932487       0.869730
            281        363.000       2923.700       0.889555       0.869730
            282        564.667       2533.867       0.817763       0.869730
            283        591.667       2396.833       0.802019       0.869730
            284        578.000       2323.533       0.800795       0.869730
            285        513.000       2289.033       0.816919       0.869730
            286        363.333       2273.667       0.862217       0.869730
            287        300.000       2300.000       0.884615       0.869730
            288        333.333       2421.667       0.879008       0.869730
            289        444.000       2412.267       0.844552       0.869730
            290        465.333       2462.800       0.841082       0.869730
            291        390.000       2464.667       0.863382       0.869730
            292        339.000       2318.433       0.872433       0.869730
            293        384.000       2222.933       0.852700       0.869730
            294        414.333       2102.900       0.835401       0.869730
            295        438.333       2117.167       0.828475       0.869730
            296        369.333       2011.067       0.844844       0.869730
            297        298.333       1967.167       0.868315       0.869730
            298        289.333       2074.400       0.877595       0.869730
            299        290.000       2191.000       0.883112       0.869730
            300        329.000       2425.100       0.880542       0.869730
            301        321.333       2693.533       0.893417       0.869730
            302        368.000       2848.533       0.885591       0.869730
            303        391.333       2762.867       0.875933       0.869730
            304        394.333       2595.900       0.868126       0.869730
            305        346.000       2518.400       0.879207       0.869730
            306        388.000       2536.867       0.867344       0.869730
            307        451.000       2698.567       0.856806       0.869730
            308        522.000       2808.467       0.843265       0.869730
            309        437.000       2698.967       0.860649       0.869730
            310        312.667       2442.400       0.886512       0.869730
            311        150.000       2295.333       0.938659       0.869730
            312        108.667       2372.467       0.956203       0.869730
            313        162.667       2594.733       0.941007       0.869730
            314        177.667       2829.233       0.940914       0.869730
            315        210.000       3055.667       0.935695       0.869730
            316        265.667       2978.767       0.918116       0.869730
            317        388.333       2878.167       0.881116       0.869730
            318        447.333       2534.600       0.849985       0.869730
            319        458.667       2278.467       0.832428       0.869730
            320        447.333       2064.933       0.821940       0.869730
            321        447.667       2081.900       0.823026       0.869730
            322        445.667       2111.767       0.825737       0.869730
            323        449.000       2035.433       0.819275       0.869730
            324        464.000       1919.267       0.805309       0.869730
            325        480.667       2042.600       0.809506       0.869730
            326        470.333       2314.633       0.831117       0.869730
            327        434.333       2291.233       0.840645       0.869730
            328        360.000       2168.667       0.857632       0.869730
            329        288.333       1851.500       0.865254       0.869730
            330        233.333       1907.000       0.890983       0.869730
            331        212.000       2059.800       0.906682       0.869730
            332        328.333       2126.833       0.866268       0.869730
            333        313.333       2214.667       0.876055       0.869730
            334        318.333       2084.833       0.867536       0.869730
            335        296.333       2057.700       0.874117       0.869730
            336        398.000       2147.867       0.843668       0.869730
            337        405.667       2498.767       0.860328       0.869730
            338        422.333       2672.433       0.863533       0.869730
            339        429.667       2452.367       0.850915       0.869730
            340        379.000       2064.433       0.844890       0.869730
            341        274.000       2221.267       0.890192       0.869730
            342        337.000       2187.967       0.866533       0.869730
            343        393.333       2195.667       0.848075       0.869730
            344        387.000       2042.967       0.840739       0.869730
            345        296.333       2362.033       0.888528       0.869730
            346        329.000       2526.433       0.884781       0.869730
            347        394.333       2586.567       0.867713       0.869730
            348        389.667       2430.033       0.861806       0.869730
            349        372.333       2420.767       0.866695       0.869730
            350        424.667       2411.200       0.850252       0.869730
            351        408.333       2376.500       0.853372       0.869730
            352        399.000       2349.100       0.854809       0.869730
            353        221.667       2241.833       0.910020       0.869730
            354        166.000       2271.067       0.931885       0.869730
            355        129.000       2133.100       0.942973       0.869730
            356        285.000       2024.167       0.876579       0.869730
            357        349.667       1870.367       0.842495       0.869730
            358        336.667       2090.667       0.861302       0.869730
            359        370.000       2162.333       0.853890       0.869730
            360        348.333       2146.167       0.860359       0.869730
            361        297.000       2076.300       0.874858       0.869730
            362        214.333       2281.233       0.914114       0.869730
            363        212.333       2597.100       0.924421       0.869730
            364        275.333       2886.800       0.912928       0.869730
            365        284.333       2792.233       0.907581       0.869730
            366        281.000       2527.900       0.899961       0.869730
            367        244.333       2141.233       0.897578       0.869730
            368        176.333       2007.700       0.919263       0.869730
            369        220.333       2069.967       0.903797       0.869730
            370        318.000       2109.867       0.869021       0.869730
            371        440.000       2148.000       0.829985       0.869730
            372        530.333       2228.633       0.807778       0.869730
            373        477.000       2353.967       0.831506       0.869730
            374        349.000       2325.100       0.869489       0.869730
            375        202.000       2336.133       0.920414       0.869730
            376        163.333       2400.667       0.936297       0.869730
            377        248.000       2514.533       0.910227       0.869730
            378        288.000       2630.533       0.901320       0.869730
            379        310.000       2503.333       0.889810       0.869730
            380        252.667       2421.733       0.905524       0.869730
            381        199.667       2480.367       0.925498       0.869730
            382        311.000       2504.233       0.889530       0.869730
            383        393.333       2530.667       0.865481       0.869730
            384        453.000       2331.033       0.837286       0.869730
            385        391.333       2356.533       0.857586       0.869730
            386        426.000       2522.067       0.855499       0.869730
            387        365.333       2570.800       0.875573       0.869730
            388        214.333       2483.233       0.920546       0.869730
            389         24.667       2079.533       0.988277       0.869730
            390        174.000       1866.267       0.914717       0.869730
            391        249.333       1932.400       0.885718       0.869730
            392        316.667       2180.000       0.873164       0.869730
            393        238.333       2402.167       0.909739       0.869730
            394        459.333       2353.067       0.836676       0.869730
            395        543.667       2384.967       0.814362       0.869730
            396        492.333       2503.767       0.835675       0.869730
            397        341.000       2635.567       0.885438       0.869730
            398        361.000       2751.900       0.884031       0.869730
            399        370.333       2626.633       0.876431       0.869730
            400        372.667       2468.067       0.868813       0.869730
            401        461.667       2224.167       0.828110       0.869730
            402        322.667       2084.400       0.865950       0.869730
            403        160.000       2135.667       0.930303       0.869730
            404         49.000       2311.767       0.979244       0.869730
            405        363.000       2408.700       0.869033       0.869730
            406        588.333       2414.167       0.804052       0.869730
            407        497.000       2268.300       0.820273       0.869730
            408        335.333       2347.800       0.875022       0.869730
            409        267.333       2282.267       0.895147       0.869730
            410        335.000       2046.500       0.859332       0.869730
            411        494.333       1550.567       0.758260       0.869730
            412        846.000       1126.733       0.571153       0.498009
            413       1056.333        951.367       0.473859       0.498009
            414       1130.333        927.633       0.450752       0.498009
            415        945.333        795.133       0.456851       0.498009
            416        956.333        625.033       0.395249       0.385182
            417       1006.333        383.033       0.275689       0.385182
            418       1114.667        357.200       0.242685       0.385182
            419       1073.333        443.000       0.292152       0.385182
            420        887.333        640.267       0.419132       0.385182
            421        712.000        745.133       0.511369       0.498009
            422        718.667        671.467       0.483023       0.498009
            423        871.667        586.833       0.402354       0.498009
            424        836.000        624.067       0.427423       0.498009
            425        793.333        733.000       0.480236       0.498009
            426        712.333        800.433       0.529119       0.498009
            427        831.000        663.233       0.443862       0.498009
            428        996.667        578.000       0.367062       0.385182
            429       1018.333        513.167       0.335075       0.385182
            430       1175.000        646.500       0.354927       0.385182
            431       1300.000        840.667       0.392713       0.385182
            432       1452.000       1038.133       0.416899       0.385182
            433       1448.000       1150.867       0.442834       0.385182
            434       1378.333       1069.167       0.436840       0.385182
            435       1365.333        930.467       0.405291       0.385182
            436       1312.000        770.133       0.369877       0.385182
            437       1210.333        741.300       0.379836       0.385182
            438       1199.667        667.700       0.357562       0.385182
            439       1205.333        727.800       0.376487       0.385182
            440       1213.000        811.033       0.400702       0.385182
            441       1122.333        844.100       0.429254       0.385182
            442       1050.667        815.267       0.436922       0.385182
            443        900.667        757.933       0.456972       0.385182
            444        827.000        653.633       0.441455       0.385182
            445        918.333        482.500       0.344438       0.385182
            446       1056.000        465.067       0.305750       0.385182
            447       1267.333        649.933       0.338990       0.385182
            448       1197.000        759.633       0.388235       0.385182
            449       1173.667        673.967       0.364773       0.385182
            450       1178.000        694.867       0.371018       0.385182
            451       1119.667        913.367       0.449263       0.498009
            452        997.333       1003.267       0.501483       0.498009
            453        673.667        858.300       0.560260       0.498009
            454        487.667        730.567       0.599694       0.498009
            455        457.667        847.233       0.649271       0.498009
            456        577.667        980.900       0.629360       0.498009
            457        872.667        948.400       0.520794       0.498009
            458       1037.333       1062.600       0.506016       0.498009
            459       1120.000       1138.000       0.503986       0.498009
            460       1110.333       1190.300       0.517379       0.498009
            461       1143.000       1131.033       0.497369       0.498009
            462       1089.000       1101.433       0.502838       0.498009
            463        937.667       1076.567       0.534480       0.498009
            464        922.333        844.100       0.477856       0.498009
            465        823.667        753.300       0.477689       0.498009
            466        930.333        739.633       0.442903       0.385182
            467        933.333        741.667       0.442786       0.385182
            468       1030.333        699.300       0.404305       0.385182
            469        970.667        690.933       0.415824       0.385182
            470        899.333        719.400       0.444422       0.385182
            471       1002.000        701.133       0.411673       0.385182
            472       1162.000        730.467       0.385987       0.385182
            473       1226.667        742.000       0.376905       0.385182
            474       1064.667        793.200       0.426941       0.385182
            475        843.667        789.300       0.483353       0.498009
            476        719.000        868.433       0.547068       0.498009
            477        737.667        788.567       0.516675       0.498009
            478        849.000        730.767       0.462579       0.498009
            479       1060.000        580.333       0.353790       0.385182
            480       1274.667        613.533       0.324930       0.385182
            481       1334.333        698.567       0.343631       0.385182
            482       1163.000        893.033       0.434348       0.385182
            483       1039.667       1053.700       0.503352       0.498009
            484       1060.667       1085.933       0.505885       0.498009
            485        924.667       1051.867       0.532178       0.498009
            486        823.000        997.033       0.547810       0.498009
            487        737.333        963.600       0.566513       0.498009
            488       1087.000        944.633       0.464963       0.498009
            489       1206.333        866.700       0.418083       0.385182
            490       1147.333        775.600       0.403342       0.385182
            491       1031.333        719.200       0.410846       0.385182
            492       1000.667        798.267       0.443744       0.385182
            493       1118.333        990.833       0.469775       0.498009
            494       1207.333       1122.600       0.481816       0.498009
            495       1331.667       1198.500       0.473684       0.498009
            496       1396.333       1070.033       0.433850       0.385182
            497       1342.667        948.067       0.413870       0.385182
            498       1360.333        819.633       0.375984       0.385182
            499       1550.333        797.967       0.339806       0.385182
            500       1351.667        900.500       0.399837       0.385182
            501       1118.333        842.167       0.429567       0.385182
            502        873.667        717.300       0.450858       0.385182
            503        964.000        503.267       0.342996       0.385182
            504        985.333        640.467       0.393939       0.385182
            505        864.333        926.233       0.517285       0.498009
            506        783.667       1043.967       0.571212       0.498009
            507        724.333        954.567       0.568567       0.498009
            508        737.667        987.900       0.572508       0.498009
            509        858.667       1089.800       0.559312       0.498009
            510       1058.000       1234.867       0.538569       0.498009
            511       1258.333       1137.167       0.474710       0.498009
            512       1269.333       1059.400       0.454925       0.498009
            513       1079.333       1116.067       0.508366       0.498009
            514        860.667       1281.267       0.598182       0.498009
            515        776.667       1422.667       0.646863       0.498009
            516        800.333       1187.967       0.597479       0.498009
            517        920.667        888.933       0.491232       0.498009
            518       1135.333        621.133       0.353627       0.385182
            519       1430.333        617.300       0.301470       0.385182
            520       1463.333        811.000       0.356588       0.385182
            521       1380.333        895.300       0.393429       0.385182
            522       1342.333        881.100       0.396279       0.385182
            523       1373.333        712.333       0.341537       0.385182
            524       1434.667        781.200       0.352548       0.385182
            525       1292.000        729.800       0.360965       0.385182
            526       1257.333        744.600       0.371940       0.385182
            527       1160.667        908.267       0.439002       0.385182
            528       1287.000       1080.300       0.456343       0.498009
            529       1264.667       1177.533       0.482161       0.498009
            530       1153.333        985.667       0.460807       0.498009
            531        968.000        934.867       0.491294       0.498009
            532       1020.667        915.267       0.472778       0.498009
            533       1208.333        965.500       0.444146       0.498009
            534       1330.000       1167.333       0.467432       0.498009
            535       1267.000       1373.967       0.520251       0.498009
            536       1161.667       1442.500       0.553920       0.498009
            537       1103.333       1301.000       0.541106       0.498009
            538       1127.333        961.933       0.460417       0.498009
            539       1261.667        724.833       0.364880       0.385182
            540       1268.667        768.800       0.377331       0.385182
            541       1242.667        875.400       0.413301       0.385182
            542       1249.000        995.100       0.443429       0.385182
            543       1354.000        827.600       0.379355       0.385182
            544       1181.000        942.233       0.443773       0.385182
            545        987.000       1112.967       0.529993       0.498009
            546        889.333       1232.067       0.580780       0.498009
            547        996.333       1186.033       0.543462       0.498009
            548       1049.667        974.367       0.481399       0.498009
            549       1046.333        997.033       0.487937       0.498009
            550       1042.333       1032.100       0.497533       0.498009
            551       1020.667       1215.933       0.543653       0.498009
            552        963.000       1170.033       0.548530       0.498009
            553       1057.333        967.933       0.477929       0.498009
            554       1098.667        635.467       0.366446       0.385182
            555       1108.000        557.200       0.334614       0.385182
            556       1077.000        492.633       0.313852       0.385182
            557       1194.000        573.600       0.324508       0.385182
            558       1251.333        692.200       0.356155       0.385182
            559       1113.333        885.000       0.442869       0.385182
            560        945.667       1030.433       0.521448       0.498009
            561       1012.333       1082.433       0.516732       0.498009
            562       1294.333       1036.900       0.444786       0.498009
            563       1311.000        988.233       0.429810       0.385182
            564       1135.000        799.833       0.413386       0.385182
            565       1121.333        569.200       0.336698       0.385182
            566       1262.333        512.100       0.288599       0.385182
            567       1352.667        508.400       0.273177       0.385182
            568       1088.000        582.533       0.348711       0.385182
            569       1027.667        529.900       0.340210       0.385182
            570       1093.000        586.367       0.349159       0.385182
            571       1178.000        719.867       0.379303       0.385182
            572       1144.333        806.233       0.413333       0.385182
            573       1148.333       1014.167       0.468979       0.498009
            574       1120.000       1191.000       0.515361       0.498009
            575       1106.667       1458.000       0.568495       0.498009
            576       1273.333       1301.667       0.505502       0.498009
            577       1339.000       1083.433       0.447250       0.498009
            578       1282.000        852.800       0.399475       0.385182
            579       1053.000        727.033       0.408438       0.385182
            580       1101.667        638.833       0.367040       0.385182
            581       1254.667        654.200       0.342716       0.385182
            582       1314.333        892.567       0.404444       0.385182
            583       1276.333       1125.367       0.468571       0.498009
            584       1194.333       1190.233       0.499140       0.498009
            585       1238.000       1139.533       0.479292       0.498009
            586       1143.000       1069.033       0.483281       0.498009
            587       1083.333       1077.333       0.498612       0.498009
            588        957.000        941.300       0.495865       0.498009
            589        913.000        890.033       0.493631       0.498009
            590        882.667        832.067       0.485246       0.498009
            591        986.667        853.000       0.463671       0.498009
            592       1163.333        723.667       0.383501       0.385182
            593       1255.333        583.133       0.317185       0.385182
            594       1180.667        766.267       0.393576       0.385182
            595       1206.000        987.067       0.450085       0.385182
            596       1226.667        988.333       0.446200       0.385182
            597       1022.000        733.800       0.417929       0.385182
            598        731.667        664.833       0.476071       0.385182
            599        794.000        668.600       0.457131       0.385182
            600       1075.333        652.133       0.377508       0.385182
            601       1145.667        651.100       0.362373       0.385182
            602        985.667        771.433       0.439038       0.385182
            603        954.667        794.200       0.454123       0.385182
            604        891.333        709.533       0.443218       0.385182
            605        885.333        652.133       0.424161       0.385182
            606        953.333        706.333       0.425587       0.385182
            607       1135.667        746.767       0.396703       0.385182
            608       1213.333        921.000       0.431516       0.385182
            609       1135.333       1097.133       0.491444       0.498009
            610       1136.000       1172.400       0.507884       0.498009
            611       1156.667       1083.333       0.483631       0.498009
            612       1136.000        959.733       0.457946       0.498009
            613       1001.000        869.900       0.464963       0.498009
            614        916.333        770.033       0.456623       0.498009
            615        990.000        698.667       0.413739       0.498009
            616       1072.667        752.400       0.412259       0.498009
            617       1035.000        829.833       0.444991       0.498009
            618        861.667        863.833       0.500628       0.498009
            619        986.333        910.700       0.480065       0.498009
            620       1066.333        855.033       0.445013       0.498009
            621       1063.000        774.700       0.421560       0.385182
            622        903.667        641.633       0.415216       0.385182
            623        995.667        473.100       0.322107       0.385182
            624       1283.333        404.000       0.239431       0.385182
            625       1458.000        314.867       0.177603       0.385182
            626       1368.000        493.200       0.264990       0.385182
            627       1295.333        758.133       0.369197       0.385182
            628       1198.333        934.167       0.438062       0.385182
            629       1212.000        964.800       0.443219       0.385182
            630       1344.000       1019.933       0.431456       0.385182
            631       1502.333       1024.433       0.405433       0.385182
            632       1636.000       1000.400       0.379457       0.385182
            633       1583.333        898.333       0.361988       0.385182
            634       1451.333        997.867       0.407426       0.385182
            635       1317.667       1030.900       0.438949       0.385182
            636       1211.667        916.833       0.430742       0.385182
            637       1283.333        749.000       0.368542       0.385182
            638       1291.667        729.833       0.361036       0.385182
            639       1173.000        810.033       0.408482       0.385182
            640       1162.667        828.067       0.415961       0.385182
            641       1283.667        786.633       0.379961       0.385182
            642       1217.333        734.600       0.376345       0.385182
            643       1059.667        753.700       0.415636       0.385182
            644       1031.667        728.167       0.413770       0.385182
            645       1045.667        695.767       0.399537       0.385182
            646       1129.667        771.367       0.405762       0.385182
            647       1147.333        856.600       0.427459       0.385182
            648       1286.333        940.367       0.422314       0.385182
            649       1381.333        941.867       0.405418       0.385182
            650       1250.333        911.967       0.421758       0.385182
            651       1165.667        836.100       0.417681       0.385182
            652       1130.667        868.267       0.434365       0.385182
            653       1242.667        795.067       0.390172       0.385182
            654       1528.667        776.133       0.336747       0.385182
            655       1727.333        841.267       0.327520       0.385182
            656       1672.667        879.400       0.344583       0.385182
            657       1493.667        926.300       0.382774       0.385182
            658       1248.333        675.167       0.351009       0.385182
            659       1022.333        607.767       0.372840       0.385182
            660        924.667        555.867       0.375450       0.385182
            661        917.333        637.933       0.410176       0.385182
            662       1135.333        776.467       0.406144       0.385182
            663       1276.667        946.667       0.425787       0.385182
            664       1310.333        907.967       0.409307       0.385182
            665       1262.333        798.100       0.387346       0.385182
            666       1157.667        566.900       0.328720       0.385182
            667       1189.333        527.067       0.307077       0.385182
            668       1175.333        601.133       0.338387       0.385182
            669       1119.667        710.033       0.388060       0.385182
            670       1090.667        855.267       0.439515       0.385182
            671       1069.333        675.067       0.386991       0.385182
            672       1110.667        541.267       0.327656       0.385182
            673       1207.333        426.933       0.261238       0.385182
            674       1296.333        517.700       0.285386       0.385182
            675       1176.333        638.700       0.351894       0.385182
            676       1004.333        861.900       0.461839       0.498009
            677       1036.000       1045.067       0.502178       0.498009
            678       1144.000       1014.600       0.470027       0.498009
            679       1145.000        777.833       0.404525       0.385182
            680       1072.000        598.467       0.358263       0.385182
            681       1108.667        664.467       0.374742       0.385182
            682       1249.000        819.100       0.396064       0.385182
            683       1121.667        759.167       0.403633       0.385182
            684        882.667        627.400       0.415478       0.385182
            685        609.333        513.400       0.457277       0.385182
            686        753.667        673.633       0.471963       0.385182
            687        939.000        874.433       0.482198       0.385182
            688       1098.000        915.533       0.454690       0.385182
            689       1162.333        816.767       0.412696       0.385182
            690       1242.667        604.400       0.327222       0.385182
            691       1338.000        591.200       0.306448       0.385182
            692       1208.000        739.200       0.379622       0.385182
            693       1048.333        817.167       0.438042       0.385182
            694       1069.333        652.733       0.379041       0.385182
            695       1089.000        506.433       0.317427       0.385182
            696       1134.333        414.900       0.267810       0.385182
            697        938.667        523.133       0.357869       0.385182
            698        860.667        619.933       0.418704       0.385182
            699        842.333        713.433       0.458573       0.385182
            700        951.667        626.167       0.396852       0.385182
            701       1113.667        474.300       0.298684       0.385182
            702       1172.333        528.433       0.310703       0.385182
            703       1213.333        925.000       0.432580       0.385182
            704       1298.333       1092.833       0.457029       0.498009
            705       1254.667       1150.533       0.478352       0.498009
            706       1143.000       1082.367       0.486377       0.498009
            707        931.667       1136.167       0.549448       0.498009
            708       1044.000       1127.600       0.519248       0.498009
            709        971.333       1129.200       0.537578       0.498009
            710        908.333       1011.500       0.526869       0.498009
            711        856.667        965.000       0.529735       0.498009
            712       1012.333        776.767       0.434166       0.385182
            713       1166.333        820.033       0.412831       0.385182
            714       1137.333        730.267       0.391019       0.385182
            715       1079.667        567.367       0.344478       0.385182
            716       1027.000        479.300       0.318197       0.385182
            717       1101.667        537.500       0.327911       0.385182
            718       1222.000        721.467       0.371227       0.385182
            719       1449.667        818.700       0.360920       0.385182
            720       1589.667        968.367       0.378559       0.385182
            721       1498.000       1099.533       0.423299       0.385182
            722       1145.333       1083.800       0.486198       0.498009
            723        864.333        907.900       0.512291       0.498009
            724        907.000        723.967       0.443888       0.498009
            725       1062.333        904.433       0.459858       0.498009
            726       1118.667       1015.133       0.475740       0.498009
            727       1092.667       1046.733       0.489265       0.498009
            728       1100.667        795.267       0.419459       0.385182
            729       1106.000        700.733       0.387845       0.385182
            730       1069.667        775.033       0.420141       0.385182
            731        871.333        815.533       0.483460       0.498009
            732        869.333        897.733       0.508036       0.498009
            733        906.667       1138.000       0.556570       0.498009
            734       1239.000       1249.433       0.502096       0.498009
            735       1481.333       1213.867       0.450381       0.498009
            736       1399.000        976.767       0.411137       0.498009
            737       1194.333        960.233       0.445674       0.498009
            738       1066.333       1088.367       0.505113       0.498009
            739       1260.000       1177.333       0.483042       0.498009
            740       1335.667       1283.100       0.489963       0.498009
            741       1153.667       1310.633       0.531848       0.498009
            742        965.667       1122.100       0.537464       0.498009
            743        930.667        896.933       0.490771       0.498009
            744       1143.000        773.367       0.403559       0.385182
            745       1402.333        870.433       0.382984       0.385182
            746       1453.000        855.367       0.370551       0.385182
            747       1388.000        842.533       0.377727       0.385182
            748       1288.333        653.833       0.336652       0.385182
            749       1421.333        597.867       0.296091       0.385182
            750       1506.333        697.700       0.316556       0.385182
            751       1234.667        817.200       0.398271       0.385182
            752        979.000        863.433       0.468637       0.385182
            753       1063.000        525.367       0.330759       0.385182
            754       1391.333        300.533       0.177634       0.049815
            755       1700.667        181.600       0.096479       0.049815
            756       1827.000        239.633       0.115953       0.049815
            757       1963.000        215.700       0.099004       0.049815
            758       1918.000        111.533       0.054955       0.049815
            759       1705.000         42.833       0.024507       0.049815
            760       1629.333         65.067       0.038401       0.049815
            761       1778.000        107.867       0.057197       0.049815
            762       1875.667         86.433       0.044051       0.049815
            763       1761.333         52.533       0.028962       0.049815
            764       1588.667         26.133       0.016184       0.049815
            765       1501.333         52.867       0.034015       0.049815
            766       1651.667        135.500       0.075818       0.049815
            767       1814.667        190.200       0.094869       0.049815
            768       2061.333        165.533       0.074335       0.049815
            769       2315.000         14.500       0.006225       0.049815
            770       2415.000       -125.500      -0.054815       0.049815
            771       2299.667       -190.300      -0.090217       0.049815
            772       1953.000        -99.300      -0.053569       0.049815
            773       1735.667         52.100       0.029143       0.049815
            774       1689.000        157.767       0.085429       0.049815
            775       1644.667        170.200       0.093781       0.049815
            776       1720.333        118.967       0.064680       0.049815
            777       1670.000        119.333       0.066692       0.049815
            778       1619.333         40.067       0.024145       0.049815
            779       1470.667        -26.067      -0.018044       0.049815
            780       1807.333       -115.067      -0.067996       0.049815
            781       1954.333        -70.433      -0.037387       0.049815
            782       2059.333         35.067       0.016743       0.049815
            783       1713.000         63.033       0.035491       0.049815
            784       1729.000         78.100       0.043218       0.049815
            785       1843.333        -39.000      -0.021615       0.049815
            786       1763.667         -5.033      -0.002862       0.049815
            787       1592.333         92.100       0.054677       0.049815
            788       1407.000        175.300       0.110788       0.049815
            789       1771.333         72.533       0.039338       0.049815
            790       2168.333         -5.833      -0.002697       0.049815
            791       2172.667        -21.600      -0.010042       0.049815
            792       1816.667         76.333       0.040324       0.049815
            793       1607.333         32.933       0.020078       0.049815
            794       1605.000         74.167       0.044169       0.049815
            795       1582.000         29.467       0.018286       0.049815
            796       1452.000         98.800       0.063709       0.049815
            797       1378.667        290.133       0.173857       0.049815
            798       1560.333        485.633       0.237361       0.049815
            799       1730.667        414.933       0.193388       0.049815
            800       1901.333        134.867       0.066234       0.049815
