# Supplementary material for: The role of auxiliary domains in modulating CHD4 activity suggests mechanistic commonality between enzyme families
Source: Nat Commun. 2022 Dec 6;13:7524. doi: 10.1038/s41467-022-35002-0 (PMC9726900; doi:10.1038/s41467-022-35002-0)
Supplement: Supplementary file 6 — source data [file 41467_2022_35002_MOESM6_ESM.zip › smFRET_Source_data/figure_7A/A/CHD4(1-1230) 10uM ATP 200ms/4_PATH (5).dat]

              1       2812.658       3355.392       0.543996       0.655974
              2       2761.658       4850.826       0.637220       0.655974
              3       3150.991       4772.892       0.602343       0.655974
              4       3483.991       4697.259       0.574149       0.655974
              5       3400.658       5322.926       0.610176       0.655974
              6       3088.991       5770.759       0.651346       0.655974
              7       2702.658       5667.059       0.677091       0.655974
              8       2703.991       5418.592       0.667102       0.655974
              9       2822.324       5526.092       0.661933       0.655974
             10       3003.991       5614.926       0.651465       0.655974
             11       2896.658       5737.659       0.664518       0.655974
             12       2882.991       5765.692       0.666655       0.655974
             13       2762.658       5742.726       0.675187       0.655974
             14       2820.658       5630.259       0.666231       0.655974
             15       2688.324       5472.492       0.670581       0.655974
             16       2803.991       5283.592       0.653297       0.655974
             17       2925.658       5346.092       0.646307       0.655974
             18       3123.324       5669.992       0.644807       0.655974
             19       3228.658       6132.126       0.655087       0.655974
             20       3120.991       6277.892       0.667940       0.655974
             21       2895.324       5931.459       0.671984       0.655974
             22       2813.991       5642.259       0.667229       0.655974
             23       2922.658       5478.059       0.652094       0.655974
             24       2818.658       5470.459       0.659957       0.655974
             25       2525.658       5124.092       0.669838       0.655974
             26       2403.658       5019.626       0.676200       0.655974
             27       2560.991       5115.559       0.666388       0.655974
             28       2443.324       5507.992       0.692714       0.655974
             29       2407.658       5349.559       0.689623       0.655974
             30       2483.324       5482.992       0.688272       0.655974
             31       2793.324       5693.326       0.670857       0.655974
             32       2789.658       5880.026       0.678228       0.655974
             33       2655.324       5671.126       0.681098       0.655974
             34       2702.324       5483.759       0.669888       0.655974
             35       2753.658       5536.959       0.667859       0.655974
             36       2746.991       5642.959       0.672586       0.655974
             37       2600.658       5713.592       0.687205       0.655974
             38       2678.658       5871.459       0.686711       0.655974
             39       2854.658       5944.859       0.675589       0.655974
             40       3133.324       5728.326       0.646417       0.655974
             41       3497.324       4746.592       0.575769       0.655974
             42       3931.658       3702.492       0.484991       0.430164
             43       4275.658       2669.426       0.384362       0.360301
             44       4094.991       2417.826       0.371241       0.360301
             45       3898.658       2139.126       0.354290       0.360301
             46       4158.658       2092.459       0.334734       0.360301
             47       4578.324       2221.159       0.326666       0.360301
             48       5464.658       2344.526       0.300227       0.360301
             49       5374.991       2793.826       0.342011       0.360301
             50       5237.324       2800.592       0.348423       0.360301
             51       4699.658       3018.359       0.391080       0.360301
             52       4363.658       3284.292       0.429434       0.430164
             53       4164.324       3628.226       0.465602       0.430164
             54       4156.991       3767.959       0.475455       0.430164
             55       4209.324       3399.726       0.446800       0.430164
             56       4388.324       3328.159       0.431305       0.430164
             57       4541.658       3362.159       0.425384       0.430164
             58       4853.991       3607.259       0.426327       0.430164
             59       4847.324       3564.259       0.423732       0.430164
             60       4354.324       3853.559       0.469495       0.430164
             61       4050.991       3723.559       0.478942       0.430164
             62       4184.658       3514.526       0.456480       0.430164
             63       4414.658       2833.526       0.390929       0.430164
             64       4241.324       2638.859       0.383545       0.430164
             65       3958.658       2654.126       0.401363       0.430164
             66       3813.658       2994.292       0.439823       0.430164
             67       3918.658       3325.459       0.459057       0.430164
             68       4082.324       3677.426       0.473910       0.430164
             69       4606.658       3595.326       0.438348       0.430164
             70       4864.324       3195.559       0.396477       0.430164
             71       4730.324       2484.626       0.344372       0.360301
             72       4186.324       1865.359       0.308238       0.360301
             73       4104.658       2023.526       0.330200       0.360301
             74       4000.658       2647.259       0.398209       0.430164
             75       3942.991       3474.026       0.468386       0.430164
             76       3944.991       3688.159       0.483177       0.430164
             77       4111.658       3439.492       0.455492       0.430164
             78       4494.991       3217.492       0.417180       0.430164
             79       4376.324       2771.026       0.387700       0.430164
             80       3930.658       2635.259       0.401354       0.430164
             81       3742.324       2542.426       0.404539       0.430164
             82       4156.658       2302.992       0.356520       0.360301
             83       4667.991       2381.192       0.337797       0.360301
             84       4601.324       2820.526       0.380030       0.360301
             85       4414.991       3451.826       0.438783       0.430164
             86       4426.324       3530.026       0.443674       0.430164
             87       4150.324       2916.959       0.412741       0.430164
             88       4066.324       2540.692       0.384545       0.360301
             89       4160.991       2552.559       0.380210       0.360301
             90       4694.324       2972.559       0.387714       0.360301
             91       4586.991       3201.959       0.411090       0.360301
             92       4542.658       3113.726       0.406684       0.360301
             93       4470.991       2873.559       0.391250       0.360301
             94       4778.324       3053.826       0.389909       0.360301
             95       4778.991       2723.759       0.363035       0.360301
             96       4979.658       2315.692       0.317420       0.360301
             97       5053.658       1899.626       0.273198       0.360301
             98       5260.658       2077.926       0.283151       0.360301
             99       5305.991       2411.726       0.312492       0.360301
            100       4864.991       2820.826       0.367017       0.360301
            101       4341.324       3042.192       0.412025       0.430164
            102       3575.324       3068.126       0.461827       0.430164
            103       3658.324       2712.492       0.425768       0.430164
            104       3942.324       2549.092       0.392687       0.430164
            105       4404.658       2776.526       0.386639       0.430164
            106       4526.991       3292.959       0.421097       0.430164
            107       4518.658       3696.792       0.449980       0.430164
            108       4684.991       3615.492       0.435576       0.430164
            109       4995.324       3383.126       0.403789       0.430164
            110       5135.324       2809.792       0.353650       0.360301
            111       4978.991       2462.759       0.330938       0.360301
            112       4537.324       2352.592       0.341454       0.360301
            113       4248.658       2492.126       0.369709       0.360301
            114       3930.991       2912.226       0.425564       0.430164
            115       3585.658       3197.092       0.471356       0.430164
            116       3384.324       3589.559       0.514714       0.430164
            117       3516.324       3292.359       0.483553       0.430164
            118       4168.324       2858.159       0.406769       0.430164
            119       4610.658       2989.592       0.393354       0.430164
            120       4758.324       3504.492       0.424128       0.430164
            121       4627.991       3659.192       0.441548       0.430164
            122       4667.658       3403.559       0.421691       0.430164
            123       4751.658       3428.492       0.419123       0.430164
            124       4532.658       3573.392       0.440830       0.430164
            125       4615.991       3263.059       0.414144       0.430164
            126       4451.324       2676.526       0.375503       0.360301
            127       4424.991       2356.159       0.347457       0.360301
            128       4214.324       2365.559       0.359514       0.360301
            129       4315.991       2752.059       0.389366       0.360301
            130       4382.324       2942.759       0.401737       0.360301
            131       4002.324       2996.759       0.428164       0.360301
            132       4174.658       2749.859       0.397119       0.360301
            133       4580.324       2558.292       0.358374       0.360301
            134       5166.991       2384.626       0.315777       0.360301
            135       4953.324       2463.992       0.332195       0.360301
            136       4726.991       2615.626       0.356225       0.360301
            137       4582.991       2860.692       0.384311       0.360301
            138       4739.324       2773.726       0.369188       0.360301
            139       4564.991       2873.159       0.386273       0.360301
            140       4535.991       2774.726       0.379542       0.360301
            141       4367.991       2573.192       0.370714       0.360301
            142       4260.658       2551.259       0.374529       0.360301
            143       4140.658       2897.259       0.411664       0.430164
            144       4407.991       3314.859       0.429227       0.430164
            145       4690.991       3346.892       0.416390       0.430164
            146       4608.324       3119.159       0.403645       0.430164
            147       4384.658       2934.526       0.400936       0.430164
            148       4059.658       3103.359       0.433247       0.430164
            149       4188.324       3507.492       0.455766       0.430164
            150       3942.658       3798.392       0.490682       0.430164
            151       3803.991       3895.592       0.505948       0.430164
            152       3896.324       3730.692       0.489142       0.430164
            153       4177.658       3716.559       0.470795       0.430164
            154       4626.991       3534.959       0.433102       0.430164
            155       4530.658       3395.592       0.428398       0.430164
            156       4457.991       2899.526       0.394090       0.430164
            157       4588.658       2452.126       0.348275       0.360301
            158       4348.324       2420.159       0.357563       0.360301
            159       4079.324       2684.059       0.396852       0.430164
            160       3960.324       2990.959       0.430274       0.430164
            161       4312.324       2932.426       0.404766       0.430164
            162       4718.658       3139.126       0.399493       0.430164
            163       4526.658       3142.326       0.409745       0.430164
            164       4487.658       3079.559       0.406961       0.430164
            165       4258.991       2802.759       0.396893       0.430164
            166       4005.324       2674.459       0.400381       0.430164
            167       3696.324       2922.692       0.441560       0.430164
            168       3991.991       3063.126       0.434171       0.430164
            169       4721.991       2786.792       0.371138       0.360301
            170       5226.324       2531.359       0.326303       0.360301
            171       5373.658       2401.292       0.308850       0.360301
            172       4852.324       2946.092       0.377781       0.360301
            173       4250.991       3056.559       0.418274       0.430164
            174       3886.324       3217.692       0.452940       0.430164
            175       3959.991       3382.659       0.460686       0.430164
            176       3929.658       3731.692       0.487080       0.430164
            177       3579.324       3492.059       0.493830       0.430164
            178       3477.991       2859.192       0.451177       0.430164
            179       3729.991       2227.326       0.373881       0.360301
            180       4028.991       2049.426       0.337164       0.360301
            181       4088.991       1993.759       0.327773       0.360301
            182       3925.991       2168.059       0.355767       0.360301
            183       3989.658       2702.026       0.403789       0.430164
            184       4085.991       3151.726       0.435459       0.430164
            185       4412.658       3308.059       0.428465       0.430164
            186       4289.324       3579.059       0.454866       0.430164
            187       4252.658       3643.059       0.461397       0.430164
            188       4339.658       3407.026       0.439804       0.430164
            189       4557.658       2651.226       0.367772       0.360301
            190       4414.991       2492.159       0.360809       0.360301
            191       4436.991       2159.959       0.327418       0.360301
            192       4193.324       1945.659       0.316935       0.360301
            193       4205.991       2210.726       0.344526       0.360301
            194       4031.658       3056.492       0.431212       0.430164
            195       4150.658       3672.259       0.469423       0.430164
            196       4261.324       3411.192       0.444599       0.430164
            197       4385.324       3140.792       0.417319       0.430164
            198       4378.658       2928.792       0.400795       0.430164
            199       4499.324       2717.392       0.376541       0.430164
            200       4217.324       2550.259       0.376834       0.430164
            201       4262.991       2809.692       0.397260       0.430164
            202       4160.324       3100.959       0.427054       0.430164
            203       4266.324       3078.692       0.419154       0.430164
            204       4440.658       2901.592       0.395191       0.430164
            205       4348.658       2866.126       0.397257       0.430164
            206       4420.324       2929.626       0.398591       0.430164
            207       4409.324       2576.059       0.368778       0.360301
            208       4674.324       2349.226       0.334478       0.360301
            209       4639.324       2499.392       0.350118       0.360301
            210       4538.324       2978.159       0.396217       0.430164
            211       4438.991       3096.092       0.410890       0.430164
            212       4132.658       3008.392       0.421281       0.430164
            213       4187.658       2764.892       0.397680       0.430164
            214       4110.324       2824.292       0.407274       0.430164
            215       4433.991       2960.259       0.400346       0.430164
            216       4445.991       3567.059       0.445156       0.430164
            217       4479.324       3562.392       0.442989       0.430164
            218       4124.658       3331.859       0.446839       0.430164
            219       3970.658       2695.259       0.404334       0.430164
            220       3999.324       2447.392       0.379634       0.360301
            221       4174.658       2169.859       0.342005       0.360301
            222       3838.658       2630.459       0.406618       0.430164
            223       3760.991       2870.892       0.432892       0.430164
            224       3805.658       3238.092       0.459711       0.430164
            225       4172.324       2949.426       0.414143       0.430164
            226       4233.991       2851.926       0.402478       0.430164
            227       4210.324       3101.626       0.424186       0.430164
            228       4427.991       3250.192       0.423302       0.430164
            229       4273.991       3483.259       0.449033       0.430164
            230       4080.991       3230.226       0.441818       0.430164
            231       3573.658       3259.292       0.476996       0.430164
            232       3628.658       3273.459       0.474269       0.430164
            233       3890.991       3219.559       0.452786       0.430164
            234       4059.324       3104.726       0.433376       0.430164
            235       3820.991       3152.892       0.452100       0.430164
            236       3506.324       3400.692       0.492353       0.430164
            237       3502.324       3549.759       0.503363       0.430164
            238       3854.991       3464.159       0.473301       0.430164
            239       4296.324       3492.692       0.448412       0.430164
            240       4312.991       3167.359       0.423424       0.430164
            241       4053.991       2900.592       0.417076       0.430164
            242       4184.991       2712.159       0.393229       0.430164
            243       4404.991       2862.159       0.393849       0.430164
            244       4419.658       2996.359       0.404039       0.430164
            245       4076.324       2937.692       0.418832       0.430164
            246       3923.324       2914.326       0.426217       0.430164
            247       3950.991       3190.226       0.446734       0.430164
            248       4053.324       3527.659       0.465330       0.430164
            249       4149.658       3578.692       0.463060       0.430164
            250       4154.991       3371.492       0.447951       0.430164
            251       4105.324       3194.459       0.437610       0.430164
            252       4113.658       3107.626       0.430343       0.430164
            253       4708.658       2979.792       0.387567       0.360301
            254       5263.991       2806.926       0.347783       0.360301
            255       5297.658       2868.559       0.351271       0.360301
            256       5028.324       2999.826       0.373663       0.360301
            257       4815.658       3026.759       0.385947       0.360301
            258       5047.324       2816.592       0.358167       0.360301
            259       5101.658       2415.159       0.321301       0.360301
            260       4967.658       2355.226       0.321625       0.360301
            261       4810.658       2305.926       0.324021       0.360301
            262       4659.324       2256.392       0.326270       0.360301
            263       4508.658       2212.792       0.329214       0.360301
            264       4352.991       2398.026       0.355210       0.360301
            265       4376.658       2895.659       0.398176       0.360301
            266       4536.658       2837.659       0.384803       0.360301
            267       4681.991       2584.792       0.355700       0.360301
            268       4494.658       2434.192       0.351313       0.360301
            269       4183.324       2743.326       0.396054       0.360301
            270       3912.658       2678.059       0.406338       0.360301
            271       4141.658       2390.826       0.365990       0.360301
            272       4642.991       2308.026       0.332041       0.360301
            273       4859.324       2465.059       0.336555       0.360301
            274       4648.991       2820.426       0.377596       0.360301
            275       4406.324       2826.692       0.390804       0.360301
            276       4502.324       2975.426       0.397904       0.430164
            277       4424.991       2932.826       0.398600       0.430164
            278       4288.991       2842.092       0.398550       0.430164
            279       3975.324       3182.459       0.444615       0.430164
            280       4374.658       3502.859       0.444665       0.430164
            281       4533.658       3741.292       0.452123       0.430164
            282       4745.658       3386.759       0.416452       0.430164
            283       4514.658       2929.526       0.393532       0.430164
            284       4169.991       2668.992       0.390262       0.430164
            285       3850.991       2661.892       0.408712       0.430164
            286       3743.324       2739.659       0.422592       0.430164
            287       4040.324       2727.626       0.403021       0.430164
            288       3962.324       2684.092       0.403840       0.430164
            289       3851.324       2726.859       0.414531       0.430164
            290       3632.658       2836.726       0.438485       0.430164
            291       3743.991       3042.926       0.448352       0.430164
            292       3982.324       3009.426       0.430425       0.430164
            293       4254.658       2611.526       0.380346       0.360301
            294       4317.991       2387.192       0.356022       0.360301
            295       4071.324       2226.192       0.353503       0.360301
            296       3900.324       2488.959       0.389552       0.360301
            297       3948.991       2602.426       0.397231       0.360301
            298       4097.324       2263.259       0.355826       0.360301
            299       4485.324       1644.126       0.268234       0.360301
            300       4969.658        702.692       0.123880       0.108737
            301       5328.991        472.092       0.081380       0.108737
            302       5322.658        671.392       0.112010       0.108737
            303       5256.324        848.692       0.139016       0.108737
            304       5224.991        929.826       0.151073       0.108737
            305       4996.324        811.692       0.139754       0.108737
            306       5046.324        972.359       0.161557       0.108737
            307       5354.658       1054.526       0.164534       0.108737
            308       6218.991        974.759       0.135501       0.108737
            309       6508.324        898.826       0.121346       0.108737
            310       6348.658        624.792       0.089596       0.108737
            311       5781.991        423.126       0.068190       0.108737
            312       5397.324        305.259       0.053530       0.108737
            313       5114.991        380.492       0.069237       0.108737
            314       5143.658        364.292       0.066139       0.108737
            315       5592.658        264.726       0.045195       0.108737
            316       5495.324        467.126       0.078345       0.108737
            317       5260.991        768.226       0.127417       0.108737
            318       5173.324        867.326       0.143581       0.108737
            319       5546.658        851.992       0.133152       0.108737
            320       5751.658        757.492       0.116373       0.108737
            321       5732.991        683.026       0.106456       0.108737
            322       5752.324        526.426       0.083842       0.108737
            323       5984.658        403.192       0.063119       0.108737
            324       5988.324        329.826       0.052203       0.108737
            325       5704.991        235.159       0.039588       0.108737
            326       5399.658        351.692       0.061150       0.108737
            327       4953.324        380.659       0.071365       0.108737
            328       4680.991        491.559       0.095032       0.108737
            329       4535.991        539.392       0.106276       0.108737
            330       4764.324        898.892       0.158725       0.108737
            331       4808.991        882.426       0.155045       0.108737
            332       5099.324        757.392       0.129320       0.108737
            333       5474.324        772.226       0.123624       0.108737
