# Supplementary material for: The role of auxiliary domains in modulating CHD4 activity suggests mechanistic commonality between enzyme families
Source: Nat Commun. 2022 Dec 6;13:7524. doi: 10.1038/s41467-022-35002-0 (PMC9726900; doi:10.1038/s41467-022-35002-0)
Supplement: Supplementary file 6 — source data [file 41467_2022_35002_MOESM6_ESM.zip › smFRET_Source_data/figure_7A/A/CHD4(1-1230) 10uM ATP 200ms/3_PATH (5).dat]

              1        333.000       1629.174       0.830290       0.857362
              2        447.333       2292.741       0.836744       0.857362
              3        542.333       1995.574       0.786307       0.857362
              4        539.000       2048.574       0.791697       0.857362
              5        437.000       2073.107       0.825904       0.857362
              6        383.000       1879.507       0.830719       0.857362
              7        376.000       1643.207       0.813788       0.857362
              8        319.333       1753.874       0.845971       0.857362
              9        337.000       1938.107       0.851875       0.857362
             10        305.000       2153.307       0.875931       0.857362
             11        289.667       2049.174       0.876149       0.857362
             12        283.333       2045.474       0.878335       0.857362
             13        299.667       1907.174       0.864210       0.857362
             14        338.000       1841.674       0.844931       0.857362
             15        310.667       1911.074       0.860170       0.857362
             16        311.333       1756.674       0.849452       0.857362
             17        300.000       1994.141       0.869232       0.857362
             18        274.333       2118.374       0.885346       0.857362
             19        254.000       2149.741       0.894331       0.857362
             20        237.333       1757.074       0.881001       0.857362
             21        272.000       1545.941       0.850380       0.857362
             22        227.000       1888.441       0.892694       0.857362
             23        189.667       2137.841       0.918511       0.857362
             24        151.000       2227.041       0.936502       0.857362
             25        224.667       2174.674       0.906363       0.857362
             26        325.667       2304.574       0.876184       0.857362
             27        351.000       2141.041       0.859152       0.857362
             28        303.667       1877.774       0.860795       0.857362
             29        228.333       1728.307       0.883303       0.857362
             30        238.667       2005.607       0.893655       0.857362
             31        264.333       2128.374       0.889525       0.857362
             32        338.667       2027.607       0.856878       0.857362
             33        355.667       1896.241       0.842060       0.857362
             34        316.333       1837.507       0.853131       0.857362
             35        229.333       1812.541       0.887685       0.857362
             36        192.000       1994.274       0.912179       0.857362
             37        244.667       2276.674       0.902962       0.857362
             38        375.667       2509.574       0.869797       0.857362
             39        372.333       2438.907       0.867556       0.857362
             40        300.333       2136.774       0.876766       0.857362
             41        204.667       1937.341       0.904451       0.857362
             42        274.333       1774.707       0.866116       0.857362
             43        371.000       1790.374       0.828350       0.857362
             44        440.333       1693.107       0.793604       0.857362
             45        375.333       1706.941       0.819748       0.857362
             46        314.000       2002.407       0.864445       0.857362
             47        310.333       2164.107       0.874584       0.857362
             48        313.333       1950.807       0.861610       0.857362
             49        332.667       1640.541       0.831408       0.857362
             50        289.667       1714.174       0.855444       0.857362
             51        278.000       1904.674       0.872633       0.857362
             52        315.000       1923.974       0.859311       0.857362
             53        261.667       1886.974       0.878218       0.857362
             54        269.000       1837.574       0.872305       0.857362
             55        287.000       2054.441       0.877426       0.857362
             56        316.000       2022.207       0.864854       0.857362
             57        281.000       2053.041       0.879608       0.857362
             58        262.000       1785.941       0.872067       0.857362
             59        282.667       1664.541       0.854835       0.857362
             60        307.667       1779.707       0.852606       0.857362
             61        181.333       1898.674       0.912821       0.857362
             62        116.000       1986.541       0.944829       0.857362
             63        258.333       1655.974       0.865051       0.857362
             64        388.667       1560.274       0.800575       0.857362
             65        486.667       1861.807       0.792773       0.857362
             66        447.667       2150.374       0.827691       0.857362
             67        348.333       2240.307       0.865438       0.857362
             68        263.667       1831.441       0.874151       0.857362
             69        209.000       1484.241       0.876568       0.857362
             70        313.667       1316.107       0.807540       0.857362
             71        434.667       1502.674       0.775637       0.857362
             72        477.333       1821.407       0.792350       0.857362
             73        527.667       2219.707       0.807938       0.857362
             74        503.333       2401.807       0.826744       0.857362
             75        363.667       2461.107       0.871258       0.857362
             76        207.667       2206.707       0.913987       0.857362
             77        170.667       1991.407       0.921063       0.857362
             78        269.333       1839.207       0.872266       0.857362
             79        359.333       1712.541       0.826566       0.857362
             80        312.333       1935.241       0.861035       0.857362
             81        313.000       2151.507       0.872997       0.857362
             82        344.667       2380.007       0.873502       0.857362
             83        508.667       2216.941       0.813375       0.857362
             84        689.333       1604.541       0.699489       0.857362
             85        940.667        996.741       0.514471       0.464738
             86       1049.667        578.174       0.355178       0.393566
             87       1001.333        552.341       0.355506       0.393566
             88        833.000        687.507       0.452157       0.393566
             89        845.667        394.241       0.317960       0.293156
             90       1129.667        239.174       0.174727       0.184991
             91       1166.000        269.874       0.187951       0.184991
             92       1091.667        497.974       0.313262       0.293156
             93        933.333        722.807       0.436441       0.393566
             94        935.667        637.241       0.405136       0.393566
             95       1164.667        590.007       0.336249       0.293156
             96       1424.000        668.074       0.319336       0.293156
             97       1475.333        721.607       0.328460       0.293156
             98       1269.000        710.907       0.359061       0.393566
             99        954.000        561.074       0.370328       0.393566
            100        917.667        605.707       0.397609       0.393566
            101        901.333        435.007       0.325521       0.293156
            102        944.667        326.674       0.256952       0.293156
            103        867.000        163.107       0.158340       0.184991
            104        857.000        202.441       0.191083       0.184991
            105        766.000        263.207       0.255738       0.184991
            106        877.667        221.707       0.201667       0.184991
            107        913.667        276.441       0.232282       0.184991
            108        976.667        287.807       0.227610       0.184991
            109        934.000        424.741       0.312599       0.293156
            110        905.333        469.274       0.341388       0.293156
            111        821.000        586.707       0.416782       0.393566
            112        664.667        585.341       0.468270       0.464738
            113        683.667        578.774       0.458456       0.464738
            114        772.333        618.241       0.444594       0.464738
            115        866.333        499.841       0.365869       0.393566
            116        793.667        528.441       0.399696       0.393566
            117        893.667        336.107       0.273308       0.293156
            118       1170.667        328.741       0.219247       0.184991
            119       1293.333        262.474       0.168706       0.184991
            120       1242.667        256.541       0.171118       0.184991
            121       1027.000        356.774       0.257827       0.293156
            122        912.333        370.241       0.288670       0.293156
            123        752.333        330.241       0.305051       0.293156
            124        713.667        241.107       0.252528       0.293156
            125        789.333        329.207       0.294319       0.293156
            126        846.000        327.541       0.279105       0.293156
            127        856.333        270.841       0.240283       0.184991
            128        770.333        140.107       0.153890       0.184991
            129        710.667        244.407       0.255904       0.293156
            130        709.667        596.841       0.456822       0.393566
            131        798.333        651.974       0.449542       0.393566
            132        847.000        643.107       0.431585       0.393566
            133        945.667        391.907       0.292999       0.293156
            134        877.000        352.441       0.286667       0.293156
            135        819.000        269.907       0.247870       0.293156
            136        761.333        362.674       0.322662       0.293156
            137        875.000        353.641       0.287831       0.293156
            138        856.000        464.207       0.351617       0.393566
            139        845.000        526.641       0.383949       0.393566
            140        740.000        623.807       0.457401       0.464738
            141        690.333        576.441       0.455046       0.464738
            142        552.000        453.941       0.451260       0.464738
            143        567.667        505.041       0.470809       0.464738
            144        674.000        598.407       0.470295       0.464738
            145        781.333        618.674       0.441908       0.464738
            146        897.000        496.107       0.356116       0.393566
            147        964.000        351.407       0.267147       0.293156
            148       1057.333        195.074       0.155759       0.184991
            149        904.000        119.074       0.116388       0.184991
            150        862.333        127.241       0.128581       0.184991
            151        790.000        265.807       0.251757       0.293156
            152        824.333        635.707       0.435404       0.393566
            153        876.333        788.174       0.473518       0.393566
            154        942.000        694.607       0.424419       0.393566
            155        951.333        446.007       0.319183       0.293156
            156        838.333        382.641       0.313390       0.293156
            157        777.333        495.741       0.389404       0.393566
            158        855.667        618.907       0.419719       0.393566
            159       1105.667        681.574       0.381355       0.393566
            160       1248.333        511.307       0.290575       0.293156
            161       1136.667        325.141       0.222424       0.293156
            162        921.333        309.007       0.251156       0.293156
            163        861.333        545.341       0.387681       0.393566
            164        952.333        749.574       0.440432       0.393566
            165        877.667        616.707       0.412686       0.393566
            166        771.667        319.974       0.293113       0.293156
            167        994.667        -13.993      -0.014268       0.184991
            168       1117.333        233.407       0.172800       0.184991
            169       1214.333        397.707       0.246710       0.293156
            170       1128.000        629.674       0.358243       0.293156
            171       1328.000        378.007       0.221574       0.184991
            172       1445.667        344.574       0.192474       0.184991
            173       1370.333        355.441       0.205960       0.184991
            174       1220.000        514.141       0.296482       0.293156
            175       1114.333        647.041       0.367350       0.393566
            176       1098.667        835.941       0.432098       0.393566
            177       1016.667        735.474       0.419757       0.393566
            178        983.333        658.807       0.401188       0.393566
            179        976.333        599.841       0.380568       0.393566
            180       1111.333        590.674       0.347046       0.393566
            181       1078.333        558.974       0.341398       0.393566
            182        988.667        655.607       0.398721       0.393566
            183        960.333        655.774       0.405774       0.393566
            184       1074.000        650.407       0.377177       0.393566
            185       1154.667        302.007       0.207327       0.184991
            186        986.333        225.174       0.185863       0.184991
            187        881.000        264.041       0.230595       0.184991
            188        726.333        330.174       0.312515       0.293156
            189        707.333        396.407       0.359149       0.293156
            190        725.667        350.907       0.325948       0.293156
            191        813.333        383.807       0.320603       0.293156
            192        823.667        262.441       0.241634       0.293156
            193        716.667        245.474       0.255133       0.293156
            194        636.000        289.874       0.313081       0.293156
            195        766.667        650.807       0.459132       0.464738
            196        779.667        756.174       0.492352       0.464738
            197        790.333        701.441       0.470206       0.464738
            198        667.333        497.741       0.427218       0.393566
            199        695.667        443.574       0.389359       0.393566
            200        841.333        442.674       0.344760       0.393566
            201        910.333        348.774       0.277001       0.293156
            202        888.333        252.641       0.221425       0.293156
            203        844.000        308.741       0.267832       0.293156
            204        862.000        581.607       0.402885       0.393566
            205        992.667        778.207       0.439448       0.393566
            206        923.000        718.507       0.437712       0.393566
            207        842.667        519.874       0.381548       0.393566
            208        786.667        495.141       0.386283       0.393566
            209        880.667        622.741       0.414220       0.393566
            210       1071.333        852.007       0.442983       0.464738
            211       1112.000       1115.941       0.500884       0.464738
            212       1096.667       1090.474       0.498584       0.464738
            213        909.667        966.507       0.515148       0.464738
            214        865.333        727.274       0.456656       0.464738
            215        923.667        590.441       0.389960       0.393566
            216        982.667        600.874       0.379450       0.393566
            217        996.667        695.141       0.410886       0.393566
            218        920.000        846.474       0.479188       0.464738
            219       1008.333        809.307       0.445252       0.464738
            220       1214.333        838.707       0.408520       0.393566
            221       1226.333        636.507       0.341686       0.293156
            222       1170.000        525.141       0.309792       0.293156
            223        947.333        443.074       0.318665       0.293156
            224        935.667        557.241       0.373259       0.393566
            225       1062.667        599.874       0.360818       0.393566
            226       1108.000        525.007       0.321497       0.293156
            227       1282.667        622.541       0.326757       0.293156
            228       1327.333        636.407       0.324079       0.293156
            229       1476.667        520.807       0.260733       0.293156
            230       1499.333        314.207       0.173256       0.184991
            231       1305.667        336.574       0.204948       0.184991
            232       1134.000        478.741       0.296849       0.293156
            233        946.000        685.874       0.420298       0.393566
            234       1050.667        795.074       0.430761       0.393566
            235       1043.667        679.441       0.394311       0.393566
            236       1082.000        569.274       0.344748       0.393566
            237       1152.667        413.207       0.263883       0.293156
            238       1268.667        287.274       0.184630       0.184991
            239       1250.667        270.407       0.177774       0.184991
            240       1131.000        248.374       0.180063       0.184991
            241       1083.333        348.141       0.243204       0.293156
            242       1054.000        419.074       0.284489       0.293156
            243       1015.667        457.241       0.310434       0.293156
            244       1013.000        485.841       0.324144       0.293156
            245       1069.000        413.907       0.279119       0.293156
            246       1172.667        587.207       0.333664       0.293156
            247       1141.667        559.974       0.329079       0.293156
            248       1053.333        407.141       0.278773       0.293156
            249       1150.333        404.107       0.259970       0.293156
            250       1243.000        426.174       0.255320       0.293156
            251       1206.000        487.874       0.288023       0.293156
            252        948.000        414.674       0.304309       0.293156
            253        938.667        464.941       0.331247       0.293156
            254       1182.667        708.874       0.374760       0.393566
            255       1428.333        800.641       0.359197       0.393566
            256       1448.667        925.607       0.389849       0.393566
            257       1328.667        809.941       0.378723       0.393566
            258       1169.667        755.841       0.392541       0.393566
            259       1056.000        707.874       0.401318       0.393566
            260       1038.000        805.341       0.436892       0.393566
            261       1097.667        668.374       0.378459       0.393566
            262       1150.000        679.141       0.371289       0.393566
            263       1185.333        743.941       0.385607       0.393566
            264       1188.667        692.274       0.368047       0.393566
            265       1183.333        596.474       0.335134       0.293156
            266       1199.333        437.541       0.267303       0.293156
            267       1010.000        508.474       0.334859       0.293156
            268        819.000        338.574       0.292486       0.293156
            269        766.333        152.174       0.165675       0.184991
            270        892.667        149.541       0.143485       0.184991
            271       1061.333        265.341       0.200004       0.184991
            272       1039.667        607.507       0.368818       0.393566
            273       1032.667        577.874       0.358807       0.393566
            274        929.333        585.874       0.386663       0.393566
            275        979.333        515.541       0.344872       0.393566
            276       1173.667        747.107       0.388962       0.393566
            277       1372.667        895.874       0.394912       0.393566
            278       1539.333        815.207       0.346228       0.393566
            279       1500.000        655.807       0.304205       0.293156
            280       1370.333        422.441       0.235635       0.184991
            281       1248.000        316.674       0.202390       0.184991
            282       1271.667        268.974       0.174586       0.184991
            283       1384.333        440.374       0.241340       0.184991
            284       1471.333        508.341       0.256780       0.293156
            285       1394.667        544.007       0.280608       0.293156
            286       1176.333        510.841       0.302779       0.293156
            287        933.333        538.474       0.365859       0.393566
            288        823.333        524.807       0.389282       0.393566
            289        795.333        549.274       0.408501       0.393566
            290        894.000        576.741       0.392143       0.393566
            291        915.333        604.607       0.397784       0.393566
            292        981.333        725.674       0.425115       0.393566
            293        960.000        652.474       0.404642       0.393566
            294       1028.667        520.274       0.335890       0.293156
            295       1104.667        391.007       0.261426       0.293156
            296       1189.667        312.841       0.208212       0.184991
            297       1119.667        377.174       0.251980       0.184991
            298       1056.667        292.474       0.216785       0.184991
            299        937.333        334.407       0.262952       0.293156
            300        979.333        395.874       0.287865       0.293156
            301       1164.333        486.041       0.294503       0.293156
            302       1270.667        919.741       0.419895       0.393566
            303       1260.333        985.107       0.438714       0.393566
            304       1138.333        935.307       0.451046       0.393566
            305       1109.333        370.541       0.250387       0.293156
            306       1066.667        183.141       0.146535       0.184991
            307        990.667        212.741       0.176782       0.184991
            308        970.000        432.474       0.308365       0.293156
            309        979.000        698.574       0.416419       0.393566
            310        952.333        960.907       0.502241       0.464738
            311        870.667       1129.074       0.564610       0.464738
            312        821.333       1105.341       0.573704       0.464738
            313        841.667        828.974       0.496201       0.464738
            314       1004.667        596.007       0.372348       0.393566
            315       1032.000        414.607       0.286607       0.293156
            316       1124.333        407.041       0.265801       0.293156
            317       1041.667        406.307       0.280604       0.293156
            318       1134.333        498.707       0.305386       0.293156
            319       1147.667        479.374       0.294629       0.293156
            320       1267.000        542.107       0.299655       0.293156
            321       1192.333        376.907       0.240185       0.293156
            322       1108.667        324.941       0.226659       0.293156
            323        995.667        376.574       0.274423       0.293156
            324       1091.000        499.041       0.313854       0.293156
            325       1147.667        609.041       0.346694       0.393566
            326       1192.333        694.907       0.368213       0.393566
            327       1111.667        805.974       0.420295       0.393566
            328       1126.667        804.141       0.416479       0.393566
            329       1038.667        603.941       0.367672       0.393566
            330        925.667        452.241       0.328208       0.293156
            331        797.333        314.407       0.282806       0.293156
            332        739.000        252.907       0.254971       0.293156
            333        812.000        273.274       0.251802       0.293156
            334        848.333        429.974       0.336362       0.293156
            335        914.667        554.674       0.377499       0.393566
            336        902.000        539.941       0.374454       0.393566
            337        893.333        466.141       0.342883       0.393566
            338        899.667        378.507       0.296131       0.293156
            339        938.667        351.274       0.272318       0.293156
            340       1036.000        578.874       0.358464       0.393566
            341       1088.667        691.941       0.388598       0.393566
            342       1137.333        735.407       0.392690       0.393566
            343       1137.667        562.707       0.330932       0.293156
            344       1171.333        470.007       0.286356       0.293156
            345       1227.333        546.741       0.308184       0.293156
            346       1213.333        631.141       0.342179       0.293156
            347       1155.333        628.941       0.352491       0.293156
            348       1117.333        460.741       0.291964       0.293156
            349       1010.333        362.441       0.264021       0.293156
            350        957.667        384.041       0.286233       0.293156
            351        954.000        420.741       0.306051       0.293156
            352        907.000        331.441       0.267627       0.293156
            353        824.000        374.407       0.312421       0.293156
            354        780.667        352.741       0.311221       0.293156
            355        981.667        451.307       0.314945       0.293156
            356        983.667        613.441       0.384095       0.393566
            357        961.667        740.974       0.435191       0.393566
            358       1056.667        695.141       0.396813       0.393566
            359       1243.667        556.441       0.309115       0.293156
            360       1397.000        364.774       0.207049       0.184991
            361       1355.333        436.607       0.243651       0.293156
            362       1277.667        410.374       0.243107       0.293156
            363       1014.667        502.674       0.331286       0.293156
            364        919.667        422.841       0.314963       0.293156
            365       1067.667        241.374       0.184390       0.184991
            366       1226.000        162.874       0.117271       0.184991
            367       1185.000         75.641       0.060002       0.184991
            368       1019.333        129.541       0.112754       0.184991
            369       1032.333        120.574       0.104583       0.184991
            370       1167.333        339.741       0.225431       0.184991
            371       1258.000        732.007       0.367842       0.393566
            372       1252.667        915.207       0.422168       0.393566
            373       1231.000        883.041       0.417703       0.393566
            374       1252.333        526.241       0.295878       0.293156
            375       1330.333        370.774       0.217960       0.184991
            376       1243.000        231.174       0.156816       0.184991
            377       1160.667        381.074       0.247171       0.293156
            378       1083.667        569.441       0.344467       0.293156
            379       1156.000        575.541       0.332386       0.293156
            380       1254.667        436.007       0.257890       0.293156
            381       1324.333        292.041       0.180676       0.184991
            382       1335.667        411.574       0.235557       0.184991
            383       1171.667        542.641       0.316536       0.293156
            384       1046.333        675.174       0.392199       0.393566
            385        950.667        648.741       0.405613       0.393566
            386        887.333        592.407       0.400345       0.393566
            387        888.333        505.307       0.362581       0.393566
            388        903.667        424.441       0.319583       0.293156
            389       1097.333        443.074       0.287634       0.293156
            390       1147.000        571.441       0.332534       0.293156
            391       1126.000        775.541       0.407849       0.393566
            392        948.667        745.274       0.439965       0.393566
            393        896.667        727.141       0.447800       0.393566
            394        843.000        512.841       0.378246       0.393566
            395        955.000        430.641       0.310788       0.293156
            396       1028.333        448.307       0.303599       0.293156
            397       1090.333        702.441       0.391818       0.393566
            398        994.333        841.707       0.458436       0.393566
            399        949.333        788.541       0.453739       0.393566
            400        906.333        642.507       0.414831       0.393566
            401        863.000        602.507       0.411125       0.393566
            402        724.000        497.741       0.407403       0.393566
            403        706.000        437.207       0.382439       0.393566
            404        732.333        398.241       0.352246       0.393566
            405        825.667        471.574       0.363521       0.393566
            406       1034.333        448.707       0.302559       0.293156
            407       1252.000        478.274       0.276415       0.293156
            408       1244.667        413.341       0.249300       0.293156
            409       1092.667        462.207       0.297264       0.293156
            410       1018.333        606.641       0.373323       0.393566
            411       1129.000        600.907       0.347364       0.393566
            412       1313.667        521.441       0.284147       0.293156
            413       1346.667        266.807       0.165362       0.184991
            414       1334.000        246.407       0.155914       0.184991
            415       1237.000        273.774       0.181214       0.184991
            416       1151.000        303.041       0.208413       0.184991
            417       1020.333        298.107       0.226106       0.184991
            418        945.000        432.974       0.314211       0.293156
            419       1002.333        426.241       0.298368       0.293156
            420       1058.000        355.007       0.251242       0.293156
            421       1026.000        334.541       0.245888       0.293156
            422        972.000        555.607       0.363711       0.393566
            423        997.000        667.774       0.401120       0.393566
            424        957.000        636.441       0.399413       0.393566
            425        910.667        554.074       0.378274       0.393566
            426        940.667        597.407       0.388413       0.393566
            427       1056.000        662.541       0.385525       0.393566
            428        997.667        676.041       0.403918       0.393566
            429        849.000        606.241       0.416591       0.393566
            430        802.333        504.907       0.386239       0.393566
            431        988.667        535.274       0.351243       0.393566
            432       1102.000        688.607       0.384566       0.393566
            433       1009.000        764.241       0.430985       0.393566
            434        987.333        643.407       0.394549       0.393566
            435        993.667        408.774       0.291473       0.293156
            436       1080.667        234.407       0.178246       0.184991
            437       1052.667        209.541       0.166011       0.184991
            438       1069.667        365.174       0.254505       0.293156
            439       1215.333        539.941       0.307610       0.293156
            440       1311.000        540.707       0.292005       0.293156
            441       1277.667        506.374       0.283835       0.293156
            442       1203.000        466.841       0.279572       0.293156
            443       1091.000        507.041       0.317289       0.293156
            444       1106.333        519.507       0.319532       0.293156
            445       1024.667        617.007       0.375840       0.393566
            446       1125.000        736.307       0.395586       0.393566
            447       1197.000        874.107       0.422048       0.393566
            448       1100.667        796.741       0.419910       0.393566
            449       1019.333        832.207       0.449467       0.393566
            450        996.667        810.474       0.448484       0.393566
            451       1131.000        854.707       0.430430       0.393566
            452       1095.333        798.274       0.421563       0.393566
            453        982.333        676.574       0.407843       0.393566
            454       1017.000        502.107       0.330528       0.293156
            455       1108.333        480.641       0.302485       0.293156
            456       1123.000        448.507       0.285399       0.293156
            457       1146.667        461.807       0.287109       0.293156
            458       1086.333        400.507       0.269368       0.293156
            459       1105.667        425.907       0.278085       0.293156
            460       1035.333        593.274       0.364283       0.393566
            461       1058.667        828.607       0.439050       0.393566
            462       1136.667        998.474       0.467639       0.393566
            463       1255.000        791.974       0.386900       0.393566
            464       1288.000        549.007       0.298860       0.293156
            465       1304.667        455.341       0.258715       0.293156
            466       1302.333        539.907       0.293071       0.293156
            467       1258.000        507.007       0.287255       0.293156
            468       1091.000        443.374       0.288961       0.293156
            469        887.667        323.374       0.267022       0.293156
            470        875.667        196.574       0.183330       0.184991
            471        984.333        225.707       0.186529       0.184991
            472       1055.667        441.241       0.294768       0.293156
            473       1037.667        509.374       0.329257       0.293156
            474       1023.333        449.474       0.305182       0.293156
            475       1069.667        424.841       0.284268       0.293156
            476       1161.000        471.374       0.288766       0.293156
            477       1319.667        480.174       0.266787       0.293156
            478       1297.667        447.041       0.256227       0.293156
            479       1231.667        505.307       0.290912       0.293156
            480       1156.000        640.207       0.356422       0.293156
            481       1262.333        695.241       0.355154       0.293156
            482       1418.000        692.341       0.328071       0.293156
            483       1419.667        657.507       0.316539       0.293156
            484       1387.667        571.041       0.291540       0.293156
            485       1225.333        495.607       0.287986       0.293156
            486       1165.000        347.974       0.229993       0.184991
            487       1021.667        305.307       0.230078       0.184991
            488        942.333        270.907       0.223292       0.184991
            489        936.667        241.807       0.205187       0.184991
            490       1193.667        262.441       0.180234       0.184991
            491       1334.000        413.074       0.236438       0.184991
            492       1196.000        495.874       0.293092       0.293156
            493        910.000        375.141       0.291906       0.293156
            494        758.333        356.641       0.319865       0.293156
            495        818.000        310.674       0.275256       0.293156
            496        925.333        415.607       0.309937       0.293156
            497       1210.667        537.407       0.307428       0.293156
            498       1321.667        709.974       0.349458       0.393566
            499       1388.333        835.641       0.375742       0.393566
            500       1389.667        650.174       0.318738       0.293156
            501       1453.000        557.507       0.277297       0.293156
            502       1392.667        511.207       0.268509       0.293156
            503       1200.667        493.407       0.291255       0.293156
            504        980.000        376.807       0.277716       0.293156
            505        870.333        295.441       0.253429       0.293156
            506        874.000        403.074       0.315623       0.293156
            507       1095.333        461.607       0.296484       0.293156
            508       1079.333        599.207       0.356981       0.393566
            509        937.000        683.107       0.421643       0.393566
            510        813.333        782.141       0.490225       0.464738
            511        909.000        777.907       0.461144       0.464738
            512        956.333        575.507       0.375697       0.393566
            513        885.333        528.274       0.373706       0.393566
            514        884.000        319.741       0.265623       0.293156
            515        922.333        214.907       0.188973       0.184991
            516        943.000        309.174       0.246910       0.293156
            517        946.667        504.474       0.347640       0.293156
            518       1098.333        593.641       0.350857       0.293156
            519       1134.000        376.074       0.249043       0.293156
            520       1116.667        310.474       0.217550       0.293156
            521       1088.333        434.307       0.285233       0.293156
            522       1080.667        665.741       0.381206       0.393566
            523        965.000        651.641       0.403083       0.393566
            524        767.667        470.707       0.380101       0.393566
            525        677.667        320.707       0.321230       0.393566
            526        724.667        450.007       0.383091       0.393566
            527        738.667        561.274       0.431769       0.393566
            528        808.000        595.341       0.424231       0.393566
            529        863.333        468.474       0.351758       0.393566
            530        859.000        315.241       0.268463       0.293156
            531        769.000        186.241       0.194967       0.184991
            532        823.000        184.841       0.183403       0.184991
            533        816.000        401.874       0.329980       0.293156
            534        962.667        523.207       0.352121       0.293156
            535       1032.667        478.207       0.316510       0.293156
            536       1306.667        489.807       0.272649       0.293156
            537       1378.667        457.941       0.249341       0.293156
            538       1345.333        370.607       0.215979       0.184991
            539       1092.000        278.941       0.203467       0.184991
            540        949.333        205.874       0.178214       0.184991
            541        812.667        233.207       0.222978       0.184991
            542        811.333        150.674       0.156625       0.184991
            543        923.333        237.807       0.204805       0.184991
            544       1107.667        355.374       0.242901       0.184991
            545       1111.000        335.707       0.232049       0.184991
            546        903.667        326.774       0.265575       0.293156
            547        709.667        319.507       0.310450       0.293156
            548        800.333        397.441       0.331816       0.293156
            549        975.333        351.274       0.264791       0.293156
            550       1094.333        457.041       0.294604       0.293156
            551       1160.000        528.807       0.313125       0.293156
            552       1119.333        705.541       0.386624       0.393566
            553        992.667        655.874       0.397851       0.393566
            554        834.333        672.707       0.446376       0.393566
            555        877.333        553.407       0.386798       0.393566
            556       1000.667        501.074       0.333662       0.393566
            557       1030.667        497.074       0.325365       0.393566
            558        951.333        695.674       0.422387       0.393566
            559        943.667        741.107       0.439885       0.393566
            560       1104.000        606.407       0.354540       0.393566
            561       1156.000        375.207       0.245040       0.293156
            562       1121.333        160.007       0.124875       0.184991
            563       1080.333        109.774       0.092239       0.184991
            564       1133.667        298.107       0.208208       0.184991
            565       1234.667        762.007       0.381638       0.393566
            566       1353.333       1139.474       0.457105       0.393566
            567       1571.667       1016.641       0.392782       0.393566
            568       1630.333        728.774       0.308919       0.293156
            569       1533.333        674.141       0.305390       0.293156
            570       1311.667        857.307       0.395259       0.393566
            571       1117.667        972.374       0.465242       0.464738
            572        989.333        958.541       0.492096       0.464738
            573        953.000        823.841       0.463655       0.464738
            574       1044.000        762.741       0.422164       0.393566
            575       1088.667        768.274       0.413731       0.393566
            576       1216.667        802.474       0.397433       0.393566
            577       1095.667        897.907       0.450401       0.464738
            578       1036.667        919.807       0.470135       0.464738
            579        860.667        879.407       0.505385       0.464738
            580        872.667        679.874       0.437911       0.393566
            581        998.667        375.274       0.273137       0.293156
            582       1180.667        266.074       0.183913       0.184991
            583       1437.333        260.074       0.153218       0.184991
            584       1403.333        435.807       0.236962       0.184991
            585       1342.000        580.274       0.301869       0.293156
            586       1322.000        587.274       0.307590       0.293156
            587       1404.667        573.341       0.289858       0.293156
            588       1396.333        329.174       0.190769       0.184991
            589       1204.667        359.007       0.229592       0.184991
            590       1123.333        420.141       0.272205       0.293156
            591        992.667        740.207       0.427156       0.393566
            592        921.667        739.307       0.445105       0.393566
            593        888.333        672.307       0.430789       0.393566
            594        953.000        566.507       0.372823       0.393566
            595       1038.333        614.974       0.371966       0.393566
            596        946.000        453.541       0.324064       0.293156
            597        872.667        319.874       0.268229       0.293156
            598        837.667        200.374       0.193031       0.184991
            599        865.667        203.241       0.190139       0.184991
            600        850.000        359.474       0.297215       0.293156
            601        819.000        516.907       0.386934       0.393566
            602        865.333        712.607       0.451606       0.393566
            603        868.000        731.007       0.457163       0.393566
            604        996.000        706.541       0.414992       0.393566
            605       1105.667        633.241       0.364160       0.393566
            606       1186.333        433.507       0.267623       0.293156
            607       1260.000        461.141       0.267927       0.293156
            608       1302.667        530.541       0.289406       0.293156
            609       1392.667        616.541       0.306858       0.293156
            610       1203.667        613.774       0.337713       0.293156
            611       1045.000        643.641       0.381159       0.393566
            612        946.667        725.807       0.433972       0.393566
            613        920.000        732.807       0.443371       0.393566
            614        891.000        608.041       0.405620       0.393566
            615        885.000        521.307       0.370692       0.393566
            616       1008.333        358.307       0.262181       0.293156
            617       1056.000        509.207       0.325329       0.293156
            618       1050.333        699.774       0.399846       0.393566
            619       1071.667        789.307       0.424137       0.393566
            620        962.000        622.607       0.392910       0.393566
            621        979.000        361.907       0.269897       0.293156
            622       1040.333        151.774       0.127316       0.184991
            623       1054.000        141.074       0.118046       0.184991
            624        954.000        415.074       0.303179       0.293156
            625        802.333        713.907       0.470840       0.393566
            626        799.333        630.207       0.440846       0.393566
            627        839.333        403.207       0.324502       0.293156
            628        784.333        219.374       0.218564       0.184991
            629        840.667        313.074       0.271356       0.184991
            630        996.000        320.874       0.243663       0.184991
            631       1225.667        355.241       0.224707       0.184991
            632       1312.333        215.907       0.141278       0.184991
            633       1234.667        113.341       0.084080       0.184991
            634       1114.667        329.007       0.227896       0.184991
            635       1099.333        487.541       0.307233       0.293156
            636       1160.000        561.807       0.326289       0.293156
            637       1201.333        363.007       0.232051       0.293156
            638       1097.000        371.107       0.252779       0.293156
            639        919.000        549.574       0.374223       0.393566
            640        763.333        739.141       0.491949       0.464738
            641        943.667        672.441       0.416087       0.393566
            642       1135.333        500.607       0.306006       0.293156
            643       1382.000        453.607       0.247116       0.293156
            644       1469.000        589.241       0.286284       0.293156
            645       1421.333        457.674       0.243572       0.293156
            646       1289.000        136.241       0.095591       0.184991
            647       1392.000         63.607       0.043698       0.184991
            648       1589.667        135.174       0.078369       0.184991
            649       1727.333        294.074       0.145480       0.184991
            650       1632.000        274.607       0.144029       0.184991
            651       1291.333        340.674       0.208745       0.184991
            652       1022.667        500.874       0.328757       0.293156
            653        968.667        463.941       0.323844       0.293156
            654        985.667        372.241       0.274128       0.293156
            655       1044.333        127.374       0.108708       0.184991
            656        859.667        284.507       0.248657       0.293156
            657       1028.333        521.641       0.336548       0.293156
            658       1140.333        665.774       0.368624       0.293156
            659       1306.333        532.507       0.289589       0.293156
            660       1327.000        216.441       0.140233       0.184991
            661       1328.333        154.641       0.104277       0.184991
            662       1237.333         67.741       0.051906       0.184991
            663       1323.000        158.507       0.106991       0.184991
            664       1264.333        198.374       0.135621       0.184991
            665       1244.667        429.341       0.256475       0.293156
            666       1102.333        612.241       0.357080       0.393566
            667       1002.000        734.941       0.423124       0.393566
            668        893.667        619.441       0.409383       0.393566
            669        972.000        609.274       0.385306       0.393566
            670       1047.000        637.774       0.378552       0.393566
            671       1136.000        711.207       0.385018       0.393566
            672       1041.667        606.974       0.368166       0.393566
            673       1056.667        513.141       0.326881       0.393566
            674       1020.333        670.441       0.396529       0.393566
            675       1098.667        820.274       0.427462       0.393566
            676       1317.333        629.741       0.323429       0.293156
            677       1332.333        317.907       0.192643       0.184991
            678       1163.667        214.774       0.155809       0.184991
            679        979.333        283.541       0.224520       0.184991
            680       1066.333        245.841       0.187354       0.184991
            681       1131.333        207.341       0.154885       0.184991
            682       1040.667        203.407       0.163501       0.184991
            683        954.667        285.674       0.230319       0.184991
            684        874.333        423.707       0.326421       0.293156
            685        875.333        568.274       0.393649       0.393566
            686        903.000        532.174       0.370808       0.393566
            687        878.000        465.674       0.346568       0.393566
            688        842.667        496.541       0.370772       0.393566
            689        782.333        556.241       0.415547       0.393566
            690        765.000        419.974       0.354416       0.393566
            691        848.667        280.607       0.248485       0.293156
            692        907.000        180.774       0.166187       0.184991
            693       1080.000        179.807       0.142726       0.184991
            694       1113.333        179.474       0.138825       0.184991
            695       1135.000        240.974       0.175130       0.184991
            696        945.667        327.241       0.257081       0.293156
            697        906.667        410.474       0.311640       0.293156
            698        961.000        618.374       0.391531       0.393566
            699       1056.333        614.841       0.367909       0.393566
            700       1068.667        581.607       0.352431       0.393566
            701       1058.333        425.974       0.286985       0.293156
            702       1182.000        441.274       0.271842       0.293156
            703       1247.667        483.707       0.279378       0.293156
            704       1268.667        534.274       0.296335       0.293156
            705       1423.667        539.107       0.274666       0.293156
            706       1401.667        518.307       0.269955       0.293156
            707       1330.000        517.141       0.279968       0.293156
            708       1197.333        530.741       0.307128       0.293156
            709       1063.667        484.774       0.313072       0.293156
            710        853.667        370.441       0.302621       0.293156
            711        680.667        321.407       0.320742       0.293156
            712        874.667        371.341       0.298024       0.293156
            713       1009.000        506.574       0.334246       0.293156
            714       1034.667        510.341       0.330316       0.293156
            715        942.667        510.874       0.351469       0.393566
            716        914.000        534.741       0.369107       0.393566
            717        907.333        609.074       0.401656       0.393566
            718        949.667        601.507       0.387776       0.393566
            719       1134.000        708.074       0.384390       0.393566
            720       1291.000        892.707       0.408804       0.393566
            721       1252.333        827.907       0.397986       0.393566
            722       1114.333        674.374       0.377018       0.393566
            723        917.667        548.707       0.374193       0.393566
            724        870.000        654.807       0.429436       0.393566
            725        939.000        673.574       0.417701       0.393566
            726        937.667        431.041       0.314925       0.293156
            727        899.000        271.907       0.232219       0.293156
            728        902.667        270.874       0.230818       0.293156
            729       1014.333        685.374       0.403231       0.393566
            730       1036.667        850.141       0.450571       0.464738
            731       1015.667       1017.241       0.500387       0.464738
            732        990.000        847.807       0.461315       0.464738
            733       1108.000        748.341       0.403127       0.393566
            734       1077.000        520.774       0.325937       0.393566
            735       1036.667        518.141       0.333251       0.393566
            736        929.333        695.874       0.428176       0.393566
            737        945.000        653.641       0.408873       0.393566
            738       1096.333        517.507       0.320668       0.293156
            739       1208.667        340.607       0.219850       0.184991
            740       1208.000        345.674       0.222488       0.184991
            741       1142.667        474.207       0.293287       0.293156
            742       1052.667        589.207       0.358863       0.393566
            743       1089.000        680.241       0.384482       0.393566
            744       1089.667        597.507       0.354147       0.393566
            745       1073.333        574.141       0.348498       0.393566
            746       1005.333        611.607       0.378250       0.393566
            747       1057.333        716.741       0.404008       0.393566
            748       1191.000        715.707       0.375363       0.393566
            749       1202.000        900.607       0.428329       0.393566
            750       1303.333        938.474       0.418624       0.393566
            751       1267.333        900.074       0.415277       0.393566
            752       1279.000        683.907       0.348415       0.393566
            753       1075.333        646.274       0.375390       0.393566
            754       1002.000        683.607       0.405556       0.393566
            755       1031.667        782.641       0.431372       0.393566
            756       1131.667        762.307       0.402491       0.393566
            757       1114.667        830.007       0.426811       0.393566
            758       1003.000        609.174       0.377859       0.393566
            759        934.333        355.041       0.275359       0.293156
            760        970.667        141.741       0.127418       0.184991
            761        889.333        226.874       0.203254       0.184991
            762        661.333        419.341       0.388036       0.393566
            763        765.333        575.941       0.429398       0.393566
            764        977.000        553.107       0.361483       0.393566
            765       1168.667        520.941       0.308321       0.293156
            766       1129.333        402.874       0.262937       0.293156
            767       1100.000        376.807       0.255150       0.293156
            768        936.667        416.474       0.307783       0.293156
            769        732.000        316.941       0.302153       0.293156
            770        800.333        290.107       0.266046       0.293156
            771        970.333        342.107       0.260665       0.293156
            772        969.333        602.874       0.383457       0.393566
            773        880.667        680.074       0.435738       0.393566
            774        819.000        468.241       0.363755       0.393566
            775        894.000        296.074       0.248786       0.293156
            776        966.333        271.507       0.219339       0.184991
            777       1014.333        299.041       0.227689       0.184991
            778       1072.667        272.207       0.202404       0.184991
            779       1037.667        311.374       0.230811       0.184991
            780       1007.333        503.407       0.333219       0.293156
            781        957.333        786.074       0.450884       0.393566
            782       1004.000        818.741       0.449181       0.393566
            783       1197.667        626.707       0.343519       0.393566
            784       1302.333        380.907       0.226294       0.293156
            785       1402.000        526.607       0.273051       0.293156
            786       1329.667        863.174       0.393633       0.393566
            787       1195.333        950.274       0.442893       0.393566
            788        978.333        691.307       0.414046       0.393566
            789        925.000        399.641       0.301697       0.293156
            790       1233.000        201.841       0.140671       0.184991
            791       1332.333        102.907       0.071700       0.184991
            792       1247.333        165.407       0.117083       0.184991
            793        990.333        352.107       0.262289       0.293156
            794        980.000        524.807       0.348754       0.393566
            795       1100.333        621.774       0.361054       0.393566
            796       1203.333        803.807       0.400474       0.393566
            797       1126.000        728.874       0.392951       0.393566
            798       1082.000        581.274       0.349476       0.393566
            799        932.333        522.907       0.359327       0.393566
            800        987.667        744.374       0.429767       0.393566
