# Supplementary material for: The role of auxiliary domains in modulating CHD4 activity suggests mechanistic commonality between enzyme families
Source: Nat Commun. 2022 Dec 6;13:7524. doi: 10.1038/s41467-022-35002-0 (PMC9726900; doi:10.1038/s41467-022-35002-0)
Supplement: Supplementary file 6 — source data [file 41467_2022_35002_MOESM6_ESM.zip › smFRET_Source_data/figure_7A/A/CHD4(1-1230) 10uM ATP 200ms/8_PATH (3).dat]

              1        800.357       4363.332       0.845003       0.823653
              2        953.669       4064.481       0.809956       0.823653
              3       1029.353       4095.966       0.799163       0.823653
              4       1073.638       3965.197       0.786927       0.823653
              5       1094.630       4017.049       0.785857       0.823653
              6       1031.216       3988.763       0.794578       0.823653
              7       1103.253       4095.175       0.787772       0.823653
              8       1032.133       3981.136       0.794120       0.823653
              9        944.899       3794.683       0.800637       0.823653
             10        809.000       3820.100       0.825236       0.823653
             11       1008.196       4052.828       0.800792       0.823653
             12       1100.063       4074.230       0.787398       0.823653
             13       1001.390       3934.489       0.797120       0.823653
             14        750.906       4144.471       0.846609       0.823653
             15        797.179       4127.687       0.838132       0.823653
             16        557.374       3885.538       0.874548       0.823653
             17        500.595       4070.054       0.890476       0.823653
             18        808.272       4172.650       0.837726       0.823653
             19       1031.661       4198.412       0.802744       0.823653
             20        808.775       3947.455       0.829955       0.823653
             21        869.955       4054.812       0.823351       0.823653
             22        748.688       4100.599       0.845609       0.823653
             23        982.991       4048.534       0.804634       0.823653
             24        827.208       4151.816       0.833861       0.823653
             25        949.131       3929.961       0.805470       0.823653
             26       1005.225       3869.661       0.793795       0.823653
             27        885.827       3910.250       0.815302       0.823653
             28        986.726       3779.059       0.792956       0.823653
             29        997.163       3935.991       0.797865       0.823653
             30        710.828       4375.650       0.860251       0.869327
             31        645.473       4352.975       0.870865       0.869327
             32        575.519       4641.950       0.889694       0.869327
             33        738.452       4523.441       0.859660       0.869327
             34        634.732       4751.094       0.882148       0.869327
             35        657.357       4582.817       0.874554       0.869327
             36        816.968       3861.718       0.825385       0.869327
             37        676.305       4337.798       0.865119       0.869327
             38        651.487       4172.741       0.864955       0.869327
             39       1012.544       3810.282       0.790052       0.823653
             40        991.003       3979.324       0.800616       0.823653
             41        985.673       3726.230       0.790812       0.823653
             42       1034.851       3766.916       0.784485       0.823653
             43        804.999       3643.894       0.819056       0.823653
             44        799.616       3844.558       0.827824       0.823653
             45        925.249       3939.840       0.809819       0.823653
             46        992.523       3853.172       0.795174       0.823653
             47        953.967       3953.550       0.805611       0.823653
             48       1008.249       4029.798       0.799873       0.823653
             49        993.708       3713.096       0.788878       0.823653
             50        997.719       3506.794       0.778507       0.823653
             51        634.375       4282.812       0.870988       0.869327
             52        656.908       4429.491       0.870850       0.869327
             53        565.320       4262.328       0.882899       0.869327
             54        773.455       4228.646       0.845374       0.869327
             55        787.250       4299.775       0.845244       0.869327
             56        613.272       4384.630       0.877294       0.869327
             57        682.422       4144.356       0.858617       0.869327
             58        677.818       4333.213       0.864735       0.869327
             59        664.286       4231.632       0.864318       0.869327
             60        554.496       4255.483       0.884720       0.869327
             61        687.118       4134.069       0.857479       0.869327
             62        882.911       4658.650       0.840675       0.869327
             63        619.615       3987.250       0.865502       0.869327
             64        525.442       4132.210       0.887187       0.869327
             65        732.740       4157.762       0.850171       0.869327
             66        683.693       4014.384       0.854474       0.869327
             67        560.979       3914.819       0.874664       0.869327
             68        432.954       4259.020       0.907725       0.869327
             69        542.093       4093.053       0.883047       0.869327
             70        814.337       3944.528       0.828880       0.869327
             71        614.543       4269.058       0.874162       0.869327
             72        776.285       4053.111       0.839258       0.869327
             73        551.253       3927.825       0.876927       0.869327
             74        798.593       4035.106       0.834786       0.823653
             75        991.675       3688.740       0.788122       0.823653
             76        900.170       3879.899       0.811683       0.823653
             77       1053.622       3767.950       0.781477       0.823653
             78        937.151       3563.668       0.791782       0.823653
             79        785.007       3212.422       0.803622       0.823653
             80        685.952       3171.981       0.822197       0.823653
             81        689.815       3181.819       0.821829       0.823653
             82        638.858       2821.522       0.815379       0.823653
             83        773.328       3000.825       0.795099       0.823653
             84        783.453       4507.869       0.851936       0.823653
             85        750.255       4222.563       0.849129       0.823653
             86        721.997       4259.966       0.855078       0.823653
             87        866.966       4479.191       0.837834       0.823653
             88        829.633       4625.458       0.847916       0.823653
             89        722.486       4583.933       0.863847       0.823653
             90        588.161       3723.412       0.863586       0.823653
             91        669.745       3762.385       0.848889       0.823653
             92        721.149       3731.433       0.838038       0.823653
             93        778.141       3815.042       0.830588       0.823653
             94        877.829       3702.215       0.808336       0.823653
             95        818.195       3863.006       0.825217       0.823653
             96        766.833       3723.660       0.829232       0.823653
             97        707.389       3899.960       0.846465       0.823653
             98        923.013       3965.240       0.811177       0.823653
             99        731.932       3812.687       0.838945       0.823653
            100        804.192       3768.048       0.824114       0.823653
            101        790.993       3633.476       0.821223       0.823653
            102        752.175       3977.561       0.840969       0.823653
            103        847.012       3768.783       0.816497       0.823653
            104        864.552       3917.760       0.819219       0.823653
            105        775.199       4111.994       0.841382       0.823653
            106        785.669       4121.450       0.839892       0.823653
            107        817.911       3580.123       0.814028       0.823653
            108        714.378       3922.550       0.845937       0.823653
            109        863.737       3959.918       0.820937       0.823653
            110        789.317       3742.128       0.825813       0.823653
            111        829.531       3628.585       0.813928       0.823653
            112        866.593       3460.501       0.799729       0.823653
            113        643.019       4806.552       0.882006       0.869327
            114        679.924       4281.963       0.862971       0.869327
            115        654.402       4158.106       0.864021       0.869327
            116        594.926       4062.760       0.872270       0.869327
            117        512.822       4098.163       0.888783       0.869327
            118        695.219       3971.676       0.851032       0.869327
            119        445.387       3855.588       0.896445       0.869327
            120        639.346       4286.027       0.870193       0.869327
            121        409.489       4167.545       0.910534       0.869327
            122        592.812       4226.559       0.876994       0.869327
            123        389.988       3870.007       0.908453       0.869327
            124        441.097       3960.902       0.899796       0.869327
            125        439.503       4134.299       0.903909       0.869327
            126        467.165       4043.166       0.896423       0.869327
            127        346.368       3929.745       0.918999       0.869327
            128        647.399       4361.512       0.870751       0.869327
            129        683.633       4238.618       0.861114       0.869327
            130        651.502       3944.097       0.858233       0.869327
            131        705.321       4392.162       0.861633       0.869327
            132        719.875       4199.017       0.853651       0.869327
            133        640.898       4215.383       0.868027       0.869327
            134        649.770       4157.613       0.864839       0.869327
            135        626.592       4328.504       0.873546       0.869327
            136        673.325       3941.651       0.854100       0.869327
            137        710.883       3823.478       0.843223       0.869327
            138        713.472       3873.368       0.844452       0.869327
            139        691.722       3503.226       0.835106       0.869327
            140        744.229       4106.854       0.846585       0.869327
            141        716.532       4200.715       0.854282       0.869327
            142        541.500       4822.350       0.899046       0.869327
            143        643.535       3570.934       0.847303       0.869327
            144        594.567       3888.150       0.867365       0.869327
            145        501.391       3947.275       0.887294       0.869327
            146        552.896       3868.227       0.874942       0.869327
            147        721.995       3875.150       0.842947       0.869327
            148        530.184       3544.325       0.869878       0.869327
            149        702.630       3356.748       0.826912       0.869327
            150        658.837       3306.839       0.833865       0.869327
            151        577.156       3849.976       0.869632       0.869327
            152        404.601       4610.209       0.919319       0.869327
            153        479.115       4488.249       0.903547       0.869327
            154        379.340       4544.932       0.922965       0.869327
            155         65.068       4636.103       0.986159       0.869327
            156        493.256       4701.250       0.905043       0.869327
            157        560.897       4243.162       0.883245       0.869327
            158        547.890       4155.284       0.883506       0.869327
            159        529.204       4321.188       0.890895       0.869327
            160        614.466       4407.476       0.877644       0.869327
            161        370.250       4333.630       0.921288       0.869327
            162        668.330       4386.887       0.867794       0.869327
            163        632.133       4340.176       0.872869       0.869327
            164        659.866       4282.449       0.866486       0.869327
            165        599.446       4217.431       0.875553       0.869327
            166        700.336       4107.049       0.854321       0.869327
            167        734.352       3748.872       0.836200       0.869327
            168        549.741       3527.635       0.865173       0.869327
            169        513.901       3730.151       0.878913       0.869327
            170        659.888       3473.926       0.840368       0.869327
            171        831.142       3210.654       0.794363       0.869327
            172        503.011       4079.372       0.890229       0.869327
            173        468.489       4089.040       0.897205       0.869327
            174        549.302       3855.964       0.875308       0.869327
            175        706.105       3965.353       0.848847       0.869327
            176        465.178       4236.701       0.901066       0.869327
            177        623.777       3978.881       0.864475       0.869327
            178        593.215       3746.554       0.863307       0.869327
            179        589.377       3834.950       0.866787       0.869327
            180        585.410       3437.627       0.854486       0.869327
            181        606.139       3563.666       0.854636       0.869327
            182        579.865       3408.554       0.854613       0.869327
            183        402.567       3302.055       0.891334       0.869327
            184        593.022       3661.806       0.860624       0.869327
            185        514.380       4016.600       0.886475       0.869327
            186        592.201       3785.448       0.864722       0.869327
            187        627.193       3774.770       0.857520       0.869327
            188        602.349       3760.588       0.861940       0.869327
            189        275.431       3810.165       0.932585       0.869327
            190        588.110       4644.572       0.887608       0.869327
            191        571.598       4415.820       0.885392       0.869327
            192        330.732       4122.120       0.925726       0.869327
            193        681.717       4847.825       0.876714       0.869327
            194        673.294       4999.698       0.881316       0.869327
            195        636.087       4845.345       0.883956       0.869327
            196        697.457       5240.939       0.882551       0.869327
            197        553.381       4090.329       0.880832       0.869327
            198        900.674       3672.233       0.803041       0.823653
            199        951.011       3879.072       0.803107       0.823653
            200        892.003       3490.800       0.796477       0.823653
            201        837.026       4121.006       0.831178       0.823653
            202        844.709       4436.250       0.840046       0.823653
            203        666.614       4192.215       0.862804       0.823653
            204        762.378       4187.267       0.845973       0.823653
            205        924.950       4287.063       0.822535       0.823653
            206        644.016       4349.348       0.871026       0.823653
            207        717.701       3913.664       0.845035       0.823653
            208        666.760       3735.980       0.848558       0.823653
            209        819.303       4087.646       0.833032       0.823653
            210        790.829       3992.127       0.834657       0.823653
            211        706.180       4132.909       0.854068       0.823653
            212        843.957       3942.633       0.823683       0.823653
            213        721.421       4082.650       0.849831       0.823653
            214        812.487       3851.154       0.825783       0.823653
            215        810.632       3853.803       0.826210       0.823653
            216        763.052       3936.217       0.837623       0.823653
            217        814.742       3731.387       0.820783       0.823653
            218        885.836       3838.670       0.812502       0.823653
            219        763.932       4006.875       0.839874       0.823653
            220        865.839       3950.944       0.820245       0.823653
            221        731.860       4060.474       0.847285       0.823653
            222        852.375       3759.513       0.815179       0.823653
            223        737.794       3986.956       0.843845       0.823653
            224        714.338       3892.028       0.844924       0.823653
            225        729.536       3947.413       0.844015       0.823653
            226        741.482       3881.199       0.839599       0.823653
            227        733.502       4006.682       0.845259       0.823653
            228        762.274       3958.809       0.838538       0.823653
            229        699.386       3564.412       0.835971       0.823653
            230        687.901       3799.200       0.846694       0.869327
            231        590.231       3781.925       0.865002       0.869327
            232        671.477       4031.584       0.857226       0.869327
            233        599.604       4047.719       0.870979       0.869327
            234        654.795       4147.082       0.863638       0.869327
            235        597.853       4148.771       0.874047       0.869327
            236        626.613       4286.001       0.872448       0.869327
            237        607.062       4391.026       0.878541       0.869327
            238        663.943       3899.275       0.854501       0.869327
            239        617.826       4169.300       0.870940       0.869327
            240        675.357       4043.630       0.856885       0.869327
            241        552.945       4052.542       0.879938       0.869327
            242        600.258       4053.636       0.871020       0.869327
            243        613.525       3928.950       0.864936       0.869327
            244        554.427       4252.367       0.884658       0.869327
            245        500.012       4679.348       0.903461       0.869327
            246        587.547       4192.922       0.877094       0.869327
            247        608.359       4148.088       0.872098       0.869327
            248        519.231       4597.055       0.898514       0.869327
            249        615.809       4023.576       0.867265       0.869327
            250        617.864       3909.403       0.863524       0.869327
            251        581.589       3987.368       0.872709       0.869327
            252        598.343       3831.697       0.864935       0.869327
            253        689.735       3984.178       0.852429       0.869327
            254        675.335       3764.943       0.847907       0.869327
            255        558.500       5062.100       0.900633       0.869327
            256        769.131       3642.243       0.825648       0.869327
            257        594.701       3895.831       0.867566       0.869327
            258        487.735       3881.004       0.888358       0.869327
            259        840.375       3632.808       0.812130       0.869327
            260        629.097       3454.050       0.845928       0.869327
            261        671.530       3386.129       0.834503       0.869327
            262        677.619       3623.008       0.842437       0.869327
            263        587.096       3777.567       0.865489       0.869327
            264        615.920       3732.972       0.858373       0.869327
            265        559.931       3852.721       0.873108       0.869327
            266        529.312       4153.366       0.886964       0.869327
            267        476.820       3506.737       0.880303       0.869327
            268        598.677       3332.650       0.847716       0.869327
            269        578.524       3370.125       0.853488       0.869327
            270        613.985       3363.500       0.845635       0.869327
            271        583.000       3461.600       0.855857       0.869327
            272        576.085       3406.051       0.855333       0.869327
            273        600.921       3437.095       0.851184       0.869327
            274        612.504       3442.930       0.848967       0.869327
            275        754.059       3994.581       0.841205       0.869327
            276        695.639       4212.408       0.858266       0.869327
            277        643.204       4357.003       0.871365       0.869327
            278        755.519       4031.404       0.842170       0.869327
            279        641.024       4339.036       0.871282       0.869327
            280        752.250       4200.025       0.848100       0.869327
            281        596.409       4211.405       0.875950       0.869327
            282        746.499       4430.298       0.855799       0.869327
            283        602.459       4411.610       0.879846       0.869327
            284        598.651       4187.888       0.874930       0.869327
            285        673.429       4262.550       0.863567       0.869327
            286        548.920       4240.181       0.885381       0.869327
            287        679.484       4430.374       0.867025       0.869327
            288        603.398       4276.401       0.876348       0.869327
            289        433.569       4403.212       0.910360       0.869327
            290        416.244       4341.925       0.912520       0.869327
            291        878.075       3702.688       0.808313       0.823653
            292        801.060       3465.970       0.812268       0.823653
            293        915.758       3751.406       0.803787       0.823653
            294        867.637       3591.112       0.805408       0.823653
            295        818.500       3860.094       0.825054       0.823653
            296        813.750       3845.575       0.825350       0.823653
            297        804.737       3792.248       0.824942       0.823653
            298        981.343       4038.526       0.804508       0.823653
            299        479.825       3944.858       0.891557       0.869327
            300        517.355       4154.986       0.889273       0.869327
            301        199.594       3849.677       0.950709       0.869327
            302        570.301       3891.711       0.872187       0.869327
            303        388.326       3862.473       0.908646       0.869327
            304        311.470       3890.944       0.925883       0.869327
            305        661.298       3875.561       0.854239       0.869327
            306        461.661       3901.989       0.894203       0.869327
            307        610.168       4023.437       0.868317       0.869327
            308        787.056       4212.685       0.842581       0.869327
            309        693.271       3806.132       0.845919       0.869327
            310        577.598       4159.207       0.878062       0.869327
            311        680.409       4168.047       0.859665       0.869327
            312        700.000       3775.000       0.843575       0.869327
            313        714.816       4288.198       0.857123       0.869327
            314        818.980       4188.249       0.836440       0.869327
            315        705.788       3979.174       0.849350       0.869327
            316        537.774       4043.387       0.882612       0.869327
            317        555.349       4031.539       0.878927       0.869327
            318        506.611       4156.109       0.891349       0.869327
            319        457.419       4206.007       0.901913       0.869327
            320        676.006       4005.333       0.855596       0.869327
            321        548.044       3937.752       0.877827       0.869327
            322        593.033       4069.813       0.872817       0.869327
            323        871.289       3887.625       0.816914       0.869327
            324        635.189       4037.087       0.864051       0.869327
            325        595.867       4126.499       0.873820       0.869327
            326        725.035       4005.684       0.846739       0.869327
            327        477.329       4106.932       0.895877       0.869327
            328        443.160       4253.771       0.905649       0.869327
            329        467.220       3885.385       0.892657       0.869327
            330        418.978       4098.433       0.907253       0.869327
            331        460.474       3896.187       0.894306       0.869327
            332        461.500       3868.270       0.893412       0.869327
            333        499.759       4255.456       0.894903       0.869327
            334        438.168       4472.272       0.910768       0.869327
            335        551.250       4466.933       0.890149       0.869327
            336        381.716       4673.782       0.924495       0.869327
            337        445.083       4328.280       0.906757       0.869327
            338        464.006       4584.925       0.908098       0.869327
            339        335.225       3986.913       0.922440       0.869327
            340        529.765       4035.659       0.883961       0.869327
            341        686.564       3941.075       0.851638       0.869327
            342        463.250       3781.925       0.890876       0.869327
            343        501.615       4046.748       0.889715       0.869327
            344        611.122       4106.573       0.870462       0.869327
            345        623.684       3918.568       0.862693       0.869327
            346        594.295       3768.284       0.863774       0.869327
            347        753.624       3622.138       0.827773       0.823653
            348        620.018       3514.500       0.850039       0.823653
            349        703.724       3703.800       0.840336       0.823653
            350        700.181       3939.617       0.849092       0.823653
            351        648.269       3973.628       0.859740       0.823653
            352        544.593       2985.900       0.845746       0.823653
            353        878.445       3574.624       0.802733       0.823653
            354        732.330       3645.177       0.832706       0.823653
            355        676.159       3692.787       0.845235       0.823653
            356        637.624       3522.468       0.846728       0.823653
            357        710.090       3593.583       0.835004       0.823653
            358        602.722       3672.866       0.859032       0.823653
            359        753.000       3884.503       0.837628       0.823653
            360        591.181       3601.908       0.859011       0.823653
            361        640.113       3646.572       0.850674       0.823653
            362        502.451       3575.050       0.876775       0.823653
            363        770.165       3591.850       0.823438       0.823653
            364        625.205       3734.246       0.856586       0.823653
            365        780.505       3531.507       0.818993       0.823653
            366        877.229       4298.099       0.830498       0.823653
            367       1020.766       3681.712       0.782930       0.823653
            368        710.808       4095.739       0.852117       0.823653
            369        714.513       2763.450       0.794560       0.823653
            370        733.373       3241.779       0.815511       0.823653
            371        797.637       3209.971       0.800969       0.823653
            372        754.169       3534.065       0.824131       0.823653
            373        765.965       3406.150       0.816408       0.823653
            374        797.796       3187.908       0.799836       0.823653
            375        737.272       3246.271       0.814921       0.823653
            376        759.823       3059.848       0.801076       0.823653
            377        782.746       3077.860       0.797248       0.823653
            378        751.308       4107.859       0.845383       0.823653
            379        683.437       3813.211       0.848012       0.823653
            380        676.689       3743.258       0.846901       0.823653
            381        753.040       3579.611       0.826194       0.823653
            382        380.121       4285.054       0.918519       0.869327
            383        413.537       4119.146       0.908766       0.869327
            384        697.584       3828.525       0.845876       0.869327
            385        378.706       3543.538       0.903446       0.869327
            386        763.707       3262.278       0.810306       0.823653
            387        775.487       3226.249       0.806212       0.823653
            388        778.817       3145.583       0.801545       0.823653
            389        854.948       3185.206       0.788387       0.823653
            390        876.732       3123.281       0.780818       0.823653
            391        761.009       2919.150       0.793213       0.823653
            392        843.237       3208.939       0.791905       0.823653
            393        808.383       2963.150       0.785662       0.823653
            394        775.012       2919.154       0.790206       0.823653
            395        811.973       3350.991       0.804953       0.823653
            396        766.996       3612.860       0.824881       0.823653
            397        703.718       3478.501       0.831736       0.823653
            398        633.772       3297.824       0.838800       0.823653
            399        694.166       3628.850       0.839426       0.823653
            400        646.001       3224.128       0.833080       0.823653
            401        803.427       3327.452       0.805507       0.823653
            402        610.100       3269.612       0.842746       0.823653
            403        792.439       3286.733       0.805735       0.823653
            404        629.288       4104.422       0.867062       0.869327
            405        676.941       4087.563       0.857920       0.869327
            406        652.729       4063.750       0.861607       0.869327
            407        633.532       3955.701       0.861952       0.869327
            408        699.691       4184.750       0.856751       0.869327
            409        728.502       4074.235       0.848315       0.869327
            410        688.707       3949.496       0.851514       0.869327
            411        398.177       3651.400       0.901674       0.869327
            412        733.099       4073.909       0.847494       0.869327
            413        660.620       4291.950       0.866611       0.869327
            414        727.048       3945.471       0.844399       0.823653
            415        913.944       3401.200       0.788201       0.823653
            416        783.167       3923.342       0.833599       0.823653
            417        822.180       3707.278       0.818482       0.823653
            418        759.348       4188.786       0.846539       0.823653
            419        745.667       4022.600       0.843619       0.823653
            420        799.953       3689.126       0.821800       0.823653
            421        792.650       3800.071       0.827412       0.823653
            422        756.836       3640.015       0.827869       0.823653
            423        823.534       3573.659       0.812714       0.823653
            424        766.580       3821.500       0.832919       0.823653
            425        836.218       3642.371       0.813285       0.823653
            426        796.901       4465.912       0.848579       0.823653
            427        754.563       4144.744       0.845986       0.823653
            428        798.883       4314.685       0.843772       0.823653
            429        914.663       4458.916       0.829785       0.823653
            430        952.034       3970.115       0.806582       0.823653
            431        756.185       3909.539       0.837928       0.823653
            432        766.132       3880.694       0.835128       0.823653
            433        725.021       4484.999       0.860841       0.823653
            434        813.642       4278.103       0.840204       0.823653
            435        882.347       4398.350       0.832911       0.823653
            436        927.466       4316.317       0.823130       0.823653
            437        741.073       4542.595       0.859743       0.869327
            438        888.661       4465.275       0.834017       0.869327
            439        595.446       4308.101       0.878568       0.869327
            440        683.208       3860.213       0.849627       0.869327
            441        678.226       3780.163       0.847877       0.869327
            442        668.249       3864.299       0.852567       0.869327
            443        644.964       3880.800       0.857491       0.869327
            444        709.249       3701.075       0.839184       0.869327
            445        695.148       3676.850       0.841000       0.869327
            446        632.133       3566.854       0.849456       0.869327
            447        603.534       3533.804       0.854125       0.869327
            448        576.039       3878.828       0.870694       0.869327
            449        687.515       3631.435       0.840814       0.869327
            450        651.874       3658.062       0.848751       0.869327
            451        651.666       3760.917       0.852316       0.869327
            452        539.359       3588.580       0.869339       0.869327
            453        578.100       2994.123       0.838168       0.869327
            454        595.161       3911.616       0.867941       0.869327
            455        531.186       3487.355       0.867816       0.869327
            456        437.930       3406.391       0.886084       0.869327
            457        789.313       4062.837       0.837327       0.823653
            458        845.008       3963.518       0.824269       0.823653
            459        839.960       3811.250       0.819410       0.823653
            460        667.965       3969.365       0.855959       0.823653
            461        713.514       3826.618       0.842843       0.823653
            462        668.251       4042.425       0.858141       0.823653
            463        829.187       4122.458       0.832543       0.823653
            464        855.428       4720.143       0.846576       0.823653
            465       1170.818       1269.293       0.520178       0.496448
            466       2347.446       1169.220       0.332480       0.365765
            467       2397.125       1213.663       0.336121       0.365765
            468       2490.625       1180.503       0.321564       0.365765
            469       2318.384       1176.022       0.336544       0.365765
            470       2365.533       1282.454       0.351551       0.365765
            471       2265.003       1296.500       0.364032       0.365765
            472       2345.000       1352.265       0.365747       0.365765
            473       2324.570       1313.633       0.361066       0.365765
            474       2176.470       1334.167       0.380036       0.365765
            475       2278.394        755.550       0.249032       0.365765
            476       2442.534        845.224       0.257082       0.365765
            477       1917.263        803.250       0.295257       0.365765
            478       1594.739        861.275       0.350680       0.365765
            479       1727.279        801.552       0.316965       0.365765
            480       1856.302       1035.763       0.358139       0.365765
            481       1465.500       1092.950       0.427192       0.365765
            482       1680.856        925.884       0.355188       0.365765
            483       1723.997        629.613       0.267510       0.365765
            484       2014.549       1067.449       0.346350       0.365765
            485       1968.404       1560.412       0.442191       0.365765
            486       1773.941       1046.726       0.371092       0.365765
            487       2158.130        921.900       0.299315       0.365765
            488       2141.883       1063.757       0.331839       0.365765
            489       1991.740       1002.837       0.334884       0.365765
            490       1991.903       1097.719       0.355292       0.365765
            491       2003.089       1183.162       0.371334       0.365765
            492       2320.517       1403.650       0.376903       0.365765
            493       2120.814       1020.467       0.324857       0.365765
            494       2213.574       1079.075       0.327722       0.365765
            495       2177.642       1054.246       0.326201       0.365765
            496       2307.914       1119.827       0.326695       0.365765
            497       2268.449       1190.528       0.344185       0.365765
            498       2098.113       1289.133       0.380584       0.365765
            499       1635.163       1212.033       0.425694       0.365765
            500       2183.000       1226.950       0.359815       0.365765
            501       2176.250       1203.625       0.356115       0.365765
            502       2207.874       1175.714       0.347476       0.365765
            503       1779.596       1186.570       0.400035       0.365765
            504       1974.862       1406.531       0.415962       0.365765
            505       2145.185       1291.332       0.375768       0.365765
            506       1755.849       1631.794       0.481690       0.365765
            507       2333.317       1584.190       0.404387       0.365765
            508       2124.138       1652.050       0.437491       0.365765
            509       2254.215       1633.539       0.420175       0.365765
            510       1996.210       1253.569       0.385740       0.365765
            511       2061.991       1329.162       0.391950       0.365765
            512       2342.122       1242.123       0.346551       0.365765
            513       2136.994       1048.675       0.329185       0.365765
            514       2349.034       1041.750       0.307230       0.365765
            515       2369.035       1147.663       0.326347       0.365765
            516       2412.984       1098.667       0.312863       0.365765
            517       2371.728       1157.382       0.327953       0.365765
            518       2082.723       1187.322       0.363090       0.365765
            519       1705.246        932.298       0.353472       0.365765
            520       2069.044        910.789       0.305651       0.365765
            521       1945.229       1287.924       0.398349       0.365765
            522       2054.038       1438.906       0.411946       0.365765
            523       2074.104       1106.283       0.347845       0.365765
            524       1824.487       1311.053       0.418127       0.365765
            525       1862.434       1191.950       0.390242       0.365765
            526       1964.307       1236.188       0.386249       0.365765
            527       1937.008        924.208       0.323012       0.365765
            528       1801.397        991.573       0.355025       0.365765
            529       1710.863       1059.130       0.382358       0.365765
            530       1801.818       1174.100       0.394534       0.365765
            531       1845.784       1162.302       0.386392       0.365765
            532       1662.518        923.950       0.357225       0.365765
            533       1908.486       1001.632       0.344190       0.365765
            534       1748.609       1144.133       0.395519       0.365765
            535       1853.500       1143.325       0.381512       0.365765
            536       2045.640       1198.821       0.369498       0.365765
            537       2015.789        970.563       0.324999       0.365765
            538       1904.365        955.419       0.334088       0.365765
            539       1882.416       1002.839       0.347574       0.365765
            540       1917.516        926.341       0.325734       0.365765
            541       1947.950        976.400       0.333886       0.365765
            542       2006.375        895.426       0.308576       0.365765
            543       1745.466        924.847       0.346344       0.365765
            544       1854.632        929.852       0.333940       0.365765
            545       2169.652        938.502       0.301948       0.365765
            546       2192.805        954.700       0.303320       0.365765
            547       1942.394       1294.341       0.399891       0.365765
            548       1928.532       1284.279       0.399737       0.365765
            549       2045.094       1420.026       0.409806       0.365765
            550       2028.713       1367.287       0.402617       0.365765
            551       2401.781       1205.565       0.334197       0.365765
            552       2030.484       1383.629       0.405267       0.365765
            553       2154.859       1199.824       0.357657       0.365765
            554       2154.007       1285.359       0.373720       0.365765
            555       1992.039       1393.888       0.411671       0.365765
            556       1928.945       1431.632       0.426008       0.365765
            557       2109.667       1480.950       0.412450       0.365765
            558       2469.393       1585.700       0.391039       0.365765
            559       2082.507       1610.250       0.436056       0.365765
            560       1767.128       1321.152       0.427795       0.365765
            561       1805.684       1434.417       0.442707       0.365765
            562       1791.906       1466.911       0.450136       0.365765
            563       1781.598       1183.725       0.399189       0.365765
            564       2116.121       1109.728       0.344011       0.365765
            565       1941.874       1154.050       0.372764       0.365765
            566       1846.619       1320.643       0.416967       0.365765
            567       1776.211        926.753       0.342865       0.365765
            568       1821.905       1158.424       0.388690       0.365765
            569       2252.503        988.215       0.304937       0.365765
            570       2290.604       1193.374       0.342532       0.365765
            571       2034.835        991.989       0.327733       0.365765
            572       2114.094        946.484       0.309250       0.365765
            573       2181.398        996.875       0.313653       0.365765
            574       2285.312       1006.137       0.305682       0.365765
            575       2186.580        673.017       0.235354       0.365765
            576       2183.969       1236.834       0.361562       0.365765
            577       2404.209       1375.217       0.363869       0.365765
            578       2468.411       1055.128       0.299451       0.365765
            579       2371.021        928.358       0.281373       0.365765
            580       1765.907       1196.533       0.403901       0.365765
            581       1852.140       1616.300       0.466002       0.365765
            582       1647.146       1393.528       0.458296       0.365765
            583       2039.449       1222.722       0.374818       0.365765
            584       1980.752       1580.165       0.443752       0.365765
            585       1928.630       1438.715       0.427255       0.365765
            586       2236.712       1238.100       0.356307       0.365765
            587       1935.474       1346.137       0.410206       0.365765
            588       2111.148       1197.447       0.361920       0.365765
            589       2312.913        807.200       0.258709       0.365765
            590       2266.558       1108.216       0.328382       0.365765
            591       2045.818        960.358       0.319462       0.365765
            592       2086.677       1063.550       0.337611       0.365765
            593       2203.594       1013.171       0.314966       0.365765
            594       1781.682        883.775       0.331566       0.365765
            595       2128.458       1048.837       0.330104       0.365765
            596       1901.746        771.100       0.288494       0.365765
            597       2029.809       1069.430       0.345062       0.365765
            598       1999.511       1050.887       0.344508       0.365765
            599       1808.673       1055.636       0.368548       0.365765
            600       2019.179       1098.577       0.352361       0.365765
            601       2007.389        939.815       0.318883       0.365765
            602       1920.856       1451.374       0.430390       0.365765
            603       1870.520       1073.059       0.364542       0.365765
            604       2291.365        977.579       0.299050       0.365765
            605       1930.276       1147.150       0.372763       0.365765
            606       1920.063       1284.206       0.400780       0.365765
            607       2282.014       1195.072       0.343699       0.365765
            608       1876.373       1302.087       0.409660       0.365765
            609       1921.630       1782.647       0.481240       0.365765
            610       1991.375       1515.926       0.432220       0.365765
            611       1928.495       1332.999       0.408708       0.365765
            612       1900.917       1318.063       0.409466       0.365765
            613       1928.422       1357.640       0.413151       0.365765
            614       1869.782       1183.317       0.387579       0.365765
            615       2014.412        956.511       0.321958       0.365765
            616       1864.843       1302.025       0.411140       0.365765
            617       1926.527       1383.529       0.417978       0.365765
            618       1965.148       1130.751       0.365242       0.365765
            619       2115.095       1175.342       0.357199       0.365765
            620       1934.130       1213.118       0.385453       0.365765
            621       2324.207       1193.989       0.339375       0.365765
            622       2150.994       1130.610       0.344530       0.365765
            623       2051.456       1194.078       0.367914       0.365765
            624       2119.327       1285.572       0.377565       0.365765
            625       2092.836       1228.458       0.369873       0.365765
            626       1957.628       1210.571       0.382101       0.365765
            627       2060.585       1144.109       0.357010       0.365765
            628       2029.312       1185.332       0.368729       0.365765
            629       1978.747       1427.153       0.419024       0.365765
            630       1598.000       1114.135       0.410796       0.365765
            631       1698.665       1098.602       0.392741       0.365765
            632       1582.194       1073.521       0.404230       0.365765
            633       1823.052       1123.720       0.381339       0.365765
            634       1776.160        938.813       0.345791       0.365765
            635       1781.840       1052.034       0.371235       0.365765
            636       1501.353        968.436       0.392113       0.365765
            637       1930.710       1195.253       0.382363       0.365765
            638       1656.856       1321.211       0.443647       0.365765
            639       1687.197       1145.093       0.404299       0.365765
            640       2522.014       1050.923       0.294134       0.365765
            641       1901.100       1137.110       0.374270       0.365765
            642       1732.768       1248.838       0.418847       0.365765
            643       1452.630        883.821       0.378275       0.365765
            644       1534.055        957.147       0.384211       0.365765
            645       1621.734       1194.527       0.424154       0.365765
            646        878.581        852.412       0.492441       0.496448
            647        938.603        780.261       0.453940       0.496448
            648        782.897        777.255       0.498192       0.496448
            649        957.910        722.365       0.429909       0.496448
            650        539.283        746.397       0.580547       0.496448
            651        688.002        686.160       0.499330       0.496448
            652        692.734        880.622       0.559710       0.496448
            653        503.510        751.746       0.598879       0.496448
            654        616.950        742.456       0.546162       0.496448
            655       2066.998        921.673       0.308389       0.365765
            656       1870.792        770.044       0.291591       0.365765
            657       1942.023        778.386       0.286128       0.365765
            658       2012.369        759.799       0.274081       0.365765
            659       1758.750        991.844       0.360593       0.365765
            660       1925.723        764.221       0.284103       0.365765
            661       2190.889       1231.723       0.359878       0.365765
            662       1907.238       1226.098       0.391308       0.365765
            663       2129.285       1240.425       0.368110       0.365765
            664       2193.673       1341.277       0.379433       0.365765
            665       2127.680        914.680       0.300648       0.365765
            666       2123.157       1441.556       0.404396       0.365765
            667       2267.115       1262.815       0.357745       0.365765
            668       2155.271       1239.137       0.365052       0.365765
            669       2162.114       1406.788       0.394180       0.365765
            670       2137.197       1431.257       0.401086       0.365765
            671       2232.996       1420.955       0.388882       0.365765
            672       2208.932       1422.941       0.391793       0.365765
            673       2072.001       1302.009       0.385894       0.365765
            674       1945.085       1208.359       0.383187       0.365765
            675       1880.900       1216.209       0.392692       0.365765
            676       1948.986       1198.350       0.380751       0.365765
            677       1593.484       1181.667       0.425803       0.365765
            678       1793.196       1161.287       0.393059       0.365765
            679       1750.883       1215.625       0.409783       0.365765
            680       1597.841       1216.125       0.432175       0.365765
            681       1735.509       1089.200       0.385597       0.365765
            682       1970.117       1082.303       0.354572       0.365765
            683       1947.587       1189.048       0.379084       0.365765
            684       1934.214        916.925       0.321600       0.365765
            685       1562.875       1046.350       0.401019       0.365765
            686       1309.100       1020.317       0.438014       0.365765
            687       1254.272       1077.609       0.462120       0.365765
            688       1434.668       1046.907       0.421872       0.365765
            689       1055.013        952.243       0.474400       0.365765
            690       1381.500        697.822       0.335601       0.365765
            691       1364.248        957.620       0.412435       0.365765
            692       1391.012       1218.275       0.466900       0.496448
            693        936.632        674.850       0.418776       0.496448
            694       1053.443        971.675       0.479812       0.496448
            695        693.255        969.095       0.582967       0.496448
            696       1010.893        817.699       0.447174       0.496448
            697       1031.759        939.333       0.476555       0.496448
            698        848.147        919.695       0.520236       0.496448
            699        769.958        948.275       0.551890       0.496448
            700       1280.559       1052.956       0.451232       0.496448
            701       1141.310       1001.905       0.467478       0.496448
            702       1023.047       1010.195       0.496839       0.496448
            703       1076.332       1018.533       0.486205       0.496448
            704       1214.342       1093.800       0.473888       0.496448
            705        970.500       1071.200       0.524661       0.496448
            706       1064.131       1090.200       0.506050       0.496448
            707       1121.225        921.300       0.451059       0.496448
            708        789.836        949.651       0.545937       0.496448
            709        976.233       1002.412       0.506615       0.496448
            710       1148.686       1079.062       0.484373       0.496448
            711       1336.339        667.913       0.333248       0.365765
            712       1271.180        791.441       0.383706       0.365765
            713       1286.507        820.850       0.389516       0.365765
            714       1365.185        688.597       0.335283       0.365765
            715       1286.484        850.619       0.398024       0.365765
            716       1364.693        778.070       0.363115       0.365765
            717       1382.390        717.032       0.341538       0.365765
            718       1523.396        914.094       0.375014       0.365765
            719       1129.119        895.396       0.442277       0.365765
            720       1256.815        909.807       0.419920       0.365765
            721        888.400       1015.290       0.533327       0.365765
            722        910.262        688.278       0.430567       0.365765
            723       1283.835        693.739       0.350803       0.365765
            724       1245.703        801.531       0.391519       0.365765
            725       1237.247        619.766       0.333744       0.365765
            726       1215.591        593.550       0.328084       0.365765
            727       1021.506        660.922       0.392838       0.365765
            728       1263.920        579.204       0.314251       0.365765
            729       1063.502        593.866       0.358319       0.365765
            730       1241.385        693.225       0.358328       0.365765
            731       1217.187       1221.974       0.500981       0.365765
            732       1266.896       1120.126       0.469257       0.365765
            733       1059.999        745.239       0.412820       0.365765
            734       1144.084        758.112       0.398546       0.365765
            735       2414.831       1468.167       0.378101       0.365765
            736       2444.009       1335.120       0.353288       0.365765
            737       2437.101       1147.387       0.320098       0.365765
            738       2684.958       1059.900       0.283028       0.365765
            739       2540.271       1026.109       0.287717       0.365765
            740       2287.443       1069.598       0.318613       0.365765
            741       2534.789       1059.900       0.294852       0.365765
            742       2306.864       1025.640       0.307769       0.365765
            743       2539.829       1460.459       0.365088       0.365765
            744       2287.304       1592.823       0.410508       0.365765
            745       2007.089       1389.065       0.409011       0.365765
            746       2006.523       1662.980       0.453189       0.365765
            747       2104.584       1196.417       0.362441       0.365765
            748       2193.065       1354.278       0.381773       0.365765
            749       2277.750       1092.646       0.324189       0.365765
            750       2169.073       1342.268       0.382267       0.365765
            751       2177.850       1186.017       0.352575       0.365765
            752       2095.572        963.533       0.314972       0.365765
            753       2142.798       1107.203       0.340678       0.365765
            754       1992.856       1125.475       0.360922       0.365765
            755       2106.346       1191.236       0.361245       0.365765
            756       2158.125       1086.938       0.334951       0.365765
            757       2135.879       1147.448       0.349477       0.365765
            758       2154.248       1185.875       0.355039       0.365765
            759       2023.813        981.066       0.326491       0.365765
            760       2225.540        808.973       0.266591       0.365765
            761       2069.954        835.148       0.287476       0.365765
            762       2279.499        821.626       0.264944       0.365765
            763       2015.297        980.285       0.327244       0.365765
            764       2117.251        835.000       0.282835       0.365765
            765       2258.013        815.233       0.265268       0.365765
            766       2248.736        781.676       0.257944       0.365765
            767       2336.920       1284.619       0.354716       0.365765
            768       2421.250       1383.924       0.363695       0.365765
            769       2374.668       1469.800       0.382316       0.365765
            770       2494.667       1364.033       0.353496       0.365765
            771       2430.668       1285.663       0.345949       0.365765
            772       2400.251       1401.278       0.368609       0.365765
            773       2421.250       1366.644       0.360793       0.365765
            774       2362.306       1272.915       0.350162       0.365765
            775       2359.883       1336.209       0.361519       0.365765
            776       2472.983       1763.380       0.416249       0.365765
            777       2478.969       1377.210       0.357144       0.365765
            778       2122.367       1200.950       0.361371       0.365765
            779       2039.425        957.994       0.319606       0.365765
            780       1931.552       1225.313       0.388142       0.365765
            781       2100.139       1080.371       0.339685       0.365765
            782       2033.449        965.623       0.321974       0.365765
            783       2080.909        709.797       0.254343       0.365765
            784       1762.054       1695.400       0.490361       0.365765
            785       2051.199       1223.730       0.373666       0.365765
            786       1647.718       1336.334       0.447825       0.365765
            787       1837.178       1506.250       0.450511       0.365765
            788       2004.910       1341.864       0.400943       0.365765
            789       1877.700       1287.506       0.406768       0.365765
            790       2023.176       1291.243       0.389584       0.365765
            791       2062.064       1439.892       0.411168       0.365765
            792       2172.645       1327.105       0.379200       0.365765
            793       1940.533       1494.500       0.435076       0.365765
            794       2117.036       1346.716       0.388803       0.365765
            795       2038.783       1389.867       0.405369       0.365765
            796       1786.965       1464.941       0.450487       0.365765
            797       1841.666       1570.450       0.460257       0.365765
            798       2018.924       1630.877       0.446840       0.365765
            799       2077.783       1339.736       0.392020       0.365765
            800       1999.455       1486.919       0.426494       0.365765
            801       1982.567       1503.064       0.431217       0.365765
            802       2357.058       1232.551       0.343366       0.365765
            803       2082.556       1217.250       0.368885       0.365765
            804       2247.132       1293.797       0.365383       0.365765
            805       1747.660       1208.092       0.408726       0.365765
            806       2047.076       1289.926       0.386552       0.365765
            807       1857.813       1338.267       0.418721       0.365765
            808       2309.124       1200.346       0.342030       0.365765
            809       2282.070       1281.850       0.359674       0.365765
            810       2159.405       1016.341       0.320032       0.365765
            811       2047.622       1265.269       0.381923       0.365765
            812       2308.619       1448.698       0.385567       0.365765
            813       2153.514       1189.504       0.355817       0.365765
            814       2272.283       1534.215       0.403052       0.365765
            815       2248.500       1362.717       0.377357       0.365765
            816       2458.498       1546.697       0.386173       0.365765
            817       2316.116       1484.257       0.390556       0.365765
            818       2365.967       1454.261       0.380674       0.365765
            819       2345.668       1533.878       0.395376       0.365765
            820       2191.523       1252.395       0.363654       0.365765
            821       2353.780       1131.690       0.324688       0.365765
            822       2218.728       1249.388       0.360250       0.365765
            823       2376.999       1196.505       0.334827       0.365765
            824       2299.584       1229.150       0.348326       0.365765
            825       1979.602       1331.570       0.402145       0.365765
            826       1955.753       1346.175       0.407694       0.365765
            827       2092.501        914.268       0.304070       0.365765
            828       1990.248       1216.108       0.379280       0.365765
            829       1988.956       1130.205       0.362343       0.365765
            830       2114.737       1041.959       0.330079       0.365765
            831       1969.578       1440.423       0.422411       0.365765
            832       2017.419       1500.422       0.426518       0.365765
            833       1947.761       1557.149       0.444277       0.365765
            834       1996.903       1393.683       0.411045       0.365765
            835       1979.815       1529.000       0.435760       0.365765
            836       2216.257       1346.258       0.377895       0.365765
            837       1988.758       1542.850       0.436869       0.365765
            838       2635.547       1281.017       0.327077       0.365765
            839       2149.265       1203.300       0.358919       0.365765
            840       2126.943       1408.220       0.398346       0.365765
            841       2479.924       1297.276       0.343449       0.365765
            842       2186.845       1348.975       0.381517       0.365765
            843       2110.501       1395.699       0.398066       0.365765
            844       2300.170       1218.800       0.346351       0.365765
            845       2184.873       1225.925       0.359425       0.365765
            846       2144.834       1250.517       0.368303       0.365765
            847       2186.090       1272.866       0.367991       0.365765
            848       2253.763       1190.641       0.345674       0.365765
            849       2028.831       1558.300       0.434414       0.365765
            850       2290.592       1560.356       0.405188       0.365765
            851       1960.190       1513.304       0.435672       0.365765
            852       2195.391       1445.157       0.396961       0.365765
            853       2101.541       1511.400       0.418330       0.365765
            854       2085.555       1534.769       0.423931       0.365765
            855       2015.886       1490.498       0.425081       0.365765
            856       1895.895       1095.253       0.366165       0.365765
            857       1967.219       1052.984       0.348647       0.365765
            858       2748.398       1268.449       0.315782       0.365765
            859       2970.469       1309.247       0.305919       0.365765
            860       3033.478       1242.136       0.290516       0.365765
            861       2824.834       1068.014       0.274353       0.365765
            862       1864.691       1244.519       0.400269       0.365765
            863       1983.928        958.011       0.325639       0.365765
            864       2014.786        733.224       0.266820       0.365765
            865       1985.611        890.153       0.309536       0.365765
            866       1952.907       1045.287       0.348639       0.365765
            867       2033.208       1180.860       0.367404       0.365765
            868       1955.478       1044.143       0.348092       0.365765
            869       2109.493       1433.447       0.404592       0.365765
            870       2098.377       1163.528       0.356702       0.365765
            871       2006.748        993.838       0.331215       0.365765
            872       2107.339       1224.166       0.367451       0.365765
            873       1972.465       1296.086       0.396532       0.365765
            874       1968.934       1350.467       0.406841       0.365765
            875       2356.075        806.853       0.255097       0.365765
            876       2279.959        691.871       0.232810       0.365765
            877       2192.839        724.470       0.248335       0.365765
            878       2292.930        919.774       0.286293       0.365765
            879       2154.710        987.048       0.314171       0.365765
            880       2254.812        853.250       0.274528       0.365765
            881       2354.341        939.603       0.285252       0.365765
            882       1740.554       1072.289       0.381212       0.365765
            883       2282.251        935.875       0.290814       0.365765
            884       2323.777       1037.900       0.308745       0.365765
            885       1935.046        992.067       0.338923       0.365765
            886       2329.472        956.583       0.291104       0.365765
            887       2137.565       1198.650       0.359284       0.365765
            888       2295.160       1348.545       0.370103       0.365765
            889       2413.298       1247.300       0.340737       0.365765
            890       2521.587       1337.132       0.346522       0.365765
            891       2757.683       1350.687       0.328765       0.365765
            892       2797.592       1351.274       0.325697       0.365765
            893       1869.530       1170.675       0.385065       0.365765
            894       1932.500       1472.410       0.432437       0.365765
            895       1961.916       1408.927       0.417975       0.365765
            896       1868.524       1204.655       0.391990       0.365765
            897       1963.782       1086.245       0.356143       0.365765
            898       2484.950        120.786       0.046354       0.057145
            899       2682.700         98.604       0.035452       0.057145
            900       2829.748        180.019       0.059811       0.057145
            901       2963.720        132.349       0.042747       0.057145
            902       2776.478        158.181       0.053901       0.057145
            903       2734.500        102.300       0.036062       0.057145
            904       2886.792        134.005       0.044361       0.057145
            905       2916.403        157.263       0.051165       0.057145
            906       2840.840        186.140       0.061494       0.057145
            907       2848.805        152.300       0.050748       0.057145
            908       2597.997        177.100       0.063818       0.057145
            909       3269.825        219.533       0.062915       0.057145
            910       3052.378         72.734       0.023274       0.057145
