# Supplementary material for: The role of auxiliary domains in modulating CHD4 activity suggests mechanistic commonality between enzyme families
Source: Nat Commun. 2022 Dec 6;13:7524. doi: 10.1038/s41467-022-35002-0 (PMC9726900; doi:10.1038/s41467-022-35002-0)
Supplement: Supplementary file 6 — source data [file 41467_2022_35002_MOESM6_ESM.zip › smFRET_Source_data/figure_7A/A/CHD4(1-1230) 10uM ATP 200ms/01_PATH.dat]

              1       1020.475       4752.450       0.823231       0.835956
              2       1032.500       4489.251       0.813012       0.835956
              3        927.971       4982.231       0.842988       0.835956
              4        875.214       5087.542       0.853220       0.835956
              5       1032.663       4490.450       0.813029       0.835956
              6        851.952       5094.875       0.856738       0.835956
              7       1163.500       5431.150       0.823569       0.835956
              8       1141.000       5268.900       0.821994       0.835956
              9        976.214       4952.953       0.835354       0.835956
             10        956.703       5302.324       0.847148       0.835956
             11        965.895       5211.624       0.843644       0.835956
             12       1171.189       5122.625       0.813914       0.835956
             13        993.616       5253.100       0.840938       0.835956
             14        943.281       5184.100       0.846055       0.835956
             15        903.181       4892.085       0.844152       0.835956
             16        887.298       4767.626       0.843093       0.835956
             17        863.653       4901.209       0.850187       0.835956
             18        963.293       5145.401       0.842308       0.835956
             19        909.362       4594.971       0.834792       0.835956
             20        986.500       4115.376       0.806640       0.835956
             21        878.000       5112.200       0.853427       0.835956
             22        726.509       5476.838       0.882884       0.835956
             23        928.192       4876.561       0.840098       0.835956
             24        802.252       5294.522       0.868414       0.835956
             25        886.214       4724.667       0.842054       0.835956
             26       1905.756       1806.299       0.486604       0.470690
             27       1918.133       1705.930       0.470723       0.470690
             28       1853.441       1681.817       0.475727       0.470690
             29       1898.217       1741.236       0.478433       0.470690
             30       2007.654       1556.450       0.436702       0.470690
             31       1963.851       1676.825       0.460581       0.470690
             32       1923.667       1729.133       0.473372       0.470690
             33       1853.346       1922.474       0.509154       0.470690
             34       1946.551       1917.641       0.496259       0.470690
             35       2181.348       1263.388       0.366759       0.403208
             36       2160.047       1408.103       0.394631       0.403208
             37       2139.500       1398.050       0.395203       0.403208
             38       2039.391       1256.145       0.381166       0.403208
             39       2032.099       1523.760       0.428521       0.403208
             40       2298.789       1608.721       0.411700       0.403208
             41       2363.001       1541.499       0.394801       0.403208
             42       2275.496       1341.037       0.370807       0.403208
             43       2112.230       1458.364       0.408437       0.403208
             44       2204.115       1466.651       0.399549       0.403208
             45       2332.166       1721.262       0.424644       0.403208
             46       1927.102       1247.301       0.392925       0.403208
             47       2270.724       1396.375       0.380785       0.403208
             48       2028.140       1357.963       0.401040       0.403208
             49       1942.096       1260.087       0.393509       0.403208
             50       2085.489       1111.638       0.347699       0.403208
             51       2198.205       1363.610       0.382841       0.403208
             52       2603.213       2602.147       0.499898       0.470690
             53       2775.851       2266.164       0.449456       0.470690
             54       2628.921       2150.957       0.450002       0.470690
             55       2499.971       2138.538       0.461040       0.470690
             56       2239.219       2400.416       0.517372       0.470690
             57       2640.138       2097.300       0.442708       0.470690
             58       2527.709       2094.432       0.453130       0.470690
             59       2669.933       2158.749       0.447068       0.470690
             60       2468.282       2143.080       0.464739       0.470690
             61       2300.323       2079.509       0.474792       0.470690
             62       2562.161       1801.950       0.412902       0.470690
             63       2070.619       1878.139       0.475628       0.470690
             64       2484.688       1788.057       0.418480       0.470690
             65       2151.770       2063.969       0.489587       0.470690
             66       2503.329       1657.785       0.398399       0.403208
             67       2529.628       1686.555       0.400019       0.403208
             68       2452.966       1679.931       0.406478       0.403208
             69       2418.899       1690.800       0.411417       0.403208
             70       2527.278       1804.500       0.416573       0.403208
             71       2563.775       1791.287       0.411312       0.403208
             72       2565.569       1563.250       0.378619       0.403208
             73       2715.465       1497.412       0.355437       0.403208
             74       2846.013       1594.701       0.359109       0.403208
             75       2510.250       1626.475       0.393179       0.403208
             76       2413.664       1654.499       0.406694       0.403208
             77       2724.621       1563.250       0.364575       0.403208
             78       2288.629       1826.677       0.443874       0.403208
             79       2503.289       1576.139       0.386363       0.403208
             80       2542.084       1573.921       0.382390       0.403208
             81       2052.758       1796.111       0.466659       0.470690
             82       2062.625       1790.737       0.464721       0.470690
             83       2366.572       1801.444       0.432207       0.470690
             84       2124.500       2047.299       0.490747       0.470690
             85       1976.848       1665.521       0.457263       0.470690
             86       1783.633       1942.388       0.521304       0.470690
             87       2272.487       2022.803       0.470935       0.470690
             88       2165.488       1924.430       0.470530       0.470690
             89       1408.003       1960.199       0.581972       0.470690
             90       2276.083       1712.033       0.429284       0.470690
             91       2030.538       1840.783       0.475492       0.470690
             92       2609.489       1586.218       0.378057       0.403208
             93       1808.196       1214.722       0.401838       0.403208
             94       2345.776       1227.212       0.343469       0.403208
             95       2248.817       1750.929       0.437760       0.403208
             96       2400.139       1776.415       0.425330       0.403208
             97       2431.250       1751.905       0.418800       0.403208
             98       2229.138       1781.973       0.444259       0.403208
             99       2432.994       1772.450       0.421466       0.403208
            100       2318.343       1766.228       0.432415       0.403208
            101       2140.808       2069.457       0.491526       0.470690
            102       2290.305       1897.405       0.453089       0.470690
            103       2222.579       1580.956       0.415654       0.470690
            104       2377.919       1554.200       0.395258       0.470690
            105       1920.276       1782.850       0.481445       0.470690
            106       2001.589       1758.714       0.467705       0.470690
            107       1963.398       1633.200       0.454096       0.470690
            108       2299.897       1582.528       0.407613       0.470690
            109       2129.289       1404.149       0.397389       0.470690
            110       2313.500       2206.150       0.488124       0.470690
            111       2034.332       1835.977       0.474375       0.470690
            112       2173.751       1893.898       0.465600       0.470690
            113       2176.339       2116.986       0.493088       0.470690
            114       2377.479       1933.991       0.448569       0.470690
            115       2059.140       2015.649       0.494663       0.470690
            116       1973.518       1814.463       0.479005       0.470690
            117       2615.939       2044.787       0.438727       0.470690
            118       2052.282       1850.277       0.474119       0.470690
            119       2823.925       2067.180       0.422641       0.470690
            120       2388.040       2326.749       0.493500       0.470690
            121       2996.424       2266.850       0.430692       0.403208
            122       2526.582       1649.001       0.394915       0.403208
            123       2835.000       1837.000       0.393194       0.403208
            124       2517.971       2014.193       0.444422       0.403208
            125       2390.005       2090.300       0.466553       0.403208
            126       2419.211       1632.261       0.402881       0.403208
            127       2542.438       1822.389       0.417517       0.403208
            128       1881.350       1578.383       0.456215       0.403208
            129       2270.299       1724.708       0.431716       0.403208
            130       2278.923       1454.700       0.389622       0.403208
            131       2314.199       1754.329       0.431195       0.403208
            132       2415.975       1640.352       0.404393       0.403208
            133       2616.756       1587.558       0.377602       0.403208
            134       2243.281       1820.074       0.447924       0.470690
            135       2202.933       1764.261       0.444713       0.470690
            136       2336.423       1780.942       0.432544       0.470690
            137       2058.144       1844.450       0.472621       0.470690
            138       2250.751       1736.425       0.435502       0.470690
            139       2147.524       1684.614       0.439602       0.470690
            140       2153.000       2093.700       0.493018       0.470690
            141       2189.906       1880.869       0.462042       0.470690
            142       2454.171       1648.680       0.401838       0.403208
            143       2469.247       1543.527       0.384653       0.403208
            144       1937.324       1748.230       0.474347       0.403208
            145       2696.405       1645.141       0.378930       0.403208
            146       2270.765       1729.908       0.432404       0.403208
            147       2232.690       1659.631       0.426386       0.403208
            148       3089.164       1769.824       0.364237       0.403208
            149       2839.312       1701.303       0.374686       0.403208
            150       2728.387       1702.841       0.384282       0.403208
            151       2061.200       1651.275       0.444791       0.403208
            152       2812.150       1816.771       0.392483       0.403208
            153       1784.191       1687.100       0.486015       0.470690
            154       1925.449       1733.216       0.473729       0.470690
            155       2057.480       1657.805       0.446212       0.470690
            156       2348.686       1671.350       0.415755       0.470690
            157       2222.446       1772.755       0.443721       0.470690
            158       2210.651       1684.913       0.432521       0.470690
            159       2130.557       1771.579       0.454002       0.470690
            160       2034.339       1700.588       0.455320       0.470690
            161       2279.068       1760.517       0.435816       0.470690
            162       2586.000       2479.400       0.489478       0.470690
            163       2699.788       2350.471       0.465416       0.470690
            164       2600.157       2493.033       0.489484       0.470690
            165       2664.741       2441.024       0.478092       0.470690
            166       1861.058       1815.604       0.493819       0.470690
            167       1863.815       1964.981       0.513211       0.470690
            168       1711.128       2064.113       0.546750       0.470690
            169       2175.150       1991.805       0.478000       0.470690
            170       1849.782       1894.101       0.505919       0.470690
            171       1687.667       1788.400       0.514490       0.470690
            172       2093.077       2012.007       0.490126       0.470690
            173       2036.227       2321.650       0.532748       0.470690
            174       1987.061       1953.815       0.495782       0.470690
            175       1570.540       2470.890       0.611390       0.470690
            176       1668.269       2123.675       0.560049       0.470690
            177       2145.565       2143.235       0.499728       0.470690
            178       2212.749       1728.975       0.438634       0.470690
            179       1974.690       1495.550       0.430964       0.403208
            180       2587.766       1887.994       0.421827       0.403208
            181       2508.500       1491.151       0.372820       0.403208
            182       1982.717       1495.550       0.429970       0.403208
            183       3212.916       2219.680       0.408586       0.403208
            184       2625.549       2038.567       0.437075       0.403208
            185       2496.932       1944.247       0.437777       0.403208
            186       3202.416       2212.813       0.408628       0.403208
            187       2593.588       1884.266       0.420797       0.403208
            188       2437.998       1918.111       0.440327       0.403208
            189       2902.691       1834.300       0.387229       0.403208
            190       2658.712       1929.779       0.420569       0.403208
            191       2450.414       1898.877       0.436595       0.403208
            192       2535.374       1970.807       0.437356       0.403208
            193       2702.631       1394.501       0.340360       0.403208
            194       2034.003       1254.648       0.381508       0.403208
            195       2422.279       1423.497       0.370146       0.403208
            196       3234.988       1394.496       0.301221       0.403208
            197       2380.711       1738.389       0.422031       0.403208
            198       2563.899       1497.903       0.368778       0.403208
            199       2485.731       1649.054       0.398825       0.403208
            200       2388.574       1576.510       0.397598       0.403208
            201       2188.617       1747.903       0.444022       0.403208
            202       2333.875       1639.041       0.412554       0.403208
            203       2651.051       1125.789       0.298077       0.403208
            204       2334.493       1623.380       0.410165       0.403208
            205       2341.740       1562.382       0.400188       0.403208
            206       1937.674       1916.145       0.497207       0.470690
            207       2079.750       2083.481       0.500448       0.470690
            208       2032.569       1878.767       0.480339       0.470690
            209       2107.602       1832.100       0.465035       0.470690
            210       2477.975       1851.208       0.427611       0.470690
            211       2032.701       1979.098       0.493319       0.470690
            212       2475.622       2155.550       0.465444       0.470690
            213       2547.591       1440.868       0.361259       0.403208
            214       3149.996       1211.500       0.277772       0.403208
            215       3057.215       1408.226       0.315361       0.403208
            216       2448.886       1674.730       0.406132       0.403208
            217       2476.751       1505.075       0.377986       0.403208
            218       3755.717        315.002       0.077382       0.061974
            219       3518.000        324.950       0.084557       0.061974
            220       3609.768        222.151       0.057974       0.061974
            221       3611.443        189.741       0.049916       0.061974
            222       4210.041        217.298       0.049081       0.061974
            223       3470.999        290.277       0.077175       0.061974
            224       3555.784        324.502       0.083628       0.061974
            225       3829.412        154.775       0.038847       0.061974
            226       4388.497         83.589       0.018691       0.061974
            227       3443.511        108.963       0.030672       0.061974
            228       3721.328        168.026       0.043202       0.061974
            229       3386.500        238.650       0.065832       0.061974
            230       3920.422        166.328       0.040699       0.061974
            231       3663.225        164.688       0.043023       0.061974
            232       3483.094        276.759       0.073609       0.061974
            233       3075.893        164.622       0.050801       0.061974
            234       3339.328        310.596       0.085097       0.061974
            235       3491.685        182.622       0.049702       0.061974
            236       3485.539        212.950       0.057577       0.061974
            237       3398.182        255.438       0.069914       0.061974
            238       3500.449        158.250       0.043253       0.061974
            239       3477.992        283.278       0.075314       0.061974
            240       3830.745        240.306       0.059028       0.061974
            241       3712.021        304.837       0.075889       0.061974
            242       3921.952        348.150       0.081532       0.061974
            243       3725.873        250.022       0.062884       0.061974
            244       3761.081        154.613       0.039486       0.061974
            245       3874.792        391.453       0.091756       0.061974
            246       3516.873        417.393       0.106092       0.061974
            247       3808.761        310.168       0.075303       0.061974
            248       3385.095        441.947       0.115480       0.061974
            249       3764.161        309.387       0.075950       0.061974
            250       3147.035        469.000       0.129700       0.061974
            251       3430.907        313.530       0.083732       0.061974
            252       3536.831        300.204       0.078239       0.061974
            253       3564.701        429.647       0.107564       0.061974
            254       3737.877        391.860       0.094887       0.061974
            255       3155.605        505.355       0.138039       0.061974
            256       3276.924        391.224       0.106654       0.061974
            257       3617.911        378.044       0.094607       0.061974
            258       3288.489        176.411       0.050914       0.061974
            259       2845.135         41.675       0.014436       0.061974
            260       2823.351        397.321       0.123366       0.061974
            261       3476.790        279.028       0.074292       0.061974
            262       3625.751         22.267       0.006104       0.061974
            263       3196.255        296.524       0.084896       0.061974
            264       3592.500         59.250       0.016225       0.061974
            265       3595.184        130.785       0.035101       0.061974
            266       3524.746        -61.723      -0.017824       0.061974
            267       3586.070        131.424       0.035353       0.061974
            268       3876.639        -22.295      -0.005784       0.061974
            269       3533.399        134.128       0.036572       0.061974
            270       3590.215        113.440       0.030629       0.061974
            271       3340.789        100.587       0.029229       0.061974
            272       2994.868        262.025       0.080452       0.061974
            273       3718.840        131.420       0.034133       0.061974
            274       3830.975        -33.260      -0.008758       0.061974
            275       4216.902        -71.075      -0.017144       0.061974
