# Supplementary material for: The role of auxiliary domains in modulating CHD4 activity suggests mechanistic commonality between enzyme families
Source: Nat Commun. 2022 Dec 6;13:7524. doi: 10.1038/s41467-022-35002-0 (PMC9726900; doi:10.1038/s41467-022-35002-0)
Supplement: Supplementary file 6 — source data [file 41467_2022_35002_MOESM6_ESM.zip › smFRET_Source_data/figure_7A/A/CHD4(1-1230) 10uM ATP 200ms/1_PATH (6).dat]

              1       1353.333       2246.000       0.624004       0.615225
              2        922.667       3042.067       0.767282       0.798021
              3        740.000       3098.000       0.807191       0.798021
              4        765.333       3012.467       0.797413       0.798021
              5        897.333       3393.933       0.790893       0.798021
              6       1069.667       3566.700       0.769288       0.798021
              7       1062.000       3816.133       0.782294       0.798021
              8        882.000       3444.133       0.796123       0.798021
              9        744.333       3360.567       0.818672       0.798021
             10        764.667       3293.200       0.811559       0.798021
             11        900.000       3321.000       0.786780       0.798021
             12        844.667       3340.533       0.798178       0.798021
             13        686.000       3467.733       0.834847       0.798021
             14        696.000       3877.733       0.847827       0.798021
             15        737.667       3987.233       0.843877       0.798021
             16        752.333       3663.100       0.829613       0.798021
             17        676.000       3336.400       0.831522       0.798021
             18        629.000       3378.100       0.843029       0.798021
             19        793.000       3558.700       0.817772       0.798021
             20        960.667       3706.933       0.794184       0.798021
             21       1035.333       3881.133       0.789415       0.798021
             22        904.000       3935.267       0.813195       0.798021
             23        993.000       3504.700       0.779220       0.798021
             24       1163.000       3330.367       0.741174       0.798021
             25       1237.000       3196.967       0.721017       0.798021
             26       1045.333       3331.800       0.761183       0.798021
             27        960.667       3341.933       0.776724       0.798021
             28       1101.667       3288.167       0.749041       0.798021
             29       1161.333       3189.200       0.733060       0.798021
             30       1235.333       3077.467       0.713566       0.798021
             31       1110.667       3416.933       0.754690       0.798021
             32        947.667       3822.900       0.801351       0.798021
             33        738.000       3805.200       0.837559       0.798021
             34        737.333       3400.600       0.821811       0.798021
             35        916.333       3123.033       0.773149       0.798021
             36        921.333       3082.200       0.769870       0.798021
             37        758.000       2970.533       0.796703       0.798021
             38        644.000       2725.267       0.808860       0.798021
             39        766.333       2648.700       0.775600       0.798021
             40        998.000       2944.867       0.746885       0.798021
             41        992.333       3233.767       0.765189       0.798021
             42        972.333       3572.433       0.786054       0.798021
             43        823.667       3780.300       0.821096       0.798021
             44        779.000       3754.433       0.828166       0.798021
             45        707.333       3386.267       0.827210       0.798021
             46        673.333       3170.667       0.824835       0.798021
             47        723.000       3250.033       0.818023       0.798021
             48        854.000       3472.267       0.802601       0.798021
             49       1072.000       3297.467       0.754661       0.798021
             50       1248.333       3220.500       0.720658       0.798021
             51       1347.667       3218.900       0.704884       0.798021
             52       1323.667       3304.967       0.714026       0.798021
             53       1246.667       3303.000       0.725987       0.798021
             54       1037.667       3175.567       0.753713       0.798021
             55       1013.667       3320.633       0.766129       0.798021
             56       1139.667       3447.367       0.751546       0.798021
             57       1153.000       3486.367       0.751475       0.798021
             58       1051.333       3546.533       0.771343       0.798021
             59        643.333       3557.667       0.846862       0.798021
             60        564.667       3595.200       0.864258       0.798021
             61        843.000       3392.033       0.800946       0.798021
             62       1037.333       3302.933       0.760998       0.798021
             63        995.667       3552.100       0.781065       0.798021
             64        508.333       3541.833       0.874491       0.798021
             65        439.000       3432.767       0.886615       0.798021
             66        563.667       3032.300       0.843250       0.798021
             67        797.333       3005.267       0.790319       0.798021
             68        853.667       3226.967       0.790800       0.798021
             69        710.667       3486.267       0.830670       0.798021
             70        562.667       3543.400       0.862967       0.798021
             71        458.333       3331.167       0.879052       0.798021
             72        532.667       2996.733       0.849077       0.798021
             73        555.333       2876.800       0.838196       0.798021
             74        577.333       2949.600       0.836307       0.798021
             75        629.333       3137.400       0.832923       0.798021
             76        724.667       3411.200       0.824785       0.798021
             77        841.000       3553.567       0.808627       0.798021
             78        863.000       3820.033       0.815718       0.798021
             79        898.333       3854.167       0.810977       0.798021
             80        808.000       3654.533       0.818937       0.798021
             81        815.333       3636.800       0.816867       0.798021
             82        771.667       3567.500       0.822162       0.798021
             83        847.667       3634.900       0.810897       0.798021
             84        825.000       3492.500       0.808917       0.798021
             85        890.333       3465.967       0.795622       0.798021
             86        870.000       3430.667       0.797706       0.798021
             87        861.667       3290.833       0.792494       0.798021
             88        852.000       3223.800       0.790961       0.798021
             89        919.000       3203.433       0.777073       0.798021
             90        988.667       3142.800       0.760698       0.798021
             91        940.667       3106.600       0.767580       0.798021
             92        833.333       3033.000       0.784464       0.798021
             93        768.000       3055.533       0.799139       0.798021
             94        864.333       3157.233       0.785075       0.798021
             95        923.333       3134.667       0.772466       0.798021
             96        922.667       3007.733       0.765249       0.798021
             97        832.333       2531.100       0.752535       0.798021
             98        867.667       2310.900       0.727026       0.798021
             99        994.000       2579.267       0.721823       0.798021
            100       1070.333       2847.633       0.726814       0.798021
            101       1046.000       3230.733       0.755421       0.798021
            102        944.667       3035.200       0.762639       0.798021
            103        832.000       3134.133       0.790224       0.798021
            104        721.000       3048.900       0.808748       0.798021
            105        665.667       3051.100       0.820902       0.798021
            106        827.000       3093.300       0.789047       0.798021
            107        972.333       3028.100       0.756943       0.798021
            108       1039.667       2971.700       0.740820       0.798021
            109        728.333       2864.500       0.797282       0.798021
            110        550.667       2823.933       0.836820       0.798021
            111        499.667       2629.700       0.840330       0.798021
            112        611.000       2698.900       0.815402       0.798021
            113        634.667       3421.533       0.843532       0.798021
            114        548.000       4089.200       0.881825       0.798021
            115        556.667       4047.333       0.879091       0.798021
            116        631.333       3424.200       0.844328       0.798021
            117        714.667       3432.867       0.827689       0.798021
            118        776.000       3524.400       0.819552       0.798021
            119        769.000       3491.767       0.819516       0.798021
            120        837.333       3233.600       0.794314       0.798021
            121        924.333       3187.900       0.775224       0.798021
            122       1048.000       3200.867       0.753346       0.798021
            123        979.000       3155.433       0.763208       0.798021
            124       1078.333       3339.833       0.755932       0.798021
            125       1028.000       3439.533       0.769895       0.798021
            126       1110.333       3312.967       0.748981       0.798021
            127        980.333       3096.633       0.759543       0.798021
            128        923.000       3060.700       0.768306       0.798021
            129        803.333       3252.000       0.801907       0.798021
            130        651.333       3304.200       0.835336       0.798021
            131        570.000       3231.000       0.850039       0.798021
            132        496.667       3115.333       0.862495       0.798021
            133        466.333       3157.700       0.871322       0.798021
            134        555.000       3201.500       0.852256       0.798021
            135        579.000       3046.433       0.840295       0.798021
            136        548.000       2969.867       0.844224       0.798021
            137        540.333       2836.300       0.839979       0.798021
            138        573.667       2846.633       0.832276       0.798021
            139        794.000       2867.267       0.783135       0.798021
            140        837.000       3107.967       0.787831       0.798021
            141        844.333       3269.567       0.794761       0.798021
            142        754.000       3203.933       0.809497       0.798021
            143        675.000       2987.833       0.815716       0.798021
            144        790.000       3046.333       0.794074       0.798021
            145        991.667       3099.500       0.757608       0.798021
            146       1306.333       3160.367       0.707539       0.798021
            147       1344.000       2918.267       0.684675       0.798021
            148       1212.000       2951.133       0.708873       0.798021
            149        886.000       3412.400       0.793877       0.798021
            150        741.667       3817.500       0.837324       0.798021
            151        629.333       3930.400       0.861980       0.798021
            152        564.333       3616.233       0.865010       0.798021
            153        648.667       3300.800       0.835758       0.798021
            154        715.333       2946.467       0.804650       0.798021
            155        829.000       2785.100       0.770621       0.798021
            156        826.333       3032.367       0.785852       0.798021
            157        739.333       3537.067       0.827113       0.798021
            158        551.333       3561.533       0.865949       0.798021
            159        250.333       3296.967       0.929430       0.798021
            160        317.333       2978.933       0.903729       0.798021
            161        645.000       2862.500       0.816108       0.798021
            162       1147.000       3019.633       0.724718       0.798021
            163       1509.333       3230.067       0.681535       0.615225
            164       1592.333       2961.433       0.650326       0.615225
            165       1996.000       2139.733       0.517377       0.615225
            166       2094.333        981.233       0.319041       0.131009
            167       2320.000        368.000       0.136905       0.131009
            168       2524.667        164.533       0.061183       0.131009
            169       2620.333        205.633       0.072766       0.131009
            170       2598.000        356.533       0.120673       0.131009
            171       2294.000        386.600       0.144221       0.131009
            172       2316.667        363.667       0.135680       0.131009
            173       2317.333        389.267       0.143821       0.131009
            174       2149.667        379.367       0.150005       0.131009
            175       2226.333        384.700       0.147336       0.131009
            176       2255.333        298.800       0.116987       0.131009
            177       2361.333        366.533       0.134366       0.131009
            178       2364.333        357.567       0.131367       0.131009
            179       2388.333        364.500       0.132409       0.131009
            180       2303.000        373.367       0.139505       0.131009
            181       2028.667        383.467       0.158974       0.131009
            182       1916.000        433.400       0.184473       0.131009
            183       1942.333        273.767       0.123535       0.131009
            184       2027.000        187.633       0.084724       0.131009
            185       2214.000        410.933       0.156550       0.131009
            186       2212.667        515.067       0.188826       0.131009
            187       2236.333        528.367       0.191112       0.131009
            188       2160.667        170.933       0.073312       0.131009
            189       2167.000        105.967       0.046620       0.131009
            190       2152.667        273.067       0.112571       0.131009
            191       2122.667        397.067       0.157583       0.131009
            192       2418.333        313.833       0.114866       0.131009
            193       2649.667        115.033       0.041608       0.131009
            194       2920.667        -39.733      -0.013792       0.131009
