# Supplementary material for: The role of auxiliary domains in modulating CHD4 activity suggests mechanistic commonality between enzyme families
Source: Nat Commun. 2022 Dec 6;13:7524. doi: 10.1038/s41467-022-35002-0 (PMC9726900; doi:10.1038/s41467-022-35002-0)
Supplement: Supplementary file 6 — source data [file 41467_2022_35002_MOESM6_ESM.zip › smFRET_Source_data/figure_7A/A/CHD4(1-1230) 10uM ATP 200ms/5_PATH (4).dat]

              1       1233.667       2002.300       0.618764       0.714457
              2        734.667       3020.867       0.804378       0.809005
              3        760.667       3084.267       0.802164       0.809005
              4        716.333       3109.033       0.812741       0.809005
              5        804.333       3340.233       0.805931       0.809005
              6        829.000       3645.100       0.814711       0.809005
              7        818.000       3756.533       0.821184       0.809005
              8        733.000       3412.700       0.823190       0.809005
              9        652.000       2992.133       0.821082       0.809005
             10        731.333       2565.533       0.778173       0.809005
             11        719.667       2370.033       0.767076       0.809005
             12        673.333       2610.333       0.794945       0.809005
             13        630.000       3089.333       0.830615       0.809005
             14        697.000       3202.300       0.821250       0.809005
             15        828.667       3066.800       0.787274       0.809005
             16        791.333       3054.867       0.794256       0.809005
             17        794.333       2905.900       0.785329       0.809005
             18        774.333       2867.233       0.787363       0.809005
             19        786.333       2881.033       0.785586       0.809005
             20        787.000       3040.967       0.794408       0.809005
             21        724.667       3262.867       0.818267       0.809005
             22        688.000       3019.533       0.814432       0.809005
             23        594.667       2828.533       0.826283       0.809005
             24        614.667       2705.200       0.814852       0.809005
             25        585.667       2970.767       0.835322       0.809005
             26        592.333       3319.433       0.848577       0.809005
             27        633.333       3688.000       0.853440       0.809005
             28        748.333       3838.500       0.836852       0.809005
             29        878.667       3930.800       0.817305       0.809005
             30        781.333       3744.867       0.827375       0.809005
             31        708.667       3530.800       0.832841       0.809005
             32        725.667       3269.767       0.818376       0.809005
             33        904.333       2910.233       0.762926       0.809005
             34       1009.333       2779.400       0.733596       0.809005
             35        888.000       2727.867       0.754416       0.809005
             36        670.000       2752.333       0.804227       0.809005
             37        596.333       2782.033       0.823485       0.809005
             38        710.667       3016.267       0.809316       0.809005
             39        873.333       3049.000       0.777343       0.809005
             40        977.333       3097.600       0.760160       0.809005
             41        988.333       3056.833       0.755675       0.809005
             42        949.333       3315.400       0.777399       0.809005
             43        829.667       3460.033       0.806591       0.809005
             44        755.667       3511.100       0.822895       0.809005
             45        774.333       3377.567       0.813499       0.809005
             46        860.667       3075.933       0.781368       0.809005
             47        913.667       2902.633       0.760588       0.809005
             48        902.333       3129.767       0.776213       0.809005
             49        901.333       3288.533       0.784878       0.809005
             50        777.333       3258.933       0.807413       0.809005
             51        777.333       2949.933       0.791447       0.809005
             52        695.333       2783.467       0.800123       0.809005
             53        773.000       2703.367       0.777641       0.809005
             54        706.667       3064.000       0.812588       0.809005
             55        616.333       3060.700       0.832383       0.809005
             56        534.333       2978.233       0.847880       0.809005
             57        608.000       2779.200       0.820501       0.809005
             58        727.333       2859.600       0.797227       0.809005
             59        722.000       3099.467       0.811067       0.809005
             60        561.333       3159.200       0.849126       0.809005
             61        399.000       3257.100       0.890867       0.809005
             62        417.333       3272.267       0.886889       0.809005
             63        519.333       3147.733       0.858379       0.809005
             64        541.000       3192.900       0.855111       0.809005
             65        439.333       3468.067       0.887564       0.809005
             66        398.333       3732.833       0.903578       0.809005
             67        548.333       3795.500       0.873767       0.809005
             68        658.000       3682.533       0.848406       0.809005
             69        619.000       3200.767       0.837948       0.809005
             70        587.000       2927.633       0.832984       0.809005
             71        535.000       2459.167       0.821319       0.809005
             72        610.000       2596.333       0.809752       0.809005
             73        665.000       2744.500       0.804957       0.809005
             74        750.333       2798.633       0.788577       0.809005
             75        920.000       2836.333       0.755080       0.809005
             76        910.333       2937.300       0.763404       0.809005
             77        886.333       3222.367       0.784279       0.809005
             78        739.000       3241.100       0.814326       0.809005
             79        636.333       3093.700       0.829403       0.809005
             80        676.667       2919.333       0.811828       0.809005
             81        616.333       3050.367       0.831911       0.809005
             82        683.000       2945.033       0.811744       0.809005
             83        742.667       3167.400       0.810063       0.809005
             84        860.000       3226.333       0.789542       0.809005
             85        974.333       3393.900       0.776950       0.809005
             86        936.333       3176.367       0.772331       0.809005
             87       1075.667       2880.767       0.728122       0.714457
             88       1095.333       2632.467       0.706172       0.714457
             89       1065.667       2662.100       0.714127       0.714457
             90        864.333       2769.900       0.762169       0.809005
             91        832.667       2888.733       0.776249       0.809005
             92        830.333       2926.300       0.778969       0.809005
             93        842.333       2989.433       0.780171       0.809005
             94        649.333       3490.733       0.843159       0.809005
             95        508.667       4141.800       0.890620       0.809005
             96        319.667       4133.700       0.928219       0.809005
             97        308.000       3787.533       0.924796       0.809005
             98        419.000       3322.100       0.888001       0.809005
             99        504.333       3083.567       0.859435       0.809005
            100        467.667       2719.233       0.853253       0.809005
            101        440.667       2498.933       0.850093       0.809005
            102        619.333       2837.733       0.820850       0.809005
            103        754.667       3401.867       0.818438       0.809005
            104        701.667       3781.167       0.843477       0.809005
            105        647.000       3769.633       0.853508       0.809005
            106        638.333       3740.167       0.854212       0.809005
            107        805.333       3429.133       0.809815       0.809005
            108        639.667       3364.033       0.840231       0.809005
            109        641.000       3296.567       0.837209       0.809005
            110        582.000       3401.467       0.853896       0.809005
            111        736.000       3316.400       0.818379       0.809005
            112        738.000       3087.867       0.807103       0.809005
            113        749.000       3040.767       0.802363       0.809005
            114        635.333       3068.467       0.828464       0.809005
            115        618.333       3023.500       0.830214       0.809005
            116        654.000       3132.933       0.827301       0.809005
            117        767.667       3076.233       0.800290       0.809005
            118        698.000       3161.533       0.819149       0.809005
            119        502.000       3015.133       0.857270       0.809005
            120        378.333       2841.833       0.882511       0.809005
            121        479.667       2745.367       0.851268       0.809005
            122        603.000       2870.367       0.826393       0.809005
            123        754.667       3141.533       0.806307       0.809005
            124        761.667       3134.833       0.804525       0.809005
            125        785.333       2958.467       0.790231       0.809005
            126        663.000       2853.367       0.811453       0.809005
            127        620.333       2763.633       0.816685       0.809005
            128        531.000       2700.233       0.835666       0.809005
            129        484.333       2641.567       0.845058       0.809005
            130        353.000       2656.700       0.882713       0.809005
            131        337.333       2728.933       0.889986       0.809005
            132        502.000       2617.800       0.839092       0.809005
            133        679.667       2539.033       0.788838       0.809005
            134        780.667       2449.267       0.758303       0.809005
            135        689.667       2598.700       0.790271       0.809005
            136        645.333       2880.800       0.816986       0.809005
            137        603.667       2954.967       0.830366       0.809005
            138        748.000       2999.533       0.800402       0.809005
            139        861.333       3003.200       0.777118       0.809005
            140        808.333       2912.167       0.782735       0.809005
            141        664.667       2882.867       0.812640       0.809005
            142        687.000       2935.300       0.810341       0.809005
            143        751.667       3333.167       0.815986       0.809005
            144        746.667       3421.667       0.820872       0.809005
            145        633.333       3228.667       0.836009       0.809005
            146        523.667       2616.967       0.833261       0.809005
            147        431.667       2309.167       0.842505       0.809005
            148        333.333       2537.333       0.883883       0.809005
            149        333.667       3071.967       0.902025       0.809005
            150        689.667       3415.367       0.831995       0.809005
            151        863.333       3527.667       0.803386       0.809005
            152        907.667       3874.900       0.810213       0.809005
            153        663.000       3823.367       0.852219       0.809005
            154        588.333       3275.500       0.847733       0.809005
            155        886.667       2558.333       0.742622       0.714457
            156        884.667       2462.200       0.735673       0.714457
            157        898.333       2862.500       0.761135       0.714457
            158        953.000       3161.033       0.768354       0.714457
            159       1219.667       2909.367       0.704612       0.714457
            160       1314.667       2671.867       0.670223       0.714457
            161       1021.667       2576.833       0.716085       0.714457
            162        708.667       2818.800       0.799100       0.809005
            163        594.667       2899.533       0.829813       0.809005
            164        690.333       2997.633       0.812815       0.809005
            165        859.000       3068.767       0.781301       0.809005
            166       1050.667       2956.933       0.737831       0.714457
            167       1176.667       2657.000       0.693070       0.714457
            168       1189.333       2590.067       0.685312       0.714457
            169       1118.000       2772.200       0.712611       0.714457
            170        849.000       3029.433       0.781097       0.809005
            171        696.000       3182.733       0.820560       0.809005
            172        634.667       3376.867       0.841790       0.809005
            173        646.000       3234.400       0.833522       0.809005
            174        672.333       3213.433       0.826975       0.809005
            175        763.667       3174.300       0.806076       0.809005
            176        964.000       3440.600       0.781138       0.809005
            177       1016.667       3552.333       0.777486       0.809005
            178        914.667       3445.867       0.790240       0.809005
            179        716.333       3243.700       0.819109       0.809005
            180        711.667       2994.500       0.807978       0.809005
            181        749.333       2727.067       0.784451       0.809005
            182        787.333       2623.267       0.769151       0.809005
            183        796.667       2605.667       0.765847       0.809005
            184        812.000       2748.133       0.771919       0.809005
            185        966.667       3004.000       0.756548       0.809005
            186        981.667       3360.500       0.773922       0.809005
            187        977.000       3493.967       0.781479       0.809005
            188        951.000       3381.900       0.780517       0.809005
            189       1053.000       3246.033       0.755061       0.809005
            190       1125.333       3250.800       0.742848       0.809005
            191       1062.333       3199.433       0.750729       0.809005
            192        861.667       3057.167       0.780122       0.809005
            193        726.000       3042.400       0.807345       0.809005
            194        726.333       3110.033       0.810672       0.809005
            195        786.667       3198.000       0.802577       0.809005
            196        779.667       3224.033       0.805263       0.809005
            197        706.000       3052.067       0.812137       0.809005
            198        768.667       3007.467       0.796441       0.809005
            199        850.667       3035.267       0.781091       0.809005
            200       1016.333       3320.033       0.765626       0.809005
            201       1125.000       3129.833       0.735595       0.714457
            202       1090.333       2735.633       0.715018       0.714457
            203        945.000       2196.167       0.699156       0.714457
            204        728.000       2110.533       0.743530       0.714457
            205        565.667       2482.433       0.814420       0.809005
            206        585.000       3146.500       0.843227       0.809005
            207        580.333       3214.967       0.847092       0.809005
            208        615.667       3013.100       0.830337       0.809005
            209        597.000       2846.300       0.826620       0.809005
            210        799.000       2934.100       0.785969       0.809005
            211       1055.667       2951.100       0.736529       0.714457
            212       1005.333       2878.800       0.741169       0.714457
            213        843.000       2688.700       0.761305       0.714457
            214        676.667       2471.333       0.785049       0.714457
            215        700.667       2141.600       0.753483       0.714457
            216        676.333       2106.700       0.756980       0.714457
            217        800.000       2215.667       0.734719       0.714457
            218       1008.333       2038.833       0.669092       0.714457
            219       1038.333       2104.167       0.669584       0.714457
            220        853.667       2199.967       0.720442       0.714457
            221        687.000       2506.300       0.784862       0.809005
            222        722.667       2860.400       0.798311       0.809005
            223        752.000       2986.800       0.798866       0.809005
            224        698.333       3106.167       0.816445       0.809005
            225        666.667       3058.667       0.821045       0.809005
            226        824.333       2609.233       0.759919       0.809005
            227        993.333       2185.000       0.687467       0.714457
            228       1019.333       2217.067       0.685041       0.714457
            229        832.667       2713.400       0.765186       0.809005
            230        634.000       3321.600       0.839721       0.809005
            231        734.333       3140.900       0.810506       0.809005
            232        959.333       2851.733       0.748277       0.714457
            233       1136.667       2760.333       0.708323       0.714457
            234       1129.333       2823.733       0.714315       0.714457
            235        921.333       3050.867       0.768055       0.809005
            236        777.000       3087.300       0.798929       0.809005
            237        740.000       3017.333       0.803052       0.809005
            238        849.667       2848.033       0.770218       0.809005
            239       1040.333       2567.967       0.711683       0.714457
            240       1038.333       2383.833       0.696586       0.714457
            241       1005.667       2301.100       0.695876       0.714457
            242        968.667       2405.800       0.712942       0.714457
            243        935.000       2619.833       0.736978       0.714457
            244        901.333       2716.200       0.750843       0.714457
            245        758.000       2843.200       0.789515       0.809005
            246        799.000       3089.433       0.794519       0.809005
            247        807.333       3223.267       0.799699       0.809005
            248        760.000       3163.000       0.806271       0.809005
            249        581.000       2987.900       0.837205       0.809005
            250        525.667       2916.433       0.847283       0.809005
            251        579.000       3077.100       0.841635       0.809005
            252        662.000       3235.800       0.830161       0.809005
            253        792.000       3595.467       0.819486       0.809005
            254        806.333       3151.367       0.796262       0.809005
            255        843.333       2576.333       0.753387       0.714457
            256        911.667       2078.500       0.695112       0.714457
            257       1041.000       2182.233       0.677032       0.714457
            258       1113.667       2372.967       0.680590       0.714457
            259       1044.667       2701.200       0.721115       0.714457
            260        891.000       2986.233       0.770197       0.809005
            261        658.333       3102.833       0.824966       0.809005
            262        618.667       2714.133       0.814370       0.809005
            263        740.667       2297.933       0.756247       0.809005
            264        883.667       2165.300       0.710175       0.809005
            265        774.000       2410.267       0.756930       0.809005
            266        563.333       2545.667       0.818806       0.809005
            267        441.000       2673.567       0.858407       0.809005
            268        656.333       2818.700       0.811129       0.809005
            269        920.000       2969.667       0.763476       0.809005
            270       1127.333       3113.933       0.734199       0.809005
            271        963.667       2775.300       0.742264       0.809005
            272        783.667       2772.967       0.779661       0.809005
            273        597.667       2758.900       0.821941       0.809005
            274        543.667       2755.300       0.835201       0.809005
            275        620.667       2647.933       0.810112       0.809005
            276        805.333       2351.133       0.744862       0.714457
            277        944.667       2384.533       0.716248       0.714457
            278       1078.667       2654.467       0.711056       0.714457
            279       1090.000       2773.667       0.717885       0.714457
            280       1055.333       2763.467       0.723648       0.714457
            281        922.000       2470.133       0.728195       0.714457
            282       1129.000       2032.100       0.642846       0.714457
            283       1554.333       1406.567       0.475047       0.714457
            284       1878.333        694.500       0.269936       0.222290
            285       2100.000        450.000       0.176471       0.144518
            286       2170.000        470.000       0.178030       0.144518
            287       2355.333        467.800       0.165702       0.144518
            288       2287.000        389.633       0.145568       0.144518
            289       2274.333        316.233       0.122071       0.144518
            290       2102.667        287.067       0.120125       0.144518
            291       2116.000        440.067       0.172166       0.144518
            292       1976.333        422.367       0.176081       0.144518
            293       2102.333        347.433       0.141823       0.144518
            294       2157.667        234.567       0.098053       0.071703
            295       2394.333        238.233       0.090495       0.071703
            296       2560.333        274.300       0.096767       0.071703
            297       2509.333        242.733       0.088200       0.071703
            298       2212.000        249.467       0.101349       0.071703
            299       1814.000        215.933       0.106375       0.071703
            300       1714.000        116.267       0.063524       0.071703
            301       1650.000        155.667       0.086210       0.071703
            302       1762.333        294.100       0.143015       0.144518
            303       1673.667        395.633       0.191192       0.144518
            304       1754.000        373.600       0.175597       0.144518
            305       1783.000        242.033       0.119521       0.144518
            306       1905.667        116.100       0.057425       0.071703
            307       2040.667         66.600       0.031605       0.071703
            308       2254.333        114.567       0.048363       0.071703
            309       2577.333        207.600       0.074544       0.071703
            310       2481.333        342.533       0.121299       0.144518
            311       2304.000        438.933       0.160023       0.144518
            312       1941.667        528.833       0.214059       0.222290
            313       1953.333        496.333       0.202613       0.222290
            314       1919.000        421.433       0.180066       0.222290
            315       2034.333        502.567       0.198103       0.222290
            316       2122.667        499.400       0.190460       0.222290
            317       2322.000        494.133       0.175465       0.144518
            318       2357.667        398.567       0.144606       0.144518
            319       2258.000        372.533       0.141619       0.144518
            320       2269.000        418.100       0.155595       0.144518
            321       2296.667        366.000       0.137456       0.144518
            322       2251.667        276.833       0.109485       0.144518
            323       2121.667        160.167       0.070192       0.071703
            324       2267.667        105.233       0.044348       0.071703
            325       2576.000        143.733       0.052848       0.071703
            326       2491.333        222.533       0.081999       0.071703
            327       2387.667        633.233       0.209617       0.222290
            328       2244.667        840.533       0.272440       0.222290
            329       2449.667        860.367       0.259927       0.222290
            330       2236.000        572.067       0.203723       0.222290
            331       2155.333        420.800       0.163346       0.144518
            332       2210.667        421.933       0.160272       0.144518
            333       2540.000        362.667       0.124943       0.144518
            334       2694.667        278.200       0.093580       0.144518
            335       2363.000        292.033       0.109992       0.144518
            336       1943.000        327.033       0.144065       0.144518
            337       2063.667        287.967       0.122454       0.144518
            338       2171.000        259.900       0.106915       0.144518
            339       2276.000        293.400       0.114190       0.144518
            340       2155.000        394.833       0.154847       0.144518
            341       2287.333        405.933       0.150722       0.144518
            342       2565.333        472.467       0.155529       0.144518
            343       2375.667        551.767       0.188481       0.144518
            344       2258.333        622.500       0.216083       0.144518
            345       2237.333        461.933       0.171133       0.144518
            346       2319.333        162.400       0.065438       0.071703
            347       2180.000       -135.667      -0.066362       0.071703
            348       1854.333        -99.100      -0.056460       0.071703
            349       1888.667        112.800       0.056359       0.071703
            350       2178.667        404.800       0.156689       0.144518
            351       2539.000        403.767       0.137206       0.144518
            352       2502.000        469.467       0.157992       0.144518
            353       2564.333        430.233       0.143671       0.144518
            354       2418.333        496.167       0.170241       0.144518
            355       2310.000        494.333       0.176275       0.144518
            356       1950.333        508.633       0.206848       0.222290
            357       1782.333        435.433       0.196339       0.222290
            358       1839.000        468.433       0.203011       0.222290
            359       1988.333        397.167       0.166492       0.222290
            360       2074.333        601.900       0.224906       0.222290
            361       2221.000        561.900       0.201912       0.222290
            362       2233.000        656.700       0.227255       0.222290
            363       2495.667        358.767       0.125688       0.144518
            364       2544.000        196.267       0.071623       0.071703
            365       2752.333         84.100       0.029650       0.071703
            366       2454.333        216.567       0.081084       0.071703
            367       2211.333        431.867       0.163388       0.144518
            368       2090.667        594.600       0.221431       0.222290
            369       2268.000        598.867       0.208892       0.222290
            370       2523.333        413.333       0.140749       0.144518
            371       2567.667        216.900       0.077894       0.071703
            372       2587.000        136.300       0.050050       0.071703
            373       2376.667        208.333       0.080593       0.071703
            374       2179.667        421.700       0.162107       0.144518
            375       2320.000        434.333       0.157691       0.144518
            376       2345.000        460.167       0.164043       0.144518
            377       2375.000        516.500       0.178627       0.144518
            378       2004.333        623.567       0.237287       0.222290
            379       1867.333        708.933       0.275179       0.222290
            380       1806.667        553.000       0.234355       0.222290
            381       1873.000        737.033       0.282385       0.222290
            382       2168.333        798.500       0.269142       0.222290
            383       2284.000        860.933       0.273752       0.222290
            384       2297.000        716.967       0.237881       0.222290
            385       1997.333        561.600       0.219466       0.222290
            386       1939.667        432.033       0.182162       0.144518
            387       2220.000        302.333       0.119863       0.144518
            388       2715.667        253.767       0.085460       0.071703
            389       2913.333        257.333       0.081161       0.071703
            390       2755.667        368.100       0.117839       0.144518
            391       2256.667        677.333       0.230857       0.222290
            392       1976.667        752.667       0.275769       0.222290
            393       2019.333        717.067       0.262047       0.222290
            394       2148.333        638.833       0.229205       0.222290
            395       2204.000        753.267       0.254717       0.222290
            396       2087.667        642.900       0.235446       0.222290
            397       2290.667        426.933       0.157099       0.144518
            398       2484.333        313.233       0.111966       0.144518
            399       2485.000        369.833       0.129546       0.144518
            400       2487.000        501.967       0.167940       0.144518
            401       2484.667        522.867       0.173852       0.144518
            402       2603.667        474.633       0.154187       0.144518
            403       2504.000        379.933       0.131741       0.144518
            404       2420.000        257.000       0.096003       0.144518
            405       2246.333        282.033       0.111548       0.144518
            406       2102.667        248.733       0.105781       0.144518
            407       2042.000        434.133       0.175327       0.144518
            408       2081.667        364.500       0.149009       0.144518
            409       2337.667        266.567       0.102359       0.071703
            410       2491.000        122.900       0.047018       0.071703
            411       2414.333        321.567       0.117536       0.144518
            412       2163.333        488.667       0.184263       0.144518
            413       2084.333        526.233       0.201578       0.144518
            414       2340.000        472.333       0.167951       0.144518
            415       2481.000        499.233       0.167515       0.144518
            416       2525.667        445.433       0.149922       0.144518
            417       2396.333        424.033       0.150347       0.144518
            418       2330.667        306.267       0.116145       0.144518
            419       2232.000        249.800       0.100653       0.071703
            420       2147.333        148.600       0.064723       0.071703
            421       2233.333        206.667       0.084699       0.071703
            422       2386.667        430.000       0.152663       0.144518
            423       2419.000        583.433       0.194320       0.222290
            424       2311.667        655.167       0.220830       0.222290
            425       2213.333        606.667       0.215130       0.222290
            426       2152.333        566.100       0.208245       0.222290
            427       2217.333        370.267       0.143093       0.144518
            428       2367.000         59.300       0.024441       0.071703
            429       2474.333        -97.767      -0.041138       0.071703
            430       2495.667         19.767       0.007858       0.071703
            431       2444.000        380.933       0.134847       0.144518
            432       2402.333        443.100       0.155723       0.144518
            433       2315.333        324.467       0.122913       0.144518
            434       2109.667        190.033       0.082634       0.144518
            435       2048.000        231.200       0.101439       0.144518
            436       2240.333        429.633       0.160913       0.144518
            437       2675.667        434.100       0.139592       0.144518
            438       2842.667        431.067       0.131674       0.144518
            439       2672.333        478.767       0.151936       0.144518
            440       2282.667        579.400       0.202441       0.222290
            441       2130.000        584.000       0.215181       0.222290
            442       2115.000        419.500       0.165516       0.144518
            443       2109.333        283.733       0.118565       0.144518
            444       1929.667        294.700       0.132487       0.144518
            445       1573.333        266.667       0.144928       0.144518
            446       1451.667        242.167       0.142970       0.144518
            447       1761.333        185.200       0.095144       0.071703
            448       2088.667        125.467       0.056666       0.071703
            449       1994.000        200.933       0.091544       0.071703
            450       1866.000        297.067       0.137336       0.144518
            451       2052.000        486.800       0.191744       0.144518
            452       2375.333        548.467       0.187587       0.144518
            453       2485.000        548.500       0.180814       0.144518
            454       2246.000        455.733       0.168682       0.144518
            455       2209.000        502.100       0.185202       0.222290
            456       2301.333        808.533       0.259990       0.222290
            457       2389.667        913.700       0.276597       0.222290
            458       2308.667        823.467       0.262909       0.222290
            459       2286.333        377.033       0.141563       0.144518
            460       2511.000        290.567       0.103716       0.144518
            461       2453.667        296.633       0.107855       0.144518
            462       2257.000        440.300       0.163237       0.144518
            463       2040.333        402.300       0.164699       0.144518
            464       2386.333        290.367       0.108479       0.144518
            465       2655.333        165.467       0.058659       0.071703
            466       2786.667        113.667       0.039191       0.071703
            467       2481.333        151.533       0.057555       0.071703
            468       2116.000        259.067       0.109078       0.144518
            469       1959.333        359.733       0.155120       0.144518
            470       2061.667        426.833       0.171522       0.144518
            471       2196.000        396.067       0.152800       0.144518
            472       2353.333        354.333       0.130863       0.144518
            473       2479.000        263.767       0.096168       0.071703
            474       2599.667        125.033       0.045889       0.071703
            475       2652.333         43.767       0.016233       0.071703
            476       2635.667          9.100       0.003441       0.071703
            477       2585.000        107.500       0.039926       0.071703
            478       2374.000        122.267       0.048980       0.071703
            479       2088.000        193.867       0.084960       0.071703
            480       1742.333        292.100       0.143578       0.144518
            481       1616.667        579.000       0.263701       0.222290
            482       1642.333        618.100       0.273443       0.222290
            483       1791.667        445.500       0.199136       0.222290
            484       1909.000        156.100       0.075590       0.071703
            485       1981.333         92.200       0.044465       0.071703
            486       2068.667        193.800       0.085659       0.071703
            487       2290.333        341.300       0.129691       0.144518
            488       2328.333        369.833       0.137068       0.144518
            489       2442.000        309.133       0.112366       0.144518
            490       2405.667        139.433       0.054785       0.071703
            491       2404.667        171.867       0.066705       0.071703
            492       2366.333        171.367       0.067528       0.071703
            493       2443.000        207.700       0.078357       0.071703
            494       2331.333        156.867       0.063044       0.071703
            495       2251.333        250.867       0.100258       0.071703
            496       2264.000        362.600       0.138049       0.144518
            497       2467.667        354.900       0.125737       0.144518
            498       2663.000        326.033       0.109077       0.144518
            499       2571.000        316.233       0.109528       0.144518
            500       2355.000        435.167       0.155964       0.144518
            501       2143.000        394.367       0.155424       0.144518
            502       2200.333        360.300       0.140707       0.144518
            503       2305.333        260.467       0.101515       0.144518
            504       2276.667        272.000       0.106722       0.144518
            505       2104.000        240.933       0.102746       0.144518
            506       2105.333        247.467       0.105180       0.144518
            507       2096.333        246.033       0.105036       0.144518
            508       1995.333        304.800       0.132514       0.144518
            509       1947.333        395.600       0.168848       0.144518
            510       2076.667        500.667       0.194258       0.144518
            511       2072.000        532.800       0.204545       0.144518
            512       2124.333        463.233       0.179023       0.144518
            513       2181.667        355.500       0.140117       0.144518
            514       2433.333        361.000       0.129190       0.144518
            515       2357.333        348.267       0.128721       0.144518
            516       2052.000        297.467       0.126610       0.144518
            517       1842.000        164.800       0.082121       0.144518
            518       2051.000        252.233       0.109513       0.144518
            519       2213.667        376.967       0.145511       0.144518
            520       2201.000        577.233       0.207770       0.222290
            521       2065.000        558.833       0.212984       0.222290
            522       2280.000        526.667       0.187648       0.222290
            523       2409.000        582.433       0.194700       0.222290
            524       2609.667        649.367       0.199251       0.222290
            525       2571.667        822.833       0.242402       0.222290
            526       2441.667        684.500       0.218958       0.222290
            527       2380.000        442.667       0.156826       0.144518
            528       2291.667        252.500       0.099247       0.144518
            529       2530.000        387.333       0.132770       0.144518
            530       2470.667        406.933       0.141414       0.144518
            531       2525.000        340.167       0.118725       0.144518
            532       2302.000        246.800       0.096830       0.071703
            533       2351.333        313.533       0.117654       0.071703
            534       2528.333        287.167       0.101995       0.071703
            535       2673.333        146.667       0.052009       0.071703
            536       2613.333        237.667       0.083363       0.071703
            537       2722.333        332.433       0.108824       0.144518
            538       2898.333        387.500       0.117931       0.144518
            539       3064.667        499.867       0.140233       0.144518
            540       2967.000        567.967       0.160671       0.144518
            541       2850.000        671.667       0.190724       0.144518
            542       2778.000        528.200       0.159760       0.144518
            543       2645.333        383.800       0.126703       0.144518
            544       2591.667        162.500       0.059002       0.071703
            545       2433.333        203.000       0.077001       0.071703
            546       2195.667        273.767       0.110862       0.144518
            547       1848.333        422.500       0.186055       0.222290
            548       1635.000        418.500       0.203798       0.222290
            549       1572.333        465.433       0.228404       0.222290
            550       1956.000        464.400       0.191869       0.222290
            551       2436.667        413.667       0.145129       0.144518
            552       2729.667        413.700       0.131610       0.144518
            553       2694.000        555.267       0.170890       0.144518
            554       2666.333        559.033       0.173324       0.144518
            555       2841.333        456.533       0.138433       0.144518
            556       2816.667        311.667       0.099627       0.071703
            557       2735.000        291.833       0.096415       0.071703
            558       2679.667        315.367       0.105297       0.071703
            559       2604.000        234.267       0.082539       0.071703
            560       2470.333        121.633       0.046927       0.071703
            561       2108.667        222.133       0.095303       0.071703
            562       1916.667        326.333       0.145490       0.144518
            563       1921.667        449.833       0.189683       0.144518
            564       1953.667        331.967       0.145241       0.144518
            565       2159.667        234.033       0.097771       0.071703
            566       2338.667        190.800       0.075431       0.071703
            567       2650.000        131.667       0.047334       0.071703
            568       2929.333         19.067       0.006467       0.071703
            569       2944.667        -98.467      -0.034596       0.071703
            570       2829.000        -16.233      -0.005771       0.071703
            571       2685.000         46.833       0.017144       0.071703
            572       2796.333        121.700       0.041706       0.071703
            573       2554.000        195.267       0.071025       0.071703
            574       2302.000        401.467       0.148501       0.144518
            575       2239.000        434.100       0.162396       0.144518
            576       2470.667        330.267       0.117913       0.144518
            577       2638.000        124.867       0.045195       0.071703
            578       2268.000         10.867       0.004768       0.071703
            579       2077.333        -17.067      -0.008284       0.071703
            580       1991.000         37.233       0.018358       0.071703
            581       2248.000        221.533       0.089707       0.071703
            582       2334.667        258.867       0.099812       0.071703
            583       2260.667        289.933       0.113673       0.071703
            584       2184.000        233.933       0.096749       0.071703
            585       2254.000        368.933       0.140657       0.144518
            586       2519.667        433.033       0.146657       0.144518
            587       2491.333        481.867       0.162070       0.144518
            588       2392.000        475.133       0.165717       0.144518
            589       2312.333        415.100       0.152194       0.144518
            590       2291.667        407.167       0.150868       0.144518
            591       2447.667        421.233       0.146827       0.144518
            592       2561.000        473.900       0.156150       0.144518
            593       2585.667        532.100       0.170667       0.144518
            594       2397.333        512.267       0.176061       0.144518
            595       2172.333        463.433       0.175825       0.144518
            596       2066.000        387.733       0.158018       0.144518
            597       2030.667        229.933       0.101713       0.144518
            598       2021.667        241.167       0.106577       0.144518
            599       2027.000        329.633       0.139875       0.144518
            600       2177.333        404.267       0.156595       0.144518
            601       2332.000        265.133       0.102087       0.071703
            602       2461.000        125.233       0.048423       0.071703
            603       2463.333        375.667       0.132324       0.144518
            604       2449.667        810.367       0.248576       0.222290
            605       2483.000        958.033       0.278414       0.222290
            606       2599.333        669.067       0.204708       0.222290
            607       2757.667        228.233       0.076437       0.071703
            608       2515.333         10.133       0.004012       0.071703
            609       2173.333         23.667       0.010772       0.071703
            610       1942.333        -16.233      -0.008428       0.071703
            611       1994.000        -44.067      -0.022599       0.071703
            612       2158.000         -1.800      -0.000835       0.071703
            613       1984.000        296.267       0.129926       0.144518
            614       1971.667        453.833       0.187109       0.144518
            615       2005.333        500.133       0.199617       0.144518
            616       2163.333        384.667       0.150968       0.144518
            617       2169.667        533.367       0.197322       0.222290
            618       2227.333        582.600       0.207336       0.222290
            619       2216.000        642.400       0.224741       0.222290
            620       2260.667        641.267       0.220979       0.222290
            621       2212.333        746.433       0.252279       0.222290
            622       2333.667        733.300       0.239096       0.222290
            623       2450.667        542.933       0.181365       0.144518
            624       2537.333        362.600       0.125037       0.144518
            625       2532.667        309.733       0.108969       0.144518
            626       2493.333        330.333       0.116987       0.144518
            627       2346.000        290.400       0.110150       0.144518
            628       2055.000        275.167       0.118089       0.144518
            629       1727.000        401.300       0.188554       0.144518
            630       1692.333        463.100       0.214852       0.144518
            631       1969.000        354.767       0.152669       0.144518
            632       2229.667        169.033       0.070469       0.071703
            633       2248.333        189.500       0.077733       0.071703
            634       2207.667        256.900       0.104237       0.071703
            635       2172.667        269.400       0.110316       0.071703
            636       2123.333        104.667       0.046978       0.071703
            637       1974.000        221.933       0.101066       0.144518
            638       1981.667        481.833       0.195589       0.222290
            639       1920.333        741.967       0.278694       0.222290
            640       1970.333        715.633       0.266434       0.222290
            641       2301.667        596.167       0.205728       0.222290
            642       2538.667        438.800       0.147374       0.144518
            643       2689.000        374.767       0.122322       0.144518
            644       2429.000        370.767       0.132428       0.144518
            645       2212.000        493.467       0.182396       0.144518
            646       1972.667        614.400       0.237489       0.222290
            647       1971.667        545.833       0.216816       0.222290
            648       2070.000        449.333       0.178354       0.144518
            649       2038.667        361.467       0.150603       0.144518
            650       1926.667        473.333       0.197222       0.144518
            651       2050.667        498.267       0.195480       0.144518
            652       2314.667        407.533       0.149707       0.144518
            653       2338.333        324.167       0.121753       0.144518
            654       2371.333        330.200       0.122227       0.144518
            655       2108.333        462.833       0.180009       0.144518
            656       2191.000        507.900       0.188188       0.222290
            657       2111.000        561.900       0.210221       0.222290
            658       2180.333        601.633       0.216262       0.222290
            659       2165.667        474.100       0.179599       0.144518
            660       1955.667        326.100       0.142916       0.144518
            661       1845.000        272.500       0.128689       0.144518
            662       1872.000        491.467       0.207943       0.222290
            663       2043.667        612.300       0.230538       0.222290
            664       2271.333        612.200       0.212309       0.222290
            665       2483.000        434.367       0.148890       0.144518
            666       2479.667        349.700       0.123597       0.144518
            667       2530.000        383.000       0.131480       0.144518
            668       2489.000        324.100       0.115211       0.144518
            669       2491.000        302.567       0.108308       0.144518
            670       2505.333        136.133       0.051537       0.071703
            671       2518.667        131.800       0.049727       0.071703
            672       2593.000        103.033       0.038217       0.071703
            673       2516.000        186.733       0.069091       0.071703
            674       2334.333        206.900       0.081417       0.071703
            675       2279.667        247.700       0.098007       0.071703
            676       2450.667        457.933       0.157441       0.144518
            677       2451.333        825.200       0.251852       0.222290
            678       2375.667        951.767       0.286036       0.222290
            679       2128.667        725.133       0.254094       0.222290
            680       2026.333        300.700       0.129220       0.144518
            681       2425.667         98.100       0.038870       0.071703
            682       2977.000        117.300       0.037908       0.071703
            683       3201.333        319.200       0.090668       0.071703
            684       2882.667        512.400       0.150925       0.144518
            685       2473.667        472.967       0.160511       0.144518
            686       2599.667        356.700       0.120655       0.144518
            687       2730.667        340.267       0.110802       0.144518
            688       2732.333        331.767       0.108275       0.144518
            689       2396.000        401.067       0.143388       0.144518
            690       2247.667        465.233       0.171489       0.144518
            691       2213.333        490.333       0.181359       0.144518
            692       2282.333        336.433       0.128470       0.144518
            693       2393.000        178.700       0.069487       0.071703
            694       2478.667        223.133       0.082587       0.071703
            695       2397.000        293.967       0.109242       0.144518
            696       2300.333        327.633       0.124672       0.144518
            697       2445.667        491.433       0.167319       0.144518
            698       2612.667        534.067       0.169721       0.144518
            699       2745.333        540.133       0.164401       0.144518
            700       2056.000        845.733       0.291458       0.222290
            701       1416.667       1714.000       0.547487       0.714457
            702        759.000       2487.433       0.766205       0.809005
            703        726.333       2829.700       0.795746       0.809005
            704        811.000       2764.567       0.773183       0.809005
            705        876.667       3004.000       0.774094       0.809005
            706        925.333       2924.800       0.759662       0.809005
            707       1040.667       2886.933       0.735038       0.809005
            708       1013.333       2669.000       0.724812       0.809005
            709        857.667       2772.900       0.763765       0.809005
            710        551.667       2771.833       0.834010       0.809005
            711        653.000       2546.700       0.795918       0.809005
            712        726.333       2499.367       0.774829       0.809005
            713        914.667       2586.867       0.738781       0.809005
            714        689.333       2887.400       0.807273       0.809005
            715        560.333       2898.967       0.838021       0.809005
            716        563.000       2681.367       0.826468       0.809005
            717        593.333       2292.333       0.794386       0.809005
            718        639.667       2355.367       0.786424       0.809005
            719        679.000       2541.433       0.789159       0.809005
            720        870.333       2878.633       0.767847       0.809005
            721       1011.333       2791.867       0.734084       0.714457
            722       1008.000       2219.200       0.687655       0.714457
            723       1341.667       1497.500       0.527443       0.714457
            724       1767.667        753.233       0.298795       0.222290
            725       2155.667        549.100       0.203012       0.222290
            726       2113.667        462.967       0.179679       0.222290
            727       2055.333        493.467       0.193607       0.222290
            728       2238.000        412.867       0.155748       0.144518
            729       2348.667        374.133       0.137408       0.144518
            730       2390.333        404.300       0.144670       0.144518
            731       2295.667        416.767       0.153650       0.144518
            732       2122.667        428.733       0.168038       0.144518
            733       2215.667        395.100       0.151335       0.144518
            734       2416.667        473.333       0.163783       0.144518
            735       2485.333        596.800       0.193632       0.222290
            736       2340.000        591.667       0.201819       0.222290
            737       2128.333        562.167       0.208945       0.222290
            738       2136.000        456.733       0.176159       0.144518
            739       2044.000        366.600       0.152078       0.144518
            740       1845.333        266.133       0.126042       0.144518
            741       1745.000        318.833       0.154486       0.144518
            742       1955.667        412.433       0.174162       0.144518
            743       2157.000        460.300       0.175868       0.144518
            744       2398.000        363.533       0.131642       0.144518
            745       2324.667        324.200       0.122392       0.144518
            746       2064.333        398.567       0.161828       0.144518
            747       1868.667        430.800       0.187348       0.144518
            748       1954.333        496.233       0.202497       0.144518
            749       2253.667        450.967       0.166739       0.144518
            750       2510.333        452.967       0.152859       0.144518
            751       2362.000        256.467       0.097945       0.071703
            752       2151.333        166.533       0.071848       0.071703
            753       2020.000        105.333       0.049561       0.071703
            754       2223.333        137.667       0.058309       0.071703
            755       2474.667        342.867       0.121690       0.144518
            756       2412.000        377.467       0.135319       0.144518
            757       2253.333        480.667       0.175811       0.144518
            758       2417.333        424.267       0.149306       0.144518
            759       2767.000        358.300       0.114645       0.144518
            760       3021.667        350.167       0.103851       0.144518
            761       2743.333        336.333       0.109211       0.144518
            762       2644.000        452.267       0.146068       0.144518
            763       2409.000        506.767       0.173802       0.144518
            764       2441.333        499.867       0.169953       0.144518
            765       2273.000        502.033       0.180911       0.144518
            766       2306.333        455.033       0.164786       0.144518
            767       2331.000        375.567       0.138761       0.144518
            768       2264.667        397.533       0.149325       0.144518
            769       2114.333        394.900       0.157379       0.144518
            770       1948.000        399.867       0.170311       0.144518
            771       1935.000        205.833       0.096146       0.071703
            772       2276.000         94.400       0.039825       0.071703
            773       2533.000         13.700       0.005380       0.071703
            774       2811.333         38.200       0.013406       0.071703
            775       2499.000        109.100       0.041831       0.071703
            776       2259.000        202.100       0.082118       0.071703
            777       2339.000        334.767       0.125204       0.071703
            778       2608.000        406.533       0.134858       0.071703
            779       2698.667        313.467       0.104068       0.071703
            780       2325.333        246.800       0.095951       0.071703
            781       2368.333        201.500       0.078410       0.071703
            782       2634.333        286.567       0.098109       0.071703
            783       3064.333        318.567       0.094170       0.071703
            784       3065.000        453.833       0.128973       0.144518
            785       2936.667        650.000       0.181227       0.144518
            786       2554.000        751.267       0.227294       0.222290
            787       2235.000        747.833       0.250712       0.222290
            788       2098.000        697.867       0.249607       0.222290
            789       2228.667        618.800       0.217316       0.222290
            790       2507.333        427.600       0.145693       0.144518
            791       2372.667        321.400       0.119299       0.144518
            792       2208.000        313.867       0.124458       0.144518
            793       2395.667        363.433       0.131722       0.144518
            794       2659.333        386.733       0.126962       0.144518
            795       2794.000        455.933       0.140290       0.144518
            796       2601.000        402.567       0.134030       0.144518
            797       2380.000        294.667       0.110169       0.144518
            798       2253.667        310.633       0.121138       0.144518
            799       2254.333        378.567       0.143783       0.144518
            800       2381.333        504.867       0.174924       0.144518
            801       2456.333        501.033       0.169419       0.144518
            802       2620.667        534.267       0.169343       0.144518
            803       2786.667        539.333       0.162157       0.144518
            804       2877.333        551.933       0.160948       0.144518
            805       2562.667        673.400       0.208092       0.222290
            806       2352.000        733.800       0.237799       0.222290
            807       2340.667        577.600       0.197926       0.222290
            808       2557.667        285.567       0.100437       0.144518
            809       2422.000        171.800       0.066235       0.071703
            810       2120.667        312.267       0.128350       0.144518
            811       1912.000        410.467       0.176737       0.144518
            812       2155.333        424.800       0.164643       0.144518
            813       2246.000        320.067       0.124730       0.144518
            814       2016.333        189.033       0.085715       0.071703
            815       1950.333         48.633       0.024329       0.071703
            816       2098.667        108.133       0.049000       0.071703
            817       2434.000        286.600       0.105344       0.071703
            818       2532.000        371.800       0.128039       0.144518
            819       2857.667        389.233       0.119878       0.144518
            820       2828.667        427.467       0.131280       0.144518
            821       2808.333        506.500       0.152798       0.144518
            822       2474.000        509.933       0.170893       0.144518
            823       2349.333        451.067       0.161072       0.144518
            824       2351.000        296.900       0.112127       0.144518
            825       2246.000        204.067       0.083290       0.071703
            826       2427.000        227.300       0.085635       0.071703
            827       2425.667        394.433       0.139865       0.144518
            828       2572.000        480.467       0.157403       0.144518
            829       2348.333        423.500       0.152787       0.144518
            830       2258.000        324.200       0.125552       0.144518
            831       2275.333        288.800       0.112631       0.144518
            832       2282.667        368.400       0.138963       0.144518
            833       2199.333        450.067       0.169875       0.144518
            834       2019.333        463.400       0.186649       0.144518
            835       2360.000        508.000       0.177127       0.144518
            836       2622.667        470.733       0.152173       0.144518
            837       2824.667        328.533       0.104190       0.071703
            838       2751.333        218.533       0.073584       0.071703
            839       2790.333        257.633       0.084526       0.071703
            840       2862.333        322.100       0.101148       0.071703
            841       2705.333        436.133       0.138831       0.144518
            842       2437.333        407.267       0.143172       0.144518
            843       2342.333        431.433       0.155541       0.144518
            844       2392.000        277.133       0.103829       0.071703
            845       2581.667        245.500       0.086836       0.071703
            846       2442.667        338.400       0.121680       0.071703
            847       2109.333        286.733       0.119668       0.071703
            848       1777.333        180.600       0.092240       0.071703
            849       1788.667         92.133       0.048986       0.071703
            850       2172.667        195.733       0.082644       0.071703
            851       2477.667        280.567       0.101720       0.071703
            852       2588.667        217.800       0.077606       0.071703
            853       2470.000        274.333       0.099964       0.071703
            854       2147.667        204.900       0.087096       0.071703
            855       1838.333        229.833       0.111129       0.144518
            856       1733.667        301.967       0.148340       0.144518
            857       1853.000        536.033       0.224372       0.222290
            858       2232.667        596.400       0.210812       0.222290
            859       2653.333        389.333       0.127958       0.144518
            860       2896.333         68.033       0.022950       0.071703
            861       2671.667        -69.500      -0.026709       0.071703
            862       2258.000         42.867       0.018631       0.071703
            863       2128.333        333.833       0.135585       0.144518
            864       2446.667        438.667       0.152033       0.144518
            865       2586.333        321.367       0.110523       0.144518
            866       2620.667        250.933       0.087385       0.144518
            867       2604.333        329.567       0.112331       0.144518
            868       2588.333        521.500       0.167694       0.144518
            869       2346.000        524.733       0.182787       0.144518
            870       2126.667        471.333       0.181422       0.144518
            871       2042.667        377.733       0.156062       0.144518
            872       2188.000        418.533       0.160571       0.144518
            873       2313.333        369.333       0.137674       0.144518
            874       2470.000        377.667       0.132623       0.144518
            875       2271.333        381.533       0.143819       0.144518
            876       1995.000        470.833       0.190943       0.144518
            877       1988.667        443.133       0.182224       0.144518
            878       2406.667        305.000       0.112477       0.144518
            879       2678.333        357.833       0.117857       0.144518
            880       2639.333        383.733       0.126935       0.144518
            881       2527.333        366.600       0.126679       0.144518
            882       2441.000        150.900       0.058220       0.071703
            883       2357.000         17.967       0.007565       0.071703
            884       2156.333         99.033       0.043910       0.071703
            885       2046.333        260.033       0.112746       0.144518
            886       1974.333        448.233       0.185024       0.222290
            887       1785.000        534.500       0.230438       0.222290
            888       1735.333        449.467       0.205724       0.222290
            889       1515.000        378.833       0.200035       0.222290
            890       1678.667        364.800       0.178520       0.222290
            891       1795.333        530.467       0.228079       0.222290
            892       2080.667        464.267       0.182428       0.144518
            893       2364.000        273.933       0.103844       0.071703
            894       2338.667         72.800       0.030189       0.071703
            895       2250.333        195.633       0.079982       0.071703
            896       2109.333        410.733       0.162985       0.144518
            897       2193.667        692.967       0.240061       0.222290
            898       2505.667        785.767       0.238731       0.222290
            899       2776.333        626.367       0.184079       0.222290
            900       3055.333        387.467       0.112544       0.144518
            901       2845.000        305.833       0.097064       0.144518
            902       2653.000        328.367       0.110140       0.144518
            903       2432.333        299.100       0.109503       0.144518
            904       2461.333        370.533       0.130844       0.144518
            905       2364.333        561.900       0.192022       0.222290
            906       2360.667        790.267       0.250804       0.222290
            907       2527.667        727.567       0.223507       0.222290
            908       2712.667        628.067       0.188003       0.222290
            909       2769.667        441.700       0.137543       0.144518
            910       3010.000        425.667       0.123896       0.144518
            911       2948.000        354.533       0.107352       0.071703
            912       2946.667        312.000       0.095745       0.071703
            913       2523.667        178.300       0.065989       0.071703
            914       2428.333        151.500       0.058725       0.071703
            915       2327.333        164.933       0.066178       0.071703
            916       2356.000        414.733       0.149684       0.144518
            917       2385.000        359.833       0.131095       0.144518
            918       2344.000        352.267       0.130650       0.144518
            919       2316.667         94.667       0.039259       0.071703
            920       2268.333         75.167       0.032075       0.071703
            921       2092.333        145.767       0.065130       0.071703
            922       1984.333        288.900       0.127088       0.144518
            923       1833.667        428.967       0.189587       0.144518
            924       2124.667        499.533       0.190356       0.144518
            925       2504.000        474.600       0.159337       0.144518
            926       2974.667        460.867       0.134147       0.144518
            927       3015.333        347.133       0.103238       0.071703
            928       3070.000        205.333       0.062691       0.071703
            929       2929.667        156.367       0.050669       0.071703
            930       2894.667         96.200       0.032165       0.071703
            931       2515.667        133.767       0.050489       0.071703
            932       2269.333        187.733       0.076405       0.071703
            933       2143.333        212.333       0.090137       0.071703
            934       2164.333        290.900       0.118482       0.071703
            935       2600.667        258.933       0.090549       0.071703
            936       2623.000        494.700       0.158675       0.144518
            937       2617.000        586.967       0.183200       0.144518
            938       2267.667        631.900       0.217929       0.222290
            939       2303.333        611.667       0.209834       0.222290
            940       2620.000        504.000       0.161332       0.144518
            941       2795.667        460.433       0.141406       0.144518
            942       2954.667        316.867       0.096856       0.144518
            943       2867.333        298.933       0.094412       0.144518
            944       2754.667        361.533       0.116017       0.144518
            945       2411.333        503.867       0.172841       0.144518
            946       2125.000        669.500       0.239578       0.222290
            947       1999.000        708.767       0.261753       0.222290
            948       2034.000        815.600       0.286216       0.222290
            949       2349.333        724.067       0.235591       0.222290
            950       2563.333        652.667       0.202944       0.222290
            951       2841.000        492.567       0.147760       0.144518
            952       2871.000        415.900       0.126533       0.144518
            953       2825.000        293.833       0.094213       0.071703
            954       2566.000        178.067       0.064892       0.071703
            955       2257.667        391.233       0.147697       0.144518
            956       2125.667        526.767       0.198598       0.144518
            957       2562.000        471.133       0.155329       0.144518
            958       2806.667        302.000       0.097148       0.071703
            959       2930.000        236.333       0.074639       0.071703
            960       2565.667        268.100       0.094609       0.071703
            961       2338.000        327.533       0.122877       0.144518
            962       2174.000        370.267       0.145530       0.144518
            963       2109.333        349.733       0.142222       0.144518
            964       2262.667        268.400       0.106042       0.144518
            965       2347.667        383.233       0.140332       0.144518
            966       2394.333        590.900       0.197941       0.222290
            967       2307.333        711.267       0.235628       0.222290
            968       2330.333        657.967       0.220181       0.222290
            969       2452.333        566.433       0.187637       0.222290
            970       2527.333        426.267       0.144321       0.144518
            971       2416.000        396.067       0.140845       0.144518
            972       2369.000        392.767       0.142216       0.144518
            973       2243.000        371.367       0.142048       0.144518
            974       2325.667        250.767       0.097331       0.144518
            975       2271.667        274.500       0.107809       0.144518
            976       2215.000        481.167       0.178463       0.144518
            977       2062.667        630.067       0.233988       0.222290
            978       1857.667        723.900       0.280411       0.222290
            979       1858.000        799.200       0.300768       0.222290
            980       1888.000        841.533       0.308307       0.222290
            981       2162.000        689.800       0.241882       0.222290
            982       2116.333        524.367       0.198571       0.222290
            983       2076.333        409.700       0.164801       0.144518
            984       1941.667        430.833       0.181595       0.144518
            985       1933.667        346.300       0.151888       0.144518
            986       2035.333        243.133       0.106709       0.071703
            987       2259.333         70.733       0.030357       0.071703
            988       2606.333        171.700       0.061806       0.071703
            989       2712.000        445.800       0.141174       0.144518
            990       2456.333        655.700       0.210698       0.222290
            991       2172.333        592.767       0.214374       0.222290
            992       2202.667        480.733       0.179151       0.144518
            993       2610.333        347.300       0.117425       0.144518
            994       2873.667        256.967       0.082081       0.071703
            995       2723.667        241.300       0.081384       0.071703
            996       2324.333        320.233       0.121091       0.144518
            997       2122.667        456.400       0.176963       0.144518
            998       2211.333        341.533       0.133784       0.144518
            999       2194.667        288.867       0.116313       0.144518
           1000       1988.667        296.467       0.129737       0.144518
           1001       2006.667        375.333       0.157571       0.144518
           1002       2175.667        428.767       0.164630       0.144518
           1003       2433.667        474.300       0.163104       0.144518
           1004       2631.667        465.833       0.150390       0.144518
           1005       2665.333        472.800       0.150663       0.144518
           1006       2611.667        439.167       0.143950       0.144518
           1007       2443.000        496.367       0.168869       0.144518
           1008       2397.000        530.633       0.181250       0.144518
           1009       2447.000        366.300       0.130203       0.144518
           1010       2554.667        173.533       0.063607       0.071703
           1011       2639.333        155.400       0.055605       0.071703
           1012       2814.667        270.867       0.087786       0.071703
           1013       2648.000        385.200       0.126995       0.071703
           1014       2480.333        309.633       0.110981       0.071703
           1015       2241.000        127.900       0.053991       0.071703
           1016       2262.333        -42.900      -0.019329       0.071703
           1017       2469.000         67.433       0.026586       0.071703
           1018       2591.333        422.533       0.140196       0.144518
           1019       2572.333        643.433       0.200087       0.144518
           1020       2289.000        574.767       0.200703       0.144518
           1021       2177.000        368.967       0.144922       0.144518
           1022       2276.667        234.000       0.093202       0.071703
           1023       2595.667        156.767       0.056956       0.071703
           1024       2611.333        184.200       0.065891       0.071703
           1025       2469.333        185.400       0.069838       0.071703
           1026       2226.333        197.700       0.081558       0.071703
           1027       2242.667        258.400       0.103316       0.071703
           1028       2379.000        395.100       0.142425       0.144518
           1029       2404.000        485.267       0.167955       0.144518
           1030       2343.667        428.300       0.154511       0.144518
           1031       2308.000        405.200       0.149344       0.144518
           1032       2379.000        412.100       0.147648       0.144518
           1033       2262.000        528.800       0.189480       0.222290
           1034       2073.000        699.367       0.252263       0.222290
           1035       1969.333        846.067       0.300514       0.222290
           1036       2238.000        774.867       0.257186       0.222290
           1037       2483.333        685.000       0.216202       0.222290
           1038       2706.000        429.733       0.137044       0.144518
           1039       2550.333        363.967       0.124890       0.144518
           1040       2350.000        365.000       0.134438       0.144518
           1041       1965.667        429.767       0.179411       0.144518
           1042       1912.667        523.400       0.214855       0.222290
           1043       2033.000        520.367       0.203796       0.222290
           1044       2282.667        517.067       0.184684       0.222290
           1045       2534.333        349.900       0.121315       0.144518
           1046       2743.667        149.300       0.051608       0.071703
           1047       2862.667        108.400       0.036485       0.071703
           1048       2552.667        233.067       0.083664       0.071703
           1049       2189.333        377.400       0.147035       0.144518
           1050       2020.667        415.600       0.170589       0.144518
           1051       2137.333        321.933       0.130906       0.144518
           1052       2439.000        395.433       0.139511       0.144518
           1053       2732.667        348.733       0.113174       0.144518
           1054       2791.000        311.567       0.100422       0.071703
           1055       2581.667        247.167       0.087374       0.071703
           1056       2249.333        238.067       0.095709       0.071703
           1057       2351.000        219.900       0.085534       0.071703
           1058       2558.333         92.833       0.035016       0.071703
           1059       2538.000        106.867       0.040405       0.071703
           1060       2387.333        222.600       0.085290       0.071703
           1061       2255.333        328.133       0.127013       0.144518
           1062       2194.667        311.200       0.124189       0.144518
           1063       2315.333        292.800       0.112264       0.144518
           1064       2264.667        318.533       0.123310       0.144518
           1065       2138.000        431.867       0.168050       0.144518
           1066       1808.667        488.467       0.212642       0.222290
           1067       1842.333        491.100       0.210462       0.222290
           1068       2127.667        554.900       0.206854       0.222290
           1069       2324.000        455.267       0.163808       0.144518
           1070       2360.667        353.933       0.130381       0.144518
           1071       2508.333        189.167       0.070127       0.071703
           1072       2812.333        286.433       0.092435       0.071703
           1073       3074.333        306.233       0.090586       0.071703
           1074       3122.333        321.100       0.093250       0.071703
           1075       2829.000        201.433       0.066470       0.071703
           1076       2451.667        202.833       0.076411       0.071703
           1077       2118.000        230.533       0.098161       0.071703
           1078       1999.000        323.433       0.139265       0.144518
           1079       1881.667        406.833       0.177773       0.144518
           1080       2062.667        398.067       0.161767       0.144518
           1081       2087.667        394.567       0.158956       0.144518
           1082       2162.000        275.800       0.113135       0.144518
           1083       2076.000        278.400       0.118247       0.144518
           1084       2231.333        424.200       0.159742       0.144518
           1085       2462.333        456.433       0.156379       0.144518
           1086       2704.000        426.267       0.136176       0.144518
           1087       2902.667        253.067       0.080193       0.071703
           1088       3203.000        201.700       0.059242       0.071703
           1089       3230.667        201.933       0.058828       0.071703
           1090       3217.000        213.300       0.062181       0.071703
           1091       3063.333        237.667       0.071998       0.071703
           1092       2919.000        363.767       0.110811       0.144518
           1093       2747.667        325.567       0.105936       0.144518
           1094       2426.333        420.700       0.147768       0.144518
           1095       2170.333        325.633       0.130464       0.144518
           1096       1918.667        251.467       0.115876       0.144518
           1097       1878.667        363.133       0.161983       0.144518
           1098       1883.000        514.033       0.214446       0.222290
           1099       1944.333        726.233       0.271940       0.222290
           1100       1824.667        659.200       0.265393       0.222290
           1101       1745.333        547.467       0.238776       0.222290
           1102       1745.333        470.467       0.212324       0.222290
           1103       1842.333        446.433       0.195054       0.222290
           1104       2180.000        431.333       0.165177       0.144518
           1105       2551.333        348.533       0.120189       0.144518
           1106       2637.667        198.233       0.069901       0.071703
           1107       2473.667        139.967       0.053553       0.071703
           1108       2405.000        116.500       0.046203       0.071703
           1109       2489.667        132.367       0.050482       0.071703
           1110       2454.333        115.233       0.044845       0.071703
           1111       2366.000         26.400       0.011035       0.071703
           1112       2334.000        100.600       0.041321       0.071703
           1113       2147.333        259.600       0.107855       0.071703
           1114       1870.667        414.267       0.181304       0.144518
           1115       1780.667        301.933       0.144979       0.144518
           1116       1910.667        133.933       0.065506       0.071703
           1117       2247.667         97.567       0.041602       0.071703
           1118       2339.000        189.767       0.075043       0.071703
           1119       2527.667        243.233       0.087781       0.071703
           1120       2297.667        218.567       0.086863       0.071703
           1121       2106.333        379.033       0.152506       0.144518
           1122       2018.333        430.167       0.175686       0.144518
           1123       2021.000        386.233       0.160447       0.144518
           1124       2205.667        253.100       0.102938       0.071703
           1125       2346.333        186.033       0.073462       0.071703
           1126       2533.000        213.033       0.077579       0.071703
           1127       2524.333        205.567       0.075302       0.071703
           1128       2473.333        234.000       0.086432       0.071703
           1129       2455.000        375.500       0.132662       0.144518
           1130       2614.333        383.567       0.127945       0.144518
           1131       2375.667        376.100       0.136676       0.144518
           1132       2018.000        288.200       0.124967       0.144518
           1133       1697.667        230.567       0.119574       0.144518
           1134       1665.000        278.500       0.143298       0.144518
           1135       1805.000        415.500       0.187120       0.144518
           1136       1728.000        431.200       0.199704       0.144518
           1137       1853.667        381.633       0.170730       0.144518
           1138       1989.333        264.067       0.117186       0.144518
           1139       2085.667        256.433       0.109489       0.144518
           1140       1872.667        306.400       0.140611       0.144518
           1141       1556.333        524.700       0.252134       0.222290
           1142       1731.000        592.900       0.255131       0.222290
           1143       2112.667        511.067       0.194786       0.222290
           1144       2409.667        366.367       0.131975       0.144518
           1145       2319.333        333.400       0.125682       0.144518
           1146       2034.667        393.533       0.162068       0.144518
           1147       1902.667        435.400       0.186222       0.144518
           1148       1941.333        361.533       0.156993       0.144518
           1149       2248.333        224.167       0.090664       0.071703
           1150       2436.667         42.667       0.017209       0.071703
           1151       2147.000        177.300       0.076281       0.071703
           1152       1722.000        306.133       0.150943       0.144518
           1153       1547.667        366.233       0.191354       0.144518
           1154       1679.667        297.367       0.150411       0.144518
           1155       1856.000        246.067       0.117059       0.144518
           1156       1921.667        258.500       0.118569       0.144518
           1157       2128.000        375.533       0.150001       0.144518
           1158       2371.333        593.867       0.200279       0.222290
           1159       2312.000        661.800       0.222544       0.222290
           1160       1985.667        585.767       0.227798       0.222290
           1161       1720.000        475.333       0.216520       0.222290
           1162       1685.000        488.167       0.224634       0.222290
           1163       1809.000        600.100       0.249097       0.222290
           1164       2080.333        807.967       0.279738       0.222290
           1165       2363.333        847.333       0.263912       0.222290
           1166       2601.667        687.833       0.209100       0.222290
           1167       2322.333        563.433       0.195246       0.222290
           1168       2004.333        398.900       0.165985       0.144518
           1169       1894.000        411.600       0.178522       0.144518
           1170       1962.000        444.467       0.184697       0.144518
           1171       2137.000        435.633       0.169334       0.144518
           1172       2017.000        446.300       0.181180       0.144518
           1173       1938.667        324.133       0.143244       0.144518
           1174       1830.333        474.633       0.205918       0.222290
           1175       1835.000        614.500       0.250868       0.222290
           1176       1946.667        705.333       0.265963       0.222290
           1177       2139.000        632.767       0.228290       0.222290
           1178       2320.000        459.000       0.165167       0.144518
           1179       2136.667        345.333       0.139135       0.144518
           1180       1849.667        286.367       0.134065       0.144518
           1181       1585.000        292.500       0.155792       0.144518
           1182       1583.667        305.967       0.161919       0.144518
           1183       1659.667        253.033       0.132291       0.144518
           1184       1867.667        335.233       0.152178       0.144518
           1185       2135.333        270.800       0.112546       0.144518
           1186       2202.333        355.767       0.139075       0.144518
           1187       2059.333        305.733       0.129270       0.144518
           1188       1986.333        303.700       0.132618       0.144518
           1189       1983.667        298.300       0.130721       0.144518
           1190       2039.000        340.100       0.142953       0.144518
           1191       1996.667        531.333       0.210179       0.222290
           1192       2010.667        625.267       0.237209       0.222290
           1193       1996.000        654.400       0.246906       0.222290
           1194       1975.000        516.500       0.207305       0.222290
           1195       1981.667        419.833       0.174821       0.144518
           1196       2022.000        237.133       0.104967       0.144518
           1197       2117.667        185.567       0.080568       0.144518
           1198       2296.667        261.667       0.102280       0.144518
           1199       2320.333        393.967       0.145145       0.144518
           1200       1829.667       1218.700       0.399788       0.222290
