# Supplementary material for: The role of auxiliary domains in modulating CHD4 activity suggests mechanistic commonality between enzyme families
Source: Nat Commun. 2022 Dec 6;13:7524. doi: 10.1038/s41467-022-35002-0 (PMC9726900; doi:10.1038/s41467-022-35002-0)
Supplement: Supplementary file 6 — source data [file 41467_2022_35002_MOESM6_ESM.zip › smFRET_Source_data/figure_7A/A/CHD4(1-1230) 10uM ATP 200ms/2_PATH (4).dat]

              1        803.667       2169.401       0.729684       0.783080
              2       1016.667       3221.768       0.760132       0.783080
              3       1099.000       2939.868       0.727894       0.783080
              4       1116.667       2902.435       0.722160       0.783080
              5        944.000       2724.701       0.742688       0.783080
              6        855.000       2670.268       0.757465       0.783080
              7        770.333       2387.735       0.756074       0.783080
              8        723.000       2336.135       0.763659       0.783080
              9        594.000       2459.368       0.805461       0.783080
             10        695.667       2766.535       0.799068       0.783080
             11        791.667       2731.268       0.775282       0.783080
             12        898.333       2495.935       0.735338       0.783080
             13       1006.000       2114.168       0.677581       0.783080
             14       1019.667       2197.468       0.683051       0.783080
             15       1009.333       2367.835       0.701130       0.783080
             16        954.000       2457.701       0.720374       0.783080
             17       1068.333       2950.601       0.734175       0.783080
             18       1171.667       3328.935       0.739664       0.783080
             19       1155.667       3762.201       0.765007       0.783080
             20       1064.000       3613.701       0.772538       0.783080
             21        992.333       3468.868       0.777564       0.783080
             22        828.000       3088.301       0.788576       0.783080
             23        708.333       2854.601       0.801194       0.783080
             24        649.333       2623.501       0.801599       0.783080
             25        745.667       2427.535       0.765011       0.783080
             26        761.333       2107.635       0.734632       0.783080
             27        737.667       1955.001       0.726046       0.783080
             28        769.000       2012.868       0.723567       0.783080
             29        749.667       2372.801       0.759912       0.783080
             30        745.000       2908.935       0.796110       0.783080
             31        672.000       3269.235       0.829495       0.783080
             32        753.333       3187.101       0.808820       0.783080
             33        782.667       2790.168       0.780940       0.783080
             34        715.667       2647.868       0.787228       0.783080
             35        640.000       2559.101       0.799944       0.783080
             36        810.000       2549.435       0.758888       0.783080
             37        950.000       2616.768       0.733652       0.783080
             38        926.333       2879.801       0.756621       0.783080
             39        729.000       2881.868       0.798109       0.783080
             40        641.333       2516.635       0.796916       0.783080
             41        649.667       2333.468       0.782220       0.783080
             42        784.333       2562.001       0.765614       0.783080
             43        825.000       2803.935       0.772661       0.783080
             44        848.667       2751.235       0.764253       0.783080
             45        772.667       2736.501       0.779815       0.783080
             46        780.667       2822.368       0.783331       0.783080
             47        853.667       3058.401       0.781786       0.783080
             48        871.333       2818.635       0.763864       0.783080
             49        775.000       2638.601       0.772967       0.783080
             50        772.333       2552.535       0.767710       0.783080
             51        689.000       2752.535       0.799799       0.783080
             52        724.667       2994.301       0.805143       0.783080
             53        638.667       2821.568       0.815427       0.783080
             54        547.000       2498.401       0.820385       0.783080
             55        444.000       2327.368       0.839790       0.783080
             56        413.000       2447.801       0.855635       0.783080
             57        528.667       2868.901       0.844399       0.783080
             58        592.667       2793.501       0.824974       0.783080
             59        722.667       2858.501       0.798204       0.783080
             60        746.667       2837.435       0.791673       0.783080
             61        792.333       2910.535       0.786022       0.783080
             62        713.667       2620.401       0.785947       0.783080
             63        552.667       2246.501       0.802560       0.783080
             64        472.333       2271.201       0.827838       0.783080
             65        547.000       2452.735       0.817651       0.783080
             66        607.333       2475.701       0.803008       0.783080
             67        580.333       2461.401       0.809210       0.783080
             68        536.667       2781.101       0.838245       0.783080
             69        661.000       3073.668       0.823010       0.783080
             70        674.000       2925.035       0.812728       0.783080
             71        544.000       2515.701       0.822205       0.783080
             72        349.667       2404.468       0.873039       0.783080
             73        444.333       2648.001       0.856311       0.783080
             74        663.000       2885.135       0.813141       0.783080
             75        744.667       2778.968       0.788665       0.783080
             76        693.333       2371.435       0.773773       0.783080
             77        529.333       2192.835       0.805547       0.783080
             78        544.333       2452.335       0.818354       0.783080
             79        690.000       2945.101       0.810184       0.783080
             80        909.333       3129.501       0.774853       0.783080
             81        964.667       2813.968       0.744705       0.783080
             82        913.667       2480.068       0.730778       0.783080
             83        800.333       2320.068       0.743516       0.783080
             84        874.333       2520.001       0.742414       0.783080
             85        836.000       2990.168       0.781505       0.783080
             86        781.667       3275.268       0.807326       0.783080
             87        726.667       3360.435       0.822205       0.783080
             88        739.667       3005.801       0.802517       0.783080
             89        704.333       2717.335       0.794155       0.783080
             90        688.667       2542.901       0.786894       0.783080
             91        684.333       2542.668       0.787935       0.783080
             92        647.333       2851.035       0.814961       0.783080
             93        615.333       2894.568       0.824686       0.783080
             94        786.333       2817.801       0.781825       0.783080
             95        923.667       2487.068       0.729188       0.783080
             96        948.667       2538.235       0.727934       0.783080
             97        632.667       2651.168       0.807339       0.783080
             98        435.667       2753.535       0.863393       0.783080
             99        330.000       2709.768       0.891439       0.783080
            100        435.333       2660.568       0.859384       0.783080
            101        450.000       2925.101       0.866671       0.783080
            102        378.333       3021.601       0.888723       0.783080
            103        276.000       3286.501       0.922526       0.783080
            104        246.667       2716.768       0.916763       0.783080
            105        387.000       2589.068       0.869963       0.783080
            106        471.000       2312.668       0.830799       0.783080
            107        647.333       2455.035       0.791342       0.783080
            108        720.333       2471.735       0.774336       0.783080
            109        816.000       2604.835       0.761462       0.783080
            110        826.667       2674.435       0.763884       0.783080
            111        747.333       2648.368       0.779918       0.783080
            112        704.667       2409.968       0.773756       0.783080
            113        737.000       2326.401       0.759418       0.783080
            114        626.667       2367.768       0.790723       0.783080
            115        510.333       2358.735       0.822126       0.783080
            116        313.667       2401.068       0.884458       0.783080
            117        348.000       2197.301       0.863277       0.783080
            118        428.667       2089.235       0.829752       0.783080
            119        627.000       1924.068       0.754221       0.783080
            120        845.000       1872.268       0.689026       0.783080
            121        938.000       1788.635       0.655986       0.783080
            122        869.000       1776.201       0.671481       0.783080
            123        811.667       1770.268       0.685636       0.783080
            124        895.333       1977.235       0.688316       0.783080
            125        935.333       1953.235       0.676195       0.783080
            126       1041.333       1690.301       0.618787       0.783080
            127       1430.333       1087.401       0.431897       0.251229
            128       1709.333        604.501       0.261255       0.251229
            129       1959.000        314.201       0.138220       0.163904
            130       2048.667        483.568       0.190965       0.163904
            131       2365.333        692.235       0.226400       0.163904
            132       2385.667        691.201       0.224644       0.163904
            133       2322.667        428.501       0.155753       0.163904
            134       2367.000        277.735       0.105014       0.163904
            135       2602.000        341.568       0.116039       0.163904
            136       2592.333        624.535       0.194144       0.163904
            137       2475.667        682.868       0.216198       0.163904
            138       2529.000        597.868       0.191203       0.163904
            139       2475.667        363.868       0.128144       0.163904
            140       2323.667        240.735       0.093876       0.072628
            141       2098.333        184.268       0.080727       0.072628
            142       1975.000        130.268       0.061877       0.072628
            143       2161.667        145.935       0.063241       0.072628
            144       2347.333        310.368       0.116781       0.072628
            145       2541.333        497.635       0.163751       0.163904
            146       2341.333        593.301       0.202172       0.163904
            147       2218.000        714.635       0.243683       0.251229
            148       2306.333        614.135       0.210286       0.251229
            149       2441.333        575.635       0.190799       0.251229
            150       2310.000        522.768       0.184543       0.251229
            151       1875.667        572.535       0.233859       0.251229
            152       1566.000        588.835       0.273262       0.251229
            153       1569.333        611.835       0.280508       0.251229
            154       1763.333        667.435       0.274578       0.251229
            155       1980.000        733.101       0.270208       0.251229
            156       2058.333        797.935       0.279363       0.251229
            157       2126.333        878.468       0.292355       0.251229
            158       2073.000        756.468       0.267353       0.251229
            159       1918.667        610.235       0.241304       0.251229
            160       1757.000        375.735       0.176175       0.163904
            161       1786.000        345.501       0.162093       0.163904
            162       2053.667        475.068       0.187868       0.163904
            163       2194.000        775.035       0.261039       0.251229
            164       2298.000        958.301       0.294291       0.251229
            165       2254.000        823.701       0.267635       0.251229
            166       2502.000        521.568       0.172501       0.163904
            167       2736.000        469.168       0.146379       0.163904
            168       2790.000        596.768       0.176206       0.163904
            169       2554.333        475.335       0.156893       0.163904
            170       2441.000        177.001       0.067609       0.072628
            171       2357.000         37.401       0.015620       0.072628
            172       2437.000        259.401       0.096203       0.072628
            173       2364.333        475.335       0.167391       0.163904
            174       2279.333        426.501       0.157623       0.163904
            175       2061.667        324.935       0.136150       0.163904
            176       1795.667        269.201       0.130372       0.163904
            177       1827.333        390.035       0.175900       0.163904
            178       1826.333        542.468       0.229005       0.251229
            179       1740.333        678.068       0.280379       0.251229
            180       1484.667        754.301       0.336897       0.251229
            181       1420.000        769.768       0.351529       0.251229
            182       1772.333        783.868       0.306653       0.251229
            183       2241.667        665.601       0.228944       0.251229
            184       2387.000        591.735       0.198653       0.163904
            185       2162.333        399.201       0.155845       0.163904
            186       1949.667        207.135       0.096038       0.163904
            187       2054.000        304.035       0.128936       0.163904
            188       2181.667        429.935       0.164625       0.163904
            189       2017.000        396.401       0.164250       0.163904
            190       1869.333        142.168       0.070678       0.163904
            191       1831.000        307.001       0.143593       0.163904
            192       1966.000        491.501       0.200000       0.163904
            193       2031.333        717.301       0.260966       0.251229
            194       2093.667        556.068       0.209858       0.251229
            195       2093.333        505.435       0.194490       0.163904
            196       2055.000        263.935       0.113817       0.163904
            197       1844.333        286.001       0.134252       0.163904
            198       1635.333        395.901       0.194907       0.163904
            199       1651.667        519.935       0.239425       0.163904
            200       1965.667        397.868       0.168336       0.163904
            201       2173.333        263.101       0.107986       0.072628
            202       2160.000        291.101       0.118763       0.072628
            203       2136.000        162.168       0.070564       0.072628
            204       2215.000        169.935       0.071253       0.072628
            205       2296.333        224.801       0.089167       0.072628
            206       2239.333        422.835       0.158831       0.163904
            207       2214.000        512.701       0.188030       0.163904
            208       2339.667        397.801       0.145317       0.163904
            209       2390.333        228.735       0.087334       0.072628
            210       2256.333        179.135       0.073552       0.072628
            211       2039.000        279.201       0.120439       0.163904
            212       2032.667        391.168       0.161384       0.163904
            213       1971.000        443.668       0.183739       0.163904
            214       1940.667        397.035       0.169840       0.163904
            215       1914.333        364.668       0.160012       0.163904
            216       2182.333        311.535       0.124920       0.163904
            217       2001.333        444.301       0.181671       0.163904
            218       1625.667        776.868       0.323354       0.251229
            219       1421.000        890.668       0.385292       0.251229
            220       1800.667        753.035       0.294880       0.251229
            221       2229.667        500.468       0.183313       0.163904
            222       2488.667        324.901       0.115477       0.072628
            223       2626.667        187.435       0.066606       0.072628
            224       2932.333        119.535       0.039168       0.072628
            225       3212.667        238.168       0.069018       0.072628
            226       3058.000        279.635       0.083782       0.072628
            227       2591.667        259.935       0.091154       0.072628
            228       2092.667        259.501       0.110324       0.072628
            229       2064.333        438.668       0.175257       0.163904
            230       2032.333        482.535       0.191873       0.163904
            231       2092.667        566.835       0.213136       0.163904
            232       2212.667        679.501       0.234945       0.163904
            233       2360.667        697.701       0.228129       0.163904
            234       2540.333        484.068       0.160054       0.163904
            235       2433.667        420.735       0.147399       0.163904
            236       2316.000        470.168       0.168751       0.163904
            237       2046.000        445.501       0.178808       0.163904
            238       2093.333        176.101       0.077597       0.072628
            239       2369.333         66.835       0.027434       0.072628
            240       2504.667        202.968       0.074961       0.072628
            241       2348.333        434.268       0.156065       0.163904
            242       2036.333        630.135       0.236318       0.251229
            243       1843.333        692.768       0.273163       0.251229
            244       2042.000        692.235       0.253173       0.251229
            245       2255.000        549.601       0.195964       0.163904
            246       2524.000        590.701       0.189649       0.163904
            247       2519.000        652.868       0.205831       0.163904
            248       2401.333        620.968       0.205462       0.163904
            249       2227.333        466.035       0.173030       0.163904
            250       2140.667        392.035       0.154789       0.163904
            251       2106.000        491.501       0.189221       0.163904
            252       2320.667        361.035       0.134629       0.163904
            253       2463.333        134.768       0.051872       0.072628
            254       2721.667        -44.732      -0.016710       0.072628
            255       2737.667         37.668       0.013572       0.072628
            256       2731.333        142.635       0.049630       0.072628
            257       2730.000        175.435       0.060382       0.072628
            258       2874.667         95.635       0.032197       0.072628
            259       2435.333        162.568       0.062577       0.072628
            260       1763.333        212.435       0.107520       0.072628
            261       1371.667        235.268       0.146408       0.163904
            262       1614.667        257.301       0.137450       0.163904
            263       2100.667        412.368       0.164092       0.163904
            264       2198.333        589.935       0.211577       0.163904
            265       2377.000        646.401       0.213799       0.163904
            266       2472.667        549.168       0.181733       0.163904
            267       2487.333        436.035       0.149155       0.163904
            268       2421.000        354.001       0.127568       0.163904
            269       2261.667        354.268       0.135427       0.163904
            270       2156.333        370.468       0.146615       0.163904
            271       1907.333        367.701       0.161624       0.163904
            272       1887.333        437.368       0.188139       0.163904
            273       2054.000        524.701       0.203475       0.163904
            274       2363.667        364.068       0.133469       0.163904
            275       2578.333        128.268       0.047391       0.072628
            276       2521.333         19.301       0.007597       0.072628
            277       2578.000         88.968       0.033359       0.072628
            278       2784.000        496.701       0.151401       0.163904
            279       2735.000        648.935       0.191769       0.163904
            280       2604.333        811.335       0.237533       0.251229
            281       2332.000        736.235       0.239954       0.251229
            282       2352.667        674.168       0.222730       0.251229
            283       2445.333        562.568       0.187030       0.163904
            284       2592.667        332.501       0.113669       0.072628
            285       2843.667        275.068       0.088199       0.072628
            286       2709.667        231.468       0.078700       0.072628
            287       2426.333        292.801       0.107682       0.072628
            288       2126.000        338.168       0.137234       0.072628
            289       2147.333        287.368       0.118030       0.072628
            290       2115.000        156.935       0.069075       0.072628
            291       2068.667        255.901       0.110086       0.072628
            292       1907.667        396.668       0.172140       0.163904
            293       1821.667        453.935       0.199479       0.163904
            294       1901.000        183.335       0.087958       0.072628
            295       1937.667         88.335       0.043600       0.072628
            296       1929.000        221.535       0.103014       0.072628
            297       1875.667        462.868       0.197931       0.163904
            298       1930.667        534.368       0.216779       0.163904
            299       2204.333        445.335       0.168072       0.163904
            300       2264.667        381.968       0.144322       0.163904
            301       2222.667        468.501       0.174088       0.163904
            302       2158.000        398.635       0.155922       0.163904
            303       2362.333        307.868       0.115298       0.163904
            304       2522.333        306.201       0.108254       0.163904
            305       2504.667        569.635       0.185289       0.163904
            306       2201.000        692.001       0.239198       0.163904
            307       1999.667        555.801       0.217495       0.163904
            308       1844.333        345.668       0.157839       0.163904
            309       1957.667        182.001       0.085061       0.072628
            310       2176.000        113.501       0.049575       0.072628
            311       2337.000         84.068       0.034724       0.072628
            312       2082.667        302.168       0.126704       0.163904
            313       1890.333        458.068       0.195055       0.163904
            314       2036.000        529.168       0.206290       0.163904
            315       2564.667        317.301       0.110099       0.072628
            316       2750.000        133.435       0.046276       0.072628
            317       2702.333        121.201       0.042925       0.072628
            318       2530.000        162.435       0.060330       0.072628
            319       2238.667        316.235       0.123776       0.072628
            320       2089.333        248.835       0.106423       0.072628
            321       1866.000        243.835       0.115571       0.072628
            322       2087.000        257.068       0.109667       0.072628
            323       2065.333        449.568       0.178762       0.163904
            324       2042.000        507.235       0.198975       0.163904
            325       2006.667        510.101       0.202681       0.163904
            326       1963.667        457.735       0.189037       0.163904
            327       1912.333        444.201       0.188498       0.163904
            328       2031.000        508.668       0.200289       0.163904
            329       2209.333        646.168       0.226289       0.251229
            330       2449.333        818.835       0.250549       0.251229
            331       2363.000        835.801       0.261286       0.251229
            332       2176.333        673.801       0.236410       0.251229
            333       2136.000        553.835       0.205899       0.251229
            334       2156.667        563.435       0.207137       0.251229
            335       2238.000        654.968       0.226400       0.251229
            336       2008.333        516.935       0.204705       0.163904
            337       1624.333        308.668       0.159683       0.163904
            338       1492.667        189.168       0.112477       0.072628
            339       2054.000        205.701       0.091030       0.072628
            340       2671.333        159.301       0.056278       0.072628
            341       2727.000        224.068       0.075928       0.072628
            342       2322.333        312.868       0.118726       0.072628
            343       1972.667        474.168       0.193788       0.163904
            344       2103.667        433.401       0.170828       0.163904
            345       2107.000        466.735       0.181345       0.163904
            346       1962.000        435.568       0.181671       0.163904
            347       1968.667        401.901       0.169538       0.163904
            348       2420.333        303.735       0.111500       0.163904
            349       2868.333        422.601       0.128414       0.163904
            350       2845.667        436.535       0.133001       0.163904
            351       2552.667        567.168       0.181794       0.163904
            352       2502.000        505.901       0.168191       0.163904
            353       2457.333        557.368       0.184883       0.163904
            354       2313.000        505.801       0.179438       0.163904
            355       2193.667        427.401       0.163064       0.163904
            356       2172.000        339.568       0.135202       0.163904
            357       2196.333        319.135       0.126869       0.163904
            358       2208.333        367.268       0.142595       0.163904
            359       2189.000        378.868       0.147542       0.163904
            360       2149.000        233.535       0.098019       0.072628
            361       2062.333         18.535       0.008907       0.072628
            362       2008.667         25.568       0.012569       0.072628
            363       2091.000        109.668       0.049834       0.072628
            364       2007.000        147.735       0.068563       0.072628
            365       1987.667        112.668       0.053643       0.072628
            366       1916.333         78.801       0.039497       0.072628
            367       1869.667        202.468       0.097710       0.072628
            368       1760.333        336.068       0.160307       0.163904
            369       1568.000        449.635       0.222852       0.251229
            370       1510.000        635.435       0.296180       0.251229
            371       1616.333        577.468       0.263227       0.251229
            372       1933.000        536.135       0.217135       0.251229
            373       2416.333        255.468       0.095616       0.072628
            374       2711.000        110.668       0.039221       0.072628
            375       2589.333        174.835       0.063250       0.072628
            376       2361.333        342.635       0.126716       0.163904
            377       2212.000        453.568       0.170158       0.163904
            378       2239.000        343.868       0.133134       0.163904
            379       2358.000        180.301       0.071032       0.163904
            380       2422.333        332.535       0.120708       0.163904
            381       2347.000        576.068       0.197076       0.163904
            382       2147.000        800.068       0.271479       0.251229
            383       1973.667        637.068       0.244019       0.251229
            384       2275.333        450.568       0.165291       0.163904
            385       2312.333        386.868       0.143327       0.163904
            386       2313.333        409.101       0.150270       0.163904
            387       1958.667        426.901       0.178952       0.163904
            388       2123.667        294.068       0.121630       0.163904
            389       2287.333        242.701       0.095928       0.072628
            390       2529.333        172.168       0.063730       0.072628
            391       2436.667        288.101       0.105734       0.072628
            392       2548.000        282.635       0.099849       0.072628
            393       2630.333        368.735       0.122950       0.163904
            394       2374.000        411.035       0.147587       0.163904
            395       1989.667        608.801       0.234292       0.251229
            396       1794.333        601.335       0.251009       0.251229
            397       1871.333        497.635       0.210064       0.251229
            398       2059.000        302.535       0.128109       0.163904
            399       2135.667        301.201       0.123602       0.163904
            400       2210.333        421.735       0.160229       0.163904
            401       2127.000        574.068       0.212534       0.251229
            402       2049.000        684.868       0.250512       0.251229
            403       1797.667        655.668       0.267256       0.251229
            404       1625.667        600.535       0.269758       0.251229
            405       1531.000        585.335       0.276579       0.251229
            406       1828.333        627.935       0.255646       0.251229
            407       2120.333        477.401       0.183776       0.163904
            408       2067.667        298.668       0.126215       0.163904
            409       1982.000        151.901       0.071185       0.163904
            410       2078.333        309.268       0.129531       0.163904
            411       2265.333        550.568       0.195521       0.163904
            412       2393.333        666.101       0.217720       0.163904
            413       2423.667        704.735       0.225270       0.163904
            414       2593.333        448.435       0.147426       0.163904
            415       2469.333        269.501       0.098400       0.163904
            416       2225.000        310.601       0.122496       0.163904
            417       1936.333        544.135       0.219368       0.163904
            418       1964.333        571.668       0.225421       0.163904
            419       2094.333        403.001       0.161373       0.163904
            420       2263.667        278.401       0.109518       0.163904
            421       2128.000        267.301       0.111594       0.163904
            422       1933.333        262.768       0.119652       0.163904
            423       1772.667        327.835       0.156074       0.163904
            424       1749.333        493.168       0.219919       0.251229
            425       1630.000        541.435       0.249344       0.251229
            426       1558.333        536.935       0.256261       0.251229
            427       1535.333        624.568       0.289165       0.251229
            428       1622.667        624.835       0.278013       0.251229
            429       1766.000        527.168       0.229886       0.251229
            430       2031.667        255.601       0.111750       0.163904
            431       2459.667        133.468       0.051470       0.072628
            432       2516.333        203.135       0.074696       0.072628
            433       2453.000        262.801       0.096768       0.072628
            434       2231.667        387.268       0.147872       0.163904
            435       2192.333        410.868       0.157832       0.163904
            436       2122.000        401.901       0.159238       0.163904
            437       2109.000        334.868       0.137024       0.163904
            438       2079.667        335.135       0.138784       0.163904
            439       2210.333        374.401       0.144851       0.163904
            440       2175.333        248.568       0.102549       0.072628
            441       2163.333        172.768       0.073956       0.072628
            442       2033.333        452.101       0.181900       0.163904
            443       2101.000        673.668       0.242792       0.163904
            444       2151.333        536.301       0.199544       0.163904
            445       2266.333        182.801       0.074639       0.072628
            446       2423.333        107.768       0.042578       0.072628
            447       2502.333        182.201       0.067871       0.072628
            448       2418.667        145.568       0.056769       0.072628
            449       2226.333         64.468       0.028142       0.072628
            450       2061.333        120.301       0.055143       0.072628
            451       2038.333         98.601       0.046141       0.072628
            452       2045.667         13.868       0.006734       0.072628
            453       2156.333        -99.865      -0.048562       0.072628
            454       2287.333         48.035       0.020568       0.072628
            455       2399.667        237.801       0.090163       0.072628
            456       2292.333        478.868       0.172802       0.163904
            457       2284.667        558.968       0.196568       0.163904
            458       2179.667        563.468       0.205410       0.163904
            459       2279.000        475.868       0.172737       0.163904
            460       2133.000        515.135       0.194527       0.163904
            461       2065.667        539.535       0.207099       0.163904
            462       1875.667        529.535       0.220162       0.163904
            463       1792.333        470.868       0.208054       0.163904
            464       2116.000        309.501       0.127603       0.163904
            465       2205.000        113.268       0.048859       0.072628
            466       2292.667        -89.499      -0.040623       0.072628
            467       2159.333          1.168       0.000541       0.072628
            468       2154.333        256.668       0.106457       0.072628
            469       2167.000        427.068       0.164633       0.163904
            470       2091.667        386.601       0.155997       0.163904
            471       2184.000        226.701       0.094040       0.072628
            472       2413.667        172.401       0.066665       0.072628
            473       2686.667        226.435       0.077730       0.072628
            474       2694.667        348.635       0.114558       0.072628
            475       2595.667        428.201       0.141607       0.163904
            476       2207.333        552.701       0.200252       0.163904
            477       2129.000        586.201       0.215896       0.251229
            478       2048.333        659.601       0.243581       0.251229
            479       2228.333        796.268       0.263264       0.251229
            480       1989.667        824.801       0.293058       0.251229
            481       1709.000        676.201       0.283499       0.251229
            482       1628.000        464.968       0.222157       0.251229
            483       1973.000        609.135       0.235904       0.251229
            484       2494.333        723.001       0.224721       0.251229
            485       2416.333        741.468       0.234805       0.251229
            486       2285.333        437.901       0.160802       0.163904
            487       2040.000        362.768       0.150979       0.163904
            488       1997.667        444.001       0.181843       0.163904
            489       2056.000        525.835       0.203667       0.163904
            490       2063.000        561.801       0.214036       0.163904
            491       2092.667        508.168       0.195387       0.163904
            492       2033.000        462.135       0.185214       0.163904
            493       2207.333        344.701       0.135069       0.163904
            494       2416.333        125.135       0.049237       0.072628
            495       2664.333        -64.665      -0.024874       0.072628
            496       2458.000       -107.032      -0.045527       0.072628
            497       2200.000         30.435       0.013645       0.072628
            498       2113.333        236.435       0.100620       0.072628
            499       2303.333        352.435       0.132705       0.163904
            500       2368.667        365.901       0.133806       0.163904
            501       2132.333        351.535       0.141527       0.163904
            502       1796.000        416.835       0.188371       0.163904
            503       1818.333        473.268       0.206523       0.163904
            504       1861.667        539.935       0.224823       0.163904
            505       1950.000        527.101       0.212790       0.163904
            506       1864.333        367.335       0.164601       0.163904
            507       1904.667        164.635       0.079561       0.072628
            508       1886.000        -29.499      -0.015889       0.072628
            509       1890.333        -18.265      -0.009757       0.072628
            510       1891.000          2.335       0.001233       0.072628
            511       1951.000         90.335       0.044253       0.072628
            512       1999.667        223.468       0.100519       0.072628
            513       1902.000        754.568       0.284039       0.251229
            514       1883.667        920.401       0.328238       0.251229
            515       2012.000        871.901       0.302334       0.251229
            516       2175.333        491.901       0.184424       0.163904
            517       2261.333        375.301       0.142341       0.163904
            518       2343.000        358.135       0.132587       0.163904
            519       2434.000        320.368       0.116313       0.163904
            520       2340.333        238.401       0.092449       0.163904
            521       2092.000        337.235       0.138823       0.163904
            522       2013.667        331.401       0.141318       0.163904
            523       2214.000        222.368       0.091270       0.072628
            524       2563.000         18.468       0.007154       0.072628
            525       2637.333        148.701       0.053374       0.072628
            526       2613.667        360.735       0.121280       0.163904
            527       2276.333        527.135       0.188029       0.163904
            528       2116.667        379.435       0.152011       0.163904
            529       1893.333        333.768       0.149867       0.163904
            530       1757.667        367.668       0.172993       0.163904
            531       1884.000        489.368       0.206191       0.163904
            532       1966.667        544.435       0.216811       0.163904
            533       2099.000        463.535       0.180889       0.163904
            534       2226.000        406.835       0.154523       0.163904
            535       2481.667        321.268       0.114618       0.163904
            536       2451.667        378.268       0.133667       0.163904
            537       2237.000        447.735       0.166771       0.163904
            538       1870.333        539.068       0.223735       0.163904
            539       1733.667        398.401       0.186861       0.163904
            540       1720.333        260.401       0.131467       0.163904
            541       1829.000        274.535       0.130511       0.163904
            542       1905.000        441.601       0.188188       0.163904
            543       2008.000        485.635       0.194750       0.163904
            544       2168.667        270.901       0.111045       0.072628
            545       2423.000         96.135       0.038162       0.072628
            546       2377.667         16.335       0.006823       0.072628
            547       2005.333         57.568       0.027906       0.072628
            548       1591.667         90.935       0.054044       0.072628
            549       1312.667        122.835       0.085569       0.072628
            550       1454.667        135.968       0.085480       0.072628
            551       1657.333        285.368       0.146892       0.163904
            552       2016.667        480.768       0.192505       0.163904
            553       2004.667        868.968       0.302393       0.251229
            554       2016.333        964.135       0.323484       0.251229
            555       2051.333        857.968       0.294905       0.251229
            556       2163.667        607.735       0.219288       0.251229
            557       2390.667        462.701       0.162160       0.251229
            558       2231.000        580.001       0.206333       0.251229
            559       2149.333        743.168       0.256929       0.251229
            560       2076.667        721.435       0.257830       0.251229
            561       2181.667        570.601       0.207320       0.163904
            562       2350.000        448.435       0.160245       0.163904
            563       2188.333        494.601       0.184351       0.163904
            564       1926.000        772.835       0.286359       0.251229
            565       1772.333        826.535       0.318036       0.251229
            566       1765.667        710.201       0.286849       0.251229
            567       1979.333        427.501       0.177620       0.163904
            568       1834.000        337.701       0.155501       0.163904
            569       1586.000        382.168       0.194174       0.163904
            570       1231.333        335.968       0.214361       0.163904
            571       1189.333        295.501       0.199013       0.163904
            572       1380.333        313.401       0.185036       0.163904
            573       1545.000        315.601       0.169623       0.163904
            574       1924.667        224.301       0.104376       0.072628
            575       2250.333        157.401       0.065373       0.072628
            576       2393.333        112.768       0.044997       0.072628
            577       2314.000        116.701       0.048011       0.072628
            578       2122.333        273.868       0.114293       0.072628
            579       1958.333        345.935       0.150128       0.163904
            580       1713.333        324.101       0.159073       0.163904
            581       1556.667        200.768       0.114239       0.163904
            582       1507.000        181.401       0.107440       0.163904
            583       1667.000        228.068       0.120348       0.163904
            584       1796.333        265.468       0.128755       0.163904
            585       2189.667        293.468       0.118184       0.163904
            586       2327.333        401.701       0.147195       0.163904
            587       2374.333        396.668       0.143150       0.163904
            588       2109.333        412.835       0.163682       0.163904
            589       1819.667        301.468       0.142126       0.163904
            590       1856.667        229.435       0.109983       0.072628
            591       2092.333        163.868       0.072630       0.072628
            592       2454.667        102.968       0.040259       0.072628
            593       2293.000         25.468       0.010985       0.072628
            594       2016.667         92.435       0.043827       0.072628
            595       1857.667        287.668       0.134090       0.163904
            596       2233.667        385.068       0.147044       0.163904
            597       2424.333        391.001       0.138883       0.163904
            598       2496.333        515.468       0.171149       0.163904
            599       2383.667        689.401       0.224337       0.251229
            600       2183.333        726.101       0.249568       0.251229
            601       2064.000        572.035       0.217006       0.251229
            602       1975.667        461.535       0.189371       0.251229
            603       1866.000        616.835       0.248440       0.251229
            604       1634.333        568.335       0.258021       0.251229
            605       1416.333        401.801       0.220996       0.251229
            606       1533.667         86.068       0.053137       0.072628
            607       1891.333          8.635       0.004545       0.072628
            608       2148.667        134.235       0.058800       0.072628
            609       2399.667        263.135       0.098819       0.072628
            610       2466.667        250.435       0.092170       0.072628
            611       2442.333        133.868       0.051963       0.072628
            612       2434.333        125.668       0.049089       0.072628
            613       2505.000         29.935       0.011809       0.072628
            614       2445.333          7.235       0.002950       0.072628
            615       2323.000         20.135       0.008593       0.072628
            616       1979.667        303.468       0.132917       0.163904
            617       1834.000        646.368       0.260594       0.251229
            618       1819.667        681.135       0.272367       0.251229
            619       1744.000        542.035       0.237107       0.251229
            620       1798.333        337.935       0.158189       0.163904
            621       1893.000        372.801       0.164534       0.163904
            622       1863.000        553.801       0.229146       0.163904
            623       1917.333        558.701       0.225644       0.163904
            624       1845.333        375.235       0.168981       0.163904
            625       1826.667        419.101       0.186618       0.163904
            626       1684.333        571.335       0.253288       0.251229
            627       1633.333        902.435       0.355882       0.251229
            628       1805.333        989.901       0.354139       0.251229
            629       2064.333        871.335       0.296810       0.251229
            630       2383.333        586.101       0.197378       0.163904
            631       2810.333        263.735       0.085793       0.072628
            632       2858.000        224.301       0.072771       0.072628
            633       2442.000        188.235       0.071566       0.072628
            634       2077.667        257.668       0.110335       0.072628
            635       2115.333        315.568       0.129815       0.163904
            636       2108.667        519.568       0.197687       0.163904
            637       1986.667        551.768       0.217365       0.163904
            638       1773.667        462.401       0.206792       0.163904
            639       2111.667        126.935       0.056703       0.072628
            640       2203.667        -12.265      -0.005597       0.072628
            641       2222.667        209.168       0.086012       0.072628
            642       2017.667        616.001       0.233895       0.251229
            643       1691.000        844.335       0.333027       0.251229
            644       1440.000        486.435       0.252505       0.251229
            645       1442.333        169.201       0.104994       0.072628
            646       1921.667         99.935       0.049433       0.072628
            647       2361.000        237.668       0.091458       0.072628
            648       2357.333        349.368       0.129075       0.072628
            649       2261.000        147.335       0.061177       0.072628
            650       1957.667         90.335       0.044109       0.072628
            651       1884.333        243.001       0.114228       0.072628
            652       1778.000        448.635       0.201486       0.163904
            653       1843.667        726.735       0.282732       0.251229
            654       1929.000        526.535       0.214428       0.251229
            655       1934.000        364.035       0.158411       0.163904
            656       1853.333        308.768       0.142809       0.163904
            657       1768.000        355.301       0.167334       0.163904
            658       1762.000        507.901       0.223755       0.163904
            659       1986.333        395.468       0.166037       0.163904
            660       2034.667        373.635       0.155144       0.163904
            661       2070.000        289.768       0.122795       0.163904
            662       1933.667        284.068       0.128089       0.163904
            663       1884.667        267.635       0.124348       0.163904
            664       1783.000        257.801       0.126324       0.163904
            665       1779.667        285.135       0.138093       0.163904
            666       1874.333        282.001       0.130778       0.163904
            667       1893.000        334.801       0.150283       0.163904
            668       1848.333        237.268       0.113765       0.072628
            669       1702.667         84.835       0.047460       0.072628
            670       1639.000         -5.465      -0.003346       0.072628
            671       1907.000         67.401       0.034138       0.072628
            672       1976.333        335.135       0.144988       0.163904
            673       2010.000        404.101       0.167392       0.163904
            674       1767.000        431.735       0.196356       0.163904
            675       1732.333        476.201       0.215619       0.163904
            676       1716.333        471.135       0.215379       0.163904
            677       1805.333        418.568       0.188213       0.163904
            678       2030.333        417.068       0.170413       0.163904
            679       2393.333        421.101       0.149622       0.163904
            680       2398.667        487.901       0.169025       0.163904
            681       2194.000        490.368       0.182675       0.163904
            682       2079.333        529.501       0.202965       0.163904
            683       1937.667        709.668       0.268069       0.251229
            684       1954.000        692.701       0.261723       0.251229
            685       2012.333        680.868       0.252810       0.251229
            686       2180.667        440.368       0.168013       0.163904
            687       2225.667        245.535       0.099358       0.072628
            688       2093.000        150.801       0.067208       0.072628
            689       1965.667        178.535       0.083264       0.072628
            690       2064.667        329.635       0.137675       0.163904
            691       1882.667        446.168       0.191584       0.163904
            692       1921.667        353.935       0.155535       0.163904
            693       1865.667        283.868       0.132060       0.163904
            694       2118.667        268.901       0.112626       0.163904
            695       2074.000        353.368       0.145577       0.163904
            696       1881.333        401.301       0.175806       0.163904
            697       1895.667        625.535       0.248110       0.163904
            698       2203.333        610.435       0.216946       0.163904
            699       2561.667        552.268       0.177354       0.163904
            700       2553.667        399.735       0.135347       0.163904
            701       2360.667        412.368       0.148706       0.163904
            702       2169.667        331.468       0.132527       0.163904
            703       2026.667        234.768       0.103814       0.072628
            704       1984.333        220.335       0.099940       0.072628
            705       1916.333        318.801       0.142632       0.072628
            706       2316.000        288.835       0.110884       0.072628
            707       2538.667        245.568       0.088199       0.072628
            708       2660.000        239.768       0.082685       0.072628
            709       2151.667        193.601       0.082550       0.072628
            710       2010.333         91.068       0.043337       0.072628
            711       2076.333         10.468       0.005016       0.072628
            712       2333.333         53.768       0.022524       0.072628
            713       2318.000        135.968       0.055407       0.072628
            714       2330.667        280.701       0.107492       0.072628
            715       2322.000        445.235       0.160895       0.163904
            716       2286.667        519.768       0.185206       0.163904
            717       2136.000        387.501       0.153557       0.163904
            718       1973.000        320.135       0.139606       0.163904
            719       1925.667        312.868       0.139765       0.163904
            720       2138.667        361.568       0.144614       0.163904
            721       2555.333        281.901       0.099358       0.072628
            722       2706.333        203.468       0.069925       0.072628
            723       2421.000        184.335       0.070753       0.072628
            724       1981.667        258.935       0.115565       0.072628
            725       2202.000        361.568       0.141041       0.163904
            726       2534.667        443.968       0.149051       0.163904
            727       2781.000        494.335       0.150926       0.163904
            728       2579.667        506.135       0.164020       0.163904
            729       2466.000        455.501       0.155913       0.163904
            730       2359.667        321.468       0.119900       0.163904
            731       2454.667        381.301       0.134452       0.163904
            732       2629.000        399.868       0.132019       0.163904
            733       2950.000        645.101       0.179439       0.163904
            734       2784.667        738.968       0.209718       0.163904
            735       2441.000        761.668       0.237823       0.163904
            736       1993.000        433.801       0.178754       0.163904
            737       1777.000        275.735       0.134326       0.163904
            738       1810.667        316.368       0.148737       0.163904
            739       1860.000        489.768       0.208432       0.163904
            740       1867.667        517.001       0.216802       0.163904
            741       1775.667        516.201       0.225232       0.163904
            742       2043.333        509.101       0.199457       0.163904
            743       2264.667        450.968       0.166064       0.163904
            744       2337.000        321.068       0.120790       0.163904
            745       2179.000        316.201       0.126724       0.163904
            746       2086.000        330.168       0.136649       0.163904
            747       1959.667        361.801       0.155850       0.163904
            748       1761.667        239.268       0.119578       0.163904
            749       1772.667        389.835       0.180270       0.163904
            750       1904.000        543.035       0.221915       0.251229
            751       2000.000        670.435       0.251058       0.251229
            752       1995.000        596.601       0.230206       0.251229
            753       2041.333        650.635       0.241695       0.251229
            754       1989.000        734.535       0.269699       0.251229
            755       1873.667        785.068       0.295279       0.251229
            756       1863.667        584.068       0.238616       0.251229
            757       2005.000        399.268       0.166066       0.163904
            758       2364.667        260.968       0.099392       0.163904
            759       2566.333        407.801       0.137116       0.163904
            760       2512.667        539.835       0.176850       0.163904
            761       2193.667        544.068       0.198729       0.163904
            762       1996.000        467.168       0.189661       0.163904
            763       1883.667        485.401       0.204891       0.163904
            764       1757.333        548.035       0.237721       0.251229
            765       1442.000        576.235       0.285514       0.251229
            766       1412.333        538.201       0.275925       0.251229
            767       1724.000        420.368       0.196034       0.163904
            768       1939.667        185.468       0.087274       0.072628
            769       2130.000         37.435       0.017271       0.072628
            770       2169.000         65.868       0.029473       0.072628
            771       2264.667        207.635       0.083984       0.072628
            772       2024.000        320.701       0.136777       0.163904
            773       1881.667        358.601       0.160071       0.163904
            774       1831.333        325.301       0.150837       0.163904
            775       2141.667        249.601       0.104380       0.072628
            776       2417.000        222.068       0.084146       0.072628
            777       2559.667        328.801       0.113832       0.072628
            778       2459.333        316.501       0.114020       0.072628
            779       2114.000        272.368       0.114135       0.072628
            780       1976.000        181.501       0.084126       0.072628
            781       2030.333        124.735       0.057880       0.072628
            782       2326.000        207.168       0.081782       0.072628
            783       2416.333        424.135       0.149319       0.163904
            784       2236.667        601.435       0.211914       0.163904
            785       1998.333        621.935       0.237355       0.163904
            786       2040.333        429.068       0.173754       0.163904
            787       2115.333        267.568       0.112287       0.072628
            788       2201.333        154.301       0.065503       0.072628
            789       2366.333        176.135       0.069277       0.072628
            790       2416.667        394.435       0.140313       0.163904
            791       2383.000        593.135       0.199297       0.163904
            792       2178.667        682.568       0.238557       0.163904
            793       2149.333        547.501       0.203016       0.163904
            794       2130.667        366.035       0.146607       0.163904
            795       2115.333        223.901       0.095716       0.072628
            796       2188.333        167.935       0.071271       0.072628
            797       2300.000        137.768       0.056514       0.072628
            798       2151.000        245.001       0.102254       0.072628
            799       2039.000        300.535       0.128459       0.163904
            800       1899.667        335.801       0.150215       0.163904
            801       1856.667        316.101       0.145483       0.163904
            802       1880.333        432.401       0.186965       0.163904
            803       1727.000        558.401       0.244334       0.163904
            804       1673.000        439.801       0.208160       0.163904
            805       1717.333        304.701       0.150690       0.163904
            806       1924.333        367.001       0.160169       0.163904
            807       2240.667        542.035       0.194787       0.163904
            808       2009.667        683.468       0.253782       0.251229
            809       1757.000        619.068       0.260543       0.251229
            810       1661.667        454.268       0.214689       0.251229
            811       2040.000        359.435       0.149800       0.163904
            812       2258.333        248.935       0.099285       0.163904
            813       2114.000        287.035       0.119546       0.163904
            814       1801.333        320.968       0.151236       0.163904
            815       1718.000        383.301       0.182411       0.163904
            816       1768.667        434.568       0.197241       0.163904
            817       1890.333        321.068       0.145188       0.163904
            818       1892.000        157.901       0.077029       0.072628
            819       1931.667        139.935       0.067549       0.072628
            820       1840.000        231.768       0.111870       0.072628
            821       1765.000        286.935       0.139836       0.163904
            822       1428.333        251.268       0.149600       0.163904
            823       1195.000        224.268       0.158017       0.163904
            824       1234.667        371.635       0.231360       0.251229
            825       1782.000        701.568       0.282484       0.251229
            826       2347.000        915.735       0.280665       0.251229
            827       2855.000        990.935       0.257658       0.251229
            828       2853.333        867.768       0.233202       0.251229
            829       2612.333        852.535       0.246051       0.251229
            830       2220.000        824.768       0.270880       0.251229
            831       2350.333        577.068       0.197126       0.163904
            832       2648.333        392.601       0.129105       0.163904
            833       2756.667        319.101       0.103747       0.072628
            834       2702.000        359.235       0.117350       0.072628
            835       2857.333        288.701       0.091767       0.072628
            836       2881.333        293.635       0.092484       0.072628
            837       2576.000        407.168       0.136488       0.163904
            838       2225.333        513.901       0.187608       0.163904
            839       2407.667        371.001       0.133518       0.163904
            840       2722.333         10.868       0.003976       0.072628
            841       2924.333       -109.999      -0.039085       0.072628
            842       3010.667        -10.632      -0.003544       0.072628
            843       3281.667        283.601       0.079546       0.072628
            844       3449.000        375.868       0.098270       0.072628
            845       3473.333        456.768       0.116223       0.072628
            846       3154.667        363.301       0.103270       0.072628
            847       2957.333        222.701       0.070031       0.072628
            848       3002.000        139.235       0.044325       0.072628
            849       2924.000        262.701       0.082437       0.072628
            850       2811.000        574.668       0.169735       0.163904
