# Supplementary material for: The role of auxiliary domains in modulating CHD4 activity suggests mechanistic commonality between enzyme families
Source: Nat Commun. 2022 Dec 6;13:7524. doi: 10.1038/s41467-022-35002-0 (PMC9726900; doi:10.1038/s41467-022-35002-0)
Supplement: Supplementary file 6 — source data [file 41467_2022_35002_MOESM6_ESM.zip › smFRET_Source_data/figure_7A/A/CHD4(1-1230) 10uM ATP 200ms/2_PATH (5).dat]

              1       1166.333       2043.700       0.636660       0.827475
              2        604.667       2845.533       0.824744       0.827475
              3        666.000       2839.067       0.809989       0.827475
              4        739.333       2860.733       0.794633       0.827475
              5        678.000       2994.533       0.815386       0.827475
              6        674.333       3046.233       0.818755       0.827475
              7        612.333       3074.433       0.833910       0.827475
              8        622.000       3238.800       0.838893       0.827475
              9        610.000       3513.000       0.852049       0.827475
             10        556.333       3394.033       0.859169       0.827475
             11        497.000       3122.300       0.862681       0.827475
             12        460.333       2923.967       0.863980       0.827475
             13        494.333       2880.233       0.853512       0.827475
             14        544.000       2783.933       0.836535       0.827475
             15        553.000       2560.700       0.822398       0.827475
             16        586.000       2427.067       0.805514       0.827475
             17        611.333       2615.533       0.810549       0.827475
             18        638.667       2682.800       0.807715       0.827475
             19        590.667       2592.267       0.814427       0.827475
             20        557.667       2345.233       0.807893       0.827475
             21        545.000       2331.500       0.810534       0.827475
             22        571.667       2653.833       0.822766       0.827475
             23        547.000       3143.967       0.851800       0.827475
             24        585.333       3748.133       0.864927       0.827475
             25        652.333       3887.433       0.856307       0.827475
             26        668.333       3535.167       0.841006       0.827475
             27        610.333       2912.300       0.826739       0.827475
             28        782.333       2665.433       0.773090       0.827475
             29        913.333       2880.667       0.759269       0.827475
             30        999.333       2909.067       0.744311       0.827475
             31        839.333       2879.067       0.774276       0.827475
             32        697.333       2626.600       0.790208       0.827475
             33        480.000       2644.000       0.846351       0.827475
             34        372.000       2693.133       0.878635       0.827475
             35        487.667       2534.567       0.838640       0.827475
             36        620.667       2558.267       0.804756       0.827475
             37        656.667       2663.000       0.802189       0.827475
             38        504.000       2931.933       0.853315       0.827475
             39        406.333       2780.700       0.872504       0.827475
             40        391.333       2444.200       0.861990       0.827475
             41        425.000       2215.167       0.839025       0.827475
             42        525.667       2335.433       0.816271       0.827475
             43        589.667       2580.033       0.813968       0.827475
             44        690.333       2788.967       0.801588       0.827475
             45        706.333       2922.367       0.805348       0.827475
             46        607.000       2878.300       0.825840       0.827475
             47        480.667       3019.933       0.862690       0.827475
             48        412.667       2681.067       0.866612       0.827475
             49        400.000       2581.000       0.865817       0.827475
             50        412.333       2490.433       0.857952       0.827475
             51        455.000       2982.833       0.867649       0.827475
             52        531.333       3290.533       0.860975       0.827475
             53        594.000       3381.600       0.850589       0.827475
             54        660.000       3195.333       0.828809       0.827475
             55        721.000       3022.900       0.807420       0.827475
             56        662.667       2816.400       0.809527       0.827475
             57        527.000       2673.967       0.835362       0.827475
             58        405.333       2737.800       0.871042       0.827475
             59        426.000       2869.400       0.870729       0.827475
             60        523.333       3092.333       0.855260       0.827475
             61        699.667       3016.367       0.811717       0.827475
             62        769.333       2779.733       0.783229       0.827475
             63        774.000       2509.933       0.764307       0.827475
             64        592.000       2701.133       0.820232       0.827475
             65        433.333       2921.000       0.870814       0.827475
             66        342.000       2923.467       0.895268       0.827475
             67        375.000       2855.500       0.883919       0.827475
             68        461.667       2787.500       0.857912       0.827475
             69        435.333       2973.467       0.872291       0.827475
             70        389.667       2971.700       0.884075       0.827475
             71        447.000       2885.300       0.865858       0.827475
             72        575.000       2698.167       0.824329       0.827475
             73        895.333       2066.800       0.697740       0.827475
             74       1071.000       1503.900       0.584062       0.489394
             75       1247.333       1025.267       0.451143       0.419688
             76       1227.000        934.967       0.432461       0.419688
             77       1309.667        968.700       0.425173       0.419688
             78       1445.333       1047.467       0.420197       0.419688
             79       1437.000       1177.300       0.450331       0.419688
             80       1364.667       1325.867       0.492790       0.489394
             81       1202.000       1220.133       0.503743       0.489394
             82       1167.333       1175.600       0.501764       0.489394
             83       1286.000       1173.400       0.477108       0.489394
             84       1354.333       1537.567       0.531680       0.489394
             85       1617.000       1608.633       0.498703       0.489394
             86       1630.333       1688.300       0.508734       0.489394
             87       1716.000       1327.733       0.436219       0.419688
             88       1640.000       1151.333       0.412467       0.419688
             89       1545.667       1210.767       0.439251       0.419688
             90       1483.333       1467.333       0.497289       0.489394
             91       1300.000       1538.000       0.541931       0.489394
             92       1343.000       1360.033       0.503151       0.489394
             93       1365.667       1280.100       0.483830       0.489394
             94       1474.000       1402.600       0.487590       0.489394
             95       1329.000       1411.433       0.515040       0.489394
             96       1231.000       1282.233       0.510193       0.489394
             97       1141.667       1091.167       0.488691       0.489394
             98       1340.667       1121.267       0.455442       0.489394
             99       1472.000       1286.467       0.466370       0.489394
            100       1659.333       1510.400       0.476507       0.489394
            101       1600.333       1527.967       0.488434       0.489394
            102       1732.667       1453.733       0.456231       0.489394
            103       1719.333       1471.733       0.461204       0.489394
            104       1699.000       1417.100       0.454767       0.489394
            105       1501.667       1208.167       0.445845       0.419688
            106       1449.667        846.700       0.368713       0.346397
            107       1653.000        782.367       0.321252       0.346397
            108       1751.000        947.900       0.351217       0.346397
            109       1825.667       1185.767       0.393755       0.419688
            110       1475.667       1372.100       0.481816       0.489394
            111       1249.667       1442.367       0.535791       0.489394
            112       1154.667       1576.867       0.577283       0.489394
            113       1432.000       1293.467       0.474585       0.489394
            114       1719.000       1150.100       0.400857       0.419688
            115       1757.667        956.900       0.352506       0.419688
            116       1585.333       1184.133       0.427567       0.419688
            117       1654.333       1544.900       0.482897       0.489394
            118       1638.667       1668.467       0.504505       0.489394
            119       1575.000       1623.833       0.507633       0.489394
            120       1460.000       1381.000       0.486096       0.489394
            121       1797.333       1320.267       0.423488       0.419688
            122       2072.000       1432.467       0.408755       0.419688
            123       1865.667       1281.100       0.407116       0.419688
            124       1433.000       1126.700       0.440169       0.419688
            125       1372.333        895.767       0.394941       0.419688
            126       1672.000       1013.133       0.377312       0.419688
            127       1955.667       1264.767       0.392732       0.419688
            128       2004.000       1395.600       0.410519       0.419688
            129       1829.000       1307.767       0.416916       0.419688
            130       1697.333       1113.600       0.396167       0.419688
            131       1517.667       1141.900       0.429356       0.419688
            132       1591.667       1361.167       0.460970       0.419688
            133       1607.000       1485.967       0.480434       0.419688
            134       1850.333       1370.967       0.425594       0.419688
            135       1846.000       1234.733       0.400792       0.419688
            136       1806.000       1278.400       0.414473       0.419688
            137       1648.333       1276.167       0.436371       0.419688
            138       1607.667       1241.233       0.435689       0.419688
            139       1664.000       1098.933       0.397742       0.419688
            140       1715.333       1081.133       0.386607       0.419688
            141       1696.333        989.700       0.368462       0.346397
            142       1777.000        894.633       0.334864       0.346397
            143       1830.000        941.333       0.339668       0.346397
            144       1926.000       1072.733       0.357729       0.346397
            145       1808.333       1434.833       0.442417       0.419688
            146       1729.667       1534.033       0.470029       0.489394
            147       1540.667       1608.267       0.510734       0.489394
            148       1490.000       1332.333       0.472068       0.489394
            149       1404.667       1249.533       0.470776       0.489394
            150       1374.000       1204.267       0.467084       0.489394
            151       1310.000       1342.333       0.506095       0.489394
            152       1211.000       1458.567       0.546368       0.489394
            153       1367.000       1398.300       0.505659       0.489394
            154       1597.667       1295.233       0.447728       0.419688
            155       1826.333       1315.367       0.418680       0.419688
            156       2068.333       1201.833       0.367514       0.419688
            157       1951.000       1169.233       0.374726       0.419688
            158       1800.667       1066.267       0.371919       0.419688
            159       1545.333       1262.800       0.449694       0.419688
            160       1402.667       1203.400       0.461769       0.419688
            161       1581.000       1005.900       0.388844       0.419688
            162       1686.000        715.400       0.297910       0.346397
            163       1843.333        857.333       0.317452       0.346397
            164       1883.333        963.667       0.338485       0.346397
            165       1880.667       1161.933       0.381888       0.346397
            166       1951.000       1261.233       0.392634       0.346397
            167       1945.333       1358.467       0.411183       0.346397
            168       2185.667       1248.433       0.363540       0.346397
            169       2345.000       1061.500       0.311610       0.346397
            170       2477.333        942.267       0.275549       0.346397
            171       2492.333        929.433       0.271624       0.346397
            172       2263.333       1024.667       0.311638       0.346397
            173       1937.667       1015.233       0.343809       0.346397
            174       1534.000       1130.600       0.424304       0.419688
            175       1556.333       1045.700       0.401878       0.419688
            176       1648.333       1093.500       0.398821       0.419688
            177       1710.333       1094.967       0.390321       0.419688
            178       1777.667       1136.233       0.389936       0.419688
            179       1807.333       1261.600       0.411087       0.419688
            180       1991.000       1181.900       0.372498       0.346397
            181       2054.333       1076.567       0.343852       0.346397
            182       2050.000        975.000       0.322314       0.346397
            183       1971.667       1126.833       0.363671       0.346397
            184       1963.333       1360.000       0.409228       0.419688
            185       1909.667       1490.700       0.438394       0.419688
            186       1897.667       1524.233       0.445435       0.419688
            187       1924.333       1350.567       0.412399       0.419688
            188       1991.333       1075.533       0.350695       0.346397
            189       1851.667        903.500       0.327929       0.346397
            190       1577.000        906.967       0.365128       0.346397
            191       1508.000        927.533       0.380834       0.346397
            192       1762.000        960.467       0.352793       0.346397
            193       2154.000       1070.267       0.331941       0.346397
            194       2499.667       1203.367       0.324968       0.346397
            195       2520.333       1341.300       0.347340       0.346397
            196       2353.667       1228.633       0.342973       0.346397
            197       2003.000       1067.033       0.347564       0.346397
            198       1664.333        910.900       0.353716       0.346397
            199       1585.000        839.500       0.346257       0.346397
            200       1551.000        895.567       0.366050       0.346397
            201       1734.667        945.867       0.352865       0.346397
            202       1706.667        950.667       0.357752       0.346397
            203       1714.000        910.267       0.346865       0.346397
            204       1657.333        863.933       0.342658       0.346397
            205       1867.333        955.600       0.338513       0.346397
            206       2003.667       1088.300       0.351977       0.346397
            207       1915.667       1168.433       0.378857       0.346397
            208       1564.000       1153.600       0.424492       0.419688
            209       1445.667       1011.767       0.411717       0.419688
            210       1433.000        932.033       0.394089       0.419688
            211       1402.333        985.100       0.412619       0.419688
            212       1467.000       1195.300       0.448973       0.419688
            213       1848.333       1405.167       0.431894       0.419688
            214       2201.000       1335.567       0.377645       0.346397
            215       2099.667       1180.033       0.359799       0.346397
            216       1717.333        909.600       0.346259       0.346397
            217       1465.000        942.167       0.391401       0.419688
            218       1515.000       1143.167       0.430058       0.419688
            219       1649.667       1091.033       0.398086       0.419688
            220       1530.667        887.600       0.367040       0.346397
            221       1384.667        662.867       0.323739       0.346397
            222       1312.667        876.067       0.400262       0.419688
            223       1419.333       1169.400       0.451727       0.419688
            224       1785.667       1307.433       0.422694       0.419688
            225       1767.000       1395.300       0.441229       0.419688
            226       1722.000       1359.133       0.441115       0.419688
            227       1552.333       1318.767       0.459325       0.419688
            228       1752.667       1186.400       0.403666       0.419688
            229       2060.667       1112.933       0.350685       0.419688
            230       2296.000       1347.067       0.369762       0.419688
            231       2065.333       1423.133       0.407954       0.419688
            232       1659.000       1535.433       0.480659       0.419688
            233       1422.333       1268.100       0.471337       0.419688
            234       1744.000       1153.600       0.398123       0.419688
            235       2065.667       1132.767       0.354163       0.419688
            236       1922.000       1370.467       0.416243       0.419688
            237       1601.000       1378.567       0.462674       0.419688
            238       1486.333       1314.033       0.469236       0.419688
            239       1554.000       1128.933       0.420783       0.419688
            240       1396.667       1140.333       0.449481       0.419688
            241       1341.667       1050.500       0.439142       0.419688
            242       1724.000        958.933       0.357420       0.346397
            243       2216.000        977.067       0.305996       0.346397
            244       2368.667       1136.800       0.324293       0.346397
            245       1938.667       1334.133       0.407643       0.419688
            246       1498.000       1334.533       0.471145       0.419688
            247       1452.667       1113.400       0.433894       0.419688
            248       1512.000        984.467       0.394344       0.419688
            249       1507.667        903.233       0.374646       0.419688
            250       1356.000        993.400       0.422831       0.419688
            251       1424.000        969.600       0.405080       0.419688
            252       1518.333       1121.500       0.424837       0.419688
            253       1576.333       1332.367       0.458063       0.489394
            254       1504.000       1450.933       0.491021       0.489394
            255       1554.667       1445.200       0.481755       0.489394
            256       1535.667       1234.767       0.445694       0.419688
            257       1424.000       1049.600       0.424321       0.419688
            258       1403.000        814.367       0.367267       0.346397
            259       1326.667        816.000       0.380834       0.346397
            260       1520.667        789.600       0.341779       0.346397
            261       1920.000        888.000       0.316239       0.346397
            262       2148.333       1007.500       0.319250       0.346397
            263       2096.333       1221.033       0.368073       0.346397
            264       2003.333       1370.333       0.406185       0.419688
            265       1838.667       1381.467       0.429009       0.419688
            266       1644.333       1267.900       0.435370       0.419688
            267       1324.333       1237.567       0.483066       0.419688
            268       1206.000       1050.400       0.465520       0.419688
            269       1460.667        943.267       0.392385       0.419688
            270       1647.000        737.633       0.309328       0.346397
            271       1728.333        731.500       0.297378       0.346397
            272       1529.333       1005.400       0.396649       0.346397
            273       1516.000       1086.067       0.417386       0.346397
            274       1569.000       1026.100       0.395399       0.346397
            275       1698.667        623.133       0.268384       0.346397
            276       1785.333        550.467       0.235665       0.346397
            277       1902.667        657.400       0.256790       0.346397
            278       1883.667        803.967       0.299136       0.346397
            279       1690.667        921.600       0.352797       0.346397
            280       1709.000       1074.433       0.386010       0.346397
            281       1909.333       1212.400       0.388374       0.346397
            282       1948.000       1188.867       0.378998       0.346397
            283       1968.000       1069.867       0.352177       0.346397
            284       1974.000       1077.933       0.353197       0.346397
            285       2140.333       1063.967       0.332043       0.346397
            286       2257.333        952.267       0.296693       0.346397
            287       2098.667        963.133       0.314564       0.346397
            288       2057.000       1048.967       0.337726       0.346397
            289       1976.000       1164.400       0.370781       0.346397
            290       2054.667        977.200       0.322310       0.346397
            291       1879.333        962.400       0.338667       0.346397
            292       1614.333        886.233       0.354413       0.346397
            293       1655.000        938.500       0.361866       0.346397
            294       1974.667       1148.533       0.367742       0.346397
            295       1983.667       1298.633       0.395647       0.419688
            296       1703.000       1508.367       0.469696       0.489394
            297       1263.667       1382.967       0.522538       0.489394
            298       1224.000       1245.267       0.504306       0.489394
            299       1299.667       1094.367       0.457123       0.419688
            300       1661.667        866.833       0.342825       0.346397
            301       1861.667        894.833       0.324627       0.346397
            302       2029.000        806.767       0.284497       0.346397
            303       1761.667        872.833       0.331309       0.346397
            304       1669.333        871.067       0.342886       0.346397
            305       1595.667       1111.767       0.410635       0.419688
            306       1702.000       1440.133       0.458330       0.419688
            307       1804.333       1711.233       0.486759       0.419688
            308       1968.333       1719.500       0.466263       0.419688
            309       2171.000       1505.900       0.409557       0.419688
            310       2106.667       1348.000       0.390197       0.419688
            311       1890.000       1348.333       0.416366       0.419688
            312       1753.000       1233.700       0.413065       0.419688
            313       1838.000       1225.533       0.400039       0.419688
            314       2088.667       1215.800       0.367926       0.419688
            315       2112.000       1639.467       0.437020       0.419688
            316       1943.333       1896.667       0.493924       0.489394
            317       1660.000       2007.333       0.547355       0.489394
            318       1587.667       1834.900       0.536118       0.489394
            319       1742.000       1715.133       0.496114       0.489394
            320       1750.333       1496.967       0.460988       0.489394
            321       1560.333       1494.633       0.489247       0.489394
            322       1513.000       1483.367       0.495055       0.489394
            323       1758.667       1542.800       0.467307       0.489394
            324       1947.333       1456.933       0.427973       0.419688
            325       1957.000       1248.633       0.389512       0.419688
            326       1800.667       1017.933       0.361149       0.346397
            327       1755.000        935.500       0.347705       0.346397
            328       1780.333       1005.633       0.360964       0.346397
            329       1646.667       1053.000       0.390048       0.346397
            330       1628.000        960.867       0.371153       0.346397
            331       1658.667        931.800       0.359704       0.346397
            332       1727.667       1131.233       0.395688       0.346397
            333       1733.333       1163.000       0.401542       0.346397
            334       1731.333       1130.867       0.395104       0.346397
            335       1928.000       1032.867       0.348839       0.346397
            336       1954.000       1030.267       0.345233       0.346397
            337       1833.000        883.700       0.325284       0.346397
            338       1521.333        871.533       0.364221       0.346397
            339       1356.667        813.667       0.374904       0.346397
            340       1257.000       1013.967       0.446491       0.419688
            341       1418.333        855.167       0.376145       0.419688
            342       1459.000        841.433       0.365772       0.419688
            343       1493.667        863.633       0.366365       0.419688
            344       1555.667       1020.433       0.396116       0.419688
            345       1902.667       1200.067       0.386777       0.419688
            346       1988.333       1334.833       0.401675       0.419688
            347       1910.333       1698.300       0.470621       0.489394
            348       1659.667       1747.033       0.512823       0.489394
            349       1599.667       1510.367       0.485643       0.489394
            350       1501.000       1229.567       0.450297       0.419688
            351       1436.333       1111.700       0.436297       0.419688
            352       1368.667       1213.467       0.469947       0.419688
            353       1476.333       1168.700       0.441847       0.419688
            354       1600.667       1092.267       0.405605       0.419688
            355       1707.667       1098.567       0.391474       0.419688
            356       1678.000       1332.533       0.442624       0.419688
            357       1849.000       1505.767       0.448844       0.419688
            358       2018.667       1430.800       0.414789       0.419688
            359       1930.000       1123.333       0.367904       0.346397
            360       1767.667        923.900       0.343257       0.346397
            361       1928.333        944.500       0.328770       0.346397
            362       2135.667        913.433       0.299575       0.346397
            363       2012.667       1096.067       0.352577       0.346397
            364       1778.000        966.533       0.352167       0.346397
            365       1832.667        885.400       0.325746       0.346397
            366       1996.333        673.033       0.252132       0.346397
            367       1901.333        842.200       0.306976       0.346397
            368       1650.000        913.000       0.356223       0.346397
            369       1639.000        921.100       0.359791       0.346397
            370       1871.667       1029.500       0.354857       0.346397
            371       1953.667       1255.300       0.391185       0.419688
            372       1814.333       1469.900       0.447563       0.419688
            373       1754.667       1440.200       0.450786       0.419688
            374       1657.333       1317.600       0.442901       0.419688
            375       1586.667       1286.667       0.447796       0.419688
            376       1613.000       1184.700       0.423455       0.419688
            377       1885.000       1279.833       0.404392       0.419688
            378       1923.000       1277.033       0.399069       0.419688
            379       1659.000       1200.767       0.419883       0.419688
            380       1393.000       1208.700       0.464581       0.489394
            381       1362.333       1224.767       0.473413       0.489394
            382       1415.667       1330.100       0.484418       0.489394
            383       1415.000       1129.833       0.443971       0.419688
            384       1419.667        993.033       0.411586       0.419688
            385       1654.333        903.233       0.353161       0.346397
            386       1917.667        899.567       0.319309       0.346397
            387       2075.333        745.467       0.264275       0.346397
            388       1943.667        647.633       0.249926       0.346397
            389       1970.667        399.600       0.168589       0.088461
            390       2142.000        236.800       0.099546       0.088461
            391       2785.000       -128.500      -0.048372       0.088461
            392       2922.333        -98.567      -0.034906       0.088461
            393       2919.000        141.433       0.046213       0.088461
            394       2501.667        447.500       0.151738       0.088461
            395       2551.333        433.200       0.145148       0.088461
            396       2696.333        310.367       0.103225       0.088461
            397       2857.000        327.300       0.102786       0.088461
            398       2811.333        341.867       0.108419       0.088461
            399       2521.667        202.833       0.074448       0.088461
            400       2323.667        182.633       0.072870       0.088461
            401       2205.000        229.500       0.094270       0.088461
            402       2335.333        364.800       0.135104       0.088461
            403       2274.000        295.267       0.114923       0.088461
            404       2330.000        348.000       0.129948       0.088461
            405       2278.333        491.167       0.177348       0.088461
            406       2232.667        552.733       0.198439       0.088461
            407       2384.000        560.267       0.190291       0.088461
            408       2499.000        554.100       0.181488       0.088461
            409       2535.000        504.167       0.165890       0.088461
            410       2365.667        474.767       0.167146       0.088461
            411       2268.667        227.133       0.091006       0.088461
            412       2351.000         66.567       0.027535       0.088461
            413       2153.000        -66.300      -0.031773       0.088461
            414       1903.000         30.367       0.015707       0.088461
            415       1817.000        162.967       0.082308       0.088461
            416       2320.667        205.267       0.081264       0.088461
            417       2817.333        134.933       0.045705       0.088461
            418       2845.000         -9.167      -0.003232       0.088461
            419       2475.000         88.500       0.034523       0.088461
            420       2217.000        282.967       0.113188       0.088461
            421       2251.333        494.200       0.180001       0.088461
            422       2123.333        471.667       0.181760       0.088461
            423       2125.333        443.467       0.172636       0.088461
            424       1933.333        427.333       0.181022       0.088461
            425       2031.333        399.867       0.164473       0.088461
            426       2080.333        332.967       0.137972       0.088461
            427       2259.000        331.433       0.127945       0.088461
            428       2513.667        309.633       0.109671       0.088461
            429       2502.333        300.767       0.107298       0.088461
            430       2413.000        382.700       0.136889       0.088461
            431       2448.667        537.800       0.180079       0.088461
            432       2362.667        496.733       0.173719       0.088461
            433       2213.667        392.300       0.150539       0.088461
            434       1989.333        223.067       0.100826       0.088461
            435       2153.667        159.967       0.069141       0.088461
            436       2483.333         48.333       0.019092       0.088461
            437       2530.000        -49.667      -0.020024       0.088461
            438       2574.667         -8.800      -0.003430       0.088461
            439       2428.000        116.867       0.045923       0.088461
            440       2559.000        226.433       0.081292       0.088461
            441       2451.667        211.167       0.079301       0.088461
            442       2489.667         71.033       0.027740       0.088461
            443       2398.667        119.467       0.047443       0.088461
            444       2430.667        221.600       0.083551       0.088461
            445       2302.667        262.733       0.102414       0.088461
            446       2411.000        115.567       0.045741       0.088461
            447       2656.000         73.733       0.027011       0.088461
            448       3085.333         80.133       0.025315       0.088461
            449       2902.000        198.133       0.063911       0.088461
            450       2544.333        270.567       0.096119       0.088461
            451       2277.333        324.600       0.124753       0.088461
            452       2364.333        403.900       0.145905       0.088461
            453       2556.000        304.733       0.106523       0.088461
            454       2608.667        265.467       0.092364       0.088461
            455       2639.000        159.767       0.057085       0.088461
            456       2460.000        168.000       0.063927       0.088461
            457       2527.333        121.933       0.046025       0.088461
            458       2604.667         71.200       0.026608       0.088461
            459       2740.000        191.333       0.065272       0.088461
            460       2781.000        256.233       0.084364       0.088461
            461       2705.333        211.133       0.072394       0.088461
            462       2662.667        -12.600      -0.004755       0.088461
            463       2503.667         16.633       0.006600       0.088461
            464       2305.667        248.767       0.097386       0.088461
            465       2191.667        365.167       0.142820       0.088461
            466       2190.000        227.667       0.094168       0.088461
            467       2515.000        -19.833      -0.007949       0.088461
            468       2533.000        -69.967      -0.028407       0.088461
            469       2441.667        -35.833      -0.014894       0.088461
            470       2346.667         15.667       0.006632       0.088461
            471       2522.667         97.733       0.037297       0.088461
            472       2455.667        199.767       0.075229       0.088461
            473       2215.333        343.467       0.134230       0.088461
            474       2230.000        413.667       0.156475       0.088461
            475       2391.000        487.567       0.169378       0.088461
            476       2482.667        310.067       0.111026       0.088461
            477       2390.000        150.667       0.059302       0.088461
            478       2288.333         -0.500      -0.000219       0.088461
            479       2278.333         18.500       0.008055       0.088461
            480       2196.333        162.700       0.068969       0.088461
            481       2157.333        297.933       0.121345       0.088461
            482       2430.333        413.967       0.145543       0.088461
            483       2546.000        343.400       0.118848       0.088461
            484       2707.000        205.633       0.070600       0.088461
            485       2377.000        100.300       0.040488       0.088461
            486       2397.000         23.633       0.009763       0.088461
            487       2273.000        155.367       0.063980       0.088461
            488       2245.667        277.100       0.109840       0.088461
            489       2227.000        419.300       0.158448       0.088461
            490       2609.333        298.400       0.102623       0.088461
            491       2624.000        221.267       0.077767       0.088461
            492       2522.667        139.400       0.052365       0.088461
            493       2094.333        304.567       0.126961       0.088461
            494       2099.667        336.033       0.137962       0.088461
            495       2431.000        252.233       0.094004       0.088461
            496       2761.333        182.533       0.062005       0.088461
            497       3065.333        216.133       0.065865       0.088461
            498       2894.000        249.600       0.079399       0.088461
            499       2843.667        287.633       0.091857       0.088461
            500       2820.000        327.333       0.104003       0.088461
