# Supplementary material for: The role of auxiliary domains in modulating CHD4 activity suggests mechanistic commonality between enzyme families
Source: Nat Commun. 2022 Dec 6;13:7524. doi: 10.1038/s41467-022-35002-0 (PMC9726900; doi:10.1038/s41467-022-35002-0)
Supplement: Supplementary file 6 — source data [file 41467_2022_35002_MOESM6_ESM.zip › smFRET_Source_data/figure_7A/A/CHD4(1-1230) 10uM ATP 200ms/5_PATH (5).dat]

              1        959.667       1427.700       0.598023       0.583334
              2        982.667       1786.400       0.645127       0.651655
              3        926.667       1728.333       0.650973       0.651655
              4        840.667       1586.600       0.653657       0.651655
              5        810.667       1394.600       0.632395       0.651655
              6        674.000       1431.267       0.679851       0.651655
              7        705.000       1531.833       0.684822       0.651655
              8        710.333       1542.300       0.684665       0.651655
              9        850.333       1303.300       0.605163       0.651655
             10        703.667       1446.300       0.672708       0.651655
             11        587.333       1480.267       0.715935       0.715364
             12        475.000       1527.500       0.762797       0.715364
             13        588.000       1397.533       0.703858       0.715364
             14        676.667       1449.000       0.681668       0.715364
             15        675.333       1506.133       0.690422       0.715364
             16        762.000       1394.800       0.646699       0.651655
             17        751.000       1367.567       0.645515       0.651655
             18        773.000       1425.033       0.648322       0.651655
             19        772.333       1453.767       0.653055       0.651655
             20        725.000       1372.833       0.654405       0.651655
             21        747.000       1245.300       0.625056       0.651655
             22        661.667       1202.500       0.645060       0.651655
             23        600.000       1210.000       0.668508       0.651655
             24        564.667       1249.867       0.688809       0.715364
             25        521.667       1338.167       0.719509       0.715364
             26        552.000       1423.133       0.720525       0.715364
             27        538.333       1579.833       0.745849       0.715364
             28        549.667       1761.033       0.762121       0.783268
             29        512.333       2092.767       0.803334       0.783268
             30        412.333       2229.100       0.843898       0.783268
             31        481.667       1943.500       0.801388       0.783268
             32        670.000       1417.667       0.679068       0.651655
             33        851.333       1140.533       0.572595       0.583334
             34        896.000       1164.400       0.565133       0.583334
             35        850.000       1300.000       0.604651       0.583334
             36        716.000       1303.733       0.645498       0.651655
             37        605.667       1258.433       0.675089       0.651655
             38        711.000       1173.567       0.622725       0.651655
             39        744.000       1147.600       0.606682       0.651655
             40        751.000       1201.233       0.615312       0.651655
             41        657.000       1213.967       0.648845       0.651655
             42        743.667       1294.300       0.635094       0.651655
             43        782.333       1283.433       0.621287       0.651655
             44        773.333       1294.667       0.626048       0.651655
             45        866.667       1137.333       0.567532       0.583334
             46       1029.667       1122.033       0.521464       0.583334
             47        897.333       1253.933       0.582881       0.583334
             48        731.000       1363.900       0.651057       0.651655
             49        616.667       1371.667       0.689858       0.651655
             50        719.000       1304.433       0.644663       0.651655
             51        806.333       1303.700       0.617858       0.583334
             52        914.667       1324.867       0.591582       0.583334
             53        948.000       1095.200       0.536022       0.583334
             54        744.333        932.233       0.556037       0.583334
             55        602.333        979.100       0.619122       0.583334
             56        621.667       1190.833       0.657011       0.651655
             57        711.667       1324.833       0.650544       0.651655
             58        579.333       1194.733       0.673443       0.651655
             59        442.000       1203.800       0.731438       0.715364
             60        545.000       1361.833       0.714186       0.715364
             61        723.667       1759.300       0.708548       0.715364
             62        858.000       1946.867       0.694103       0.715364
             63        829.000       2131.767       0.720005       0.715364
             64        750.000       1921.667       0.719276       0.715364
             65        656.333       1629.033       0.712810       0.715364
             66        679.667       1310.700       0.658522       0.715364
             67        678.000       1535.200       0.693656       0.715364
             68        729.000       1759.433       0.707045       0.715364
             69        792.333       1737.433       0.686796       0.715364
             70        814.667       1433.200       0.637582       0.651655
             71        812.000       1229.467       0.602247       0.651655
             72        651.000       1183.233       0.645083       0.651655
             73        524.000        970.933       0.649483       0.651655
             74        429.667        918.700       0.681343       0.651655
             75        472.000        990.467       0.677258       0.651655
             76        670.667       1132.933       0.628151       0.651655
             77        746.333       1141.033       0.604564       0.583334
             78        723.667       1015.633       0.583932       0.583334
             79        549.000       1055.100       0.657752       0.651655
             80        435.667       1258.767       0.742884       0.715364
             81        441.333       1404.867       0.760950       0.715364
             82        697.667       1476.233       0.679071       0.651655
             83        929.000       1407.767       0.602442       0.651655
             84        914.333       1578.900       0.633274       0.651655
             85        801.667       1712.500       0.681140       0.651655
             86        703.333       1803.667       0.719452       0.715364
             87        752.667       1660.067       0.688044       0.715364
             88        915.000       1597.833       0.635869       0.651655
             89        910.000       1417.333       0.608995       0.583334
             90        934.000       1311.267       0.584014       0.583334
             91        800.000       1378.000       0.632691       0.651655
             92        784.333       1628.233       0.674897       0.651655
             93        824.000       1676.267       0.670435       0.651655
             94        769.000       1500.100       0.661099       0.651655
             95        719.667       1305.367       0.644615       0.651655
             96        557.000       1326.633       0.704295       0.715364
             97        446.333       1189.033       0.727074       0.715364
             98        489.000       1007.433       0.673223       0.651655
             99        510.667        905.267       0.639343       0.651655
            100        588.000        897.533       0.604183       0.651655
            101        566.667       1098.000       0.659592       0.651655
            102        620.000       1181.333       0.655811       0.651655
            103        813.667       1321.633       0.618945       0.651655
            104        846.333       1459.700       0.632992       0.651655
            105        857.333       1465.600       0.630926       0.651655
            106        761.333       1477.867       0.659998       0.651655
            107        825.667       1299.767       0.611530       0.583334
            108        952.333       1279.100       0.573219       0.583334
            109        816.000       1429.400       0.636590       0.651655
            110        659.000       1475.433       0.691253       0.715364
            111        512.000       1421.467       0.735191       0.715364
            112        555.000       1234.833       0.689915       0.715364
            113        577.333       1118.933       0.659645       0.651655
            114        576.000       1105.067       0.657360       0.651655
            115        612.667       1019.400       0.624607       0.651655
            116        629.667       1007.367       0.615361       0.651655
            117        603.000       1094.033       0.644674       0.651655
            118        549.333       1353.733       0.711343       0.715364
            119        605.667       1695.100       0.736754       0.715364
            120        514.333       1834.900       0.781063       0.783268
            121        394.333       1929.900       0.830338       0.783268
            122        524.333       1779.900       0.772448       0.783268
            123        773.667       1681.300       0.684857       0.715364
            124        963.333       1639.333       0.629867       0.651655
            125        876.667       1799.000       0.672356       0.651655
            126        652.667       1725.733       0.725586       0.715364
            127        455.667       1534.100       0.770995       0.783268
            128        338.667       1272.800       0.789839       0.783268
            129        325.667       1292.767       0.798777       0.783268
            130        388.333       1292.833       0.769010       0.783268
            131        335.000       1276.833       0.792162       0.783268
            132        406.333       1209.033       0.748458       0.715364
            133        558.000       1023.867       0.647252       0.651655
            134        593.000        964.367       0.619229       0.651655
            135        672.667       1112.400       0.623170       0.651655
            136        636.333       1307.700       0.672674       0.651655
            137        730.333       1575.967       0.683331       0.651655
            138        666.667       1569.333       0.701849       0.651655
            139        692.667       1504.067       0.684683       0.651655
            140        707.667       1323.233       0.651550       0.651655
            141        626.000       1603.400       0.719207       0.715364
            142        440.333       1911.967       0.812807       0.783268
            143        392.333       2086.767       0.841744       0.783268
            144        546.000       1845.067       0.771650       0.783268
            145        738.333       1718.833       0.699518       0.715364
            146        858.000       1594.200       0.650110       0.651655
            147        745.333       1495.467       0.667381       0.651655
            148        658.000       1310.867       0.665798       0.651655
            149        530.667       1223.600       0.697499       0.715364
            150        566.667       1255.333       0.688986       0.715364
            151        629.333       1461.067       0.698941       0.715364
            152        614.333       1586.233       0.720829       0.715364
            153        578.333       1517.167       0.724012       0.715364
            154        469.000       1537.100       0.766213       0.715364
            155        564.000       1447.267       0.719580       0.715364
            156        704.667       1405.867       0.666119       0.651655
            157        758.667       1082.467       0.587935       0.583334
            158        687.000        958.300       0.582447       0.583334
            159        643.333        970.667       0.601404       0.583334
            160        660.667       1022.600       0.607509       0.583334
            161        718.333       1048.167       0.593358       0.583334
            162        767.333       1206.933       0.611332       0.583334
            163        799.000       1371.433       0.631871       0.651655
            164        803.000       1451.700       0.643855       0.651655
            165        746.000       1109.067       0.597858       0.583334
            166        699.000        934.433       0.572067       0.583334
            167        711.000       1157.567       0.619494       0.651655
            168        705.000       1472.167       0.676185       0.651655
            169        756.333       1886.033       0.713767       0.715364
            170        645.333       1805.467       0.736685       0.715364
            171        555.667       1770.100       0.761082       0.715364
            172        513.000       1402.367       0.732166       0.715364
            173        570.000       1291.333       0.693768       0.715364
            174        663.667       1338.300       0.668493       0.651655
            175        755.000       1498.500       0.664966       0.651655
            176        769.333       1482.733       0.658388       0.651655
            177        778.333       1339.500       0.632486       0.651655
            178        685.000       1164.500       0.629630       0.651655
            179        746.333       1063.367       0.587593       0.583334
            180        838.333       1069.500       0.560584       0.583334
            181        885.667       1117.433       0.557852       0.583334
            182        860.667       1331.600       0.607408       0.583334
            183        853.667       1356.967       0.613836       0.583334
            184        809.333       1384.400       0.631070       0.651655
            185        685.667       1429.767       0.675874       0.651655
            186        422.667       1354.733       0.762199       0.715364
            187        363.667       1213.967       0.769486       0.715364
            188        383.667       1048.300       0.732070       0.715364
            189        611.333       1151.200       0.653151       0.651655
            190        714.000       1372.267       0.657762       0.651655
            191        751.000       1496.567       0.665861       0.651655
            192        671.333       1481.867       0.688216       0.715364
            193        598.667       1489.467       0.713301       0.715364
            194        507.333       1517.600       0.749457       0.715364
            195        473.333       1626.333       0.774567       0.715364
            196        557.333       1536.600       0.733834       0.715364
            197        773.667       1404.300       0.644776       0.651655
            198        849.000       1135.433       0.572170       0.583334
            199        808.667       1033.800       0.561096       0.583334
            200        800.667       1126.267       0.584487       0.583334
            201        891.667       1350.167       0.602260       0.583334
            202       1037.333       1533.267       0.596463       0.583334
            203        922.333       1490.100       0.617675       0.583334
            204        776.333       1553.033       0.666719       0.651655
            205        536.667       1557.667       0.743753       0.715364
            206        575.667       1735.433       0.750912       0.783268
            207        529.000       1638.100       0.755895       0.783268
            208        507.000       1510.633       0.748715       0.783268
            209        336.333       1243.367       0.787090       0.783268
            210        329.000       1335.433       0.802335       0.783268
            211        427.333       1365.600       0.761657       0.783268
            212        695.000       1332.167       0.657157       0.651655
            213        895.000       1275.500       0.587653       0.583334
            214        914.000       1255.267       0.578659       0.583334
            215        724.000       1197.267       0.623165       0.651655
            216        621.333       1341.200       0.683402       0.651655
            217        705.667       1332.433       0.653762       0.651655
            218        885.333       1366.133       0.606775       0.583334
            219        851.000       1299.567       0.604290       0.583334
            220        817.667       1383.233       0.628485       0.651655
            221        676.000       1454.067       0.682639       0.651655
            222        699.667       1391.700       0.665450       0.651655
            223        686.333       1262.700       0.647860       0.651655
            224        708.667       1255.800       0.639257       0.651655
            225        635.667       1279.100       0.668019       0.651655
            226        580.000       1178.667       0.670205       0.651655
            227        490.333       1047.967       0.681250       0.651655
            228        559.000        903.767       0.617847       0.583334
            229        754.333       1234.900       0.620792       0.583334
            230        991.333       1397.533       0.585019       0.583334
            231       1125.333       1401.133       0.554582       0.583334
            232       1120.000       1275.667       0.532489       0.583334
            233       1140.333       1280.633       0.528976       0.583334
            234       1026.667       1375.667       0.572638       0.583334
            235        913.667       1391.967       0.603724       0.583334
            236        699.667       1450.700       0.674629       0.651655
            237        622.667       1548.733       0.713242       0.715364
            238        656.333       1572.033       0.705464       0.715364
            239        963.667       1545.967       0.616013       0.651655
            240       1065.667       1323.433       0.553946       0.583334
            241        968.000       1227.867       0.559172       0.583334
            242        910.333       1150.967       0.558369       0.583334
            243        975.333       1253.800       0.562461       0.583334
            244        962.000       1426.133       0.597175       0.583334
            245        711.667       1572.500       0.688435       0.651655
            246        589.000       1534.433       0.722619       0.715364
            247        624.000       1486.600       0.704349       0.715364
            248        714.667       1474.867       0.673599       0.715364
            249        702.333       1457.100       0.674760       0.715364
            250        564.333       1370.567       0.708340       0.715364
            251        494.000       1325.600       0.728512       0.715364
            252        615.667       1399.433       0.694473       0.715364
            253        736.000       1454.400       0.663988       0.651655
            254        714.667       1434.200       0.667422       0.651655
            255        669.000       1296.767       0.659675       0.651655
            256        641.667       1081.167       0.627552       0.651655
            257        655.000        963.833       0.595388       0.583334
            258        515.000       1079.167       0.676947       0.651655
            259        489.333       1136.067       0.698946       0.651655
            260        548.333       1107.833       0.668914       0.651655
            261        634.333       1111.900       0.636742       0.651655
            262        628.000       1294.867       0.673404       0.651655
            263        540.333       1386.967       0.719642       0.715364
            264        517.000       1303.300       0.715981       0.715364
            265        666.333       1292.033       0.659750       0.651655
            266        934.667       1359.533       0.592596       0.583334
            267        994.000       1582.267       0.614170       0.583334
            268        856.333       1707.700       0.666021       0.651655
            269        591.000       1711.900       0.743367       0.715364
            270        749.000       1714.100       0.695912       0.715364
            271        820.000       1592.000       0.660033       0.651655
            272        831.333       1530.200       0.647969       0.651655
            273        568.000       1399.200       0.711265       0.715364
            274        509.333       1560.733       0.753953       0.715364
            275        558.000       1641.867       0.746348       0.715364
            276        591.000       1659.900       0.737438       0.715364
            277        770.667       1402.600       0.645388       0.651655
            278        856.000       1458.733       0.630195       0.651655
            279        770.333       1620.967       0.677860       0.715364
            280        483.333       1902.667       0.797429       0.783268
            281        367.333       1884.267       0.836857       0.783268
            282        422.333       1676.100       0.798739       0.783268
            283        560.667       1432.600       0.718720       0.715364
            284        706.667       1292.667       0.646549       0.651655
            285        861.667       1310.833       0.603376       0.651655
            286        850.333       1406.300       0.623185       0.651655
            287        758.000       1521.200       0.667427       0.651655
            288        802.333       1603.433       0.666496       0.651655
            289        833.000       1757.033       0.678383       0.651655
            290        688.667       1784.133       0.721503       0.715364
            291        432.667       1601.067       0.787255       0.783268
            292        394.333       1351.900       0.774181       0.783268
            293        664.000       1275.933       0.657720       0.651655
            294        880.667       1423.267       0.617755       0.583334
            295        947.667       1389.900       0.594593       0.583334
            296        847.333       1359.267       0.616000       0.583334
            297        845.667       1249.100       0.596296       0.583334
            298        760.667       1406.267       0.648966       0.651655
            299        746.333       1502.367       0.668105       0.651655
            300        664.667       1637.200       0.711249       0.715364
            301        715.333       1470.467       0.672736       0.715364
            302        583.000       1527.367       0.723745       0.715364
            303        464.667       1473.200       0.760217       0.783268
            304        357.000       1485.633       0.806256       0.783268
            305        396.667       1256.333       0.760032       0.783268
            306        477.333       1272.933       0.727280       0.715364
            307        611.667       1267.500       0.674501       0.651655
            308        652.333       1364.100       0.676491       0.651655
            309        690.667       1209.600       0.636542       0.651655
            310        579.667       1301.367       0.691836       0.651655
            311        556.667       1218.667       0.686444       0.651655
            312        638.667       1202.800       0.653175       0.651655
            313        844.333       1234.233       0.593791       0.583334
            314       1000.667       1383.267       0.580246       0.583334
            315       1017.000       1460.967       0.589583       0.583334
            316        836.667       1360.667       0.619235       0.583334
            317        647.000       1281.633       0.664529       0.651655
            318        603.333       1286.333       0.680720       0.651655
            319        644.000       1260.600       0.661871       0.651655
            320        787.667       1112.900       0.585562       0.583334
            321        826.000       1239.400       0.600077       0.583334
            322        819.000       1356.433       0.623523       0.583334
            323        809.000       1437.433       0.639874       0.583334
            324        850.667       1283.600       0.601424       0.583334
            325        963.333       1238.000       0.562386       0.583334
            326        990.000       1228.667       0.553786       0.583334
            327        817.333       1201.933       0.595233       0.583334
            328        658.667       1159.467       0.637724       0.651655
            329        582.667       1310.733       0.692264       0.715364
            330        545.000       1515.833       0.735544       0.715364
            331        562.667       1430.400       0.717688       0.715364
            332        495.333       1364.467       0.733663       0.715364
            333        649.333       1180.400       0.645121       0.651655
            334        638.333       1414.833       0.689098       0.651655
            335        767.333       1302.600       0.629296       0.651655
            336        705.000       1357.167       0.658127       0.651655
            337        869.000       1166.433       0.573064       0.583334
            338        773.000       1176.033       0.603393       0.583334
            339        781.333       1203.200       0.606289       0.583334
            340        725.333       1340.133       0.648828       0.651655
            341        959.000       1398.433       0.593202       0.583334
            342        951.333       1214.533       0.560761       0.583334
            343        856.667       1051.667       0.551092       0.583334
            344        555.667       1110.100       0.666420       0.651655
            345        429.000       1320.100       0.754731       0.715364
            346        280.333       1371.633       0.830303       0.783268
            347        204.667       1279.200       0.862072       0.783268
            348        460.667       1254.933       0.731484       0.715364
            349        728.000       1190.867       0.620609       0.651655
            350        941.333       1326.867       0.584987       0.583334
            351        916.000       1392.400       0.603188       0.583334
            352       1029.333       1389.067       0.574374       0.583334
            353       1044.000       1301.267       0.554848       0.583334
            354        927.000       1047.300       0.530466       0.583334
            355        758.333        835.833       0.524307       0.583334
            356        630.000        687.000       0.521640       0.583334
            357        522.333        623.767       0.544252       0.583334
            358        453.000        784.367       0.633900       0.651655
            359        456.333        890.700       0.661231       0.651655
            360        583.000       1027.033       0.637896       0.651655
            361        702.667        985.733       0.583827       0.583334
            362        839.333       1047.400       0.555139       0.583334
            363        964.000       1144.933       0.542897       0.583334
            364        768.667       1423.133       0.649299       0.651655
            365        563.000       1614.700       0.741470       0.715364
            366        286.333       1641.700       0.851489       0.783268
            367        307.333       1552.267       0.834731       0.783268
            368        417.333       1364.933       0.765841       0.783268
            369        502.667       1492.067       0.748003       0.783268
            370        534.667       1695.533       0.760261       0.783268
            371        497.000       1773.967       0.781150       0.783268
            372        373.667       1836.300       0.830918       0.783268
            373        420.000       1851.667       0.815114       0.783268
            374        548.000       2080.867       0.791545       0.783268
            375        555.667       2214.433       0.799406       0.783268
            376        482.000       1958.800       0.802524       0.783268
            377        391.667       1600.833       0.803430       0.783268
            378        421.333       1264.200       0.750030       0.783268
            379        382.000       1147.133       0.750185       0.783268
            380        381.000       1058.233       0.735276       0.715364
            381        602.000       1083.133       0.642758       0.651655
            382        712.333       1246.100       0.636274       0.651655
            383        725.667       1426.767       0.662862       0.651655
            384        805.667       1482.100       0.647837       0.651655
            385        766.000       1333.733       0.635192       0.651655
            386        695.000       1212.167       0.635585       0.651655
            387        487.333        877.267       0.642875       0.651655
            388        521.333       1037.533       0.665569       0.651655
            389        552.333       1217.100       0.687847       0.715364
            390        554.667       1400.533       0.716312       0.715364
            391        687.000       1355.300       0.663615       0.651655
            392        747.000       1428.300       0.656599       0.651655
            393        680.000       1619.333       0.704262       0.715364
            394        545.000       1708.167       0.758118       0.715364
            395        630.333       1580.633       0.714906       0.715364
            396        744.333       1541.900       0.674428       0.651655
            397        832.000       1464.133       0.637652       0.651655
            398        631.000       1557.900       0.711727       0.715364
            399        438.000       1473.533       0.770865       0.783268
            400        300.333       1352.300       0.818270       0.783268
            401        263.667       1185.300       0.818031       0.783268
            402        366.000       1227.400       0.770302       0.783268
            403        430.333       1364.967       0.760300       0.783268
            404        595.000       1262.500       0.679677       0.651655
            405        674.000       1193.933       0.639173       0.651655
            406        684.333       1269.567       0.649760       0.651655
            407        661.667       1422.500       0.682527       0.715364
            408        601.667       1516.833       0.715994       0.715364
            409        615.333       1509.800       0.710450       0.715364
            410        670.000       1702.000       0.717538       0.715364
            411        690.000       1787.333       0.721475       0.715364
            412        594.333       1958.233       0.767162       0.783268
            413        531.333       2042.533       0.793566       0.783268
            414        449.333       1873.733       0.806578       0.783268
            415        575.333       1457.800       0.717021       0.715364
            416        773.333        965.000       0.555129       0.583334
            417        948.333        950.833       0.500658       0.583334
            418        885.000        936.167       0.514048       0.583334
            419        666.667        935.333       0.583854       0.583334
            420        607.667        775.233       0.560585       0.583334
            421        740.667        960.933       0.564723       0.583334
            422        881.000       1134.233       0.562830       0.583334
            423        943.000       1240.033       0.568032       0.583334
            424        911.333       1154.867       0.558933       0.583334
            425        832.667       1107.733       0.570879       0.583334
            426        789.667       1060.700       0.573238       0.583334
            427        777.667       1065.900       0.578173       0.583334
            428        913.000       1053.033       0.535613       0.583334
            429       1033.667       1152.967       0.527279       0.583334
            430       1010.333       1216.633       0.546319       0.583334
            431        883.667       1231.967       0.582316       0.583334
            432        710.000       1344.667       0.654445       0.651655
            433        524.667       1533.200       0.745043       0.715364
            434        417.000       1646.633       0.797929       0.783268
            435        440.000       1486.667       0.771626       0.783268
            436        525.333       1167.133       0.689605       0.715364
            437        602.667       1006.400       0.625456       0.651655
            438        632.333       1045.100       0.623035       0.651655
            439        641.000       1205.233       0.652807       0.651655
            440        600.333       1512.967       0.715926       0.715364
            441        581.333       1531.867       0.724904       0.715364
            442        718.333       1464.167       0.670867       0.651655
            443        807.000       1362.300       0.627991       0.651655
            444        836.667       1412.667       0.628038       0.651655
            445        747.000       1390.633       0.650548       0.651655
            446        679.000       1285.433       0.654353       0.651655
            447        594.000       1266.600       0.680748       0.651655
            448        608.333       1257.833       0.674020       0.651655
            449        776.333       1219.033       0.610932       0.583334
            450        934.667       1218.867       0.565985       0.583334
            451        885.667       1412.433       0.614609       0.583334
            452        750.333       1640.300       0.686136       0.651655
            453        849.000       1844.100       0.684750       0.715364
            454        887.667       1944.567       0.686584       0.715364
            455        781.667       1910.167       0.709616       0.715364
            456        544.667       1755.867       0.763243       0.715364
            457        619.000       1651.100       0.727325       0.715364
            458        635.000       1602.167       0.716159       0.715364
            459        586.000       1441.067       0.710912       0.715364
            460        563.333       1264.667       0.691831       0.715364
            461        612.667       1260.067       0.672849       0.651655
            462        752.333       1306.100       0.634512       0.651655
            463        799.333       1273.400       0.614358       0.583334
            464        866.667       1162.667       0.572930       0.583334
            465        794.333       1405.567       0.638923       0.651655
            466        703.333       1600.667       0.694734       0.715364
            467        673.333       1657.000       0.711057       0.715364
            468        662.667       1447.400       0.685950       0.715364
            469        623.333       1374.333       0.687969       0.715364
            470        684.667       1403.200       0.672074       0.651655
            471        927.000       1370.300       0.596483       0.583334
            472       1036.667       1409.333       0.576179       0.583334
            473        956.000       1486.400       0.608582       0.651655
            474        659.667       1630.033       0.711898       0.715364
            475        536.000       1475.733       0.733563       0.715364
            476        546.667       1296.667       0.703436       0.715364
            477        529.333       1274.733       0.706589       0.715364
            478        519.000       1385.100       0.727430       0.715364
            479        465.667       1585.100       0.772930       0.715364
            480        565.333       1576.800       0.736089       0.715364
            481        588.000       1441.533       0.710278       0.715364
            482        612.333       1113.433       0.645182       0.651655
            483        729.333        914.400       0.556295       0.583334
            484        787.333        858.267       0.521552       0.583334
            485        817.333       1082.267       0.569734       0.583334
            486        808.667       1340.467       0.623724       0.651655
            487        741.667       1684.833       0.694347       0.715364
            488        666.000       1751.067       0.724459       0.715364
            489        539.000       1623.767       0.750782       0.715364
            490        483.667       1383.633       0.740981       0.715364
            491        517.000       1416.967       0.732674       0.715364
            492        627.000       1571.967       0.714866       0.715364
            493        856.000       1642.067       0.657335       0.651655
            494        956.333       1380.700       0.590792       0.583334
            495        812.333       1180.767       0.592427       0.583334
            496        690.000       1155.333       0.626084       0.651655
            497        617.667       1292.233       0.676597       0.651655
            498        683.000       1347.700       0.663663       0.651655
            499        676.333       1382.033       0.671422       0.651655
            500        588.000       1384.200       0.701856       0.715364
            501        485.000       1381.500       0.740155       0.715364
            502        530.333       1395.633       0.724640       0.715364
            503        559.667       1308.033       0.700344       0.715364
            504        668.667       1228.467       0.647538       0.651655
            505        577.333       1355.267       0.701266       0.715364
            506        553.667       1560.967       0.738174       0.715364
            507        469.333       1741.067       0.787670       0.783268
            508        584.000       1469.267       0.715575       0.715364
            509        710.333       1274.633       0.642143       0.651655
            510        744.333       1317.567       0.639006       0.651655
            511        702.000       1405.133       0.666846       0.651655
            512        649.000       1462.100       0.692577       0.715364
            513        644.333       1458.900       0.693646       0.715364
            514        555.667       1551.767       0.736330       0.715364
            515        463.667       1510.300       0.765109       0.715364
            516        472.000       1289.800       0.732092       0.715364
            517        601.667       1137.833       0.654115       0.651655
            518        705.667       1141.100       0.617891       0.651655
            519        687.667       1215.900       0.638748       0.651655
            520        714.667       1268.200       0.639579       0.651655
            521        885.333       1225.800       0.580636       0.583334
            522        951.667       1268.833       0.571418       0.583334
            523        959.667       1323.033       0.579591       0.583334
            524        812.667       1316.733       0.618359       0.583334
            525        837.667       1232.567       0.595376       0.583334
            526        781.333       1051.533       0.573710       0.583334
            527        814.000        941.267       0.536253       0.583334
            528        726.000        975.733       0.573376       0.583334
            529        686.000       1048.400       0.604474       0.583334
            530        654.333       1149.900       0.637334       0.651655
            531        639.000       1122.433       0.637227       0.651655
            532        620.000       1218.000       0.662677       0.651655
            533        612.333       1263.433       0.673556       0.651655
            534        706.333       1466.033       0.674855       0.651655
            535        739.000       1579.433       0.681250       0.651655
            536        846.333       1711.367       0.669104       0.651655
            537        867.000       1553.633       0.641829       0.651655
            538        913.667       1362.300       0.598559       0.583334
            539        908.000       1193.533       0.567935       0.583334
            540        888.000       1205.867       0.575904       0.583334
            541        782.667       1241.067       0.613256       0.583334
            542        648.333       1347.833       0.675211       0.651655
            543        687.000       1245.633       0.644526       0.651655
            544        719.000       1269.767       0.638469       0.651655
            545        780.333       1177.300       0.601389       0.583334
            546        754.000       1209.600       0.616011       0.583334
            547        815.333       1252.800       0.605764       0.583334
            548        864.000       1350.267       0.609803       0.583334
            549        862.000       1301.800       0.601627       0.583334
            550        708.333       1292.500       0.645981       0.651655
            551        493.000       1375.033       0.736086       0.715364
            552        364.000       1528.933       0.807706       0.783268
            553        468.000       1465.533       0.757956       0.783268
            554        585.000       1464.833       0.714611       0.715364
            555        683.667       1373.300       0.667634       0.651655
            556        704.000       1229.600       0.635912       0.651655
            557        676.333       1079.700       0.614852       0.651655
            558        636.333       1101.700       0.633877       0.651655
            559        617.333       1398.933       0.693824       0.715364
            560        550.667       1564.933       0.739711       0.715364
            561        627.000       1638.967       0.723297       0.715364
            562        748.333       1604.500       0.681944       0.651655
            563        930.333       1467.300       0.611978       0.651655
            564        874.333       1336.233       0.604475       0.651655
            565        782.667       1468.733       0.652364       0.651655
            566        739.000       1607.100       0.685009       0.651655
            567        776.000       1669.400       0.682670       0.651655
            568        698.333       1324.500       0.654775       0.651655
            569        564.333       1100.233       0.660973       0.651655
            570        502.333       1165.767       0.698859       0.715364
            571        514.667       1355.533       0.724807       0.715364
            572        659.333       1428.067       0.684137       0.715364
            573        715.667       1326.433       0.649544       0.651655
            574        721.000       1376.900       0.656323       0.651655
            575        693.667       1584.300       0.695489       0.715364
            576        549.000       1772.100       0.763474       0.715364
            577        544.333       1607.233       0.747006       0.715364
            578        600.000       1405.667       0.700848       0.715364
            579        813.000       1614.700       0.665115       0.651655
            580       1063.333       1767.667       0.624397       0.651655
            581       1148.667       1766.800       0.606009       0.583334
            582       1140.000       1309.333       0.534567       0.583334
            583       1070.333       1251.967       0.539106       0.583334
            584        937.667       1314.567       0.583673       0.583334
            585        801.333       1355.867       0.628531       0.651655
            586        713.333       1350.333       0.654337       0.651655
            587        760.000       1300.000       0.631068       0.651655
            588        748.000       1366.867       0.646313       0.651655
            589        583.667       1388.633       0.704068       0.715364
            590        431.000       1460.567       0.772147       0.715364
            591        477.333       1447.600       0.752026       0.715364
            592        641.000       1365.900       0.680602       0.651655
            593        735.333       1417.133       0.658376       0.651655
            594        781.667       1389.833       0.640034       0.651655
            595        734.000       1347.267       0.647330       0.651655
            596        682.667       1239.067       0.644765       0.651655
            597        777.667       1276.567       0.621432       0.651655
            598        865.333       1450.133       0.626281       0.651655
            599        938.000       1595.200       0.629717       0.651655
            600        850.667       1581.600       0.650258       0.651655
            601        810.667       1407.600       0.634549       0.651655
            602        821.333       1214.200       0.596502       0.583334
            603        760.333       1169.967       0.606106       0.583334
            604        680.333       1141.300       0.626526       0.651655
            605        576.667       1115.000       0.659113       0.651655
            606        534.000       1317.600       0.711601       0.715364
            607        613.000       1582.367       0.720776       0.715364
            608        787.000       1925.633       0.709876       0.715364
            609        919.000       2022.767       0.687603       0.715364
            610        794.000       1804.267       0.694412       0.715364
            611        695.667       1387.767       0.666096       0.651655
            612        782.000       1003.467       0.562019       0.583334
            613        901.667        981.500       0.521197       0.583334
            614        822.000       1045.133       0.559753       0.583334
            615        573.000       1104.367       0.658393       0.651655
            616        479.333       1123.400       0.700928       0.715364
            617        468.667       1038.467       0.689034       0.715364
            618        495.000       1068.833       0.683470       0.715364
            619        459.667       1052.033       0.695927       0.715364
            620        484.333       1202.233       0.712829       0.715364
            621        536.000       1242.400       0.698605       0.715364
            622        565.667       1367.100       0.707328       0.715364
            623        789.333       1308.400       0.623721       0.651655
            624        966.333       1231.033       0.560231       0.583334
            625       1057.333       1266.600       0.545024       0.583334
            626        857.333       1421.600       0.623801       0.651655
            627        712.667       1455.733       0.671340       0.651655
            628        611.333       1338.867       0.686528       0.651655
            629        578.667       1071.133       0.649250       0.651655
            630        589.333        922.067       0.610075       0.583334
            631        742.333       1009.433       0.576237       0.583334
            632        766.000       1236.067       0.617395       0.583334
            633        724.000       1383.600       0.656481       0.651655
            634        657.000       1230.300       0.651884       0.651655
            635        631.667       1142.833       0.644031       0.651655
            636        556.333       1126.367       0.669381       0.651655
            637        573.000       1093.033       0.656069       0.651655
            638        646.667       1057.000       0.620427       0.651655
            639        574.000       1127.267       0.662604       0.651655
            640        349.333       1358.067       0.795400       0.783268
            641        411.333       1454.533       0.779548       0.783268
            642        644.667       1504.200       0.699997       0.715364
            643        830.333       1321.967       0.614211       0.651655
            644        856.000       1283.067       0.599825       0.651655
            645        797.333       1322.933       0.623947       0.651655
            646        873.000       1464.033       0.626449       0.651655
            647        739.000       1534.767       0.674989       0.651655
            648        661.333       1490.867       0.692718       0.715364
            649        546.667       1428.667       0.723253       0.715364
            650        586.000       1436.067       0.710197       0.715364
            651        618.667       1377.467       0.690067       0.715364
            652        556.000       1317.733       0.703266       0.715364
            653        464.000       1081.267       0.699728       0.715364
            654        396.333       1152.367       0.744086       0.715364
            655        438.000       1140.533       0.722527       0.715364
            656        680.667       1247.267       0.646945       0.651655
            657        784.000       1165.600       0.597866       0.651655
            658        756.333       1357.367       0.642176       0.651655
            659        518.333       1561.833       0.750821       0.715364
            660        461.333       1599.867       0.776182       0.783268
            661        459.333       1584.400       0.775248       0.783268
            662        616.667       1424.000       0.697811       0.715364
            663        783.000       1345.367       0.632112       0.651655
            664        754.667       1442.867       0.656585       0.651655
            665        562.333       1511.100       0.728791       0.715364
            666        510.667       1552.267       0.752456       0.715364
            667        736.333       1381.700       0.652350       0.651655
            668        850.667       1368.267       0.616633       0.651655
            669        690.000       1318.667       0.656489       0.651655
            670        541.000       1238.567       0.695993       0.715364
            671        530.667       1294.600       0.709266       0.715364
            672        445.333       1378.133       0.755777       0.783268
            673        334.667       1505.200       0.818103       0.783268
            674        335.333       1561.467       0.823211       0.783268
            675        476.667       1596.000       0.770023       0.783268
            676        582.667       1524.067       0.723426       0.715364
            677        605.000       1494.167       0.711790       0.715364
            678        688.667       1535.133       0.690320       0.715364
            679        788.333       1582.833       0.667534       0.651655
            680        847.333       1445.267       0.630405       0.651655
            681        790.333       1354.967       0.631598       0.651655
            682        685.333       1274.133       0.650245       0.651655
            683        610.000       1468.333       0.706496       0.715364
            684        547.667       1625.900       0.748033       0.715364
            685        437.667       1656.900       0.791047       0.783268
            686        434.333       1313.900       0.751559       0.715364
            687        530.000        928.000       0.636488       0.651655
            688        638.667        839.467       0.567924       0.583334
            689        544.000       1148.933       0.678664       0.651655
            690        333.667       1570.633       0.824783       0.783268
            691        275.000       1830.167       0.869369       0.783268
            692        455.333       2035.133       0.817169       0.783268
            693        822.000       2053.467       0.714133       0.715364
            694        942.000       1911.800       0.669914       0.651655
            695        929.667       1748.700       0.652898       0.651655
            696        872.000       1655.133       0.654945       0.651655
            697        851.667       1631.500       0.657024       0.651655
            698        721.333       1388.200       0.658060       0.651655
            699        654.000       1169.600       0.641369       0.651655
            700        706.667       1332.667       0.653482       0.651655
            701        826.667       1313.333       0.613707       0.651655
            702        666.000       1288.067       0.659172       0.651655
            703        501.333       1249.533       0.713666       0.715364
            704        405.333       1295.467       0.761681       0.715364
            705        473.667       1331.633       0.737624       0.715364
            706        569.000       1117.100       0.662535       0.715364
            707        486.667       1044.667       0.682194       0.715364
            708        387.333       1084.267       0.736794       0.715364
            709        364.667       1322.533       0.783863       0.783268
            710        444.333       1413.900       0.760884       0.783268
            711        520.667       1270.600       0.709330       0.715364
            712        490.333       1074.967       0.686748       0.715364
            713        488.333       1183.833       0.707964       0.715364
            714        517.000       1562.633       0.751398       0.715364
            715        529.000       1747.100       0.767585       0.715364
            716        651.333       1752.200       0.729010       0.715364
            717        687.667       1764.233       0.719537       0.715364
            718        792.667       1703.733       0.682476       0.715364
            719        564.333       1570.567       0.735663       0.715364
            720        395.667       1310.100       0.768042       0.783268
            721        234.667       1137.200       0.828944       0.783268
            722        414.667       1017.533       0.710469       0.715364
            723        601.667       1009.167       0.626487       0.651655
            724        692.667       1254.733       0.644312       0.651655
            725        631.667       1440.500       0.695166       0.715364
            726        577.333       1481.267       0.719551       0.715364
            727        479.667       1258.700       0.724070       0.715364
            728        450.333       1202.633       0.727561       0.715364
            729        396.667       1370.333       0.775514       0.783268
            730        479.667       1615.367       0.771046       0.783268
            731        522.000       1652.467       0.759941       0.783268
            732        549.667       1460.033       0.726493       0.715364
            733        554.667       1466.533       0.725576       0.715364
            734        661.000       1495.233       0.693447       0.715364
            735        771.667       1355.500       0.637233       0.651655
            736        758.333       1253.500       0.623064       0.651655
            737        533.667       1190.633       0.690502       0.715364
            738        408.333       1296.167       0.760438       0.715364
            739        418.333       1178.500       0.738023       0.715364
            740        572.333       1135.767       0.664930       0.715364
            741        547.000       1365.633       0.714007       0.715364
            742        553.667       1568.633       0.739120       0.715364
            743        647.667       1759.900       0.730987       0.715364
            744        816.000       1630.733       0.666494       0.651655
            745        900.667       1232.267       0.577733       0.583334
            746        773.000       1061.033       0.578525       0.583334
            747        598.667       1279.467       0.681244       0.651655
            748        485.667       1686.100       0.776373       0.783268
            749        481.000       1797.233       0.788871       0.783268
            750        551.000       1685.567       0.753640       0.783268
            751        511.667       1331.500       0.722398       0.715364
            752        472.333       1175.433       0.713349       0.715364
            753        490.667       1213.933       0.712151       0.715364
            754        450.333       1310.967       0.744318       0.715364
            755        329.667       1302.700       0.798044       0.783268
            756        178.333       1172.833       0.868015       0.783268
            757        294.667       1427.533       0.828901       0.783268
            758        530.333       1652.633       0.757058       0.783268
            759        844.333       1793.233       0.679882       0.715364
            760        856.000       1703.400       0.665547       0.651655
            761        772.333       1576.100       0.671128       0.651655
            762        569.333       1361.067       0.705070       0.715364
            763        588.667       1500.800       0.718269       0.715364
            764        554.667       1538.867       0.735057       0.715364
            765        711.333       1426.200       0.667218       0.651655
            766        771.000       1046.900       0.575884       0.583334
            767        936.333        966.700       0.507978       0.583334
            768        899.667       1186.033       0.568650       0.583334
            769        768.667       1380.133       0.642281       0.651655
            770        604.000       1473.933       0.709327       0.715364
            771        522.000       1378.467       0.725331       0.715364
            772        452.667       1384.400       0.753593       0.715364
            773        458.333       1294.833       0.738568       0.715364
            774        611.667       1320.500       0.683430       0.715364
            775        796.667       1369.667       0.632251       0.651655
            776        950.333       1232.633       0.564660       0.583334
            777        757.667       1038.233       0.578113       0.583334
            778        647.333        823.600       0.559917       0.583334
            779        533.333        993.333       0.650655       0.651655
            780        500.000       1067.667       0.681055       0.651655
            781        648.333       1016.833       0.610650       0.651655
            782        687.333       1197.600       0.635354       0.651655
            783        844.333       1555.567       0.648180       0.651655
            784        808.333       1889.167       0.700340       0.651655
            785        882.333       1892.767       0.682053       0.651655
            786        926.000       1723.067       0.650443       0.651655
            787        868.667       1494.800       0.632461       0.651655
            788        785.000       1290.833       0.621839       0.651655
            789        734.000       1137.933       0.607892       0.651655
            790        697.333       1242.600       0.640537       0.651655
            791        755.333       1368.467       0.644348       0.651655
            792        826.333       1525.033       0.648573       0.651655
            793        984.333       1380.233       0.583715       0.583334
            794        846.000       1269.400       0.600076       0.583334
            795        583.667       1118.967       0.657198       0.651655
            796        507.667       1145.900       0.692987       0.651655
            797        647.000       1286.967       0.665454       0.651655
            798        819.000       1414.100       0.633245       0.651655
            799        904.000       1412.267       0.609717       0.583334
            800        885.000       1192.500       0.574007       0.583334
            801        872.333       1148.433       0.568316       0.583334
            802        726.333       1117.033       0.605975       0.583334
            803        643.667       1152.633       0.641671       0.651655
            804        527.667        986.233       0.651452       0.651655
            805        480.333        992.967       0.673975       0.651655
            806        465.333       1018.133       0.686320       0.651655
            807        463.000        973.033       0.677584       0.651655
            808        424.667       1089.200       0.719482       0.715364
            809        446.000       1145.067       0.719685       0.715364
            810        453.333       1214.667       0.728217       0.715364
            811        435.333       1022.800       0.701445       0.715364
            812        379.000        950.767       0.714988       0.715364
            813        476.667       1102.333       0.698121       0.715364
            814        539.667       1411.367       0.723394       0.715364
            815        653.333       1531.667       0.700992       0.715364
            816        706.667       1649.000       0.700014       0.715364
            817       1000.333       1639.300       0.621033       0.651655
            818        967.667       1520.900       0.611155       0.583334
            819        925.667       1371.767       0.597087       0.583334
            820        765.667       1268.433       0.623585       0.651655
            821        822.333       1436.100       0.635883       0.651655
            822        795.000       1616.167       0.670284       0.651655
            823        703.667       1631.300       0.698640       0.715364
            824        548.000       1398.867       0.718522       0.715364
            825        570.000       1192.333       0.676565       0.715364
            826        613.000       1250.700       0.671084       0.715364
            827        670.333       1434.967       0.681597       0.715364
            828        505.667       1450.433       0.741492       0.715364
            829        307.333       1344.267       0.813918       0.783268
            830        368.667       1457.800       0.798153       0.783268
            831        506.667       1588.333       0.758154       0.783268
            832        536.333       1578.033       0.746339       0.783268
            833        383.667       1315.633       0.774221       0.783268
            834        358.000       1316.200       0.786167       0.783268
            835        415.667       1213.100       0.744797       0.715364
            836        467.000       1054.633       0.693093       0.715364
            837        414.667       1008.533       0.708638       0.715364
            838        417.333       1148.933       0.733549       0.715364
            839        549.000       1278.767       0.699633       0.715364
            840        554.333       1275.900       0.697124       0.715364
            841        569.000       1390.433       0.709610       0.715364
            842        494.333       1650.900       0.769567       0.715364
            843        490.333       1607.967       0.766319       0.715364
            844        534.333       1334.233       0.714041       0.715364
            845        634.333       1055.900       0.624707       0.651655
            846        750.333       1125.633       0.600028       0.583334
            847        921.000       1360.567       0.596330       0.583334
            848       1060.333       1501.967       0.586179       0.583334
            849       1034.667       1521.867       0.595285       0.583334
            850        842.000       1427.800       0.629042       0.651655
            851        688.000       1367.533       0.665294       0.651655
            852        896.000       1159.067       0.564004       0.583334
            853        977.333       1099.267       0.529359       0.583334
            854        835.333       1209.800       0.591551       0.583334
            855        594.000       1303.267       0.686918       0.651655
            856        707.333       1303.600       0.648256       0.651655
            857        899.000       1271.767       0.585861       0.583334
            858        994.667       1443.200       0.591993       0.583334
            859        860.667       1728.933       0.667645       0.651655
            860        716.000       1656.067       0.698154       0.715364
            861        618.667       1366.467       0.688350       0.715364
            862        556.000       1193.733       0.682237       0.715364
            863        538.667       1524.800       0.738951       0.715364
            864        531.000       1764.900       0.768718       0.715364
            865        673.333       1830.000       0.731025       0.715364
            866        698.000       1761.533       0.716206       0.715364
            867        775.333       1940.800       0.714545       0.715364
            868        632.667       1863.067       0.746501       0.715364
            869        532.333       1721.767       0.763838       0.715364
            870        507.667       1532.900       0.751213       0.715364
            871        528.667       1566.467       0.747669       0.715364
            872        675.667       1694.100       0.714881       0.715364
            873        625.000       1802.167       0.742498       0.715364
            874        646.000       1923.733       0.748612       0.715364
            875        506.667       2007.667       0.798489       0.783268
            876        472.000       1840.800       0.795918       0.783268
            877        440.333       1548.967       0.778649       0.783268
            878        491.667       1257.833       0.718967       0.715364
            879        592.000       1445.800       0.709491       0.715364
            880        788.333       1625.500       0.673410       0.651655
            881        935.333       1594.133       0.630225       0.651655
            882       1012.667       1476.067       0.593100       0.583334
            883        885.333       1536.133       0.634381       0.651655
            884        764.333       1548.233       0.669487       0.651655
            885        665.333       1402.133       0.678189       0.651655
            886        752.333       1313.767       0.635868       0.651655
            887        849.333       1349.400       0.613717       0.583334
            888        942.333       1457.433       0.607323       0.583334
            889        955.000       1397.500       0.594049       0.583334
            890        918.000       1317.200       0.589298       0.583334
            891        781.000       1168.233       0.599330       0.583334
            892        651.000       1137.567       0.636021       0.651655
            893        585.000       1199.500       0.672177       0.651655
            894        572.333       1342.100       0.701043       0.715364
            895        511.000       1295.233       0.717091       0.715364
            896        506.000       1246.067       0.711198       0.715364
            897        411.000       1136.900       0.734479       0.715364
            898        318.000       1176.867       0.787272       0.783268
            899        235.333       1192.467       0.835178       0.783268
            900        371.333       1103.867       0.748283       0.715364
            901        599.667       1029.033       0.631813       0.651655
            902        727.667        994.567       0.577487       0.583334
            903        750.000       1117.667       0.598429       0.583334
            904        716.000       1331.733       0.650345       0.651655
            905        697.667       1541.233       0.688389       0.651655
            906        667.000       1456.300       0.685866       0.651655
            907        634.000       1331.600       0.677452       0.651655
            908        610.000       1167.333       0.656789       0.651655
            909        574.000       1122.933       0.661743       0.651655
            910        505.000       1013.833       0.667508       0.651655
            911        449.000        880.100       0.662177       0.651655
            912        426.000        917.400       0.682894       0.651655
            913        419.000        902.767       0.683000       0.651655
            914        443.000        985.033       0.689783       0.651655
            915        499.000       1015.767       0.670576       0.651655
            916        450.333       1056.967       0.701232       0.651655
            917        475.667        998.433       0.677317       0.651655
            918        486.000        980.733       0.668651       0.651655
            919        617.667       1046.900       0.628932       0.651655
            920        679.333        994.400       0.594121       0.583334
            921        749.000       1148.767       0.605326       0.583334
            922        752.000       1341.133       0.640730       0.651655
            923        664.333       1728.233       0.722334       0.715364
            924        507.667       1793.233       0.779362       0.715364
            925        594.333       1641.233       0.734146       0.715364
            926        665.333       1409.800       0.679378       0.651655
            927        750.667       1194.933       0.614172       0.651655
            928        658.000       1387.533       0.678324       0.651655
            929        646.000       1559.733       0.707127       0.715364
            930        622.333       1722.100       0.734549       0.715364
            931        544.333       1645.567       0.751435       0.715364
            932        507.000       1361.633       0.728679       0.715364
            933        451.333       1267.533       0.737424       0.715364
            934        429.667       1176.700       0.732523       0.715364
            935        384.333       1142.233       0.748237       0.715364
            936        597.667       1053.900       0.638121       0.651655
            937        698.000        964.867       0.580243       0.583334
            938        839.000       1058.433       0.557824       0.583334
            939        701.667       1179.500       0.627005       0.651655
            940        619.667       1438.033       0.698855       0.715364
            941        602.000       1626.467       0.729859       0.715364
            942        666.333       1717.700       0.720502       0.715364
            943        673.000       1499.367       0.690200       0.715364
            944        626.667       1336.000       0.680707       0.715364
            945        479.333       1266.067       0.725373       0.715364
            946        462.333       1168.433       0.716493       0.715364
            947        396.667       1032.667       0.722481       0.715364
            948        456.667        988.333       0.683968       0.715364
            949        552.000       1389.467       0.715679       0.715364
            950        593.000       1764.033       0.748413       0.715364
            951        537.333       1700.267       0.759862       0.715364
            952        470.000       1303.667       0.735012       0.715364
            953        484.667       1229.867       0.717319       0.715364
            954        559.333       1308.400       0.700528       0.715364
            955        629.333       1418.067       0.692618       0.715364
            956        630.667       1337.933       0.679637       0.715364
            957        619.333       1556.067       0.715301       0.715364
            958        552.000       1721.800       0.757235       0.715364
            959        630.333       1639.633       0.722316       0.715364
            960        636.000       1443.733       0.694192       0.715364
            961        614.000       1374.267       0.691188       0.715364
            962        565.333       1436.467       0.717588       0.715364
            963        721.333       1425.200       0.663954       0.651655
            964        894.667       1160.867       0.564752       0.583334
            965        897.333        988.933       0.524281       0.583334
            966        629.000       1038.767       0.622849       0.651655
            967        436.667       1249.667       0.741056       0.715364
            968        341.667       1456.833       0.810027       0.783268
            969        294.667       1314.533       0.816886       0.783268
            970        255.000       1131.167       0.816039       0.783268
            971        348.000        983.867       0.738713       0.715364
            972        624.333       1004.567       0.616715       0.651655
            973        743.333       1181.333       0.613786       0.651655
            974        702.000       1472.800       0.677212       0.651655
            975        505.333       1644.133       0.764903       0.783268
            976        433.000       1819.033       0.807729       0.783268
            977        293.000       1791.033       0.859407       0.783268
            978        249.667       1772.033       0.876507       0.783268
            979        301.000       1414.233       0.824514       0.783268
            980        360.667       1118.933       0.756240       0.783268
            981        383.333        963.000       0.715276       0.783268
            982        310.667       1017.267       0.766053       0.783268
            983        377.667       1246.567       0.767480       0.783268
            984        384.333       1429.567       0.788118       0.783268
            985        423.333       1537.667       0.784124       0.783268
            986        487.000       1442.967       0.747664       0.715364
            987        592.667       1325.400       0.691008       0.715364
            988        661.333       1446.200       0.686205       0.715364
            989        702.667       1433.067       0.670995       0.651655
            990        654.000       1336.600       0.671456       0.651655
            991        639.333       1105.067       0.633494       0.651655
            992        679.667       1189.367       0.636354       0.651655
            993        861.333       1298.200       0.601148       0.583334
            994        936.333       1349.367       0.590352       0.583334
            995        883.667       1158.300       0.567247       0.583334
            996        792.333       1051.767       0.570341       0.583334
            997        687.333       1002.600       0.593278       0.583334
            998        667.000       1056.633       0.613027       0.583334
            999        627.000       1232.300       0.662776       0.651655
           1000        697.333       1298.600       0.650623       0.651655
           1001        565.667       1334.433       0.702296       0.651655
           1002        594.333       1122.567       0.653833       0.651655
           1003        623.667       1025.967       0.621936       0.651655
           1004        913.333        783.000       0.461584       0.338344
           1005        756.667        652.000       0.462849       0.338344
           1006        606.333        551.700       0.476411       0.338344
           1007        401.667        863.167       0.682435       0.651655
           1008        492.667        902.067       0.646766       0.651655
           1009        665.333        822.800       0.552907       0.583334
           1010        815.000        506.167       0.383121       0.338344
           1011       1168.333        489.167       0.295123       0.338344
           1012       1122.667        646.733       0.365510       0.338344
           1013       1025.000        744.500       0.420740       0.338344
           1014        827.333        691.267       0.455200       0.338344
           1015       1061.000        507.567       0.323586       0.338344
           1016       1159.333        401.067       0.257028       0.338344
           1017       1173.333        447.333       0.276018       0.338344
           1018       1267.000        672.967       0.346896       0.338344
           1019       1537.000        759.300       0.330662       0.338344
           1020       1676.333        743.700       0.307310       0.338344
           1021       1555.333        534.800       0.255869       0.338344
           1022       1420.000        349.667       0.197589       0.338344
           1023       1373.333        442.333       0.243620       0.338344
           1024       1326.333        790.367       0.373396       0.338344
           1025       1506.667        953.000       0.387451       0.338344
           1026       1417.333        863.933       0.378708       0.338344
           1027       1336.000        572.400       0.299937       0.338344
           1028       1092.000        618.467       0.361578       0.338344
           1029       1121.000        789.900       0.413365       0.338344
           1030       1146.667        979.000       0.460561       0.338344
           1031       1204.000        977.600       0.448111       0.338344
           1032       1312.667        907.067       0.408638       0.338344
           1033       1259.333        712.400       0.361306       0.338344
           1034       1078.667        570.467       0.345919       0.338344
           1035        845.667        402.767       0.322618       0.338344
           1036        696.333        318.367       0.313754       0.338344
           1037        614.667        314.867       0.338736       0.338344
           1038        774.000        474.267       0.379940       0.338344
           1039       1049.667        685.367       0.395016       0.338344
           1040       1289.667        737.700       0.363871       0.338344
           1041       1320.667        567.267       0.300470       0.338344
           1042       1249.333        446.733       0.263394       0.338344
           1043       1297.333        459.600       0.261592       0.338344
           1044       1349.000        489.433       0.266223       0.338344
           1045       1544.000        427.267       0.216747       0.338344
           1046       1553.333        442.000       0.221517       0.338344
           1047       1488.667        406.800       0.214617       0.338344
           1048       1235.000        429.833       0.258184       0.338344
           1049       1071.000        446.900       0.294420       0.338344
           1050       1130.667        360.933       0.241977       0.338344
           1051       1039.333        315.400       0.232813       0.338344
           1052        851.333        259.867       0.233861       0.338344
           1053        706.333        419.367       0.372539       0.338344
           1054        864.333        472.900       0.353641       0.338344
           1055       1124.000        439.600       0.281146       0.338344
           1056       1078.333        519.167       0.324987       0.338344
           1057       1038.000        654.200       0.386597       0.338344
           1058        802.333        771.767       0.490291       0.338344
           1059        872.667        596.733       0.406107       0.338344
           1060        820.667        426.933       0.342204       0.338344
           1061       1034.000        559.933       0.351290       0.338344
           1062       1083.000        700.367       0.392722       0.338344
           1063       1194.667        765.867       0.390642       0.338344
           1064       1163.667        489.300       0.296013       0.338344
           1065       1049.667        439.367       0.295068       0.338344
           1066        990.667        545.600       0.355147       0.338344
           1067        947.667        625.233       0.397504       0.338344
           1068        911.667        608.167       0.400154       0.338344
           1069        900.000        456.333       0.336446       0.338344
           1070       1086.000        429.733       0.283515       0.338344
           1071       1163.000        516.700       0.307614       0.338344
           1072       1124.000        660.600       0.370167       0.338344
           1073        946.333        931.033       0.495925       0.338344
           1074        809.333       1132.067       0.583119       0.338344
           1075        826.667       1049.000       0.559268       0.338344
           1076        820.667        772.267       0.484808       0.338344
           1077        989.333        528.400       0.348151       0.338344
           1078       1141.667        461.833       0.288016       0.338344
           1079       1121.667        469.833       0.295214       0.338344
           1080       1075.000        487.500       0.312000       0.338344
           1081        928.000        596.867       0.391422       0.338344
           1082        882.667        761.733       0.463229       0.338344
           1083        869.667        799.700       0.479044       0.338344
           1084        853.667        659.633       0.435891       0.338344
           1085        842.667        481.733       0.363737       0.338344
           1086        927.667        420.233       0.311769       0.338344
           1087       1069.000        490.433       0.314495       0.338344
           1088       1209.333        461.400       0.276166       0.338344
           1089       1217.667        323.900       0.210111       0.338344
           1090       1240.000        269.333       0.178445       0.338344
           1091       1349.333        267.733       0.165567       0.338344
           1092       1261.000        336.567       0.210675       0.338344
           1093       1102.333        441.433       0.285946       0.338344
           1094        926.667        542.667       0.369328       0.338344
           1095        952.333        591.433       0.383111       0.338344
           1096       1044.667        511.533       0.328707       0.338344
           1097       1203.333        369.667       0.235007       0.338344
           1098       1316.000        327.067       0.199059       0.338344
           1099       1329.667        571.367       0.300556       0.338344
           1100       1242.000        807.800       0.394087       0.338344
           1101       1081.333        840.533       0.437353       0.338344
           1102        887.000        807.967       0.476686       0.338344
           1103        717.333        692.933       0.491349       0.338344
           1104        636.333        692.033       0.520966       0.338344
           1105        749.667        621.367       0.453210       0.338344
           1106        910.333        700.633       0.434915       0.338344
           1107       1052.333        704.767       0.401097       0.338344
           1108       1111.000        536.233       0.325536       0.338344
           1109       1036.000        402.067       0.279588       0.338344
           1110       1041.667        450.500       0.301910       0.338344
           1111        875.000        538.833       0.381115       0.338344
           1112        818.000        527.200       0.391912       0.338344
           1113        888.333        439.833       0.331158       0.338344
           1114        860.000        402.000       0.318542       0.338344
           1115        891.333        472.533       0.346466       0.338344
           1116        749.333        507.733       0.403903       0.338344
           1117        866.667        603.000       0.410297       0.338344
           1118        907.333        569.933       0.385803       0.338344
           1119       1057.333        575.933       0.352627       0.338344
           1120       1183.667        484.633       0.290495       0.338344
           1121       1354.333        490.233       0.265772       0.338344
           1122       1339.667        346.367       0.205433       0.338344
           1123       1282.333        286.767       0.182759       0.338344
           1124       1244.333        298.233       0.193336       0.338344
           1125       1238.000        430.867       0.258179       0.338344
           1126       1316.333        489.700       0.271147       0.338344
           1127       1405.333        519.800       0.270007       0.338344
           1128       1314.000        644.267       0.328998       0.338344
           1129       1135.333        669.800       0.371053       0.338344
           1130        848.000        576.867       0.404857       0.338344
           1131        957.000        375.633       0.281873       0.338344
           1132       1035.333        467.467       0.311064       0.338344
           1133       1142.667        530.067       0.316887       0.338344
           1134       1039.333        530.733       0.338032       0.338344
           1135        988.333        400.167       0.288201       0.338344
           1136       1059.333        358.067       0.252622       0.338344
           1137       1198.000        444.867       0.270787       0.338344
           1138       1401.667        491.833       0.259748       0.338344
           1139       1293.000        611.033       0.320915       0.338344
           1140       1060.000        670.000       0.387283       0.338344
           1141        838.667        658.133       0.439694       0.338344
           1142        904.000        529.267       0.369273       0.338344
           1143       1084.000        474.267       0.304355       0.338344
           1144       1195.000        484.167       0.288337       0.338344
           1145       1162.667        627.733       0.350611       0.338344
           1146       1093.333        723.667       0.398276       0.338344
           1147       1006.000        739.733       0.423738       0.338344
           1148        906.000        706.400       0.438105       0.338344
           1149        850.000        618.333       0.421112       0.338344
           1150        857.333        559.267       0.394795       0.338344
           1151        999.333        443.400       0.307333       0.338344
           1152       1001.667        481.500       0.324643       0.338344
           1153       1139.333        599.400       0.344734       0.338344
           1154       1113.667        615.633       0.356001       0.338344
           1155       1276.333        641.700       0.334561       0.338344
           1156       1305.000        684.833       0.344166       0.338344
           1157       1520.333        722.967       0.322278       0.338344
           1158       1391.000        886.567       0.389260       0.338344
           1159       1129.000        853.767       0.430594       0.338344
           1160        836.000        923.067       0.524748       0.338344
           1161        910.000        769.667       0.458226       0.338344
           1162       1077.333        678.267       0.386345       0.338344
           1163       1020.667        500.933       0.329215       0.338344
           1164        904.667        295.533       0.246237       0.338344
           1165        929.000        249.433       0.211665       0.338344
           1166       1095.000        426.833       0.280473       0.338344
           1167       1358.000        383.533       0.220227       0.338344
           1168       1394.667        247.867       0.150905       0.338344
           1169       1301.000        306.233       0.190534       0.338344
           1170       1035.333        661.800       0.389952       0.338344
           1171        994.000        927.600       0.482723       0.338344
           1172       1008.000        915.200       0.475874       0.338344
           1173        989.333        811.733       0.450696       0.338344
           1174        918.000        805.200       0.467270       0.338344
           1175       1025.667        732.100       0.416494       0.338344
           1176       1101.667        615.500       0.358439       0.338344
           1177       1147.667        459.567       0.285936       0.338344
           1178       1220.333        333.967       0.214866       0.338344
           1179       1225.000        422.833       0.256600       0.338344
           1180       1076.333        485.700       0.310941       0.338344
           1181        940.667        459.933       0.328383       0.338344
           1182       1143.000        275.367       0.194143       0.338344
           1183       1361.667        320.167       0.190368       0.338344
           1184       1382.000        473.133       0.255040       0.338344
           1185       1253.667        644.633       0.339585       0.338344
           1186       1189.333        622.067       0.343418       0.338344
           1187       1245.333        465.800       0.272217       0.338344
           1188       1172.333        291.100       0.198916       0.338344
           1189       1140.333        136.633       0.106998       0.338344
           1190       1084.333        161.567       0.129679       0.338344
           1191       1216.333        291.700       0.193431       0.338344
           1192       1268.667        439.133       0.257134       0.338344
           1193       1098.667        628.133       0.363756       0.338344
           1194        865.000        660.500       0.432973       0.338344
           1195        957.333        702.267       0.423154       0.338344
           1196       1055.000        608.500       0.365795       0.338344
           1197        989.000        488.100       0.330445       0.338344
           1198        683.000        479.033       0.412237       0.338344
           1199        656.667        555.667       0.458345       0.338344
           1200        853.333       1090.667       0.561043       0.338344
