# Supplementary material for: The role of auxiliary domains in modulating CHD4 activity suggests mechanistic commonality between enzyme families
Source: Nat Commun. 2022 Dec 6;13:7524. doi: 10.1038/s41467-022-35002-0 (PMC9726900; doi:10.1038/s41467-022-35002-0)
Supplement: Supplementary file 6 — source data [file 41467_2022_35002_MOESM6_ESM.zip › smFRET_Source_data/figure_7A/A/CHD4(1-1230) 10uM ATP 200ms/09_PATH (2).dat]

              1        795.333        974.310       0.550569       0.659158
              2        769.667       1180.544       0.605342       0.659158
              3        727.000       1250.477       0.632360       0.659158
              4        518.000       1233.710       0.704289       0.659158
              5        414.333       1244.744       0.750263       0.659158
              6        429.000       1274.944       0.748231       0.659158
              7        533.333       1013.844       0.655286       0.659158
              8        600.333        928.810       0.607406       0.659158
              9        494.333        839.410       0.629364       0.659158
             10        394.000        807.444       0.672061       0.659158
             11        227.333        867.444       0.792347       0.848636
             12        163.000       1096.210       0.870554       0.848636
             13        241.000       1285.077       0.842079       0.848636
             14        432.000       1316.644       0.752951       0.848636
             15        645.333        946.310       0.594549       0.659158
             16        714.667        566.377       0.442122       0.406969
             17        808.000        303.377       0.272974       0.279365
             18        752.000        367.310       0.328158       0.279365
             19        604.000        604.444       0.500184       0.406969
             20        533.333        721.844       0.575093       0.659158
             21        570.333        716.144       0.556670       0.659158
             22        665.333        706.310       0.514937       0.659158
             23        610.000        715.177       0.539684       0.659158
             24        492.333        793.944       0.617242       0.659158
             25        501.000        827.410       0.622858       0.659158
             26        467.000       1054.810       0.693129       0.659158
             27        484.667       1094.044       0.692998       0.659158
             28        357.000       1028.810       0.742389       0.659158
             29        280.667        740.777       0.725226       0.659158
             30        238.333        604.344       0.717171       0.659158
             31        173.000        590.210       0.773326       0.848636
             32        145.333        567.977       0.796255       0.848636
             33        140.000        705.177       0.834354       0.848636
             34        236.000        877.910       0.788134       0.848636
             35        342.000       1127.977       0.767343       0.848636
             36        422.333       1098.944       0.722382       0.659158
             37        405.000        997.344       0.711198       0.659158
             38        321.667        884.010       0.733207       0.659158
             39        338.333        862.344       0.718215       0.659158
             40        354.333        687.744       0.659974       0.659158
             41        425.667        606.944       0.587776       0.659158
             42        563.667        524.477       0.481992       0.659158
             43        624.667        812.044       0.565210       0.659158
             44        610.667       1054.777       0.633331       0.659158
             45        366.333       1268.877       0.775972       0.659158
             46        328.667       1283.310       0.796110       0.659158
             47        453.667       1254.810       0.734461       0.659158
             48        572.667       1182.910       0.673801       0.659158
             49        503.333       1296.177       0.720294       0.659158
             50        399.000       1319.944       0.767881       0.659158
             51        343.667       1200.810       0.777487       0.659158
             52        435.333        919.310       0.678636       0.659158
             53        451.667        734.677       0.619278       0.659158
             54        386.667        715.510       0.649179       0.659158
             55        322.667        851.910       0.725291       0.659158
             56        293.667        804.810       0.732660       0.659158
             57        388.333        745.677       0.657558       0.659158
             58        439.333        554.910       0.558123       0.659158
             59        462.667        624.244       0.574329       0.659158
             60        465.000        735.344       0.612611       0.659158
             61        517.333        934.777       0.643737       0.659158
             62        469.333        950.577       0.669463       0.659158
             63        413.000       1090.877       0.725376       0.659158
             64        274.333       1056.744       0.793901       0.659158
             65        363.667       1129.144       0.756388       0.659158
             66        365.000       1332.010       0.784916       0.659158
             67        412.000       1305.310       0.760090       0.659158
             68        368.667       1178.644       0.761737       0.659158
             69        503.000        735.544       0.593878       0.659158
             70        572.000        654.644       0.533687       0.659158
             71        590.000        885.177       0.600048       0.659158
             72        522.667       1347.244       0.720486       0.659158
             73        545.000       1383.344       0.717374       0.659158
             74        529.000       1214.610       0.696607       0.659158
             75        464.000        931.777       0.667569       0.659158
             76        333.333        889.177       0.727337       0.659158
             77        362.667        939.910       0.721578       0.659158
             78        474.667        831.377       0.636561       0.659158
             79        648.667        778.310       0.545426       0.659158
             80        691.667        598.344       0.463829       0.659158
             81        630.333        796.144       0.558119       0.659158
             82        515.000        769.010       0.598913       0.659158
             83        359.333        755.910       0.677798       0.659158
             84        330.000        659.510       0.666502       0.659158
             85        288.667        950.644       0.767075       0.659158
             86        303.333       1180.177       0.795530       0.659158
             87        281.000       1041.410       0.787509       0.659158
             88        389.333        647.577       0.624526       0.659158
             89        497.333        651.110       0.566950       0.659158
             90        541.667        942.677       0.635080       0.659158
             91        413.667       1259.810       0.752810       0.659158
             92        269.333       1196.577       0.816269       0.659158
             93        375.000        999.677       0.727209       0.659158
             94        648.000        941.710       0.592379       0.659158
             95        687.667        884.410       0.562574       0.659158
             96        592.000        885.644       0.599362       0.659158
             97        487.667        671.077       0.579142       0.659158
             98        530.667        439.777       0.453171       0.406969
             99        521.667        415.010       0.443067       0.406969
            100        389.000        530.277       0.576841       0.659158
            101        430.000        657.177       0.604480       0.659158
            102        520.333        685.477       0.568478       0.659158
            103        525.667        899.277       0.631097       0.659158
            104        423.000       1050.210       0.712872       0.659158
            105        327.333       1052.777       0.762821       0.848636
            106        227.000       1031.477       0.819623       0.848636
            107        180.333       1189.477       0.868352       0.848636
            108         60.333       1360.144       0.957526       0.848636
            109        164.333       1132.077       0.873240       0.848636
            110        425.000        898.344       0.678844       0.659158
            111        599.333        888.910       0.597288       0.659158
            112        655.667       1032.944       0.611712       0.659158
            113        576.000       1089.244       0.654105       0.659158
            114        451.000       1073.744       0.704213       0.659158
            115        339.667       1157.877       0.773184       0.848636
            116        238.667       1316.977       0.846580       0.848636
            117        192.000       1307.310       0.871941       0.848636
            118        175.333       1207.644       0.873220       0.848636
            119        258.667       1142.310       0.815367       0.848636
            120        484.667       1221.044       0.715856       0.659158
            121        720.333       1339.810       0.650348       0.659158
            122        615.667       1386.610       0.692517       0.659158
            123        432.333       1430.944       0.767972       0.659158
            124        408.333       1415.010       0.776052       0.659158
            125        494.667       1391.044       0.737676       0.659158
            126        539.667       1153.544       0.681276       0.659158
            127        332.333       1129.944       0.772729       0.848636
            128        243.000       1326.210       0.845145       0.848636
            129        240.000       1404.177       0.854030       0.848636
            130        272.000       1266.977       0.823259       0.848636
            131        327.667        975.410       0.748544       0.848636
            132        237.667        922.410       0.795129       0.848636
            133        206.333       1216.544       0.854989       0.848636
            134        225.667       1564.277       0.873925       0.848636
            135        405.000       1752.010       0.812240       0.848636
            136        521.000       1581.410       0.752189       0.848636
            137        575.000       1385.010       0.706634       0.848636
            138        652.333       1511.277       0.698498       0.848636
            139        663.333       1787.177       0.729308       0.848636
            140        608.000       1835.710       0.751198       0.848636
            141        502.333       1741.610       0.776138       0.848636
            142        489.667       1726.877       0.779085       0.848636
            143        522.333       1676.277       0.762426       0.848636
            144        465.000       1501.010       0.763480       0.848636
            145        453.000       1304.210       0.742205       0.848636
            146        337.000       1419.477       0.808139       0.848636
            147        323.333       1689.177       0.839338       0.848636
            148        379.000       1832.610       0.828632       0.848636
            149        345.000       1833.010       0.841599       0.848636
            150        269.333       1743.577       0.866197       0.848636
            151        165.333       1657.644       0.909306       0.848636
            152        249.667       1559.210       0.861977       0.848636
            153        395.000       1704.344       0.811846       0.848636
            154        341.000       1827.410       0.842742       0.848636
            155        295.333       1890.644       0.864896       0.848636
            156        242.000       1678.310       0.873979       0.848636
            157        366.333       1488.544       0.802503       0.848636
            158        410.000       1434.844       0.777759       0.848636
            159        401.000       1514.410       0.790645       0.848636
            160        358.333       1666.677       0.823046       0.848636
            161        324.667       1501.044       0.822170       0.848636
            162        294.333       1249.410       0.809338       0.848636
            163        265.000        960.010       0.783675       0.848636
            164        274.000       1113.110       0.802467       0.848636
            165        302.333       1639.944       0.844341       0.848636
            166        274.333       1961.077       0.877278       0.848636
            167        297.000       1864.144       0.862573       0.848636
            168        323.333       1522.177       0.824800       0.848636
            169        403.667       1437.477       0.780752       0.848636
            170        507.667       1623.077       0.761742       0.848636
            171        572.333       1575.944       0.733585       0.848636
            172        572.333       1473.277       0.720214       0.848636
            173        496.333       1441.544       0.743878       0.848636
            174        539.667       1450.877       0.728885       0.848636
            175        494.667       1480.044       0.749499       0.848636
            176        443.333       1418.510       0.761885       0.848636
            177        303.000       1458.877       0.828024       0.848636
            178        219.000       1521.944       0.874206       0.848636
            179        178.333       1445.677       0.890190       0.848636
            180        188.667       1385.977       0.880185       0.848636
            181        292.667       1290.244       0.815109       0.848636
            182        323.667       1445.144       0.817014       0.848636
            183        269.667       1364.210       0.834953       0.848636
            184        180.333       1324.144       0.880136       0.848636
            185        199.667       1184.544       0.855754       0.848636
            186        248.000       1253.710       0.834855       0.848636
            187        330.000       1438.844       0.813437       0.848636
            188        221.667       1443.677       0.866894       0.848636
            189        125.667       1340.944       0.914315       0.848636
            190        157.333       1139.444       0.878674       0.848636
            191        206.333       1502.210       0.879234       0.848636
            192        197.000       1596.144       0.890137       0.848636
            193        110.000       1585.844       0.935136       0.848636
            194         69.000       1459.277       0.954851       0.848636
            195         24.667       1680.044       0.985530       0.848636
            196        -45.333       1814.377       1.025626       0.848636
            197         19.333       1601.577       0.988073       0.848636
            198        115.667       1506.610       0.928701       0.848636
            199        170.000       1495.177       0.897909       0.848636
            200        264.000       1621.110       0.859955       0.848636
            201        344.667       1518.377       0.814998       0.848636
            202        450.000       1426.510       0.760193       0.848636
            203        270.000       1152.844       0.810239       0.848636
            204         97.667       1091.410       0.917863       0.848636
            205         55.000        959.344       0.945778       0.848636
            206        186.000        947.577       0.835918       0.848636
            207        364.667        976.710       0.728140       0.848636
            208        399.000       1172.277       0.746066       0.848636
            209        347.667       1435.077       0.804982       0.848636
            210        265.333       1621.977       0.859412       0.848636
            211        146.333       1755.210       0.923045       0.848636
            212         90.333       1717.810       0.950041       0.848636
            213        100.333       1751.144       0.945809       0.848636
            214        285.333       1748.644       0.859717       0.848636
            215        394.000       1608.777       0.803273       0.848636
            216        539.333       1489.244       0.734132       0.848636
            217        517.000       1405.477       0.731076       0.848636
            218        477.000       1433.144       0.750281       0.848636
            219        358.000       1632.377       0.820135       0.848636
            220        304.000       1647.110       0.844191       0.848636
            221        552.333       1881.610       0.773071       0.848636
            222        641.000       1869.744       0.744697       0.848636
            223        543.000       2006.210       0.786993       0.848636
            224        285.667       2055.610       0.877987       0.848636
            225        225.667       2129.277       0.904173       0.848636
            226        182.667       1798.577       0.907802       0.848636
            227        116.667       1489.844       0.927379       0.848636
            228         -3.333       1186.844       1.002816       0.848636
            229         90.667       1354.777       0.937274       0.848636
            230         70.667       1507.444       0.955221       0.848636
            231        162.667       1634.244       0.909474       0.848636
            232        157.000       1649.810       0.913107       0.848636
            233        211.667       1855.010       0.897581       0.848636
            234        221.333       1802.710       0.890648       0.848636
            235        200.333       1758.144       0.897710       0.848636
            236        264.667       1569.377       0.855692       0.848636
            237        245.667       1427.944       0.853212       0.848636
            238        338.000       1371.710       0.802306       0.848636
            239        404.000       1295.777       0.762322       0.848636
            240        384.000       1453.444       0.791014       0.848636
            241        290.667       1442.444       0.832286       0.848636
            242        196.333       1509.544       0.884908       0.848636
            243        227.667       1662.744       0.879568       0.848636
            244        329.667       1822.210       0.846800       0.848636
            245        382.333       1895.277       0.832134       0.848636
            246        229.333       1844.244       0.889402       0.848636
            247         10.333       1933.144       0.994683       0.848636
            248         66.667       1899.177       0.966088       0.848636
            249        170.000       1721.844       0.910141       0.848636
            250        267.000       1574.144       0.854981       0.848636
            251        208.333       1352.677       0.866539       0.848636
            252        283.333       1305.177       0.821636       0.848636
            253        356.333       1394.877       0.796522       0.848636
            254        379.000       1592.944       0.807804       0.848636
            255        376.333       1512.544       0.800763       0.848636
            256        406.667       1218.510       0.749771       0.659158
            257        471.667       1080.010       0.696028       0.659158
            258        549.000       1003.944       0.646478       0.659158
            259        629.667       1029.544       0.620502       0.659158
            260        627.000       1093.810       0.635637       0.659158
            261        593.667       1296.144       0.685859       0.659158
            262        511.333       1292.710       0.716563       0.659158
            263        408.667       1116.977       0.732135       0.659158
            264        351.000       1192.744       0.772631       0.848636
            265        234.667       1538.710       0.867672       0.848636
            266        266.333       1725.544       0.866290       0.848636
            267        345.667       1577.610       0.820272       0.848636
            268        440.333       1428.144       0.764336       0.848636
            269        308.000       1646.377       0.842405       0.848636
            270        159.000       2024.944       0.927196       0.848636
            271        135.667       2310.277       0.944534       0.848636
            272        162.000       2029.644       0.926083       0.848636
            273        276.667       1701.177       0.860117       0.848636
            274        245.000       1462.010       0.856474       0.848636
            275        129.667       1538.877       0.922288       0.848636
            276        -31.000       1640.610       1.019259       0.848636
            277        -49.000       1580.744       1.031990       0.848636
            278        109.667       1603.210       0.935975       0.848636
            279        247.333       1557.444       0.862956       0.848636
            280        504.000       1392.444       0.734239       0.659158
            281        716.333       1150.877       0.616362       0.659158
            282        752.667       1267.244       0.627376       0.659158
            283        500.333       1670.144       0.769482       0.848636
            284        339.000       1970.610       0.853222       0.848636
            285        384.667       1727.710       0.817899       0.848636
            286        490.333       1433.810       0.745168       0.848636
            287        448.667       1304.977       0.744152       0.848636
            288        250.333       1418.144       0.849963       0.848636
            289        121.333       1544.377       0.927158       0.848636
            290        104.667       1717.044       0.942545       0.848636
            291        166.667       1750.844       0.913082       0.848636
            292        310.333       1649.810       0.841678       0.848636
            293        347.667       1721.744       0.831997       0.848636
            294        326.333       1978.877       0.858437       0.848636
            295        192.667       2161.244       0.918150       0.848636
            296        163.000       2009.877       0.924984       0.848636
            297        186.667       1586.844       0.894747       0.848636
            298        154.333       1338.744       0.896634       0.848636
            299        110.333       1197.144       0.915614       0.848636
            300         36.333       1663.210       0.978622       0.848636
            301         14.667       1688.377       0.991388       0.848636
            302         44.333       1595.410       0.972963       0.848636
            303         57.667       1162.744       0.952748       0.848636
            304         33.667       1215.144       0.973041       0.848636
            305         17.667       1265.077       0.986227       0.848636
            306        101.667       1197.677       0.921755       0.848636
            307        147.667       1106.077       0.882219       0.848636
            308        149.333       1175.910       0.887316       0.848636
            309        166.667       1282.510       0.884992       0.848636
            310        176.333       1378.210       0.886569       0.848636
            311        178.667       1549.310       0.896604       0.848636
            312        177.667       1561.744       0.897858       0.848636
            313        141.000       1700.077       0.923414       0.848636
            314         88.667       1556.977       0.946120       0.848636
            315         25.667       1347.610       0.981310       0.848636
            316        -75.667       1204.744       1.067016       0.848636
            317       -143.667       1157.877       1.141654       0.848636
            318       -227.000       1459.544       1.184172       0.848636
            319         26.000       1518.910       0.983171       0.848636
            320        237.333       1611.444       0.871627       0.848636
            321        308.000       1563.044       0.835386       0.848636
            322        168.667       1606.977       0.905011       0.848636
            323        222.667       1628.244       0.879699       0.848636
            324        427.000       1618.144       0.791213       0.848636
            325        625.333       1483.310       0.703443       0.848636
            326        557.667       1480.077       0.726331       0.848636
            327        411.333       1482.710       0.782828       0.848636
            328        402.000       1424.310       0.779884       0.848636
            329        311.000       1257.744       0.801752       0.848636
            330        230.333       1190.144       0.837848       0.848636
            331        163.000       1085.210       0.869413       0.848636
            332        230.667       1145.444       0.832378       0.848636
            333        404.333       1141.410       0.738422       0.848636
            334        444.667       1186.710       0.727429       0.848636
            335        373.333       1117.177       0.749527       0.848636
            336        170.333       1182.810       0.874120       0.848636
            337         84.667       1375.710       0.942024       0.848636
            338        218.667       1531.977       0.875094       0.848636
            339        317.667       1358.744       0.810508       0.848636
            340        375.000       1201.344       0.762108       0.848636
            341        411.000       1118.077       0.731210       0.848636
            342        439.000       1211.610       0.734038       0.848636
            343        321.667       1279.010       0.799043       0.848636
            344        241.000       1269.744       0.840476       0.848636
            345        386.000       1169.244       0.751807       0.848636
            346        538.667       1229.310       0.695320       0.848636
            347        515.333       1655.644       0.762626       0.848636
            348        407.667       2168.410       0.841749       0.848636
            349        309.333       2130.244       0.873202       0.848636
            350        182.333       1558.944       0.895288       0.848636
            351        -48.667       1096.044       1.046465       0.848636
            352        -80.667       1134.577       1.076540       0.848636
            353        120.000       1218.510       0.910348       0.848636
            354        358.000       1343.044       0.789541       0.848636
            355        460.667       1424.444       0.755629       0.848636
            356        405.000       1771.010       0.813880       0.848636
            357        363.333       1729.177       0.826365       0.848636
            358        355.333       1404.644       0.798103       0.848636
            359        352.667       1115.244       0.759749       0.848636
            360        329.667       1385.210       0.807761       0.848636
            361        260.333       1821.810       0.874969       0.848636
            362        267.333       1847.110       0.873568       0.848636
            363        272.667       1444.244       0.841188       0.848636
            364        335.667       1096.277       0.765587       0.848636
            365        331.667        929.010       0.736914       0.848636
            366        281.667        799.677       0.739522       0.848636
            367        222.333        693.277       0.757175       0.848636
            368        180.667        855.110       0.825574       0.848636
            369        146.333       1023.210       0.874880       0.848636
            370        134.000       1178.444       0.897900       0.848636
            371        178.000       1298.710       0.879462       0.848636
            372        303.667       1713.477       0.849457       0.848636
            373        352.333       1813.610       0.837330       0.848636
            374        259.667       1785.877       0.873057       0.848636
            375        112.333       1689.277       0.937648       0.848636
            376         37.000       1729.810       0.979058       0.848636
            377        121.000       1755.744       0.935527       0.848636
            378        232.333       1681.610       0.878610       0.848636
            379        212.667       1551.244       0.879435       0.848636
            380        183.667       1423.144       0.885695       0.848636
            381        209.333       1333.577       0.864326       0.848636
            382        298.333       1428.677       0.827254       0.848636
            383        393.000       1540.544       0.796746       0.848636
            384        359.000       1403.610       0.796325       0.848636
            385        282.000       1182.977       0.807506       0.848636
            386        137.667       1261.744       0.901625       0.848636
            387        139.000       1323.610       0.904964       0.848636
            388        213.000       1441.877       0.871290       0.848636
            389        242.667       1240.244       0.836358       0.848636
            390        215.333       1369.310       0.864112       0.848636
            391        230.667       1491.110       0.866030       0.848636
            392        313.667       1522.477       0.829171       0.848636
            393        268.000       1639.044       0.859468       0.848636
            394        233.667       1807.477       0.885522       0.848636
            395        273.333       1919.510       0.875352       0.848636
            396        419.667       1705.210       0.802498       0.848636
            397        420.667       1555.444       0.787124       0.848636
            398        335.333       1516.977       0.818965       0.848636
            399        318.667       1492.644       0.824068       0.848636
            400        271.000       1356.410       0.833478       0.848636
            401        244.333       1188.077       0.829425       0.848636
            402        290.000        987.177       0.772937       0.848636
            403        393.667       1023.477       0.722211       0.848636
            404        416.000       1222.244       0.746070       0.848636
            405        239.667       1470.877       0.859889       0.848636
            406        110.000       1396.844       0.927000       0.848636
            407         93.333       1271.844       0.931633       0.848636
            408        165.667       1039.944       0.862587       0.848636
            409        307.667       1051.077       0.773565       0.848636
            410        354.000       1197.110       0.771776       0.848636
            411        320.333       1586.144       0.831976       0.848636
            412        288.667       1637.310       0.850119       0.848636
            413        265.333       1578.644       0.856108       0.848636
            414        218.667       1443.977       0.868483       0.848636
            415        186.000       1547.910       0.892728       0.848636
            416        193.000       1352.877       0.875152       0.848636
            417        362.000       1003.977       0.734988       0.848636
            418        702.667        702.244       0.499850       0.406969
            419        765.667        562.610       0.423564       0.406969
            420        751.667        554.344       0.424456       0.406969
            421        781.000        507.077       0.393670       0.406969
            422       1092.667        491.910       0.310436       0.279365
            423       1342.333        467.610       0.258356       0.279365
            424       1266.667        440.177       0.257890       0.279365
            425       1083.667        324.810       0.230611       0.279365
            426        927.667        225.410       0.195486       0.279365
            427        776.000        193.577       0.199651       0.279365
            428        726.000        210.910       0.225113       0.279365
            429        868.000        369.710       0.298705       0.279365
            430       1074.333        454.744       0.297398       0.279365
            431       1136.000        775.244       0.405623       0.406969
            432       1162.667        779.910       0.401482       0.406969
            433       1008.333        789.677       0.439195       0.406969
            434        800.667        519.777       0.393638       0.406969
            435        642.333        366.944       0.363571       0.406969
            436        871.667        225.677       0.205658       0.279365
            437       1263.333        328.844       0.206537       0.279365
            438       1333.667        581.810       0.303742       0.279365
            439       1221.667        645.010       0.345539       0.279365
            440       1087.000        448.810       0.292230       0.279365
            441        945.667         79.277       0.077348       0.122434
            442        784.667         61.377       0.072546       0.122434
            443        754.667        216.044       0.222563       0.279365
            444        920.333        570.477       0.382662       0.406969
            445       1050.667        718.110       0.405993       0.406969
            446       1184.667        775.377       0.395592       0.406969
            447       1385.000        592.344       0.299565       0.279365
            448       1314.000        495.777       0.273944       0.279365
            449       1110.667        538.444       0.326506       0.279365
            450        901.667        564.010       0.384812       0.406969
            451        949.333        536.577       0.361110       0.406969
            452       1014.000        367.110       0.265808       0.279365
            453        989.667        495.544       0.333652       0.279365
            454       1037.667        587.744       0.361597       0.406969
            455       1113.000        775.210       0.410553       0.406969
            456       1258.667        664.310       0.345459       0.406969
            457       1156.333        488.210       0.296867       0.279365
            458        950.667        261.444       0.215693       0.279365
            459        755.333        278.644       0.269487       0.279365
            460        913.000        407.210       0.308444       0.279365
            461       1153.333        565.510       0.329006       0.279365
            462       1219.000        624.277       0.338678       0.279365
            463       1260.000        662.844       0.344721       0.279365
            464       1236.333        557.210       0.310676       0.279365
            465       1394.333        300.077       0.177098       0.122434
            466       1323.667        134.477       0.092225       0.122434
            467       1334.667        265.044       0.165682       0.122434
            468       1196.667        701.844       0.369681       0.406969
            469       1075.667        825.277       0.434141       0.406969
            470        928.333        581.677       0.385214       0.406969
            471        881.000        246.077       0.218332       0.279365
            472       1117.000        121.810       0.098329       0.122434
            473       1303.000        355.544       0.214371       0.279365
            474       1458.000        617.377       0.297477       0.279365
            475       1136.333        837.544       0.424314       0.406969
            476        923.333        801.844       0.464789       0.406969
            477        841.000        690.410       0.450833       0.406969
            478        941.667        495.010       0.344552       0.406969
            479        915.333        451.310       0.330233       0.406969
            480        909.333        431.244       0.321685       0.406969
            481       1022.000        536.644       0.344302       0.406969
            482       1124.667        670.710       0.373576       0.406969
            483       1126.000        609.577       0.351224       0.406969
            484       1098.000        569.044       0.341349       0.406969
            485       1260.333        449.144       0.262738       0.279365
            486       1279.000        516.944       0.287840       0.279365
            487       1165.000        420.344       0.265144       0.279365
            488        848.667        514.977       0.377648       0.406969
            489        686.667        630.844       0.478815       0.406969
            490        808.000        605.710       0.428454       0.406969
            491       1010.667        353.777       0.259283       0.279365
            492        984.667        184.710       0.157956       0.279365
            493        833.667        379.144       0.312616       0.279365
            494        834.000        465.444       0.358187       0.279365
            495        886.333        361.210       0.289537       0.279365
            496        943.667        173.144       0.155034       0.122434
            497       1073.000        259.210       0.194572       0.122434
            498       1174.333        465.410       0.283831       0.279365
            499       1316.333        493.877       0.272829       0.279365
            500       1103.667        465.810       0.296793       0.279365
            501       1062.000        487.644       0.314681       0.279365
            502        955.333        704.310       0.424374       0.406969
            503        932.667        829.244       0.470650       0.406969
            504        915.333        733.644       0.444908       0.406969
            505        928.333        560.010       0.376264       0.406969
            506        978.333        335.344       0.255271       0.279365
            507       1049.333        262.577       0.200149       0.279365
            508       1118.333        370.010       0.248606       0.279365
            509       1416.333        509.877       0.264705       0.279365
            510       1521.000        514.077       0.252608       0.279365
            511       1495.333        349.644       0.189511       0.279365
            512       1324.000        261.777       0.165078       0.279365
            513       1231.667        346.677       0.219646       0.279365
            514       1048.000        504.377       0.324906       0.279365
            515        901.000        536.077       0.373033       0.279365
            516       1032.000        447.310       0.302378       0.279365
            517       1248.000        282.710       0.184692       0.122434
            518       1192.000        184.977       0.134336       0.122434
            519        917.000        248.144       0.212973       0.279365
            520        745.333        562.310       0.430018       0.406969
            521        720.000        615.177       0.460746       0.406969
            522        735.000        490.677       0.400331       0.406969
            523        861.667        394.344       0.313965       0.406969
            524        958.667        451.644       0.320244       0.406969
            525        974.667        634.710       0.394383       0.406969
            526        992.667        551.577       0.357183       0.406969
            527       1022.000        472.644       0.316225       0.279365
            528       1187.667        439.744       0.270211       0.279365
            529       1138.000        378.710       0.249692       0.279365
            530       1088.333        568.677       0.343195       0.406969
            531        852.333        555.277       0.394482       0.406969
            532        683.667        634.810       0.481472       0.406969
            533        602.667        533.244       0.469442       0.406969
            534        755.000        633.344       0.456187       0.406969
            535        996.333        550.544       0.355907       0.406969
            536       1168.667        460.977       0.282870       0.279365
            537       1151.000        309.410       0.211865       0.279365
            538        935.333        408.644       0.304056       0.279365
            539        771.000        574.410       0.426941       0.406969
            540        610.667        639.777       0.511640       0.406969
            541        700.667        564.110       0.446016       0.406969
            542        862.667        543.244       0.386400       0.406969
            543       1148.333        769.344       0.401185       0.406969
            544       1274.000        762.110       0.374297       0.406969
            545       1188.667        670.977       0.360809       0.406969
            546       1012.667        397.244       0.281751       0.279365
            547        941.667        343.344       0.267191       0.279365
            548        984.333        425.410       0.301764       0.279365
            549        991.333        402.710       0.288879       0.279365
            550       1041.000        354.410       0.253983       0.279365
            551        984.333        416.077       0.297111       0.279365
            552        924.333        721.410       0.438349       0.406969
            553        690.333       1135.477       0.621903       0.659158
            554        630.333       1152.477       0.646438       0.659158
            555        819.667        900.210       0.523416       0.659158
            556        904.667        643.710       0.415732       0.406969
            557       1017.333        749.444       0.424187       0.406969
            558        940.000        663.510       0.413786       0.406969
            559        904.667        553.044       0.379392       0.406969
            560        695.333        440.977       0.388078       0.406969
            561        545.000        562.344       0.507831       0.406969
            562        568.333        769.344       0.575134       0.406969
            563        838.667        804.977       0.489752       0.406969
            564        869.667        802.877       0.480034       0.406969
            565        876.000        684.577       0.438669       0.406969
            566        907.333        598.444       0.397432       0.406969
            567        882.667        538.577       0.378948       0.406969
            568        889.000        566.610       0.389260       0.406969
            569        807.000        465.477       0.365804       0.406969
            570        891.000        568.077       0.389340       0.406969
            571       1002.333        513.944       0.338951       0.279365
            572        924.000        444.444       0.324780       0.279365
            573        874.333        344.077       0.282398       0.279365
            574        884.333        264.410       0.230174       0.279365
            575        819.333        388.577       0.321694       0.279365
            576        820.333        359.144       0.304494       0.279365
            577        872.333        435.944       0.333220       0.279365
            578        965.667        669.277       0.409358       0.406969
            579        895.333        905.977       0.502954       0.406969
            580        643.333        924.844       0.589757       0.406969
            581        619.667        658.877       0.515334       0.406969
            582        815.000        491.344       0.376121       0.406969
            583       1020.333        445.144       0.303753       0.279365
            584       1072.333        525.610       0.328929       0.279365
            585       1035.333        524.977       0.336457       0.279365
            586       1147.667        529.077       0.315538       0.279365
            587       1081.333        491.044       0.312294       0.279365
            588        959.667        483.544       0.335047       0.279365
            589        778.333        469.010       0.376007       0.406969
            590        871.000        506.410       0.367654       0.406969
            591       1008.333        520.344       0.340388       0.279365
            592       1014.667        419.377       0.292444       0.279365
            593        933.000        325.210       0.258471       0.279365
            594        836.000        402.577       0.325032       0.279365
            595        844.667        595.044       0.413308       0.406969
            596        946.667        634.177       0.401164       0.406969
            597       1116.000        544.910       0.328079       0.279365
            598       1125.333        519.644       0.315897       0.279365
            599       1064.333        487.410       0.314105       0.279365
            600        955.333        564.977       0.371620       0.406969
            601        986.667        632.510       0.390637       0.406969
            602        894.333        562.410       0.386074       0.406969
            603        735.667        288.944       0.282004       0.279365
            604        737.667         68.077       0.084490       0.122434
            605        747.333        140.110       0.157881       0.122434
            606        898.333        160.344       0.151457       0.122434
            607        827.667        230.077       0.217517       0.122434
            608        987.667         96.744       0.089213       0.122434
            609       1052.667        218.244       0.171722       0.122434
            610       1166.000        343.244       0.227428       0.279365
            611       1269.667        404.210       0.241482       0.279365
            612       1394.333        390.077       0.218603       0.279365
            613       1406.333        387.544       0.216037       0.279365
            614       1296.333        531.544       0.290798       0.279365
            615       1151.000        697.744       0.377415       0.406969
            616       1238.667        741.977       0.374614       0.406969
            617       1222.667        780.910       0.389758       0.406969
            618       1134.667        675.710       0.373243       0.406969
            619        925.000        566.677       0.379893       0.406969
            620       1044.000        404.444       0.279226       0.279365
            621       1123.333        337.844       0.231213       0.279365
            622       1226.333        478.210       0.280550       0.279365
            623       1146.667        517.510       0.310971       0.279365
            624       1267.000        522.810       0.292104       0.279365
            625       1119.333        525.910       0.319655       0.279365
            626       1042.667        384.910       0.269625       0.279365
            627        924.667        227.044       0.197136       0.122434
            628       1030.000          8.177       0.007876       0.122434
            629       1020.000         49.844       0.046590       0.122434
            630       1002.667        208.244       0.171973       0.122434
            631        944.333        256.744       0.213761       0.279365
            632        832.000        477.310       0.364551       0.406969
            633        739.000        483.610       0.395556       0.406969
            634        656.000        445.244       0.404310       0.406969
            635        725.667        276.610       0.275982       0.279365
            636        802.000        252.644       0.239554       0.279365
            637        937.333        341.110       0.266817       0.279365
            638        979.667        539.877       0.355289       0.279365
            639       1036.333        577.210       0.357728       0.279365
            640       1123.667        486.810       0.302277       0.279365
            641       1262.000        216.977       0.146708       0.122434
            642       1261.333        157.710       0.111139       0.122434
            643        992.000        212.644       0.176520       0.122434
            644        790.333        350.810       0.307420       0.279365
            645        722.000        408.977       0.361614       0.279365
            646        888.000        441.044       0.331850       0.279365
            647        975.000        369.677       0.274919       0.279365
            648       1037.667        330.410       0.241514       0.279365
            649       1262.667        275.244       0.178973       0.122434
            650       1217.333        251.444       0.171193       0.122434
            651       1201.000        296.744       0.198127       0.122434
            652        984.333        417.410       0.297779       0.279365
            653       1131.667        393.344       0.257929       0.279365
            654       1322.333        299.277       0.184555       0.122434
            655       1266.333        115.210       0.083393       0.122434
            656       1132.333         31.944       0.027437       0.122434
            657        902.000        197.310       0.179486       0.122434
            658        875.333        486.977       0.357464       0.406969
            659        819.333        672.577       0.450816       0.406969
            660        810.667        603.777       0.426865       0.406969
            661        995.667        493.277       0.331293       0.279365
            662       1198.333        457.677       0.276373       0.279365
            663       1332.333        377.944       0.220984       0.279365
            664       1258.000        241.044       0.160798       0.122434
            665       1151.667        169.010       0.127973       0.122434
            666       1164.667        145.044       0.110745       0.122434
            667       1052.667        104.244       0.090105       0.122434
            668        897.000        186.477       0.172110       0.122434
            669        699.333        426.577       0.378873       0.406969
            670        809.333        720.244       0.470878       0.406969
            671       1031.667        761.344       0.424618       0.406969
            672       1098.667        688.644       0.385296       0.406969
            673        989.000        587.610       0.372705       0.406969
            674        950.000        727.844       0.433797       0.406969
            675        929.333        756.577       0.448765       0.406969
            676        866.000        724.577       0.455544       0.406969
            677        691.667        742.344       0.517670       0.659158
            678        520.667        800.777       0.605987       0.659158
            679        578.333        809.344       0.583236       0.659158
            680        806.000        731.910       0.475912       0.406969
            681       1102.667        613.577       0.357512       0.406969
            682       1203.333        638.844       0.346787       0.406969
            683       1179.000        616.277       0.343277       0.406969
            684       1048.333        703.010       0.401412       0.406969
            685        921.000        647.744       0.412906       0.406969
            686        881.667        628.677       0.416248       0.406969
            687        937.000        509.144       0.352070       0.406969
            688        957.333        325.110       0.253509       0.279365
            689       1029.333        172.910       0.143823       0.122434
            690       1135.000         88.677       0.072468       0.122434
            691       1053.667        365.144       0.257359       0.279365
            692        801.333        766.377       0.488851       0.406969
            693        618.000        983.710       0.614162       0.659158
            694        675.667        954.610       0.585551       0.659158
            695        874.000        620.110       0.415037       0.406969
            696        887.333        542.777       0.379535       0.406969
            697       1049.000        531.277       0.336192       0.406969
            698       1096.667        597.510       0.352685       0.406969
            699       1137.333        604.777       0.347152       0.406969
            700       1006.333        528.544       0.344356       0.406969
            701        692.333        517.277       0.427639       0.406969
            702        647.000        337.810       0.343021       0.406969
            703        765.000        289.010       0.274201       0.279365
            704        967.000        133.477       0.121290       0.122434
            705       1087.667        229.744       0.174390       0.122434
            706       1026.000        170.577       0.142554       0.122434
            707        936.333        252.210       0.212201       0.279365
            708        747.667        295.077       0.282981       0.279365
            709        812.333        428.610       0.345391       0.279365
            710       1010.333        514.477       0.337404       0.279365
            711       1205.000        522.344       0.302397       0.279365
            712       1081.667        458.010       0.297472       0.279365
            713       1016.333        424.877       0.294806       0.279365
            714        885.000        250.677       0.220729       0.279365
            715        876.000         88.910       0.092144       0.122434
            716        801.667         69.010       0.079261       0.122434
            717        948.000        125.044       0.116532       0.122434
            718       1109.000        271.277       0.196538       0.122434
            719       1211.000        407.744       0.251889       0.279365
            720       1207.667        637.410       0.345465       0.406969
            721       1119.000        694.944       0.383112       0.406969
            722       1022.667        629.910       0.381169       0.406969
            723        776.000        550.244       0.414889       0.406969
            724        656.000        547.244       0.454807       0.406969
            725        650.667        420.110       0.392342       0.406969
            726        813.000        303.877       0.272077       0.279365
            727        967.000        292.810       0.232424       0.279365
            728       1016.667        509.510       0.333848       0.279365
            729        920.333        571.810       0.383214       0.279365
            730        941.333        512.377       0.352462       0.279365
            731       1092.000        412.977       0.274408       0.279365
            732       1392.333        527.610       0.274805       0.279365
            733       1565.333        538.644       0.256012       0.279365
            734       1430.000        543.844       0.275525       0.279365
            735       1223.667        477.810       0.280821       0.279365
            736        977.667        444.077       0.312347       0.279365
            737        938.333        340.677       0.266360       0.279365
            738        837.000        433.144       0.341019       0.406969
            739        758.333        646.344       0.460137       0.406969
            740        828.667        855.310       0.507911       0.406969
            741        992.333        768.610       0.436476       0.406969
            742       1073.000        593.544       0.356153       0.406969
            743        942.333        393.610       0.294631       0.279365
            744        821.333        273.044       0.249497       0.279365
            745        865.000        247.010       0.222130       0.279365
            746        895.333        365.644       0.289969       0.279365
            747        957.667        494.410       0.340485       0.279365
            748        894.667        654.710       0.422564       0.406969
            749        794.333        624.410       0.440115       0.406969
            750        637.667        754.077       0.541822       0.406969
            751        656.000        741.910       0.530728       0.406969
            752        845.333        766.977       0.475701       0.406969
            753       1101.667        745.677       0.403648       0.406969
            754       1269.000        643.277       0.336393       0.279365
            755       1430.333        422.810       0.228158       0.279365
            756       1444.000        130.444       0.082851       0.122434
            757       1369.667        206.544       0.131038       0.122434
            758       1318.667        459.310       0.258333       0.279365
            759       1173.667        640.477       0.353047       0.279365
            760       1133.667        475.144       0.295339       0.279365
            761        985.667        304.277       0.235884       0.279365
            762       1141.667        185.010       0.139454       0.122434
            763       1068.667        266.977       0.199886       0.122434
            764        981.667        439.010       0.309015       0.279365
            765        932.333        446.944       0.324042       0.279365
            766       1010.000        292.844       0.224773       0.279365
            767       1175.333         38.644       0.031832       0.122434
            768       1148.333        -85.656      -0.080604       0.122434
            769       1170.333          1.810       0.001545       0.122434
            770       1214.000         53.110       0.041915       0.122434
            771       1147.667        146.410       0.113139       0.122434
            772       1130.667         95.110       0.077592       0.122434
            773       1239.000        232.277       0.157874       0.122434
            774       1313.333        361.844       0.216003       0.279365
            775       1424.333        475.410       0.250250       0.279365
            776       1319.667        468.544       0.262018       0.279365
            777       1286.667        612.844       0.322632       0.279365
            778       1327.333        812.110       0.379590       0.406969
            779       1245.000        862.010       0.409115       0.406969
            780       1133.000        645.210       0.362843       0.406969
            781        855.333        643.310       0.429262       0.406969
            782        718.000        504.710       0.412780       0.406969
            783       1010.000        387.510       0.277286       0.279365
            784       1175.667        289.944       0.197831       0.279365
            785       1401.333        303.044       0.177803       0.279365
            786       1126.667        453.177       0.286849       0.279365
            787       1013.000        339.210       0.250856       0.279365
            788        927.667        348.077       0.272842       0.279365
            789       1062.000        389.310       0.268248       0.279365
            790       1113.000        522.544       0.319492       0.279365
            791       1023.333        702.844       0.407168       0.406969
            792        828.333        658.677       0.442954       0.406969
            793        758.667        479.310       0.387172       0.406969
            794        885.667        201.610       0.185427       0.279365
            795        873.667        -62.856      -0.077523       0.122434
            796        996.667       -180.823      -0.221639       0.122434
            797       1002.333       -107.723      -0.120413       0.122434
            798       1177.000        164.144       0.122391       0.122434
            799       1143.000        339.210       0.228854       0.279365
            800        990.000        431.844       0.303721       0.279365
            801        977.333        409.777       0.295418       0.279365
            802       1174.667        473.710       0.287380       0.279365
            803       1257.667        457.410       0.266700       0.279365
            804       1224.667        578.710       0.320904       0.279365
            805       1075.333        499.977       0.317383       0.279365
            806       1133.667        464.477       0.290635       0.279365
            807        973.333        478.844       0.329742       0.279365
            808        795.667        395.944       0.332276       0.279365
            809        760.333        267.810       0.260480       0.279365
            810        905.667        178.277       0.164471       0.279365
            811        992.667        379.910       0.276786       0.279365
            812       1134.000        432.444       0.276067       0.279365
            813       1266.667        174.510       0.121089       0.122434
            814       1384.333         -5.256      -0.003811       0.122434
            815       1190.000        -38.490      -0.033425       0.122434
            816       1146.000         86.244       0.069989       0.122434
            817       1212.667        187.244       0.133754       0.122434
            818       1136.667        283.844       0.199818       0.122434
            819        958.667        367.644       0.277193       0.279365
            820        794.333        354.744       0.308721       0.279365
            821        901.333        353.377       0.281640       0.279365
            822       1012.333        369.277       0.267280       0.279365
            823       1065.667        385.610       0.265704       0.279365
            824        985.000        380.344       0.278570       0.279365
            825        884.333        271.744       0.235057       0.279365
            826        957.000        161.477       0.144372       0.122434
            827       1011.333        221.377       0.179586       0.122434
            828       1068.667        381.977       0.263316       0.279365
            829        922.000        295.310       0.242593       0.279365
            830        914.333         10.077       0.010901       0.122434
            831        932.667       -144.090      -0.182721       0.122434
            832        852.667        127.244       0.129852       0.122434
            833        706.333        415.877       0.370587       0.406969
            834        692.667        502.577       0.420481       0.406969
            835        772.333        491.277       0.388788       0.406969
            836        831.667        595.010       0.417060       0.406969
            837        893.000        590.877       0.398198       0.406969
            838       1034.000        570.110       0.355406       0.406969
            839       1227.667        418.077       0.254035       0.279365
            840       1196.333        434.544       0.266448       0.279365
            841       1019.333        502.577       0.330228       0.279365
            842        904.000        596.110       0.397378       0.406969
            843        836.667        546.177       0.394967       0.406969
            844        848.667        433.644       0.338174       0.279365
            845       1009.000        454.277       0.310452       0.279365
            846       1068.000        472.710       0.306813       0.279365
            847       1075.333        347.977       0.244484       0.279365
            848       1020.000        236.844       0.188443       0.279365
            849       1031.333        406.377       0.282656       0.279365
            850       1054.667        703.710       0.400205       0.406969
            851        940.333        821.144       0.466168       0.406969
            852        912.333        691.944       0.431312       0.406969
            853        794.000        435.110       0.354004       0.406969
            854        762.333        320.277       0.295838       0.406969
            855        735.667        361.277       0.329349       0.406969
            856        674.333        470.077       0.410759       0.406969
            857        574.333        526.744       0.478390       0.406969
            858        631.333        391.710       0.382887       0.406969
            859        878.000        399.377       0.312654       0.279365
            860       1005.333        378.977       0.273766       0.279365
            861       1035.667        564.610       0.352820       0.406969
            862        931.000        693.077       0.426751       0.406969
            863        850.000        711.510       0.455655       0.406969
            864        841.000        589.744       0.412194       0.406969
            865        996.000        304.577       0.234186       0.279365
            866       1185.333        137.977       0.104267       0.122434
            867       1115.333        238.644       0.176254       0.122434
            868        926.000        414.910       0.309424       0.279365
            869        764.000        456.777       0.374169       0.406969
            870        717.000        424.144       0.371683       0.406969
            871        804.000        569.110       0.414468       0.406969
            872        939.000        751.610       0.444579       0.406969
            873       1126.000        639.244       0.362128       0.406969
            874       1171.333        316.710       0.212837       0.279365
            875       1182.333         76.277       0.060604       0.122434
            876       1036.333         88.210       0.078441       0.122434
            877        846.000        312.577       0.269794       0.279365
            878        756.333        524.877       0.409673       0.406969
            879        941.333        570.377       0.377306       0.406969
            880       1181.333        361.710       0.234414       0.279365
            881       1289.333        276.244       0.176449       0.279365
            882       1061.000        295.410       0.217788       0.279365
            883        828.333        345.010       0.294040       0.279365
            884        719.333        250.244       0.258096       0.279365
            885       1020.000        103.510       0.092131       0.122434
            886       1128.000         70.044       0.058465       0.122434
            887       1008.333        386.344       0.277013       0.279365
            888        818.667        825.310       0.502021       0.406969
            889        732.667       1070.244       0.593620       0.406969
            890        890.667        934.110       0.511904       0.406969
            891        803.667        583.477       0.420632       0.406969
            892        756.333        572.210       0.430705       0.406969
            893        638.667        611.977       0.489330       0.406969
            894        745.333        608.977       0.449658       0.406969
            895        832.667        510.910       0.380261       0.406969
            896        758.000        377.710       0.332576       0.406969
            897        757.000        397.810       0.344481       0.406969
            898        793.333        449.510       0.361679       0.406969
            899        850.333        593.144       0.410913       0.406969
            900        780.333        702.810       0.473865       0.406969
            901        813.000        648.544       0.443739       0.406969
            902        898.000        764.377       0.459810       0.406969
            903        958.000        808.377       0.457647       0.406969
            904        948.667        788.310       0.453840       0.406969
            905        933.000        591.877       0.388147       0.406969
            906        880.667        389.777       0.306804       0.279365
            907        922.667        261.910       0.221100       0.279365
            908       1018.000        207.044       0.169009       0.122434
            909       1132.333        230.277       0.168997       0.122434
            910       1114.667        330.377       0.228628       0.279365
            911       1108.000        380.044       0.255398       0.279365
            912        917.667        534.744       0.368177       0.406969
            913        935.000        605.010       0.392861       0.406969
            914       1082.000        518.977       0.324163       0.279365
            915       1103.000        447.544       0.288637       0.279365
            916        877.667        547.077       0.383983       0.406969
            917        501.000        748.077       0.598904       0.659158
            918        405.000        924.344       0.695338       0.659158
            919        529.000        780.610       0.596063       0.659158
            920        669.333        598.577       0.472097       0.406969
            921        798.667        370.310       0.316782       0.279365
            922        923.000        411.544       0.308378       0.279365
            923        949.000        458.610       0.325808       0.279365
            924        996.000        493.577       0.331354       0.279365
            925        866.333        429.544       0.331470       0.279365
            926        771.667        280.344       0.266484       0.279365
            927        699.667        273.877       0.281320       0.279365
            928        984.667        198.044       0.167449       0.122434
            929       1303.667        319.144       0.196661       0.122434
            930       1479.333        237.244       0.138207       0.122434
            931       1377.333        273.777       0.165814       0.122434
            932       1197.000        321.810       0.211883       0.279365
            933       1040.333        589.810       0.361815       0.406969
            934        910.333        931.810       0.505829       0.406969
            935        743.333        912.844       0.551175       0.406969
            936        610.333        722.810       0.542185       0.406969
            937        646.333        596.210       0.479831       0.406969
            938        819.667        572.210       0.411107       0.406969
            939       1096.000        431.577       0.282524       0.279365
            940       1097.000         17.810       0.015976       0.122434
            941       1004.667        -94.956      -0.104381       0.122434
            942        904.667         88.710       0.089302       0.122434
            943        846.667        275.844       0.245738       0.279365
            944        801.333        340.377       0.298129       0.279365
            945        813.000        366.544       0.310750       0.279365
            946        894.333        439.077       0.329289       0.279365
            947        917.333        672.777       0.423101       0.406969
            948        812.000        848.644       0.511033       0.406969
            949        794.667        822.710       0.508670       0.406969
            950        853.667        603.144       0.414017       0.406969
            951       1062.667        451.910       0.298374       0.279365
            952       1102.333        464.944       0.296657       0.279365
            953       1198.333        382.010       0.241726       0.279365
            954       1181.667        111.677       0.086348       0.122434
            955       1081.000         22.077       0.020014       0.122434
            956        904.333         46.410       0.048815       0.122434
            957        981.000         81.744       0.076918       0.122434
            958       1014.000         89.110       0.080781       0.122434
            959       1056.000        225.577       0.176015       0.122434
            960        935.667        363.944       0.280041       0.279365
            961        869.667        513.544       0.371269       0.406969
            962        935.000        541.010       0.366536       0.406969
            963        958.333        601.344       0.385557       0.406969
            964       1008.333        607.677       0.376035       0.406969
            965       1053.333        532.177       0.335650       0.279365
            966       1066.667        491.844       0.315586       0.279365
            967        991.667        320.010       0.243970       0.279365
            968        925.333        159.977       0.147402       0.122434
            969        743.667         29.477       0.038126       0.122434
            970        705.333         52.310       0.069044       0.122434
            971        815.000        164.677       0.168093       0.122434
            972        831.667        139.344       0.143504       0.122434
            973        893.667        252.144       0.220057       0.279365
            974        864.000        346.110       0.286016       0.279365
            975       1033.000        376.877       0.267312       0.279365
            976       1006.000        277.244       0.216049       0.279365
            977        861.000        281.077       0.246110       0.279365
            978        882.667        390.910       0.306939       0.279365
            979        968.333        371.677       0.277369       0.279365
            980        936.000        258.910       0.216678       0.279365
            981        777.333        239.444       0.235493       0.279365
            982        842.667        273.577       0.245087       0.279365
            983       1065.000        286.010       0.211701       0.279365
            984       1125.333        323.310       0.223181       0.279365
            985       1127.667        313.744       0.217664       0.279365
            986        982.333        276.277       0.219510       0.279365
            987        963.667        267.477       0.217259       0.279365
            988       1029.000        317.944       0.236048       0.279365
            989       1184.000        352.444       0.229389       0.279365
            990       1081.333        328.710       0.233121       0.279365
            991        855.667        425.610       0.332177       0.279365
            992        704.333        526.744       0.427872       0.406969
            993        813.000        424.544       0.343054       0.406969
            994        872.000        323.310       0.270482       0.279365
            995        897.333        211.110       0.190457       0.279365
            996        946.000        373.577       0.283104       0.279365
            997       1004.333        342.077       0.254066       0.279365
            998       1035.333        397.644       0.277495       0.279365
            999       1034.333        312.077       0.231785       0.279365
           1000        996.667        318.844       0.242373       0.279365
