# Supplementary material for: The role of auxiliary domains in modulating CHD4 activity suggests mechanistic commonality between enzyme families
Source: Nat Commun. 2022 Dec 6;13:7524. doi: 10.1038/s41467-022-35002-0 (PMC9726900; doi:10.1038/s41467-022-35002-0)
Supplement: Supplementary file 6 — source data [file 41467_2022_35002_MOESM6_ESM.zip › smFRET_Source_data/figure_7A/A/CHD4(1-1230) 10uM ATP 200ms/4_PATH.dat]

              1        275.548       1749.342       0.863919       0.848690
              2        172.847       1613.900       0.903262       0.848690
              3        159.722       1804.367       0.918679       0.848690
              4        169.343       1646.688       0.906751       0.848690
              5        138.158       1689.248       0.924397       0.848690
              6        235.498       1817.450       0.885288       0.848690
              7        200.790       1460.273       0.879120       0.848690
              8        143.213       1711.146       0.922769       0.848690
              9        147.034       1596.673       0.915677       0.848690
             10        134.006       1614.526       0.923361       0.848690
             11        215.393       1926.601       0.899443       0.848690
             12        210.574        999.992       0.826053       0.848690
             13        305.926       1055.224       0.775244       0.848690
             14        300.955       1124.756       0.788909       0.848690
             15        317.510       1131.550       0.780885       0.848690
             16        325.901       1161.349       0.780870       0.848690
             17        298.416       1176.001       0.797604       0.848690
             18        224.000       1127.688       0.834281       0.848690
             19        288.187       1225.588       0.809623       0.848690
             20        379.261       1101.729       0.743914       0.727468
             21        281.887       1155.907       0.803945       0.727468
             22        362.260       1012.275       0.736449       0.727468
             23        331.620        978.825       0.746941       0.727468
             24        312.043       1131.106       0.783777       0.727468
             25        370.236        913.100       0.711505       0.727468
             26        463.828        988.721       0.680680       0.727468
             27        328.018       1111.753       0.772173       0.727468
             28        166.751       1231.039       0.880703       0.848690
             29        271.066       1374.381       0.835263       0.848690
             30        415.238       1237.205       0.748713       0.848690
             31        263.321       1349.859       0.836769       0.848690
             32        228.001       1277.475       0.848552       0.848690
             33        254.230       1472.859       0.852798       0.848690
             34        202.068       1476.921       0.879649       0.848690
             35        263.477       1437.838       0.845133       0.848690
             36        161.005       1471.170       0.901355       0.848690
             37        207.423       1455.724       0.875283       0.848690
             38        246.064       1450.491       0.854963       0.848690
             39        166.166       1299.098       0.886597       0.848690
             40        205.543       1553.250       0.883134       0.848690
             41          6.236       1428.886       0.995655       0.848690
             42        270.929       1223.810       0.818745       0.848690
             43        235.283       1269.831       0.843677       0.848690
             44        227.831       1132.469       0.832514       0.848690
             45        270.215       1034.633       0.792915       0.848690
             46        206.864       1093.852       0.840962       0.848690
             47        275.331       1190.848       0.812212       0.848690
             48        330.442       1262.930       0.792614       0.848690
             49        241.317       1200.027       0.832575       0.848690
             50        343.442       1056.751       0.754718       0.848690
             51        178.817       1158.893       0.866326       0.848690
             52        239.845       1430.906       0.856445       0.848690
             53        227.083       1142.121       0.834150       0.848690
             54        178.385       1297.450       0.879130       0.848690
             55        114.660       1065.005       0.902803       0.848690
             56        258.715       1165.583       0.818356       0.848690
             57        214.019       1168.810       0.845231       0.848690
             58        229.785       1122.122       0.830029       0.848690
             59        224.930        848.001       0.790360       0.848690
             60        172.176       1030.083       0.856789       0.848690
             61        289.476       1079.654       0.788569       0.848690
             62        171.882       1020.960       0.855906       0.848690
             63        214.158       1080.233       0.834549       0.848690
             64        194.740        975.275       0.833558       0.848690
             65        164.500       1057.574       0.865393       0.848690
             66        299.183       1140.728       0.792221       0.848690
             67        326.089       1138.447       0.777343       0.848690
             68        185.033       1084.915       0.854299       0.848690
             69        204.002       1184.284       0.853055       0.848690
             70        166.667       1343.150       0.889611       0.848690
             71        325.618       1197.736       0.786249       0.848690
             72        229.000       1180.933       0.837581       0.848690
             73        380.334        941.154       0.712193       0.727468
             74        349.805        904.741       0.721170       0.727468
             75        383.616        998.342       0.722411       0.727468
             76        356.015        670.798       0.653281       0.727468
             77        431.002        854.645       0.664759       0.727468
             78        375.299        774.097       0.673482       0.727468
             79        356.125        897.706       0.715970       0.727468
             80        254.168        812.600       0.761741       0.727468
             81        347.010        775.494       0.690861       0.727468
             82        438.992       1271.900       0.743413       0.727468
             83        373.462       1259.833       0.771344       0.727468
             84        439.672       1297.423       0.746892       0.727468
             85        360.021       1303.457       0.783573       0.727468
             86        473.365       1118.762       0.702684       0.727468
             87        430.912       1147.552       0.727006       0.727468
             88        445.698       1327.455       0.748641       0.727468
             89        374.437       1262.289       0.771228       0.727468
             90        641.908       1211.304       0.653624       0.727468
             91        398.943       1324.441       0.768512       0.727468
             92        359.211       1323.938       0.786584       0.727468
             93        374.074       1259.028       0.770943       0.727468
             94        372.088       1250.228       0.770644       0.727468
             95        448.785       1258.125       0.737078       0.727468
             96        456.746       1262.880       0.734392       0.727468
             97        384.616        788.498       0.672141       0.727468
             98        351.254        989.365       0.737991       0.727468
             99        332.093       1007.930       0.752174       0.727468
            100        345.730        998.466       0.742798       0.727468
            101        392.247        850.050       0.684256       0.727468
            102        377.618       1155.431       0.753682       0.727468
            103        345.211       1070.389       0.756138       0.727468
            104        315.055        934.415       0.747849       0.727468
            105        255.034       1214.032       0.826397       0.727468
            106        322.061       1021.953       0.760374       0.727468
            107        334.394        993.016       0.748086       0.727468
            108        268.691       1464.875       0.845007       0.848690
            109        347.851       1352.096       0.795375       0.848690
            110         -2.500       1359.250       1.001843       0.848690
            111        315.505       1638.928       0.838570       0.848690
            112        519.517       1675.947       0.763368       0.727468
            113        477.904       1065.141       0.690285       0.727468
            114        366.176        924.657       0.716326       0.727468
            115        443.500        706.650       0.614398       0.727468
            116        494.469        734.405       0.597625       0.727468
            117        603.514       1230.688       0.670966       0.727468
            118        418.564       1024.916       0.710031       0.727468
            119        523.756       1240.924       0.703201       0.727468
            120        463.493       1374.119       0.747774       0.727468
            121        445.176       1094.467       0.710858       0.727468
            122        809.000        954.101       0.541149       0.727468
            123        587.398       1069.368       0.645455       0.727468
            124        569.355       1045.450       0.647415       0.727468
            125        617.060       1031.550       0.625709       0.727468
            126        603.816       1225.527       0.669927       0.727468
            127        614.827       1166.144       0.654780       0.727468
            128        527.793        938.225       0.639982       0.727468
            129        492.137       1188.250       0.707129       0.727468
            130        569.507        959.599       0.627555       0.727468
            131        607.292       1020.544       0.626933       0.727468
            132        342.917       1289.999       0.789997       0.727468
            133        541.826       1081.056       0.666133       0.727468
            134        553.796        965.141       0.635405       0.727468
            135        326.473       1407.858       0.811759       0.727468
            136        234.657       1453.022       0.860959       0.727468
            137        340.097       1268.271       0.788546       0.727468
            138        317.218       1146.751       0.783317       0.727468
            139        305.777       1207.388       0.797922       0.727468
            140        343.664       1292.446       0.789951       0.727468
            141        332.615       1212.412       0.784719       0.727468
            142        631.332       1344.232       0.680429       0.727468
            143        335.473       1356.247       0.801697       0.727468
            144        718.951       1030.465       0.589034       0.727468
            145        545.133       1278.793       0.701121       0.727468
            146        457.068       1473.254       0.763217       0.727468
            147        690.976       1212.325       0.636959       0.727468
            148        506.915       1439.346       0.739544       0.727468
            149        506.038       1470.640       0.743996       0.727468
            150        382.503       1441.250       0.790266       0.848690
            151        229.847       1632.119       0.876557       0.848690
            152        276.562       1844.382       0.869604       0.848690
            153        242.698       1783.071       0.880195       0.848690
            154        294.143       1586.047       0.843557       0.848690
            155        272.967       1708.950       0.862271       0.848690
            156        232.335       1686.573       0.878923       0.848690
            157        239.272       1413.807       0.855257       0.848690
            158        279.766       1568.475       0.848631       0.848690
            159        214.189       1620.359       0.883247       0.848690
            160        329.459       1701.952       0.837818       0.848690
            161        303.375       1371.913       0.818912       0.848690
            162        451.500       1323.950       0.745698       0.848690
            163        340.188       1355.996       0.799439       0.848690
            164        420.636       1408.978       0.770096       0.848690
            165        441.199       1326.460       0.750405       0.848690
            166        136.993       1459.434       0.914188       0.848690
            167         46.261       1247.722       0.964249       0.848690
            168         29.591       1444.917       0.979931       0.848690
            169        182.125       1589.383       0.897192       0.848690
            170         72.593       1543.482       0.955081       0.848690
            171         55.015       1587.032       0.966496       0.848690
            172         82.582       1377.122       0.943425       0.848690
            173        190.266       1865.776       0.907460       0.848690
            174        169.075       1502.680       0.898864       0.848690
            175        171.445       1874.089       0.916186       0.848690
            176        156.000       2081.650       0.930284       0.848690
            177        208.568       1979.450       0.904677       0.848690
            178        205.235       1905.551       0.902768       0.848690
            179        109.536       1943.027       0.946635       0.848690
            180        229.065       1616.309       0.875871       0.848690
            181        180.307       1567.118       0.896815       0.848690
            182        204.250       1595.825       0.886532       0.848690
            183        156.936       1430.313       0.901127       0.848690
            184        238.292       1457.612       0.859489       0.848690
            185        223.572       1462.600       0.867408       0.848690
            186        229.488       1635.480       0.876948       0.848690
            187        215.625       1750.686       0.890340       0.848690
            188        201.310       1283.313       0.864404       0.848690
            189        185.838       1411.942       0.883690       0.848690
            190        147.503       1238.321       0.893563       0.848690
            191        172.340       1373.999       0.888550       0.848690
            192        277.357       1415.193       0.836131       0.848690
            193         15.664       1793.820       0.991343       0.848690
            194        203.140       1366.993       0.870623       0.848690
            195        446.289       1473.397       0.767520       0.848690
            196        408.503       1435.600       0.778481       0.848690
            197        296.533       1484.834       0.833536       0.848690
            198        422.861       1494.483       0.779455       0.848690
            199        398.255       1415.935       0.780478       0.848690
            200        460.908       1402.025       0.752590       0.848690
            201        410.832       1402.744       0.773468       0.848690
            202        395.404       1445.830       0.785251       0.848690
            203        410.017       1405.924       0.774212       0.848690
            204        434.122       1465.178       0.771431       0.848690
            205        162.654       1512.676       0.902912       0.848690
            206         84.128       1209.900       0.934987       0.848690
            207        278.143       1527.184       0.845932       0.848690
            208        223.103       1642.399       0.880406       0.848690
            209        217.811       1577.762       0.878696       0.848690
            210         -8.270       1509.833       1.005508       0.848690
            211        328.874       1552.203       0.825167       0.848690
            212        269.132       1673.146       0.861435       0.848690
            213        243.679       1546.200       0.863857       0.848690
            214        190.370       1522.165       0.888837       0.848690
            215        271.707       1688.517       0.861390       0.848690
            216        362.153       1417.121       0.796460       0.848690
            217        269.210       1507.441       0.848474       0.848690
            218         42.334       1338.705       0.969347       0.848690
            219        429.318       1539.511       0.781943       0.848690
            220        392.041       1532.734       0.796318       0.848690
            221        383.026       1541.483       0.800975       0.848690
            222        279.000       1533.600       0.846077       0.848690
            223        475.247       1623.117       0.773516       0.848690
            224        411.667       1628.991       0.798268       0.848690
            225        433.753       1574.035       0.783965       0.848690
            226        260.296       1719.724       0.868539       0.848690
            227        322.169       1544.351       0.827396       0.848690
            228        253.721       1593.787       0.862668       0.848690
            229        322.429       1601.913       0.832447       0.848690
            230        307.985       1624.366       0.840616       0.848690
            231        420.432       1285.152       0.753497       0.848690
            232        380.260       1245.825       0.766150       0.848690
            233        329.961       1288.904       0.796178       0.848690
            234        288.459       1117.392       0.794815       0.848690
            235        211.450       1382.267       0.867323       0.848690
            236        370.421       1389.817       0.789562       0.848690
            237        299.600       1299.220       0.812612       0.848690
            238        227.051        875.747       0.794114       0.848690
            239        299.775       1129.684       0.790288       0.848690
            240        182.640       1866.887       0.910887       0.848690
            241        227.753       1914.486       0.893685       0.848690
            242        184.828       1763.080       0.905114       0.848690
            243        221.017       1679.133       0.883684       0.848690
            244        211.138       1758.916       0.892827       0.848690
            245        190.246       1635.345       0.895789       0.848690
            246         74.561       1720.088       0.958454       0.848690
            247        265.453       1674.346       0.863155       0.848690
            248        297.240       1886.874       0.863908       0.848690
            249        252.870       1500.413       0.855774       0.848690
            250        283.820       1794.767       0.863455       0.848690
            251        222.202       1688.413       0.883701       0.848690
            252        269.047       1571.221       0.853800       0.848690
            253        249.811       1684.025       0.870821       0.848690
            254        225.841       1769.755       0.886830       0.848690
            255        250.784       1157.950       0.821979       0.848690
            256        495.331       1324.394       0.727799       0.848690
            257        330.099       1090.591       0.767649       0.848690
            258        222.828       1181.675       0.841348       0.848690
            259        409.528       1622.786       0.798492       0.848690
            260        307.630       1460.717       0.826035       0.848690
            261        276.857       1473.746       0.841851       0.848690
            262        290.509       1690.567       0.853358       0.848690
            263        221.213       1558.163       0.875679       0.848690
            264        287.186       1612.603       0.848833       0.848690
            265        275.131       1692.252       0.860154       0.848690
            266        343.125       1696.562       0.831776       0.848690
            267        257.303       1747.683       0.871669       0.848690
            268        151.122       1623.383       0.914837       0.848690
            269        373.475       1751.922       0.824280       0.848690
            270        362.084       1692.188       0.823741       0.848690
            271        350.396       1696.190       0.828790       0.848690
            272        382.228       1759.570       0.821539       0.848690
            273        280.638       1846.664       0.868078       0.848690
            274        345.526       1773.211       0.836919       0.848690
            275        383.763       1755.933       0.820646       0.848690
            276        313.893       1743.579       0.847438       0.848690
            277        368.464       1781.000       0.828579       0.848690
            278        313.735       1738.885       0.847154       0.848690
            279        246.500       1658.850       0.870627       0.848690
            280        255.500       1677.450       0.867819       0.848690
            281        325.371       1712.348       0.840326       0.848690
            282        203.443       1687.317       0.892401       0.848690
            283        206.197       1758.350       0.895041       0.848690
            284        239.605       1898.400       0.887931       0.848690
            285        298.477       1834.936       0.860094       0.848690
            286        323.391       1718.871       0.841651       0.848690
            287        218.540       1767.089       0.889939       0.848690
            288        205.403       1805.083       0.897834       0.848690
            289        341.875       1574.437       0.821597       0.848690
            290        395.686       1434.598       0.783811       0.848690
            291        262.570       1528.145       0.853371       0.848690
            292        241.347       1427.721       0.855400       0.848690
            293        275.914       1562.357       0.849906       0.848690
            294        331.353       1527.988       0.821790       0.848690
            295        333.919       1572.847       0.824877       0.848690
            296        338.530       1746.470       0.837636       0.848690
            297        317.446       1474.125       0.822812       0.848690
            298        356.445       1582.415       0.816157       0.848690
            299        384.799       1588.082       0.804956       0.848690
            300        329.322       1294.135       0.797148       0.848690
            301        256.698       1193.400       0.822979       0.848690
            302        361.071       1249.834       0.775858       0.848690
            303        382.995       1066.716       0.735813       0.848690
            304        373.545       1239.488       0.768421       0.848690
            305        290.549       1457.051       0.833744       0.848690
            306        418.159       1278.066       0.753477       0.848690
            307        362.988       1364.165       0.789835       0.848690
            308        378.464       1045.667       0.734249       0.848690
            309        277.718       1515.635       0.845140       0.848690
            310        231.565       1634.896       0.875934       0.848690
            311        381.227       1261.935       0.767992       0.848690
            312        460.214       1331.515       0.743145       0.848690
            313        432.659       1295.046       0.749576       0.848690
            314        142.434       1721.164       0.923570       0.848690
            315        291.947       1394.140       0.826849       0.848690
            316         87.617       1290.660       0.936430       0.848690
            317         86.119       1232.436       0.934687       0.848690
            318        212.336       1171.566       0.846567       0.848690
            319        195.750       1138.039       0.853237       0.848690
            320        214.434       1087.855       0.835341       0.848690
            321        184.006       1229.850       0.869855       0.848690
            322        175.489       1276.900       0.879172       0.848690
            323        148.799       1215.482       0.890932       0.848690
            324        191.743       1045.900       0.845074       0.848690
            325        315.062       1174.315       0.788461       0.848690
            326        385.484       1135.824       0.746610       0.848690
            327        349.715       1512.098       0.812164       0.848690
            328        237.010       1204.383       0.835569       0.848690
            329        326.874       1259.974       0.794011       0.848690
            330        365.253       1262.584       0.775621       0.848690
            331        328.403       1194.100       0.784300       0.848690
            332        363.088       1206.334       0.768648       0.848690
            333        311.460       1146.900       0.786431       0.848690
            334        314.535       1190.294       0.790983       0.848690
            335        338.419       1185.534       0.777933       0.848690
            336        325.667       1256.767       0.794199       0.848690
            337        340.265       1499.492       0.815049       0.848690
            338        237.836       1475.161       0.861158       0.848690
            339        241.894       1487.750       0.860148       0.848690
            340        157.157       1590.899       0.910096       0.848690
            341        203.337       1497.003       0.880414       0.848690
            342        217.099       1455.100       0.870172       0.848690
            343        233.444       1583.227       0.871499       0.848690
            344        270.748       1594.425       0.854840       0.848690
            345        221.087       1590.900       0.877986       0.848690
            346        225.289       1513.871       0.870461       0.848690
            347        292.482       1661.745       0.850334       0.848690
            348        274.398       1759.736       0.865103       0.848690
            349        251.245       1498.433       0.856405       0.848690
            350        229.836       1474.444       0.865142       0.848690
            351        355.096       1522.735       0.810901       0.848690
            352        178.749       1268.644       0.876503       0.848690
            353        302.801       1702.978       0.849036       0.848690
            354        169.164       1306.034       0.885328       0.848690
            355        217.642       1344.492       0.860676       0.848690
            356        210.388       1082.700       0.837298       0.848690
            357        242.266       1205.650       0.832680       0.848690
            358        184.106       1278.324       0.874109       0.848690
            359        124.232       1276.434       0.911305       0.848690
            360        228.143       1238.907       0.844488       0.848690
            361        189.481       1239.253       0.867379       0.848690
            362        198.276       2153.775       0.915701       0.848690
            363        229.000       2048.600       0.899456       0.848690
            364        231.787       1760.979       0.883686       0.848690
            365        244.276       1722.925       0.875826       0.848690
            366        200.815       1807.500       0.900008       0.848690
            367        341.500       1618.850       0.825796       0.848690
            368        224.911       1833.942       0.890759       0.848690
            369        309.808       1647.428       0.841711       0.848690
            370        223.877       1963.128       0.897633       0.848690
            371        258.000       1786.751       0.873823       0.848690
            372        230.743       1535.870       0.869387       0.848690
            373        155.132       1412.592       0.901046       0.848690
            374        552.500       1637.590       0.747727       0.848690
            375        303.261       1545.684       0.835982       0.848690
            376        514.236       1503.989       0.745204       0.848690
            377        531.224       1630.940       0.754309       0.848690
            378        178.565       1771.254       0.908420       0.848690
            379        350.341       1877.596       0.842751       0.848690
            380        376.369       1894.337       0.834250       0.848690
            381        321.786       1650.863       0.836876       0.848690
            382        352.000       1814.550       0.837530       0.848690
            383        367.584       1788.786       0.829536       0.848690
            384        279.052       1748.188       0.862349       0.848690
            385        375.614       2013.655       0.842791       0.848690
            386        362.047       2086.927       0.852164       0.848690
            387         53.841        890.950       0.943012       0.848690
            388        -13.676       1205.421       1.011476       0.848690
            389        272.856        898.700       0.767099       0.848690
            390         27.320        890.950       0.970248       0.848690
            391        229.270       1433.025       0.862076       0.848690
            392        383.011       1503.733       0.796999       0.848690
            393        148.623       1306.388       0.897854       0.848690
            394        416.003       1943.898       0.823720       0.848690
            395        218.002       1561.733       0.877509       0.848690
            396        439.531       1530.961       0.776943       0.848690
            397        476.073       1693.284       0.780547       0.848690
            398        335.019       1577.992       0.824873       0.848690
            399        424.140       1559.696       0.786202       0.848690
            400        481.355       1599.533       0.768678       0.848690
            401        471.431       1710.063       0.783895       0.848690
            402        455.626       1679.242       0.786579       0.848690
            403        185.750       1424.425       0.884640       0.848690
            404        220.006       1584.005       0.878046       0.848690
            405        320.951       1519.590       0.825622       0.848690
            406        269.616       1257.482       0.823446       0.848690
            407        108.556       1806.158       0.943304       0.848690
            408        209.821       1600.637       0.884106       0.848690
            409        213.071       1689.908       0.888033       0.848690
            410        116.531       2248.242       0.950722       0.848690
            411        148.299       1728.128       0.920967       0.848690
            412        248.612       1689.335       0.871714       0.848690
            413        288.472       1828.209       0.863715       0.848690
            414        137.473       1787.117       0.928570       0.848690
            415        405.737       1648.175       0.802457       0.848690
            416        286.040       1804.900       0.863200       0.848690
            417        189.662       1762.666       0.902853       0.848690
            418        268.961       1747.349       0.866607       0.848690
            419        349.854       1681.267       0.827753       0.848690
            420        542.138       1559.200       0.742004       0.848690
            421        240.989       1753.763       0.879189       0.848690
            422        475.088       2304.290       0.829067       0.848690
            423        333.791       2053.148       0.860159       0.848690
            424        224.479       1723.286       0.884751       0.848690
            425        212.964       1478.007       0.874058       0.848690
            426        161.125       1657.637       0.911410       0.848690
            427        276.499       1867.350       0.871027       0.848690
            428        204.867       1489.263       0.879072       0.848690
            429        229.153       1437.762       0.862529       0.848690
            430        250.627       1499.413       0.856788       0.848690
            431         83.821       1406.300       0.943749       0.848690
            432        354.470       1344.792       0.791398       0.848690
            433        285.730       1430.723       0.833535       0.848690
            434        269.805       1532.775       0.850323       0.848690
            435        331.823       1325.750       0.799814       0.848690
            436        285.575       1472.364       0.837551       0.848690
            437        335.250       1489.605       0.816287       0.848690
            438        222.870       1626.650       0.879499       0.848690
            439        271.375       1401.786       0.837807       0.848690
            440        271.053       1564.150       0.852303       0.848690
            441        298.442       1522.850       0.836137       0.848690
            442        305.641       1425.685       0.823464       0.848690
            443        195.139       1758.325       0.900106       0.848690
            444        272.939       1637.069       0.857101       0.848690
            445        238.036       1183.146       0.832509       0.848690
            446        363.649       1016.183       0.736454       0.848690
            447        249.038       1421.094       0.850887       0.848690
            448        214.988       1553.712       0.878449       0.848690
            449        270.166       1518.554       0.848961       0.848690
            450        264.494        651.805       0.711345       0.727468
            451        112.663        880.777       0.886593       0.727468
            452        408.515        644.567       0.612077       0.727468
            453        256.289        651.750       0.717755       0.727468
            454        246.108       1182.247       0.827698       0.848690
            455        225.749       1089.353       0.828341       0.848690
            456        343.627       1638.611       0.826647       0.848690
            457         94.164       1687.111       0.947137       0.848690
            458        150.362       1597.950       0.913996       0.848690
            459        351.980       1496.022       0.809535       0.848690
            460        313.558       1543.952       0.831195       0.848690
            461        347.771       1477.734       0.809493       0.848690
            462        352.000       1494.804       0.809401       0.848690
            463        382.167       1473.536       0.794058       0.848690
            464        323.494       1639.875       0.835235       0.848690
            465        533.535       1404.997       0.724774       0.727468
            466        431.983       1509.940       0.777549       0.727468
            467        389.032       1528.480       0.797116       0.727468
            468        797.006       1574.150       0.663874       0.727468
            469        360.872       1351.790       0.789292       0.727468
            470        514.681       1375.892       0.727765       0.727468
            471        329.909       1377.200       0.806744       0.727468
            472        494.769       1645.366       0.768814       0.727468
            473        474.123       1646.051       0.776375       0.727468
            474        398.763       1341.986       0.770924       0.727468
            475        520.540        875.534       0.627140       0.727468
            476        342.887       1416.401       0.805099       0.727468
            477        366.709       1503.799       0.803952       0.727468
            478        403.959       1007.120       0.713724       0.727468
            479        389.023       1358.091       0.777334       0.727468
            480        252.130       1726.857       0.872596       0.848690
            481        248.346       1719.436       0.873794       0.848690
            482        293.500       1755.150       0.856735       0.848690
            483        340.448       1671.106       0.830754       0.848690
            484        243.775       1561.852       0.864992       0.848690
            485        260.335       1722.644       0.868715       0.848690
            486        122.961       1547.841       0.926406       0.848690
            487        304.630       1840.744       0.858006       0.848690
            488        233.755       1720.221       0.880369       0.848690
            489        410.077       1501.049       0.785426       0.848690
            490        293.674       1719.648       0.854135       0.848690
            491        414.349       1516.088       0.785360       0.848690
            492        460.171       1372.990       0.748974       0.848690
            493        253.958       1435.170       0.849651       0.848690
            494        433.400       1442.229       0.768931       0.848690
            495        493.482       1533.400       0.756531       0.848690
            496        375.074       1515.450       0.801603       0.848690
            497        626.935        693.004       0.525027       0.428157
            498        674.694        484.900       0.418164       0.428157
            499        724.847        566.257       0.438583       0.428157
            500        734.292        579.325       0.441015       0.428157
            501        690.944        484.900       0.412385       0.428157
            502        731.655        944.174       0.563407       0.428157
            503        723.547        554.180       0.433724       0.428157
            504        630.350        647.015       0.506523       0.428157
            505        715.048        333.925       0.318335       0.428157
            506        728.865        600.366       0.451664       0.428157
            507        764.421        572.318       0.428145       0.428157
            508        695.933        607.750       0.466179       0.428157
            509        734.276        579.115       0.440931       0.428157
            510        544.496        508.934       0.483121       0.524848
            511        532.358        627.725       0.541104       0.524848
            512        609.245        897.871       0.595755       0.524848
            513        629.912        880.660       0.582998       0.524848
            514        699.667        915.367       0.566779       0.524848
            515        706.905        844.799       0.544433       0.524848
            516        634.040        937.702       0.596601       0.524848
            517        702.999       1192.197       0.629063       0.524848
            518        684.707       1076.050       0.611129       0.524848
            519        565.794        770.305       0.576533       0.524848
            520        574.924        858.921       0.599033       0.524848
            521        734.352        731.138       0.498904       0.524848
            522        671.808        861.473       0.561849       0.524848
            523        677.276        875.550       0.563843       0.524848
            524        565.187        902.016       0.614786       0.524848
            525        603.239        839.734       0.581947       0.524848
            526        622.183        729.438       0.539676       0.524848
            527        554.655        801.128       0.590897       0.524848
            528        603.001        837.704       0.581454       0.524848
            529        676.748        692.139       0.505622       0.524848
            530        624.250        567.600       0.476235       0.524848
            531        727.862        644.570       0.469655       0.524848
            532        659.366        697.261       0.513967       0.524848
            533        620.532        628.884       0.503342       0.524848
            534        681.999        689.959       0.502901       0.524848
            535        823.399        611.868       0.426310       0.428157
            536        789.278        650.776       0.451911       0.428157
            537        859.569        699.625       0.448710       0.428157
            538        989.331        694.763       0.412544       0.428157
            539        798.301        662.636       0.453569       0.428157
            540        733.037        461.163       0.386169       0.428157
            541        782.700        638.175       0.449142       0.428157
            542        808.575        820.349       0.503614       0.428157
            543        820.795        572.000       0.410685       0.428157
            544        734.630        615.637       0.455937       0.428157
            545        750.892        812.141       0.519593       0.428157
            546        899.589        880.657       0.494683       0.428157
            547        925.665        816.462       0.468658       0.428157
            548        821.814        852.606       0.509195       0.428157
            549       1003.459        760.050       0.430987       0.428157
            550       1088.295        813.700       0.427814       0.428157
            551       1214.817        701.550       0.366083       0.428157
            552        834.591        841.400       0.502032       0.524848
            553        860.709        901.412       0.511550       0.524848
            554        881.565        907.612       0.507279       0.524848
            555        910.493        912.296       0.500494       0.524848
            556        732.430        868.747       0.542568       0.524848
            557        946.865        923.982       0.493884       0.524848
            558        756.832        966.584       0.560854       0.524848
            559        954.179        954.489       0.500081       0.524848
            560        928.650        889.825       0.489325       0.524848
            561        910.062        864.734       0.487230       0.524848
            562        970.338        957.140       0.496576       0.524848
            563        749.753        897.666       0.544892       0.524848
            564        907.928        985.241       0.520419       0.524848
            565        870.374        849.875       0.494042       0.524848
            566        614.725        582.650       0.486606       0.524848
            567        756.506        815.757       0.518843       0.524848
            568        681.139        833.795       0.550384       0.524848
            569        629.035        800.702       0.560035       0.524848
            570        968.307        828.356       0.461052       0.524848
            571        695.848       1283.511       0.648448       0.524848
            572        728.612        679.118       0.482421       0.524848
            573        851.387        876.457       0.507255       0.524848
            574        528.076        739.374       0.583355       0.524848
            575        440.647        382.050       0.464388       0.524848
            576        454.651        755.671       0.624355       0.727468
            577        407.408        683.271       0.626464       0.727468
            578        205.500        766.697       0.788623       0.727468
            579        401.235        828.700       0.673776       0.727468
            580        409.708        660.850       0.617295       0.727468
            581        475.239        641.475       0.574431       0.727468
            582       1195.898        689.256       0.365623       0.428157
            583       1156.990        534.800       0.316115       0.428157
            584        982.398        711.474       0.420028       0.428157
            585       1203.352        586.335       0.327619       0.428157
            586       1196.753        598.248       0.333286       0.428157
            587        773.737        695.538       0.473389       0.428157
            588        891.357       1047.650       0.540302       0.428157
            589        833.188        717.945       0.462852       0.428157
            590        922.918        732.712       0.442558       0.428157
            591        873.278        726.156       0.454008       0.428157
            592        654.625        695.125       0.515003       0.524848
            593        604.476        761.510       0.557480       0.524848
            594        596.870        673.993       0.530343       0.524848
            595        528.500        737.050       0.582395       0.524848
            596        462.306        696.233       0.600958       0.524848
            597        592.684        746.567       0.557451       0.524848
            598        660.451        731.340       0.525467       0.524848
            599        803.255        917.801       0.533278       0.524848
            600        699.967        725.567       0.508979       0.524848
            601        684.065        704.833       0.507477       0.524848
            602        660.940        766.862       0.537093       0.524848
            603        857.500        899.669       0.511999       0.524848
            604        695.661        665.390       0.488880       0.524848
            605        776.249        635.773       0.450257       0.524848
            606        658.131        798.196       0.548089       0.524848
            607        717.987        690.588       0.490274       0.524848
            608        726.375        758.262       0.510739       0.524848
            609        726.908        686.712       0.485783       0.524848
            610        693.777        769.541       0.525888       0.524848
            611        654.153        726.382       0.526160       0.524848
            612        700.082        598.708       0.460974       0.524848
            613        667.510        876.451       0.567664       0.524848
            614        705.337        835.550       0.542253       0.524848
            615        703.211        722.664       0.506822       0.524848
            616        756.635        595.300       0.440332       0.524848
            617        694.230        907.100       0.566467       0.524848
            618        645.700        815.483       0.558098       0.524848
            619        730.529        810.450       0.525932       0.524848
            620        789.353        786.150       0.498983       0.524848
            621        644.646        849.275       0.568487       0.524848
            622        725.146       1142.516       0.611736       0.524848
            623        733.886        875.135       0.543893       0.524848
            624        709.654        397.900       0.359260       0.428157
            625        582.537        317.470       0.352742       0.428157
            626        651.772        498.433       0.433343       0.428157
            627        713.730        327.826       0.314747       0.428157
            628        639.988        480.828       0.428998       0.428157
            629        696.209        474.054       0.405083       0.428157
            630        648.242        611.850       0.485560       0.428157
            631        566.982        496.955       0.467091       0.428157
            632        705.030        460.689       0.395197       0.428157
            633        659.493        473.860       0.418105       0.428157
            634        702.120        498.881       0.415388       0.428157
            635        611.992        801.700       0.567097       0.524848
            636        588.487        926.499       0.611556       0.524848
            637        752.303        711.887       0.486199       0.524848
            638        797.202        985.087       0.552709       0.524848
            639        695.978        913.554       0.567590       0.524848
            640        632.443        695.516       0.523748       0.524848
            641        795.545        400.291       0.334738       0.428157
            642        559.804        249.820       0.308563       0.428157
            643        823.065        867.926       0.513265       0.524848
            644        785.625        811.202       0.508009       0.524848
            645        943.670        881.811       0.483057       0.524848
            646        660.772        862.036       0.566083       0.524848
            647        770.793        739.728       0.489717       0.524848
            648        813.577        681.334       0.455769       0.524848
            649        947.358        826.082       0.465808       0.524848
            650        607.271        621.140       0.505645       0.524848
            651        691.094        600.460       0.464913       0.524848
            652        710.568        775.647       0.521894       0.524848
            653        760.091        789.258       0.509412       0.524848
            654        709.813        778.722       0.523147       0.524848
            655       1004.378        757.994       0.430099       0.428157
            656        872.885        712.841       0.449536       0.428157
            657        991.343        511.436       0.340327       0.428157
            658       1220.500        348.950       0.222339       0.428157
            659        825.619        770.683       0.482793       0.428157
            660        812.195        919.450       0.530969       0.428157
            661        850.043        761.717       0.472599       0.428157
            662        807.231        785.925       0.493313       0.428157
            663        912.410        723.875       0.442389       0.428157
            664        830.621        661.677       0.443394       0.428157
            665        901.401        846.600       0.484325       0.428157
            666        854.828        655.750       0.434105       0.428157
            667        612.193        631.805       0.507883       0.524848
            668        616.871        661.386       0.517412       0.524848
            669        558.252        659.850       0.541703       0.524848
            670        546.874        443.240       0.447666       0.428157
            671        629.689        512.946       0.448915       0.428157
            672        679.614        448.519       0.397577       0.428157
            673        735.965        820.227       0.527073       0.524848
            674        775.454        738.701       0.487863       0.524848
            675        734.045        752.154       0.506092       0.524848
            676        740.702        824.580       0.526793       0.524848
            677        749.750        693.525       0.480522       0.524848
            678        661.158        694.806       0.512407       0.524848
            679        796.721        868.645       0.521594       0.524848
            680        762.674        605.741       0.442659       0.428157
            681        760.648        776.831       0.505263       0.428157
            682        869.816        781.847       0.473370       0.428157
            683        770.947        464.699       0.376078       0.428157
            684        780.994        472.942       0.377166       0.428157
            685        803.201        799.221       0.498758       0.524848
            686        572.374        679.263       0.542699       0.524848
            687        702.600        695.183       0.497347       0.524848
            688        589.675        655.775       0.526537       0.524848
            689        623.499        717.150       0.534927       0.524848
            690        454.593        782.035       0.632393       0.524848
            691        664.804        738.075       0.526115       0.524848
            692        587.867        500.889       0.460056       0.428157
            693        800.748        489.350       0.379312       0.428157
            694        653.014        515.587       0.441200       0.428157
            695        608.225        618.500       0.504188       0.428157
            696        566.789        495.374       0.466383       0.428157
            697        643.068        456.475       0.415149       0.428157
            698        424.538        484.490       0.532976       0.524848
            699        610.466        966.850       0.612972       0.524848
            700        848.750       1018.870       0.545545       0.524848
            701        842.709       1069.935       0.559401       0.524848
            702        751.908       1088.466       0.591437       0.524848
            703        695.408        887.717       0.560737       0.524848
            704        705.027        914.107       0.564565       0.524848
            705        872.324       1014.173       0.537596       0.524848
            706        722.498        724.900       0.500830       0.524848
            707        607.897        721.118       0.542596       0.524848
            708        772.428        969.530       0.556575       0.524848
            709        765.312        932.637       0.549273       0.524848
            710        671.750        887.437       0.569166       0.524848
            711        642.628        963.665       0.599931       0.524848
            712        835.523        910.714       0.521529       0.524848
            713        712.605        334.952       0.319746       0.428157
            714        779.638        747.248       0.489393       0.428157
            715        829.043        638.175       0.434956       0.428157
            716        830.557        648.464       0.438441       0.428157
            717        851.655        684.775       0.445692       0.428157
            718        803.514        672.566       0.455643       0.428157
            719        900.335        659.244       0.422706       0.428157
            720        825.013        733.473       0.470632       0.428157
            721       1016.163        398.371       0.281627       0.428157
            722        878.252        639.324       0.421280       0.428157
            723        797.379        508.767       0.389518       0.428157
            724        686.004        399.530       0.368049       0.428157
            725        962.464        791.567       0.451284       0.428157
            726        852.790        720.777       0.458053       0.428157
            727        587.416        639.382       0.521180       0.524848
            728        703.641        814.652       0.536558       0.524848
            729        658.811        799.052       0.548098       0.524848
            730        664.665        872.552       0.567618       0.524848
            731        730.820        763.023       0.510778       0.524848
            732        738.495        803.013       0.520927       0.524848
            733        693.179        815.540       0.540551       0.524848
            734        664.856        790.752       0.543245       0.524848
            735        663.071        473.660       0.416686       0.428157
            736        728.333        494.046       0.404168       0.428157
            737        723.019        436.941       0.376686       0.428157
            738        688.256        505.244       0.423330       0.428157
            739        691.472        494.475       0.416945       0.428157
            740        604.949        524.866       0.464559       0.428157
            741        681.032        469.018       0.407824       0.428157
            742        714.506        354.933       0.331887       0.428157
            743        722.876        469.251       0.393625       0.428157
            744        635.107        641.510       0.502508       0.524848
            745        608.950        707.087       0.537285       0.524848
            746        650.948        858.600       0.568780       0.524848
            747        734.628        701.712       0.488542       0.524848
            748        604.740        748.129       0.552994       0.524848
            749        674.200        670.610       0.498665       0.524848
            750        781.252        718.350       0.479027       0.524848
            751        787.901        747.837       0.486956       0.524848
            752        763.104        768.059       0.501618       0.524848
            753        766.600        702.140       0.478056       0.524848
            754        800.287        763.025       0.488082       0.524848
            755        913.470        760.617       0.454347       0.524848
            756        718.978        750.389       0.510689       0.524848
            757        825.707        781.983       0.486401       0.524848
            758        803.934        717.959       0.471754       0.524848
            759        794.549        696.509       0.467124       0.524848
            760        943.587        778.377       0.452028       0.524848
            761        840.547        769.826       0.478042       0.524848
            762        772.921        736.451       0.487919       0.524848
            763        613.999        624.263       0.504145       0.524848
            764        607.491        585.625       0.490837       0.524848
            765        625.577        636.805       0.504447       0.524848
            766        606.910        569.741       0.484206       0.524848
            767        586.001        630.990       0.518484       0.524848
            768        599.376        741.437       0.552976       0.524848
            769        556.656        720.350       0.564093       0.524848
            770        607.678        647.557       0.515885       0.524848
            771        608.548        614.510       0.502437       0.524848
            772        651.329        720.339       0.525155       0.524848
            773        757.742         92.072       0.108344       0.158452
            774       1060.208        -27.904      -0.027031       0.158452
            775       1091.765       -109.119      -0.111046       0.158452
            776        908.544        -53.165      -0.062154       0.158452
            777       1081.601       -121.965      -0.127095       0.158452
            778       1061.911        -81.650      -0.083294       0.158452
            779        967.409        366.967       0.275010       0.158452
            780       1123.669        327.525       0.225693       0.158452
            781       1019.502        340.999       0.250642       0.158452
            782       1009.109        252.558       0.200178       0.158452
            783       1077.223        188.667       0.149039       0.158452
            784        999.524        648.814       0.393617       0.158452
            785       1050.754        610.050       0.367322       0.158452
            786       1119.287        584.596       0.343096       0.158452
            787       1097.432        471.913       0.300707       0.158452
            788        937.885        180.800       0.161618       0.158452
            789       1114.575        397.448       0.262858       0.158452
            790        907.425        325.676       0.264111       0.158452
            791        965.236        258.964       0.211537       0.158452
            792        996.145        417.689       0.295430       0.158452
            793       1113.621        350.857       0.239578       0.158452
            794       1018.006        412.054       0.288138       0.158452
            795       1088.024        378.248       0.257966       0.158452
            796       1123.949        189.785       0.144462       0.158452
            797       1025.328        199.001       0.162539       0.158452
            798       1182.965        267.929       0.184665       0.158452
            799       1325.701        325.673       0.197214       0.158452
            800        935.715         99.899       0.096464       0.158452
            801       1074.693        223.576       0.172211       0.158452
            802        931.724        196.998       0.174532       0.158452
            803       1090.545        194.668       0.151468       0.158452
            804        931.896        280.799       0.231550       0.158452
            805        986.362        330.559       0.251009       0.158452
            806        914.942        164.550       0.152433       0.158452
            807        985.104        145.183       0.128448       0.158452
            808        956.595        197.150       0.170878       0.158452
            809        966.841        211.037       0.179167       0.158452
            810       1009.045        184.070       0.154277       0.158452
            811        999.054        108.200       0.097719       0.158452
            812        999.488        102.117       0.092698       0.158452
            813        955.982        339.234       0.261913       0.158452
            814       1015.281        261.777       0.204984       0.158452
            815        939.075        120.925       0.114080       0.158452
            816        902.625        135.488       0.130513       0.158452
            817        999.598         65.030       0.061082       0.158452
            818        956.911         -2.481      -0.002599       0.158452
            819        856.323         62.639       0.068162       0.158452
            820       1010.715         69.581       0.064409       0.158452
            821        779.163         88.633       0.102136       0.158452
            822        692.452         48.033       0.064868       0.158452
            823        790.923         81.776       0.093705       0.158452
            824        776.005        341.422       0.305543       0.158452
            825        694.948       -125.549      -0.220493       0.158452
            826       1082.488        -73.695      -0.073052       0.158452
            827        833.359         85.451       0.093002       0.158452
            828        838.465        -78.721      -0.103615       0.158452
            829       1099.788        251.538       0.186142       0.158452
            830       1107.990        317.257       0.222598       0.158452
            831       1077.989        230.367       0.176073       0.158452
            832        983.506        339.350       0.256528       0.158452
            833       1055.763        299.147       0.220787       0.158452
            834       1096.162        341.252       0.237407       0.158452
            835       1202.402        319.270       0.209815       0.158452
            836       1124.801        204.347       0.153743       0.158452
            837       1078.881        230.914       0.176298       0.158452
            838       1199.776        138.175       0.103273       0.158452
            839       1303.664         43.898       0.032576       0.158452
            840       1271.000        206.605       0.139824       0.158452
            841       1222.583        200.150       0.140680       0.158452
            842       1289.691        224.592       0.148316       0.158452
            843        799.623         83.828       0.094887       0.158452
            844       1124.246         87.875       0.072497       0.158452
            845       1052.897        -37.550      -0.036982       0.158452
            846       1146.000        104.153       0.083312       0.158452
            847       1042.451         64.689       0.058429       0.158452
            848        935.746        207.708       0.181650       0.158452
            849        916.264        139.774       0.132357       0.158452
            850        986.946         92.687       0.085851       0.158452
            851       1009.573         65.850       0.061232       0.158452
            852        609.319        236.804       0.279869       0.158452
            853       1004.619        105.672       0.095175       0.158452
            854        987.766        142.914       0.126396       0.158452
            855        991.672        271.238       0.214772       0.158452
            856        977.805        240.654       0.197507       0.158452
            857       1024.366        208.165       0.168892       0.158452
            858       1043.765        359.450       0.256162       0.158452
            859       1008.024        276.392       0.215189       0.158452
            860       1030.194        263.525       0.203696       0.158452
            861       1035.499        288.038       0.217627       0.158452
            862       1017.221        285.146       0.218944       0.158452
            863       1174.393        176.217       0.130472       0.158452
            864       1084.047        353.530       0.245921       0.158452
            865       1163.291        295.500       0.202565       0.158452
            866       1072.237        181.478       0.144752       0.158452
            867       1137.078        293.712       0.205280       0.158452
            868       1021.626        291.977       0.222272       0.158452
            869       1162.414        221.652       0.160146       0.158452
            870       1179.387        308.506       0.207344       0.158452
            871       1118.989        196.708       0.149508       0.158452
            872       1250.607         42.035       0.032519       0.158452
            873       1282.986        166.689       0.114984       0.158452
            874       1247.377        299.413       0.193571       0.158452
            875       1270.624        181.673       0.125093       0.158452
            876       1356.333        272.367       0.167229       0.158452
            877       1229.919        291.522       0.191609       0.158452
            878       1305.165        457.762       0.259660       0.158452
            879       1173.432        316.127       0.212229       0.158452
            880       1126.051        294.750       0.207453       0.158452
            881       1152.303        227.700       0.165000       0.158452
            882       1144.987        301.654       0.208521       0.158452
            883       1202.257        311.703       0.205886       0.158452
            884       1258.916        274.364       0.178939       0.158452
            885       1329.500        254.571       0.160707       0.158452
            886       1222.277        275.176       0.183763       0.158452
            887       1068.996        238.617       0.182483       0.158452
            888       1174.759        158.000       0.118551       0.158452
            889       1088.146        264.278       0.195411       0.158452
            890       1168.675        107.950       0.084559       0.158452
            891       1161.091        211.925       0.154350       0.158452
            892       1135.424        254.312       0.182993       0.158452
            893       1168.501        218.376       0.157459       0.158452
            894        749.516        211.757       0.220288       0.158452
            895        882.614        246.750       0.218486       0.158452
            896        744.532        -13.991      -0.019151       0.158452
            897        764.226        248.069       0.245056       0.158452
            898        879.567        299.380       0.253938       0.158452
            899        920.928        264.441       0.223088       0.158452
            900        918.874        380.880       0.293040       0.158452
