# Supplementary material for: The role of auxiliary domains in modulating CHD4 activity suggests mechanistic commonality between enzyme families
Source: Nat Commun. 2022 Dec 6;13:7524. doi: 10.1038/s41467-022-35002-0 (PMC9726900; doi:10.1038/s41467-022-35002-0)
Supplement: Supplementary file 6 — source data [file 41467_2022_35002_MOESM6_ESM.zip › smFRET_Source_data/figure_7A/A/CHD4(1-1230) 10uM ATP 200ms/5_PATH.dat]

              1        295.703       1235.558       0.806889       0.793453
              2        326.709       1189.500       0.784522       0.793453
              3        330.132       1266.701       0.793258       0.793453
              4        274.213       1145.050       0.806792       0.793453
              5        321.307       1192.610       0.787765       0.793453
              6        395.000       1144.000       0.743340       0.793453
              7        238.153       1160.877       0.829773       0.793453
              8        315.585       1226.982       0.795416       0.793453
              9        177.104       1436.158       0.890220       0.861590
             10        198.381       1445.216       0.879301       0.861590
             11        229.118       1164.800       0.835630       0.861590
             12        172.275       1445.486       0.893510       0.861590
             13        127.035       1564.763       0.924911       0.861590
             14        239.321       1523.123       0.864211       0.861590
             15        271.588       1544.417       0.850448       0.861590
             16        131.215       1333.500       0.910416       0.861590
             17        147.805       1356.791       0.901765       0.861590
             18        244.498       1674.710       0.872605       0.861590
             19        228.109       1699.124       0.881639       0.861590
             20        236.377       1521.949       0.865567       0.861590
             21        244.600       1674.931       0.872573       0.861590
             22        234.081       1310.413       0.848441       0.861590
             23        364.605       1395.764       0.792882       0.793453
             24        371.253       1376.181       0.787544       0.793453
             25        389.401       1423.314       0.785183       0.793453
             26        297.799       1352.657       0.819566       0.793453
             27        302.376       1304.907       0.811871       0.793453
             28        366.231       1269.219       0.776067       0.793453
             29        360.624       1395.496       0.794647       0.793453
             30        132.630       1422.825       0.914733       0.861590
             31        306.544       1305.870       0.809885       0.861590
             32        191.632       1352.274       0.875878       0.861590
             33        309.308       1446.312       0.823819       0.861590
             34        241.071       1421.619       0.855011       0.861590
             35        142.750       1517.475       0.914018       0.861590
             36        201.366       1376.293       0.872364       0.861590
             37         96.917       1391.353       0.934880       0.861590
             38        161.137       1629.000       0.909986       0.861590
             39        117.202       1818.618       0.939456       0.861590
             40         94.002       1575.102       0.943681       0.861590
             41        -33.145       1682.897       1.020091       0.861590
             42        297.479        894.300       0.750391       0.861590
             43        212.380       1164.110       0.845709       0.861590
             44        231.259       1112.150       0.827856       0.861590
             45        222.288       1159.903       0.839177       0.861590
             46        520.106       1189.588       0.695790       0.712317
             47        547.117       1121.233       0.672061       0.712317
             48        527.917       1210.312       0.696290       0.712317
             49        558.500       1204.650       0.683237       0.712317
             50        588.500       1289.096       0.686567       0.712317
             51        575.295       1134.383       0.663507       0.712317
             52        268.122       1471.483       0.845872       0.793453
             53        315.171       1296.388       0.804431       0.793453
             54        228.822       1424.748       0.861619       0.793453
             55        387.221       1330.300       0.774547       0.793453
             56        296.002       1331.401       0.818114       0.793453
             57        266.608       1409.706       0.840956       0.793453
             58        376.039       1635.627       0.813071       0.793453
             59        413.515       1613.425       0.795991       0.793453
             60        401.049       1553.050       0.794765       0.793453
             61        375.000       1634.500       0.813386       0.793453
             62        350.299       1566.951       0.817291       0.793453
             63        515.194       1768.010       0.774355       0.793453
             64        336.051       1576.479       0.824290       0.793453
             65        395.608       1574.228       0.799167       0.793453
             66        461.907       1348.910       0.744918       0.712317
             67        507.926       1175.947       0.698358       0.712317
             68        465.847       1130.950       0.708262       0.712317
             69        598.429       1189.795       0.665350       0.712317
             70        544.501       1176.360       0.683588       0.712317
             71        478.171       1132.346       0.703095       0.712317
             72        357.834       1435.565       0.800472       0.793453
             73        460.064       1252.914       0.731424       0.793453
             74        306.208       1311.023       0.810659       0.793453
             75        342.974       1429.791       0.806531       0.793453
             76        320.733       1359.552       0.809120       0.793453
             77        289.126       1418.257       0.830661       0.793453
             78        480.793       1284.949       0.727711       0.793453
             79        364.346       1324.391       0.784249       0.793453
             80        366.188       1334.900       0.784733       0.793453
             81        181.737       1316.644       0.878711       0.793453
             82        361.242       1253.560       0.776293       0.793453
             83        299.474       1204.955       0.800939       0.793453
             84        296.091       1100.175       0.787941       0.793453
             85        266.423       1236.117       0.822685       0.793453
             86        291.212       1121.416       0.793851       0.793453
             87        200.695       1251.116       0.861762       0.793453
             88        285.032       1204.978       0.808705       0.793453
             89        662.283       1043.850       0.611822       0.712317
             90        419.166        832.986       0.665244       0.712317
             91        404.496       1113.391       0.733514       0.712317
             92        273.574       1229.290       0.817965       0.861590
             93        132.089       1442.747       0.916125       0.861590
             94        405.708       1779.155       0.814310       0.861590
             95        326.210       1585.003       0.829318       0.861590
             96        521.658       1284.106       0.711115       0.712317
             97        470.866        956.523       0.670121       0.712317
             98        433.631       1070.030       0.711617       0.712317
             99        439.925       1036.047       0.701942       0.712317
            100        473.683        958.586       0.669278       0.712317
            101        462.690        691.580       0.599149       0.712317
            102        386.481       1069.284       0.734517       0.712317
            103        495.225       1203.153       0.708413       0.712317
            104        447.469       1320.672       0.746927       0.712317
            105        464.458       1079.808       0.699237       0.712317
            106        584.994       1512.002       0.721032       0.712317
            107        492.659       1310.078       0.726716       0.712317
            108        585.540       1456.599       0.713271       0.712317
            109        495.914       1225.299       0.711881       0.712317
            110        458.519       1332.717       0.744021       0.712317
            111        511.679       1217.850       0.704151       0.712317
            112        601.217       1352.844       0.692324       0.712317
            113        483.563       1478.398       0.753531       0.712317
            114        403.663       1461.588       0.783588       0.712317
            115        585.667       1456.219       0.713174       0.712317
            116        504.629       1504.061       0.748777       0.712317
            117        508.969       1215.115       0.704789       0.712317
            118        283.576        961.445       0.772232       0.712317
            119        392.757       1022.200       0.722425       0.712317
            120        468.479       1685.775       0.782533       0.712317
            121        623.733       1910.306       0.753858       0.712317
            122        736.482       2055.349       0.736201       0.712317
            123        586.243       2103.388       0.782036       0.712317
            124        757.841       2252.163       0.748226       0.712317
            125        689.280       1907.350       0.734548       0.712317
            126        740.999       1279.400       0.633241       0.712317
            127        604.464       1136.546       0.652809       0.712317
            128        690.998       1229.329       0.640167       0.712317
            129        690.477       1288.390       0.651075       0.712317
            130        498.322       1105.202       0.689233       0.712317
            131        417.737       1097.653       0.724337       0.712317
            132        371.394        962.525       0.721577       0.712317
            133        616.728       1066.436       0.633590       0.712317
            134        436.802       1003.302       0.696687       0.712317
            135        321.012       1497.972       0.823521       0.712317
            136        493.788       1054.597       0.681095       0.712317
            137        281.461       1337.737       0.826172       0.793453
            138        204.500       1091.050       0.842152       0.793453
            139        402.446       1335.577       0.768446       0.793453
            140        384.939       1398.361       0.784142       0.793453
            141        337.310       1541.543       0.820470       0.793453
            142        259.833       1496.850       0.852089       0.861590
            143        244.568       1397.921       0.851099       0.861590
            144        260.529       1598.081       0.859826       0.861590
            145        254.364       1421.003       0.848174       0.861590
            146        299.601       1542.475       0.837357       0.861590
            147        241.234       1692.636       0.875258       0.861590
            148        296.596       2243.450       0.883232       0.861590
            149        375.913       1555.078       0.805326       0.861590
            150        297.021       1297.976       0.813780       0.861590
            151        296.948       1783.647       0.857277       0.861590
            152        184.996       1833.517       0.908350       0.861590
            153        303.253       1578.535       0.838849       0.861590
            154         53.008       1981.697       0.973948       0.861590
            155         69.500       2217.050       0.969605       0.861590
            156        124.095       2053.521       0.943013       0.861590
            157         55.055       1256.915       0.958036       0.861590
            158        373.326       1334.425       0.781393       0.793453
            159        373.000       1411.200       0.790943       0.793453
            160        432.995        949.203       0.686735       0.712317
            161        325.513       1077.950       0.768064       0.712317
            162        439.472       1032.093       0.701357       0.712317
            163        432.663        949.868       0.687050       0.712317
            164        324.366       1429.168       0.815021       0.793453
            165        428.238       1866.250       0.813362       0.793453
            166        347.079       1540.782       0.816152       0.793453
            167        356.993       1780.800       0.833009       0.793453
            168        351.898       1652.564       0.824443       0.793453
            169        325.502       1346.656       0.805340       0.793453
            170        340.954       1522.079       0.816990       0.793453
            171        303.991       1433.137       0.825003       0.793453
            172        278.844       1496.350       0.842922       0.793453
            173        349.509       1500.720       0.811099       0.793453
            174        289.514       1433.099       0.831934       0.861590
            175        301.478       1697.573       0.849189       0.861590
            176        185.408       1897.500       0.910986       0.861590
            177        274.209       1766.212       0.865612       0.861590
            178        220.641       1676.899       0.883722       0.861590
            179        227.053       1723.314       0.883585       0.861590
            180        232.560       1539.306       0.868749       0.861590
            181        451.270       1510.950       0.770021       0.793453
            182        479.201       1568.221       0.765949       0.793453
            183        443.254       1659.861       0.789239       0.793453
            184        451.366       1571.950       0.776918       0.793453
            185        413.946       1527.440       0.786778       0.793453
            186        459.593       1718.025       0.788947       0.793453
            187        343.521       1683.133       0.830499       0.793453
            188        298.904       1648.592       0.846519       0.793453
            189        442.529       1601.300       0.783480       0.793453
            190        302.586       1624.233       0.842961       0.793453
            191        394.091       2001.000       0.835459       0.793453
            192        441.347       1682.797       0.792223       0.793453
            193        100.500       1816.449       0.947573       0.861590
            194        303.661       1663.048       0.845600       0.861590
            195        353.198       1630.110       0.821915       0.861590
            196        330.641       1734.087       0.839862       0.861590
            197        301.817       1596.088       0.840974       0.861590
            198        261.146       1644.520       0.862963       0.861590
            199        308.304       1614.423       0.839653       0.861590
            200        310.046       1694.894       0.845359       0.861590
            201        204.833       1377.570       0.870556       0.861590
            202        281.531       1464.686       0.838777       0.861590
            203        326.840       1491.004       0.820205       0.861590
            204        344.629       1436.550       0.806516       0.861590
            205        235.036       1287.147       0.845593       0.861590
            206        344.292       1569.715       0.820120       0.861590
            207        229.882       1603.483       0.874612       0.861590
            208        356.284       1475.029       0.805449       0.861590
            209        164.821       1462.882       0.898740       0.861590
            210        248.394       1528.151       0.860182       0.861590
            211        233.611       1463.392       0.862339       0.861590
            212        160.500       1463.950       0.901197       0.861590
            213        309.539       1454.238       0.824502       0.793453
            214        366.473       1289.850       0.778743       0.793453
            215        277.096       1227.147       0.815791       0.793453
            216        130.502        982.958       0.882796       0.793453
            217        367.988       1445.069       0.797035       0.793453
            218        395.928       1394.549       0.778870       0.793453
            219        536.887       1250.978       0.699705       0.712317
            220        483.250       1343.609       0.735475       0.712317
            221        389.283       1629.865       0.807204       0.712317
            222        505.170       1342.461       0.726585       0.712317
            223        505.102       1459.074       0.742843       0.712317
            224        422.368       1421.215       0.770898       0.712317
            225        482.816       1421.950       0.746522       0.712317
            226        496.234       1402.150       0.738602       0.712317
            227        540.619       1283.875       0.703688       0.712317
            228        220.847       1209.009       0.845546       0.793453
            229        360.614       1141.944       0.760000       0.793453
            230        379.603       1236.885       0.765168       0.793453
            231        276.277       1402.903       0.835469       0.793453
            232        276.672       1182.100       0.810339       0.793453
            233        339.500       1145.800       0.771426       0.793453
            234        361.505       1131.750       0.757908       0.793453
            235        318.164       1137.475       0.781426       0.793453
            236        307.387       1220.107       0.798764       0.793453
            237        277.577       1389.166       0.833461       0.861590
            238        245.418       1587.749       0.866124       0.861590
            239        347.069       1501.602       0.812260       0.861590
            240        238.999       1567.432       0.867696       0.861590
            241        137.500       1587.750       0.920301       0.861590
            242        402.120       1392.466       0.775926       0.793453
            243        411.822       1520.150       0.786839       0.793453
            244        361.200       1464.503       0.802158       0.793453
            245        429.295       1380.750       0.762826       0.793453
            246        295.779       1378.437       0.823333       0.793453
            247        217.027       1225.045       0.849504       0.793453
            248        363.047       1283.722       0.779540       0.793453
            249        413.299       1301.640       0.759001       0.793453
            250        432.141       1336.270       0.755633       0.793453
            251        473.179       1233.700       0.722781       0.793453
            252        326.527       1548.014       0.825810       0.793453
            253        400.938       1562.117       0.795758       0.793453
            254        528.003       1591.200       0.750848       0.793453
            255        384.071       1480.021       0.793963       0.793453
            256        342.620       1492.082       0.813256       0.793453
            257        728.970       1683.099       0.697782       0.712317
            258        714.046       1529.303       0.681705       0.712317
            259        629.358       1555.712       0.711974       0.712317
            260        802.153       1441.735       0.642517       0.712317
            261        758.450       1186.646       0.610071       0.712317
            262        464.385       1065.578       0.696473       0.712317
            263        428.700       1001.671       0.700287       0.712317
            264        461.822       1103.981       0.705057       0.712317
            265        484.588        936.951       0.659110       0.712317
            266        440.382        982.763       0.690557       0.712317
            267        443.004       1123.795       0.717256       0.712317
            268        590.455       1268.297       0.682338       0.712317
            269        500.500       1172.998       0.700926       0.712317
            270        485.535       1165.924       0.705996       0.712317
            271        475.180       1364.667       0.741728       0.712317
            272        482.625       1564.900       0.764289       0.712317
            273        537.052       1326.953       0.711883       0.712317
            274        497.004       1321.050       0.726629       0.712317
            275        545.247       1373.692       0.715860       0.712317
            276        611.000       1406.066       0.697085       0.712317
            277        503.697       1203.610       0.704976       0.712317
            278        702.635       1063.762       0.602222       0.712317
            279        621.837       1155.248       0.650080       0.712317
            280        486.693       1566.216       0.762925       0.793453
            281        413.665       1612.150       0.795803       0.793453
            282        449.702       1510.663       0.770603       0.793453
            283        266.777       1520.100       0.850702       0.793453
            284        596.647       1492.114       0.714353       0.793453
            285        444.064       1421.592       0.761980       0.793453
            286        301.912       1864.695       0.860652       0.793453
            287        442.141       1495.059       0.771763       0.793453
            288        503.186       1605.679       0.761395       0.793453
            289        432.875       1733.757       0.800208       0.793453
            290        384.022       1280.227       0.769252       0.793453
            291        337.000       1061.800       0.759079       0.793453
            292        482.690       1462.317       0.751831       0.793453
            293        356.181       1498.397       0.807945       0.793453
            294        375.412       1357.901       0.783414       0.793453
            295        626.358       1379.304       0.687705       0.712317
            296        683.060       1297.803       0.655170       0.712317
            297        620.203       1249.508       0.668289       0.712317
            298        532.500       1152.750       0.684023       0.712317
            299        607.363       1292.338       0.680285       0.712317
            300        651.685       1207.992       0.649571       0.712317
            301        445.563       1231.123       0.734260       0.712317
            302        535.283       1290.274       0.706784       0.712317
            303        486.910       1292.483       0.726362       0.712317
            304        510.089       1380.911       0.730254       0.712317
            305        486.294       1243.113       0.718809       0.712317
            306        427.541       1314.480       0.754572       0.712317
            307        509.672       1477.316       0.743495       0.712317
            308        529.878       1411.363       0.727042       0.712317
            309        439.863       1345.600       0.753642       0.712317
            310        453.299       1056.950       0.699851       0.712317
            311        493.817       1227.883       0.713181       0.712317
            312        524.502       1397.624       0.727124       0.712317
            313        271.805       1352.182       0.832631       0.793453
            314        529.314       1332.000       0.715624       0.793453
            315        478.416       1332.413       0.735803       0.793453
            316        377.341       1414.729       0.789438       0.793453
            317        420.342       1376.629       0.766083       0.793453
            318        485.500       1696.081       0.777455       0.793453
            319        347.629       1622.702       0.823568       0.793453
            320        314.321       1690.897       0.843248       0.793453
            321        124.506       1566.478       0.926371       0.793453
            322        373.549       1667.916       0.817019       0.793453
            323        408.284       1434.837       0.778482       0.793453
            324        427.797       1421.684       0.768693       0.793453
            325        438.167       1168.517       0.727285       0.712317
            326        526.882       1155.300       0.686787       0.712317
            327        487.458       1278.000       0.723891       0.712317
            328        410.851       1292.493       0.758798       0.712317
            329        385.024       1281.433       0.768956       0.712317
            330        560.381       1237.601       0.688328       0.712317
            331        418.532       1561.211       0.788593       0.712317
            332        463.405       1197.304       0.720960       0.712317
            333        425.166       1564.094       0.786269       0.793453
            334        465.182       1516.908       0.765307       0.793453
            335        449.802       1579.247       0.778319       0.793453
            336        440.594       1537.138       0.777223       0.793453
            337        378.933       1592.850       0.807822       0.793453
            338        501.359       1515.647       0.751434       0.793453
            339        394.906       1428.051       0.783371       0.793453
            340        441.014       1559.978       0.779602       0.793453
            341        484.655       1608.446       0.768451       0.793453
            342        492.776       1457.411       0.747319       0.793453
            343        310.501       1490.517       0.827597       0.793453
            344        335.717       1586.055       0.825309       0.793453
            345        320.754       1534.675       0.827127       0.793453
            346        293.001       1540.228       0.840172       0.793453
            347        313.920       1211.354       0.794188       0.793453
            348        308.485       1235.162       0.800159       0.793453
            349        326.906       1205.533       0.786676       0.793453
            350        340.003       1215.515       0.781421       0.793453
            351        380.960       1233.556       0.764041       0.793453
            352        258.250       1175.425       0.819869       0.793453
            353        339.999       1424.386       0.807299       0.793453
            354        326.125       1323.277       0.802277       0.793453
            355        351.281       1277.149       0.784282       0.793453
            356        401.340       1412.017       0.778676       0.793453
            357        616.477       1286.886       0.676112       0.712317
            358        435.403       1332.541       0.753723       0.712317
            359        503.699       1433.567       0.739995       0.712317
            360        529.220       1392.932       0.724673       0.712317
            361        323.074       1120.447       0.776190       0.712317
            362        406.367        789.350       0.660148       0.712317
            363        431.935       1255.131       0.743973       0.712317
            364        482.174       1295.444       0.728753       0.712317
            365        444.863       1110.500       0.713981       0.712317
            366        409.830       1192.251       0.744189       0.712317
            367        325.732       1192.425       0.785443       0.712317
            368        320.832       1114.669       0.776502       0.712317
            369        605.103       1259.213       0.675429       0.712317
            370        485.036       1156.597       0.704541       0.712317
            371        571.659       1200.963       0.677507       0.712317
            372        514.179       1315.803       0.719025       0.712317
            373        499.588       1292.412       0.721212       0.712317
            374        482.856       1426.599       0.747124       0.712317
            375        594.717       1517.095       0.718386       0.712317
            376        427.636       1496.157       0.777712       0.712317
            377        555.753       1361.368       0.710111       0.712317
            378        479.521       1271.763       0.726189       0.712317
            379        444.053       1736.278       0.796337       0.793453
            380        233.658       1676.093       0.877650       0.861590
            381        274.322       1537.195       0.848568       0.861590
            382        319.015       1489.780       0.823631       0.861590
            383        292.759       1428.129       0.829879       0.861590
            384        303.465       1653.474       0.844929       0.861590
            385        248.115       1633.353       0.868127       0.861590
            386        266.365       1736.401       0.867001       0.861590
            387        407.271       1250.287       0.754295       0.712317
            388        543.727       1320.897       0.708399       0.712317
            389        547.913       1408.393       0.719925       0.712317
            390        327.750       1301.475       0.798831       0.712317
            391        486.017       1400.928       0.742432       0.712317
            392        476.856       1434.299       0.750488       0.712317
            393        485.008       1368.636       0.738349       0.712317
            394        411.058       1328.771       0.763737       0.712317
            395        390.696       1292.100       0.767829       0.712317
            396        474.175       1283.651       0.730249       0.712317
            397        473.180       1280.833       0.730230       0.712317
            398        564.697       1271.814       0.692516       0.712317
            399        430.551       1391.080       0.763645       0.712317
            400        583.612        993.304       0.629903       0.712317
            401        545.523        952.202       0.635765       0.712317
            402        336.414       1060.621       0.759194       0.712317
            403        583.999        968.595       0.623856       0.712317
            404        571.253        900.876       0.611955       0.712317
            405        440.383       1189.736       0.729846       0.712317
            406        702.147       1523.450       0.684513       0.712317
            407        629.616       1312.923       0.675880       0.712317
            408        540.743       1439.950       0.726993       0.712317
            409        678.015       1701.594       0.715073       0.712317
            410        552.503       1120.454       0.669745       0.712317
            411        539.650       1184.899       0.687078       0.712317
            412        537.493       1204.639       0.691474       0.712317
            413        594.500       1037.052       0.635623       0.712317
            414        520.002       1114.747       0.681907       0.712317
            415        501.151       1427.825       0.740199       0.712317
            416        476.083       1391.693       0.745107       0.712317
            417        453.399       1403.399       0.755817       0.712317
            418        474.702       1413.595       0.748608       0.712317
            419        356.589       1514.550       0.809427       0.712317
            420        549.184       1487.495       0.730353       0.712317
            421        544.574       1440.828       0.725711       0.712317
            422        600.574       1316.532       0.686729       0.712317
            423        538.275       1400.209       0.722322       0.712317
            424        561.468       1379.832       0.710777       0.712317
            425        528.972       1414.110       0.727766       0.712317
            426        512.995       1459.303       0.739900       0.712317
            427        560.393       1316.350       0.701401       0.712317
            428        626.822       1314.985       0.677196       0.712317
            429        420.741       1460.050       0.776296       0.712317
            430        483.329       1505.750       0.757009       0.712317
            431        386.775       1431.227       0.787253       0.712317
            432        504.795       1169.788       0.698555       0.712317
            433        478.384       1378.461       0.742367       0.712317
            434        424.967       1309.175       0.754941       0.712317
            435        407.530       1570.048       0.793925       0.712317
            436        394.501       1312.539       0.768898       0.712317
            437        409.108       1423.762       0.776794       0.712317
            438        440.206        835.812       0.655016       0.712317
            439        410.029        629.050       0.605392       0.712317
            440        458.257        948.441       0.674232       0.712317
            441        438.212        759.685       0.634182       0.712317
            442        516.956       1115.351       0.683297       0.712317
            443        423.681       1030.099       0.708566       0.712317
            444        440.021       1019.612       0.698540       0.712317
            445        504.318        955.530       0.654541       0.712317
            446        508.840       1328.630       0.723076       0.712317
            447        490.795       1223.208       0.713656       0.712317
            448        582.480       1318.225       0.693545       0.712317
            449        452.613       1268.300       0.736992       0.712317
            450        482.477       1153.225       0.705034       0.712317
            451        537.427       1503.497       0.736675       0.712317
            452        627.163       1407.894       0.691820       0.712317
            453        586.180       1519.665       0.721641       0.712317
            454        501.085       1454.209       0.743729       0.712317
            455        474.559       1425.865       0.750288       0.712317
            456        563.792       1391.580       0.711670       0.712317
            457        405.970       1545.400       0.791956       0.712317
            458        563.982       1409.841       0.714269       0.712317
            459        524.194       1455.692       0.735240       0.712317
            460        348.848       1764.745       0.834950       0.793453
            461        381.160       1379.167       0.783472       0.793453
            462        409.438       1545.400       0.790552       0.793453
            463        466.022       1234.150       0.725897       0.712317
            464        618.154       1207.048       0.661323       0.712317
            465        480.930       1305.290       0.730755       0.712317
            466        497.240       1380.801       0.735235       0.712317
            467        512.522       1308.275       0.718518       0.712317
            468        274.684       1269.317       0.822096       0.793453
            469        306.369       1278.021       0.806633       0.793453
            470        506.357       1274.205       0.715619       0.793453
            471        263.046        929.250       0.779378       0.793453
            472        485.631       1281.167       0.725135       0.793453
            473        335.486       1205.236       0.782254       0.793453
            474        283.987       1250.908       0.814980       0.793453
            475        260.750       1207.125       0.822362       0.793453
            476        291.576       1291.637       0.815832       0.793453
            477        413.963        897.655       0.684387       0.793453
            478        289.171       1217.536       0.808078       0.793453
            479        391.896       1211.188       0.755536       0.793453
            480        329.947       1136.238       0.774962       0.793453
            481        339.970       1335.212       0.797055       0.793453
            482        323.860       1446.700       0.817086       0.793453
            483        362.527       1232.065       0.772652       0.793453
            484        263.356       1468.637       0.847946       0.793453
            485        384.029       1241.806       0.763796       0.793453
            486        312.483       1253.538       0.800461       0.793453
            487        143.000       1301.700       0.901017       0.793453
            488        326.623       1526.778       0.823771       0.793453
            489        279.583       1441.333       0.837538       0.793453
            490        318.277       1510.992       0.826009       0.793453
            491        323.578       1578.248       0.829859       0.793453
            492        355.927       1569.343       0.815129       0.793453
            493        241.898       1164.274       0.827974       0.793453
            494        338.390       1523.466       0.818251       0.793453
            495        363.470       1332.795       0.785723       0.793453
            496        385.885       1340.415       0.776467       0.793453
            497        286.541       1191.425       0.806125       0.793453
            498        240.970       1164.184       0.828510       0.793453
            499        311.775       1392.958       0.817112       0.793453
            500        504.489       1109.553       0.687438       0.793453
            501        302.381       1391.867       0.821525       0.793453
            502        484.489       1548.454       0.761681       0.793453
            503        407.959       1304.280       0.761739       0.793453
            504        307.363       1512.912       0.831145       0.793453
            505        659.991       1501.212       0.694619       0.793453
            506        244.770       1504.093       0.860041       0.793453
            507        460.861       1541.154       0.769801       0.793453
            508        385.256       1313.246       0.773179       0.793453
            509        459.679       1483.304       0.763416       0.793453
            510        348.165       1525.683       0.814198       0.793453
            511        290.587       1656.469       0.850756       0.793453
            512        540.361       1574.504       0.744494       0.793453
            513        590.667       1639.454       0.735141       0.793453
            514        383.194       1395.211       0.784530       0.793453
            515        448.076       1443.578       0.763130       0.793453
            516        657.930       1455.314       0.688664       0.712317
            517        703.750       1593.375       0.693639       0.712317
            518        464.394       1422.559       0.753892       0.712317
            519        633.903       1624.064       0.719259       0.712317
            520        383.073       1356.300       0.779764       0.712317
            521        441.619       1203.984       0.731637       0.712317
            522        374.080       1303.854       0.777059       0.712317
            523        336.890       1330.401       0.797941       0.712317
            524        418.903       1306.075       0.757155       0.712317
            525        478.062       1069.335       0.691054       0.712317
            526        482.042       1063.192       0.688046       0.712317
            527        374.246        986.713       0.725013       0.712317
            528        488.602       1006.913       0.673288       0.712317
            529        368.750       1335.625       0.783645       0.712317
            530        552.718        885.200       0.615612       0.712317
            531        496.498        959.856       0.659081       0.712317
            532        451.444        986.711       0.686095       0.712317
            533        545.348        885.200       0.618784       0.712317
            534        316.759       1670.532       0.840607       0.861590
            535        293.572       1553.650       0.841074       0.861590
            536        224.240       1795.701       0.888987       0.861590
            537        276.069       1636.900       0.855686       0.861590
            538        150.924       1812.667       0.923139       0.861590
            539        563.634        952.691       0.628289       0.712317
            540        394.184       1004.248       0.718124       0.712317
            541        617.797        988.562       0.615405       0.712317
            542        557.243        881.841       0.612779       0.712317
            543        417.657       1261.960       0.751338       0.712317
            544        499.865       1254.375       0.715053       0.712317
            545        389.707       1197.787       0.754515       0.712317
            546        415.978       1266.400       0.752744       0.712317
            547        747.028       1263.799       0.628497       0.712317
            548        487.258        964.127       0.664280       0.712317
            549        414.035       1191.268       0.742083       0.712317
            550       1063.826        779.203       0.422784       0.503602
            551       1008.810        754.833       0.427997       0.503602
            552       1229.430        754.711       0.380372       0.503602
            553        982.832        774.698       0.440788       0.503602
            554       1428.984        764.549       0.348547       0.503602
            555        736.884        783.966       0.515479       0.503602
            556        757.442        746.887       0.496492       0.503602
            557        770.133        763.904       0.497970       0.503602
            558        661.290        737.592       0.527272       0.503602
            559        738.323        777.633       0.512965       0.503602
            560        705.445        800.475       0.531552       0.503602
            561        706.127        766.359       0.520453       0.503602
            562        677.250       1006.040       0.597663       0.503602
            563        789.964        936.525       0.542445       0.503602
            564        745.500        963.000       0.563652       0.503602
            565        841.319       1026.825       0.549650       0.503602
            566        790.324        999.822       0.558514       0.503602
            567        651.543       1064.589       0.620342       0.503602
            568        785.420       1030.387       0.567454       0.503602
            569        746.127       1146.550       0.605782       0.503602
            570        733.592       1056.268       0.590140       0.503602
            571        659.000       1045.100       0.613286       0.503602
            572        830.177       1026.746       0.552929       0.503602
            573        598.758       1089.250       0.645287       0.503602
            574        951.504        727.361       0.433246       0.503602
            575        854.377        794.574       0.481866       0.503602
            576        945.588        844.370       0.471726       0.503602
            577        698.000        543.700       0.437867       0.503602
            578       1033.010        779.650       0.430114       0.503602
            579       1202.410        911.000       0.431057       0.503602
            580        827.808        941.384       0.532098       0.503602
            581        906.912        889.019       0.495018       0.503602
            582        840.045        922.050       0.523269       0.503602
            583        802.301        862.727       0.518146       0.503602
            584        931.999        873.600       0.483828       0.503602
            585        886.414        958.425       0.519517       0.503602
            586        887.486        896.444       0.502511       0.503602
            587        831.362        938.445       0.530253       0.503602
            588        852.252        948.874       0.526823       0.503602
            589        779.293        776.286       0.499034       0.503602
            590        823.225        860.407       0.511042       0.503602
            591        792.537        867.881       0.522688       0.503602
            592        771.996        816.551       0.514024       0.503602
            593        694.167        768.821       0.525514       0.503602
            594        683.822        851.158       0.554508       0.503602
            595        813.388        795.056       0.494301       0.503602
            596        767.443        902.206       0.540356       0.503602
            597        707.592        817.875       0.536147       0.503602
            598        856.799        558.919       0.394796       0.503602
            599        833.771        630.104       0.430436       0.503602
            600        670.886        539.639       0.445789       0.503602
            601        663.043        550.481       0.453622       0.503602
            602        822.000        612.800       0.427098       0.503602
            603        803.961        578.700       0.418541       0.503602
            604        615.625        780.614       0.559084       0.503602
            605        449.885        965.050       0.682046       0.712317
            606        381.504        806.999       0.679005       0.712317
            607        334.501        956.550       0.740908       0.712317
            608        457.046        640.356       0.583520       0.503602
            609        933.504        780.730       0.455440       0.503602
            610        858.460        726.095       0.458233       0.503602
            611        834.884        806.251       0.491276       0.503602
            612        800.814        775.717       0.492040       0.503602
            613        852.849        687.791       0.446432       0.503602
            614        792.219        749.253       0.486063       0.503602
            615        844.524        732.026       0.464322       0.503602
            616        873.793        658.274       0.429664       0.503602
            617       1125.289        847.100       0.429479       0.503602
            618        956.034        657.419       0.407461       0.503602
            619        692.845        588.713       0.459373       0.503602
            620        477.033        693.555       0.592484       0.503602
            621        815.137        634.319       0.437626       0.503602
            622        494.181        369.153       0.427590       0.503602
            623        816.404        658.025       0.446291       0.503602
            624        590.334        630.467       0.516437       0.503602
            625        798.089        624.657       0.439050       0.503602
            626        709.027        557.927       0.440369       0.503602
            627        682.093        623.600       0.477601       0.503602
            628        815.182        698.956       0.461620       0.503602
            629        762.431        929.467       0.549363       0.503602
            630       1080.147       1231.550       0.532747       0.503602
            631        712.052        771.361       0.519991       0.503602
            632        843.316        827.477       0.495260       0.503602
            633        622.803        783.007       0.556979       0.503602
            634       1013.303        719.501       0.415224       0.503602
            635        839.840        741.701       0.468973       0.503602
            636        599.725        714.025       0.543501       0.503602
            637        544.109        745.883       0.578208       0.503602
            638        616.242        882.826       0.588917       0.503602
            639        566.221        845.202       0.598829       0.503602
            640        663.344        837.891       0.558134       0.503602
            641        703.889        787.450       0.528015       0.503602
            642        543.500        823.822       0.602508       0.503602
            643        336.496        793.264       0.702153       0.503602
            644        779.138       1161.763       0.598569       0.503602
            645        844.138        857.350       0.503883       0.503602
            646        816.383        810.823       0.498292       0.503602
            647        666.834        833.535       0.555554       0.503602
            648        700.507        826.149       0.541149       0.503602
            649        830.780        792.013       0.488055       0.503602
            650        853.090        502.200       0.370548       0.503602
            651        881.267        663.181       0.429397       0.503602
            652        643.848        781.527       0.548296       0.503602
            653        821.871        484.377       0.370816       0.503602
            654        896.231        256.750       0.222684       0.072805
            655        872.650        325.050       0.271395       0.072805
            656        707.000        270.300       0.276578       0.072805
            657        686.751        256.754       0.272128       0.072805
            658        702.500        676.750       0.490665       0.503602
            659        714.811        698.035       0.494063       0.503602
            660        815.239        622.100       0.432814       0.503602
            661        706.396        676.530       0.489202       0.503602
            662        704.278        665.511       0.485849       0.503602
            663        882.616        834.826       0.486087       0.503602
            664        525.020        897.040       0.630803       0.503602
            665        742.955        724.069       0.493563       0.503602
            666        780.310        704.941       0.474628       0.503602
            667        706.429        690.798       0.494407       0.503602
            668        593.190        590.160       0.498719       0.503602
            669        661.387        536.817       0.448018       0.503602
            670        915.309        862.048       0.485017       0.503602
            671        857.336        797.583       0.481947       0.503602
            672        804.883        883.752       0.523353       0.503602
            673        910.000        974.499       0.517113       0.503602
            674        855.872        763.225       0.471389       0.503602
            675        875.895       1064.199       0.548530       0.503602
            676        849.017       1011.974       0.543783       0.503602
            677        848.532       1045.174       0.551920       0.503602
            678        887.955       1071.700       0.546882       0.503602
            679        820.370        827.548       0.502178       0.503602
            680        905.436        919.628       0.503888       0.503602
            681        725.426        994.163       0.578140       0.503602
            682        742.476       1173.150       0.612411       0.503602
            683        928.491        663.729       0.416857       0.503602
            684        860.757        728.287       0.458318       0.503602
            685        865.735        711.162       0.450988       0.503602
            686        897.646        742.900       0.452837       0.503602
            687        941.579        761.975       0.447286       0.503602
            688        800.837        775.902       0.492093       0.503602
            689        762.817        714.010       0.483476       0.503602
            690        897.521        814.537       0.475765       0.503602
            691        910.887        676.725       0.426253       0.503602
            692        886.011        885.650       0.499898       0.503602
            693        875.436        924.650       0.513670       0.503602
            694        919.250        812.300       0.469117       0.503602
            695        920.759        814.450       0.469367       0.503602
            696        962.540        795.087       0.452364       0.503602
            697        921.150        827.150       0.473117       0.503602
            698        936.679        819.850       0.466744       0.503602
            699        921.951        776.290       0.457114       0.503602
            700        768.543        914.235       0.543289       0.503602
            701        811.808        996.504       0.551068       0.503602
            702        743.191       1160.653       0.609637       0.503602
            703        750.898       1375.715       0.646904       0.503602
            704        955.741       1441.233       0.601272       0.503602
            705        818.976        775.990       0.486524       0.503602
            706       1144.578        764.761       0.400537       0.503602
            707       1094.500        768.550       0.412522       0.503602
            708       1334.500        763.695       0.363977       0.503602
            709        946.618        698.336       0.424532       0.503602
            710        950.783        836.179       0.467933       0.503602
            711       1180.942        511.850       0.302370       0.503602
            712        890.738       1007.470       0.530748       0.503602
            713        985.054        832.457       0.458020       0.503602
            714       1029.887        655.984       0.389107       0.503602
            715        951.750        724.325       0.432155       0.503602
            716        682.793       1069.800       0.610410       0.503602
            717        859.321       1146.267       0.571537       0.503602
            718        838.726       1057.267       0.557632       0.503602
            719        861.203       1162.375       0.574416       0.503602
            720        814.357       1149.872       0.585406       0.503602
            721        869.359       1118.645       0.562698       0.503602
            722        782.789       1254.700       0.615807       0.503602
            723        822.412       1232.250       0.599734       0.503602
            724        827.932        696.241       0.456799       0.503602
            725        488.501        695.153       0.587294       0.503602
            726        568.419        629.050       0.525316       0.503602
            727        573.514        689.750       0.546006       0.503602
            728        853.754        685.931       0.445501       0.503602
            729        773.500        865.275       0.528001       0.503602
            730        777.429        821.041       0.513642       0.503602
            731        927.459        958.100       0.508125       0.503602
            732        982.130        998.811       0.504210       0.503602
            733       1160.704       1004.400       0.463904       0.503602
            734        783.879        891.244       0.532047       0.503602
            735        913.100        988.523       0.519831       0.503602
            736        857.883       1211.075       0.585355       0.503602
            737        709.937       1200.200       0.628332       0.503602
            738        987.521       1292.019       0.566789       0.503602
            739        967.176       1394.211       0.590420       0.503602
            740        599.500        677.192       0.530427       0.503602
            741        579.308        653.976       0.530272       0.503602
            742        609.612        716.135       0.540175       0.503602
            743        569.061        561.664       0.496729       0.503602
            744        514.005        520.100       0.502947       0.503602
            745        563.138        582.151       0.508300       0.503602
            746        695.907        787.425       0.530849       0.503602
            747        595.337        625.467       0.512340       0.503602
            748        539.500        573.550       0.515296       0.503602
            749        890.909        696.300       0.438695       0.503602
            750        874.382        659.550       0.429974       0.503602
            751        782.365        720.085       0.479274       0.503602
            752        818.577        892.996       0.521740       0.503602
            753        841.351        967.724       0.534928       0.503602
            754       1250.747        820.718       0.396202       0.503602
            755       1289.073        107.399       0.076907       0.072805
            756       1331.624         71.776       0.051144       0.072805
            757       1036.644         97.897       0.086288       0.072805
            758       1316.049         53.350       0.038959       0.072805
            759       1035.441         85.300       0.076110       0.072805
            760       1098.625        165.933       0.131218       0.072805
            761       1336.946        133.488       0.090781       0.072805
            762       1652.203        131.745       0.073850       0.072805
            763       1471.299         82.425       0.053050       0.072805
            764       1350.185        117.438       0.080019       0.072805
            765        860.513        105.836       0.109521       0.072805
            766       1640.000         93.501       0.053938       0.072805
            767       1290.938         99.900       0.071827       0.072805
            768       1152.770        244.121       0.174760       0.072805
            769       1088.107        134.411       0.109946       0.072805
            770       1277.156         78.650       0.058010       0.072805
            771       1166.539        130.731       0.100774       0.072805
            772       1059.876        -44.498      -0.043824       0.072805
            773       1229.534        -94.279      -0.083047       0.072805
            774       1241.968        -65.329      -0.055522       0.072805
            775       1488.734        -58.030      -0.040560       0.072805
            776       1372.116         -1.383      -0.001009       0.072805
            777       1388.154        -20.550      -0.015026       0.072805
            778       1488.809        -49.150      -0.034140       0.072805
            779       1335.228        -72.773      -0.057644       0.072805
            780       1230.787        -99.397      -0.087854       0.072805
            781       1031.390        -40.118      -0.040471       0.072805
            782       1859.345        -70.989      -0.039695       0.072805
            783       1567.324         17.517       0.011053       0.072805
            784       1588.558        246.000       0.134092       0.072805
            785       1500.055         73.781       0.046880       0.072805
            786       1484.624         17.311       0.011525       0.072805
            787       1464.590        210.542       0.125687       0.072805
            788       1554.955         68.571       0.042236       0.072805
            789       1467.423        -11.125      -0.007639       0.072805
            790       1468.484        -91.050      -0.066101       0.072805
            791       1699.173        -63.937      -0.039099       0.072805
            792       1553.606       -161.396      -0.115928       0.072805
            793       1516.856        100.276       0.062009       0.072805
            794       1602.014        -30.472      -0.019390       0.072805
            795       1483.573         -9.984      -0.006775       0.072805
            796       1437.290        -23.479      -0.016607       0.072805
            797       1473.977        106.774       0.067546       0.072805
            798       1384.495        134.692       0.088660       0.072805
            799       1315.847        100.408       0.070897       0.072805
            800       1341.572         81.683       0.057392       0.072805
            801       1434.044         11.128       0.007700       0.072805
            802       1695.767        253.591       0.130089       0.072805
            803        931.142        406.700       0.303997       0.072805
            804       1207.873         65.503       0.051441       0.072805
            805       1137.310         92.541       0.075246       0.072805
            806       1168.284        103.467       0.081358       0.072805
            807       1385.652        140.415       0.092011       0.072805
            808       1433.374        210.650       0.128131       0.072805
            809       1207.185         11.473       0.009414       0.072805
            810       1174.428        103.338       0.080874       0.072805
            811       1583.653        -71.400      -0.047214       0.072805
            812       1482.920         73.140       0.047003       0.072805
            813       1559.664        119.482       0.071157       0.072805
            814       1713.755       -133.957      -0.084794       0.072805
            815       1278.531        351.614       0.215695       0.072805
            816       1263.069        335.427       0.209839       0.072805
            817       1289.730        167.182       0.114751       0.072805
            818       1304.980        191.587       0.128017       0.072805
            819       1316.570        116.500       0.081294       0.072805
            820       1415.569        142.138       0.091248       0.072805
            821       1291.550        336.269       0.206577       0.072805
            822       1335.963        251.994       0.158690       0.072805
            823       1274.874        191.593       0.130650       0.072805
            824       1305.157        187.550       0.125644       0.072805
            825       1805.041        208.717       0.103645       0.072805
            826       1517.469        169.051       0.100237       0.072805
            827       1734.998        162.426       0.085603       0.072805
            828       1822.040        251.543       0.121309       0.072805
            829       1438.353        125.250       0.080104       0.072805
            830       1061.969         20.750       0.019164       0.072805
            831       1116.864         98.626       0.081141       0.072805
            832       1062.117        133.837       0.111908       0.072805
            833       1062.002         29.846       0.027335       0.072805
            834       1059.856        166.968       0.136098       0.072805
            835       1211.492        276.800       0.185985       0.072805
            836       1196.660        132.140       0.099443       0.072805
            837       1273.404        309.077       0.195312       0.072805
            838       1232.461        258.497       0.173377       0.072805
            839       1155.492        -85.743      -0.080152       0.072805
            840       1178.258       -148.642      -0.144367       0.072805
            841       1193.634        -96.505      -0.087962       0.072805
            842       1152.473        -39.274      -0.035280       0.072805
            843       1096.065         53.025       0.046145       0.072805
            844       1211.043        -49.298      -0.042434       0.072805
            845       1395.913        -89.774      -0.068732       0.072805
            846       1181.003        -36.287      -0.031700       0.072805
            847       1248.542       -152.160      -0.138783       0.072805
            848       1256.395       -177.117      -0.164107       0.072805
            849       1036.529        204.000       0.164446       0.072805
            850        934.699        286.689       0.234724       0.072805
            851       1279.555        249.049       0.162926       0.072805
            852       1051.299        374.049       0.262427       0.072805
            853       1227.630        312.964       0.203145       0.072805
            854       1071.667        256.167       0.192921       0.072805
            855       1279.521        114.444       0.082100       0.072805
            856       1276.520         22.228       0.017115       0.072805
            857       1330.890         21.200       0.015679       0.072805
            858       1093.883        122.828       0.100951       0.072805
            859       1091.065        113.751       0.094414       0.072805
            860       1156.684         92.262       0.073872       0.072805
            861       1188.229        100.048       0.077660       0.072805
            862       1072.461        146.525       0.120202       0.072805
            863       1222.860        132.180       0.097547       0.072805
            864       1445.336        111.021       0.071334       0.072805
            865       1158.602        123.181       0.096101       0.072805
            866       1121.250         37.718       0.032545       0.072805
            867       1408.388         74.700       0.050368       0.072805
            868       1583.431        133.169       0.077577       0.072805
            869       1675.500        107.512       0.060298       0.072805
            870       1639.727         92.251       0.053263       0.072805
            871       1321.975        283.200       0.176429       0.072805
            872       1696.991         88.838       0.049746       0.072805
            873       1718.291         60.100       0.033795       0.072805
            874       1671.949         34.381       0.020149       0.072805
            875       1390.258         45.399       0.031623       0.072805
            876       1781.430         56.275       0.030622       0.072805
            877       1568.633         42.919       0.026632       0.072805
            878       1727.237        118.775       0.064341       0.072805
            879       1231.021        145.188       0.105499       0.072805
            880       1119.932        146.636       0.115774       0.072805
            881       1120.456         76.075       0.063580       0.072805
            882        973.000         54.795       0.053314       0.072805
            883       1209.647        -11.931      -0.009962       0.072805
            884        995.513        369.685       0.270792       0.072805
            885       1152.468        192.573       0.143172       0.072805
            886       1154.269        193.986       0.143879       0.072805
            887       1310.558        223.084       0.145460       0.072805
            888       1111.808        241.582       0.178501       0.072805
            889       1070.000        102.070       0.087085       0.072805
            890       1110.520        127.113       0.102706       0.072805
            891       1101.022        121.039       0.099045       0.072805
            892       1372.413        132.703       0.088168       0.072805
            893       1321.715        134.683       0.092477       0.072805
            894       1413.383        139.750       0.089979       0.072805
            895       1547.223        132.250       0.078745       0.072805
            896       1160.748        148.959       0.113735       0.072805
            897       1243.280        163.965       0.116515       0.072805
            898       1301.181        114.886       0.081130       0.072805
            899       1182.256         84.216       0.066496       0.072805
            900       1184.345        296.250       0.200088       0.072805
