# Supplementary material for: The role of auxiliary domains in modulating CHD4 activity suggests mechanistic commonality between enzyme families
Source: Nat Commun. 2022 Dec 6;13:7524. doi: 10.1038/s41467-022-35002-0 (PMC9726900; doi:10.1038/s41467-022-35002-0)
Supplement: Supplementary file 6 — source data [file 41467_2022_35002_MOESM6_ESM.zip › smFRET_Source_data/figure_7A/A/CHD4(1-1230) 10uM ATP 200ms/3_PATH (4).dat]

              1       1149.480       2284.719       0.665284       0.772709
              2        855.480       3644.452       0.809890       0.772709
              3        789.480       3748.719       0.826037       0.772709
              4        765.813       3498.752       0.820424       0.772709
              5        695.813       3104.419       0.816902       0.772709
              6        711.147       3082.552       0.812545       0.772709
              7        866.147       3086.052       0.780844       0.772709
              8        946.147       3052.719       0.763396       0.772709
              9        916.147       3214.719       0.778219       0.772709
             10        841.480       3400.185       0.801616       0.772709
             11        887.147       3593.285       0.801995       0.772709
             12        783.480       3197.319       0.803185       0.772709
             13        761.813       2790.152       0.785523       0.772709
             14        809.147       2578.752       0.761166       0.772709
             15        864.147       2441.252       0.738565       0.772709
             16        878.480       2551.152       0.743856       0.772709
             17        888.813       2669.785       0.750235       0.772709
             18        956.480       2943.352       0.754738       0.772709
             19        863.480       3194.319       0.787205       0.772709
             20        587.147       3159.952       0.843306       0.871351
             21        458.147       3256.519       0.876665       0.871351
             22        426.813       3218.985       0.882930       0.871351
             23        513.480       3330.652       0.866425       0.871351
             24        465.813       3352.419       0.878003       0.871351
             25        417.147       3173.619       0.883828       0.871351
             26        480.147       3152.652       0.867830       0.871351
             27        576.147       2962.719       0.837195       0.871351
             28        586.480       2801.019       0.826869       0.871351
             29        465.147       2755.152       0.855558       0.871351
             30        364.147       2893.585       0.888221       0.871351
             31        388.147       2981.185       0.884800       0.871351
             32        457.147       2968.952       0.866569       0.871351
             33        556.813       2942.319       0.840871       0.871351
             34        640.147       3429.319       0.842695       0.871351
             35        637.813       3513.552       0.846361       0.871351
             36        557.480       3687.585       0.868676       0.871351
             37        356.480       3606.019       0.910037       0.871351
             38        228.480       3671.819       0.941420       0.871351
             39        201.813       3378.819       0.943638       0.871351
             40        345.813       3038.419       0.897816       0.871351
             41        468.147       3029.519       0.866155       0.871351
             42        402.147       3133.452       0.886258       0.871351
             43        259.147       3058.085       0.921879       0.871351
             44        291.147       2516.885       0.896316       0.871351
             45        364.480       2346.219       0.865540       0.871351
             46        458.480       2377.819       0.838353       0.871351
             47        555.147       2699.152       0.829411       0.871351
             48        628.147       2851.185       0.819463       0.871351
             49        681.480       3051.519       0.817444       0.871351
             50        638.813       3407.452       0.842123       0.871351
             51        569.480       3348.385       0.854645       0.871351
             52        498.480       3385.485       0.871657       0.871351
             53        479.480       3362.385       0.875196       0.871351
             54        598.147       3306.519       0.846812       0.871351
             55        678.480       2984.485       0.814773       0.871351
             56        380.480       2494.619       0.867664       0.871351
             57         54.813       2345.852       0.977167       0.981657
             58        -80.520       2550.719       1.032597       0.981657
             59         98.147       2814.852       0.966307       0.981657
             60        307.147       2899.285       0.904209       0.871351
             61        335.147       2796.485       0.892980       0.871351
             62        297.147       3215.285       0.915401       0.871351
             63        416.147       3605.719       0.896529       0.871351
             64        404.480       3757.552       0.902817       0.871351
             65        408.147       3363.852       0.891796       0.871351
             66        267.813       3212.219       0.923043       0.871351
             67        299.480       3062.385       0.910918       0.871351
             68        306.147       3286.052       0.914775       0.871351
             69        499.813       3392.019       0.871574       0.871351
             70        487.480       3741.919       0.884740       0.871351
             71        559.147       3542.419       0.863675       0.871351
             72        514.480       3328.885       0.866138       0.871351
             73        554.813       2915.852       0.840142       0.871351
             74        566.813       2833.652       0.833313       0.871351
             75        566.147       3174.052       0.848632       0.871351
             76        549.147       3410.752       0.861323       0.871351
             77        517.147       3376.952       0.867197       0.871351
             78        422.813       3208.385       0.883561       0.871351
             79        449.813       3317.685       0.880607       0.871351
             80        579.480       3501.052       0.857989       0.871351
             81        675.813       3430.085       0.835404       0.871351
             82        636.480       3338.352       0.839872       0.871351
             83        539.147       3331.085       0.860694       0.871351
             84        411.480       3557.185       0.896318       0.871351
             85        388.147       3640.519       0.903654       0.871351
             86        410.480       3282.619       0.888852       0.871351
             87        373.813       2935.952       0.887057       0.871351
             88        424.813       2699.852       0.864045       0.871351
             89        317.480       2870.252       0.900406       0.871351
             90        258.147       2905.519       0.918403       0.871351
             91         71.147       3001.219       0.976843       0.981657
             92        -82.853       3068.285       1.027753       0.981657
             93       -167.187       3439.385       1.051093       0.981657
             94        -98.520       3755.852       1.026938       0.981657
             95        -11.520       3841.819       1.003008       0.981657
             96         18.147       3793.519       0.995239       0.981657
             97        -14.853       3839.152       1.003884       0.981657
             98        -56.853       3810.019       1.015148       0.981657
             99         17.813       3398.219       0.994785       0.981657
            100         97.480       3089.919       0.969417       0.981657
            101        303.480       2421.985       0.888650       0.981657
            102        759.480       1528.719       0.668088       0.772709
            103       1039.480        418.719       0.287148       0.166779
            104       1203.480         47.985       0.038343       0.166779
            105       1114.147        -35.748      -0.033149       0.166779
            106       1132.147        -64.548      -0.060461       0.166779
            107       1245.147        -57.181      -0.048134       0.166779
            108       1295.147        171.485       0.116925       0.166779
            109       1197.813        357.552       0.229883       0.166779
            110       1192.147        404.785       0.253477       0.166779
            111       1188.147        308.519       0.206137       0.166779
            112       1317.813        219.885       0.142996       0.166779
            113       1220.147         96.652       0.073399       0.166779
            114       1198.813        153.119       0.113259       0.166779
            115       1128.480         88.485       0.072710       0.166779
            116       1119.480        209.385       0.157567       0.166779
            117       1149.147        254.085       0.181072       0.166779
            118       1159.480        499.385       0.301040       0.166779
            119       1187.480        535.919       0.310966       0.166779
            120        994.480        504.552       0.336585       0.166779
            121        938.813        483.452       0.339917       0.166779
            122       1073.147        342.685       0.242038       0.166779
            123       1254.480        194.552       0.134263       0.166779
            124       1475.147        -59.181      -0.041796       0.166779
            125       1467.147       -185.048      -0.144332       0.166779
            126       1487.147       -295.715      -0.248201       0.166779
            127       1390.147       -160.348      -0.130386       0.166779
            128       1271.480        -13.481      -0.010716       0.166779
            129       1155.147        127.819       0.099628       0.166779
            130       1139.480         65.385       0.054268       0.166779
            131       1363.480         26.985       0.019407       0.166779
            132       1439.813        104.685       0.067779       0.166779
            133       1445.147        210.485       0.127133       0.166779
            134       1389.147        328.085       0.191055       0.166779
            135       1356.147        348.052       0.204232       0.166779
            136       1214.813        366.519       0.231778       0.166779
            137       1124.813        307.185       0.214515       0.166779
            138       1297.480        353.585       0.214156       0.166779
            139       1516.147        356.385       0.190323       0.166779
            140       1436.480        352.685       0.197123       0.166779
            141       1188.480        291.485       0.196954       0.166779
            142       1038.147        278.185       0.211334       0.166779
            143        981.147        315.552       0.243350       0.166779
            144       1110.147        261.985       0.190933       0.166779
            145       1156.813        187.985       0.139787       0.166779
            146       1164.480        258.219       0.181499       0.166779
            147       1011.147        370.885       0.268362       0.166779
            148        990.147        506.652       0.338490       0.166779
            149       1057.813        599.885       0.361878       0.166779
            150       1182.147        449.452       0.275467       0.166779
            151       1285.480        165.452       0.114032       0.166779
            152       1371.480        -37.815      -0.028354       0.166779
            153       1495.813        130.085       0.080008       0.166779
            154       1390.813        382.585       0.215736       0.166779
            155       1350.147        537.319       0.284677       0.166779
            156       1270.147        587.652       0.316316       0.166779
            157       1312.813        710.052       0.351013       0.166779
            158       1259.480        683.719       0.351852       0.166779
            159       1314.480        487.219       0.270422       0.166779
            160       1597.480        223.585       0.122777       0.166779
            161       1773.147        123.685       0.065206       0.166779
            162       1669.813        139.019       0.076855       0.166779
            163       1267.147        148.952       0.105185       0.166779
            164       1023.147        194.685       0.159862       0.166779
            165       1002.480        188.752       0.158451       0.166779
            166       1289.480        267.385       0.171746       0.166779
            167       1420.147        249.652       0.149510       0.166779
            168       1409.480        226.052       0.138213       0.166779
            169       1305.480        124.119       0.086821       0.166779
            170       1201.147         78.885       0.061628       0.166779
            171       1180.813        231.585       0.163966       0.166779
            172       1048.147        334.519       0.241938       0.166779
            173        960.147        290.652       0.232373       0.166779
            174       1090.480        296.619       0.213841       0.166779
            175       1212.480        434.085       0.263631       0.166779
            176       1402.813        474.052       0.252576       0.166779
            177       1388.147        215.852       0.134571       0.166779
            178       1481.813         66.819       0.043147       0.166779
            179       1437.813         94.219       0.061499       0.166779
            180       1293.813        243.952       0.158641       0.166779
            181       1010.480        218.619       0.177869       0.166779
            182        922.813        179.385       0.162752       0.166779
            183        812.480        217.419       0.211107       0.166779
            184        833.147        176.019       0.174420       0.166779
            185        817.147        154.952       0.159399       0.166779
            186        973.147        227.685       0.189606       0.166779
            187       1182.480        349.752       0.228263       0.166779
            188       1225.480        518.785       0.297423       0.166779
            189       1249.813        471.352       0.273856       0.166779
            190       1264.480        511.219       0.287897       0.166779
            191       1367.813        354.552       0.205852       0.166779
            192       1328.147        239.852       0.152967       0.166779
            193       1300.813        242.252       0.156994       0.166779
            194       1177.147        373.952       0.241088       0.166779
            195       1126.147        464.052       0.291820       0.166779
            196       1072.480        369.419       0.256203       0.166779
            197       1000.147        258.985       0.205686       0.166779
            198       1009.480        190.052       0.158438       0.166779
            199        880.147        135.319       0.133258       0.166779
            200        859.813        268.019       0.237641       0.166779
