# Supplementary material for: The role of auxiliary domains in modulating CHD4 activity suggests mechanistic commonality between enzyme families
Source: Nat Commun. 2022 Dec 6;13:7524. doi: 10.1038/s41467-022-35002-0 (PMC9726900; doi:10.1038/s41467-022-35002-0)
Supplement: Supplementary file 6 — source data [file 41467_2022_35002_MOESM6_ESM.zip › smFRET_Source_data/figure_7A/A/CHD4(1-1230) 10uM ATP 200ms/8_PATH (2).dat]

              1       1003.000       1019.126       0.503987       0.507148
              2        784.600       1246.766       0.613757       0.507148
              3        565.400       1397.086       0.711896       0.783938
              4        363.600       1655.666       0.819935       0.783938
              5        251.000       1634.326       0.866866       0.883499
              6        237.200       1546.706       0.867033       0.883499
              7        286.400       1508.986       0.840480       0.883499
              8        292.600       1536.766       0.840054       0.883499
              9        307.200       1599.306       0.838867       0.883499
             10        257.000       1624.926       0.863438       0.883499
             11        110.600       1690.566       0.938595       0.883499
             12        135.800       1747.446       0.927890       0.883499
             13        216.200       1690.006       0.886581       0.883499
             14        198.400       1409.386       0.876600       0.883499
             15        237.600       1280.466       0.843485       0.883499
             16        369.200       1260.506       0.773456       0.783938
             17        330.200       1216.406       0.786500       0.783938
             18        335.800       1215.846       0.783585       0.783938
             19        423.000       1329.526       0.758634       0.783938
             20        454.600       1483.566       0.765448       0.783938
             21        460.000       1423.426       0.755764       0.783938
             22        439.600       1436.866       0.765730       0.783938
             23        406.800       1500.546       0.786719       0.783938
             24        424.400       1497.786       0.779210       0.783938
             25        439.400       1475.286       0.770511       0.783938
             26        388.000       1535.626       0.798298       0.783938
             27        422.600       1690.766       0.800035       0.783938
             28        431.400       1632.086       0.790936       0.783938
             29        361.800       1589.046       0.814542       0.783938
             30        363.200       1688.106       0.822942       0.783938
             31        404.800       1697.346       0.807435       0.783938
             32        410.000       1502.826       0.785657       0.783938
             33        439.000       1494.526       0.772954       0.783938
             34        489.000       1676.926       0.774230       0.783938
             35        469.800       1503.646       0.761939       0.783938
             36        405.000       1462.526       0.783135       0.783938
             37        360.600       1417.566       0.797207       0.783938
             38        382.400       1369.386       0.781708       0.783938
             39        397.400       1240.086       0.757311       0.783938
             40        402.600       1258.566       0.757640       0.783938
             41        468.200       1184.206       0.716656       0.783938
             42        415.400       1261.886       0.752338       0.783938
             43        254.200       1355.206       0.842053       0.883499
             44        143.000       1360.526       0.904890       0.883499
             45        111.000       1557.726       0.933482       0.883499
             46         59.600       1671.666       0.965574       0.883499
             47        161.600       1655.466       0.911065       0.883499
             48        311.000       1657.726       0.842030       0.883499
             49        324.000       1658.226       0.836547       0.883499
             50        302.000       1551.826       0.837094       0.883499
             51        328.400       1571.786       0.827175       0.883499
             52        294.000       1567.426       0.842057       0.883499
             53        281.400       1500.886       0.842113       0.883499
             54        310.200       1369.206       0.815292       0.783938
             55        366.400       1231.586       0.770711       0.783938
             56        318.600       1169.366       0.785882       0.783938
             57        232.400       1238.186       0.841968       0.883499
             58        131.800       1383.246       0.913006       0.883499
             59        123.200       1418.306       0.920078       0.883499
             60        115.800       1404.646       0.923838       0.883499
             61        187.600       1316.866       0.875305       0.883499
             62        251.000       1260.326       0.833921       0.883499
             63        306.000       1112.426       0.784268       0.883499
             64        261.000       1115.926       0.810447       0.883499
             65        218.200       1226.006       0.848913       0.883499
             66        217.800       1379.246       0.863623       0.883499
             67        178.000       1513.226       0.894751       0.883499
             68        191.600       1696.666       0.898531       0.883499
             69        275.800       1841.046       0.869712       0.883499
             70        390.600       1903.366       0.829727       0.783938
             71        376.200       1792.206       0.826508       0.783938
             72        383.000       1654.726       0.812045       0.783938
             73        415.000       1464.326       0.779176       0.783938
             74        427.200       1376.106       0.763102       0.783938
             75        454.400       1360.986       0.749695       0.783938
             76        521.000       1392.326       0.727699       0.783938
             77        628.400       1417.986       0.692922       0.783938
             78        600.200       1518.206       0.716674       0.783938
             79        519.000       1525.126       0.746102       0.783938
             80        386.200       1452.006       0.789904       0.783938
             81        322.800       1317.146       0.803164       0.783938
             82        234.400       1207.386       0.837424       0.783938
             83        300.400       1275.986       0.809437       0.783938
             84        427.000       1298.126       0.752482       0.783938
             85        463.000       1382.726       0.749150       0.783938
             86        395.000       1518.126       0.793532       0.783938
             87        376.800       1669.946       0.815903       0.783938
             88        279.800       1529.646       0.845367       0.883499
             89        161.800       1391.846       0.895858       0.883499
             90        118.400       1219.386       0.911496       0.883499
             91        157.200       1237.106       0.887256       0.883499
             92        257.800       1315.646       0.836156       0.883499
             93        266.600       1431.766       0.843026       0.883499
             94        268.000       1563.426       0.853666       0.883499
             95        308.200       1682.206       0.845157       0.883499
             96        270.600       1665.966       0.860268       0.883499
             97        180.200       1508.806       0.893310       0.883499
             98        151.600       1727.866       0.919339       0.883499
             99        194.200       1811.806       0.903191       0.883499
            100        244.800       1955.346       0.888735       0.883499
            101        317.000       2137.726       0.870861       0.883499
            102        323.800       2278.446       0.875569       0.883499
            103        400.600       2038.166       0.835737       0.883499
            104        419.800       2058.846       0.830633       0.883499
            105        329.800       2066.246       0.862357       0.883499
            106        195.800       1914.446       0.907215       0.883499
            107        158.600       1892.166       0.922663       0.883499
            108         77.600       1883.666       0.960434       0.883499
            109        -13.200       1639.746       1.008115       0.883499
            110         43.400       1368.286       0.969257       0.883499
            111         98.400       1344.186       0.931789       0.883499
            112        159.400       1199.486       0.882698       0.883499
            113        248.200       1088.006       0.814250       0.883499
            114        281.000       1309.926       0.823373       0.883499
            115        246.000       1475.226       0.857079       0.883499
            116        323.000       1564.326       0.828858       0.883499
            117        261.600       1691.466       0.866057       0.883499
            118        206.600       1853.766       0.899727       0.883499
            119        222.800       1909.346       0.895504       0.883499
            120        227.200       1791.506       0.887453       0.883499
            121        242.400       1644.186       0.871514       0.883499
            122        407.000       1605.726       0.797787       0.783938
            123        446.400       1433.386       0.762526       0.783938
            124        460.600       1252.366       0.731110       0.783938
            125        492.200       1331.606       0.730125       0.783938
            126        467.400       1295.086       0.734806       0.783938
            127        350.800       1172.146       0.769657       0.783938
            128        368.200       1225.206       0.768923       0.783938
            129        382.400       1418.586       0.787672       0.783938
            130        375.800       1585.046       0.808348       0.783938
            131        360.400       1917.586       0.841790       0.883499
            132        378.800       2096.946       0.846996       0.883499
            133        310.600       2161.966       0.874381       0.883499
            134        274.200       1988.006       0.878791       0.883499
            135        176.600       1888.366       0.914478       0.883499
            136        217.000       1755.526       0.889989       0.883499
            137        270.000       1662.826       0.860308       0.883499
            138        294.000       1721.426       0.854125       0.883499
            139        244.800       1851.546       0.883225       0.883499
            140        354.800       1718.746       0.828892       0.883499
            141        312.600       1592.566       0.835920       0.883499
            142        186.400       1556.186       0.893033       0.883499
            143        167.200       1558.706       0.903123       0.883499
            144        274.000       1603.626       0.854071       0.883499
            145        281.000       1739.926       0.860955       0.883499
            146        235.800       1685.046       0.877242       0.883499
            147        263.800       1798.446       0.872081       0.883499
            148        286.200       1784.806       0.861806       0.883499
            149        229.800       1594.846       0.874058       0.883499
            150        111.000       1480.126       0.930238       0.883499
            151        118.000       1590.626       0.930939       0.883499
            152        157.400       1442.486       0.901618       0.883499
            153        159.000       1321.726       0.892620       0.883499
            154        135.000       1305.726       0.906297       0.883499
            155        197.600       1243.466       0.862879       0.883499
            156        214.000       1190.426       0.847625       0.883499
            157        189.800       1321.046       0.874375       0.883499
            158        262.400       1414.786       0.843547       0.883499
            159        341.000       1341.926       0.797377       0.783938
            160        434.200       1372.206       0.759633       0.783938
            161        617.200       1381.306       0.691169       0.783938
            162        756.600       1323.366       0.636244       0.507148
            163        746.200       1186.406       0.613889       0.507148
            164        757.200       1210.106       0.615108       0.507148
            165        688.000       1302.026       0.654276       0.507148
            166        594.800       1480.546       0.713397       0.783938
            167        558.800       1593.946       0.740424       0.783938
            168        572.000       1633.826       0.740687       0.783938
            169        593.400       1709.686       0.742346       0.783938
            170        559.800       1680.846       0.750161       0.783938
            171        479.800       1405.046       0.745443       0.783938
            172        430.800       1255.946       0.744597       0.783938
            173        377.000       1345.326       0.781110       0.783938
            174        255.800       1375.446       0.843187       0.783938
            175        277.600       1380.266       0.832556       0.783938
            176        364.600       1429.166       0.796740       0.783938
            177        336.600       1350.166       0.800446       0.783938
            178        219.400       1408.886       0.865257       0.883499
            179        323.000       1533.926       0.826057       0.883499
            180        282.800       1551.346       0.845814       0.883499
            181        146.200       1764.406       0.923480       0.883499
            182        146.800       1951.546       0.930040       0.883499
            183        244.000       1929.826       0.887755       0.883499
            184        208.600       1920.966       0.902046       0.883499
            185        349.800       1984.246       0.850131       0.883499
            186        447.600       1826.066       0.803137       0.783938
            187        444.400       1717.986       0.794486       0.783938
            188        489.400       1663.686       0.772698       0.783938
            189        409.000       1532.726       0.789363       0.783938
            190        258.600       1327.566       0.836965       0.883499
            191        197.000       1251.326       0.863981       0.883499
            192        129.600       1434.666       0.917150       0.883499
            193         18.000       1444.626       0.987693       0.883499
            194         61.600       1581.466       0.962509       0.883499
            195        135.800       1754.846       0.928173       0.883499
            196        185.600       1961.466       0.913556       0.883499
            197        248.000       1923.026       0.885768       0.883499
            198        273.600       1821.866       0.869432       0.883499
            199        321.600       1562.266       0.829287       0.883499
            200        271.200       1459.506       0.843301       0.883499
            201        256.400       1603.586       0.862149       0.883499
            202        198.400       1746.986       0.898015       0.883499
            203        174.800       1798.946       0.911437       0.883499
            204        165.800       1877.246       0.918847       0.883499
            205        186.200       1918.006       0.911511       0.883499
            206        164.000       1746.226       0.914146       0.883499
            207        294.800       1493.746       0.835173       0.883499
            208        373.000       1404.126       0.790110       0.783938
            209        352.800       1431.546       0.802280       0.783938
            210        330.200       1529.206       0.822416       0.783938
            211        330.000       1350.026       0.803574       0.783938
            212        291.800       1393.246       0.826830       0.783938
            213        349.400       1610.486       0.821724       0.783938
            214        404.600       1557.166       0.793757       0.783938
            215        495.200       1363.906       0.733635       0.783938
            216        472.600       1580.366       0.769796       0.783938
            217        432.400       1699.586       0.797184       0.783938
            218        334.200       1594.606       0.826732       0.783938
            219        223.200       1603.906       0.877840       0.883499
            220        189.600       1674.266       0.898276       0.883499
            221        202.200       1626.006       0.889400       0.883499
            222        205.400       1576.886       0.884755       0.883499
            223        217.400       1577.486       0.878878       0.883499
            224        230.200       1665.006       0.878536       0.883499
            225        266.200       1658.406       0.861686       0.883499
            226        269.800       1511.446       0.848533       0.883499
            227        199.200       1362.106       0.872414       0.883499
            228        176.600       1413.366       0.888928       0.883499
            229        275.600       1486.066       0.843557       0.883499
            230        203.800       1513.846       0.881349       0.883499
            231        196.800       1513.546       0.884936       0.883499
            232        257.800       1613.446       0.862231       0.883499
            233        286.200       1579.206       0.846575       0.883499
            234        215.000       1525.726       0.876488       0.883499
            235        182.400       1560.586       0.895352       0.883499
            236        171.600       1527.666       0.899015       0.883499
            237        223.200       1486.706       0.869466       0.883499
            238        212.000       1570.426       0.881061       0.883499
            239        236.400       1720.386       0.879190       0.883499
            240        294.200       1833.206       0.861709       0.883499
            241        341.800       2017.246       0.855111       0.883499
            242        301.200       1994.506       0.868799       0.883499
            243        290.600       1934.566       0.869403       0.883499
            244        317.400       1875.886       0.855286       0.883499
            245        327.400       1732.886       0.841090       0.883499
            246        311.600       1478.466       0.825928       0.783938
            247        304.000       1363.626       0.817705       0.783938
            248        325.400       1313.286       0.801426       0.783938
            249        380.000       1147.226       0.751183       0.783938
            250        353.400       1069.286       0.751597       0.783938
            251        282.800       1193.946       0.808498       0.783938
            252        282.000       1359.826       0.828240       0.783938
            253        285.800       1429.046       0.833338       0.883499
            254        178.200       1541.806       0.896396       0.883499
            255        160.600       1701.366       0.913747       0.883499
            256        210.000       1749.626       0.892837       0.883499
            257        206.400       1815.986       0.897942       0.883499
            258        161.200       1879.706       0.921015       0.883499
            259        168.200       1864.406       0.917249       0.883499
            260        164.400       1848.386       0.918322       0.883499
            261        194.200       1852.806       0.905130       0.883499
            262        209.800       1675.846       0.888738       0.883499
            263        258.600       1575.566       0.859009       0.883499
            264        227.000       1736.926       0.884415       0.883499
            265        231.600       1725.866       0.881684       0.883499
            266        217.200       1729.906       0.888450       0.883499
            267        235.800       1863.046       0.887653       0.883499
            268        315.800       1824.446       0.852447       0.883499
            269        455.000       1597.126       0.778279       0.783938
            270        485.600       1563.266       0.762991       0.783938
            271        488.800       1507.146       0.755104       0.783938
            272        511.200       1379.906       0.729682       0.783938
            273        374.000       1335.426       0.781213       0.783938
            274        276.200       1358.006       0.830988       0.783938
            275        236.200       1441.606       0.859221       0.883499
            276        180.400       1611.186       0.899307       0.883499
            277         85.200       1767.906       0.954023       0.883499
            278        227.600       1756.066       0.885263       0.883499
            279        371.000       1658.326       0.817181       0.783938
            280        443.400       1582.086       0.781090       0.783938
            281        564.800       1420.346       0.715487       0.783938
            282        654.200       1390.206       0.680005       0.783938
            283        566.800       1567.946       0.734488       0.783938
            284        364.800       1647.346       0.818701       0.783938
            285        315.800       1598.046       0.834992       0.883499
            286        262.600       1557.366       0.855712       0.883499
            287        243.400       1452.486       0.856476       0.883499
            288        251.800       1407.446       0.848244       0.883499
            289        274.000       1569.826       0.851396       0.883499
            290        209.600       1778.666       0.894581       0.883499
            291        194.400       1903.786       0.907349       0.883499
            292        261.600       1897.866       0.878859       0.883499
            293        318.200       1804.006       0.850062       0.883499
            294        400.600       1564.366       0.796129       0.783938
            295        486.200       1343.606       0.734289       0.783938
            296        616.000       1435.626       0.699750       0.783938
            297        562.800       1596.946       0.739414       0.783938
            298        556.800       1662.746       0.749138       0.783938
            299        599.800       1732.446       0.742823       0.783938
            300        554.000       1816.426       0.766287       0.783938
            301        386.600       1734.766       0.817759       0.783938
            302        358.600       1719.766       0.827461       0.783938
            303        268.000       1750.026       0.867197       0.883499
            304        206.200       1805.806       0.897515       0.883499
            305        213.400       1893.286       0.898703       0.883499
            306        296.000       1777.226       0.857227       0.883499
            307        218.600       1577.966       0.878323       0.883499
            308        197.800       1420.646       0.877784       0.883499
            309        157.200       1380.306       0.897756       0.883499
            310        172.600       1235.966       0.877464       0.883499
            311        153.600       1286.866       0.893368       0.883499
            312        321.200       1347.506       0.807515       0.783938
            313        380.400       1503.786       0.798109       0.783938
            314        378.200       1595.806       0.808410       0.783938
            315        433.400       1720.686       0.798801       0.783938
            316        411.800       1784.646       0.812515       0.783938
            317        286.400       1932.586       0.870932       0.783938
            318        325.800       1959.246       0.857421       0.783938
            319        384.600       1729.166       0.818050       0.783938
            320        404.200       1423.606       0.778860       0.783938
            321        420.200       1441.606       0.774305       0.783938
            322        438.200       1277.406       0.744580       0.783938
            323        342.000       1097.426       0.762405       0.783938
            324        238.000       1225.626       0.837390       0.883499
            325        167.200       1321.106       0.887657       0.883499
            326        124.200       1223.606       0.907850       0.883499
            327         98.200       1465.406       0.937196       0.883499
            328        143.200       1501.306       0.912922       0.883499
            329        187.600       1528.866       0.890706       0.883499
            330        191.600       1604.866       0.893346       0.883499
            331        254.600       1591.166       0.862063       0.883499
            332        463.600       1438.666       0.756291       0.783938
            333        439.800       1545.446       0.778466       0.783938
            334        516.000       1565.226       0.752069       0.783938
            335        585.600       1584.666       0.730171       0.783938
            336        559.200       1723.106       0.754985       0.783938
            337        398.400       1789.386       0.817898       0.783938
            338        476.800       1685.146       0.779458       0.783938
            339        489.600       1645.666       0.770708       0.783938
            340        413.400       1666.486       0.801239       0.783938
            341        367.600       1556.866       0.808986       0.783938
            342        319.000       1364.926       0.810562       0.783938
            343        274.400       1340.786       0.830112       0.783938
            344        188.000       1251.426       0.869392       0.783938
            345        245.600       1135.466       0.822166       0.783938
            346        264.000       1123.426       0.809720       0.783938
            347        294.600       1326.766       0.818301       0.783938
            348        326.600       1539.766       0.825007       0.783938
            349        417.000       1588.726       0.792095       0.783938
            350        441.000       1588.726       0.782729       0.783938
            351        501.200       1558.306       0.756641       0.783938
            352        488.200       1590.806       0.765176       0.783938
            353        388.800       1533.346       0.797726       0.783938
            354        361.000       1637.526       0.819367       0.783938
            355        282.400       1842.186       0.867080       0.883499
            356        215.400       1975.686       0.901693       0.883499
            357        308.600       1901.766       0.860385       0.883499
            358        429.400       1820.686       0.809163       0.783938
            359        420.600       1701.966       0.801844       0.783938
            360        416.400       1664.586       0.799902       0.783938
            361        388.600       1545.966       0.799128       0.783938
            362        278.200       1445.406       0.838594       0.783938
            363        263.600       1552.666       0.854867       0.783938
            364        285.600       1612.466       0.849531       0.783938
            365        325.600       1454.466       0.817085       0.783938
            366        348.200       1406.206       0.801528       0.783938
            367        343.400       1446.086       0.808101       0.783938
            368        301.400       1376.486       0.820369       0.783938
            369        157.600       1364.666       0.896470       0.883499
            370         17.200       1514.306       0.988769       0.883499
            371          8.800       1602.546       0.994539       0.883499
            372         80.600       1635.966       0.953046       0.883499
            373         82.400       1689.386       0.953493       0.883499
            374         76.200       1830.406       0.960034       0.883499
            375         69.200       1928.706       0.965364       0.883499
            376         52.000       2057.626       0.975351       0.883499
            377         37.800       2154.446       0.982757       0.883499
            378         73.400       2041.086       0.965287       0.883499
            379        175.800       2063.046       0.921477       0.883499
            380        299.400       2065.686       0.873408       0.883499
            381        405.600       1937.266       0.826879       0.883499
            382        365.000       1771.926       0.829194       0.883499
            383        276.600       1793.366       0.866375       0.883499
            384        236.000       1679.426       0.876790       0.883499
            385        174.600       1619.566       0.902685       0.883499
            386         97.400       1679.886       0.945197       0.883499
            387         73.800       1770.246       0.959979       0.883499
            388         75.400       1813.686       0.960087       0.883499
            389         30.600       1852.966       0.983754       0.883499
            390        104.800       1751.746       0.943551       0.883499
            391        171.400       1701.086       0.908464       0.883499
            392        283.400       1614.286       0.850660       0.883499
            393        378.000       1596.626       0.808571       0.783938
            394        439.200       1503.306       0.773900       0.783938
            395        334.800       1552.346       0.822589       0.783938
            396        270.600       1530.766       0.849781       0.883499
            397        183.600       1476.066       0.889375       0.883499
            398        127.600       1389.466       0.915890       0.883499
            399        166.800       1515.746       0.900864       0.883499
            400        239.600       1572.666       0.867790       0.883499
            401        262.600       1698.166       0.866073       0.883499
            402        257.200       1885.706       0.879976       0.883499
            403        207.600       2068.666       0.908798       0.883499
            404        159.000       1928.126       0.923819       0.883499
            405        146.600       1808.566       0.925019       0.883499
            406        156.400       1650.186       0.913428       0.883499
            407        255.000       1579.926       0.861030       0.883499
            408        400.400       1378.186       0.774877       0.783938
            409        561.800       1220.846       0.684850       0.783938
            410        777.200       1015.706       0.566514       0.507148
            411        911.600        872.066       0.488918       0.507148
            412        974.800        636.746       0.395115       0.399225
            413       1063.000        465.726       0.304650       0.284223
            414       1061.400        429.286       0.287979       0.284223
            415       1061.800        448.246       0.296842       0.284223
            416       1177.200        406.106       0.256492       0.284223
            417       1205.400        328.286       0.214050       0.284223
            418       1184.200        289.206       0.196284       0.284223
            419       1163.800        261.046       0.183210       0.284223
            420       1111.800        320.246       0.223628       0.284223
            421       1002.400        275.186       0.215395       0.284223
            422       1049.000        304.926       0.225216       0.284223
            423       1118.800        363.746       0.245352       0.284223
            424       1154.800        405.146       0.259718       0.284223
            425       1136.800        393.746       0.257258       0.284223
            426       1136.200        431.806       0.275385       0.284223
            427        999.800        438.246       0.304751       0.284223
            428        790.200        438.606       0.356936       0.399225
            429        727.200        396.306       0.352740       0.399225
            430        730.200        390.606       0.348504       0.399225
            431        715.800        477.046       0.399922       0.399225
            432        882.600        599.166       0.404359       0.399225
            433       1038.600        743.366       0.417160       0.399225
            434       1133.600        730.266       0.391802       0.399225
            435       1130.400        593.186       0.344158       0.284223
            436       1118.200        554.806       0.331622       0.284223
            437        942.200        482.406       0.338624       0.284223
            438        799.000        333.126       0.294248       0.284223
            439        766.400        499.386       0.394526       0.399225
            440        816.600        587.366       0.418362       0.399225
            441        843.600        509.666       0.376619       0.399225
            442        915.200        459.706       0.334354       0.284223
            443       1059.600        416.266       0.282048       0.284223
            444       1060.800        249.946       0.190690       0.284223
            445       1089.400        183.886       0.144418       0.284223
            446       1002.200        260.006       0.205993       0.284223
            447        950.800        317.146       0.250126       0.284223
            448        886.200        420.206       0.321650       0.284223
            449        802.600        462.566       0.365617       0.399225
            450        730.200        460.006       0.386493       0.399225
            451        765.000        490.526       0.390693       0.399225
            452        774.600        476.766       0.380996       0.399225
            453        715.200        468.506       0.395796       0.399225
            454        692.600        560.366       0.447231       0.399225
            455        595.400        647.286       0.520876       0.507148
            456        556.600        684.966       0.551695       0.507148
            457        641.800        697.446       0.520775       0.507148
            458        779.800        685.446       0.467802       0.507148
            459        906.400        673.986       0.426469       0.399225
            460       1083.200        704.506       0.394084       0.399225
            461       1273.000        686.926       0.350486       0.399225
            462       1178.400        699.186       0.372385       0.399225
            463       1085.400        688.886       0.388261       0.399225
            464       1026.800        543.746       0.346214       0.399225
            465        996.200        442.606       0.307620       0.284223
            466        840.600        358.966       0.299246       0.284223
            467        842.000        226.626       0.212072       0.284223
            468        904.600        174.766       0.161915       0.284223
            469        891.800        329.446       0.269762       0.284223
            470        804.400        413.986       0.339782       0.284223
            471        793.200        500.906       0.387067       0.399225
            472        871.000        641.926       0.424294       0.399225
            473        881.200        736.106       0.455143       0.399225
            474       1029.000        660.126       0.390809       0.399225
            475       1167.000        658.926       0.360872       0.399225
            476       1324.800        642.746       0.326674       0.399225
            477       1292.000        757.226       0.369518       0.399225
            478       1281.200        668.906       0.343010       0.399225
            479       1086.200        588.006       0.351215       0.399225
            480        936.600        538.966       0.365260       0.399225
            481        892.200        408.006       0.313801       0.284223
            482        960.000        231.826       0.194513       0.284223
            483        837.400        280.286       0.250773       0.284223
            484        894.200        411.406       0.315107       0.284223
            485        988.800        500.146       0.335906       0.284223
            486       1014.800        575.346       0.361819       0.399225
            487        973.200        681.506       0.411859       0.399225
            488       1121.400        733.086       0.395304       0.399225
            489       1067.400        690.686       0.392862       0.399225
            490        962.000        709.426       0.424443       0.399225
            491        972.800        682.546       0.412328       0.399225
            492       1126.600        557.366       0.330984       0.284223
            493       1139.200        488.106       0.299947       0.284223
            494       1184.600        465.766       0.282220       0.284223
            495       1214.800        397.146       0.246377       0.284223
            496       1211.200        363.906       0.231036       0.284223
            497        981.800        386.446       0.282439       0.284223
            498        926.600        438.166       0.321056       0.284223
            499        966.800        446.546       0.315949       0.284223
            500        981.200        423.906       0.301689       0.284223
            501        880.200        505.006       0.364571       0.399225
            502        896.000        533.426       0.373175       0.399225
            503        927.800        560.846       0.376749       0.399225
            504        903.600        572.066       0.387666       0.399225
            505        885.000        631.526       0.416429       0.399225
            506        819.200        679.106       0.453249       0.399225
            507        806.000        751.226       0.482413       0.399225
            508        790.800        615.746       0.437771       0.399225
            509        834.200        518.006       0.383082       0.399225
            510        911.200        480.906       0.345452       0.284223
            511        962.000        373.026       0.279415       0.284223
            512        949.200        288.706       0.233221       0.284223
            513        882.000        448.626       0.337154       0.284223
            514        868.600        650.166       0.428088       0.399225
            515        903.200        677.706       0.428682       0.399225
            516        882.800        710.946       0.446085       0.399225
            517        967.400        679.686       0.412660       0.399225
            518       1179.400        569.686       0.325705       0.399225
            519       1184.400        573.586       0.326274       0.399225
            520       1010.000        581.226       0.365269       0.399225
            521        947.600        555.666       0.369639       0.399225
            522        883.800        580.246       0.396330       0.399225
            523        765.200        655.106       0.461243       0.507148
            524        660.000        618.026       0.483578       0.507148
            525        695.800        648.046       0.482232       0.507148
            526        791.000        651.126       0.451504       0.507148
            527        848.600        540.566       0.389130       0.399225
            528        791.600        396.066       0.333482       0.284223
            529        826.800        288.946       0.258971       0.284223
            530        928.800        171.546       0.155901       0.284223
            531       1019.600        239.866       0.190450       0.284223
            532        988.400        487.786       0.330436       0.284223
            533        961.200        712.906       0.425843       0.399225
            534        972.400        954.186       0.495273       0.507148
            535        882.200       1176.606       0.571499       0.507148
            536        879.400       1137.086       0.563895       0.507148
            537        915.600        953.066       0.510025       0.507148
            538        873.600        850.866       0.493408       0.507148
            539        861.600        768.866       0.471562       0.507148
            540        818.400        572.986       0.411809       0.507148
            541        641.800        600.646       0.483438       0.507148
            542        643.600        665.466       0.508352       0.507148
            543        727.600        635.466       0.466203       0.507148
            544        775.800        528.046       0.404991       0.399225
            545        817.000        564.726       0.408710       0.399225
            546        854.400        556.986       0.394637       0.399225
            547        763.600        545.266       0.416594       0.399225
            548        830.400        554.186       0.400254       0.399225
            549        958.000        631.226       0.397191       0.399225
            550       1090.200        634.606       0.367929       0.399225
            551       1136.000        637.426       0.359432       0.399225
            552       1160.600        625.166       0.350083       0.399225
            553       1114.800        665.946       0.373970       0.399225
            554       1069.400        568.686       0.347165       0.399225
            555        953.000        534.926       0.359511       0.399225
            556        931.000        468.726       0.334870       0.399225
            557        910.400        541.186       0.372824       0.399225
            558        860.200        520.206       0.376850       0.399225
            559        805.600        579.066       0.418199       0.399225
            560        839.800        477.446       0.362457       0.399225
            561        880.000        385.826       0.304801       0.284223
            562        927.600        298.866       0.243680       0.284223
            563       1014.800        273.146       0.212078       0.284223
            564       1095.400        335.486       0.234460       0.284223
            565       1126.200        556.006       0.330522       0.284223
            566       1076.400        716.786       0.399727       0.399225
            567       1032.400        714.386       0.408972       0.399225
            568       1022.400        679.586       0.399290       0.399225
            569        916.400        630.386       0.407546       0.399225
            570        849.400        522.286       0.380762       0.399225
            571        950.800        604.746       0.388767       0.399225
            572       1011.200        712.306       0.413289       0.399225
            573        968.800        770.746       0.443073       0.399225
            574        895.000        684.126       0.433231       0.399225
            575        878.400        636.386       0.420116       0.399225
            576        782.600        460.566       0.370478       0.399225
            577        773.600        343.866       0.307719       0.284223
            578        684.800        258.346       0.273919       0.284223
            579        734.000        172.226       0.190047       0.284223
            580        861.400         94.486       0.098846       0.284223
            581        915.400        144.686       0.136485       0.284223
            582        952.400        254.386       0.210796       0.284223
            583       1038.800        289.946       0.218210       0.284223
            584       1087.600        415.666       0.276508       0.284223
            585       1040.200        551.606       0.346528       0.284223
            586       1004.200        563.206       0.359323       0.284223
            587        970.400        434.986       0.309513       0.284223
            588       1007.800        334.646       0.249281       0.284223
            589       1037.400        195.486       0.158559       0.284223
            590       1067.400        264.686       0.198700       0.284223
            591       1087.800        350.046       0.243451       0.284223
            592       1078.200        360.806       0.250733       0.284223
            593       1032.400        533.786       0.340819       0.284223
            594       1032.600        664.766       0.391645       0.399225
            595        950.800        562.546       0.371723       0.399225
            596        902.600        469.566       0.342208       0.399225
            597        921.200        492.706       0.348471       0.399225
            598        867.400        500.086       0.365697       0.399225
            599        759.200        515.906       0.404598       0.399225
            600        722.200        518.006       0.417677       0.399225
            601        748.400        477.386       0.389453       0.399225
            602        829.600        411.466       0.331542       0.284223
            603        874.000        363.826       0.293923       0.284223
            604        931.800        378.046       0.288618       0.284223
            605        981.800        434.246       0.306661       0.284223
            606        946.400        462.986       0.328502       0.284223
            607        986.000        587.026       0.373182       0.399225
            608       1005.800        708.246       0.413201       0.399225
            609        972.000        755.826       0.437443       0.399225
            610        990.000        725.826       0.423018       0.399225
            611       1049.600        716.466       0.405685       0.399225
            612        960.800        708.146       0.424307       0.399225
            613       1006.200        564.406       0.359355       0.399225
            614       1142.200        438.806       0.277548       0.284223
            615       1115.800        414.246       0.270741       0.284223
            616       1121.600        491.066       0.304505       0.284223
            617       1100.400        672.386       0.379282       0.399225
            618       1046.600        805.566       0.434932       0.399225
            619        981.600        942.866       0.489936       0.507148
            620        996.800       1059.546       0.515257       0.507148
            621       1009.400       1002.686       0.498331       0.507148
            622       1041.200        812.706       0.438375       0.399225
            623       1078.000        833.026       0.435905       0.399225
            624       1073.200        709.106       0.397859       0.399225
            625       1130.200        571.206       0.335726       0.284223
            626       1114.800        544.146       0.328007       0.284223
            627       1095.400        467.086       0.298937       0.284223
            628       1162.800        332.946       0.222595       0.284223
            629       1240.000        346.426       0.218369       0.284223
            630       1134.400        352.786       0.237217       0.284223
            631       1079.400        386.486       0.263653       0.284223
            632       1063.600        566.666       0.347591       0.399225
            633        968.400        657.186       0.404276       0.399225
            634        824.200        702.806       0.460251       0.507148
            635        828.600        783.366       0.485969       0.507148
            636        805.000        808.726       0.501154       0.507148
            637        791.800        581.646       0.423494       0.399225
            638        770.000        401.026       0.342457       0.284223
            639        820.800        337.346       0.291281       0.284223
            640        890.600        341.966       0.277442       0.284223
            641        900.800        331.946       0.269273       0.284223
            642        923.400        452.486       0.328869       0.284223
            643        941.800        537.846       0.363496       0.284223
            644        890.200        549.006       0.381464       0.284223
            645        885.200        460.506       0.342204       0.284223
            646       1005.800        418.846       0.294000       0.284223
            647        896.600        377.366       0.296213       0.284223
            648        798.800        389.946       0.328031       0.284223
            649        754.800        472.146       0.384814       0.399225
            650        757.400        458.886       0.377284       0.399225
            651        724.400        468.786       0.392886       0.399225
            652        982.600        426.366       0.302609       0.284223
            653       1113.600        381.666       0.255249       0.284223
            654       1186.800        322.346       0.213595       0.284223
            655       1137.800        306.846       0.212402       0.284223
            656       1037.800        353.446       0.254050       0.284223
            657        813.400        509.286       0.385039       0.399225
            658        740.600        573.366       0.436363       0.399225
            659        629.400        575.886       0.477800       0.507148
            660        563.800        663.846       0.540747       0.507148
            661        584.200        606.206       0.509243       0.507148
            662        590.000        505.626       0.461495       0.507148
            663        616.600        457.566       0.425973       0.399225
            664        722.400        521.586       0.419286       0.399225
            665        841.200        454.306       0.350678       0.399225
            666        919.600        392.666       0.299227       0.284223
            667        996.400        313.586       0.239381       0.284223
            668       1045.400        379.886       0.266533       0.284223
            669       1060.000        368.026       0.257716       0.284223
            670        978.400        467.386       0.323274       0.284223
            671       1005.200        749.106       0.427010       0.399225
            672       1126.600        942.166       0.455424       0.399225
            673       1117.000        910.326       0.449028       0.399225
            674       1153.000        860.126       0.427259       0.399225
            675       1242.000        833.826       0.401684       0.399225
            676       1169.000        686.926       0.370126       0.399225
            677        979.200        684.706       0.411505       0.399225
            678        915.600        663.866       0.420310       0.399225
            679        810.600        666.966       0.451395       0.399225
            680        787.000        667.926       0.459079       0.399225
            681        865.200        624.306       0.419136       0.399225
            682        899.000        507.526       0.360836       0.399225
            683        859.200        608.306       0.414517       0.399225
            684        904.600        613.966       0.404306       0.399225
            685        961.600        551.066       0.364301       0.399225
            686        981.600        541.266       0.355426       0.399225
            687       1047.400        599.686       0.364089       0.399225
            688       1074.800        501.546       0.318170       0.399225
            689       1007.200        486.306       0.325613       0.399225
            690        985.000        584.726       0.372502       0.399225
            691       1020.800        669.946       0.396243       0.399225
            692       1098.800        591.946       0.350109       0.399225
            693       1145.200        598.106       0.343087       0.399225
            694       1288.800        628.946       0.327961       0.399225
            695       1190.400        650.586       0.353390       0.399225
            696        997.200        579.106       0.367382       0.399225
            697        916.800        707.346       0.435519       0.399225
            698        912.400        661.586       0.420325       0.399225
            699        779.200        555.106       0.416026       0.399225
            700        731.400        434.286       0.372558       0.399225
            701        841.600        334.466       0.284394       0.284223
            702        858.400        218.586       0.202960       0.284223
            703        877.200        267.106       0.233422       0.284223
            704        943.400        361.086       0.276803       0.284223
            705       1047.000        326.126       0.237506       0.284223
            706       1052.400        386.786       0.268753       0.284223
            707       1159.800        557.646       0.324695       0.284223
            708       1234.400        568.586       0.315358       0.284223
            709       1133.800        608.846       0.349380       0.399225
            710       1058.800        737.146       0.410450       0.399225
            711       1156.400        811.386       0.412334       0.399225
            712       1104.400        760.986       0.407951       0.399225
            713       1103.000        824.526       0.427764       0.399225
            714       1151.000        779.126       0.403666       0.399225
            715       1161.800        692.646       0.373505       0.399225
            716       1089.400        712.886       0.395545       0.399225
            717        996.000        732.026       0.423620       0.399225
            718        974.000        683.826       0.412483       0.399225
            719        927.600        754.466       0.448535       0.399225
            720       1003.200        853.106       0.459572       0.507148
            721        964.000        835.626       0.464333       0.507148
            722        988.600        866.966       0.467224       0.507148
            723        905.000        885.526       0.494562       0.507148
            724        939.400        846.486       0.473986       0.507148
            725        842.400        852.986       0.503122       0.507148
            726        751.800        891.446       0.542491       0.507148
            727        707.800        788.846       0.527076       0.507148
            728        670.000        726.426       0.520204       0.507148
            729        735.400        671.686       0.477359       0.507148
            730        855.000        523.326       0.379682       0.399225
            731        990.600        407.566       0.291500       0.284223
            732        973.200        465.706       0.323653       0.284223
            733        906.800        499.946       0.355392       0.399225
            734        905.800        543.646       0.375071       0.399225
            735        921.800        655.046       0.415415       0.399225
            736        855.200        677.306       0.441960       0.399225
            737        815.000        598.526       0.423427       0.399225
            738        914.400        586.786       0.390881       0.399225
            739       1087.200        640.506       0.370726       0.399225
            740       1127.000        701.326       0.383589       0.399225
            741       1176.200        725.806       0.381600       0.399225
            742       1219.200        633.706       0.342006       0.399225
            743       1210.400        685.986       0.361733       0.399225
            744       1047.400        596.686       0.362929       0.399225
            745        987.800        458.446       0.316990       0.399225
            746        881.600        572.066       0.393533       0.399225
            747        859.600        679.266       0.441407       0.399225
            748        853.800        628.046       0.423827       0.399225
            749        742.000        713.426       0.490183       0.507148
            750        683.800        823.646       0.546385       0.507148
            751        846.600        747.366       0.468872       0.507148
            752        928.800        720.946       0.437004       0.399225
            753        962.800        716.146       0.426545       0.399225
            754       1069.000        648.926       0.377738       0.399225
            755       1027.000        768.526       0.428023       0.399225
            756        788.200        724.406       0.478912       0.507148
            757        721.600        671.066       0.481857       0.507148
            758        695.000        638.526       0.478825       0.507148
            759        665.000        566.326       0.459932       0.399225
            760        744.200        356.806       0.324072       0.284223
            761        973.000        335.326       0.256301       0.284223
            762        995.200        395.506       0.284392       0.284223
            763       1021.000        348.126       0.254269       0.284223
            764       1073.400        353.286       0.247627       0.284223
            765       1020.000        428.626       0.295884       0.284223
            766        843.000        518.526       0.380842       0.399225
            767        794.600        509.566       0.390722       0.399225
            768        792.600        595.366       0.428948       0.399225
            769        802.600        693.766       0.463634       0.399225
            770        869.800        587.046       0.402957       0.399225
            771       1022.800        449.746       0.305420       0.284223
            772       1026.400        447.786       0.303751       0.284223
            773        989.800        357.646       0.265425       0.284223
            774        884.400        220.986       0.199917       0.284223
            775        816.000        262.226       0.243201       0.284223
            776        861.000        494.526       0.364822       0.399225
            777       1006.000        667.426       0.398838       0.399225
            778       1072.200        823.206       0.434316       0.399225
            779       1116.600        917.166       0.450969       0.399225
            780       1285.000        858.926       0.400632       0.399225
            781       1253.800        616.046       0.329463       0.284223
            782       1226.200        405.206       0.248378       0.284223
            783       1309.800        290.846       0.181705       0.284223
            784       1316.200        286.006       0.178507       0.284223
            785       1119.800        296.446       0.209318       0.284223
            786        969.800        312.846       0.243906       0.284223
            787        807.200        366.706       0.312381       0.284223
            788        648.600        473.766       0.422113       0.399225
            789        609.800        409.446       0.401714       0.399225
            790        634.200        418.606       0.397610       0.399225
            791        641.400        529.686       0.452303       0.399225
            792        618.400        486.586       0.440355       0.399225
            793        607.600        423.466       0.410707       0.399225
            794        731.600        448.066       0.379824       0.399225
            795        761.800        444.846       0.368663       0.399225
            796        856.400        497.586       0.367497       0.399225
            797        918.000        593.226       0.392546       0.399225
            798        915.200        671.106       0.423062       0.399225
            799        783.400        781.486       0.499388       0.507148
            800        726.200        806.406       0.526166       0.507148
            801        753.800        749.846       0.498685       0.507148
            802        801.800        755.446       0.485117       0.507148
            803        903.000        695.926       0.435246       0.399225
            804       1065.200        569.706       0.348464       0.399225
            805       1122.200        558.406       0.332264       0.284223
            806       1064.200        491.606       0.315981       0.284223
            807        974.200        451.606       0.316737       0.284223
            808        897.400        421.686       0.319680       0.284223
            809        824.200        464.606       0.360493       0.399225
            810        847.000        475.926       0.359752       0.399225
            811        807.000        502.526       0.383746       0.399225
            812        866.200        459.406       0.346563       0.399225
            813        948.400        505.586       0.347724       0.399225
            814       1034.000        497.626       0.324900       0.284223
            815       1014.400        398.186       0.281884       0.284223
            816       1025.400        317.286       0.236307       0.284223
            817       1030.800        355.946       0.256677       0.284223
            818        904.000        380.026       0.295964       0.284223
            819        775.800        406.646       0.343902       0.284223
            820        867.400        503.286       0.367178       0.399225
            821        917.400        625.086       0.405246       0.399225
            822        838.600        595.366       0.415188       0.399225
            823        779.000        481.326       0.381906       0.399225
            824        713.800        511.246       0.417328       0.399225
            825        619.000        530.926       0.461704       0.399225
            826        618.000        468.226       0.431057       0.399225
            827        659.200        423.306       0.391042       0.399225
            828        802.600        479.966       0.374223       0.399225
            829        853.800        486.446       0.362953       0.399225
            830        739.600        476.666       0.391909       0.399225
            831        659.000        503.726       0.433228       0.399225
            832        632.200        572.406       0.475181       0.507148
            833        547.600        646.866       0.541552       0.507148
            834        511.400        690.686       0.574573       0.507148
            835        578.000        756.626       0.566920       0.507148
            836        682.200        767.006       0.529259       0.507148
            837        750.000        756.826       0.502265       0.507148
            838        807.800        682.646       0.458014       0.507148
            839        901.400        626.286       0.409957       0.399225
            840        966.600        641.166       0.398793       0.399225
            841        809.800        633.046       0.438748       0.399225
            842        805.200        627.106       0.437829       0.399225
            843        873.800        691.246       0.441678       0.399225
            844        932.000        680.026       0.421845       0.399225
            845        920.000        560.826       0.378725       0.399225
            846        921.000        554.726       0.375900       0.399225
            847        867.400        556.886       0.390993       0.399225
            848        842.200        539.806       0.390596       0.399225
            849        737.400        540.686       0.423043       0.399225
            850        691.200        598.506       0.464064       0.399225
            851        841.000        592.326       0.413253       0.399225
            852        964.200        604.806       0.385471       0.399225
            853        882.000        641.626       0.421118       0.399225
            854        792.800        611.346       0.435386       0.399225
            855        797.800        574.646       0.418702       0.399225
            856        776.600        603.766       0.437395       0.399225
            857        672.200        588.006       0.466595       0.399225
            858        647.400        626.286       0.491711       0.399225
            859        812.800        603.146       0.425967       0.399225
            860        916.400        601.386       0.396226       0.399225
            861        919.400        560.086       0.378568       0.399225
            862        990.800        624.746       0.386709       0.399225
            863       1124.200        613.406       0.353018       0.399225
            864       1139.000        712.726       0.384898       0.399225
            865       1152.600        780.966       0.403899       0.399225
            866       1185.000        748.926       0.387257       0.399225
            867       1188.000        566.226       0.322778       0.284223
            868       1037.400        395.286       0.275905       0.284223
            869        824.800        361.546       0.304756       0.284223
            870        645.600        366.866       0.362349       0.399225
            871        592.400        364.586       0.380973       0.399225
            872        635.000        506.726       0.443824       0.399225
            873        706.400        696.386       0.496430       0.507148
            874        778.000        787.426       0.503011       0.507148
            875        839.600        857.266       0.505205       0.507148
            876        884.400        932.386       0.513206       0.507148
            877        773.200        901.306       0.538252       0.507148
            878        690.800        780.746       0.530562       0.507148
            879        658.200        644.806       0.494860       0.507148
            880        704.400        551.386       0.439076       0.507148
            881        639.800        643.046       0.501265       0.507148
            882        649.600        653.466       0.501483       0.507148
            883        745.000        661.726       0.470401       0.507148
            884        835.200        736.506       0.468603       0.507148
            885        845.800        770.846       0.476818       0.507148
            886        800.000        656.426       0.450710       0.507148
            887        832.800        645.346       0.436591       0.507148
            888        799.400        625.686       0.439051       0.507148
            889        768.600        641.166       0.454803       0.507148
            890        689.600        620.266       0.473534       0.507148
            891        697.200        671.906       0.490762       0.507148
            892        704.600        775.966       0.524101       0.507148
            893        870.600        760.566       0.466271       0.507148
            894        976.400        686.386       0.412793       0.399225
            895       1051.200        659.906       0.385660       0.399225
            896        982.400        473.386       0.325175       0.284223
            897        835.800        317.446       0.275263       0.284223
            898        774.000        457.026       0.371256       0.399225
            899        696.000        483.026       0.409682       0.399225
            900        672.800        443.746       0.397427       0.399225
            901        808.000        741.626       0.478584       0.507148
            902        952.200        943.206       0.497627       0.507148
            903        931.200        827.506       0.470520       0.507148
            904        971.800        795.846       0.450229       0.507148
            905        993.400        913.486       0.479046       0.507148
            906       1012.000        726.826       0.417998       0.399225
            907        990.400        497.586       0.334402       0.284223
            908       1010.600        393.366       0.280182       0.284223
            909        999.800        377.846       0.274269       0.284223
            910       1037.000        368.926       0.262408       0.284223
            911       1086.200        496.806       0.313837       0.284223
            912       1027.800        618.846       0.375822       0.399225
            913        936.000        695.626       0.426339       0.399225
            914       1016.400        602.186       0.372044       0.399225
            915        964.600        433.566       0.310096       0.284223
            916        898.400        351.386       0.281157       0.284223
            917       1086.200        300.606       0.216761       0.284223
            918       1111.000        318.926       0.223036       0.284223
            919        998.200        455.206       0.313199       0.284223
            920       1036.400        581.586       0.359450       0.399225
            921       1017.400        614.486       0.376549       0.399225
            922        900.000        691.426       0.434469       0.399225
            923        905.600        673.266       0.426424       0.399225
            924        850.800        605.946       0.415958       0.399225
            925        798.200        557.606       0.411272       0.399225
            926        919.800        460.046       0.333404       0.284223
            927       1047.000        352.126       0.251675       0.284223
            928       1147.600        418.466       0.267208       0.284223
            929       1188.200        594.806       0.333597       0.284223
            930       1107.200        635.706       0.364739       0.399225
            931        891.600        653.066       0.422788       0.399225
            932        676.800        650.146       0.489956       0.399225
            933        610.000        553.226       0.475596       0.399225
            934        659.200        346.306       0.344409       0.284223
            935        774.000        258.026       0.250019       0.284223
            936        922.200        254.606       0.216353       0.284223
            937        979.000        290.926       0.229089       0.284223
            938        831.000        381.726       0.314767       0.284223
            939        731.000        556.926       0.432421       0.399225
            940        832.600        725.966       0.465791       0.399225
            941        958.200        683.606       0.416374       0.399225
            942       1104.600        613.766       0.357180       0.399225
            943       1072.600        552.766       0.340087       0.399225
            944        979.000        480.126       0.329050       0.399225
            945        724.800        379.346       0.343565       0.399225
            946        508.000        497.826       0.494942       0.507148
            947        396.400        561.786       0.586301       0.507148
            948        469.000        653.926       0.582341       0.507148
            949        671.200        659.306       0.495530       0.507148
            950        805.000        672.526       0.455170       0.507148
            951        770.600        628.966       0.449401       0.507148
            952        698.000        594.626       0.460014       0.507148
            953        736.200        500.206       0.404564       0.399225
            954        698.800        556.746       0.443429       0.399225
            955        698.200        572.406       0.450498       0.399225
            956        846.800        593.546       0.412086       0.399225
            957        869.800        673.046       0.436236       0.399225
            958        870.400        663.786       0.432663       0.399225
            959        924.800        553.146       0.374267       0.399225
            960        943.600        561.266       0.372967       0.399225
            961        899.600        517.266       0.365077       0.399225
            962       1043.000        483.726       0.316839       0.284223
            963       1104.000        524.626       0.322128       0.284223
            964       1088.400        529.786       0.327395       0.284223
            965       1084.600        444.366       0.290631       0.284223
            966       1042.200        411.206       0.282926       0.284223
            967        933.000        430.526       0.315744       0.284223
            968        870.200        417.606       0.324277       0.284223
            969        877.400        419.086       0.323247       0.284223
            970        955.800        405.046       0.297643       0.284223
            971        980.600        389.566       0.284320       0.284223
            972       1032.000        291.626       0.220323       0.284223
            973       1150.800        220.946       0.161069       0.284223
            974       1143.000        240.726       0.173969       0.284223
            975       1116.200        282.206       0.201805       0.284223
            976       1182.600        338.766       0.222672       0.284223
            977       1123.600        422.866       0.273440       0.284223
            978       1022.400        478.786       0.318938       0.284223
            979        995.200        458.906       0.315593       0.284223
            980        887.600        451.066       0.336952       0.284223
            981        777.200        471.906       0.377795       0.399225
            982        814.600        498.966       0.379856       0.399225
            983        696.800        497.346       0.416487       0.399225
            984        569.800        528.446       0.481172       0.507148
            985        640.600        585.766       0.477643       0.507148
            986        746.400        640.986       0.462010       0.507148
            987        820.200        638.206       0.437605       0.399225
            988        905.600        643.266       0.415314       0.399225
            989        980.000        643.626       0.396413       0.399225
            990        907.600        621.666       0.406512       0.399225
            991        817.200        518.106       0.388005       0.399225
            992        775.200        472.106       0.378500       0.399225
            993        888.600        499.766       0.359967       0.399225
            994        976.200        423.606       0.302617       0.284223
            995       1036.000        385.426       0.271154       0.284223
            996       1167.800        389.846       0.250279       0.284223
            997       1229.600        313.666       0.203248       0.284223
            998       1200.800        276.946       0.187411       0.284223
            999       1085.800        447.846       0.292014       0.284223
           1000       1054.000        535.026       0.336700       0.284223
           1001        961.600        487.466       0.336400       0.284223
           1002        823.000        481.526       0.369119       0.399225
           1003        733.200        548.506       0.427950       0.399225
           1004        804.000        485.426       0.376467       0.399225
           1005        787.200        494.906       0.386010       0.399225
           1006        770.800        588.146       0.432796       0.399225
           1007        806.200        634.206       0.440297       0.399225
           1008        920.200        593.206       0.391967       0.399225
           1009        992.400        559.986       0.360726       0.399225
           1010       1009.600        501.266       0.331774       0.284223
           1011        948.600        415.566       0.304630       0.284223
           1012        939.600        381.866       0.288971       0.284223
           1013        868.600        370.166       0.298818       0.284223
           1014        805.600        366.266       0.312549       0.284223
           1015        814.800        424.946       0.342768       0.284223
           1016        877.200        556.306       0.388074       0.399225
           1017        911.200        640.306       0.412699       0.399225
           1018        923.000        662.326       0.417785       0.399225
           1019        886.800        660.746       0.426964       0.399225
           1020        831.800        636.646       0.433551       0.399225
           1021        746.000        633.226       0.459117       0.507148
           1022        713.800        656.646       0.479147       0.507148
           1023        677.000        658.326       0.493008       0.507148
           1024        638.600        707.566       0.525616       0.507148
           1025        678.200        690.206       0.504387       0.507148
           1026        654.000        635.226       0.492719       0.507148
           1027        548.000        633.826       0.536311       0.507148
           1028        542.800        554.746       0.505442       0.507148
           1029        557.200        423.506       0.431838       0.399225
           1030        470.600        386.166       0.450725       0.399225
           1031        480.400        369.386       0.434681       0.399225
           1032        507.400        330.286       0.394283       0.399225
           1033        503.000        386.926       0.434784       0.399225
           1034        630.400        505.786       0.445161       0.399225
           1035        763.000        510.326       0.400782       0.399225
           1036        732.600        585.166       0.444059       0.399225
           1037        737.600        706.666       0.489291       0.507148
           1038        667.000        830.326       0.554539       0.507148
           1039        561.800        786.246       0.583248       0.507148
           1040        579.800        814.246       0.584088       0.507148
           1041        679.600        810.666       0.543974       0.507148
           1042        647.000        726.526       0.528949       0.507148
           1043        768.400        656.386       0.460691       0.507148
           1044        834.000        734.426       0.468257       0.507148
           1045        826.600        777.366       0.484652       0.507148
           1046        864.800        683.946       0.441613       0.399225
           1047        951.000        714.126       0.428872       0.399225
           1048        965.600        719.666       0.427034       0.399225
           1049        938.000        704.826       0.429032       0.399225
           1050        898.400        700.386       0.438073       0.399225
           1051        814.000        700.426       0.462502       0.399225
           1052        774.000        603.226       0.438001       0.399225
           1053        701.800        568.846       0.447682       0.399225
           1054        580.000        642.826       0.525689       0.507148
           1055        424.600        650.766       0.605158       0.507148
           1056        483.400        738.286       0.604317       0.507148
           1057        547.800        802.446       0.594296       0.507148
           1058        560.000        820.226       0.594269       0.507148
           1059        697.600        738.866       0.514364       0.507148
           1060        845.000        837.326       0.497719       0.507148
           1061        834.600        781.166       0.483465       0.507148
           1062        917.600        786.666       0.461586       0.507148
           1063        926.600        815.766       0.468194       0.507148
           1064        840.400        734.786       0.466476       0.507148
           1065        887.200        448.306       0.335682       0.399225
           1066        918.600        382.566       0.294018       0.284223
           1067        831.800        330.846       0.284563       0.284223
           1068        899.400        279.286       0.236947       0.284223
           1069        960.800        279.546       0.225377       0.284223
           1070        956.000        326.826       0.254770       0.284223
           1071        866.800        406.946       0.319487       0.284223
           1072        787.200        461.506       0.369587       0.284223
           1073        784.400        395.186       0.335021       0.284223
           1074        912.400        374.386       0.290946       0.284223
           1075        983.600        373.666       0.275308       0.284223
           1076       1124.400        384.786       0.254962       0.284223
           1077       1216.800        483.346       0.284297       0.284223
           1078       1235.200        582.306       0.320387       0.284223
           1079       1167.200        628.306       0.349932       0.399225
           1080       1059.200        648.106       0.379607       0.399225
           1081       1016.600        587.166       0.366117       0.399225
           1082        992.800        550.346       0.356639       0.399225
           1083        880.000        557.826       0.387965       0.399225
           1084        785.400        652.286       0.453705       0.399225
           1085        808.400        681.586       0.457444       0.399225
           1086        783.200        701.106       0.472346       0.399225
           1087        829.000        590.126       0.415837       0.399225
           1088        822.800        617.546       0.428748       0.399225
           1089        869.200        644.706       0.425856       0.399225
           1090        954.200        684.206       0.417604       0.399225
           1091        883.600        747.866       0.458401       0.507148
           1092        716.400        740.386       0.508232       0.507148
           1093        779.200        685.306       0.467943       0.507148
           1094        785.000        553.926       0.413709       0.399225
           1095        689.400        497.886       0.419348       0.399225
           1096        780.000        391.626       0.334258       0.284223
           1097        883.400        393.286       0.308052       0.284223
           1098        840.800        355.346       0.297075       0.284223
           1099        804.600        372.166       0.316261       0.284223
           1100        820.600        405.766       0.330868       0.284223
           1101        769.000        448.926       0.368598       0.399225
           1102        716.600        468.166       0.395155       0.399225
           1103        648.000        623.426       0.490336       0.507148
           1104        595.800        802.046       0.573773       0.507148
           1105        530.000        936.826       0.638675       0.507148
           1106        510.600       1032.366       0.669079       0.507148
           1107        591.200       1077.906       0.645798       0.507148
           1108        560.000        934.426       0.625274       0.507148
           1109        522.600        826.566       0.612649       0.507148
           1110        635.200        719.506       0.531116       0.507148
           1111        689.600        663.066       0.490192       0.507148
           1112        609.400        682.486       0.528286       0.507148
           1113        650.600        751.366       0.535937       0.507148
           1114        724.800        622.946       0.462213       0.507148
           1115        687.000        538.326       0.439333       0.399225
           1116        732.000        456.626       0.384163       0.399225
           1117        827.200        350.106       0.297379       0.284223
           1118        930.600        266.766       0.222794       0.284223
           1119        920.600        337.966       0.268532       0.284223
           1120        893.800        423.446       0.321463       0.284223
           1121        829.200        524.106       0.387278       0.399225
           1122        767.800        601.046       0.439089       0.399225
           1123        797.600        597.666       0.428353       0.399225
           1124        857.600        645.466       0.429433       0.399225
           1125        820.000        727.426       0.470088       0.507148
           1126        762.800        739.946       0.492396       0.507148
           1127        749.200        772.306       0.507593       0.507148
           1128        708.600        829.966       0.539441       0.507148
           1129        608.800        785.146       0.563254       0.507148
           1130        557.400        639.886       0.534447       0.507148
           1131        559.800        690.246       0.552176       0.507148
           1132        660.600        545.166       0.452132       0.507148
           1133        724.200        379.806       0.344025       0.399225
           1134        933.400        421.886       0.311289       0.284223
           1135       1006.400        482.986       0.324285       0.284223
           1136        956.600        460.966       0.325181       0.284223
           1137        814.000        676.626       0.453921       0.399225
           1138        793.400        805.686       0.503841       0.507148
           1139        728.000        756.226       0.509508       0.507148
           1140        703.000        848.326       0.546839       0.507148
           1141        720.800        946.746       0.567748       0.507148
           1142        737.200        927.706       0.557212       0.507148
           1143        660.400        969.986       0.594942       0.507148
           1144        581.000        955.126       0.621776       0.507148
           1145        544.800        862.746       0.612943       0.507148
           1146        552.000        698.826       0.558691       0.507148
           1147        604.000        565.426       0.483507       0.507148
           1148        573.000        539.726       0.485048       0.507148
           1149        527.400        613.886       0.537890       0.507148
           1150        566.600        573.566       0.503055       0.507148
           1151        691.600        540.266       0.438575       0.399225
           1152        737.000        594.326       0.446416       0.399225
           1153        894.800        507.746       0.362017       0.399225
           1154       1019.200        413.906       0.288817       0.284223
           1155       1038.800        405.146       0.280582       0.284223
           1156       1027.000        643.326       0.385150       0.399225
           1157       1039.800        715.046       0.407469       0.399225
           1158        977.200        864.106       0.469290       0.507148
           1159        914.600        958.966       0.511840       0.507148
           1160        944.400       1163.386       0.551947       0.507148
           1161        946.000       1037.426       0.523047       0.507148
           1162        930.600        991.366       0.515808       0.507148
           1163        881.400        917.086       0.509921       0.507148
           1164        928.400        825.186       0.470570       0.507148
           1165        876.600        607.166       0.409206       0.399225
           1166        809.200        500.906       0.382340       0.399225
           1167        827.000        407.526       0.330107       0.399225
           1168        896.200        436.806       0.327685       0.399225
           1169        860.600        466.566       0.351550       0.399225
           1170        921.800        594.846       0.392211       0.399225
           1171       1101.200        591.506       0.349444       0.399225
           1172       1053.600        531.666       0.335379       0.284223
           1173        972.200        404.806       0.293975       0.284223
           1174        896.400        435.986       0.327222       0.284223
           1175        807.600        416.666       0.340339       0.284223
           1176        604.600        457.766       0.430893       0.399225
           1177        589.400        558.686       0.486624       0.507148
           1178        681.600        661.466       0.492504       0.507148
           1179        777.200        592.306       0.432496       0.399225
           1180        895.200        446.906       0.332988       0.284223
           1181        992.200        384.606       0.279346       0.284223
           1182        948.600        323.766       0.254460       0.284223
           1183        822.200        253.006       0.235309       0.284223
           1184        845.800        246.846       0.225915       0.284223
           1185        865.600        318.466       0.268959       0.284223
           1186        844.600        391.366       0.316648       0.284223
           1187        910.800        501.146       0.354933       0.284223
           1188       1056.400        577.786       0.353562       0.284223
           1189       1131.000        559.126       0.330819       0.284223
           1190       1145.800        516.646       0.310774       0.284223
           1191       1209.800        512.246       0.297463       0.284223
           1192       1140.600        472.566       0.292943       0.284223
           1193        995.000        521.926       0.344068       0.284223
           1194        814.400        550.386       0.403276       0.399225
           1195        676.000        583.426       0.463247       0.399225
           1196        581.600        551.066       0.486521       0.399225
           1197        750.600        513.966       0.406436       0.399225
           1198        869.800        464.646       0.348194       0.399225
           1199        979.800        522.446       0.347776       0.399225
           1200       1025.400        738.486       0.418670       0.399225
