# Supplementary material for: The role of auxiliary domains in modulating CHD4 activity suggests mechanistic commonality between enzyme families
Source: Nat Commun. 2022 Dec 6;13:7524. doi: 10.1038/s41467-022-35002-0 (PMC9726900; doi:10.1038/s41467-022-35002-0)
Supplement: Supplementary file 6 — source data [file 41467_2022_35002_MOESM6_ESM.zip › smFRET_Source_data/figure_7A/A/CHD4(1-1230) 10uM ATP 200ms/4_PATH (4).dat]

              1       1154.667       1815.200       0.611206       0.263174
              2        551.667       2838.167       0.837258       0.838846
              3        580.667       2917.267       0.833997       0.838846
              4        569.333       2892.067       0.835519       0.838846
              5        559.000       2843.433       0.835706       0.838846
              6        537.000       2836.967       0.840840       0.838846
              7        611.333       3031.200       0.832168       0.838846
              8        652.333       3108.767       0.826558       0.838846
              9        545.667       3143.433       0.852087       0.838846
             10        502.667       3187.400       0.863778       0.838846
             11        526.333       3306.033       0.862661       0.838846
             12        616.667       3169.667       0.837134       0.838846
             13        636.000       2903.733       0.820325       0.838846
             14        586.000       2705.400       0.821960       0.838846
             15        533.333       2722.000       0.836166       0.838846
             16        536.000       2765.067       0.837628       0.838846
             17        540.000       2529.333       0.824066       0.838846
             18        615.000       2524.833       0.804130       0.838846
             19        550.000       2641.000       0.827640       0.838846
             20        460.667       2812.600       0.859264       0.838846
             21        336.667       2652.667       0.887377       0.838846
             22        370.000       2302.667       0.861561       0.838846
             23        430.000       2064.333       0.827609       0.838846
             24        565.667       2017.433       0.781012       0.838846
             25        604.667       2118.200       0.777930       0.838846
             26        575.667       2396.100       0.806288       0.838846
             27        582.667       2756.400       0.825500       0.838846
             28        534.667       3045.867       0.850674       0.838846
             29        556.333       3107.033       0.848136       0.838846
             30        415.667       2979.100       0.877557       0.838846
             31        447.000       3058.633       0.872491       0.838846
             32        392.667       3122.733       0.888301       0.838846
             33        440.333       2969.300       0.870856       0.838846
             34        430.000       2804.333       0.867051       0.838846
             35        614.667       2726.200       0.816016       0.838846
             36        746.667       2992.000       0.800285       0.838846
             37        822.000       2875.467       0.777686       0.838846
             38        715.000       2981.500       0.806574       0.838846
             39        566.000       2803.400       0.832018       0.838846
             40        458.000       2792.533       0.859100       0.838846
             41        428.667       2590.133       0.858001       0.838846
             42        463.667       2770.967       0.856656       0.838846
             43        599.000       3095.100       0.837850       0.838846
             44        703.333       3224.333       0.820928       0.838846
             45        720.000       3370.667       0.823990       0.838846
             46        653.000       3132.700       0.827509       0.838846
             47        584.333       2916.567       0.833091       0.838846
             48        594.000       2373.267       0.799816       0.838846
             49        595.667       2321.433       0.795802       0.838846
             50        584.667       2579.533       0.815224       0.838846
             51        510.667       2567.600       0.834106       0.838846
             52        434.333       2611.567       0.857404       0.838846
             53        388.333       2540.167       0.867395       0.838846
             54        422.333       2581.767       0.859414       0.838846
             55        460.000       2548.667       0.847108       0.838846
             56        556.000       2497.733       0.817928       0.838846
             57        638.000       2657.200       0.806385       0.838846
             58        697.000       2770.633       0.798998       0.838846
             59        676.333       2912.033       0.811521       0.838846
             60        615.000       2983.167       0.829080       0.838846
             61        543.667       2925.967       0.843307       0.838846
             62        528.000       2756.867       0.839263       0.838846
             63        606.000       2952.400       0.829699       0.838846
             64        665.333       3223.800       0.828925       0.838846
             65        605.000       3327.500       0.846154       0.838846
             66        521.000       3071.900       0.854992       0.838846
             67        481.667       3053.167       0.863737       0.838846
             68        499.333       3063.733       0.859859       0.838846
             69        398.667       3049.800       0.884393       0.838846
             70        293.333       2682.667       0.901434       0.838846
             71        350.667       2566.600       0.879796       0.838846
             72        427.333       2462.267       0.852113       0.838846
             73        526.000       2425.067       0.821759       0.838846
             74        573.333       2285.667       0.799464       0.838846
             75        655.000       2412.167       0.786448       0.838846
             76        713.333       2673.333       0.789370       0.838846
             77        634.667       2673.533       0.808153       0.838846
             78        596.000       2510.067       0.808117       0.838846
             79        588.667       2426.467       0.804763       0.838846
             80        683.667       2530.967       0.787327       0.838846
             81        703.333       2805.000       0.799525       0.838846
             82        624.667       3036.200       0.829366       0.838846
             83        513.333       3082.333       0.857236       0.838846
             84        493.000       3061.033       0.861284       0.838846
             85        466.667       2777.333       0.856145       0.838846
             86        475.333       2771.800       0.853614       0.838846
             87        487.000       2859.633       0.854481       0.838846
             88        547.333       2944.933       0.843273       0.838846
             89        616.000       2976.733       0.828543       0.838846
             90        607.667       2665.233       0.814334       0.838846
             91        569.000       2175.433       0.792671       0.838846
             92        449.667       1957.033       0.813160       0.838846
             93        470.667       2227.267       0.825545       0.838846
             94        541.667       2788.167       0.837329       0.838846
             95        548.667       3048.800       0.847485       0.838846
             96        494.000       3022.267       0.859510       0.838846
             97        399.000       2926.433       0.880016       0.838846
             98        368.333       2974.500       0.889814       0.838846
             99        408.667       2912.133       0.876937       0.838846
            100        539.000       3198.433       0.855783       0.838846
            101        636.333       3181.033       0.833306       0.838846
            102        655.000       3192.167       0.829745       0.838846
            103        587.667       2845.900       0.828847       0.838846
            104        534.333       3160.567       0.855386       0.838846
            105        519.000       3544.433       0.872275       0.838846
            106        501.333       3704.867       0.880811       0.838846
            107        504.333       3376.233       0.870036       0.838846
            108        479.000       3009.433       0.862689       0.838846
            109        456.000       2721.067       0.856471       0.838846
            110        455.333       2674.800       0.854532       0.838846
            111        536.333       2972.700       0.847156       0.838846
            112        594.667       3198.867       0.843242       0.838846
            113        556.333       3253.367       0.853969       0.838846
            114        422.333       2863.100       0.871453       0.838846
            115        471.333       2830.867       0.857267       0.838846
            116        518.000       2678.867       0.837966       0.838846
            117        469.333       2445.733       0.838997       0.838846
            118        359.667       2333.700       0.866462       0.838846
            119        369.000       2440.100       0.868641       0.838846
            120        484.333       2727.900       0.849222       0.838846
            121        551.667       2654.500       0.827936       0.838846
            122        420.667       2883.933       0.872703       0.838846
            123        259.667       3122.700       0.923229       0.838846
            124        185.333       3613.467       0.951213       0.838846
            125        312.667       3498.400       0.917958       0.838846
            126        437.333       3415.600       0.886493       0.838846
            127        506.000       3297.400       0.866961       0.838846
            128        627.000       3301.300       0.840389       0.838846
            129        686.000       3016.400       0.814715       0.838846
            130        631.000       2770.233       0.814479       0.838846
            131        512.000       2610.133       0.836010       0.838846
            132        545.333       2516.800       0.821911       0.838846
            133        647.333       2379.600       0.786142       0.838846
            134        651.000       2318.900       0.780801       0.838846
            135        576.667       2634.333       0.820409       0.838846
            136        472.000       2951.467       0.862128       0.838846
            137        465.333       3336.800       0.877613       0.838846
            138        442.000       3461.133       0.886758       0.838846
            139        364.333       3529.900       0.906443       0.838846
            140        337.333       3376.933       0.909179       0.838846
            141        367.667       3117.567       0.894507       0.838846
            142        560.000       2805.333       0.833597       0.838846
            143        655.667       2764.100       0.808272       0.838846
            144        649.000       2826.100       0.813243       0.838846
            145        520.667       2710.267       0.838849       0.838846
            146        516.667       2671.667       0.837951       0.838846
            147        648.333       2706.833       0.806766       0.838846
            148        712.333       2950.767       0.805538       0.838846
            149        672.333       3085.100       0.821066       0.838846
            150        545.000       2916.833       0.842569       0.838846
            151        540.333       2860.633       0.841124       0.838846
            152        573.667       2806.300       0.830274       0.838846
            153        555.667       2980.433       0.842859       0.838846
            154        504.333       3110.567       0.860485       0.838846
            155        494.000       3189.933       0.865904       0.838846
            156        502.000       3188.467       0.863974       0.838846
            157        436.000       3149.400       0.878396       0.838846
            158        357.667       3036.900       0.894636       0.838846
            159        396.667       3006.667       0.883448       0.838846
            160        598.333       2996.167       0.833542       0.838846
            161        654.333       2798.567       0.810497       0.838846
            162        585.000       2627.167       0.817880       0.838846
            163        450.333       2420.300       0.843124       0.838846
            164        443.667       2382.967       0.843041       0.838846
            165        455.000       2636.167       0.852806       0.838846
            166        455.667       2704.100       0.855791       0.838846
            167        566.000       2852.400       0.834425       0.838846
            168        610.667       2750.933       0.818340       0.838846
            169        614.667       2797.867       0.819880       0.838846
            170        493.333       3058.333       0.861098       0.838846
            171        407.667       3268.900       0.889118       0.838846
            172        489.000       3359.433       0.872935       0.838846
            173        631.667       3288.833       0.838881       0.838846
            174        708.333       3441.500       0.829310       0.838846
            175        665.000       3556.167       0.842461       0.838846
            176        606.333       3449.367       0.850498       0.838846
            177        565.000       3043.167       0.843411       0.838846
            178        536.333       2891.700       0.843545       0.838846
            179        516.333       2694.700       0.839200       0.838846
            180        549.667       2843.367       0.838001       0.838846
            181        625.333       2981.800       0.826640       0.838846
            182        572.333       3287.433       0.851718       0.838846
            183        541.000       3353.567       0.861089       0.838846
            184        569.667       3388.367       0.856073       0.838846
            185        691.333       3309.533       0.827204       0.838846
            186        756.667       3474.667       0.821175       0.838846
            187        685.000       3354.167       0.830411       0.838846
            188        560.333       3283.300       0.854218       0.838846
            189        566.333       2842.033       0.833840       0.838846
            190        633.000       2525.700       0.799601       0.838846
            191        622.333       2319.767       0.788473       0.838846
            192        604.667       2462.867       0.802882       0.838846
            193        450.333       2812.300       0.861972       0.838846
            194        416.000       3107.733       0.881943       0.838846
            195        454.333       2942.900       0.866264       0.838846
            196        564.000       2726.267       0.828585       0.838846
            197        617.333       2725.600       0.815332       0.838846
            198        555.333       2857.133       0.837263       0.838846
            199        603.667       2914.300       0.828405       0.838846
            200        768.000       2862.867       0.788480       0.838846
            201        854.667       2888.867       0.771695       0.838846
            202        747.333       2941.267       0.797394       0.838846
            203        622.333       2761.100       0.816065       0.838846
            204        524.333       2812.900       0.842884       0.838846
            205        494.667       3081.867       0.861691       0.838846
            206        416.667       3351.000       0.889410       0.838846
            207        467.333       3242.267       0.874021       0.838846
            208        618.667       2894.133       0.823882       0.838846
            209        741.333       2564.533       0.775752       0.838846
            210        709.667       2592.367       0.785082       0.838846
            211        638.333       2709.167       0.809310       0.838846
            212        589.000       2891.767       0.830784       0.838846
            213        613.333       2724.000       0.816221       0.838846
            214        724.333       2361.233       0.765251       0.838846
            215        649.333       2229.400       0.774438       0.838846
            216        582.667       2305.400       0.798250       0.838846
            217        674.667       2284.200       0.771985       0.838846
            218       1001.667       1696.833       0.628806       0.263174
            219       1193.333        918.667       0.434975       0.263174
            220       1179.333        529.400       0.309820       0.263174
            221       1265.000        621.833       0.329565       0.263174
            222       1524.667        913.200       0.374590       0.263174
            223       1780.333        860.633       0.325878       0.263174
            224       1796.667        678.667       0.274172       0.263174
            225       1734.000        846.267       0.327976       0.263174
            226       1544.000       1059.267       0.406899       0.425961
            227       1452.333       1364.433       0.484397       0.425961
            228       1522.667       1274.067       0.455555       0.425961
            229       1576.000       1296.067       0.451266       0.425961
            230       1518.333       1157.500       0.432576       0.425961
            231       1296.333       1081.367       0.454795       0.425961
            232       1206.667       1207.333       0.500138       0.509358
            233       1279.667       1367.700       0.516627       0.509358
            234       1542.000       1402.467       0.476306       0.509358
            235       1667.667       1106.567       0.398873       0.425961
            236       1602.333        941.100       0.370012       0.425961
            237       1381.667        933.167       0.403125       0.425961
            238       1326.333       1065.700       0.445521       0.425961
            239       1408.667       1033.467       0.423182       0.425961
            240       1446.667        981.000       0.404092       0.425961
            241       1447.667       1179.900       0.449047       0.425961
            242       1511.667       1288.167       0.460087       0.425961
            243       1574.667       1166.533       0.425556       0.425961
            244       1551.333        914.200       0.370792       0.425961
            245       1405.333        872.800       0.383121       0.425961
            246       1351.667       1245.833       0.479628       0.509358
            247       1362.000       1481.800       0.521063       0.509358
            248       1323.667       1594.967       0.546477       0.509358
            249       1247.000       1450.300       0.537686       0.509358
            250       1181.333       1252.867       0.514693       0.509358
            251       1233.000       1112.033       0.474208       0.509358
            252       1216.000       1157.067       0.487583       0.509358
            253       1137.333       1277.267       0.528977       0.509358
            254       1058.000       1401.200       0.569779       0.509358
            255       1009.333       1274.067       0.557969       0.509358
            256        979.333       1251.733       0.561047       0.509358
            257        982.667       1253.733       0.560603       0.509358
            258       1117.333       1224.600       0.522901       0.509358
            259       1102.000       1048.467       0.487553       0.509358
            260        953.333        944.000       0.497540       0.509358
            261        681.667        969.500       0.587161       0.509358
            262        724.333       1062.567       0.594642       0.509358
            263       1077.667        967.233       0.472998       0.509358
            264       1279.333        855.400       0.400706       0.425961
            265       1233.000        811.033       0.396781       0.425961
            266       1013.333        972.000       0.489590       0.509358
            267       1127.667       1087.233       0.490872       0.509358
            268       1300.333       1217.633       0.483578       0.509358
            269       1384.333       1249.567       0.474417       0.509358
            270       1353.000       1282.367       0.486599       0.509358
            271       1370.667       1226.600       0.472266       0.509358
            272       1360.333       1220.633       0.472936       0.509358
            273       1281.000       1349.567       0.513033       0.509358
            274       1236.333       1511.700       0.550102       0.509358
            275       1318.667       1424.467       0.519285       0.509358
            276       1264.333       1226.233       0.492351       0.509358
            277       1195.000       1056.500       0.469243       0.509358
            278       1031.667       1124.500       0.521527       0.509358
            279       1157.667       1202.900       0.509581       0.509358
            280       1224.000       1300.933       0.515235       0.509358
            281       1317.000       1187.967       0.474245       0.509358
            282       1119.333       1159.400       0.508791       0.509358
            283        936.667       1019.667       0.521213       0.509358
            284        881.667        985.500       0.527805       0.509358
            285        907.667       1005.900       0.525668       0.509358
            286       1035.667        918.767       0.470094       0.509358
            287       1134.000        871.600       0.434583       0.425961
            288       1413.000        812.700       0.365144       0.425961
            289       1450.667        987.600       0.405042       0.425961
            290       1249.333       1173.067       0.484258       0.509358
            291       1020.667       1172.267       0.534566       0.509358
            292       1053.667       1123.633       0.516067       0.509358
            293       1143.667       1097.633       0.489731       0.509358
            294       1330.667       1011.933       0.431970       0.509358
            295       1224.333       1071.233       0.466653       0.509358
            296       1119.000       1144.767       0.505691       0.509358
            297        863.333       1138.667       0.568765       0.509358
            298        915.333        963.467       0.512810       0.509358
            299       1119.000        945.767       0.458050       0.425961
            300       1334.667       1096.200       0.450950       0.425961
            301       1350.667       1147.267       0.459286       0.425961
            302       1217.000       1000.633       0.451217       0.425961
            303       1119.000        819.100       0.422630       0.425961
            304       1055.333        745.800       0.414073       0.425961
            305       1060.333        849.967       0.444939       0.425961
            306       1001.000       1080.567       0.519112       0.509358
            307       1027.667       1360.233       0.569636       0.509358
            308       1080.000       1480.000       0.578125       0.509358
            309       1032.333       1445.767       0.583417       0.509358
            310       1099.333       1248.067       0.531680       0.509358
            311       1262.000       1097.800       0.465209       0.509358
            312       1368.667       1017.800       0.426488       0.425961
            313       1368.333        966.833       0.414032       0.425961
            314       1231.333        928.867       0.429991       0.425961
            315       1094.000        866.600       0.442008       0.425961
            316        903.000        894.367       0.497598       0.509358
            317        919.000        968.100       0.513009       0.509358
            318       1021.000       1043.567       0.505465       0.509358
            319       1179.667       1115.700       0.486066       0.509358
            320       1169.333       1130.400       0.491535       0.509358
            321       1287.000       1223.300       0.487312       0.509358
            322       1348.333       1305.833       0.491994       0.509358
            323       1418.667       1445.467       0.504679       0.509358
            324       1411.000       1312.233       0.481866       0.509358
            325       1348.667       1113.133       0.452162       0.425961
            326       1474.667        952.867       0.392525       0.425961
            327       1585.333        897.800       0.361559       0.425961
            328       1793.000        751.367       0.295306       0.263174
            329       1636.000        528.733       0.244249       0.263174
            330       1552.000        549.133       0.261351       0.263174
            331       1410.333        659.300       0.318559       0.263174
            332       1350.000        801.333       0.372482       0.425961
            333       1280.667        700.933       0.353721       0.425961
            334       1147.000        687.300       0.374693       0.425961
            335       1049.333        948.400       0.474738       0.509358
            336        931.333       1238.533       0.570788       0.509358
            337       1056.333       1305.700       0.552786       0.509358
            338       1189.667       1065.700       0.472517       0.509358
            339       1362.667        908.733       0.400076       0.425961
            340       1284.667       1037.533       0.446789       0.425961
            341       1196.667       1021.333       0.460475       0.425961
            342       1077.000       1107.967       0.507086       0.509358
            343       1102.000       1025.133       0.481932       0.509358
            344       1250.667       1115.267       0.471385       0.509358
            345       1336.667       1135.667       0.459350       0.509358
            346       1406.333       1407.033       0.500124       0.509358
            347       1469.000       1342.433       0.477491       0.509358
            348       1495.333       1211.133       0.447496       0.509358
            349       1234.333        950.233       0.434976       0.509358
            350        869.000        979.100       0.529787       0.509358
            351        689.000        935.100       0.575765       0.509358
            352        801.333        995.867       0.554121       0.509358
            353        984.000       1139.267       0.536563       0.509358
            354       1125.000       1383.167       0.551465       0.509358
            355       1333.667       1313.633       0.496216       0.509358
            356       1453.667       1142.633       0.440101       0.425961
            357       1387.333        991.267       0.416744       0.425961
            358       1197.333        889.933       0.426363       0.425961
            359       1230.333        724.967       0.370770       0.425961
            360       1237.667        704.233       0.362652       0.425961
            361       1152.000        862.133       0.428042       0.425961
            362        923.000       1092.033       0.541943       0.509358
            363       1038.667       1122.133       0.519314       0.509358
            364       1326.333       1180.033       0.470814       0.509358
            365       1461.667       1080.167       0.424956       0.425961
            366       1384.333       1024.900       0.425405       0.425961
            367       1483.000        933.033       0.386184       0.425961
            368       1435.000        992.833       0.408938       0.425961
            369       1435.000       1093.833       0.432545       0.425961
            370       1189.333       1081.400       0.476234       0.509358
            371       1125.333       1001.133       0.470797       0.509358
            372       1029.667       1095.367       0.515459       0.509358
            373        976.667       1078.667       0.524813       0.509358
            374       1106.667       1102.667       0.499095       0.509358
            375       1206.000        858.733       0.415905       0.425961
            376       1116.667        788.333       0.413823       0.425961
            377        922.333        673.433       0.422012       0.425961
            378        730.667        643.267       0.468194       0.425961
            379        865.667        585.767       0.403578       0.425961
            380       1330.333        412.967       0.236888       0.263174
            381       1828.667        237.467       0.114933       0.263174
            382       2088.000         66.200       0.030731       0.263174
            383       2066.000         39.400       0.018714       0.263174
            384       2271.333         22.533       0.009823       0.263174
            385       1822.667        141.400       0.071993       0.263174
            386       1313.667        346.967       0.208936       0.263174
            387        839.000        447.100       0.347640       0.263174
            388       1229.333        333.400       0.213344       0.263174
            389       1503.000         81.367       0.051356       0.263174
            390       1654.333        -11.100      -0.006755       0.263174
