# Supplementary material for: The role of auxiliary domains in modulating CHD4 activity suggests mechanistic commonality between enzyme families
Source: Nat Commun. 2022 Dec 6;13:7524. doi: 10.1038/s41467-022-35002-0 (PMC9726900; doi:10.1038/s41467-022-35002-0)
Supplement: Supplementary file 6 — source data [file 41467_2022_35002_MOESM6_ESM.zip › smFRET_Source_data/figure_7A/A/CHD4(1-1230) 10uM ATP 200ms/5_PATH (2).dat]

              1        370.200       1628.180       0.814750       0.778923
              2        494.000       2051.000       0.805894       0.778923
              3        612.600       2446.940       0.799774       0.778923
              4        672.800       2657.320       0.797965       0.778923
              5        689.600       2777.840       0.801121       0.778923
              6        565.600       2945.840       0.838926       0.859060
              7        521.200       3050.280       0.854066       0.859060
              8        546.800       2987.120       0.845271       0.859060
              9        608.200       2955.980       0.829358       0.859060
             10        641.800       2928.220       0.820225       0.859060
             11        782.000       2893.800       0.787257       0.778923
             12        812.000       2768.400       0.773210       0.778923
             13        809.600       2828.840       0.777487       0.778923
             14        807.400       2845.460       0.778968       0.778923
             15        789.800       2825.820       0.781559       0.778923
             16        842.400       2637.160       0.757900       0.778923
             17        943.400       2519.660       0.727582       0.778923
             18        894.800       2358.720       0.724975       0.778923
             19        840.000       2222.400       0.725705       0.778923
             20        903.200       2274.480       0.715767       0.778923
             21        883.200       2327.080       0.724884       0.778923
             22        727.200       2332.680       0.762344       0.778923
             23        685.600       2344.840       0.773762       0.778923
             24        682.000       2301.000       0.771371       0.778923
             25        614.200       2143.980       0.777317       0.778923
             26        575.600       1953.240       0.772386       0.778923
             27        681.400       1977.060       0.743686       0.778923
             28        682.200       2105.380       0.755272       0.778923
             29        654.400       2279.160       0.776926       0.778923
             30        656.400       2355.160       0.782040       0.778923
             31        623.400       2578.860       0.805325       0.778923
             32        486.000       2657.400       0.845390       0.778923
             33        516.200       2581.380       0.833354       0.778923
             34        551.000       2564.100       0.823120       0.778923
             35        577.800       2612.220       0.818873       0.778923
             36        570.600       2612.540       0.820743       0.778923
             37        591.200       2672.280       0.818844       0.778923
             38        608.200       2682.580       0.815181       0.778923
             39        598.000       2519.200       0.808161       0.778923
             40        580.800       2340.520       0.801186       0.778923
             41        664.200       2262.580       0.773061       0.778923
             42        651.000       2366.300       0.784244       0.778923
             43        572.200       2474.780       0.812207       0.778923
             44        595.000       2637.900       0.815955       0.778923
             45        588.600       2606.140       0.815760       0.778923
             46        456.000       2705.800       0.855778       0.859060
             47        450.200       2626.780       0.853688       0.859060
             48        485.800       2520.220       0.838391       0.859060
             49        418.000       2434.600       0.853467       0.859060
             50        479.000       2552.300       0.841982       0.859060
             51        482.400       2594.760       0.843232       0.859060
             52        502.000       2649.400       0.840706       0.859060
             53        589.200       2767.080       0.824448       0.859060
             54        673.400       2801.260       0.806197       0.778923
             55        636.200       2631.980       0.805335       0.778923
             56        710.000       2359.800       0.768715       0.778923
             57        670.200       2109.580       0.758902       0.778923
             58        570.800       2086.120       0.785165       0.778923
             59        596.400       2269.560       0.791902       0.778923
             60        593.200       2450.480       0.805104       0.778923
             61        583.000       2561.300       0.814585       0.778923
             62        656.600       2733.740       0.806332       0.778923
             63        817.800       2754.220       0.771054       0.778923
             64        784.400       2608.760       0.768829       0.778923
             65        826.800       2635.720       0.761214       0.778923
             66        862.400       2614.160       0.751939       0.778923
             67        921.600       2618.840       0.739693       0.778923
             68        859.800       2597.020       0.751274       0.778923
             69        970.800       2364.720       0.708951       0.778923
             70        944.600       2128.940       0.692667       0.778923
             71        903.600       2434.040       0.729270       0.778923
             72        780.000       2328.000       0.749035       0.778923
             73        722.600       2181.940       0.751217       0.778923
             74        573.800       2512.620       0.814089       0.778923
             75        511.000       2695.900       0.840656       0.859060
             76        506.000       2483.600       0.830747       0.859060
             77        428.200       2577.380       0.857532       0.859060
             78        319.400       2576.260       0.889697       0.859060
             79        317.600       2326.240       0.879872       0.859060
             80        384.600       2291.540       0.856286       0.859060
             81        438.200       2252.780       0.837160       0.859060
             82        611.200       2160.680       0.779500       0.778923
             83        701.600       2308.040       0.766882       0.778923
             84        653.600       2335.840       0.781364       0.778923
             85        544.400       2332.360       0.810759       0.778923
             86        486.600       2446.140       0.834080       0.859060
             87        410.400       2479.560       0.857991       0.859060
             88        364.800       2401.720       0.868138       0.859060
             89        403.400       2495.260       0.860832       0.859060
             90        474.400       2519.960       0.841569       0.859060
             91        492.400       2519.560       0.836518       0.859060
             92        509.200       2645.480       0.838589       0.859060
             93        614.600       2631.540       0.810667       0.778923
             94        679.200       2637.880       0.795242       0.778923
             95        696.800       2750.120       0.797849       0.778923
             96        731.800       2671.620       0.784981       0.778923
             97        857.200       2473.480       0.742635       0.778923
             98        798.200       2367.580       0.747866       0.778923
             99        701.200       2247.080       0.762166       0.778923
            100        815.200       2194.880       0.729177       0.778923
            101        896.600       2181.540       0.708720       0.778923
            102        760.400       2240.760       0.746631       0.778923
            103        748.800       2416.920       0.763466       0.778923
            104        816.000       2540.000       0.756853       0.778923
            105        573.600       2530.040       0.815185       0.778923
            106        370.600       2441.540       0.868214       0.859060
            107        363.000       2427.500       0.869916       0.859060
            108        411.800       2370.020       0.851967       0.859060
            109        386.000       2347.400       0.858784       0.859060
            110        412.000       2313.800       0.848852       0.859060
            111        405.400       2348.060       0.852767       0.859060
            112        408.200       2332.580       0.851064       0.859060
            113        341.000       2277.300       0.869763       0.859060
            114        373.200       2242.080       0.857300       0.859060
            115        482.400       2412.560       0.833366       0.859060
            116        521.600       2583.440       0.832015       0.859060
            117        531.200       2644.280       0.832718       0.859060
            118        572.600       2761.340       0.828251       0.859060
            119        524.800       2818.120       0.843011       0.859060
            120        458.200       2732.380       0.856390       0.859060
            121        530.200       2650.180       0.833290       0.859060
            122        553.400       2714.460       0.830654       0.859060
            123        522.000       2665.400       0.836230       0.859060
            124        533.000       2671.100       0.833651       0.859060
            125        527.400       2625.260       0.832713       0.859060
            126        457.000       2539.900       0.847509       0.859060
            127        434.600       2513.740       0.852595       0.859060
            128        443.200       2475.880       0.848171       0.859060
            129        417.200       2361.680       0.849868       0.859060
            130        383.400       2496.660       0.866878       0.859060
            131        338.200       2632.980       0.886173       0.859060
            132        249.000       2713.500       0.915949       0.859060
            133        255.200       2832.080       0.917338       0.859060
            134        384.000       2875.800       0.882201       0.859060
            135        488.800       2694.120       0.846430       0.859060
            136        619.800       2720.620       0.814454       0.778923
            137        774.400       2707.160       0.777571       0.778923
            138        835.400       2560.060       0.753966       0.778923
            139        790.600       2523.740       0.761461       0.778923
            140        682.200       2586.380       0.791286       0.778923
            141        558.800       2519.320       0.818461       0.859060
            142        496.200       2384.380       0.827743       0.859060
            143        476.800       2426.520       0.835774       0.859060
            144        438.600       2536.740       0.852588       0.859060
            145        492.200       2505.580       0.835812       0.859060
            146        529.800       2430.820       0.821051       0.859060
            147        531.800       2376.820       0.817164       0.859060
            148        427.000       2237.900       0.839769       0.859060
            149        359.200       2244.080       0.862020       0.859060
            150        472.000       2361.400       0.833416       0.859060
            151        579.400       2504.860       0.812143       0.859060
            152        624.400       2522.160       0.801561       0.859060
            153        668.400       2579.960       0.794235       0.859060
            154        621.800       2651.020       0.810011       0.859060
            155        481.200       2560.080       0.841777       0.859060
            156        400.400       2321.760       0.852911       0.859060
            157        314.800       2279.320       0.878649       0.859060
            158        328.800       2419.920       0.880381       0.859060
            159        511.600       2349.440       0.821184       0.859060
            160        703.600       2314.040       0.766838       0.778923
            161        668.600       2369.740       0.779946       0.778923
            162        637.400       2442.260       0.793029       0.778923
            163        704.800       2462.320       0.777463       0.778923
            164        678.400       2511.960       0.787359       0.778923
            165        516.600       2751.940       0.841948       0.859060
            166        535.000       2913.300       0.844851       0.859060
            167        692.200       2913.980       0.808052       0.859060
            168        536.400       2849.560       0.841581       0.859060
            169        384.200       2944.580       0.884582       0.859060
            170        395.200       2762.480       0.874845       0.859060
            171        385.800       2747.020       0.876852       0.859060
            172        251.400       2659.660       0.913640       0.859060
            173        353.600       2470.440       0.874789       0.859060
            174        542.000       2068.200       0.792353       0.778923
            175        636.800       1879.720       0.746952       0.778923
            176        667.800       1724.420       0.720845       0.778923
            177        717.400       1798.860       0.714894       0.778923
            178        720.800       1908.520       0.725861       0.778923
            179        618.200       2009.780       0.764762       0.778923
            180        495.400       2073.860       0.807182       0.778923
            181        549.400       2050.660       0.788697       0.778923
            182        648.800       2026.720       0.757505       0.778923
            183        639.600       2102.640       0.766760       0.778923
            184        662.600       2206.740       0.769076       0.778923
            185        706.400       2206.960       0.757531       0.778923
            186        712.400       2367.360       0.768683       0.778923
            187        639.000       2285.300       0.781486       0.778923
            188        678.600       2083.940       0.754356       0.778923
            189        710.400       2092.960       0.746590       0.778923
            190        661.200       2135.880       0.763611       0.778923
            191        584.200       2010.180       0.774821       0.778923
            192        508.600       2118.540       0.806405       0.778923
            193        459.000       2331.300       0.835502       0.859060
            194        481.600       2411.440       0.833532       0.859060
            195        459.600       2403.440       0.839471       0.859060
            196        383.000       2494.900       0.866917       0.859060
            197        392.600       2542.140       0.866223       0.859060
            198        410.600       2543.540       0.861009       0.859060
            199        325.800       2586.620       0.888134       0.859060
            200        478.000       2577.400       0.843556       0.859060
            201        640.600       2443.540       0.792292       0.778923
            202        747.200       2372.080       0.760458       0.778923
            203        764.000       2456.200       0.762748       0.778923
            204        810.600       2393.140       0.746983       0.778923
            205        751.800       2474.220       0.766957       0.778923
            206        668.000       2534.000       0.791380       0.778923
            207        592.400       2417.360       0.803174       0.778923
            208        623.800       2209.220       0.779811       0.778923
            209        651.200       2031.680       0.757276       0.778923
            210        716.000       2096.600       0.745431       0.778923
            211        735.000       2204.700       0.749974       0.778923
            212        690.000       2373.600       0.774775       0.778923
            213        620.000       2481.800       0.800116       0.778923
            214        626.800       2632.920       0.807714       0.778923
            215        508.600       2625.940       0.837743       0.778923
            216        517.000       2592.300       0.833725       0.778923
            217        689.000       2576.300       0.788993       0.778923
            218        759.000       2553.900       0.770896       0.778923
            219        655.600       2337.640       0.780973       0.778923
            220        599.000       2059.900       0.774719       0.778923
            221        545.000       2046.900       0.789730       0.778923
            222        468.800       2153.920       0.821254       0.859060
            223        399.200       2252.080       0.849431       0.859060
            224        405.200       2465.080       0.858829       0.859060
            225        538.600       2658.740       0.831547       0.859060
            226        527.600       2783.240       0.840645       0.859060
            227        406.000       2834.600       0.874715       0.859060
            228        432.400       2780.960       0.865437       0.859060
            229        509.600       2730.840       0.842737       0.859060
            230        448.400       2655.960       0.855558       0.859060
            231        531.200       2426.480       0.820400       0.859060
            232        655.800       2179.020       0.768663       0.778923
            233        657.400       2046.060       0.756830       0.778923
            234        591.800       1910.620       0.763509       0.778923
            235        566.800       2076.120       0.785540       0.778923
            236        445.600       2388.240       0.842758       0.859060
            237        339.600       2530.040       0.881658       0.859060
            238        280.200       2724.180       0.906736       0.859060
            239        260.200       2928.980       0.918412       0.859060
            240        366.800       2860.120       0.886331       0.859060
            241        448.800       2652.720       0.855297       0.859060
            242        481.000       2558.700       0.841761       0.859060
            243        542.000       2513.600       0.822621       0.859060
            244        569.800       2468.220       0.812444       0.859060
            245        386.000       2376.600       0.860277       0.859060
            246        301.400       2337.460       0.885784       0.859060
            247        390.400       2266.160       0.853043       0.859060
            248        317.800       2349.020       0.880832       0.859060
            249        247.200       2438.680       0.907963       0.859060
            250        426.600       2469.340       0.852690       0.859060
            251        535.800       2550.420       0.826390       0.859060
            252        408.200       2817.380       0.873449       0.859060
            253        500.200       2903.180       0.853028       0.859060
            254        619.400       2882.060       0.823102       0.859060
            255        538.600       2793.540       0.838362       0.859060
            256        458.400       2578.360       0.849050       0.859060
            257        478.200       2336.180       0.830087       0.859060
            258        514.600       2068.140       0.800754       0.778923
            259        485.600       1991.640       0.803975       0.778923
            260        554.600       2007.740       0.783557       0.778923
            261        699.000       2081.100       0.748570       0.778923
            262        746.200       2199.980       0.746723       0.778923
            263        662.800       2361.720       0.780858       0.778923
            264        628.200       2376.380       0.790919       0.778923
            265        566.800       2428.720       0.810784       0.778923
            266        481.800       2420.420       0.833989       0.778923
            267        574.400       2272.960       0.798269       0.778923
            268        586.400       2167.360       0.787055       0.778923
            269        612.800       2221.120       0.783762       0.778923
            270        615.600       2259.440       0.785881       0.778923
            271        624.200       2105.180       0.771303       0.778923
            272        506.600       2045.140       0.801469       0.778923
            273        503.200       2120.480       0.808208       0.778923
            274        515.400       2094.660       0.802533       0.778923
            275        539.800       2221.220       0.804493       0.778923
            276        600.400       2576.760       0.811026       0.778923
            277        619.800       2777.820       0.817578       0.778923
            278        565.600       2671.040       0.825251       0.859060
            279        539.800       2703.220       0.833550       0.859060
            280        520.800       2700.920       0.838347       0.859060
            281        473.000       2516.300       0.841769       0.859060
            282        495.000       2525.500       0.836120       0.859060
            283        516.600       2674.140       0.838094       0.859060
            284        512.400       2482.360       0.828901       0.859060
            285        558.600       2246.740       0.800880       0.778923
            286        534.600       2249.740       0.807998       0.778923
            287        576.200       2256.780       0.796610       0.778923
            288        668.800       2209.920       0.767675       0.778923
            289        659.000       2388.500       0.783757       0.778923
            290        512.200       2693.780       0.840236       0.859060
            291        502.800       2894.120       0.851984       0.859060
            292        524.200       2851.380       0.844708       0.859060
            293        468.800       2770.320       0.855269       0.859060
            294        532.400       2707.360       0.835667       0.859060
            295        577.600       2424.840       0.807623       0.859060
            296        597.600       2289.640       0.793020       0.859060
            297        468.800       2211.320       0.825082       0.859060
            298        360.000       2190.000       0.858824       0.859060
            299        289.200       2323.880       0.889326       0.859060
            300        230.000       2536.800       0.916871       0.859060
            301         98.600       2550.740       0.962783       0.859060
            302         78.800       2629.720       0.970907       0.859060
            303         54.000       2594.800       0.979613       0.859060
            304        -25.400       2388.140       1.010750       0.859060
            305         39.600       2363.640       0.983522       0.859060
            306        133.800       2357.020       0.946283       0.859060
            307        202.400       2327.760       0.920005       0.859060
            308        336.800       2359.720       0.875098       0.859060
            309        384.000       2432.000       0.863636       0.859060
            310        362.000       2206.800       0.859078       0.859060
            311        330.600       2113.940       0.864760       0.859060
            312        241.800       1907.620       0.887505       0.859060
            313        257.400       1887.260       0.879981       0.859060
            314        302.800       2087.520       0.873322       0.859060
            315        292.400       2234.360       0.884279       0.859060
            316        289.800       2298.420       0.888031       0.859060
            317        306.800       2452.520       0.888813       0.859060
            318        221.800       2464.820       0.917443       0.859060
            319        203.800       2206.620       0.915450       0.859060
            320        272.600       2044.740       0.882365       0.859060
            321        372.200       1956.380       0.840160       0.859060
            322        458.000       1942.000       0.809167       0.859060
            323        522.600       2097.340       0.800530       0.859060
            324        475.200       2412.880       0.835462       0.859060
            325        378.800       2629.520       0.874083       0.859060
            326        279.600       2667.840       0.905138       0.859060
            327        183.000       2723.700       0.937042       0.859060
            328        109.200       2645.080       0.960353       0.859060
            329        190.200       2374.180       0.925830       0.859060
            330        327.600       2200.840       0.870434       0.859060
            331        443.200       2225.880       0.833950       0.859060
            332        598.200       2349.580       0.797068       0.778923
            333        728.600       2351.540       0.763452       0.778923
            334        759.200       2179.080       0.741618       0.778923
            335        759.000       2127.700       0.737070       0.778923
            336        632.200       2221.380       0.778454       0.778923
            337        464.000       2159.600       0.823144       0.859060
            338        383.200       2204.080       0.851891       0.859060
            339        364.800       2436.520       0.869776       0.859060
            340        403.800       2422.220       0.857114       0.859060
            341        516.800       2263.320       0.814109       0.859060
            342        642.000       2295.800       0.781469       0.859060
            343        591.400       2269.660       0.793293       0.859060
            344        493.400       2271.660       0.821559       0.859060
            345        415.600       2466.240       0.855787       0.859060
            346        382.200       2660.980       0.874408       0.859060
            347        381.800       2536.020       0.869149       0.859060
            348        406.200       2511.180       0.860765       0.859060
            349        369.800       2507.420       0.871473       0.859060
            350        334.600       2455.540       0.880078       0.859060
            351        280.600       2424.940       0.896287       0.859060
            352         92.600       2429.540       0.963285       0.859060
            353         55.000       2353.500       0.977164       0.859060
            354        116.200       2415.780       0.954107       0.859060
            355         73.600       2448.040       0.970813       0.859060
            356         57.000       2374.100       0.976554       0.859060
            357        117.200       2515.480       0.955483       0.859060
            358        170.000       2619.000       0.939046       0.859060
            359        301.000       2509.300       0.892894       0.859060
            360        413.400       2552.460       0.860614       0.859060
            361        476.800       2645.720       0.847303       0.859060
            362        588.800       2606.920       0.815754       0.778923
            363        679.000       2449.900       0.782991       0.778923
            364        600.400       2385.760       0.798939       0.778923
            365        546.000       2389.800       0.814020       0.778923
            366        602.200       2298.380       0.792386       0.778923
            367        677.600       2335.840       0.775141       0.778923
            368        592.600       2440.140       0.804599       0.778923
            369        518.400       2618.560       0.834744       0.859060
            370        537.200       2682.480       0.833151       0.859060
            371        495.000       2751.100       0.847509       0.859060
            372        330.400       2614.760       0.887816       0.859060
            373        280.000       2587.200       0.902344       0.859060
            374        329.800       2456.420       0.881632       0.859060
            375        298.200       2282.180       0.884436       0.859060
            376        229.800       2213.620       0.905951       0.859060
            377        219.800       2328.620       0.913750       0.859060
            378        270.600       2363.940       0.897288       0.859060
            379        444.400       2367.960       0.841983       0.859060
            380        482.400       2387.360       0.831902       0.859060
            381        457.000       2442.300       0.842376       0.859060
            382        495.600       2471.240       0.832954       0.859060
            383        546.200       2302.380       0.808255       0.859060
            384        369.200       2159.480       0.853995       0.859060
            385        378.600       1992.940       0.840357       0.859060
            386        510.000       1917.600       0.789916       0.778923
            387        597.600       1911.040       0.761783       0.778923
            388        727.200       2212.680       0.752643       0.778923
            389        754.600       2348.940       0.756858       0.778923
            390        653.200       2622.480       0.800591       0.778923
            391        593.800       2734.820       0.821608       0.859060
            392        540.200       2721.180       0.834365       0.859060
            393        344.000       2449.600       0.876861       0.859060
            394        298.200       2338.580       0.886908       0.859060
            395        438.000       2174.400       0.832338       0.859060
            396        652.800       1880.320       0.742294       0.778923
            397        813.000       1597.900       0.662782       0.546838
            398        950.400       1575.560       0.623747       0.546838
            399       1117.600       1448.840       0.564533       0.546838
            400       1144.400       1300.560       0.531935       0.546838
            401       1023.200       1207.880       0.541388       0.546838
            402        929.600       1238.640       0.571265       0.546838
            403        895.600       1180.840       0.568685       0.546838
            404        930.400       1215.760       0.566482       0.546838
            405       1002.000       1188.600       0.542591       0.546838
            406       1074.800       1244.320       0.536548       0.546838
            407       1092.000       1287.400       0.541061       0.546838
            408       1109.000       1380.100       0.554457       0.546838
            409        978.000       1314.000       0.573298       0.546838
            410        895.600       1264.240       0.585340       0.546838
            411        928.000       1315.000       0.586268       0.546838
            412        961.600       1211.440       0.557486       0.546838
            413        949.000       1122.900       0.541966       0.546838
            414       1045.000       1256.100       0.545869       0.546838
            415       1124.800       1326.520       0.541145       0.546838
            416       1166.600       1206.940       0.508498       0.546838
            417       1153.400       1125.860       0.493959       0.546838
            418       1209.400       1125.860       0.482113       0.546838
            419       1239.200       1101.080       0.470491       0.546838
            420       1121.600       1056.440       0.485042       0.546838
            421        868.000       1123.200       0.564082       0.546838
            422        844.400       1090.560       0.563609       0.546838
            423        727.800        938.220       0.563151       0.546838
            424        560.600        847.740       0.601943       0.546838
            425        529.200        886.480       0.626187       0.546838
            426        589.200        723.880       0.551284       0.546838
            427        747.600        729.040       0.493715       0.546838
            428        907.000        791.900       0.466125       0.546838
            429       1113.200        737.480       0.398491       0.546838
            430       1371.200        567.880       0.292861       0.262140
            431       1459.800        536.820       0.268864       0.262140
            432       1328.200        480.980       0.265855       0.262140
            433       1303.600        355.640       0.214339       0.262140
            434       1349.000        332.500       0.197740       0.262140
            435       1300.000        361.200       0.217433       0.262140
            436       1308.800        425.920       0.245527       0.262140
            437       1300.400        523.360       0.286968       0.262140
            438       1342.600        642.340       0.323607       0.262140
            439       1277.200        623.080       0.327889       0.262140
            440       1293.600        577.440       0.308620       0.262140
            441       1330.000        554.000       0.294055       0.262140
            442       1349.200        488.480       0.265813       0.262140
            443       1318.600        473.940       0.264396       0.262140
            444       1478.800        460.320       0.237386       0.262140
            445       1483.000        469.300       0.240383       0.262140
            446       1536.800        461.720       0.231031       0.262140
            447       1537.600        511.240       0.249527       0.262140
            448       1472.400        425.560       0.224220       0.262140
            449       1294.800        471.520       0.266950       0.262140
            450       1220.200        450.580       0.269682       0.262140
            451       1156.200        387.180       0.250865       0.262140
            452       1176.000        266.000       0.184466       0.172134
            453       1249.600        209.240       0.143429       0.172134
            454       1423.000         98.300       0.064616       0.172134
            455       1497.800         97.020       0.060834       0.172134
            456       1551.400        168.260       0.097845       0.172134
            457       1594.200        214.780       0.118730       0.172134
            458       1546.600        265.740       0.146628       0.172134
            459       1249.800        302.620       0.194934       0.172134
            460       1028.000        398.600       0.279406       0.262140
            461        891.400        457.860       0.339342       0.262140
            462        867.000        576.300       0.399293       0.262140
            463        910.000        626.600       0.407783       0.262140
            464       1006.400        675.360       0.401579       0.262140
            465       1132.800        599.720       0.346155       0.262140
            466       1325.600        577.840       0.303577       0.262140
            467       1324.600        453.140       0.254897       0.262140
            468       1306.000        377.400       0.224189       0.262140
            469       1433.000        297.900       0.172107       0.172134
            470       1486.800        291.320       0.163836       0.172134
            471       1346.000        278.200       0.171284       0.172134
            472       1314.200        229.380       0.148603       0.172134
            473       1440.200        218.980       0.131981       0.172134
            474       1367.400        305.060       0.182402       0.172134
            475       1403.200        395.080       0.219699       0.172134
            476       1557.000        462.100       0.228864       0.172134
            477       1753.000        518.300       0.228195       0.172134
            478       1781.600        505.640       0.221070       0.172134
            479       1762.400        491.960       0.218226       0.172134
            480       1740.800        448.720       0.204940       0.172134
            481       1641.200        355.080       0.177871       0.172134
            482       1462.400        436.360       0.229813       0.262140
            483       1269.800        555.420       0.304303       0.262140
            484       1288.400        579.760       0.310337       0.262140
            485       1300.200        607.580       0.318475       0.262140
            486       1349.800        655.420       0.326857       0.262140
            487       1363.800        572.620       0.295711       0.262140
            488       1365.400        578.060       0.297439       0.262140
            489       1382.400        568.560       0.291426       0.262140
            490       1296.400        564.960       0.303520       0.262140
            491       1299.000        514.500       0.283706       0.262140
            492       1330.600        572.340       0.300766       0.262140
            493       1408.400        543.160       0.278321       0.262140
            494       1386.200        496.580       0.263748       0.262140
            495       1487.200        415.880       0.218530       0.262140
            496       1477.400        441.660       0.230144       0.262140
            497       1504.600        452.140       0.231068       0.262140
            498       1607.000        443.500       0.216289       0.172134
            499       1616.000        433.400       0.211477       0.172134
            500       1613.400        432.060       0.211229       0.172134
            501       1694.400        423.760       0.200060       0.172134
            502       1681.400        406.660       0.194755       0.172134
            503       1626.800        395.720       0.195657       0.172134
            504       1680.600        394.940       0.190283       0.172134
            505       1587.200        442.680       0.218082       0.172134
            506       1458.800        344.920       0.191227       0.172134
            507       1357.000        231.500       0.145735       0.172134
            508       1243.400        215.860       0.147924       0.172134
            509       1239.200        234.480       0.159112       0.172134
            510       1320.000        269.600       0.169602       0.172134
            511       1375.200        393.080       0.222295       0.262140
            512       1427.600        426.240       0.229923       0.262140
            513       1470.000        429.000       0.225908       0.262140
            514       1365.800        448.820       0.247336       0.262140
            515       1276.800        423.720       0.249171       0.262140
            516       1204.200        405.780       0.252040       0.262140
            517       1209.400        406.060       0.251359       0.262140
            518       1206.400        344.360       0.222059       0.262140
            519       1318.600        283.140       0.176770       0.172134
            520       1462.800        329.720       0.183942       0.172134
            521       1510.000        374.400       0.198684       0.172134
            522       1574.200        388.580       0.197974       0.172134
            523       1621.200        394.080       0.195546       0.172134
            524       1703.800        371.620       0.179058       0.172134
            525       1729.400        283.060       0.140654       0.172134
            526       1807.200        238.080       0.116405       0.172134
            527       1785.000        302.700       0.144992       0.172134
            528       1758.600        304.140       0.147445       0.172134
            529       1613.600        352.640       0.179347       0.172134
            530       1515.000        506.500       0.250557       0.262140
            531       1511.800        609.820       0.287431       0.262140
            532       1462.400        616.160       0.296436       0.262140
            533       1377.000        635.300       0.315708       0.262140
            534       1369.600        634.840       0.316717       0.262140
            535       1519.600        513.240       0.252474       0.262140
            536       1715.600        383.640       0.182752       0.172134
            537       1870.200        340.780       0.154131       0.172134
            538       1969.200        368.480       0.157626       0.172134
            539       2025.400        380.260       0.158069       0.172134
            540       1962.200        425.780       0.178301       0.172134
            541       1921.200        460.080       0.193207       0.172134
            542       1925.800        431.820       0.183159       0.172134
            543       2066.200        426.580       0.171126       0.172134
            544       2203.400        487.860       0.181276       0.172134
            545       2123.600        490.640       0.187680       0.172134
            546       1899.000        572.900       0.231765       0.262140
            547       1808.200        589.380       0.245823       0.262140
            548       1659.000        582.900       0.260003       0.262140
            549       1542.400        511.960       0.249207       0.262140
            550       1544.000        451.600       0.226298       0.262140
            551       1675.200        313.480       0.157632       0.172134
            552       1567.000        327.300       0.172782       0.172134
            553       1477.200        345.880       0.189723       0.172134
            554       1331.200        343.880       0.205292       0.172134
            555       1187.800        414.420       0.258654       0.262140
            556       1047.000        402.500       0.277682       0.262140
            557       1158.000        394.600       0.254154       0.262140
            558       1273.200        382.880       0.231197       0.262140
            559       1359.000        454.700       0.250703       0.262140
            560       1413.800        425.420       0.231305       0.262140
            561       1565.600        492.440       0.239276       0.262140
            562       1739.800        501.420       0.223726       0.262140
            563       1892.400        498.160       0.208386       0.172134
            564       2015.200        424.080       0.173855       0.172134
            565       2097.800        423.620       0.168009       0.172134
            566       1947.400        394.060       0.168297       0.172134
            567       1832.600        459.740       0.200555       0.172134
            568       1672.800        531.720       0.241195       0.262140
            569       1545.000        609.700       0.282963       0.262140
            570       1529.200        593.880       0.279726       0.262140
            571       1546.400        625.160       0.287885       0.262140
            572       1523.800        595.420       0.280962       0.262140
            573       1625.000        509.100       0.238555       0.262140
            574       1625.400        460.660       0.220828       0.262140
            575       1562.600        569.940       0.267259       0.262140
            576       1533.600        576.240       0.273120       0.262140
            577       1714.200        543.580       0.240759       0.262140
            578       1667.200        581.280       0.258521       0.262140
            579       1778.000        582.400       0.246738       0.262140
            580       1961.200        508.080       0.205760       0.172134
            581       1997.600        511.040       0.203712       0.172134
            582       1806.000        455.400       0.201380       0.172134
            583       1886.600        342.940       0.153816       0.172134
            584       1953.600        300.840       0.133443       0.172134
            585       1922.600        270.540       0.123357       0.172134
            586       2033.000        269.100       0.116893       0.172134
            587       2108.600        351.140       0.142755       0.172134
            588       2046.800        513.720       0.200631       0.172134
            589       1973.600        637.840       0.244248       0.262140
            590       2039.600        661.640       0.244939       0.262140
            591       1877.200        661.480       0.260561       0.262140
            592       1759.800        570.420       0.244792       0.262140
            593       1733.400        427.860       0.197968       0.172134
            594       1786.800        286.320       0.138111       0.172134
            595       1802.200        207.180       0.103106       0.172134
            596       1870.600         73.540       0.037826       0.172134
            597       1752.800        104.920       0.056478       0.172134
            598       1677.000        255.700       0.132302       0.172134
            599       1743.000        352.700       0.168297       0.172134
            600       1603.000        379.700       0.191507       0.172134
            601       1607.400        455.660       0.220866       0.172134
            602       1731.000        498.100       0.223453       0.172134
            603       1786.600        466.940       0.207203       0.172134
            604       1573.200        434.080       0.216253       0.172134
            605       1495.000        433.500       0.224786       0.262140
            606       1371.400        471.460       0.255831       0.262140
            607       1362.400        533.560       0.281419       0.262140
            608       1362.600        478.540       0.259915       0.262140
            609       1399.800        466.020       0.249767       0.262140
            610       1506.600        485.740       0.243804       0.262140
            611       1722.800        532.920       0.236253       0.262140
            612       1829.000        461.100       0.201345       0.172134
            613       1902.400        464.560       0.196269       0.172134
            614       1944.000        462.800       0.192289       0.172134
            615       2008.800        460.720       0.186563       0.172134
            616       1890.000        460.000       0.195745       0.172134
            617       1758.600        444.740       0.201848       0.172134
            618       1706.000        424.000       0.199061       0.172134
            619       1636.800        507.320       0.236610       0.262140
            620       1505.600        536.440       0.262698       0.262140
            621       1437.800        494.620       0.255959       0.262140
            622       1550.200        528.380       0.254202       0.262140
            623       1631.600        534.840       0.246875       0.262140
            624       1726.600        426.340       0.198027       0.172134
            625       1829.000        332.700       0.153907       0.172134
            626       1941.400        313.860       0.139168       0.172134
            627       1892.000        292.600       0.133938       0.172134
            628       1937.000        304.300       0.135769       0.172134
            629       1945.600        321.440       0.141788       0.172134
            630       1949.600        360.040       0.155886       0.172134
            631       1891.800        374.020       0.165070       0.172134
            632       1794.000        324.000       0.152975       0.172134
            633       1579.400        306.660       0.162593       0.172134
            634       1513.600        239.640       0.136684       0.172134
            635       1612.600        169.740       0.095234       0.172134
            636       1574.600        211.540       0.118434       0.172134
            637       1565.200        348.480       0.182099       0.172134
            638       1543.200        432.880       0.219060       0.262140
            639       1415.800        534.820       0.274179       0.262140
            640       1271.800        599.020       0.320191       0.262140
            641       1445.400        532.260       0.269136       0.262140
            642       1584.600        564.940       0.262819       0.262140
            643       1722.800        550.920       0.242299       0.262140
            644       1747.200        471.480       0.212505       0.172134
            645       1693.200        449.680       0.209848       0.172134
            646       1672.600        461.340       0.216192       0.172134
            647       1644.800        348.320       0.174761       0.172134
            648       1631.200        325.880       0.166513       0.172134
            649       1808.000        311.400       0.146928       0.172134
            650       1772.000        317.200       0.151828       0.172134
            651       1544.800        346.320       0.183130       0.172134
            652       1368.400        423.560       0.236367       0.262140
            653       1218.200        425.180       0.258723       0.262140
            654       1075.600        461.440       0.300213       0.262140
            655       1127.000        458.500       0.289183       0.262140
            656       1261.800        401.220       0.241260       0.262140
            657       1539.000        334.500       0.178543       0.172134
            658       1776.600        314.540       0.150416       0.172134
            659       1992.600        381.540       0.160707       0.172134
            660       2114.200        438.780       0.171870       0.172134
            661       2113.200        433.680       0.170279       0.172134
            662       2031.000        391.500       0.161610       0.172134
            663       1977.600        432.440       0.179433       0.172134
            664       1927.200        355.880       0.155877       0.172134
            665       1810.600        269.340       0.129494       0.172134
            666       1729.600        285.440       0.141655       0.172134
            667       1690.000        261.600       0.134044       0.172134
            668       1705.600        259.840       0.132204       0.172134
            669       1598.800        345.320       0.177623       0.172134
            670       1563.000        373.300       0.192790       0.172134
            671       1708.000        316.600       0.156377       0.172134
            672       1676.200        374.380       0.182573       0.172134
            673       1521.200        381.880       0.200664       0.172134
            674       1557.000        369.700       0.191882       0.172134
            675       1694.000        446.400       0.208559       0.172134
            676       1733.000        564.100       0.245571       0.262140
            677       1791.000        650.700       0.266495       0.262140
            678       1873.400        621.660       0.249156       0.262140
            679       1914.600        515.540       0.212144       0.172134
            680       1883.600        390.840       0.171840       0.172134
            681       1800.200        357.780       0.165794       0.172134
            682       1726.600        323.540       0.157814       0.172134
            683       1910.800        381.320       0.166361       0.172134
            684       1965.200        462.680       0.190570       0.172134
            685       1908.800        486.720       0.203179       0.172134
            686       1853.600        452.440       0.196198       0.172134
            687       1834.800        448.920       0.196574       0.172134
            688       1593.600        451.840       0.220901       0.172134
            689       1419.200        390.880       0.215946       0.172134
            690       1447.800        377.420       0.206781       0.172134
            691       1536.400        338.560       0.180569       0.172134
            692       1675.200        302.280       0.152861       0.172134
            693       1802.200        223.980       0.110543       0.172134
            694       1866.200        297.980       0.137687       0.172134
            695       1908.200        426.180       0.182567       0.172134
            696       2061.000        481.500       0.189381       0.172134
            697       2111.200        417.080       0.164966       0.172134
            698       2310.200        454.180       0.164297       0.172134
            699       2427.000        402.900       0.142373       0.172134
            700       2389.800        287.020       0.107224       0.172134
