# Supplementary material for: The role of auxiliary domains in modulating CHD4 activity suggests mechanistic commonality between enzyme families
Source: Nat Commun. 2022 Dec 6;13:7524. doi: 10.1038/s41467-022-35002-0 (PMC9726900; doi:10.1038/s41467-022-35002-0)
Supplement: Supplementary file 6 — source data [file 41467_2022_35002_MOESM6_ESM.zip › smFRET_Source_data/figure_7A/A/CHD4(1-1230) 10uM ATP 200ms/3_PATH.dat]

              1        543.230       3433.420       0.863395       0.842668
              2        512.802       3215.750       0.862466       0.842668
              3        512.771       3226.165       0.862856       0.842668
              4        512.611       3682.219       0.877799       0.842668
              5        525.000       3587.500       0.872340       0.842668
              6        562.434       3610.509       0.865219       0.842668
              7        504.520       3740.818       0.881159       0.842668
              8        543.717       3599.024       0.868754       0.842668
              9        492.652       2953.032       0.857024       0.842668
             10        507.192       3050.766       0.857449       0.842668
             11        614.185       3039.250       0.831888       0.842668
             12        480.908       2902.002       0.857842       0.842668
             13        658.178       3087.649       0.824290       0.842668
             14        493.810       2890.558       0.854091       0.842668
             15        621.064       3113.535       0.833700       0.842668
             16        548.205       2949.081       0.843248       0.842668
             17        574.003       3112.463       0.844294       0.842668
             18        396.404       3238.699       0.890951       0.842668
             19        858.802       3022.225       0.778718       0.842668
             20        453.500       3359.025       0.881050       0.842668
             21        370.365       3413.074       0.902109       0.842668
             22        619.676       3209.395       0.838165       0.842668
             23        476.275       3083.783       0.866217       0.842668
             24        513.717       3279.629       0.864574       0.842668
             25        661.862       3782.544       0.851080       0.842668
             26        413.431       3867.535       0.903426       0.842668
             27        467.500       3736.750       0.888803       0.842668
             28        679.892       3450.888       0.835408       0.842668
             29        740.343       3777.140       0.836116       0.842668
             30        825.238       3837.333       0.823008       0.842668
             31        717.349       3442.148       0.827540       0.842668
             32        828.000       3618.200       0.813774       0.842668
             33        722.785       3733.886       0.837820       0.842668
             34        774.129       3721.867       0.827818       0.842668
             35        481.806       2937.427       0.859090       0.842668
             36        392.489       2798.087       0.876985       0.842668
             37        596.254       2769.200       0.822831       0.842668
             38        243.283       2646.683       0.915818       0.842668
             39        416.397       2782.676       0.869838       0.842668
             40        474.783       2768.752       0.853622       0.842668
             41        578.264       3052.998       0.840754       0.842668
             42        609.859       3054.212       0.833557       0.842668
             43        494.733       2994.625       0.858217       0.842668
             44        701.640       3162.584       0.818427       0.842668
             45        474.375       2978.938       0.862632       0.842668
             46        689.434       3129.692       0.819478       0.842668
             47        582.724       2937.178       0.834449       0.842668
             48        849.155       3161.994       0.788301       0.842668
             49        696.185       3242.240       0.823233       0.842668
             50        732.297       3053.650       0.806575       0.842668
             51        614.280       3054.212       0.832553       0.842668
             52        577.007       3111.300       0.843558       0.842668
             53        807.653       3137.268       0.795268       0.842668
             54        772.500       2973.750       0.793794       0.842668
             55        614.786       3113.784       0.835115       0.842668
             56        797.779       3055.400       0.792956       0.842668
             57        696.810       3503.075       0.834088       0.842668
             58        714.912       3281.046       0.821091       0.842668
             59        798.430       3083.662       0.794330       0.842668
             60        751.783       3875.098       0.837518       0.842668
             61        785.558       3713.314       0.825388       0.842668
             62        964.942       3112.942       0.763372       0.718388
             63       1157.405       3137.111       0.730492       0.718388
             64        690.872       3092.007       0.817369       0.718388
             65       1256.605       3101.600       0.711669       0.718388
             66       1061.566       3282.818       0.755646       0.718388
             67       1243.929       3216.903       0.721144       0.718388
             68       1211.954       3109.270       0.719534       0.718388
             69        942.322       3452.858       0.785601       0.718388
             70        967.257       3690.419       0.792331       0.718388
             71       1035.001       3736.500       0.783087       0.718388
             72        833.582       2917.374       0.777768       0.718388
             73       1183.514       3290.777       0.735486       0.718388
             74       1240.641       3172.816       0.718896       0.718388
             75        870.605       3094.995       0.780461       0.718388
             76       1333.299       3108.976       0.699861       0.718388
             77       1141.303       3218.558       0.738225       0.718388
             78       1158.750       3272.079       0.738480       0.718388
             79       1353.364       3323.975       0.710655       0.718388
             80       1218.439       3223.587       0.725702       0.718388
             81       1250.411       2888.046       0.697856       0.718388
             82       1242.216       3264.425       0.724359       0.718388
             83       1217.809       3409.431       0.736817       0.718388
             84       1093.570       3228.200       0.746962       0.718388
             85       1067.437       3298.166       0.755489       0.718388
             86       1164.757       3534.113       0.752120       0.718388
             87       1158.681       3271.908       0.738482       0.718388
             88       1246.250       2897.541       0.699249       0.718388
             89       1204.323       3092.412       0.719712       0.718388
             90       1234.555       3299.617       0.727722       0.718388
             91       1166.328       2798.999       0.705868       0.718388
             92       1308.148       2463.156       0.653131       0.718388
             93       1063.796       2748.291       0.720941       0.718388
             94       1192.358       2475.330       0.674902       0.718388
             95       1033.543       3234.912       0.757865       0.718388
             96       1293.138       2754.564       0.680525       0.718388
             97       1241.931       2695.522       0.684585       0.718388
             98       1169.585       2799.997       0.705363       0.718388
             99       1325.472       2743.950       0.674285       0.718388
            100       1063.950       2825.838       0.726476       0.718388
            101       1034.431       2794.778       0.729858       0.718388
            102       1315.610       2727.207       0.674581       0.718388
            103       1287.662       2805.718       0.685428       0.718388
            104       1442.547       2691.524       0.651059       0.718388
            105       1301.650       2829.556       0.684922       0.718388
            106       1230.381       2711.095       0.687838       0.718388
            107       1421.202       2750.085       0.659289       0.718388
            108       1090.171       2934.425       0.729123       0.718388
            109       1310.625       2797.447       0.680963       0.718388
            110       1321.375       2853.362       0.683483       0.718388
            111        828.032       3151.475       0.791926       0.718388
            112        918.008       3120.102       0.772664       0.718388
            113       1223.918       3102.113       0.717081       0.718388
            114        827.501       3009.300       0.784325       0.718388
            115        881.416       3145.125       0.781098       0.718388
            116       1260.315       3151.122       0.714307       0.718388
            117       1048.000       2759.200       0.724732       0.718388
            118       1141.114       2692.250       0.702321       0.718388
            119       1022.053       2742.810       0.728528       0.718388
            120       1128.170       2782.628       0.711524       0.718388
            121       1468.310       3640.210       0.712576       0.718388
            122       1335.559       3563.141       0.727365       0.718388
            123       1285.844       3516.153       0.732227       0.718388
            124       1510.481       3887.949       0.720200       0.718388
            125       1485.391       3399.688       0.695933       0.718388
            126       1568.811       3451.092       0.687482       0.718388
            127        944.157       3527.552       0.788860       0.718388
            128       1300.322       3683.700       0.739102       0.718388
            129       1029.514       3585.837       0.776937       0.718388
            130       1315.763       3193.551       0.708212       0.718388
            131       1520.935       3088.728       0.670055       0.718388
            132       1294.634       3093.499       0.704969       0.718388
            133       1509.487       2878.086       0.655963       0.718388
            134       1395.088       3256.984       0.700115       0.718388
            135       1071.981       3319.701       0.755907       0.718388
            136       1313.521       3198.275       0.708870       0.718388
            137       1193.389       2983.538       0.714290       0.718388
            138       1134.947       3135.099       0.734207       0.718388
            139        970.028       3257.476       0.770543       0.718388
            140       1246.593       2697.076       0.683900       0.718388
            141       1315.092       2755.457       0.676925       0.718388
            142       1155.945       3205.062       0.734936       0.718388
            143       1295.970       2554.831       0.663454       0.718388
            144       1288.322       2595.704       0.668302       0.718388
            145       1277.718       2521.976       0.663731       0.718388
            146       1338.039       2461.575       0.647849       0.718388
            147       1275.120       2634.498       0.673850       0.718388
            148       1318.271       2643.917       0.667287       0.718388
            149       1290.062       2263.431       0.636960       0.580436
            150       1388.667       2334.991       0.627069       0.580436
            151       1290.105       2294.654       0.640114       0.580436
            152       1603.687       2307.440       0.589968       0.580436
            153       1315.862       2618.378       0.665536       0.580436
            154       1620.405       2446.723       0.601585       0.580436
            155       1776.811       2409.337       0.575550       0.580436
            156       1819.817       2869.027       0.611884       0.580436
            157       1421.258       2332.015       0.621328       0.580436
            158       1757.734       2366.429       0.573796       0.580436
            159       1848.879       2156.116       0.538357       0.580436
            160       1727.977       2403.216       0.581724       0.580436
            161       1647.916       2159.036       0.567130       0.580436
            162       1607.264       2330.588       0.591842       0.580436
            163       1823.501       2222.484       0.549306       0.580436
            164       1593.507       2751.150       0.633226       0.580436
            165       1802.596       2398.580       0.570931       0.580436
            166       1595.206       2323.552       0.592931       0.580436
            167       1517.765       2551.450       0.627013       0.580436
            168       1684.285       2375.211       0.585100       0.580436
            169       1448.341       2426.239       0.626194       0.580436
            170       1539.370       2278.275       0.596775       0.580436
            171       1552.271       2251.950       0.591961       0.580436
            172       1641.752       2188.934       0.571421       0.580436
            173       1601.334       2006.510       0.556152       0.580436
            174       1351.991       1819.285       0.573676       0.580436
            175       1847.763       2400.574       0.565062       0.580436
            176       1591.374       2252.674       0.586016       0.580436
            177       1499.342       2240.189       0.599056       0.580436
            178       1863.769       2124.305       0.532664       0.580436
            179       1171.763       2028.926       0.633903       0.580436
            180       1183.282       2202.171       0.650480       0.580436
            181       1315.649       2112.500       0.616222       0.580436
            182       1363.178       1921.388       0.584975       0.580436
            183       1089.439       1918.178       0.637773       0.580436
            184       1349.404       2058.630       0.604052       0.580436
            185       1337.686       1945.354       0.592547       0.580436
            186       1315.000       1940.500       0.596068       0.580436
            187       1320.608       1875.925       0.586862       0.580436
            188       1325.034       1857.926       0.583710       0.580436
            189       1315.117       2164.799       0.622084       0.580436
            190       1202.757       2152.450       0.641525       0.580436
            191       1950.075       1949.850       0.499971       0.580436
            192       1940.558       2050.249       0.513743       0.580436
            193       1802.475       1966.500       0.521760       0.580436
            194       1861.499       2025.188       0.521058       0.580436
            195       1888.439       2042.602       0.519608       0.580436
            196       1679.195       2060.050       0.550927       0.580436
            197       1920.950       2200.037       0.533862       0.580436
            198       1575.386       2031.111       0.563181       0.580436
            199       1630.879       1959.235       0.545731       0.580436
            200       1724.118       1826.399       0.514404       0.580436
            201       1708.343       1905.785       0.527315       0.580436
            202       1649.756       2101.867       0.560255       0.580436
            203       1616.110       1694.850       0.511891       0.580436
            204       1475.831       1921.390       0.565577       0.580436
            205       1597.367       1715.958       0.517896       0.580436
            206       1492.639       1700.101       0.532490       0.580436
            207       1622.067       2065.075       0.560075       0.580436
            208       1648.678       2083.763       0.558284       0.580436
            209       1686.801       1849.836       0.523049       0.580436
            210       1283.861       2214.419       0.633002       0.580436
            211       1269.767       2205.280       0.634604       0.580436
            212       1604.155       2126.300       0.569984       0.580436
            213       1490.449       2310.431       0.607867       0.580436
            214       1023.287       2061.754       0.668307       0.580436
            215       1505.133       2335.161       0.608068       0.580436
            216       1469.074       2298.552       0.610080       0.580436
            217       1336.473       2349.627       0.637429       0.580436
            218       1479.848       2271.810       0.605548       0.580436
            219       1649.450       2308.830       0.583291       0.580436
            220       1456.204       2338.883       0.616292       0.580436
            221       1414.181       2293.895       0.618621       0.580436
            222       1477.296       2548.803       0.633070       0.580436
            223       1552.494       2075.195       0.572043       0.580436
            224       1522.508       2049.352       0.573749       0.580436
            225       1517.749       2129.600       0.583876       0.580436
            226       1479.603       2001.586       0.574972       0.580436
            227       1696.802       1641.890       0.491776       0.580436
            228       1776.830       1906.118       0.517552       0.580436
            229       1522.018       1627.336       0.516721       0.580436
            230       1490.709       1732.214       0.537467       0.580436
            231       1396.130       2432.956       0.635388       0.580436
            232       1454.596       2795.550       0.657754       0.580436
            233       1258.293       2552.806       0.669835       0.580436
            234       1634.943       2790.592       0.630566       0.580436
            235       1360.857       2795.550       0.672588       0.580436
            236       1435.000       2114.544       0.595723       0.580436
            237       1358.669       2387.380       0.637306       0.580436
            238       1303.466       2089.220       0.615801       0.580436
            239       1440.591       2114.503       0.594781       0.580436
            240       1699.138       2624.509       0.607013       0.580436
            241       1865.879       2484.276       0.571078       0.580436
            242       1678.455       2651.698       0.612380       0.580436
            243       1773.998       2618.795       0.596157       0.580436
            244       1728.899       2231.900       0.563497       0.580436
            245       1631.685       2251.273       0.579783       0.580436
            246       1773.999       2267.103       0.561011       0.580436
            247       1899.540       2183.888       0.534817       0.580436
            248       1301.689       2369.297       0.645412       0.580436
            249       1282.099       2322.517       0.644317       0.580436
            250       1426.988       2257.874       0.612743       0.580436
            251       1312.707       2328.901       0.639525       0.580436
            252       1386.829       2450.914       0.638634       0.580436
            253       1267.830       2312.839       0.645924       0.580436
            254       1303.311       2502.550       0.657552       0.580436
            255       1340.309       2407.752       0.642399       0.580436
            256       1372.484       2133.377       0.608517       0.580436
            257       1195.516       2184.376       0.646286       0.580436
            258       1261.485       2217.409       0.637389       0.580436
            259       1270.233       1946.620       0.605132       0.580436
            260       1562.493       2179.200       0.582410       0.580436
            261       1242.760       2024.473       0.619629       0.580436
            262       1503.336       2160.107       0.589638       0.580436
            263       1432.206       2099.782       0.594504       0.580436
            264       1592.192       2128.511       0.572072       0.580436
            265       1319.864       2303.557       0.635741       0.580436
            266       1518.695       1543.154       0.503994       0.580436
            267       1214.942       2211.619       0.645434       0.580436
            268       1391.447       2220.550       0.614771       0.580436
            269       1438.052       2060.778       0.588991       0.580436
            270       1389.200       2263.172       0.619644       0.580436
            271       1472.836       2316.291       0.611299       0.580436
            272       1214.971       2421.000       0.665847       0.580436
            273       1602.443       2014.952       0.557017       0.580436
            274       1611.102       2042.967       0.559094       0.580436
            275       1477.497       2220.550       0.600466       0.580436
            276       1469.930       2241.764       0.603973       0.580436
            277       1541.946       2007.605       0.565594       0.580436
            278       1522.003       2399.799       0.611912       0.580436
            279       1555.403       2053.611       0.569023       0.580436
            280       1370.226       1863.637       0.576288       0.580436
            281       1610.444       2042.650       0.559156       0.580436
            282       1326.414       1708.251       0.562912       0.580436
            283       1247.523       1867.667       0.599536       0.580436
            284       1614.884       1850.558       0.534004       0.580436
            285       1227.281       1938.300       0.612305       0.580436
            286       1276.643       1811.225       0.586562       0.580436
            287       1428.115       1748.368       0.550410       0.580436
            288       1343.883       1842.303       0.578216       0.580436
            289       1435.500       1701.322       0.542371       0.580436
            290       1321.306       1869.804       0.585942       0.580436
            291       1396.147       1702.965       0.549501       0.580436
            292       1242.670       1747.812       0.584458       0.580436
            293       1459.435       1635.110       0.528385       0.580436
            294       1085.998       1613.650       0.597726       0.580436
            295       1481.637       1763.741       0.543462       0.580436
            296       1466.110       1565.083       0.516326       0.580436
            297       1482.301       1613.664       0.521215       0.580436
            298       1469.170       1407.773       0.489330       0.580436
            299       1429.069       1750.804       0.550589       0.580436
            300       1501.878       1712.468       0.532758       0.580436
            301       1444.318       1757.584       0.548919       0.580436
            302       1490.566       1936.980       0.565122       0.580436
            303       1485.195       1973.396       0.570578       0.580436
            304       1476.354       2103.725       0.587620       0.580436
            305       1514.831       2279.074       0.600720       0.580436
            306       1576.003       1644.320       0.510607       0.580436
            307       1568.335       1551.177       0.497250       0.580436
            308       1539.071       1647.239       0.516974       0.580436
            309       1465.500       1611.450       0.523717       0.580436
            310       1409.149       1355.893       0.490370       0.580436
            311       1331.118       1319.284       0.497767       0.580436
            312       1196.969       1315.437       0.523577       0.580436
            313       1507.654       1475.983       0.494693       0.580436
            314       1335.439       1319.250       0.496951       0.580436
            315       1365.455       1589.378       0.537891       0.580436
            316       1356.028       1647.000       0.548446       0.580436
            317       1341.193       1602.757       0.544424       0.580436
            318       1443.761       1658.328       0.534584       0.580436
            319       1250.500       1582.450       0.558587       0.580436
            320       1298.126       1605.392       0.552913       0.580436
            321       1315.646       1584.194       0.546304       0.580436
            322       1382.462       1569.124       0.531621       0.580436
            323       1606.276       1205.824       0.428798       0.393163
            324        942.579        937.752       0.498716       0.393163
            325       1393.831       1404.921       0.501981       0.393163
            326       1658.160       1038.882       0.385193       0.393163
            327       1645.355       1230.022       0.427778       0.393163
            328       1336.664       1287.249       0.490584       0.393163
            329       1560.098       1259.814       0.446757       0.393163
            330       1648.719       1067.468       0.393002       0.393163
            331       1827.359       1202.287       0.396841       0.393163
            332       1899.972       1084.021       0.363279       0.393163
            333       1200.803       1041.368       0.464446       0.393163
            334       1132.171        963.602       0.459783       0.393163
            335       1244.585        906.435       0.421398       0.393163
            336       1248.888        854.543       0.406261       0.393163
            337       1219.109       1570.250       0.562943       0.580436
            338       1149.421       1658.228       0.590611       0.580436
            339       1114.878       1453.100       0.565854       0.580436
            340       1131.196       1835.473       0.618698       0.580436
            341        986.610       1880.763       0.655918       0.580436
            342       1029.718       1737.050       0.627826       0.580436
            343       1146.734       1770.029       0.606847       0.580436
            344       1072.227       1801.951       0.626945       0.580436
            345       1144.380       1793.810       0.610515       0.580436
            346       1076.826       1738.231       0.617476       0.580436
            347        919.029       1556.254       0.628718       0.580436
            348        947.586       1304.600       0.579259       0.580436
            349       1121.440       1278.932       0.532806       0.580436
            350       1225.521       1361.709       0.526319       0.580436
            351        966.834       1430.817       0.596758       0.580436
            352       1260.145       1477.107       0.539631       0.580436
            353       1110.377       1244.151       0.528408       0.580436
            354       1089.039       1324.040       0.548693       0.580436
            355       1648.979       1210.771       0.423383       0.393163
            356       1806.795       1216.438       0.402363       0.393163
            357       1703.639       1211.445       0.415578       0.393163
            358       1321.007       1296.585       0.495335       0.393163
            359       1501.403       1254.738       0.455252       0.393163
            360       1086.081       1221.663       0.529376       0.580436
            361       1148.203       1242.530       0.519728       0.580436
            362       1043.093       1308.736       0.556476       0.580436
            363       1515.509       1248.650       0.451729       0.393163
            364       1423.662       1231.542       0.463822       0.393163
            365       1435.253       1137.253       0.442080       0.393163
            366       1454.438       1032.829       0.415247       0.393163
            367       1454.285        960.212       0.397686       0.393163
            368       1463.647       1179.623       0.446274       0.393163
            369       1421.049       1186.525       0.455030       0.393163
            370       1492.437       1162.188       0.437797       0.393163
            371       1498.000       1216.575       0.448164       0.393163
            372       1348.615       1230.050       0.477010       0.393163
            373       1504.425       1211.850       0.446144       0.393163
            374       1530.012       1203.006       0.440175       0.393163
            375       1482.750       1173.167       0.441718       0.393163
            376       1462.977       1020.590       0.410937       0.393163
            377       1503.797       1244.922       0.452910       0.393163
            378       1484.654        855.128       0.365473       0.393163
            379       1275.818        695.600       0.352843       0.393163
            380       1264.652        818.021       0.392774       0.393163
            381       1174.008        832.778       0.414981       0.393163
            382       1262.009        908.133       0.418467       0.393163
            383       1165.833        809.417       0.409779       0.393163
            384       1125.510       1034.363       0.478900       0.393163
            385       1513.289        994.623       0.396594       0.393163
            386       1431.250       1121.825       0.439401       0.393163
            387       1791.979       1132.200       0.387186       0.393163
            388       2012.938       1077.767       0.348712       0.393163
            389       2305.826       1168.400       0.336305       0.393163
            390       2202.995       1138.850       0.340785       0.393163
            391       1781.476       1072.310       0.375750       0.393163
            392       1720.352        794.952       0.316046       0.393163
            393       2191.594        634.502       0.224515       0.393163
            394       1335.034        677.044       0.336490       0.393163
            395       1554.496        874.490       0.360023       0.393163
            396       1270.015        742.341       0.368891       0.393163
            397       1335.000        676.999       0.336481       0.393163
            398       1744.313        940.991       0.350423       0.393163
            399       1566.059        775.854       0.331291       0.393163
            400       1579.004        822.083       0.342380       0.393163
            401       2038.736        828.398       0.288929       0.393163
            402       1588.379        948.252       0.373823       0.393163
            403       1620.061        967.024       0.373789       0.393163
            404       1679.830       1003.250       0.373917       0.393163
            405       1694.500       1072.050       0.387504       0.393163
            406       1708.500       1189.650       0.410486       0.393163
            407       1727.712        954.628       0.355894       0.393163
            408       1491.014        849.129       0.362853       0.393163
            409       1495.258        890.427       0.373237       0.393163
            410       1526.485        846.945       0.356844       0.393163
            411       1576.499        735.850       0.318226       0.393163
            412       1566.497        835.286       0.347778       0.393163
            413       1499.006        852.850       0.362628       0.393163
            414       1434.772        923.754       0.391666       0.393163
            415       1270.500        897.479       0.413970       0.393163
            416       1479.242        831.400       0.359813       0.393163
            417       1461.461        846.119       0.366670       0.393163
            418       1413.617        908.686       0.391287       0.393163
            419       1206.499        904.100       0.428362       0.393163
            420       1474.781        791.753       0.349323       0.393163
            421       1465.597        908.231       0.382602       0.393163
            422       1425.639        882.947       0.382462       0.393163
            423       1545.659        620.800       0.286550       0.393163
            424       1635.618        849.251       0.341769       0.393163
            425        961.296       1113.575       0.536696       0.393163
            426       1596.930        905.670       0.361892       0.393163
            427       1517.766        846.217       0.357962       0.393163
            428       1588.927        874.181       0.354910       0.393163
            429       1684.097        709.642       0.296458       0.393163
            430       1527.057        867.224       0.362206       0.393163
            431       1632.166        808.289       0.331204       0.393163
            432       1681.000        652.400       0.279592       0.393163
            433       1626.038       1075.242       0.398049       0.393163
            434       1507.963        872.253       0.366460       0.393163
            435       1576.867        983.833       0.384205       0.393163
            436       1392.805       1072.751       0.435095       0.393163
            437       1479.308       1130.125       0.433092       0.393163
            438       1479.999       1140.403       0.435202       0.393163
            439       1593.726       1168.100       0.422945       0.393163
            440       1433.914       1129.597       0.440645       0.393163
            441       1536.475       1029.200       0.401142       0.393163
            442       1728.951        850.806       0.329801       0.393163
            443       1503.884        938.934       0.384365       0.393163
            444       1686.460       1233.865       0.422510       0.393163
            445       1719.322       1149.353       0.400657       0.393163
            446       1498.373       1130.615       0.430057       0.393163
            447       1868.994       1095.400       0.369519       0.393163
            448       1661.416       1167.814       0.412768       0.393163
            449       1882.499       1170.161       0.383325       0.393163
            450       1778.252        904.877       0.337247       0.393163
            451       1767.082        925.242       0.343659       0.393163
            452       1711.676       1218.974       0.415940       0.393163
            453       1730.478       1154.647       0.400207       0.393163
            454       1941.781        784.366       0.287720       0.258540
            455       1896.683        795.993       0.295614       0.258540
            456       2049.160        836.654       0.289920       0.258540
            457       1865.045        896.716       0.324690       0.258540
            458       2041.998        581.303       0.221592       0.258540
            459       1937.750        757.675       0.281097       0.258540
            460       2098.296        519.600       0.198480       0.258540
            461       1994.989        985.880       0.330736       0.258540
            462       1940.411        754.427       0.279953       0.258540
            463       1595.980        882.645       0.356103       0.393163
            464       1367.694       1106.096       0.447126       0.393163
            465       1610.363        779.714       0.326230       0.393163
            466       1382.951        998.175       0.419203       0.393163
            467       1470.436        922.698       0.385561       0.393163
            468       1674.175        942.711       0.360241       0.393163
            469       1431.250        920.375       0.391378       0.393163
            470       1400.861        888.586       0.388122       0.393163
            471       1605.045        907.965       0.361306       0.393163
            472       1458.117       1120.670       0.434573       0.393163
            473       1326.101        940.039       0.414819       0.393163
            474       1091.000       1240.900       0.532141       0.393163
            475       1295.956        989.945       0.433065       0.393163
            476       1471.103        951.550       0.392772       0.393163
            477       1306.558        983.422       0.429446       0.393163
            478       1302.273       1047.970       0.445899       0.393163
            479       1597.519       1023.932       0.390597       0.393163
            480       1429.044        436.243       0.233875       0.393163
            481       1529.752       1374.881       0.473341       0.393163
            482       1416.201        913.671       0.392155       0.393163
            483       1604.787        974.399       0.377793       0.393163
            484       1417.822        974.750       0.407407       0.393163
            485       1507.213       1045.039       0.409458       0.393163
            486       1752.578        694.500       0.283808       0.393163
            487       1293.437        749.352       0.366828       0.393163
            488       1535.733        893.149       0.367720       0.393163
            489       1489.507        807.674       0.351594       0.393163
            490       1376.745        740.267       0.349675       0.393163
            491       1534.720        629.700       0.290932       0.258540
            492       1679.713        598.944       0.262850       0.258540
            493       1572.763        672.118       0.299400       0.258540
            494       1678.953        568.235       0.252865       0.258540
            495       1603.599        581.730       0.266198       0.258540
            496       1307.504        374.253       0.222537       0.258540
            497       1571.143        603.538       0.277529       0.258540
            498       1703.521        552.650       0.244950       0.258540
            499       1471.826        641.682       0.303610       0.258540
            500       1472.614        656.319       0.308285       0.258540
            501       2013.257        531.622       0.208899       0.258540
            502       1994.669        619.112       0.236864       0.258540
            503       1887.135        535.399       0.221008       0.258540
            504       1906.251        360.435       0.159014       0.258540
            505       1961.072        438.142       0.182619       0.258540
            506       1899.850        457.648       0.194125       0.258540
            507       1911.500        185.350       0.088394       0.258540
            508       2001.009        475.212       0.191910       0.258540
            509       1934.875        480.097       0.198800       0.258540
            510       1682.571        660.165       0.281792       0.258540
            511       1655.219        595.953       0.264730       0.258540
            512       1752.434        636.381       0.266400       0.258540
            513       1837.494        545.133       0.228795       0.258540
            514       1692.841        713.524       0.296515       0.258540
            515       1575.202        749.529       0.322415       0.258540
            516       1800.155        455.471       0.201927       0.258540
            517       1799.400        378.317       0.173722       0.258540
            518       1796.057        491.983       0.215024       0.258540
            519       1729.758        364.827       0.174176       0.258540
            520       1747.748        534.304       0.234133       0.258540
            521       1773.440        522.778       0.227669       0.258540
            522       1715.425        490.908       0.222499       0.258540
            523       1748.593        454.355       0.206249       0.258540
            524       1692.243        634.478       0.272692       0.258540
            525       1721.674        747.885       0.302842       0.258540
            526       1719.508        720.063       0.295160       0.258540
            527       1685.275        527.739       0.238471       0.258540
            528       1712.657        554.625       0.244621       0.258540
            529       1811.203        715.626       0.283211       0.258540
            530       1354.000        596.100       0.305677       0.258540
            531       1755.120        619.369       0.260843       0.258540
            532       1378.353        788.550       0.363907       0.393163
            533       1505.035        817.596       0.352013       0.393163
            534       1875.494        823.950       0.305229       0.393163
            535       1243.526        960.765       0.435861       0.393163
            536       1968.656        906.550       0.315299       0.258540
            537       1857.844        761.662       0.290765       0.258540
            538       1984.500        776.337       0.281196       0.258540
            539       1726.667        692.172       0.286159       0.258540
            540       1813.061        820.491       0.311553       0.258540
            541       1879.504        721.849       0.277490       0.258540
            542       1601.454        865.310       0.350787       0.393163
            543       1395.349       1074.162       0.434970       0.393163
            544       1865.064        942.366       0.335669       0.393163
            545       1482.994        719.860       0.326785       0.393163
            546       2033.975        653.679       0.243215       0.258540
            547       1798.093        789.420       0.305088       0.258540
            548       1875.951        531.309       0.220711       0.258540
            549       1922.590        650.486       0.252805       0.258540
            550       1871.254        581.625       0.237119       0.258540
            551       1838.954        554.473       0.231665       0.258540
            552       1836.210        524.800       0.222278       0.258540
            553       1987.638        531.750       0.211063       0.258540
            554       1956.156        539.733       0.216249       0.258540
            555       1896.308        528.733       0.218030       0.258540
            556       1928.407        536.496       0.217654       0.258540
            557       1742.056        884.178       0.336672       0.258540
            558       1750.438        795.200       0.312378       0.258540
            559       1892.150        826.246       0.303946       0.258540
            560       1772.319        851.948       0.324642       0.258540
