# Supplementary material for: The role of auxiliary domains in modulating CHD4 activity suggests mechanistic commonality between enzyme families
Source: Nat Commun. 2022 Dec 6;13:7524. doi: 10.1038/s41467-022-35002-0 (PMC9726900; doi:10.1038/s41467-022-35002-0)
Supplement: Supplementary file 6 — source data [file 41467_2022_35002_MOESM6_ESM.zip › smFRET_Source_data/figure_7A/A/CHD4(1-1230) 10uM ATP 200ms/2_PATH (2).dat]

              1        426.800        845.927       0.664657       0.575566
              2        514.800        809.727       0.611333       0.575566
              3        452.000        840.407       0.650265       0.575566
              4        488.800        854.327       0.636073       0.575566
              5        533.200        842.087       0.612299       0.575566
              6        478.400        841.167       0.637457       0.575566
              7        387.800        913.827       0.702065       0.575566
              8        356.000        880.407       0.712069       0.575566
              9        380.400        722.967       0.655237       0.575566
             10        311.400        746.667       0.705690       0.575566
             11        374.200        675.387       0.643479       0.575566
             12        459.000        549.107       0.544691       0.575566
             13        504.200        529.187       0.512090       0.575566
             14        523.400        541.667       0.508575       0.575566
             15        627.200        575.887       0.478674       0.575566
             16        618.600        632.347       0.505495       0.575566
             17        536.400        711.967       0.570319       0.575566
             18        549.800        816.827       0.597696       0.575566
             19        617.200        820.887       0.570819       0.575566
             20        599.600        774.047       0.563498       0.575566
             21        453.200        886.287       0.661661       0.575566
             22        476.200        942.987       0.664456       0.575566
             23        513.000        800.707       0.609502       0.575566
             24        519.200        814.887       0.610820       0.575566
             25        557.400        881.267       0.612558       0.575566
             26        651.600        879.647       0.574464       0.575566
             27        608.000        784.207       0.563283       0.575566
             28        522.400        911.567       0.635696       0.575566
             29        411.800       1161.627       0.738278       0.824130
             30        324.400       1276.567       0.797372       0.824130
             31        258.400       1268.367       0.830753       0.824130
             32        287.400       1364.867       0.826057       0.824130
             33        267.600       1309.047       0.830273       0.824130
             34        326.000       1062.407       0.765198       0.824130
             35        385.000        910.307       0.702773       0.824130
             36        418.600        912.147       0.685440       0.824130
             37        463.800        971.627       0.676890       0.824130
             38        529.000        983.707       0.650296       0.824130
             39        467.400       1046.267       0.691213       0.824130
             40        382.600       1120.147       0.745400       0.824130
             41        336.400       1175.567       0.777508       0.824130
             42        317.600       1059.847       0.769428       0.824130
             43        244.000       1035.607       0.809316       0.824130
             44        228.800        990.127       0.812294       0.824130
             45        247.600        922.447       0.788385       0.824130
             46        374.800        910.327       0.708356       0.824130
             47        374.200       1056.987       0.738539       0.824130
             48        363.400       1261.267       0.776323       0.824130
             49        315.800       1335.227       0.808725       0.824130
             50        296.600       1372.547       0.822304       0.824130
             51        241.400       1234.067       0.836391       0.824130
             52        272.400       1039.567       0.792373       0.824130
             53        351.000       1031.907       0.746187       0.824130
             54        426.800       1045.727       0.710158       0.824130
             55        424.000        944.607       0.690196       0.824130
             56        411.400        959.867       0.699985       0.824130
             57        416.400       1115.967       0.728263       0.824130
             58        422.600        976.147       0.697872       0.824130
             59        481.800        965.427       0.667087       0.824130
             60        520.400       1036.567       0.665760       0.824130
             61        509.200       1064.087       0.676346       0.824130
             62        400.600       1127.947       0.737921       0.824130
             63        295.000       1138.707       0.794240       0.824130
             64        199.200       1078.687       0.844118       0.824130
             65        219.600       1115.447       0.835511       0.824130
             66        254.600       1168.947       0.821151       0.824130
             67        292.200       1051.787       0.782587       0.824130
             68        314.200        996.187       0.760223       0.824130
             69        265.400       1014.267       0.792602       0.824130
             70        180.200       1055.587       0.854182       0.824130
             71        126.000       1046.207       0.892510       0.824130
             72        117.600       1160.047       0.907956       0.824130
             73        125.400       1209.467       0.906058       0.824130
             74        186.800       1145.727       0.859815       0.824130
             75        235.800        981.427       0.806281       0.824130
             76        228.200        855.387       0.789403       0.824130
             77        274.400        744.567       0.730708       0.824130
             78        232.800        759.927       0.765494       0.824130
             79        168.600        944.747       0.848565       0.824130
             80        133.400       1127.667       0.894217       0.824130
             81        107.000       1278.507       0.922772       0.824130
             82        111.600       1278.047       0.919692       0.824130
             83         85.800       1226.027       0.934595       0.824130
             84         58.400       1098.367       0.949514       0.824130
             85         54.800       1008.927       0.948483       0.824130
             86         76.600       1016.947       0.929953       0.824130
             87         -1.000       1010.707       1.000990       0.824130
             88         61.400       1035.467       0.944022       0.824130
             89        183.200       1014.487       0.847038       0.824130
             90        207.600       1111.247       0.842590       0.824130
             91        174.600       1185.547       0.871631       0.824130
             92        168.000       1264.807       0.882748       0.824130
             93        235.600       1383.447       0.854482       0.824130
             94        148.200       1453.387       0.907467       0.824130
             95        108.400       1402.767       0.928267       0.824130
             96        214.400       1262.967       0.854877       0.824130
             97        218.600       1174.747       0.843112       0.824130
             98        162.200        989.787       0.859200       0.824130
             99        157.200        923.687       0.854564       0.824130
            100        221.600        832.047       0.789683       0.824130
            101        143.000        718.307       0.833973       0.824130
            102        155.400        638.467       0.804249       0.824130
            103        157.600        652.647       0.805491       0.824130
            104        231.000        598.507       0.721521       0.824130
            105        176.200        616.187       0.777634       0.824130
            106        194.800        704.527       0.783394       0.824130
            107        164.800        747.327       0.819323       0.824130
            108         82.400        965.967       0.921402       0.824130
            109         -5.600       1079.167       1.005216       0.824130
            110        -31.800       1182.587       1.027633       0.824130
            111        -31.800       1132.787       1.028883       0.824130
            112         56.400       1128.167       0.952388       0.824130
            113         87.200       1045.687       0.923028       0.824130
            114         71.200       1109.287       0.939686       0.824130
            115        135.600       1126.247       0.892538       0.824130
            116        161.200       1305.887       0.890122       0.824130
            117         48.200       1462.987       0.968105       0.824130
            118         51.400       1480.467       0.966446       0.824130
            119        150.400       1382.767       0.901902       0.824130
            120        288.600       1272.347       0.815112       0.824130
            121        391.400       1188.267       0.752226       0.824130
            122        431.200       1252.887       0.743956       0.824130
            123        374.400       1259.167       0.770808       0.824130
            124        314.400       1319.967       0.807632       0.824130
            125        130.200       1518.187       0.921014       0.824130
            126        -13.000       1517.507       1.008641       0.824130
            127        156.000       1299.007       0.892784       0.824130
            128        252.400       1259.167       0.833021       0.824130
            129        337.800       1263.027       0.788984       0.824130
            130        380.600       1075.147       0.738553       0.824130
            131        420.600       1071.947       0.718200       0.824130
            132        310.800       1199.527       0.794217       0.824130
            133        328.200       1293.387       0.797606       0.824130
            134        285.000       1424.707       0.833305       0.824130
            135        275.000       1498.507       0.844940       0.824130
            136        283.400       1442.267       0.835774       0.824130
            137        252.800       1407.727       0.847759       0.824130
            138        272.200       1205.987       0.815855       0.824130
            139        348.800        985.127       0.738516       0.824130
            140        459.400        893.067       0.660324       0.824130
            141        474.600        941.147       0.664771       0.824130
            142        520.600        987.947       0.654900       0.824130
            143        511.000       1053.707       0.673421       0.824130
            144        386.000       1158.207       0.750033       0.824130
            145        248.400       1269.367       0.836338       0.824130
            146        234.400       1290.567       0.846292       0.824130
            147        213.000       1289.307       0.858218       0.824130
            148        160.200       1398.187       0.897201       0.824130
            149        160.400       1340.367       0.893121       0.824130
            150        155.000       1313.707       0.894465       0.824130
            151        156.400       1302.567       0.892801       0.824130
            152        169.000       1221.707       0.878479       0.824130
            153        192.800       1204.327       0.862002       0.824130
            154        205.400       1256.667       0.859514       0.824130
            155        258.400       1263.567       0.830220       0.824130
            156        273.200       1362.487       0.832975       0.824130
            157        299.800       1290.627       0.811497       0.824130
            158        308.800       1174.527       0.791819       0.824130
            159        373.600       1066.647       0.740600       0.824130
            160        477.000        991.107       0.675092       0.824130
            161        433.000        911.507       0.677949       0.824130
            162        366.200        868.387       0.703383       0.824130
            163        449.200        755.687       0.627185       0.824130
            164        400.400        749.967       0.651937       0.824130
            165        313.000        661.107       0.678680       0.824130
            166        328.600        661.947       0.668264       0.824130
            167        315.800        761.427       0.706840       0.824130
            168        193.000        858.507       0.816454       0.824130
            169        183.200        869.887       0.826035       0.824130
            170        101.200       1112.487       0.916618       0.824130
            171         35.800       1229.427       0.971705       0.824130
            172         17.800       1173.027       0.985052       0.824130
            173         -3.800       1130.787       1.003372       0.824130
            174         45.800       1103.027       0.960133       0.824130
            175        120.400        930.167       0.885395       0.824130
            176        154.800        848.927       0.845775       0.824130
            177        207.000       1123.507       0.844420       0.824130
            178        239.800       1358.027       0.849921       0.824130
            179        196.400       1532.367       0.886393       0.824130
            180        213.200       1581.287       0.881192       0.824130
            181        194.200       1554.387       0.888939       0.824130
            182        186.800       1359.127       0.879166       0.824130
            183        271.600       1127.447       0.805868       0.824130
            184        314.400       1000.567       0.760906       0.824130
            185        313.000       1026.107       0.766262       0.824130
            186        361.800       1022.027       0.738551       0.824130
            187        289.000       1085.107       0.789682       0.824130
            188        160.000       1091.807       0.872185       0.824130
            189         66.400        976.167       0.936311       0.824130
            190         10.600        891.347       0.988248       0.824130
            191        -53.200        831.927       1.068317       0.824130
            192         65.800        746.827       0.919028       0.824130
            193        138.000        812.207       0.854768       0.824130
            194        220.400        812.367       0.786593       0.824130
            195        323.000        768.707       0.704133       0.824130
            196        494.000        756.807       0.605055       0.824130
            197        479.400        723.867       0.601585       0.824130
            198        474.800        723.127       0.603649       0.824130
            199        394.600        878.347       0.690011       0.824130
            200        244.400       1041.167       0.809889       0.824130
            201         93.000       1065.707       0.919738       0.824130
            202         82.600       1084.547       0.929229       0.824130
            203         68.800       1116.727       0.941967       0.824130
            204        131.400       1089.267       0.892354       0.824130
            205        197.800       1042.027       0.840462       0.824130
            206        215.800       1099.827       0.835972       0.824130
            207        177.800       1115.827       0.862557       0.824130
            208        189.800       1132.027       0.856411       0.824130
            209        218.600       1117.747       0.836420       0.824130
            210        221.400       1051.067       0.826007       0.824130
            211        216.800        964.127       0.816415       0.824130
            212        238.200        970.387       0.802910       0.824130
            213        345.000        985.907       0.740778       0.824130
            214        203.800       1058.227       0.838514       0.824130
            215         80.000       1173.607       0.936184       0.824130
            216         78.200       1284.987       0.942634       0.824130
            217         51.400       1300.267       0.961973       0.824130
            218        -64.200       1288.027       1.052458       0.824130
            219         17.400       1244.667       0.986213       0.824130
            220        130.600       1202.747       0.902051       0.824130
            221        143.200       1070.687       0.882032       0.824130
            222        148.400       1008.167       0.871689       0.824130
            223         93.800        978.627       0.912535       0.824130
            224        227.400        918.267       0.801513       0.824130
            225        314.000        828.807       0.725238       0.824130
            226        242.000        909.207       0.789786       0.824130
            227        198.000        943.607       0.826560       0.824130
            228        284.600        886.147       0.756907       0.824130
            229        227.000        892.107       0.797160       0.824130
            230        206.000        928.007       0.818343       0.824130
            231        322.800        930.127       0.742363       0.824130
            232        390.200        975.187       0.714220       0.824130
            233        329.000       1063.307       0.763701       0.824130
            234        280.800       1099.927       0.796629       0.824130
            235        266.000       1140.407       0.810866       0.824130
            236        214.200       1195.787       0.848084       0.824130
            237        190.800       1273.327       0.869683       0.824130
            238        327.600       1254.047       0.792874       0.824130
            239        311.200       1190.087       0.792711       0.824130
            240        239.800       1232.027       0.837073       0.824130
            241        300.800       1152.927       0.793084       0.824130
            242        309.600       1109.647       0.781856       0.824130
            243        222.000       1166.007       0.840058       0.824130
            244        150.400       1318.167       0.897587       0.824130
            245        114.800       1246.127       0.915646       0.824130
            246        130.000       1229.007       0.904342       0.824130
            247        125.200       1151.887       0.901964       0.824130
            248        194.000        999.407       0.837440       0.824130
            249        293.600        951.847       0.764261       0.824130
            250        358.000       1107.807       0.755766       0.824130
            251        253.000       1155.507       0.820377       0.824130
            252        279.000       1139.307       0.803287       0.824130
            253        239.800       1155.827       0.828178       0.824130
            254        231.600       1001.047       0.812112       0.824130
            255        237.000        778.707       0.766665       0.824130
            256        238.600        797.747       0.769768       0.824130
            257        187.200        918.687       0.830724       0.824130
            258        206.400       1032.967       0.833463       0.824130
            259        191.600       1155.447       0.857763       0.824130
            260        124.200       1234.187       0.908568       0.824130
            261        194.400       1188.167       0.859392       0.824130
            262        327.600       1075.047       0.766442       0.824130
            263        293.200        910.687       0.756455       0.824130
            264        231.000        764.907       0.768051       0.824130
            265        264.600        680.547       0.720043       0.824130
            266        228.000        712.007       0.757449       0.824130
            267         88.400        788.367       0.899175       0.824130
            268         39.200        863.687       0.956584       0.824130
            269         76.800        982.727       0.927515       0.824130
            270         80.600       1083.947       0.930789       0.824130
            271         -8.000       1039.607       1.007755       0.824130
            272         -2.000        978.607       1.002048       0.824130
            273          1.000       1049.107       0.999048       0.824130
            274         12.200       1089.787       0.988929       0.824130
            275        112.200       1094.987       0.907057       0.824130
            276        200.000       1124.807       0.849035       0.824130
            277        240.200       1092.787       0.819803       0.824130
            278        325.800       1006.027       0.755374       0.824130
            279        413.000        950.507       0.697105       0.824130
            280        347.400        907.667       0.723202       0.824130
            281        365.400        898.267       0.710841       0.824130
            282        382.400        854.167       0.690757       0.824130
            283        280.800        891.127       0.760395       0.824130
            284        166.600       1013.747       0.858855       0.824130
            285        209.000       1042.107       0.832948       0.824130
            286        211.800       1045.227       0.831507       0.824130
            287        187.400       1266.667       0.871120       0.824130
            288        279.400       1427.667       0.836327       0.824130
            289        368.600       1333.947       0.783501       0.824130
            290        315.400       1282.867       0.802661       0.824130
            291        313.600       1280.247       0.803243       0.824130
            292        360.200       1235.387       0.774252       0.824130
            293        319.200       1059.287       0.768442       0.824130
            294        277.400       1070.467       0.794193       0.824130
            295        253.000       1188.907       0.824538       0.824130
            296        244.000       1231.407       0.834622       0.824130
            297        189.200       1157.287       0.859486       0.824130
            298        173.400       1181.667       0.872036       0.824130
            299        224.600       1120.747       0.833054       0.824130
            300        278.000        968.807       0.777030       0.824130
            301        369.000        906.107       0.710612       0.824130
            302        397.000        851.307       0.681969       0.824130
            303        433.600        831.847       0.657354       0.824130
            304        378.200        860.787       0.694751       0.824130
            305        391.600       1010.247       0.720654       0.824130
            306        341.600       1025.247       0.750082       0.824130
            307        327.800        986.627       0.750614       0.824130
            308        253.000        940.507       0.788020       0.824130
            309        264.600        949.747       0.782105       0.824130
            310        221.200        926.087       0.807197       0.824130
            311        244.400        873.367       0.781350       0.824130
            312        270.800        982.727       0.783969       0.824130
            313        323.600       1021.847       0.759485       0.824130
            314        344.000       1065.407       0.755926       0.824130
            315        417.000       1017.707       0.709348       0.824130
            316        390.400       1053.167       0.729559       0.824130
            317        354.000        977.007       0.734036       0.824130
            318        338.000       1021.607       0.751399       0.824130
            319        286.200        984.587       0.774785       0.824130
            320        270.000       1041.807       0.794177       0.824130
            321        327.400       1096.867       0.770127       0.824130
            322        369.200       1145.087       0.756189       0.824130
            323        410.200       1195.987       0.744612       0.824130
            324        431.600       1251.847       0.743621       0.824130
            325        391.200       1287.487       0.766961       0.824130
            326        393.800       1319.027       0.770088       0.824130
            327        358.400       1270.567       0.779983       0.824130
            328        342.400       1134.767       0.768205       0.824130
            329        370.000       1008.007       0.731496       0.824130
            330        290.800        893.527       0.754460       0.824130
            331        189.600        816.247       0.811502       0.824130
            332        181.800        875.627       0.828073       0.824130
            333        143.000        875.507       0.859598       0.824130
            334        167.400        944.267       0.849415       0.824130
            335        295.800        938.027       0.760258       0.824130
            336        280.400        973.567       0.776390       0.824130
            337        287.200        988.287       0.774831       0.824130
            338        315.200        991.487       0.758779       0.824130
            339        336.800        909.727       0.729809       0.824130
            340        324.000        912.407       0.737950       0.824130
            341        409.400        993.067       0.708086       0.824130
            342        437.600       1086.847       0.712945       0.824130
            343        401.000       1109.907       0.734596       0.824130
            344        307.800       1098.427       0.781116       0.824130
            345        306.400       1130.367       0.786743       0.824130
            346        306.600       1098.747       0.781833       0.824130
            347        269.000        996.107       0.787370       0.824130
            348        260.200       1042.587       0.800274       0.824130
            349        270.200       1306.787       0.828661       0.824130
            350        223.800       1380.627       0.860511       0.824130
            351         39.200       1376.087       0.972302       0.824130
            352        -28.200       1371.027       1.021000       0.824130
            353       -108.000       1394.007       1.083981       0.824130
            354       -169.800       1303.387       1.149790       0.824130
            355       -218.600       1187.867       1.225531       0.824130
            356       -124.200       1130.227       1.123456       0.824130
            357       -149.200       1104.727       1.156144       0.824130
            358       -139.600       1106.367       1.144399       0.824130
            359        -67.600       1168.567       1.061401       0.824130
            360         17.200       1212.887       0.986017       0.824130
            361         87.200       1169.887       0.930633       0.824130
            362        203.200       1160.287       0.850970       0.824130
            363        356.200       1090.187       0.753731       0.824130
            364        412.000        921.407       0.691017       0.824130
            365        411.400        897.067       0.685586       0.824130
            366        314.200        900.787       0.741396       0.824130
            367        275.200        882.287       0.762243       0.824130
            368        212.800       1058.927       0.832668       0.824130
            369        161.800       1110.827       0.872861       0.824130
            370        136.400       1204.567       0.898282       0.824130
            371        135.800       1305.427       0.905775       0.824130
            372        144.600       1328.147       0.901816       0.824130
            373        203.600       1149.847       0.849569       0.824130
            374        176.400       1261.767       0.877344       0.824130
            375        168.600       1256.547       0.881696       0.824130
            376        196.800       1303.927       0.868864       0.824130
            377        213.400       1331.267       0.861847       0.824130
            378        171.600       1328.647       0.885619       0.824130
            379        189.400       1184.267       0.862121       0.824130
            380        239.600       1038.047       0.812468       0.824130
            381        292.000        870.807       0.748883       0.824130
            382        366.600        817.747       0.690462       0.824130
            383        390.200        922.787       0.702815       0.824130
            384        395.000        997.107       0.716257       0.824130
            385        393.800       1101.427       0.736629       0.824130
            386        353.600       1163.047       0.766854       0.824130
            387        240.400       1145.167       0.826497       0.824130
            388        203.000       1062.907       0.839641       0.824130
            389        211.000        986.907       0.823859       0.824130
            390        124.600        956.147       0.884709       0.824130
            391        104.000        865.407       0.892718       0.824130
            392        104.000        853.807       0.891419       0.824130
            393        100.600        810.547       0.889590       0.824130
            394         25.800        825.227       0.969684       0.824130
            395         19.200        966.487       0.980521       0.824130
            396        138.600       1077.347       0.886015       0.824130
            397        194.600       1150.147       0.855289       0.824130
            398        230.800       1114.727       0.828469       0.824130
            399        261.200       1023.487       0.796682       0.824130
            400        270.800        826.327       0.753173       0.824130
            401        156.600        739.547       0.825252       0.824130
            402        140.800        672.927       0.826969       0.824130
            403        118.600        610.747       0.837389       0.824130
            404        158.800        582.127       0.785674       0.824130
            405        243.400        626.067       0.720058       0.824130
            406        236.600        651.547       0.733603       0.824130
            407        236.400        590.367       0.714067       0.824130
            408        301.600        640.247       0.679778       0.824130
            409        350.600        665.747       0.655039       0.575566
            410        384.600        563.347       0.594281       0.575566
            411        453.600        536.847       0.542025       0.575566
            412        514.800        607.927       0.541473       0.575566
            413        428.000        628.207       0.594776       0.575566
            414        386.800        624.327       0.617456       0.575566
            415        426.800        596.527       0.582929       0.575566
            416        559.600        470.847       0.456935       0.440002
            417        689.200        335.687       0.327535       0.334162
            418        921.400        221.467       0.193782       0.215839
            419       1114.200        244.787       0.180124       0.215839
            420       1111.600        283.247       0.203067       0.215839
            421       1047.400        333.667       0.241601       0.215839
            422        914.800        462.927       0.336008       0.334162
            423        761.600        582.847       0.433522       0.440002
            424        672.800        563.727       0.455895       0.440002
            425        699.800        611.027       0.466138       0.440002
            426        620.400        651.767       0.512328       0.440002
            427        669.200        613.687       0.478364       0.440002
            428        785.000        494.707       0.386578       0.440002
            429        798.600        451.747       0.361297       0.334162
            430        804.600        435.547       0.351206       0.334162
            431        879.000        471.107       0.348940       0.334162
            432        864.400        546.767       0.387457       0.440002
            433        723.800        697.427       0.490722       0.440002
            434        637.800        780.627       0.550347       0.575566
            435        561.200        737.687       0.567938       0.575566
            436        577.200        665.487       0.535522       0.575566
            437        631.600        568.447       0.473687       0.440002
            438        726.000        491.007       0.403454       0.440002
            439        692.200        462.987       0.400789       0.440002
            440        634.800        480.927       0.431043       0.440002
            441        617.600        436.047       0.413845       0.440002
            442        580.000        414.207       0.416620       0.440002
            443        494.000        475.807       0.490620       0.440002
            444        530.800        570.927       0.518211       0.440002
            445        621.600        574.647       0.480375       0.440002
            446        568.400        652.767       0.534543       0.575566
            447        520.800        757.727       0.592656       0.575566
            448        528.400        730.367       0.580224       0.575566
            449        590.800        618.927       0.511625       0.575566
            450        555.000        587.107       0.514056       0.575566
            451        609.200        600.887       0.496565       0.440002
            452        691.400        419.467       0.377603       0.334162
            453        742.200        332.987       0.309701       0.334162
            454        607.400        300.067       0.330664       0.334162
            455        598.600        280.747       0.319267       0.334162
            456        669.600        223.047       0.249871       0.215839
            457        686.000        254.407       0.270528       0.215839
            458        688.600        256.147       0.271127       0.215839
            459        841.400        250.067       0.229111       0.215839
            460        851.600        267.647       0.239131       0.215839
            461        745.200        293.287       0.282417       0.334162
            462        743.400        363.067       0.328132       0.334162
            463        709.200        347.687       0.328973       0.334162
            464        651.800        299.227       0.314635       0.334162
            465        684.600        350.747       0.338772       0.334162
            466        738.400        324.767       0.305471       0.334162
            467        648.600        373.147       0.365205       0.334162
            468        631.000        489.107       0.436661       0.440002
            469        590.400        618.967       0.511811       0.440002
            470        602.400        513.767       0.460296       0.440002
            471        619.400        441.067       0.415918       0.440002
            472        724.600        338.347       0.318310       0.334162
            473        721.600        313.247       0.302699       0.334162
            474        744.600        252.347       0.253120       0.334162
            475        778.000        352.007       0.311508       0.334162
            476        745.400        472.267       0.387846       0.440002
            477        619.000        565.507       0.477420       0.440002
            478        597.800        540.427       0.474797       0.440002
            479        572.800        491.727       0.461920       0.440002
            480        519.200        463.087       0.471437       0.440002
            481        538.400        452.967       0.456911       0.440002
            482        646.200        421.587       0.394823       0.440002
            483        793.200        451.487       0.362731       0.440002
            484        859.200        525.287       0.379409       0.440002
            485        792.200        533.187       0.402288       0.440002
            486        775.000        525.907       0.404262       0.440002
            487        703.200        550.687       0.439184       0.440002
            488        573.000        516.707       0.474170       0.440002
            489        528.200        430.387       0.448980       0.440002
            490        556.400        368.967       0.398725       0.440002
            491        607.200        390.087       0.391148       0.440002
            492        639.200        315.687       0.330601       0.334162
            493        777.400        295.267       0.275264       0.334162
            494        840.000        326.607       0.279963       0.334162
            495        852.000        351.207       0.291892       0.334162
            496        661.000        228.507       0.256891       0.334162
            497        585.600        203.447       0.257839       0.334162
            498        475.400        246.867       0.341794       0.334162
            499        419.400        267.467       0.389401       0.440002
            500        440.800        331.327       0.429109       0.440002
            501        552.800        458.127       0.453175       0.440002
            502        652.200        635.787       0.493628       0.440002
            503        682.200        657.587       0.490814       0.440002
            504        695.200        734.487       0.513740       0.440002
            505        651.600        653.047       0.500554       0.440002
            506        622.400        586.567       0.485180       0.440002
            507        649.200        451.287       0.410079       0.440002
            508        641.000        429.107       0.400994       0.440002
            509        592.600        387.947       0.395643       0.440002
            510        621.200        363.887       0.369396       0.334162
            511        679.600        299.447       0.305855       0.334162
            512        689.000        266.307       0.278766       0.334162
            513        700.000        305.807       0.304041       0.334162
            514        735.000        343.907       0.318755       0.334162
            515        669.200        408.487       0.379040       0.334162
            516        708.800        458.927       0.393009       0.440002
            517        648.400        537.967       0.453457       0.440002
            518        712.200        422.787       0.372504       0.334162
            519        863.800        302.627       0.259448       0.215839
            520        961.000        252.507       0.208080       0.215839
            521        881.600        292.247       0.248965       0.215839
            522        819.400        192.267       0.190049       0.215839
            523        679.400        227.267       0.250662       0.215839
            524        520.600        251.747       0.325950       0.334162
            525        433.800        254.827       0.370051       0.334162
            526        364.400        229.567       0.386498       0.334162
            527        452.400        256.367       0.361708       0.334162
            528        466.600        272.547       0.368732       0.334162
            529        392.800        347.927       0.469710       0.440002
            530        366.800        415.527       0.531142       0.575566
            531        440.000        484.607       0.524122       0.575566
            532        367.800        596.427       0.618554       0.575566
            533        400.800        636.727       0.613697       0.575566
            534        496.600        581.947       0.539566       0.575566
            535        535.200        593.887       0.525989       0.575566
            536        587.200        637.687       0.520609       0.575566
            537        642.400        580.167       0.474548       0.440002
            538        686.800        571.327       0.454109       0.440002
            539        763.200        576.687       0.430400       0.440002
            540        804.600        534.547       0.399170       0.440002
            541        734.400        499.567       0.404846       0.440002
            542        681.000        545.907       0.444946       0.440002
            543        677.400        571.867       0.457762       0.440002
            544        681.400        553.867       0.448378       0.440002
            545        683.800        585.427       0.461247       0.440002
            546        665.600        591.247       0.470421       0.440002
            547        641.600        466.047       0.420754       0.440002
            548        554.600        396.947       0.417159       0.440002
            549        500.200        402.787       0.446060       0.440002
            550        501.800        377.627       0.429401       0.440002
            551        488.600        417.347       0.460675       0.440002
            552        466.800        512.127       0.523151       0.440002
            553        531.000        513.307       0.491529       0.440002
            554        481.600        497.047       0.507892       0.440002
            555        517.400        441.667       0.460517       0.440002
            556        631.000        211.307       0.250867       0.215839
            557        712.600         43.747       0.057839       0.215839
            558        749.400         60.467       0.074662       0.215839
            559        843.800         62.027       0.068475       0.215839
            560        771.800         75.027       0.088597       0.215839
            561        694.600        181.347       0.207029       0.215839
            562        636.200        313.987       0.330447       0.334162
            563        586.800        267.327       0.312982       0.334162
            564        547.800        257.427       0.319695       0.334162
            565        617.600        281.447       0.313050       0.334162
            566        600.800        289.127       0.324888       0.334162
            567        657.800        350.027       0.347308       0.334162
            568        861.000        407.707       0.321356       0.334162
            569        851.400        468.667       0.355033       0.334162
            570        747.800        615.427       0.451449       0.440002
            571        758.600        702.947       0.480961       0.440002
            572        762.800        659.727       0.463771       0.440002
            573        618.400        661.167       0.516711       0.440002
            574        629.000        674.107       0.517307       0.440002
            575        615.000        528.307       0.462087       0.440002
            576        633.600        507.047       0.444526       0.440002
            577        513.400        560.267       0.521826       0.575566
            578        481.200        586.687       0.549390       0.575566
            579        402.600        534.947       0.570581       0.575566
            580        465.400        494.867       0.515343       0.575566
            581        540.400        401.767       0.426428       0.440002
            582        629.400        345.467       0.354373       0.334162
            583        634.600        326.747       0.339884       0.334162
            584        674.000        420.607       0.384254       0.334162
            585        645.200        504.887       0.438999       0.440002
            586        504.600        589.147       0.538650       0.575566
            587        482.800        629.927       0.566111       0.575566
            588        431.400        646.667       0.599839       0.575566
            589        454.400        549.167       0.547215       0.575566
            590        492.600        495.747       0.501592       0.440002
            591        520.000        449.407       0.463589       0.440002
            592        663.800        431.627       0.394026       0.440002
            593        768.400        355.367       0.316228       0.334162
            594        711.000        356.507       0.333962       0.334162
            595        661.000        414.707       0.385520       0.440002
            596        698.400        505.567       0.419917       0.440002
            597        587.200        494.287       0.457044       0.440002
            598        622.000        451.407       0.420536       0.440002
            599        693.000        462.507       0.400263       0.440002
            600        778.200        392.587       0.335319       0.334162
            601        853.800        276.027       0.244309       0.215839
            602        824.400        263.567       0.242256       0.215839
            603        670.400        382.367       0.363202       0.334162
            604        667.000        394.707       0.371766       0.334162
            605        619.400        442.467       0.416688       0.440002
            606        496.000        525.607       0.514490       0.575566
            607        417.000        557.107       0.571915       0.575566
            608        380.600        630.547       0.623596       0.575566
            609        378.000        662.407       0.636681       0.575566
            610        420.600        644.147       0.604976       0.575566
            611        562.000        566.607       0.502041       0.440002
            612        809.800        483.427       0.373814       0.334162
            613        962.600        402.947       0.295081       0.334162
            614        966.200        403.987       0.294841       0.334162
            615        909.000        423.707       0.317929       0.334162
            616        807.800        541.427       0.401287       0.440002
            617        715.800        520.427       0.420980       0.440002
            618        661.800        454.227       0.407003       0.440002
            619        651.200        463.687       0.415905       0.440002
            620        581.400        593.467       0.505135       0.575566
            621        496.800        557.927       0.528977       0.575566
            622        393.000        634.507       0.617521       0.575566
            623        278.400        687.167       0.711672       0.575566
            624        191.400        620.667       0.764305       0.575566
            625        238.000        499.207       0.677160       0.575566
            626        389.800        435.627       0.527759       0.575566
            627        431.800        389.427       0.474201       0.440002
            628        477.800        441.227       0.480102       0.440002
            629        577.800        450.427       0.438062       0.440002
            630        609.800        369.827       0.377518       0.440002
            631        487.000        362.707       0.426861       0.440002
            632        474.200        415.787       0.467183       0.440002
            633        436.000        290.207       0.399620       0.440002
            634        332.200        323.787       0.493587       0.440002
            635        333.600        491.647       0.595757       0.575566
            636        429.800        530.627       0.552491       0.575566
            637        493.600        458.847       0.481756       0.440002
            638        605.200        502.087       0.453439       0.440002
            639        649.600        520.047       0.444619       0.440002
            640        641.000        465.907       0.420909       0.440002
            641        737.200        431.687       0.369314       0.334162
            642        809.000        468.107       0.366537       0.334162
            643        746.200        426.187       0.363521       0.334162
            644        852.000        389.807       0.313903       0.334162
            645        885.600        365.047       0.291886       0.334162
            646        789.800        329.227       0.294208       0.334162
            647        674.600        296.347       0.305214       0.334162
            648        618.600        346.347       0.358928       0.334162
            649        524.600        436.147       0.453966       0.440002
            650        482.600        452.547       0.483931       0.440002
            651        389.600        486.247       0.555173       0.575566
            652        376.200        545.387       0.591791       0.575566
            653        408.600        545.347       0.571674       0.575566
            654        395.400        473.467       0.544924       0.575566
            655        462.000        438.407       0.486899       0.575566
            656        482.200        449.187       0.482277       0.575566
            657        453.000        469.107       0.508734       0.575566
            658        469.400        422.467       0.473688       0.575566
            659        485.800        448.627       0.480109       0.575566
            660        378.800        471.127       0.554314       0.575566
            661        307.400        517.667       0.627424       0.575566
            662        355.600        515.047       0.591568       0.575566
            663        489.000        472.907       0.491635       0.440002
            664        532.800        430.927       0.447146       0.440002
            665        610.600        442.347       0.420104       0.440002
            666        735.400        436.067       0.372240       0.334162
            667        772.800        414.727       0.349236       0.334162
            668        782.000        462.407       0.371588       0.334162
            669        727.600        440.447       0.377080       0.334162
            670        658.000        439.407       0.400405       0.334162
            671        765.600        395.247       0.340481       0.334162
            672        846.600        314.947       0.271144       0.334162
            673        845.600        341.647       0.287764       0.334162
            674        889.200        486.287       0.353538       0.334162
            675       1005.400        502.667       0.333319       0.334162
            676        949.000        495.307       0.342937       0.334162
            677        837.200        539.087       0.391696       0.440002
            678        742.000        538.207       0.420406       0.440002
            679        743.000        432.707       0.368040       0.440002
            680        625.000        414.107       0.398522       0.440002
            681        442.200        414.987       0.484126       0.440002
            682        349.800        441.427       0.557902       0.575566
            683        287.800        479.227       0.624785       0.575566
            684        200.000        431.807       0.683447       0.575566
            685        282.800        370.927       0.567403       0.575566
            686        456.600        379.147       0.453662       0.440002
            687        518.800        349.727       0.402667       0.440002
            688        459.800        360.427       0.439423       0.440002
            689        503.200        462.287       0.478812       0.440002
            690        536.000        568.207       0.514584       0.440002
            691        676.200        589.987       0.465956       0.440002
            692        741.400        621.667       0.456079       0.440002
            693        833.200        637.887       0.433616       0.440002
            694        927.000        612.907       0.398015       0.440002
            695        929.600        520.447       0.358917       0.334162
            696        771.400        426.267       0.355914       0.334162
            697        779.000        410.507       0.345107       0.334162
            698        727.400        415.067       0.363307       0.334162
            699        584.000        398.207       0.405420       0.440002
            700        579.200        412.687       0.416062       0.440002
            701        594.800        528.127       0.470313       0.440002
            702        554.600        575.747       0.509354       0.440002
            703        690.400        543.967       0.440685       0.440002
            704        728.000        516.207       0.414888       0.440002
            705        626.400        504.367       0.446040       0.440002
            706        578.400        468.567       0.447547       0.440002
            707        663.000        478.707       0.419290       0.440002
            708        591.000        466.507       0.441138       0.440002
            709        656.400        504.767       0.434706       0.440002
            710        759.600        502.647       0.398216       0.440002
            711        856.000        491.007       0.364517       0.334162
            712        877.200        437.287       0.332667       0.334162
            713       1019.600        481.047       0.320560       0.334162
            714       1056.000        446.807       0.297315       0.334162
            715       1082.800        476.127       0.305420       0.334162
            716       1040.400        605.967       0.368063       0.334162
            717        926.000        660.007       0.416144       0.440002
            718        762.600        642.347       0.457204       0.440002
            719        736.400        664.567       0.474363       0.440002
            720        683.800        634.827       0.481430       0.440002
            721        580.400        511.567       0.468482       0.440002
            722        537.800        519.027       0.491118       0.440002
            723        536.800        533.527       0.498471       0.440002
            724        556.400        559.767       0.501508       0.440002
            725        605.200        538.087       0.470649       0.440002
            726        683.800        456.227       0.400189       0.440002
            727        695.400        405.067       0.368086       0.334162
            728        723.800        334.227       0.315896       0.334162
            729        727.200        241.687       0.249448       0.334162
            730        733.400        271.067       0.269861       0.334162
            731        774.000        374.407       0.326023       0.334162
            732        917.800        376.827       0.291070       0.334162
            733        931.400        400.667       0.300786       0.334162
            734        862.400        506.367       0.369944       0.334162
            735        834.400        519.767       0.383828       0.334162
            736        847.800        573.627       0.403557       0.440002
            737        713.400        590.667       0.452942       0.440002
            738        779.000        550.307       0.413980       0.440002
            739        866.400        437.567       0.335566       0.334162
            740        899.600        389.647       0.302228       0.334162
            741        813.800        285.627       0.259796       0.215839
            742        914.400        290.967       0.241393       0.215839
            743        874.800        308.127       0.260478       0.215839
            744        747.000        302.507       0.288237       0.334162
            745        696.800        291.527       0.294970       0.334162
            746        788.800        388.527       0.330008       0.334162
            747        667.200        342.887       0.339463       0.334162
            748        580.000        349.607       0.376080       0.334162
            749        696.200        333.987       0.324200       0.334162
            750        592.000        360.407       0.378417       0.334162
            751        395.400        330.067       0.454972       0.440002
            752        428.000        355.007       0.453389       0.440002
            753        440.400        431.767       0.495051       0.440002
            754        484.600        603.347       0.554574       0.440002
            755        645.600        553.847       0.461752       0.440002
            756        705.000        448.907       0.389032       0.440002
            757        667.800        414.627       0.383053       0.334162
            758        677.400        320.267       0.321016       0.334162
            759        600.800        153.927       0.203950       0.215839
            760        614.400        240.367       0.281207       0.215839
            761        724.400        226.367       0.238089       0.215839
            762        723.600        216.447       0.230251       0.215839
            763        674.800        293.927       0.303415       0.334162
            764        635.400        352.667       0.356926       0.334162
            765        687.000        313.107       0.313073       0.334162
            766        754.800        388.327       0.339706       0.334162
            767        881.600        421.847       0.323639       0.334162
            768        996.000        347.207       0.258491       0.215839
            769       1130.000        242.607       0.176749       0.215839
            770       1043.000        184.707       0.150449       0.215839
            771        908.600        149.547       0.141329       0.215839
            772        801.000         92.107       0.103131       0.215839
            773        783.200        116.287       0.129281       0.215839
            774        790.200        245.987       0.237396       0.215839
            775        933.000        328.707       0.260525       0.215839
            776       1007.000        405.907       0.287285       0.215839
            777       1049.800        429.427       0.290305       0.215839
            778       1023.400        385.667       0.273704       0.215839
            779        948.000        321.807       0.253430       0.215839
            780        753.400        336.667       0.308850       0.334162
            781        662.400        305.967       0.315962       0.334162
            782        634.800        344.727       0.351932       0.334162
            783        634.000        310.807       0.328963       0.334162
            784        539.600        290.647       0.350073       0.334162
            785        507.800        237.227       0.318414       0.334162
            786        524.600        226.547       0.301601       0.334162
            787        558.600        183.747       0.247521       0.215839
            788        641.600        195.647       0.233679       0.215839
            789        657.000        226.507       0.256372       0.215839
            790        705.400        305.467       0.302183       0.334162
            791        737.000        315.307       0.299634       0.334162
            792        694.800        421.927       0.377824       0.334162
            793        717.600        503.047       0.412115       0.440002
            794        822.400        571.367       0.409944       0.440002
            795        878.600        557.147       0.388054       0.440002
            796        905.400        619.467       0.406243       0.440002
            797       1000.400        574.967       0.364973       0.440002
            798        823.800        570.427       0.409135       0.440002
            799        741.400        545.667       0.423961       0.440002
            800        706.400        527.967       0.427723       0.440002
            801        658.200        459.987       0.411368       0.440002
            802        596.400        449.767       0.429919       0.440002
            803        618.000        435.607       0.413443       0.440002
            804        574.000        413.607       0.418797       0.440002
            805        567.600        431.647       0.431972       0.440002
            806        525.800        363.427       0.408700       0.440002
            807        439.200        263.087       0.374614       0.334162
            808        530.000        286.407       0.350814       0.334162
            809        691.400        326.667       0.320870       0.334162
            810        773.800        408.827       0.345694       0.334162
            811        921.000        536.107       0.367925       0.334162
            812       1072.600        603.547       0.360080       0.334162
            813       1108.200        568.587       0.339093       0.334162
            814       1110.400        530.367       0.323243       0.334162
            815        961.200        440.687       0.314353       0.334162
            816        829.400        395.067       0.322644       0.334162
            817        680.600        389.147       0.363775       0.334162
            818        574.000        357.207       0.383595       0.334162
            819        473.800        270.627       0.363537       0.334162
            820        543.200        221.287       0.289458       0.334162
            821        693.400        169.667       0.196586       0.215839
            822        853.800        150.627       0.149963       0.215839
            823        956.200        214.987       0.183563       0.215839
            824        956.600        318.747       0.249929       0.215839
            825        830.800        382.527       0.315271       0.334162
            826        685.800        423.427       0.381731       0.334162
            827        698.400        407.167       0.368288       0.334162
            828        600.200        380.187       0.387793       0.334162
            829        649.800        342.627       0.345241       0.334162
            830        794.400        287.567       0.265781       0.334162
            831        813.600        322.647       0.283958       0.334162
            832        651.200        415.887       0.389740       0.440002
            833        637.200        416.087       0.395036       0.440002
            834        521.000        461.507       0.469724       0.440002
            835        384.600        455.347       0.542114       0.440002
            836        439.600        391.847       0.471283       0.440002
            837        478.800        348.127       0.420989       0.440002
            838        619.600        337.047       0.352321       0.334162
            839        690.200        273.387       0.283718       0.334162
            840        753.200        303.287       0.287071       0.334162
            841        670.000        329.007       0.329334       0.334162
            842        704.600        287.547       0.289823       0.334162
            843        610.000        242.807       0.284715       0.334162
            844        616.200        220.387       0.263436       0.334162
            845        589.400        238.067       0.287705       0.334162
            846        633.200        406.887       0.391205       0.440002
            847        683.200        482.287       0.413807       0.440002
            848        662.400        518.967       0.439293       0.440002
            849        566.800        604.727       0.516187       0.440002
            850        617.800        633.427       0.506245       0.440002
            851        707.600        467.647       0.397914       0.440002
            852        731.400        470.867       0.391649       0.440002
            853        749.200        527.487       0.413168       0.440002
            854        856.600        443.547       0.341151       0.334162
            855        900.000        336.207       0.271966       0.334162
            856        819.200        326.487       0.284970       0.334162
            857        648.400        307.967       0.322017       0.334162
            858        685.800        280.427       0.290229       0.334162
            859        791.600        256.247       0.244546       0.334162
            860        707.000        311.707       0.305983       0.334162
            861        590.200        354.587       0.375309       0.334162
            862        677.200        321.087       0.321638       0.334162
            863        705.200        285.087       0.287883       0.334162
            864        590.800        348.927       0.371307       0.334162
            865        649.000        352.907       0.352235       0.334162
            866        684.400        363.167       0.346676       0.334162
            867        639.600        398.647       0.383961       0.334162
            868        576.400        463.967       0.445965       0.440002
            869        485.200        492.287       0.503625       0.440002
            870        517.800        496.627       0.489564       0.440002
            871        683.600        404.047       0.371487       0.334162
            872        719.800        346.427       0.324909       0.334162
            873        704.200        243.987       0.257319       0.215839
            874        773.200        156.887       0.168680       0.215839
            875        794.200        139.187       0.149120       0.215839
            876        768.400        138.367       0.152593       0.215839
            877        703.000        165.107       0.190192       0.215839
            878        666.800        267.327       0.286178       0.334162
            879        655.800        365.427       0.357831       0.334162
            880        499.200        361.287       0.419863       0.440002
            881        440.600        424.347       0.490604       0.440002
            882        522.800        481.127       0.479245       0.440002
            883        648.600        426.147       0.396509       0.440002
            884        691.000        452.307       0.395613       0.440002
            885        812.000        605.207       0.427042       0.440002
            886        696.200        620.587       0.471289       0.440002
            887        555.600        535.047       0.490577       0.440002
            888        452.800        497.527       0.523532       0.440002
            889        457.600        470.447       0.506921       0.440002
            890        430.600        327.947       0.432336       0.440002
            891        523.200        224.487       0.300242       0.334162
            892        694.400        264.167       0.275585       0.334162
            893        740.800        333.527       0.310452       0.334162
            894        740.200        382.587       0.340747       0.334162
            895        735.200        402.687       0.353890       0.334162
            896        760.000        501.007       0.397307       0.334162
            897        719.800        444.227       0.381629       0.334162
            898        736.000        384.007       0.342861       0.334162
            899        693.200        346.287       0.333132       0.334162
            900        619.000        329.307       0.347258       0.334162
            901        615.400        271.067       0.305783       0.334162
            902        697.400        266.067       0.276156       0.334162
            903        636.600        323.947       0.337252       0.334162
            904        628.800        259.527       0.292152       0.334162
            905        770.000        216.807       0.219705       0.215839
            906        809.200        228.487       0.220188       0.215839
            907        726.600        343.347       0.320901       0.215839
            908        794.800        264.127       0.249429       0.215839
            909        868.200        268.187       0.235999       0.215839
            910        768.800        267.927       0.258435       0.215839
            911        686.200        267.787       0.280703       0.215839
            912        689.200        195.487       0.220967       0.215839
            913        657.000        223.907       0.254178       0.215839
            914        657.200        241.887       0.269036       0.215839
            915        758.600        254.147       0.250948       0.215839
            916        832.400        244.167       0.226801       0.215839
            917        841.000        195.307       0.188464       0.215839
            918        930.600        197.947       0.175400       0.215839
            919        990.000        202.407       0.169746       0.215839
            920       1021.400        263.067       0.204806       0.215839
            921       1020.600        323.947       0.240934       0.215839
            922       1063.200        379.087       0.262837       0.215839
            923        964.800        490.727       0.337147       0.334162
            924        849.400        536.467       0.387098       0.334162
            925        805.800        488.827       0.377581       0.334162
            926        758.600        482.747       0.388889       0.440002
            927        688.600        574.147       0.454681       0.440002
            928        724.200        535.987       0.425323       0.440002
            929        757.800        514.427       0.404351       0.440002
            930        757.800        502.627       0.398775       0.440002
            931        813.600        488.847       0.375330       0.334162
            932        824.000        437.407       0.346761       0.334162
            933        846.200        409.787       0.326267       0.334162
            934        868.000        296.807       0.254812       0.215839
            935        911.800        292.627       0.242959       0.215839
            936        841.000        323.307       0.277682       0.215839
            937        849.400        393.867       0.316800       0.334162
            938        867.400        385.267       0.307557       0.334162
            939        774.400        417.967       0.350535       0.334162
            940        626.800        365.927       0.368608       0.334162
            941        687.600        279.247       0.288822       0.334162
            942        654.000        186.207       0.221620       0.215839
            943        528.200        176.587       0.250553       0.215839
            944        514.000        267.207       0.342044       0.334162
            945        485.400        438.867       0.474827       0.440002
            946        428.400        560.767       0.566908       0.575566
            947        513.400        556.267       0.520037       0.575566
            948        589.200        478.887       0.448359       0.440002
            949        678.200        340.387       0.334175       0.334162
            950        774.600        229.747       0.228752       0.215839
            951        899.600        122.647       0.119978       0.215839
            952        904.800         91.327       0.091682       0.215839
            953        845.200        138.287       0.140609       0.215839
            954        841.600        178.047       0.174616       0.215839
            955        776.800        198.127       0.203222       0.215839
            956        616.000        259.807       0.296648       0.334162
            957        629.000        267.907       0.298701       0.334162
            958        601.600        325.047       0.350777       0.334162
            959        501.400        381.467       0.432077       0.440002
            960        571.000        386.107       0.403410       0.440002
            961        604.000        337.007       0.358134       0.440002
            962        487.000        342.107       0.412621       0.440002
            963        463.800        369.427       0.443369       0.440002
            964        559.400        455.067       0.448577       0.440002
            965        568.800        436.327       0.434101       0.440002
            966        740.800        408.327       0.355337       0.334162
            967        844.400        389.367       0.315592       0.334162
            968        933.000        319.507       0.255094       0.215839
            969        927.400        293.267       0.240251       0.215839
            970        838.800        256.327       0.234061       0.215839
            971        615.400        234.667       0.276057       0.215839
            972        591.400        220.467       0.271555       0.215839
            973        630.600        328.947       0.342815       0.334162
            974        600.800        434.927       0.419924       0.440002
            975        696.400        508.167       0.421867       0.440002
            976        891.600        563.247       0.387152       0.440002
            977        952.200        607.987       0.389688       0.440002
            978        967.400        472.667       0.328226       0.334162
            979       1069.000        225.707       0.174330       0.215839
            980       1019.600        208.447       0.169738       0.215839
            981        908.400        238.367       0.207860       0.215839
            982        768.400        251.767       0.246790       0.215839
            983        697.000        342.507       0.329490       0.334162
            984        615.000        445.507       0.420089       0.440002
            985        612.600        420.347       0.406939       0.440002
            986        529.600        409.247       0.435904       0.440002
            987        534.000        382.007       0.417035       0.440002
            988        598.400        270.767       0.311524       0.334162
            989        675.600        322.447       0.323078       0.334162
            990        701.600        384.647       0.354106       0.334162
            991        771.000        365.907       0.321844       0.334162
            992        772.800        386.727       0.333521       0.334162
            993        721.200        483.887       0.401537       0.440002
            994        661.800        429.227       0.393415       0.440002
            995        634.800        435.127       0.406688       0.440002
            996        625.000        455.507       0.421568       0.440002
            997        686.600        435.947       0.388355       0.440002
            998        692.400        432.967       0.384734       0.440002
            999        660.600        433.947       0.396462       0.440002
           1000        692.200        429.787       0.383059       0.440002
           1001        693.000        451.107       0.394287       0.440002
           1002        552.800        482.327       0.465959       0.440002
           1003        495.400        516.667       0.510507       0.575566
           1004        476.000        580.207       0.549331       0.575566
           1005        513.000        568.107       0.525486       0.575566
           1006        575.400        635.067       0.524646       0.575566
           1007        754.200        627.987       0.454343       0.440002
           1008        861.800        608.027       0.413672       0.440002
           1009        902.800        564.327       0.384648       0.440002
           1010        804.200        556.387       0.408931       0.440002
           1011        664.000        525.007       0.441551       0.440002
           1012        577.400        485.467       0.456752       0.440002
           1013        513.400        465.467       0.475516       0.440002
           1014        500.600        461.547       0.479705       0.440002
           1015        507.400        400.267       0.440984       0.440002
           1016        551.800        313.227       0.362101       0.334162
           1017        625.800        325.027       0.341836       0.334162
           1018        676.200        302.787       0.309286       0.334162
           1019        602.000        313.007       0.342081       0.334162
           1020        528.200        376.587       0.416216       0.440002
           1021        430.600        445.547       0.508530       0.575566
           1022        262.200        429.387       0.620872       0.575566
           1023        196.600        412.747       0.677359       0.575566
           1024        233.000        382.907       0.621696       0.575566
           1025        307.400        330.867       0.518383       0.575566
           1026        475.400        219.067       0.315446       0.334162
           1027        495.600        210.247       0.297864       0.334162
           1028        483.800        134.227       0.217186       0.215839
           1029        460.200         22.187       0.045994       0.215839
           1030        403.600         45.447       0.101207       0.215839
           1031        391.600        108.847       0.217499       0.215839
           1032        557.800        119.227       0.176103       0.215839
           1033        488.200        224.187       0.314698       0.334162
           1034        451.000        327.707       0.420835       0.440002
           1035        576.800        351.127       0.378399       0.440002
           1036        576.400        419.167       0.421033       0.440002
           1037        498.600        484.147       0.492646       0.440002
           1038        617.200        540.487       0.466868       0.440002
           1039        804.400        551.367       0.406683       0.440002
           1040        772.000        481.607       0.384177       0.334162
           1041        742.800        345.527       0.317484       0.334162
           1042        784.800        307.727       0.281665       0.334162
           1043        758.400        213.567       0.219726       0.215839
           1044        642.600        177.747       0.216673       0.215839
           1045        638.000        194.207       0.233364       0.215839
           1046        661.000        301.707       0.313394       0.334162
           1047        618.600        351.747       0.362496       0.334162
           1048        642.800        376.327       0.369264       0.334162
           1049        657.200        366.087       0.357756       0.334162
           1050        691.000        332.107       0.324606       0.334162
           1051        778.000        223.607       0.223248       0.215839
           1052        892.600        146.147       0.140695       0.215839
           1053        903.800        106.627       0.105526       0.215839
           1054        857.600         49.647       0.054722       0.215839
           1055        851.000         48.507       0.053926       0.215839
           1056        780.200         80.587       0.093620       0.215839
           1057        708.400        139.367       0.164393       0.215839
           1058        705.000        237.707       0.252153       0.215839
           1059        760.400        329.167       0.302108       0.334162
           1060        813.800        352.227       0.302074       0.334162
           1061        819.800        401.827       0.328928       0.334162
           1062        851.000        333.107       0.281315       0.334162
           1063        924.200        225.187       0.195919       0.215839
           1064       1007.800        238.427       0.191319       0.215839
           1065        839.800        274.027       0.246023       0.215839
           1066        699.800        237.827       0.253648       0.215839
           1067        547.400        308.867       0.360713       0.334162
           1068        367.400        338.267       0.479358       0.440002
           1069        328.000        340.807       0.509574       0.440002
           1070        388.000        388.007       0.500004       0.440002
           1071        482.000        384.207       0.443551       0.440002
           1072        628.800        324.727       0.340553       0.334162
           1073        743.800        352.227       0.321367       0.334162
           1074        683.200        343.087       0.334299       0.334162
           1075        667.600        222.847       0.250264       0.215839
           1076        652.200        144.387       0.181257       0.215839
           1077        575.200        186.487       0.244834       0.215839
           1078        483.800        136.627       0.220214       0.215839
           1079        432.600        112.547       0.206452       0.215839
           1080        429.200        244.287       0.362719       0.334162
           1081        415.000        362.707       0.466380       0.440002
           1082        415.200        394.687       0.487336       0.440002
           1083        575.400        426.867       0.425901       0.440002
           1084        579.600        445.647       0.434673       0.440002
           1085        644.800        392.127       0.378162       0.334162
           1086        751.800        435.827       0.366973       0.334162
           1087        758.800        398.527       0.344351       0.334162
           1088        646.000        379.807       0.370252       0.334162
           1089        664.200        381.387       0.364759       0.334162
           1090        579.200        324.287       0.358928       0.334162
           1091        480.600        213.947       0.308038       0.334162
           1092        448.800        256.927       0.364060       0.334162
           1093        404.000        292.607       0.420046       0.440002
           1094        395.600        358.047       0.475086       0.440002
           1095        457.200        444.087       0.492725       0.440002
           1096        419.400        515.867       0.551572       0.440002
           1097        431.000        463.507       0.518170       0.440002
           1098        558.200        449.187       0.445893       0.440002
           1099        613.200        366.487       0.374086       0.334162
           1100        624.800        310.727       0.332141       0.334162
           1101        723.800        294.627       0.289296       0.334162
           1102        767.400        260.667       0.253550       0.334162
           1103        642.200        254.187       0.283568       0.334162
           1104        551.800        304.427       0.355544       0.334162
           1105        481.600        355.247       0.424506       0.440002
           1106        412.200        328.987       0.443865       0.440002
           1107        377.400        396.667       0.512445       0.440002
           1108        520.400        426.567       0.450456       0.440002
           1109        660.200        390.787       0.371828       0.440002
           1110        649.600        431.247       0.398990       0.440002
           1111        704.400        472.967       0.401716       0.440002
           1112        836.800        457.927       0.353686       0.440002
           1113        690.400        454.367       0.396908       0.440002
           1114        582.400        521.567       0.472448       0.440002
           1115        626.600        427.147       0.405360       0.440002
           1116        564.800        354.727       0.385771       0.440002
           1117        489.800        319.627       0.394880       0.440002
           1118        570.800        327.527       0.364596       0.334162
           1119        594.200        266.787       0.309862       0.334162
           1120        619.200        331.287       0.348544       0.334162
           1121        654.600        376.147       0.364926       0.334162
           1122        667.000        353.507       0.346403       0.334162
           1123        756.600        294.747       0.280352       0.334162
           1124        789.000        288.307       0.267618       0.334162
           1125        780.800        306.127       0.281644       0.334162
           1126        793.400        331.067       0.294421       0.334162
           1127        756.000        338.407       0.309215       0.334162
           1128        618.400        346.367       0.359016       0.334162
           1129        518.400        338.167       0.394793       0.334162
           1130        515.600        268.447       0.342386       0.334162
           1131        740.600        200.147       0.212753       0.215839
           1132        879.800        173.627       0.164821       0.215839
           1133        884.000        185.607       0.173528       0.215839
           1134        992.600        192.747       0.162608       0.215839
           1135       1141.400        175.667       0.133377       0.215839
           1136        933.000        265.707       0.221661       0.215839
           1137        835.400        322.467       0.278501       0.215839
           1138        937.800        323.627       0.256556       0.215839
           1139       1015.600        326.247       0.243133       0.215839
           1140        868.200        407.587       0.319479       0.334162
           1141        817.800        410.027       0.333945       0.334162
           1142        813.800        447.627       0.354857       0.334162
           1143        745.400        533.067       0.416958       0.440002
           1144        687.600        516.847       0.429115       0.440002
           1145        668.000        462.407       0.409062       0.440002
           1146        653.400        462.867       0.414656       0.440002
           1147        587.600        507.647       0.463500       0.440002
           1148        487.600        563.447       0.536081       0.575566
           1149        404.600        605.347       0.599385       0.575566
           1150        456.200        587.187       0.562770       0.575566
           1151        523.600        545.847       0.510401       0.575566
           1152        502.200        465.387       0.480977       0.440002
           1153        618.200        343.787       0.357372       0.334162
           1154        655.600        302.247       0.315548       0.334162
           1155        560.800        314.327       0.359178       0.334162
           1156        530.400        284.567       0.349176       0.334162
           1157        596.000        318.407       0.348211       0.334162
           1158        530.400        331.967       0.384948       0.334162
           1159        454.400        334.767       0.424203       0.334162
           1160        554.400        311.167       0.359495       0.334162
           1161        564.200        342.587       0.377803       0.334162
           1162        478.800        301.927       0.386725       0.334162
           1163        487.600        273.647       0.359472       0.334162
           1164        624.800        246.727       0.283097       0.334162
           1165        648.200        209.987       0.244686       0.215839
           1166        706.000        171.207       0.195173       0.215839
           1167        870.800        156.327       0.152198       0.215839
           1168        998.400        175.967       0.149840       0.215839
           1169       1034.800        201.127       0.162733       0.215839
           1170       1028.600        220.347       0.176426       0.215839
           1171        954.400        230.767       0.194712       0.215839
           1172        922.400        262.567       0.221581       0.215839
           1173        846.800        248.127       0.226615       0.215839
           1174        729.800        283.627       0.279869       0.215839
           1175        684.000        369.207       0.350555       0.334162
           1176        754.200        374.187       0.331612       0.334162
           1177        719.800        320.627       0.308168       0.334162
           1178        673.200        311.487       0.316331       0.334162
           1179        685.000        276.307       0.287428       0.334162
           1180        575.800        251.227       0.303771       0.334162
           1181        433.400        369.267       0.460050       0.440002
           1182        402.200        396.587       0.496486       0.440002
           1183        428.400        364.767       0.459887       0.440002
           1184        511.000        343.707       0.402134       0.440002
           1185        593.800        353.227       0.372985       0.440002
           1186        635.600        363.247       0.363666       0.440002
           1187        654.800        410.127       0.385122       0.440002
           1188        579.800        479.027       0.452413       0.440002
           1189        471.200        488.087       0.508802       0.575566
           1190        419.600        424.247       0.502753       0.575566
           1191        325.400        351.667       0.519397       0.575566
           1192        243.800        424.427       0.635154       0.575566
           1193        416.800        472.527       0.531331       0.575566
           1194        456.400        480.967       0.513104       0.575566
           1195        568.000        495.207       0.465767       0.440002
           1196        697.000        517.307       0.426010       0.440002
           1197        668.600        516.547       0.435850       0.440002
           1198        605.400        527.867       0.465792       0.440002
           1199        525.600        733.647       0.582608       0.575566
           1200        405.800        836.827       0.673434       0.575566
