# Supplementary material for: The role of auxiliary domains in modulating CHD4 activity suggests mechanistic commonality between enzyme families
Source: Nat Commun. 2022 Dec 6;13:7524. doi: 10.1038/s41467-022-35002-0 (PMC9726900; doi:10.1038/s41467-022-35002-0)
Supplement: Supplementary file 6 — source data [file 41467_2022_35002_MOESM6_ESM.zip › smFRET_Source_data/figure_7A/A/CHD4(1-1230) 10uM ATP 200ms/2_PATH.dat]

              1         28.000       1571.200       0.982491       0.880292
              2        241.229       1839.093       0.884042       0.880292
              3        475.441       2037.870       0.810831       0.880292
              4        424.125       2013.213       0.825988       0.880292
              5        416.044       1918.959       0.821823       0.880292
              6        591.313       1915.544       0.764122       0.880292
              7        480.498       2422.226       0.834467       0.880292
              8        238.651       1839.072       0.885138       0.880292
              9        496.685       2068.680       0.806388       0.880292
             10        348.219       1874.017       0.843303       0.880292
             11        241.303       1504.928       0.861815       0.880292
             12        302.988       1892.188       0.861976       0.880292
             13        227.394       1843.315       0.890186       0.880292
             14        254.646       1701.153       0.869799       0.880292
             15        222.963       1480.848       0.869139       0.880292
             16        240.764       1504.989       0.862086       0.880292
             17        285.501       2317.298       0.890310       0.880292
             18        246.498       2161.939       0.897652       0.880292
             19        411.500       2537.850       0.860478       0.880292
             20        277.393       1911.548       0.873275       0.880292
             21        287.705       2082.073       0.878594       0.880292
             22        156.503       2186.276       0.933198       0.880292
             23        315.338       2287.524       0.878850       0.880292
             24        151.489       1661.759       0.916455       0.880292
             25        148.225       1739.487       0.921479       0.880292
             26        171.787       1822.738       0.913871       0.880292
             27        166.167       1853.717       0.917735       0.880292
             28        190.889       1867.788       0.907276       0.880292
             29        177.981       1820.979       0.910963       0.880292
             30        123.351       1677.507       0.931504       0.880292
             31        126.612       1685.069       0.930113       0.880292
             32        196.296       1760.138       0.899667       0.880292
             33        179.862       1955.101       0.915754       0.880292
             34        211.845       1594.867       0.882745       0.880292
             35        183.688       1811.840       0.907950       0.880292
             36        291.563       1693.611       0.853130       0.880292
             37        165.000       1402.500       0.894737       0.880292
             38        204.913       1676.530       0.891087       0.880292
             39        225.557       1764.636       0.886666       0.880292
             40        362.244       1749.775       0.828485       0.880292
             41        246.980       1728.843       0.874999       0.880292
             42        126.002       1327.901       0.913335       0.880292
             43        295.750       1766.175       0.856566       0.880292
             44        280.391       1928.248       0.873048       0.880292
             45        232.453       1845.291       0.888122       0.880292
             46        340.613       2004.863       0.854779       0.880292
             47        195.297       1829.517       0.903548       0.880292
             48        323.527       1808.143       0.848228       0.880292
             49        331.824       1992.130       0.857216       0.880292
             50        206.983       1762.324       0.894895       0.880292
             51        280.651       1944.797       0.873890       0.880292
             52        420.561       1773.117       0.808285       0.880292
             53         75.000       1352.000       0.947442       0.880292
             54        230.607       1844.938       0.888893       0.880292
             55        346.250       1771.750       0.836520       0.880292
             56        300.436       1914.500       0.864359       0.880292
             57        463.553       1718.703       0.787581       0.766203
             58        345.340       1553.030       0.818086       0.766203
             59        439.477       1685.325       0.793168       0.766203
             60        507.984       1644.756       0.764029       0.766203
             61        418.723       1646.414       0.797242       0.766203
             62        438.622       1775.847       0.801929       0.766203
             63        324.224       1774.030       0.845479       0.880292
             64         64.045       2114.870       0.970607       0.880292
             65        499.467       1584.845       0.760368       0.766203
             66        515.250       1846.975       0.781879       0.766203
             67        548.945       1494.550       0.731370       0.766203
             68        458.491       1664.988       0.784085       0.766203
             69        455.999       1580.091       0.776042       0.766203
             70        529.258       1531.480       0.743171       0.766203
             71        552.276       2022.891       0.785538       0.766203
             72        491.360       2036.837       0.805648       0.766203
             73        474.600       1917.844       0.801625       0.766203
             74        649.983       2052.100       0.759451       0.766203
             75        477.228       1891.379       0.798519       0.766203
             76        501.471       1443.831       0.742214       0.766203
             77        508.212       1932.628       0.791788       0.766203
             78        425.590       2056.955       0.828567       0.766203
             79        463.701       2023.549       0.813569       0.766203
             80        450.607       2031.192       0.818436       0.766203
             81        483.441       1888.928       0.796220       0.766203
             82        316.035       2117.698       0.870144       0.766203
             83        476.357       1846.175       0.794897       0.766203
             84        494.216       1863.011       0.790340       0.766203
             85        399.873       1943.850       0.829385       0.766203
             86        462.031       2027.476       0.814409       0.766203
             87        531.587       1934.046       0.784401       0.766203
             88        515.504       1408.124       0.732015       0.766203
             89        403.855       1359.283       0.770945       0.766203
             90        579.391       1420.291       0.710258       0.766203
             91        565.500       1214.450       0.682295       0.766203
             92        514.894       1458.087       0.739028       0.766203
             93        531.934       1634.702       0.754489       0.766203
             94        705.719       1732.435       0.710552       0.766203
             95        457.843       1559.990       0.773101       0.766203
             96        529.568       1545.650       0.744813       0.766203
             97        535.959       1747.405       0.765276       0.766203
             98        532.858       1328.271       0.713691       0.766203
             99        423.494       1607.840       0.791519       0.766203
            100        546.200       1697.317       0.756543       0.766203
            101        365.732       1796.117       0.830825       0.766203
            102        578.000       2140.700       0.787398       0.766203
            103        438.174       1815.459       0.805570       0.766203
            104        596.376       1335.047       0.691225       0.766203
            105        567.888       1397.117       0.710999       0.766203
            106        453.887       1434.913       0.759696       0.766203
            107        632.426       1822.711       0.742407       0.766203
            108        537.084       1249.176       0.699325       0.766203
            109        529.990       1408.036       0.726531       0.766203
            110        498.158       1237.348       0.712961       0.766203
            111        596.179       1151.447       0.658864       0.766203
            112        497.597       1142.725       0.696647       0.766203
            113        438.222       1249.175       0.740297       0.766203
            114        343.787       1322.739       0.793711       0.766203
            115        372.262       1133.650       0.752800       0.766203
            116        553.347       1080.900       0.661406       0.766203
            117        449.640       1276.189       0.739464       0.766203
            118        464.802       1212.117       0.722824       0.766203
            119        336.452       1116.095       0.768371       0.766203
            120        340.501       1155.950       0.772461       0.766203
            121        411.170       1142.050       0.735279       0.766203
            122        382.748       1123.197       0.745842       0.766203
            123        413.215       1168.313       0.738724       0.766203
            124        711.175       1509.937       0.679811       0.766203
            125        744.331       1959.141       0.724676       0.766203
            126        915.162       2148.510       0.701286       0.766203
            127        402.204       1276.426       0.760397       0.766203
            128        432.870       1513.314       0.777580       0.766203
            129        643.942       1558.926       0.707680       0.766203
            130        402.790       1424.417       0.779560       0.766203
            131        387.286       1484.606       0.793105       0.766203
            132        538.739       1610.987       0.749392       0.766203
            133        261.099       1412.563       0.843995       0.766203
            134        498.059       1710.828       0.774520       0.766203
            135        545.500       2085.450       0.792660       0.766203
            136        443.989       1638.036       0.786751       0.766203
            137        416.581       1669.888       0.800342       0.766203
            138        478.032       1601.725       0.770150       0.766203
            139        433.600       1694.788       0.796278       0.766203
            140        418.636       1645.761       0.797211       0.766203
            141        328.235       1855.291       0.849677       0.766203
            142        373.602       1838.128       0.831081       0.766203
            143        426.317       1795.861       0.808154       0.766203
            144        447.384       1746.062       0.796036       0.766203
            145        431.066       1851.747       0.811169       0.766203
            146        318.291       1827.175       0.851645       0.766203
            147        490.605       1680.562       0.774036       0.766203
            148        450.566       1749.948       0.795245       0.766203
            149        496.162       1650.717       0.768891       0.766203
            150        530.057       1076.954       0.670160       0.766203
            151        225.350       2072.588       0.901934       0.880292
            152        249.581       2055.966       0.891747       0.880292
            153        246.168       2279.574       0.902536       0.880292
            154        208.571       2123.756       0.910574       0.880292
            155        313.500       2190.150       0.874783       0.880292
            156        242.384       2274.776       0.903707       0.880292
            157        157.288       2026.055       0.927960       0.880292
            158        352.957       1875.646       0.841624       0.880292
            159        168.500       1877.082       0.917627       0.880292
            160        168.097       1888.548       0.918266       0.880292
            161        274.700       1870.623       0.871954       0.880292
            162        324.492       2010.000       0.861001       0.880292
            163        534.005       1878.111       0.778615       0.766203
            164        740.299       1825.889       0.711518       0.766203
            165        926.397        469.400       0.336295       0.301556
            166       1049.504        315.856       0.231335       0.301556
            167        984.954        365.547       0.270675       0.301556
            168       1201.000        469.400       0.281011       0.301556
            169        927.794        283.545       0.234076       0.301556
            170        756.610        288.526       0.276066       0.301556
            171        831.645        280.411       0.252156       0.301556
            172        983.847        226.991       0.187466       0.301556
            173        903.500        282.913       0.238461       0.301556
            174        906.432        290.993       0.243016       0.301556
            175        900.171        349.450       0.279645       0.301556
            176        807.078        201.211       0.199557       0.301556
            177        986.544        496.480       0.334776       0.301556
            178        797.359        378.500       0.321892       0.301556
            179       1076.500        518.677       0.325153       0.301556
            180       1019.488        443.484       0.303139       0.301556
            181        911.348        399.958       0.305008       0.301556
            182        901.204        326.031       0.265663       0.301556
            183        831.302        408.511       0.329494       0.301556
            184        770.616        527.532       0.406373       0.301556
            185        849.480        324.697       0.276532       0.301556
            186        943.558        288.502       0.234162       0.301556
            187        813.956        171.679       0.174181       0.301556
            188        907.714        641.107       0.413932       0.301556
            189        771.295        494.455       0.390642       0.301556
            190        872.425        582.643       0.400423       0.301556
            191        863.282        347.476       0.286991       0.301556
            192        857.825        445.054       0.341593       0.301556
            193        380.825        840.098       0.688084       0.301556
            194        895.013        833.400       0.482177       0.301556
            195        825.645        473.957       0.364694       0.301556
            196        873.842        516.908       0.371676       0.301556
            197        620.959        601.082       0.491867       0.301556
            198        816.973        447.658       0.353983       0.301556
            199        764.188        548.250       0.417734       0.301556
            200        785.872        499.788       0.388740       0.301556
            201        798.167        466.683       0.368963       0.301556
            202        716.192        592.486       0.452736       0.301556
            203        908.539        438.175       0.325366       0.301556
            204        716.101        395.555       0.355825       0.301556
            205        681.676        566.404       0.453821       0.301556
            206        981.573        436.428       0.307777       0.301556
            207        761.580        498.202       0.395467       0.301556
            208        761.745        498.198       0.395413       0.301556
            209        725.955       1066.469       0.594987       0.564550
            210        836.881       1011.849       0.547321       0.564550
            211        448.040       1042.694       0.699450       0.564550
            212        649.562       1094.619       0.627583       0.564550
            213        778.798        926.933       0.543423       0.564550
            214        530.522        817.816       0.606536       0.564550
            215        539.799        920.421       0.630330       0.564550
            216        615.961        858.183       0.582157       0.564550
            217        541.637        811.200       0.599629       0.564550
            218        644.301        829.774       0.562912       0.564550
            219        638.500        790.650       0.553231       0.564550
            220        540.345        820.131       0.602827       0.564550
            221        769.666       1015.203       0.568783       0.564550
            222        771.329        953.827       0.552893       0.564550
            223        663.655       1290.211       0.660338       0.564550
            224        679.001       1167.528       0.632283       0.564550
            225        414.086       1381.983       0.769449       0.766203
            226        690.004       1226.613       0.639988       0.766203
            227        884.702        598.064       0.403343       0.462651
            228        956.025        575.719       0.375858       0.462651
            229        767.350        982.212       0.561404       0.462651
            230        823.111        910.500       0.525204       0.462651
            231        921.737        609.818       0.398169       0.462651
            232        861.729        765.309       0.470369       0.462651
            233        784.378        829.051       0.513844       0.462651
            234        890.981        729.094       0.450037       0.462651
            235        859.858        585.625       0.405141       0.462651
            236        767.422        719.283       0.483810       0.462651
            237        775.333        682.981       0.468336       0.462651
            238        808.853        727.075       0.473378       0.462651
            239        872.904        649.350       0.426571       0.462651
            240        748.607        661.767       0.469214       0.462651
            241        764.995        834.548       0.521742       0.462651
            242        750.138        741.818       0.497212       0.462651
            243        727.628        616.175       0.458531       0.462651
            244        814.727        697.388       0.461200       0.462651
            245        832.664        660.124       0.442209       0.462651
            246        784.939        717.763       0.477648       0.462651
            247        826.498        731.777       0.469607       0.462651
            248        845.314        617.584       0.422165       0.462651
            249        725.169        630.850       0.465222       0.462651
            250        800.379       1000.037       0.555448       0.564550
            251        723.717        853.398       0.541113       0.564550
            252        696.454        832.183       0.544395       0.564550
            253        686.000        836.900       0.549544       0.564550
            254        852.892       1010.731       0.542347       0.564550
            255        610.443        764.619       0.556061       0.564550
            256        642.797        669.643       0.510227       0.564550
            257        577.479        630.990       0.522140       0.564550
            258        710.428        747.323       0.512655       0.564550
            259        655.871        634.082       0.491554       0.564550
            260        574.597        624.950       0.520989       0.564550
            261        694.075        876.837       0.558171       0.564550
            262        953.986        620.350       0.394039       0.462651
            263        758.346        613.559       0.447232       0.462651
            264        733.514        598.901       0.449485       0.462651
            265        953.999        610.426       0.390192       0.462651
            266        732.583        606.350       0.452861       0.462651
            267        801.501        553.350       0.408421       0.462651
            268        696.481        606.369       0.465417       0.462651
            269        805.752        670.275       0.454108       0.462651
            270        800.569        596.951       0.427150       0.462651
            271        737.302        634.324       0.462461       0.462651
            272        807.515        689.293       0.460508       0.462651
            273        810.144        983.229       0.548257       0.462651
            274        803.679        653.155       0.448339       0.462651
            275        776.130        736.157       0.486784       0.462651
            276        772.538        699.278       0.475112       0.462651
            277        769.500       1167.524       0.602741       0.564550
            278        805.169       1407.503       0.636110       0.564550
            279        773.996       1212.600       0.610391       0.564550
            280        785.947       1216.364       0.607480       0.564550
            281        698.803        760.332       0.521084       0.564550
            282        857.996        722.479       0.457128       0.462651
            283        650.012        718.277       0.524945       0.462651
            284        859.426        730.380       0.459414       0.462651
            285        874.829        793.700       0.475689       0.462651
            286        960.413        722.706       0.429385       0.462651
            287        792.430        803.098       0.503343       0.462651
            288        973.457        957.136       0.495773       0.462651
            289        813.356        752.455       0.480553       0.462651
            290        763.525        722.585       0.486226       0.462651
            291        905.935        773.218       0.460481       0.462651
            292        894.912        773.199       0.463518       0.462651
            293        774.349        792.274       0.505721       0.462651
            294        864.000       1050.560       0.548721       0.564550
            295        753.255        807.221       0.517292       0.564550
            296        636.146        874.000       0.578752       0.564550
            297        813.692        807.111       0.497970       0.564550
            298        724.945        767.767       0.514343       0.564550
            299        584.027       1032.052       0.638615       0.564550
            300        595.429        934.223       0.610742       0.564550
            301        661.920        892.717       0.574228       0.564550
            302        646.924        859.644       0.570598       0.564550
            303        864.226        919.518       0.515499       0.564550
            304        582.417        829.921       0.587622       0.564550
            305        660.644        887.411       0.573243       0.564550
            306        922.074        953.600       0.508404       0.564550
            307        957.718        978.425       0.505348       0.564550
            308        751.065        909.615       0.547737       0.564550
            309       1159.088        943.905       0.448839       0.462651
            310        988.579        998.092       0.502394       0.462651
            311        926.101        929.787       0.500993       0.462651
            312        892.247        778.263       0.465883       0.462651
            313        816.784        742.450       0.476163       0.462651
            314        843.932        608.102       0.418793       0.462651
            315        878.605        652.120       0.426020       0.462651
            316        653.003        631.822       0.491757       0.462651
            317        779.997        693.115       0.470511       0.462651
            318        919.984        635.665       0.408617       0.462651
            319        611.500        669.850       0.522769       0.462651
            320        810.159        689.968       0.459940       0.462651
            321        805.088        595.449       0.425158       0.462651
            322        611.515        661.064       0.519468       0.462651
            323        725.976        583.242       0.445489       0.462651
            324        709.657        715.402       0.502016       0.462651
            325        669.787        550.170       0.450975       0.462651
            326        830.000        708.597       0.460547       0.462651
            327        691.640        667.077       0.490961       0.462651
            328        663.579        565.734       0.460203       0.462651
            329        696.974        988.829       0.586563       0.564550
            330        867.672        884.983       0.504939       0.564550
            331       1016.971       1076.869       0.514303       0.564550
            332        763.087       1044.758       0.577902       0.564550
            333        680.302        921.248       0.575223       0.564550
            334       1060.316        799.458       0.429868       0.462651
            335        752.416        824.769       0.522937       0.462651
            336        969.274        816.744       0.457299       0.462651
            337       1147.733        799.150       0.410477       0.462651
            338        902.611       1129.271       0.555776       0.462651
            339       1044.617        935.448       0.472433       0.462651
            340       1122.761        876.547       0.438425       0.462651
            341       1028.330        681.032       0.398413       0.462651
            342        903.784        556.150       0.380942       0.462651
            343        932.840        662.539       0.415286       0.462651
            344        985.080        882.163       0.472441       0.462651
            345        805.034        741.200       0.479358       0.462651
            346       1029.374        673.499       0.395507       0.462651
            347        824.532        648.158       0.440118       0.462651
            348        800.275        512.428       0.390361       0.301556
            349        773.419        302.048       0.280853       0.301556
            350        708.503        337.150       0.322430       0.301556
            351        709.937        474.609       0.400667       0.301556
            352        844.777        486.880       0.365620       0.301556
            353        708.500        337.150       0.322431       0.301556
            354        754.161        438.345       0.367583       0.301556
            355        693.251        721.942       0.510137       0.564550
            356        818.880        860.649       0.512435       0.564550
            357        526.437        809.950       0.606074       0.564550
            358        836.920        633.675       0.430897       0.462651
            359        682.847        704.784       0.507904       0.462651
            360        758.281        704.670       0.481677       0.462651
            361        830.466        587.212       0.414207       0.462651
            362        764.511        748.858       0.494828       0.462651
            363        689.220        621.393       0.474124       0.462651
            364        665.460        658.973       0.497551       0.462651
            365        801.986        632.067       0.440756       0.462651
            366        783.354        579.210       0.425088       0.462651
            367        819.548        745.097       0.476208       0.462651
            368        723.500        691.650       0.488747       0.462651
            369        738.681        659.450       0.471666       0.462651
            370        683.387        590.349       0.463479       0.462651
            371        897.705        559.875       0.384113       0.462651
            372        953.146       1067.383       0.528269       0.462651
            373        867.751       1021.631       0.540722       0.462651
            374        988.771       1159.129       0.539657       0.462651
            375       1090.366       1282.103       0.540409       0.462651
            376        839.262        637.690       0.431761       0.462651
            377        897.680        643.336       0.417475       0.462651
            378        937.219        652.802       0.410562       0.462651
            379        909.400       1067.382       0.539959       0.462651
            380        803.697        749.122       0.482427       0.462651
            381       1055.363        626.498       0.372503       0.462651
            382       1105.835        858.232       0.436967       0.462651
            383        881.745        761.061       0.463269       0.462651
            384       1263.679        461.279       0.267415       0.301556
            385        977.418        642.596       0.396661       0.301556
            386        803.640        511.597       0.388977       0.301556
            387        903.404        604.679       0.400959       0.301556
            388       1068.250        625.664       0.369360       0.301556
            389        789.970        591.474       0.428156       0.301556
            390        622.509        518.212       0.454285       0.301556
            391        972.136        462.193       0.322237       0.301556
            392        826.622        714.369       0.463578       0.301556
            393        859.379        894.353       0.509971       0.564550
            394        835.604       1089.108       0.565855       0.564550
            395        850.759       1315.198       0.607213       0.564550
            396        812.930       1108.116       0.576829       0.564550
            397        898.500        982.650       0.522367       0.564550
            398       1027.220       1025.251       0.499520       0.564550
            399        779.413       1172.457       0.600684       0.564550
            400        856.314       1011.300       0.541493       0.564550
            401        749.636        857.377       0.533522       0.564550
            402        885.626       1070.216       0.547189       0.564550
            403        681.306       1203.238       0.638477       0.564550
            404        632.297        773.214       0.550130       0.564550
            405        827.163        833.450       0.501893       0.564550
            406        759.626        807.542       0.515287       0.564550
            407        801.764        900.143       0.528903       0.564550
            408        600.627        819.650       0.577106       0.564550
            409        926.050        592.953       0.390357       0.301556
            410        908.721        540.165       0.372814       0.301556
            411        987.457        434.377       0.305505       0.301556
            412        985.742        490.700       0.332353       0.301556
            413        976.363        647.997       0.398925       0.301556
            414       1023.331        712.926       0.410611       0.301556
            415        816.603        403.037       0.330456       0.301556
            416        876.000        445.400       0.337067       0.301556
            417        975.138        399.022       0.290375       0.301556
            418        968.086        310.700       0.242965       0.301556
            419        952.296        444.059       0.318013       0.301556
            420        934.948        747.269       0.444217       0.462651
            421       1227.803        877.773       0.416880       0.462651
            422        857.343        768.785       0.472770       0.462651
            423       1292.917       1030.200       0.443456       0.462651
            424       1141.403        933.367       0.449865       0.462651
            425        948.256        745.975       0.440303       0.462651
            426        934.444        554.900       0.372580       0.462651
            427        602.491        813.401       0.574480       0.462651
            428        888.416        607.195       0.405985       0.462651
            429        410.000        570.500       0.581846       0.462651
            430        760.257        572.648       0.429624       0.462651
            431        514.725        491.958       0.488692       0.462651
            432        770.092       1162.709       0.601567       0.564550
            433        568.343        889.072       0.610034       0.564550
            434        594.570        835.149       0.584135       0.564550
            435        600.928        807.315       0.573278       0.564550
            436        556.619        828.225       0.598064       0.564550
            437        564.796       1094.343       0.659585       0.564550
            438        539.966        458.250       0.459069       0.462651
            439       1054.162        655.290       0.383333       0.462651
            440        984.518        595.300       0.376816       0.462651
            441        770.294        686.532       0.471252       0.462651
            442        931.690        603.347       0.393050       0.462651
            443        958.437        792.150       0.452505       0.462651
            444        901.426        640.300       0.415314       0.462651
            445        749.146        720.922       0.490400       0.462651
            446        706.301        659.416       0.482835       0.462651
            447        717.476        669.000       0.482518       0.462651
            448        692.068        639.688       0.480334       0.462651
            449        762.592        705.400       0.480520       0.462651
            450        795.799        679.158       0.460460       0.462651
            451        891.563        651.675       0.422278       0.462651
            452        653.500        655.025       0.500583       0.462651
            453        773.495        706.514       0.477371       0.462651
            454        721.134        631.617       0.466913       0.462651
            455        811.230        745.611       0.478926       0.462651
            456        732.245        666.044       0.476328       0.462651
            457        678.242        641.416       0.486047       0.462651
            458        787.774        552.584       0.412266       0.462651
            459        747.290        677.448       0.475490       0.462651
            460        751.377        646.083       0.462327       0.462651
            461        617.951        685.418       0.525882       0.462651
            462        595.611        366.556       0.380969       0.462651
            463        704.600        655.075       0.481788       0.462651
            464        779.501        733.080       0.484655       0.462651
            465        737.864        750.250       0.504162       0.462651
            466        859.451        804.611       0.483522       0.462651
            467        940.684        792.900       0.457376       0.462651
            468        918.432        827.900       0.474079       0.462651
            469        884.045        804.650       0.476492       0.462651
            470        976.476        855.962       0.467117       0.462651
            471        764.199        663.635       0.464784       0.462651
            472        906.120        871.733       0.490329       0.462651
            473        857.369        870.246       0.503727       0.462651
            474        782.868        891.411       0.532415       0.462651
            475       1002.014        954.327       0.487812       0.462651
            476        938.601        887.111       0.485899       0.462651
            477        731.091        773.131       0.513974       0.462651
            478        806.051        952.400       0.541613       0.564550
            479        621.768        897.780       0.590820       0.564550
            480        672.051        731.397       0.521143       0.564550
            481        691.201        852.583       0.552268       0.564550
            482        669.522        904.982       0.574773       0.564550
            483        990.013        679.366       0.406957       0.462651
            484        770.351        583.992       0.431199       0.462651
            485        654.391        609.600       0.482282       0.462651
            486        703.500        627.413       0.471416       0.462651
            487        822.407        583.350       0.414972       0.462651
            488        832.500        612.450       0.423856       0.462651
            489        742.506        627.617       0.458074       0.462651
            490        756.500       1090.850       0.590494       0.564550
            491        870.126       1032.270       0.542616       0.564550
            492        709.500        915.549       0.563398       0.564550
            493        751.615       1087.386       0.591292       0.564550
            494        916.486         67.067       0.068189       0.301556
            495        940.644         50.215       0.050679       0.301556
            496        924.423        101.713       0.099122       0.301556
            497       1027.585        -34.050      -0.034272       0.301556
            498        880.548        171.750       0.163214       0.301556
            499        866.436        119.318       0.121042       0.301556
            500        826.381        119.328       0.126178       0.301556
            501        839.827         66.366       0.073236       0.301556
            502        917.275        247.768       0.212668       0.301556
            503        943.859        277.827       0.227413       0.301556
            504        828.591        256.750       0.236562       0.301556
            505        997.972        437.159       0.304613       0.301556
            506        863.153        183.366       0.175215       0.301556
            507        844.184        144.561       0.146207       0.301556
            508        825.192        125.492       0.132002       0.301556
            509        908.930        186.940       0.170586       0.301556
            510        848.967       -103.875      -0.139412       0.301556
