# Supplementary material for: The role of auxiliary domains in modulating CHD4 activity suggests mechanistic commonality between enzyme families
Source: Nat Commun. 2022 Dec 6;13:7524. doi: 10.1038/s41467-022-35002-0 (PMC9726900; doi:10.1038/s41467-022-35002-0)
Supplement: Supplementary file 6 — source data [file 41467_2022_35002_MOESM6_ESM.zip › smFRET_Source_data/figure_7A/A/CHD4(1-1230) 10uM ATP 200ms/04_PATH (2).dat]

              1        476.333       1163.367       0.709500       0.689895
              2        365.000       1558.833       0.810275       0.689895
              3        570.000       1609.000       0.738412       0.689895
              4        645.667       1647.433       0.718431       0.689895
              5        550.333       1567.967       0.740200       0.689895
              6        325.000       1461.500       0.818080       0.834398
              7        294.667       1246.200       0.808766       0.834398
              8        348.000       1176.533       0.771733       0.834398
              9        314.000       1503.600       0.827245       0.834398
             10        242.000       1558.133       0.865566       0.834398
             11        141.000       1556.900       0.916956       0.834398
             12        133.667       1238.300       0.902573       0.834398
             13        170.333       1252.300       0.880269       0.834398
             14        363.333       1330.667       0.785518       0.834398
             15        459.000       1424.767       0.756339       0.834398
             16        453.333       1491.333       0.766884       0.834398
             17        444.333       1463.567       0.767109       0.834398
             18        425.000       1486.833       0.777700       0.834398
             19        408.333       1469.167       0.782512       0.834398
             20        455.667       1405.767       0.755207       0.689895
             21        545.333       1245.467       0.695481       0.689895
             22        680.000       1200.667       0.638426       0.689895
             23        585.333       1225.133       0.676695       0.689895
             24        520.333       1178.300       0.693675       0.689895
             25        459.333       1098.733       0.705190       0.689895
             26        491.667       1084.167       0.687996       0.689895
             27        426.000       1134.067       0.726935       0.689895
             28        440.000       1102.333       0.714718       0.689895
             29        420.333       1168.300       0.735412       0.689895
             30        417.333       1214.267       0.744218       0.689895
             31        336.000       1401.733       0.806645       0.834398
             32        371.000       1611.567       0.812869       0.834398
             33        476.667       1890.000       0.798592       0.834398
             34        425.000       1766.500       0.806069       0.834398
             35        302.000       1522.800       0.834502       0.834398
             36        240.333       1020.967       0.809456       0.834398
             37        490.333        888.633       0.644420       0.689895
             38        522.000       1171.467       0.691757       0.689895
             39        494.667       1538.200       0.756665       0.689895
             40        387.667       1687.567       0.813194       0.834398
             41        376.333       1444.367       0.793303       0.834398
             42        395.000       1131.833       0.741295       0.834398
             43        328.333       1109.500       0.771647       0.834398
             44        382.000       1275.133       0.769481       0.834398
             45        435.333       1473.467       0.771934       0.834398
             46        432.667       1434.400       0.768264       0.834398
             47        330.667       1271.933       0.793669       0.834398
             48        229.333       1375.733       0.857119       0.834398
             49        209.000       1441.100       0.873341       0.834398
             50        236.333       1387.700       0.854478       0.834398
             51        207.333       1291.933       0.861710       0.834398
             52        162.667       1229.733       0.883175       0.834398
             53        177.333       1119.933       0.863302       0.834398
             54        201.667        888.833       0.815070       0.834398
             55        147.667        827.233       0.848531       0.834398
             56         61.000        922.567       0.937981       0.975831
             57          3.667       1190.300       0.996929       0.975831
             58         16.667       1325.667       0.987584       0.975831
             59         20.333       1457.967       0.986245       0.975831
             60         -6.667       1587.333       1.004218       0.975831
             61         47.667       1603.900       0.971139       0.975831
             62        125.333       1399.133       0.917785       0.975831
             63        245.333       1260.133       0.837038       0.834398
             64        228.000       1322.200       0.852922       0.834398
             65        263.000       1496.700       0.850543       0.834398
             66        423.000       1403.367       0.768393       0.834398
             67        454.333       1418.900       0.757460       0.834398
             68        373.000       1564.033       0.807437       0.834398
             69        271.000       1650.233       0.858945       0.834398
             70        341.333       1616.533       0.825661       0.834398
             71        411.667       1484.500       0.782895       0.834398
             72        359.333       1547.400       0.811545       0.834398
             73        339.000       1344.433       0.798626       0.834398
             74        381.333       1134.533       0.748439       0.834398
             75        356.333       1180.367       0.768118       0.834398
             76        273.333       1556.667       0.850638       0.834398
             77        255.000       1776.167       0.874456       0.834398
             78        194.000       1686.600       0.896841       0.834398
             79        234.667       1604.867       0.872431       0.834398
             80        160.333       1653.967       0.911628       0.834398
             81        155.667       1610.100       0.911842       0.834398
             82        171.667       1415.167       0.891818       0.834398
             83        270.667       1485.267       0.845856       0.834398
             84        419.667       1720.700       0.803928       0.834398
             85        468.333       2022.167       0.811952       0.834398
             86        451.667       2059.500       0.820137       0.834398
             87        304.333       1855.233       0.859077       0.834398
             88        173.667       1774.967       0.910878       0.834398
             89        249.667       1486.033       0.856158       0.834398
             90        372.667       1427.733       0.793009       0.834398
             91        387.000       1382.300       0.781269       0.834398
             92        244.000       1421.933       0.853536       0.834398
             93        216.000       1312.733       0.858707       0.834398
             94        283.667       1390.300       0.830542       0.834398
             95        292.333       1512.767       0.838051       0.834398
             96        240.000       1673.000       0.874543       0.834398
             97        187.000       1569.300       0.893526       0.834398
             98        219.333       1847.733       0.893892       0.834398
             99        157.333       1959.933       0.925690       0.834398
            100        183.333       2067.333       0.918543       0.834398
            101        188.000       1805.867       0.905711       0.834398
            102        381.000       1693.233       0.816318       0.834398
            103        416.333       1537.033       0.786864       0.834398
            104        371.000       1380.900       0.788230       0.834398
            105        269.333       1316.400       0.830152       0.834398
            106        200.667       1421.933       0.876330       0.834398
            107        187.000       1403.633       0.882437       0.834398
            108        219.667       1222.033       0.847634       0.834398
            109        224.000       1266.267       0.849691       0.834398
            110        267.333       1332.267       0.832875       0.834398
            111        317.667       1471.900       0.822490       0.834398
            112        345.667       1319.100       0.792363       0.834398
            113        323.333       1541.333       0.826600       0.834398
            114        224.000       1650.933       0.880529       0.834398
            115        235.333       1864.133       0.887908       0.834398
            116        192.000       2045.133       0.914176       0.834398
            117        197.667       2044.233       0.911831       0.834398
            118        226.333       1830.367       0.889953       0.834398
            119        289.000       1589.767       0.846176       0.834398
            120        308.667       1742.133       0.849490       0.834398
            121        240.333       1877.967       0.886544       0.834398
            122        291.333       1954.533       0.870280       0.834398
            123        410.667       1922.267       0.823970       0.834398
            124        592.000       2025.800       0.773856       0.834398
            125        593.000       2047.033       0.775382       0.834398
            126        467.667       2184.900       0.823693       0.834398
            127        354.000       2040.267       0.852147       0.834398
            128        399.333       1803.067       0.818683       0.834398
            129        462.000       1518.800       0.766761       0.834398
            130        503.000       1637.700       0.765030       0.834398
            131        415.000       1611.833       0.795247       0.834398
            132        349.000       1658.433       0.826146       0.834398
            133        256.667       1723.333       0.870370       0.834398
            134        295.333       2069.467       0.875113       0.834398
            135        309.667       2003.700       0.866140       0.834398
            136        342.000       1661.467       0.829296       0.834398
            137        311.667       1532.500       0.830999       0.834398
            138        337.667       1633.233       0.828674       0.834398
            139        445.667       1866.767       0.807274       0.834398
            140        378.333       1729.833       0.820539       0.834398
            141        241.333       1601.867       0.869068       0.834398
            142        157.000       1501.967       0.905363       0.975831
            143        108.000       1535.200       0.934275       0.975831
            144        125.000       1840.167       0.936392       0.975831
            145         57.333       2088.600       0.973283       0.975831
            146         61.000       2241.233       0.973504       0.975831
            147         45.333       2127.133       0.979133       0.975831
            148         23.667       1840.300       0.987303       0.975831
            149         59.667       1675.367       0.965611       0.975831
            150        186.000       1584.733       0.894959       0.975831
            151        107.333       1525.933       0.934283       0.975831
            152          8.000       1516.200       0.994751       0.975831
            153       -105.667       1534.233       1.073967       0.975831
            154         -2.333       1571.900       1.001487       0.975831
            155         76.333       1529.033       0.952451       0.975831
            156         49.333       1548.733       0.969129       0.975831
            157         10.000       1591.000       0.993754       0.975831
            158        -57.000       1614.033       1.036608       0.975831
            159        -31.333       1607.133       1.019884       0.975831
            160        -29.667       1639.633       1.018427       0.975831
            161        101.667       1949.167       0.950427       0.975831
            162        167.333       2105.600       0.926380       0.975831
            163        206.000       2089.733       0.910268       0.975831
            164        151.000       1704.567       0.918623       0.975831
            165        108.000       1285.533       0.922499       0.975831
            166         51.333       1102.867       0.955525       0.975831
            167         75.667       1117.433       0.936580       0.975831
            168         37.667       1505.233       0.975587       0.975831
            169         34.333       1908.567       0.982329       0.975831
            170        -69.333       1955.267       1.036763       0.975831
            171       -121.000       1685.433       1.077344       0.975831
            172        -98.667       1328.867       1.080204       0.975831
            173         46.333       1308.033       0.965790       0.975831
            174        122.333       1601.767       0.929045       0.975831
            175         80.333       1891.300       0.959255       0.975831
            176        -36.000       2169.933       1.016870       0.975831
            177        -88.000       2182.467       1.042015       0.975831
            178        -81.000       2116.767       1.039788       0.975831
            179        -26.000       1892.267       1.013932       0.975831
            180         -1.000       1756.767       1.000570       0.975831
            181          5.333       1748.133       0.996958       0.975831
            182        -32.000       1942.200       1.016752       0.975831
            183        -84.000       2149.067       1.040677       0.975831
            184        -74.333       2018.767       1.038229       0.975831
            185        -38.333       1618.833       1.024254       0.975831
            186         31.000       1262.567       0.976035       0.975831
            187         34.000       1251.267       0.973546       0.975831
            188          4.000       1392.600       0.997136       0.975831
            189         15.333       1601.800       0.990518       0.975831
            190        119.333       1626.733       0.931656       0.975831
            191        167.333       1804.267       0.915128       0.975831
            192        234.667       1678.200       0.877322       0.834398
            193        194.333       1586.900       0.890900       0.834398
            194        184.000       1258.600       0.872453       0.834398
            195        179.667       1210.700       0.870777       0.834398
            196        271.000       1282.233       0.825525       0.834398
            197        213.333       1630.667       0.884309       0.834398
            198        115.333       1682.467       0.935848       0.834398
            199        119.333       1519.733       0.927194       0.834398
            200        247.000       1352.633       0.845590       0.834398
            201        281.333       1247.533       0.815986       0.834398
            202        122.667       1368.733       0.917751       0.975831
            203          8.333       1355.500       0.993890       0.975831
            204        -37.333       1414.400       1.027111       0.975831
            205         -9.667       1378.967       1.007060       0.975831
            206        137.333       1328.600       0.906317       0.975831
            207        211.000       1615.567       0.884483       0.975831
            208        181.000       1608.233       0.898839       0.975831
            209         29.667       1643.033       0.982264       0.975831
            210        -54.333       1573.433       1.035767       0.975831
            211          2.333       1878.433       0.998759       0.975831
            212         80.667       2099.600       0.963001       0.975831
            213        110.667       2066.600       0.949172       0.975831
            214         11.333       2070.867       0.994557       0.975831
            215         24.667       2006.200       0.987854       0.975831
            216         23.000       1902.367       0.988054       0.975831
            217         78.000       2025.533       0.962920       0.975831
            218         57.667       2089.233       0.973140       0.975831
            219        147.333       1909.933       0.928384       0.975831
            220        227.667       1325.233       0.853393       0.834398
            221        335.333        885.800       0.725392       0.689895
            222        421.667        643.167       0.604007       0.549342
            223        533.667        603.300       0.530622       0.549342
            224        636.000        648.400       0.504827       0.549342
            225        609.333        864.733       0.586631       0.549342
            226        540.333        972.300       0.642786       0.549342
            227        597.000        910.633       0.604015       0.549342
            228        585.667        882.100       0.600981       0.549342
            229        522.000        755.800       0.591485       0.549342
            230        361.000        919.567       0.718094       0.689895
            231        493.333        902.000       0.646441       0.689895
            232        667.667        929.900       0.582073       0.549342
            233        689.333        946.067       0.578493       0.549342
            234        516.667        858.000       0.624151       0.549342
            235        384.000        785.600       0.671683       0.689895
            236        419.000        664.100       0.613147       0.689895
            237        456.667        709.333       0.608348       0.689895
            238        424.667        764.867       0.642997       0.689895
            239        222.000        884.467       0.799361       0.834398
            240         75.667       1062.767       0.933534       0.834398
            241        240.000       1192.333       0.832441       0.834398
            242        496.000       1019.067       0.672622       0.689895
            243        619.333        812.733       0.567525       0.549342
            244        418.000        780.867       0.651337       0.689895
            245        295.667        847.767       0.741422       0.689895
            246        271.667        734.167       0.729909       0.689895
            247        326.667        528.000       0.617785       0.689895
            248        332.000        503.133       0.602459       0.689895
            249        317.333        787.933       0.712890       0.689895
            250        412.000       1197.467       0.744015       0.689895
            251        496.333       1099.367       0.688956       0.689895
            252        625.333        930.467       0.598063       0.549342
            253        635.000        686.500       0.519485       0.549342
            254        550.000        809.667       0.595489       0.549342
            255        481.333        916.200       0.655584       0.689895
            256        421.667        947.167       0.691952       0.689895
            257        409.333        906.733       0.688972       0.689895
            258        321.333        963.200       0.749844       0.689895
            259        172.000       1138.467       0.868749       0.834398
            260        132.667       1212.733       0.901392       0.834398
            261        158.667       1067.467       0.870596       0.834398
            262        245.333        869.800       0.779996       0.834398
            263        240.667        862.267       0.781794       0.834398
            264        291.333        890.867       0.753567       0.689895
            265        313.333        814.667       0.722222       0.689895
            266        367.667        618.567       0.627201       0.689895
            267        487.000        497.633       0.505400       0.549342
            268        665.000        407.833       0.380146       0.549342
            269        725.000        466.167       0.391353       0.549342
            270        643.333        460.000       0.416918       0.549342
            271        485.333        587.467       0.547601       0.549342
            272        409.333        702.733       0.631917       0.549342
            273        573.333        729.333       0.559877       0.549342
            274        652.333        743.100       0.532523       0.549342
            275        663.667        769.633       0.536966       0.549342
            276        384.000        805.933       0.677293       0.689895
            277        292.333        774.767       0.726049       0.689895
            278        269.333        604.400       0.691744       0.689895
            279        293.667        543.633       0.649269       0.689895
            280        303.000        442.700       0.593670       0.549342
            281        363.667        588.300       0.617984       0.549342
            282        525.333        682.133       0.564929       0.549342
            283        527.333        791.933       0.600283       0.549342
            284        485.333        872.467       0.642559       0.689895
            285        349.667        889.367       0.717791       0.689895
            286        344.667        953.533       0.734504       0.689895
            287        274.667        828.533       0.751027       0.689895
            288        332.667        747.400       0.691994       0.689895
            289        338.333        662.167       0.661836       0.689895
            290        419.333        732.400       0.635911       0.689895
            291        359.000        732.767       0.671175       0.689895
            292        324.000        728.267       0.692093       0.689895
            293        318.667        722.133       0.693825       0.689895
            294        318.000        809.533       0.717968       0.689895
            295        277.667        753.900       0.730830       0.689895
            296        135.667        751.100       0.847010       0.834398
            297        141.000        570.233       0.801753       0.834398
            298        225.000        534.167       0.703622       0.689895
            299        415.333        414.800       0.499679       0.549342
            300        606.000        502.067       0.453101       0.549342
            301        771.333        562.200       0.421587       0.549342
            302        847.000        601.633       0.415311       0.549342
            303        827.000        694.967       0.456624       0.549342
            304        618.667        775.800       0.556342       0.549342
            305        431.333        761.533       0.638406       0.689895
            306        330.667        701.933       0.679773       0.689895
            307        339.333        637.400       0.652583       0.689895
            308        330.333        533.633       0.617655       0.549342
            309        298.000        359.867       0.547021       0.549342
            310        394.667        257.533       0.394869       0.549342
            311        474.000        367.933       0.437010       0.549342
            312        373.000        618.700       0.623878       0.549342
            313        242.333        759.433       0.758094       0.689895
            314        365.000        699.167       0.657009       0.689895
            315        458.333        611.167       0.571451       0.549342
            316        482.333        443.100       0.478803       0.549342
            317        269.667        343.367       0.560111       0.549342
            318        261.000        492.567       0.653647       0.689895
            319        202.667        773.067       0.792293       0.834398
            320        250.667        970.267       0.794693       0.834398
            321        344.333        832.900       0.707506       0.689895
            322        440.333        586.300       0.571090       0.549342
            323        397.000        429.633       0.519739       0.549342
            324        466.000        445.067       0.488512       0.549342
            325        503.000        676.700       0.573620       0.549342
            326        538.333        782.833       0.592532       0.549342
            327        395.000        797.167       0.668670       0.689895
            328        377.667        717.233       0.655067       0.689895
            329        497.333        637.600       0.561795       0.549342
            330        555.000        537.833       0.492146       0.549342
            331        554.000        499.600       0.474184       0.549342
            332        543.667        545.300       0.500750       0.549342
            333        466.000        722.400       0.607876       0.549342
            334        428.000        972.533       0.694402       0.689895
            335        230.000       1264.000       0.846051       0.834398
            336        134.667       1345.200       0.909001       0.834398
            337        298.000       1013.867       0.772843       0.689895
            338        539.667        713.700       0.569426       0.549342
            339        718.000        585.867       0.449330       0.549342
            340        513.000        661.367       0.563169       0.549342
            341        317.333        718.600       0.693674       0.689895
            342        178.333        842.500       0.825306       0.834398
            343        200.333       1060.967       0.841169       0.834398
            344        201.667        995.833       0.831594       0.834398
            345        232.667        806.067       0.776009       0.834398
            346        281.333        694.533       0.711709       0.689895
            347        343.667        807.300       0.701410       0.689895
            348        430.667        835.933       0.659982       0.689895
            349        404.667        805.200       0.665528       0.689895
            350        490.000        797.333       0.619368       0.549342
            351        566.333        750.700       0.569993       0.549342
            352        624.333        640.567       0.506417       0.549342
            353        548.667        691.467       0.557574       0.549342
            354        487.000        752.967       0.607248       0.549342
            355        435.000        782.500       0.642710       0.689895
            356        362.667        631.733       0.635291       0.689895
            357        279.333        521.067       0.651008       0.689895
            358        162.000        403.467       0.713511       0.689895
            359        228.000        283.200       0.553991       0.549342
            360        221.333        456.200       0.673325       0.689895
            361        351.333        692.200       0.663323       0.689895
            362        375.667        883.100       0.701560       0.689895
            363        360.000        900.000       0.714286       0.689895
            364        296.333        706.367       0.704465       0.689895
            365        275.000        593.833       0.683484       0.689895
            366        296.333        549.033       0.649462       0.689895
            367        348.667        628.467       0.643174       0.689895
            368        473.000        732.700       0.607697       0.549342
            369        695.333        801.467       0.535453       0.549342
            370        707.000        676.967       0.489150       0.549342
            371        510.000        545.667       0.516893       0.549342
            372        341.000        640.233       0.652478       0.689895
            373        281.667       1090.833       0.794778       0.834398
            374        245.667       1487.100       0.858223       0.834398
            375        246.667       1358.333       0.846314       0.834398
            376        401.333       1032.533       0.720104       0.689895
            377        542.667        769.067       0.586298       0.549342
            378        561.000        616.567       0.523594       0.549342
            379        471.667        563.500       0.544357       0.549342
            380        471.667        842.833       0.641182       0.689895
            381        414.000       1004.600       0.708163       0.689895
            382        399.333       1115.733       0.736425       0.689895
            383        294.667        944.200       0.762148       0.689895
            384        345.667        960.767       0.735412       0.689895
            385        346.000       1028.067       0.748193       0.689895
            386        383.333       1055.333       0.733550       0.689895
            387        331.000       1147.900       0.776185       0.689895
            388        361.333       1041.867       0.742493       0.689895
            389        486.000        823.400       0.628838       0.689895
            390        570.000        750.667       0.568400       0.549342
            391        657.667        891.900       0.575580       0.549342
            392        481.000       1106.233       0.696957       0.689895
            393        337.333       1054.267       0.757593       0.689895
            394        304.000        803.600       0.725533       0.689895
            395        382.333        538.100       0.584616       0.549342
            396        479.000        442.767       0.480346       0.549342
            397        448.667        469.800       0.511505       0.549342
            398        482.333        525.433       0.521384       0.549342
            399        498.333        486.833       0.494163       0.549342
            400        496.333        590.367       0.543266       0.549342
            401        396.000        684.400       0.633469       0.689895
            402        327.000        776.633       0.703706       0.689895
            403        343.000        823.367       0.705924       0.689895
            404        499.667        825.033       0.622808       0.549342
            405        553.667        787.967       0.587319       0.549342
            406        612.667        756.733       0.552602       0.549342
            407        677.667        820.900       0.547790       0.549342
            408        689.667       1028.367       0.598572       0.549342
            409        570.000       1089.333       0.656489       0.689895
            410        446.667        897.333       0.667659       0.689895
            411        440.000        615.000       0.582938       0.549342
            412        571.667        586.500       0.506404       0.549342
            413        601.667        901.833       0.599823       0.549342
            414        501.000       1078.233       0.682757       0.689895
            415        375.333       1066.800       0.739737       0.689895
            416        401.667        805.500       0.667265       0.689895
            417        650.000        638.667       0.495603       0.549342
            418        792.667        612.067       0.435717       0.549342
            419        679.333        615.067       0.475175       0.549342
            420        365.000        574.500       0.611495       0.689895
            421        145.000        600.167       0.805413       0.834398
            422        174.000        683.933       0.797187       0.834398
            423        341.000        725.233       0.680183       0.689895
            424        417.000        715.967       0.631940       0.689895
            425        350.667        718.933       0.672152       0.689895
            426        210.333        849.300       0.801504       0.834398
            427        105.000        799.833       0.883957       0.834398
            428        112.333        775.767       0.873513       0.834398
            429        269.333        576.067       0.681413       0.689895
            430        380.667        498.600       0.567063       0.549342
            431        488.333        512.167       0.511911       0.549342
            432        421.000        569.233       0.574848       0.549342
            433        518.333        691.500       0.571566       0.549342
            434        526.000        861.733       0.620965       0.549342
            435        589.000        864.100       0.594660       0.549342
            436        599.333        794.400       0.569980       0.549342
            437        622.000        641.467       0.507704       0.549342
            438        583.333        738.333       0.558638       0.549342
            439        409.000        852.767       0.675851       0.689895
            440        273.000        972.367       0.780787       0.834398
            441        181.333        965.867       0.841934       0.834398
            442        226.667        974.000       0.811216       0.834398
            443        393.667        831.633       0.678718       0.689895
            444        586.000        767.067       0.566910       0.549342
            445        677.000        612.967       0.475180       0.549342
            446        579.000        498.433       0.462612       0.549342
            447        447.333        633.600       0.586160       0.549342
            448        315.000        722.833       0.696483       0.689895
            449        228.333        809.833       0.780061       0.834398
            450         95.333        685.467       0.877903       0.834398
            451        183.333        576.333       0.758666       0.834398
            452        262.667        461.067       0.637067       0.689895
            453        414.000        406.600       0.495491       0.549342
            454        416.000        619.400       0.598223       0.549342
            455        408.333        816.500       0.666621       0.689895
            456        489.000        926.100       0.654441       0.689895
            457        655.000        714.833       0.521840       0.549342
            458        713.667        472.300       0.398241       0.170915
            459        751.333        305.200       0.288869       0.170915
            460        767.333        114.600       0.129942       0.170915
            461        829.667         26.367       0.030801       0.170915
            462        944.667        -34.467      -0.037867       0.170915
            463        840.000         98.333       0.104796       0.170915
            464        845.333        168.133       0.165899       0.170915
            465        866.333        400.033       0.315891       0.170915
            466        903.000        334.700       0.270421       0.170915
            467        893.000        298.367       0.250441       0.170915
            468        888.000        136.533       0.133264       0.170915
            469       1006.000        143.400       0.124761       0.170915
            470       1058.333        176.167       0.142703       0.170915
            471        945.667        178.767       0.158984       0.170915
            472        614.667        272.200       0.306923       0.170915
            473        412.333        372.433       0.474578       0.170915
            474        422.667        320.067       0.430931       0.170915
            475        702.000        155.133       0.180991       0.170915
            476        978.667        131.133       0.118159       0.170915
            477        961.667        311.500       0.244666       0.170915
            478        798.000        317.867       0.284861       0.170915
            479        701.333        131.867       0.158265       0.170915
            480        804.333        -20.767      -0.026503       0.170915
            481        857.333        173.600       0.168391       0.170915
            482        979.000        318.767       0.245627       0.170915
            483        946.333        317.033       0.250943       0.170915
            484        987.667        203.233       0.170655       0.170915
            485        947.333        173.933       0.155122       0.170915
            486        954.000        102.600       0.097104       0.170915
            487       1034.000        170.600       0.141624       0.170915
            488        974.333        297.567       0.233954       0.170915
            489        904.333        434.900       0.324738       0.170915
            490        697.000        414.300       0.372807       0.170915
            491        631.667        295.500       0.318713       0.170915
            492        675.667        172.100       0.203004       0.170915
            493        774.667        126.200       0.140087       0.170915
            494        746.000        220.733       0.228329       0.170915
            495        633.667        287.300       0.311955       0.170915
            496        671.000        333.900       0.332272       0.170915
            497        658.333        200.500       0.233456       0.170915
            498        664.333        117.233       0.149998       0.170915
            499        701.333         22.200       0.030683       0.170915
            500        861.667        134.167       0.134728       0.170915
            501        930.667        227.933       0.196732       0.170915
            502        888.000        438.867       0.330754       0.170915
            503        828.333        225.833       0.214229       0.170915
            504        904.333         33.233       0.035446       0.170915
            505        924.667       -149.800      -0.193324       0.170915
            506        857.333       -105.067      -0.139667       0.170915
            507        782.667         12.400       0.015596       0.170915
            508        780.667        -54.733      -0.075397       0.170915
            509        828.333         91.167       0.099148       0.170915
            510        776.000        215.067       0.217005       0.170915
            511        736.667        245.667       0.250085       0.170915
            512        687.000        193.633       0.219880       0.170915
            513        644.333        128.900       0.166703       0.170915
            514        640.333        196.967       0.235240       0.170915
            515        608.000        247.533       0.289332       0.170915
            516        603.000        338.700       0.359669       0.170915
            517        709.667        477.033       0.401983       0.170915
            518        874.667        402.200       0.314990       0.170915
            519        998.333        257.500       0.205043       0.170915
            520        924.000        165.600       0.151982       0.170915
            521        783.333        299.333       0.276478       0.170915
            522        812.667        381.400       0.319413       0.170915
            523        762.333        306.433       0.286717       0.170915
            524        742.333        181.433       0.196406       0.170915
            525        501.667        154.167       0.235070       0.170915
            526        377.667        200.233       0.346484       0.170915
            527        577.667        245.233       0.298011       0.170915
            528        851.000        143.900       0.144638       0.170915
            529        983.000         66.367       0.063244       0.170915
            530        790.333        -31.700      -0.041786       0.170915
            531        691.667         -2.167      -0.003142       0.170915
            532        685.333         10.133       0.014571       0.170915
            533        870.333         36.967       0.040744       0.170915
            534        900.667         94.600       0.095050       0.170915
            535        823.333        150.333       0.154399       0.170915
            536        586.000        213.067       0.266644       0.170915
            537        584.000        227.933       0.280729       0.170915
            538        600.000        148.000       0.197861       0.170915
            539        658.667        112.467       0.145846       0.170915
            540        720.667         -7.400      -0.010375       0.170915
            541        797.333         10.933       0.013527       0.170915
            542        879.333        197.733       0.183585       0.170915
            543        876.667        407.667       0.317415       0.170915
            544        842.333        483.433       0.364644       0.170915
            545        817.000        268.633       0.247444       0.170915
            546        766.000         75.400       0.089613       0.170915
            547        731.000         77.900       0.096304       0.170915
            548        876.667        164.333       0.157861       0.170915
            549        843.667        138.633       0.141131       0.170915
            550        793.667         90.300       0.102153       0.170915
            551        657.667        149.900       0.185619       0.170915
            552        768.000        198.867       0.205682       0.170915
            553       1083.000        161.700       0.129911       0.170915
            554       1182.667          6.067       0.005103       0.170915
            555       1088.667         18.800       0.016976       0.170915
            556        884.667        144.533       0.140433       0.170915
            557        755.333        167.133       0.181181       0.170915
            558        919.667        119.367       0.114882       0.170915
            559       1074.333        -14.767      -0.013937       0.170915
            560       1094.667          0.533       0.000487       0.170915
            561        875.333        171.133       0.163534       0.170915
            562        644.333        153.567       0.192464       0.170915
            563        576.000         52.400       0.083386       0.170915
            564        589.000        154.100       0.207375       0.170915
            565        537.333        422.267       0.440044       0.549342
            566        407.000        723.967       0.640131       0.689895
            567        206.333        523.700       0.717365       0.689895
            568        222.667        446.067       0.667032       0.689895
            569        413.667        284.967       0.407892       0.170915
            570        590.333        293.967       0.332429       0.170915
            571        688.667        107.467       0.134986       0.170915
            572        667.333        -49.067      -0.079362       0.170915
            573        678.000       -104.133      -0.181459       0.170915
            574        734.000        -53.733      -0.078989       0.170915
            575        704.667        177.867       0.201541       0.170915
            576        669.000        270.767       0.288121       0.170915
            577        610.333        294.300       0.325325       0.170915
            578        602.000        119.800       0.165974       0.170915
            579        523.000        -38.633      -0.079761       0.170915
            580        431.333        -75.467      -0.212064       0.170915
            581        447.667         54.567       0.108648       0.170915
            582        583.667        209.967       0.264564       0.170915
            583        858.333        223.833       0.206838       0.170915
            584        870.667        166.933       0.160884       0.170915
            585        839.667         82.700       0.089661       0.170915
            586        700.667        -10.733      -0.015557       0.170915
            587        695.333         23.133       0.032198       0.170915
            588        742.000        153.467       0.171382       0.170915
            589        621.333        443.533       0.416515       0.170915
            590        529.000        461.767       0.466070       0.170915
            591        440.000        315.000       0.417219       0.170915
            592        527.667         38.233       0.067562       0.170915
            593        548.667        -79.200      -0.168702       0.170915
            594        656.333        128.033       0.163231       0.170915
            595        614.667        300.200       0.328135       0.170915
            596        688.000        336.533       0.328475       0.170915
            597        708.000        272.200       0.277698       0.170915
            598        867.000        197.633       0.185635       0.170915
            599        940.333        160.300       0.145643       0.170915
            600       1114.667         11.867       0.010534       0.170915
