# Supplementary material for: The role of auxiliary domains in modulating CHD4 activity suggests mechanistic commonality between enzyme families
Source: Nat Commun. 2022 Dec 6;13:7524. doi: 10.1038/s41467-022-35002-0 (PMC9726900; doi:10.1038/s41467-022-35002-0)
Supplement: Supplementary file 6 — source data [file 41467_2022_35002_MOESM6_ESM.zip › smFRET_Source_data/figure_7A/A/CHD4(1-1230) 10uM ATP 200ms/03_PATH (2).dat]

              1       1139.000       2290.767       0.667907       0.850435
              2        782.667       3313.733       0.808938       0.850435
              3        745.667       3612.767       0.828914       0.850435
              4        638.333       3848.500       0.857732       0.850435
              5        615.000       3958.167       0.865520       0.850435
              6        657.667       3830.567       0.853469       0.850435
              7        594.333       3433.567       0.852446       0.850435
              8        500.333       3173.633       0.863817       0.850435
              9        440.333       3200.633       0.879061       0.850435
             10        626.000       3208.067       0.836727       0.850435
             11        715.333       3127.467       0.813851       0.850435
             12        698.333       3212.167       0.821421       0.850435
             13        503.000       3391.367       0.870839       0.850435
             14        576.333       3628.033       0.862920       0.850435
             15        617.667       3603.567       0.853676       0.850435
             16        635.333       3708.800       0.853749       0.850435
             17        550.000       3878.000       0.875790       0.850435
             18        629.000       3615.100       0.851794       0.850435
             19        786.000       3229.067       0.804237       0.850435
             20        873.333       2959.000       0.772114       0.850435
             21        835.667       3005.767       0.782460       0.850435
             22        772.667       3108.733       0.800931       0.850435
             23        615.667       3076.767       0.833263       0.850435
             24        588.000       3215.867       0.845420       0.850435
             25        674.000       3334.600       0.831861       0.850435
             26        844.333       3621.900       0.810952       0.850435
             27        720.667       3704.600       0.837147       0.850435
             28        491.667       3893.833       0.887888       0.850435
             29        394.333       3812.900       0.906273       0.850435
             30        567.667       3762.233       0.868896       0.850435
             31        667.000       3636.967       0.845027       0.850435
             32        660.000       3525.000       0.842294       0.850435
             33        651.333       3154.533       0.828861       0.850435
             34        735.333       2947.800       0.800351       0.850435
             35        711.333       3060.200       0.811394       0.850435
             36        634.333       3465.567       0.845281       0.850435
             37        612.333       3563.433       0.853360       0.850435
             38        795.000       3545.167       0.816827       0.850435
             39        963.333       3435.000       0.780978       0.850435
             40        798.667       3628.800       0.819611       0.850435
             41        493.333       3809.333       0.885342       0.850435
             42        271.667       3899.500       0.934870       0.850435
             43        351.000       3912.900       0.917681       0.850435
             44        451.000       4012.567       0.898960       0.850435
             45        461.000       4073.567       0.898336       0.850435
             46        470.333       3860.633       0.891402       0.850435
             47        491.000       3847.900       0.886838       0.850435
             48        632.667       3771.400       0.856345       0.850435
             49        634.333       3587.900       0.849764       0.850435
             50        718.333       3094.167       0.811585       0.850435
             51        576.333       2821.367       0.830375       0.850435
             52        518.667       2974.133       0.851504       0.850435
             53        466.333       3218.367       0.873441       0.850435
             54        456.333       3254.033       0.877011       0.850435
             55        478.333       3200.833       0.869989       0.850435
             56        514.333       3233.233       0.862755       0.850435
             57        659.667       3027.367       0.821085       0.850435
             58        774.667       2855.200       0.786585       0.850435
             59        812.333       2685.433       0.767757       0.850435
             60        767.000       2962.967       0.794368       0.850435
             61        689.667       3057.367       0.815943       0.850435
             62        606.333       2803.700       0.822191       0.850435
             63        522.667       2582.733       0.831691       0.850435
             64        515.000       2835.167       0.846276       0.850435
             65        602.667       3371.400       0.848350       0.850435
             66        638.333       3706.500       0.853082       0.850435
             67        713.667       3581.967       0.833862       0.850435
             68        663.333       3316.667       0.833333       0.850435
             69        664.000       3254.267       0.830537       0.850435
             70        606.000       3462.733       0.851059       0.850435
             71        501.333       3267.867       0.866992       0.850435
             72        482.667       2972.733       0.860315       0.850435
             73        562.333       2876.100       0.836457       0.850435
             74        760.000       3213.000       0.808709       0.850435
             75        939.000       3322.767       0.779669       0.850435
             76        913.000       3162.367       0.775971       0.850435
             77        797.667       3186.233       0.799777       0.850435
             78        687.667       3533.233       0.837081       0.850435
             79        711.333       3616.200       0.835626       0.850435
             80        765.667       3292.100       0.811308       0.850435
             81        801.000       3189.567       0.799277       0.850435
             82        757.000       3149.633       0.806227       0.850435
             83        707.000       3177.967       0.818016       0.850435
             84        532.667       3028.400       0.850419       0.850435
             85        426.333       3094.033       0.878895       0.850435
             86        308.333       3328.167       0.915212       0.850435
             87        374.667       3608.200       0.905930       0.850435
             88        390.667       3707.933       0.904683       0.850435
             89        628.333       3532.500       0.848989       0.850435
             90        657.000       3146.967       0.827286       0.850435
             91        644.333       3228.567       0.833630       0.850435
             92        491.667       3510.500       0.877150       0.850435
             93        579.667       3577.700       0.860569       0.850435
             94        717.333       3312.933       0.822013       0.850435
             95        801.333       3433.533       0.810777       0.850435
             96        775.333       3968.467       0.836559       0.850435
             97        677.333       4295.600       0.863796       0.850435
             98        584.000       3987.600       0.872255       0.850435
             99        530.000       3797.000       0.877513       0.850435
            100        537.667       3902.233       0.878901       0.850435
            101        462.333       4272.767       0.902360       0.850435
            102        420.333       4231.967       0.909650       0.850435
            103        570.667       3886.600       0.871969       0.850435
            104        767.667       3480.900       0.819312       0.850435
            105        813.667       3349.967       0.804578       0.850435
            106        663.667       3463.967       0.839214       0.850435
            107        644.667       3943.867       0.859505       0.850435
            108        631.333       4420.200       0.875021       0.850435
            109        590.000       4492.000       0.883904       0.850435
            110        611.000       4216.900       0.873444       0.850435
            111        545.333       3623.800       0.869197       0.850435
            112        525.333       3303.467       0.862794       0.850435
            113        350.333       3411.300       0.906867       0.850435
            114        263.000       3521.700       0.930510       0.850435
            115        321.000       4036.233       0.926329       0.850435
            116        296.000       4419.067       0.937223       0.850435
            117        349.333       4088.067       0.921275       0.850435
            118        361.333       3429.867       0.904692       0.850435
            119        562.667       2733.400       0.829291       0.850435
            120        808.000       3009.867       0.788363       0.850435
            121        939.000       3431.433       0.785147       0.850435
            122        966.667       3634.667       0.789916       0.850435
            123        928.333       3740.167       0.801150       0.850435
            124        774.333       3740.900       0.828506       0.850435
            125        615.000       3824.500       0.861471       0.850435
            126        509.333       3725.400       0.879725       0.850435
            127        514.000       3479.933       0.871305       0.850435
            128        614.000       3300.933       0.843165       0.850435
            129        734.667       3462.533       0.824963       0.850435
            130        764.333       3803.900       0.832685       0.850435
            131        694.000       3741.933       0.843550       0.850435
            132        671.667       3612.500       0.843221       0.850435
            133        613.333       3208.333       0.839512       0.850435
            134        517.000       3074.967       0.856068       0.850435
            135        296.333       2623.700       0.898517       0.850435
            136        252.333       2312.100       0.901603       0.850435
            137        321.667       1956.833       0.858825       0.850435
            138        319.667       1769.700       0.847003       0.850435
            139        333.000       1731.700       0.838717       0.850435
            140        491.000       1868.567       0.791911       0.850435
            141        570.000       2176.667       0.792476       0.850435
            142        685.000       2595.167       0.791169       0.850435
            143        598.333       2508.833       0.807434       0.850435
            144        702.667       2423.067       0.775199       0.850435
            145        606.333       2348.700       0.794813       0.850435
            146        421.333       2377.533       0.849463       0.850435
            147        257.000       2196.967       0.895272       0.850435
            148        269.667       1945.033       0.878238       0.850435
            149        414.333       1948.233       0.824626       0.850435
            150        442.333       2112.100       0.826837       0.850435
            151        365.667       2158.100       0.855111       0.850435
            152        243.667       2217.300       0.900987       0.850435
            153        178.667       2235.467       0.925991       0.850435
            154        196.667       2444.333       0.925533       0.850435
            155        231.667       2535.500       0.916280       0.850435
            156        247.333       2684.933       0.915651       0.850435
            157        196.667       2788.333       0.934115       0.850435
            158        119.667       2903.033       0.960411       0.850435
            159         96.333       2873.700       0.967565       0.850435
            160        117.333       2604.267       0.956888       0.850435
            161        227.000       2380.967       0.912959       0.850435
            162        345.000       2338.167       0.871421       0.850435
            163        445.000       2171.500       0.829925       0.850435
            164        585.333       2105.133       0.782442       0.850435
            165        531.333       2227.200       0.807386       0.850435
            166        504.667       2506.200       0.832385       0.850435
            167        406.667       2604.000       0.864925       0.850435
            168        410.333       2367.633       0.852290       0.850435
            169        323.333       1974.000       0.859257       0.850435
            170        158.000       1629.533       0.911610       0.850435
            171         73.667       1475.967       0.952462       0.850435
            172        131.000       1758.900       0.930684       0.850435
            173        245.667       2046.767       0.892836       0.850435
            174        335.333       2169.467       0.866124       0.850435
            175        284.000       2083.267       0.880030       0.850435
            176        225.667       2097.767       0.902874       0.850435
            177        241.667       2046.500       0.894384       0.850435
            178        334.000       1849.267       0.847018       0.850435
            179        452.333       1753.100       0.794900       0.850435
            180        372.000       1884.800       0.835165       0.850435
            181        260.000       2021.667       0.886048       0.850435
            182        313.667       2087.967       0.869394       0.850435
            183        463.333       2066.000       0.816816       0.850435
            184        615.333       2267.133       0.786525       0.850435
            185        589.000       2229.767       0.791043       0.850435
            186        543.000       2180.367       0.800614       0.850435
            187        437.667       2141.233       0.830289       0.850435
            188        292.333       2122.100       0.878923       0.850435
            189        308.333       2037.833       0.868580       0.850435
            190        362.333       2176.433       0.857280       0.850435
            191        304.333       2387.900       0.886959       0.850435
            192        153.000       2675.033       0.945899       0.850435
            193        199.667       2513.700       0.926414       0.850435
            194        388.333       2418.167       0.861631       0.850435
            195        536.000       2302.733       0.811183       0.850435
            196        367.667       2354.567       0.864939       0.850435
            197        223.000       2626.033       0.921728       0.850435
            198        195.333       2667.800       0.931776       0.850435
            199        317.667       2432.233       0.884481       0.850435
            200        411.333       2060.200       0.833572       0.850435
            201        457.667       2039.233       0.816706       0.850435
            202        499.000       2126.433       0.809936       0.850435
            203        500.667       2084.267       0.806314       0.850435
            204        474.000       2003.933       0.808712       0.850435
            205        421.667       2078.833       0.831367       0.850435
            206        486.667       2159.333       0.816075       0.850435
            207        869.667       1549.033       0.640440       0.850435
            208       1258.000        797.533       0.387993       0.268298
            209       1477.667        197.900       0.118109       0.166249
            210       1433.000        169.700       0.105884       0.067885
            211       1547.000        208.967       0.119004       0.067885
            212       1805.000        115.167       0.059977       0.067885
            213       1939.333         96.733       0.047510       0.067885
            214       1864.000        262.933       0.123621       0.166249
            215       1884.667        427.867       0.185021       0.166249
            216       2259.333        464.400       0.170501       0.166249
            217       2447.667        473.233       0.162016       0.166249
            218       2225.667        566.433       0.202870       0.166249
            219       1664.667        673.867       0.288158       0.268298
            220       1527.333        576.933       0.274173       0.268298
            221       1502.333        549.100       0.267667       0.268298
            222       1567.333        509.600       0.245362       0.268298
            223       1372.000        440.467       0.243021       0.268298
            224       1219.333        373.733       0.234600       0.268298
            225       1090.667        272.933       0.200156       0.268298
            226       1254.000        280.933       0.183026       0.268298
            227       1463.333        441.333       0.231712       0.268298
            228       1606.667        755.333       0.319785       0.268298
            229       1433.000        948.033       0.398160       0.268298
            230       1334.000        760.267       0.363023       0.268298
            231       1515.667        410.767       0.213227       0.166249
            232       1673.333        265.333       0.136864       0.166249
            233       1629.333        269.733       0.142035       0.166249
            234       1301.000        338.233       0.206336       0.166249
            235       1121.333        379.200       0.252710       0.268298
            236       1240.333        561.300       0.311551       0.268298
            237       1367.333        680.600       0.332335       0.268298
            238       1557.333        615.600       0.283304       0.268298
            239       1574.667        379.200       0.194077       0.166249
            240       1582.333        238.100       0.130793       0.166249
            241       1505.667        196.100       0.115233       0.166249
            242       1426.333        241.367       0.144730       0.166249
            243       1409.667        224.367       0.137309       0.166249
            244       1437.333        367.267       0.203517       0.166249
            245       1566.000        569.733       0.266762       0.268298
            246       1784.000        665.267       0.271619       0.268298
            247       1770.333        640.300       0.265615       0.268298
            248       1653.000        496.700       0.231055       0.268298
            249       1424.000        435.267       0.234107       0.268298
            250       1407.000        452.967       0.243535       0.268298
            251       1465.333        487.467       0.249624       0.268298
            252       1532.000        516.133       0.252002       0.268298
            253       1562.667        315.400       0.167939       0.166249
            254       1566.333        106.367       0.063590       0.067885
            255       1379.333         56.400       0.039283       0.067885
            256       1361.333        171.200       0.111710       0.067885
            257       1157.667        223.900       0.162062       0.067885
            258        952.667        177.067       0.156733       0.067885
            259        802.333         92.767       0.103638       0.067885
            260        868.000         55.533       0.060131       0.067885
            261       1441.000        241.900       0.143740       0.166249
            262       1822.667        383.067       0.173669       0.166249
            263       2124.000        463.933       0.179268       0.166249
            264       2013.000        235.367       0.104683       0.166249
            265       1690.000        131.667       0.072278       0.166249
            266       1361.000        193.233       0.124327       0.166249
            267       1114.333        379.567       0.254078       0.268298
            268       1158.333        635.500       0.354269       0.268298
            269       1255.000        621.500       0.331202       0.268298
            270       1398.667        589.467       0.296493       0.268298
            271       1476.333        381.033       0.205147       0.166249
            272       1664.000        383.600       0.187341       0.166249
            273       1664.333        330.567       0.165706       0.166249
            274       1481.000        434.900       0.226995       0.268298
            275       1382.000        471.800       0.254504       0.268298
            276       1386.667        545.000       0.282140       0.268298
            277       1450.333        483.967       0.250202       0.268298
            278       1434.667        498.200       0.257752       0.268298
            279       1323.000        553.367       0.294914       0.268298
            280       1358.667        701.800       0.340602       0.268298
            281       1471.667        638.167       0.302473       0.268298
            282       1693.333        491.000       0.224783       0.268298
            283       1633.000        490.367       0.230938       0.268298
            284       1369.333        706.067       0.340208       0.268298
            285       1300.667        742.600       0.363438       0.268298
            286       1372.667        475.733       0.257376       0.268298
            287       1494.333        187.900       0.111697       0.166249
            288       1477.333        183.600       0.110540       0.166249
            289       1514.667        352.533       0.188803       0.166249
            290       1524.667        459.867       0.231725       0.268298
            291       1521.333        471.200       0.236483       0.268298
            292       1470.333        491.300       0.250455       0.268298
            293       1364.667        384.867       0.219982       0.268298
            294       1300.333        291.300       0.183020       0.166249
            295       1175.000        157.833       0.118419       0.166249
            296       1267.667         84.900       0.062770       0.166249
            297       1116.333        230.700       0.171265       0.166249
            298       1307.333        201.267       0.133413       0.166249
            299       1364.000        230.600       0.144613       0.166249
            300       1435.000        167.833       0.104710       0.166249
            301       1385.667        232.433       0.143646       0.166249
            302       1143.333        300.667       0.208218       0.166249
            303       1170.667        315.267       0.212167       0.166249
            304       1336.333        313.367       0.189954       0.166249
            305       1668.333        293.167       0.149460       0.166249
            306       1787.333        405.600       0.184958       0.166249
            307       1701.667        327.833       0.161534       0.166249
            308       1641.333        267.867       0.140303       0.166249
            309       1388.333        188.167       0.119357       0.166249
            310       1152.667        326.400       0.220680       0.268298
            311        903.667        408.633       0.311387       0.268298
            312       1061.000        376.900       0.262118       0.268298
            313       1421.333        353.533       0.199189       0.166249
            314       1944.667        306.867       0.136292       0.166249
            315       2244.667        195.200       0.080004       0.067885
            316       2136.333         90.033       0.040440       0.067885
            317       1744.333        154.567       0.081398       0.067885
            318       1574.333        250.567       0.137304       0.166249
            319       1537.000        373.300       0.195414       0.166249
            320       1646.333        449.367       0.214423       0.166249
            321       1727.000        325.633       0.158642       0.166249
            322       1744.000        255.600       0.127826       0.166249
            323       1806.333        292.700       0.139445       0.166249
            324       1676.333        430.033       0.204159       0.166249
            325       1607.000        707.633       0.305722       0.268298
            326       1317.000        635.967       0.325641       0.268298
            327       1047.000        539.633       0.340112       0.268298
            328        998.000        207.867       0.172379       0.166249
            329       1023.667        177.300       0.147631       0.166249
            330       1092.000        218.800       0.166921       0.166249
            331       1022.000        175.133       0.146294       0.166249
            332       1057.333         30.600       0.028127       0.067885
            333       1234.333        132.900       0.097204       0.067885
            334       1374.333        147.900       0.097160       0.067885
            335       1505.333        142.133       0.086274       0.067885
            336       1620.667         63.267       0.037571       0.067885
            337       1716.667        179.000       0.094426       0.067885
            338       1700.667        390.933       0.186906       0.166249
            339       1362.333        363.767       0.210745       0.166249
            340       1081.000        239.900       0.181619       0.166249
            341        886.333        180.367       0.169088       0.166249
            342       1024.000        192.267       0.158079       0.166249
            343       1171.667        274.500       0.189812       0.166249
            344       1425.000        196.500       0.121184       0.166249
            345       1396.667        205.000       0.127992       0.166249
            346       1443.667        242.300       0.143716       0.166249
            347       1350.667        341.600       0.201859       0.166249
            348       1457.667        517.233       0.261904       0.166249
            349       1728.667        387.467       0.183101       0.166249
            350       1835.333        187.467       0.092677       0.067885
            351       1788.333         66.833       0.036026       0.067885
            352       1602.667        152.067       0.086661       0.067885
            353       1574.000        268.267       0.145618       0.067885
            354       1736.667        171.667       0.089956       0.067885
            355       1704.667        128.867       0.070283       0.067885
            356       1679.333         32.733       0.019119       0.067885
            357       1660.000         23.667       0.014057       0.067885
            358       1419.000        120.100       0.078033       0.067885
            359       1232.000        352.467       0.222451       0.268298
            360       1149.000        406.767       0.261457       0.268298
            361       1264.333        423.567       0.250943       0.268298
            362       1261.667        446.833       0.261535       0.268298
            363       1200.000        519.667       0.302190       0.268298
            364       1229.667        439.700       0.263393       0.268298
            365       1384.000        417.933       0.231936       0.268298
            366       1432.667        517.400       0.265324       0.268298
            367       1472.667        655.400       0.307979       0.268298
            368       1445.333        406.800       0.219639       0.166249
            369       1440.667        121.600       0.077836       0.067885
            370       1271.333        -30.467      -0.024553       0.067885
            371       1083.667         53.967       0.047438       0.067885
            372        937.333        171.600       0.154743       0.166249
            373        926.333        313.367       0.252776       0.268298
            374       1170.667        419.933       0.264009       0.268298
            375       1560.333        434.967       0.217996       0.268298
            376       1975.667        342.433       0.147722       0.166249
            377       2047.333        362.600       0.150461       0.166249
            378       1773.667        398.967       0.183633       0.166249
            379       1337.667        304.900       0.185624       0.166249
            380       1113.000        103.367       0.084980       0.067885
            381       1226.667         -9.000      -0.007391       0.067885
            382       1492.000         37.467       0.024497       0.067885
            383       1513.333        208.333       0.121007       0.166249
            384       1281.333        296.533       0.187933       0.166249
            385       1153.667        472.633       0.290619       0.268298
            386       1204.667        521.200       0.301993       0.268298
            387       1450.667        561.933       0.279208       0.268298
            388       1337.667        466.233       0.258459       0.268298
            389       1293.333        427.333       0.248353       0.268298
            390       1138.000        290.200       0.203193       0.166249
            391       1339.333         95.400       0.066493       0.067885
            392       1546.667        -27.333      -0.017990       0.067885
            393       1479.000        100.433       0.063588       0.067885
            394       1254.333        375.233       0.230266       0.268298
            395       1085.333        428.800       0.283198       0.268298
            396       1074.667        333.533       0.236851       0.268298
            397       1165.333        184.800       0.136875       0.166249
            398       1228.667        190.133       0.134010       0.166249
            399       1433.667        188.300       0.116094       0.067885
            400       1496.333        150.700       0.091498       0.067885
            401       1523.667        146.967       0.087971       0.067885
            402       1553.667        234.633       0.131205       0.067885
            403       1630.667        171.267       0.095046       0.067885
            404       1621.333         83.533       0.048997       0.067885
            405       1523.667        -33.033      -0.022161       0.067885
            406       1466.667        119.000       0.075047       0.067885
            407       1486.333        142.033       0.087224       0.067885
            408       1189.000        137.100       0.103386       0.067885
            409       1200.333         -6.700      -0.005613       0.067885
            410       1247.333       -122.733      -0.109135       0.067885
            411       1423.333       -165.667      -0.131725       0.067885
            412       1265.333       -125.533      -0.110136       0.067885
            413       1127.000        127.633       0.101730       0.067885
            414       1299.333        218.400       0.143899       0.067885
            415       1706.000        191.733       0.101033       0.067885
            416       2134.000        151.600       0.066328       0.067885
            417       2314.333        291.233       0.111774       0.067885
            418       2333.667        519.300       0.182021       0.166249
            419       2389.667        670.033       0.218987       0.166249
            420       2575.000        657.167       0.203321       0.166249
            421       2608.000        633.533       0.195442       0.166249
            422       2290.333        415.967       0.153703       0.166249
            423       2043.000        167.033       0.075580       0.067885
            424       1962.000         18.467       0.009324       0.067885
            425       2149.333        341.400       0.137068       0.166249
            426       1944.333        564.567       0.225026       0.268298
            427       1785.000        711.167       0.284904       0.268298
            428       1575.000        561.833       0.262928       0.268298
            429       1642.333        415.767       0.202015       0.166249
            430       1930.000        185.000       0.087470       0.067885
            431       2158.000         35.533       0.016199       0.067885
            432       2191.667         12.500       0.005671       0.067885
            433       1830.667        143.933       0.072892       0.067885
            434       1697.667        179.233       0.095494       0.067885
            435       1897.333        377.600       0.165983       0.166249
            436       2020.333        470.300       0.188827       0.166249
            437       2033.667        552.633       0.213677       0.166249
            438       1870.667        519.933       0.217491       0.166249
            439       1837.000        526.967       0.222916       0.166249
            440       1696.000        587.733       0.257356       0.166249
            441       1754.667        475.867       0.213342       0.166249
            442       1792.667        403.400       0.183692       0.166249
            443       1931.667        231.500       0.107019       0.067885
            444       2293.667        175.967       0.071252       0.067885
            445       2600.333        129.967       0.047602       0.067885
            446       2873.667        103.967       0.034916       0.067885
            447       2904.000         84.933       0.028416       0.067885
            448       2628.333         76.167       0.028163       0.067885
            449       2054.000         31.933       0.015309       0.067885
            450       1610.000        103.667       0.060494       0.067885
            451       1952.333        144.433       0.068884       0.067885
            452       2372.000        220.133       0.084924       0.067885
            453       2643.333        352.000       0.117516       0.067885
            454       2543.667        328.633       0.114415       0.067885
            455       2367.000        298.300       0.111920       0.067885
            456       2269.000        195.100       0.079177       0.067885
            457       2215.000        131.833       0.056175       0.067885
            458       2251.667        119.500       0.050397       0.067885
            459       2047.333         62.933       0.029822       0.067885
            460       1944.667        162.200       0.076986       0.067885
            461       2061.667        386.833       0.157988       0.166249
            462       2231.000        556.900       0.199756       0.166249
            463       2231.000        617.900       0.216891       0.166249
            464       2230.667        400.933       0.152353       0.166249
            465       2411.333        292.200       0.108081       0.067885
            466       2565.667        287.100       0.100639       0.067885
            467       2609.667        348.367       0.117770       0.067885
            468       2486.667        261.667       0.095209       0.067885
            469       2401.000        237.233       0.089921       0.067885
            470       2528.667        261.467       0.093711       0.067885
            471       2181.667        387.500       0.150827       0.166249
            472       1764.333        337.900       0.160734       0.166249
            473       1408.667        378.133       0.211626       0.166249
            474       1582.667        422.067       0.210535       0.166249
            475       1925.667        429.100       0.182226       0.166249
            476       2192.667        363.067       0.142060       0.166249
            477       2294.667        322.867       0.123348       0.166249
            478       2264.333        427.567       0.158835       0.166249
            479       1953.000        577.700       0.228277       0.166249
            480       1922.000        511.133       0.210072       0.166249
            481       2133.667        379.300       0.150937       0.166249
            482       2207.000        378.633       0.146437       0.166249
            483       2162.333        412.767       0.160292       0.166249
            484       1898.000        455.867       0.193667       0.166249
            485       1859.333        343.067       0.155769       0.166249
            486       1992.333        267.100       0.118215       0.067885
            487       2262.667        207.067       0.083842       0.067885
            488       2576.667        200.000       0.072029       0.067885
            489       2429.667        298.700       0.109479       0.067885
            490       2260.333        234.633       0.094043       0.067885
            491       1989.000        111.100       0.052902       0.067885
            492       1993.667         85.300       0.041030       0.067885
            493       1892.667        173.400       0.083928       0.067885
            494       1880.667        176.600       0.085842       0.067885
            495       1908.667        230.800       0.107877       0.067885
            496       2176.000        133.067       0.057628       0.067885
            497       2330.667        103.600       0.042559       0.067885
            498       2267.333          8.267       0.003633       0.067885
            499       1981.000         93.567       0.045102       0.067885
            500       1809.333        355.067       0.164049       0.166249
            501       1881.667        515.833       0.215155       0.166249
            502       2093.667        523.967       0.200168       0.166249
            503       2253.333        353.333       0.135550       0.166249
            504       2172.667        394.067       0.153528       0.166249
            505       1890.000        476.333       0.201296       0.166249
            506       2104.333        601.900       0.222412       0.166249
            507       2476.667        383.333       0.134033       0.166249
            508       2794.000        233.267       0.077055       0.067885
            509       2608.000        174.533       0.062725       0.067885
            510       2382.000        418.467       0.149427       0.166249
            511       2349.000        624.767       0.210093       0.166249
            512       2193.333        637.667       0.225244       0.166249
            513       2336.333        461.700       0.165009       0.166249
            514       2052.667        315.733       0.133311       0.166249
            515       2064.000        223.267       0.097613       0.067885
            516       2151.667        146.500       0.063746       0.067885
            517       2554.667         55.533       0.021276       0.067885
            518       2393.667         30.967       0.012772       0.067885
            519       2022.000        -19.867      -0.009923       0.067885
            520       1652.333        -29.567      -0.018220       0.067885
            521       1928.667        -73.200      -0.039451       0.067885
            522       2002.667          5.733       0.002855       0.067885
            523       2100.000        232.667       0.099743       0.067885
            524       2138.333        385.167       0.152632       0.166249
            525       2130.000        434.333       0.169375       0.166249
            526       2082.000        384.467       0.155878       0.166249
            527       1963.000        471.033       0.193520       0.166249
            528       2079.667        475.033       0.185945       0.166249
            529       2140.667        370.267       0.147462       0.166249
            530       2190.333        197.967       0.082890       0.067885
            531       2080.000        112.667       0.051383       0.067885
            532       2079.333        103.733       0.047517       0.067885
            533       2130.667         76.267       0.034558       0.067885
            534       2421.333        189.533       0.072594       0.067885
            535       2545.667        236.433       0.084984       0.067885
            536       2632.333        253.767       0.087927       0.067885
            537       2574.333        186.233       0.067462       0.067885
            538       2489.000        160.100       0.060436       0.067885
            539       2243.000        269.367       0.107216       0.067885
            540       2069.000        184.767       0.081981       0.067885
            541       2047.000         84.967       0.039854       0.067885
            542       2129.667        -57.300      -0.027650       0.067885
            543       2156.000         64.067       0.028858       0.067885
            544       2123.000        263.033       0.110239       0.067885
            545       2361.333        268.867       0.102223       0.067885
            546       2500.667        159.267       0.059876       0.067885
            547       2661.667        112.167       0.040437       0.067885
            548       2531.667        158.500       0.058918       0.067885
            549       2488.333        266.167       0.096630       0.067885
            550       2455.000        280.167       0.102431       0.067885
            551       2320.000        383.333       0.141800       0.166249
            552       2091.667        503.833       0.194118       0.166249
            553       1982.667        561.400       0.220670       0.166249
            554       1987.000        391.967       0.164763       0.166249
            555       2088.333        195.833       0.085735       0.166249
            556       2278.000        218.200       0.087413       0.166249
            557       2489.667        376.033       0.131219       0.166249
            558       2544.333        380.900       0.130212       0.166249
            559       2415.333        298.133       0.109872       0.166249
            560       2282.000        276.133       0.107943       0.166249
            561       2097.333        441.933       0.174040       0.166249
            562       1953.000        428.367       0.179883       0.166249
            563       1856.667        373.000       0.167290       0.166249
            564       1929.667        223.700       0.103884       0.166249
            565       2078.000        260.533       0.111409       0.166249
            566       2129.333        374.067       0.149423       0.166249
            567       2015.000        509.833       0.201928       0.166249
            568       1745.000        624.500       0.263558       0.268298
            569       1475.000        571.500       0.279257       0.268298
            570       1473.667        449.633       0.233782       0.268298
            571       1770.000        328.333       0.156473       0.166249
            572       2136.667        203.000       0.086764       0.067885
            573       2459.000        187.433       0.070825       0.067885
            574       2351.000        110.233       0.044788       0.067885
            575       2203.000        160.033       0.067724       0.067885
            576       2174.667        162.867       0.069675       0.067885
            577       2149.000        222.100       0.093670       0.067885
            578       2033.667        216.967       0.096402       0.067885
            579       2128.000        214.867       0.091711       0.067885
            580       2400.000        173.667       0.067478       0.067885
            581       2714.667        114.533       0.040483       0.067885
            582       2651.667        164.500       0.058413       0.067885
            583       2428.333        198.167       0.075449       0.067885
            584       2266.000        235.400       0.094107       0.067885
            585       1867.667        277.233       0.129252       0.067885
            586       1750.333        232.967       0.117464       0.067885
            587       1921.333        376.867       0.163983       0.067885
            588       2260.667        346.267       0.132825       0.067885
            589       2437.333        322.933       0.116994       0.067885
            590       2339.667        123.033       0.049959       0.067885
            591       2221.667        144.167       0.060937       0.067885
            592       2287.000        182.300       0.073827       0.067885
            593       2256.667        320.667       0.124418       0.067885
            594       2382.333        298.767       0.111434       0.067885
            595       2539.000        210.433       0.076537       0.067885
            596       2779.667         42.033       0.014896       0.067885
            597       2876.000        -63.600      -0.022614       0.067885
            598       2802.667         19.400       0.006874       0.067885
            599       2557.667         50.233       0.019262       0.067885
            600       2414.667         90.200       0.036010       0.067885
