# Supplementary material for: The role of auxiliary domains in modulating CHD4 activity suggests mechanistic commonality between enzyme families
Source: Nat Commun. 2022 Dec 6;13:7524. doi: 10.1038/s41467-022-35002-0 (PMC9726900; doi:10.1038/s41467-022-35002-0)
Supplement: Supplementary file 6 — source data [file 41467_2022_35002_MOESM6_ESM.zip › smFRET_Source_data/figure_7A/A/CHD4(1-1230) 10uM ATP 200ms/9_PATH.dat]

              1       4996.607       3398.339       0.404808       0.473809
              2       4618.207       4684.179       0.503546       0.473809
              3       4166.407       6071.759       0.593051       0.637347
              4       3755.207       6293.079       0.626284       0.637347
              5       3796.407       6419.559       0.628385       0.637347
              6       3543.007       6453.499       0.645575       0.637347
              7       3659.607       6534.239       0.640998       0.637347
              8       3736.407       6589.159       0.638140       0.637347
              9       3770.407       6218.559       0.622543       0.637347
             10       3754.807       5824.319       0.608022       0.637347
             11       3866.007       5813.599       0.600603       0.637347
             12       3948.607       5548.539       0.584232       0.637347
             13       3858.007       4972.199       0.563090       0.637347
             14       4158.407       5064.159       0.549105       0.637347
             15       4059.807       5226.819       0.562833       0.637347
             16       4107.607       5285.639       0.562706       0.637347
             17       4044.407       5433.959       0.573301       0.637347
             18       3754.407       5927.159       0.612211       0.637347
             19       3062.407       5996.359       0.661940       0.637347
             20       2851.607       6034.839       0.679106       0.637347
             21       2615.207       5940.479       0.694331       0.637347
             22       2354.807       5909.119       0.715050       0.637347
             23       2362.407       5792.559       0.710311       0.637347
             24       2495.807       5580.819       0.690984       0.637347
             25       2547.807       5463.619       0.681978       0.637347
             26       2527.807       5471.619       0.684001       0.637347
             27       2845.007       5543.899       0.660861       0.637347
             28       3068.207       5619.579       0.646837       0.637347
             29       3228.007       5749.799       0.640446       0.637347
             30       3090.407       5882.959       0.655602       0.637347
             31       3007.607       6157.239       0.671832       0.637347
             32       2806.207       6216.379       0.688980       0.637347
             33       2779.407       6308.459       0.694163       0.637347
             34       2826.407       6292.759       0.690059       0.637347
             35       2988.207       5911.379       0.664231       0.637347
             36       3215.807       5053.819       0.611130       0.637347
             37       3629.807       4323.219       0.543594       0.473809
             38       4047.407       3563.459       0.468207       0.473809
             39       4652.807       2923.719       0.385892       0.404521
             40       4931.807       2587.819       0.344142       0.404521
             41       4944.407       2671.959       0.350818       0.404521
             42       4843.607       2933.839       0.377224       0.404521
             43       4729.207       3125.479       0.397913       0.404521
             44       4399.607       3256.039       0.425312       0.404521
             45       4257.407       3563.459       0.455635       0.404521
             46       4347.407       3550.259       0.449533       0.404521
             47       4556.407       3169.359       0.410232       0.404521
             48       4668.807       2845.319       0.378663       0.404521
             49       4986.407       2776.759       0.357684       0.342935
             50       5515.207       2470.279       0.309346       0.342935
             51       5958.607       2391.139       0.286373       0.342935
             52       6091.407       2504.859       0.291389       0.342935
             53       6112.807       2725.919       0.308406       0.342935
             54       6032.007       2642.199       0.304604       0.342935
             55       5653.007       2647.499       0.318956       0.342935
             56       5404.607       2480.939       0.314619       0.342935
             57       5366.207       2398.379       0.308887       0.342935
             58       5078.607       2185.939       0.300905       0.342935
             59       4781.807       2145.219       0.309688       0.342935
             60       5008.607       2274.339       0.312283       0.342935
             61       5011.607       2501.039       0.332911       0.342935
             62       4740.007       2599.999       0.354223       0.342935
             63       5239.207       2760.279       0.345057       0.342935
             64       5242.607       2925.339       0.358149       0.342935
             65       5172.607       2989.939       0.366300       0.342935
             66       5182.007       3069.199       0.371970       0.342935
             67       5327.607       3152.839       0.371778       0.342935
             68       5182.207       3195.379       0.381420       0.342935
             69       5232.607       3251.139       0.383220       0.342935
             70       5112.607       3083.939       0.376249       0.342935
             71       5191.407       2910.059       0.359202       0.342935
             72       5191.207       2730.479       0.344684       0.342935
             73       5069.407       2652.059       0.343466       0.342935
             74       5035.407       2556.659       0.336754       0.342935
             75       5147.207       2446.279       0.322155       0.342935
             76       5099.607       2290.239       0.309917       0.342935
             77       4872.807       2544.519       0.343051       0.342935
             78       4669.807       2714.619       0.367614       0.342935
             79       4585.807       2709.419       0.371396       0.342935
             80       4510.007       2759.599       0.379608       0.342935
             81       4588.607       2770.139       0.376442       0.342935
             82       4718.807       2593.519       0.354678       0.342935
             83       4956.607       2444.539       0.330292       0.342935
             84       5309.607       2228.439       0.295626       0.342935
             85       5308.407       2085.359       0.282043       0.342935
             86       5173.207       2121.079       0.290786       0.342935
             87       5274.007       2269.399       0.300845       0.342935
             88       5168.007       2307.399       0.308665       0.342935
             89       5021.207       2418.079       0.325042       0.342935
             90       5001.607       2436.039       0.327528       0.342935
             91       4904.407       2399.959       0.328565       0.342935
             92       4812.607       2194.539       0.313186       0.342935
             93       4671.207       2145.679       0.314759       0.342935
             94       4503.607       2384.039       0.346133       0.342935
             95       4586.607       2599.339       0.361725       0.342935
             96       4730.607       2816.539       0.373193       0.342935
             97       5055.607       3018.039       0.373814       0.342935
             98       5509.807       3207.619       0.367955       0.342935
             99       5684.607       3050.139       0.349196       0.342935
            100       5457.007       2993.099       0.354208       0.342935
            101       5663.607       2942.039       0.341873       0.342935
            102       5787.407       2977.859       0.339734       0.342935
            103       5637.207       3044.279       0.350663       0.342935
            104       5618.807       3049.719       0.351815       0.342935
            105       5808.007       2933.599       0.335590       0.342935
            106       5471.807       2767.019       0.335851       0.342935
            107       5109.807       2663.619       0.342657       0.342935
            108       5273.007       2393.499       0.312202       0.342935
            109       5318.407       2385.959       0.309689       0.342935
            110       5202.807       2595.919       0.332865       0.342935
            111       5171.607       2734.639       0.345883       0.342935
            112       4905.607       2531.639       0.340400       0.342935
            113       4383.407       2486.459       0.361937       0.342935
            114       4211.607       2577.839       0.379683       0.342935
            115       4262.007       2459.199       0.365887       0.342935
            116       4339.407       2366.059       0.352855       0.342935
            117       4584.207       2477.779       0.350862       0.342935
            118       4507.607       2444.239       0.351596       0.342935
            119       4285.207       2306.279       0.349888       0.342935
            120       4561.207       2383.479       0.343209       0.342935
            121       4633.007       2426.899       0.343758       0.342935
            122       4531.807       2333.219       0.339870       0.342935
            123       4768.207       2319.579       0.327264       0.342935
            124       5092.807       2464.519       0.326110       0.342935
            125       4798.607       2479.539       0.340683       0.342935
            126       4668.207       2523.779       0.350915       0.342935
            127       4554.607       2694.139       0.371670       0.342935
            128       4354.607       2819.339       0.392997       0.404521
            129       4183.807       2778.619       0.399088       0.404521
            130       4190.807       2945.719       0.412767       0.404521
            131       4005.607       2940.239       0.423309       0.404521
            132       3923.207       2917.079       0.426456       0.404521
            133       4092.807       2936.519       0.417753       0.404521
            134       4322.807       2988.119       0.408720       0.404521
            135       4356.607       2945.339       0.403364       0.404521
            136       4552.807       3051.919       0.401319       0.404521
            137       4840.607       3062.739       0.387524       0.404521
            138       4888.607       3127.139       0.390125       0.404521
            139       4691.407       3079.259       0.396267       0.404521
            140       4669.607       2791.639       0.374152       0.404521
            141       4750.207       2681.979       0.360860       0.404521
            142       4496.207       2702.179       0.375387       0.404521
            143       4260.607       2704.139       0.388261       0.404521
            144       4144.407       2654.959       0.390472       0.404521
            145       4035.807       2892.019       0.417450       0.404521
            146       4033.807       3131.619       0.437046       0.404521
            147       4319.007       2946.899       0.405579       0.404521
            148       4435.807       2844.819       0.390738       0.404521
            149       4455.607       2750.239       0.381668       0.404521
            150       4422.807       2673.319       0.376729       0.404521
            151       4117.807       2521.019       0.379739       0.404521
            152       3930.607       2795.539       0.415623       0.404521
            153       4048.007       3012.599       0.426677       0.404521
            154       3919.007       3206.299       0.449988       0.404521
            155       3943.607       3282.239       0.454236       0.404521
            156       4275.807       3405.419       0.443343       0.404521
            157       4477.207       3213.679       0.417856       0.404521
            158       4628.407       2835.559       0.379900       0.404521
            159       4790.007       2746.399       0.364418       0.404521
            160       4639.607       2711.239       0.368834       0.404521
            161       4463.607       2706.039       0.377430       0.404521
            162       4305.407       2882.259       0.401001       0.404521
            163       4073.607       3197.039       0.439719       0.404521
            164       4064.607       3287.339       0.447139       0.404521
            165       4294.807       3282.519       0.433203       0.404521
            166       4367.807       3250.019       0.426633       0.404521
            167       4560.807       3171.719       0.410179       0.404521
            168       4790.607       3134.339       0.395503       0.404521
            169       4737.407       3145.859       0.399055       0.404521
            170       4589.607       3136.039       0.405926       0.404521
            171       4756.407       3013.959       0.387879       0.404521
            172       4596.007       3265.199       0.415356       0.404521
            173       4379.607       3371.039       0.434937       0.404521
            174       4554.807       3182.319       0.411305       0.404521
            175       4683.607       3092.239       0.397672       0.404521
            176       4304.207       2974.379       0.408648       0.404521
            177       4180.207       2720.179       0.394207       0.404521
            178       4270.607       2550.139       0.373880       0.404521
            179       4108.207       2530.779       0.381200       0.404521
            180       3823.207       2497.879       0.395166       0.404521
            181       3911.607       2472.239       0.387265       0.404521
            182       4219.807       2326.219       0.355364       0.342935
            183       4305.807       2208.219       0.338995       0.342935
            184       4565.807       2139.419       0.319067       0.342935
            185       4700.407       2099.759       0.308781       0.342935
            186       4545.607       2239.639       0.330075       0.342935
            187       4103.407       2078.659       0.336240       0.342935
            188       3849.607       1845.039       0.323995       0.342935
            189       3721.207       1870.479       0.334511       0.342935
            190       3722.007       2048.799       0.355028       0.342935
            191       3751.207       2113.079       0.360330       0.342935
            192       3827.807       2521.219       0.397103       0.404521
            193       3773.207       2943.879       0.438267       0.404521
            194       3802.007       3122.799       0.450958       0.404521
            195       3868.607       3255.939       0.457003       0.404521
            196       3953.607       3238.439       0.450281       0.404521
            197       4156.807       2996.119       0.418866       0.404521
            198       4542.807       2642.119       0.367731       0.342935
            199       4451.607       2458.839       0.355815       0.342935
            200       4763.007       2262.499       0.322041       0.342935
            201       5146.607       2197.939       0.299261       0.342935
            202       5134.207       2392.379       0.317857       0.342935
            203       4977.407       2779.459       0.358322       0.342935
            204       5341.207       2837.679       0.346952       0.342935
            205       5293.007       2763.099       0.342982       0.342935
            206       5188.207       2799.579       0.350483       0.342935
            207       5072.607       2798.339       0.355528       0.342935
            208       5207.807       2593.019       0.332403       0.342935
            209       5365.007       2602.499       0.326639       0.342935
            210       5359.607       2628.639       0.329063       0.342935
            211       5311.007       2552.099       0.324566       0.342935
            212       5247.607       2424.439       0.316009       0.342935
            213       5056.607       2361.939       0.318383       0.342935
            214       4519.807       2438.819       0.350474       0.342935
            215       4357.007       2586.099       0.372470       0.342935
            216       4586.807       2620.919       0.363626       0.342935
            217       4551.407       2715.059       0.373642       0.404521
            218       4316.807       2952.719       0.406178       0.404521
            219       4386.007       2945.199       0.401735       0.404521
            220       4323.607       2728.239       0.386883       0.404521
            221       3883.807       2638.619       0.404546       0.404521
            222       4010.407       2474.359       0.381565       0.404521
            223       4034.607       2334.739       0.366559       0.404521
            224       3952.207       2181.779       0.355687       0.404521
            225       3887.607       2240.839       0.365646       0.404521
            226       3878.007       2374.199       0.379738       0.404521
            227       3846.607       2393.139       0.383532       0.404521
            228       4004.007       2389.999       0.373787       0.404521
            229       3863.007       2505.499       0.393420       0.404521
            230       3909.207       2629.679       0.402160       0.404521
            231       4103.407       2531.459       0.381539       0.404521
            232       4364.607       2567.339       0.370363       0.404521
            233       4271.207       2734.279       0.390305       0.404521
            234       4328.807       2860.319       0.397867       0.404521
            235       4132.807       2894.319       0.411878       0.404521
            236       3884.007       2998.599       0.435678       0.404521
            237       3603.407       3079.459       0.460799       0.404521
            238       3810.607       2986.139       0.439348       0.404521
            239       3909.207       2925.879       0.428068       0.404521
            240       4129.607       2722.439       0.397318       0.404521
            241       4132.007       2599.399       0.386160       0.404521
            242       4058.207       2479.579       0.379269       0.404521
            243       3770.407       2481.559       0.396925       0.404521
            244       3834.807       2500.919       0.394733       0.404521
            245       4229.807       2644.819       0.384722       0.404521
            246       4647.807       2730.019       0.370030       0.342935
            247       4823.007       2805.099       0.367732       0.342935
            248       4969.007       2751.099       0.356355       0.342935
            249       4965.407       2630.259       0.346284       0.342935
            250       4707.207       2572.079       0.353342       0.342935
            251       4549.207       2508.879       0.355462       0.342935
            252       4682.607       2625.539       0.359262       0.342935
            253       4993.407       2662.459       0.347767       0.342935
            254       4858.407       2714.759       0.358471       0.342935
            255       4376.807       2723.319       0.383559       0.404521
            256       4291.007       2731.299       0.388946       0.404521
            257       3958.807       2623.519       0.398570       0.404521
            258       3572.407       2623.759       0.423449       0.404521
            259       3758.007       2706.199       0.418644       0.404521
            260       3991.407       2726.459       0.405852       0.404521
            261       3592.407       2776.559       0.435951       0.404521
            262       3713.207       2715.279       0.422382       0.404521
            263       3916.007       2596.599       0.398704       0.404521
            264       3997.407       2394.859       0.374650       0.404521
            265       4107.007       2336.899       0.362653       0.342935
            266       4622.607       2405.539       0.342272       0.342935
            267       4742.407       2358.759       0.332165       0.342935
            268       4625.207       2375.679       0.339340       0.342935
            269       4497.207       2508.079       0.358027       0.342935
            270       4302.607       2488.739       0.366457       0.342935
            271       3932.207       2464.979       0.385322       0.404521
            272       3520.407       2652.359       0.429687       0.404521
            273       3366.007       2701.199       0.445213       0.404521
            274       3195.007       2647.699       0.453163       0.404521
            275       3220.607       2692.739       0.455366       0.404521
            276       3453.407       2560.659       0.425778       0.404521
            277       3500.207       2369.979       0.403732       0.404521
            278       3435.207       2301.079       0.401144       0.404521
            279       3419.207       2278.079       0.399853       0.404521
            280       3503.807       2197.419       0.385429       0.404521
            281       3555.407       2306.659       0.393489       0.404521
            282       3925.207       2351.479       0.374637       0.404521
            283       3939.807       2412.019       0.379736       0.404521
            284       3887.407       2461.059       0.387662       0.404521
            285       3938.207       2535.379       0.391650       0.404521
            286       3789.207       2532.679       0.400621       0.404521
            287       3676.407       2527.359       0.407391       0.404521
            288       3865.207       2417.279       0.384765       0.404521
            289       4162.407       2380.559       0.363835       0.404521
            290       4007.407       2464.659       0.380815       0.404521
            291       3821.607       2561.639       0.401307       0.404521
            292       3672.407       2649.959       0.419140       0.404521
            293       3565.607       2854.439       0.444614       0.404521
            294       3564.007       3010.199       0.457880       0.404521
            295       3785.207       2969.879       0.439651       0.404521
            296       4036.807       2911.519       0.419025       0.404521
            297       4310.207       2762.579       0.390593       0.404521
            298       4687.007       2499.299       0.347786       0.342935
            299       4662.207       2369.179       0.336943       0.342935
            300       4677.007       2483.299       0.346815       0.342935
            301       4862.607       2351.539       0.325962       0.342935
            302       4640.807       2446.119       0.345159       0.342935
            303       4195.407       2677.259       0.389552       0.404521
            304       4053.807       2620.019       0.392581       0.404521
            305       4061.807       2437.219       0.375013       0.404521
            306       3802.007       2531.799       0.399728       0.404521
            307       3749.007       2530.099       0.402939       0.404521
            308       3803.007       2487.699       0.395456       0.404521
            309       3525.207       2540.079       0.418790       0.404521
            310       3154.607       2508.539       0.442959       0.404521
            311       3341.607       2413.439       0.419361       0.404521
            312       3386.207       2436.979       0.418496       0.404521
            313       3276.207       2379.779       0.420754       0.404521
            314       3474.407       2491.559       0.417629       0.404521
            315       3982.207       2553.779       0.390726       0.404521
            316       3888.407       2582.559       0.399100       0.404521
            317       4022.607       2563.539       0.389232       0.404521
            318       4522.607       2660.739       0.370404       0.342935
            319       4705.407       2533.459       0.349980       0.342935
            320       4776.207       2465.979       0.340502       0.342935
            321       4947.007       2461.499       0.332253       0.342935
            322       4941.007       2408.499       0.327709       0.342935
            323       4461.407       2354.459       0.345438       0.342935
            324       4460.207       2419.779       0.351713       0.342935
            325       4528.607       2426.939       0.348921       0.342935
            326       4324.207       2375.779       0.354595       0.342935
            327       4489.407       2396.459       0.348026       0.342935
            328       4845.207       2485.479       0.339051       0.342935
            329       4818.007       2686.999       0.358028       0.342935
            330       4447.407       2867.059       0.391971       0.404521
            331       4277.007       2938.899       0.407281       0.404521
            332       4112.407       3140.959       0.433035       0.404521
            333       3950.207       2985.579       0.430460       0.404521
            334       3914.407       2646.959       0.403416       0.404521
            335       3873.207       2554.279       0.397399       0.404521
            336       3921.607       2629.039       0.401340       0.404521
            337       3936.607       2528.339       0.391084       0.404521
            338       4008.807       2501.719       0.384258       0.404521
            339       4406.207       2499.779       0.361973       0.342935
            340       4573.007       2555.699       0.358508       0.342935
            341       4621.207       2495.079       0.350615       0.342935
            342       4478.207       2420.779       0.350889       0.342935
            343       4288.007       2501.999       0.368483       0.342935
            344       3817.607       2623.439       0.407300       0.404521
            345       3591.407       2527.259       0.413041       0.404521
            346       3760.607       2380.739       0.387658       0.404521
            347       3774.407       2330.359       0.381728       0.404521
            348       3630.407       2514.559       0.409206       0.404521
            349       3475.807       2726.419       0.439587       0.404521
            350       3258.007       2658.599       0.449345       0.473809
            351       2887.807       2704.819       0.483640       0.473809
            352       2730.007       2870.999       0.512586       0.473809
            353       2951.407       2612.659       0.469559       0.473809
            354       3252.207       2489.179       0.433550       0.473809
            355       3165.207       2644.679       0.455203       0.473809
            356       3021.807       2767.619       0.478047       0.473809
            357       2781.607       2789.639       0.500721       0.473809
            358       2448.207       2842.979       0.537305       0.473809
            359       2243.807       2713.419       0.547366       0.473809
            360       2447.807       2629.819       0.517923       0.473809
            361       2640.207       2647.379       0.500678       0.473809
            362       2987.407       2665.859       0.471561       0.473809
            363       3389.007       2802.899       0.452671       0.473809
            364       3518.807       2901.719       0.451944       0.473809
            365       3743.807       2980.019       0.443203       0.473809
            366       3815.007       2965.699       0.437373       0.473809
            367       3778.807       2860.919       0.430879       0.473809
            368       3574.407       2788.159       0.438213       0.473809
            369       3180.407       2833.359       0.471146       0.473809
            370       2805.807       2999.819       0.516709       0.473809
            371       2507.007       3061.299       0.549772       0.473809
            372       2361.207       2994.079       0.559089       0.473809
            373       2504.007       2959.399       0.541677       0.473809
            374       2687.607       2780.639       0.508507       0.473809
            375       2872.407       2484.159       0.463760       0.473809
            376       3380.607       2510.939       0.426194       0.404521
            377       3889.007       2488.499       0.390199       0.404521
            378       3743.207       2475.479       0.398071       0.404521
            379       3723.207       2495.479       0.401287       0.404521
            380       3816.607       2441.539       0.390138       0.404521
            381       3737.407       2408.259       0.391863       0.404521
            382       3409.807       2620.419       0.434547       0.404521
            383       3366.007       2680.799       0.443341       0.404521
            384       3268.807       2645.319       0.447288       0.404521
            385       3127.407       2807.259       0.473027       0.404521
            386       3231.007       2762.099       0.460879       0.404521
            387       3365.607       2564.239       0.432429       0.404521
            388       3518.607       2495.939       0.414984       0.404521
            389       3832.407       2632.159       0.407167       0.404521
            390       3853.807       2620.019       0.404710       0.404521
            391       3687.807       2640.419       0.417245       0.404521
            392       3458.007       2745.999       0.442617       0.473809
            393       3310.407       2695.559       0.448814       0.473809
            394       3279.407       2561.659       0.438560       0.473809
            395       3273.807       2733.619       0.455040       0.473809
            396       3194.407       2755.959       0.463158       0.473809
            397       3181.407       2791.859       0.467392       0.473809
            398       3254.207       2824.379       0.464644       0.473809
            399       3357.007       2835.499       0.457892       0.473809
            400       3541.607       2616.239       0.424863       0.473809
