# Supplementary material for: The role of auxiliary domains in modulating CHD4 activity suggests mechanistic commonality between enzyme families
Source: Nat Commun. 2022 Dec 6;13:7524. doi: 10.1038/s41467-022-35002-0 (PMC9726900; doi:10.1038/s41467-022-35002-0)
Supplement: Supplementary file 6 — source data [file 41467_2022_35002_MOESM6_ESM.zip › smFRET_Source_data/figure_7A/A/CHD4(1-1230) 10uM ATP 200ms/8_PATH.dat]

              1        701.251       4784.039       0.872158       0.865668
              2        665.749       5035.424       0.883226       0.865668
              3        665.086       5087.664       0.884388       0.865668
              4        642.741       5106.720       0.888208       0.865668
              5        686.169       5086.826       0.881142       0.865668
              6        646.282       4842.527       0.882255       0.865668
              7        663.238       4953.560       0.881919       0.865668
              8        597.856       4816.450       0.889579       0.865668
              9        812.958       4920.710       0.858213       0.865668
             10        728.377       4928.054       0.871230       0.865668
             11        668.714       5102.424       0.884128       0.865668
             12        530.923       4356.185       0.891362       0.865668
             13        437.349       4465.286       0.910793       0.865668
             14        441.785       4523.025       0.911017       0.865668
             15        525.602       4340.176       0.891980       0.865668
             16        602.523       4834.804       0.889188       0.865668
             17        468.135       4439.814       0.904617       0.865668
             18        444.446       4191.631       0.904133       0.865668
             19        478.500       4233.650       0.898454       0.865668
             20        293.500       4106.150       0.933290       0.865668
             21        443.915       4190.655       0.904217       0.865668
             22        558.457       4227.643       0.883317       0.865668
             23        535.685       4510.092       0.893835       0.865668
             24        722.731       4461.426       0.860589       0.865668
             25        585.085       4768.003       0.890701       0.865668
             26        394.385       4614.850       0.921268       0.865668
             27        833.620       4620.541       0.847159       0.865668
             28        543.188       4325.387       0.888430       0.865668
             29        681.989       4454.529       0.867227       0.865668
             30        315.730       3922.350       0.925502       0.865668
             31        309.067       4302.588       0.932981       0.865668
             32        770.494       4412.453       0.851341       0.865668
             33        547.177       4267.871       0.886361       0.865668
             34        554.245       4159.448       0.882418       0.865668
             35        698.705       4906.800       0.875354       0.865668
             36        750.207       4988.968       0.869283       0.865668
             37        605.534       4738.015       0.886679       0.865668
             38        774.818       4969.204       0.865109       0.865668
             39        644.322       4886.680       0.883507       0.865668
             40        613.588       4829.927       0.887281       0.865668
             41        688.362       5162.596       0.882350       0.865668
             42        764.837       4997.803       0.867277       0.865668
             43        551.726       4597.269       0.892848       0.865668
             44        518.085       4598.871       0.898751       0.865668
             45        450.865       4629.985       0.911262       0.865668
             46        666.975       4929.424       0.880821       0.865668
             47        549.972       4783.801       0.896889       0.865668
             48        674.996       4285.010       0.863912       0.865668
             49        486.814       4658.280       0.905383       0.865668
             50        503.057       4521.960       0.899890       0.865668
             51        667.673       4287.742       0.865264       0.865668
             52        572.042       4016.021       0.875320       0.865668
             53        557.631       5376.250       0.906026       0.865668
             54        543.501       5829.130       0.914713       0.865668
             55        657.745       5097.669       0.885717       0.865668
             56        454.500       5656.048       0.925620       0.865668
             57        662.822       4255.181       0.865225       0.865668
             58        529.098       4805.591       0.900819       0.865668
             59        740.275       4325.982       0.853881       0.865668
             60        520.091       3386.162       0.866857       0.865668
             61        541.944       4572.950       0.894046       0.865668
             62        508.747       4713.093       0.902573       0.865668
             63       1055.299       4219.059       0.799919       0.865668
             64       1035.012       4315.148       0.806546       0.865668
             65        745.687       4231.847       0.850189       0.865668
             66       1205.340       4242.350       0.778743       0.752508
             67        962.127       4232.633       0.814789       0.752508
             68       1359.825       3994.767       0.746045       0.752508
             69       1080.991       4469.308       0.805237       0.752508
             70        914.247       3565.002       0.795893       0.752508
             71       1021.767       3715.581       0.784317       0.752508
             72       1184.200       3930.976       0.768493       0.752508
             73        741.472       3615.680       0.829826       0.752508
             74        933.250       3615.675       0.794842       0.752508
             75       1150.028       3874.584       0.771121       0.752508
             76       1205.058       3920.690       0.764901       0.752508
             77       1113.859       3856.307       0.775891       0.752508
             78       1152.647       3994.777       0.776073       0.752508
             79       1191.752       3888.579       0.765418       0.752508
             80       1430.577       3949.307       0.734088       0.752508
             81       1109.974       3970.590       0.781525       0.752508
             82       1261.177       3822.933       0.751938       0.752508
             83       1634.590       3722.800       0.694891       0.752508
             84       1436.589       4032.554       0.737328       0.752508
             85       1224.284       3554.029       0.743783       0.752508
             86       1112.778       3344.160       0.750327       0.752508
             87       1132.328       3459.709       0.753415       0.752508
             88       1114.954       3453.501       0.755945       0.752508
             89       1115.395       3347.086       0.750050       0.752508
             90       1178.121       3676.978       0.757344       0.752508
             91       1296.243       4020.025       0.756174       0.752508
             92       1153.594       3506.866       0.752472       0.752508
             93        881.704       3456.152       0.796742       0.752508
             94       1010.559       3463.552       0.774132       0.752508
             95       1113.264       3453.238       0.756211       0.752508
             96       1161.451       3412.249       0.746059       0.752508
             97        852.591       3468.838       0.802706       0.752508
             98        943.079       3287.185       0.777064       0.752508
             99       1173.684       3466.113       0.747040       0.752508
            100       1335.413       3787.792       0.739340       0.752508
            101       1435.809       3783.336       0.724896       0.752508
            102       1249.753       3976.360       0.760864       0.752508
            103       1098.457       3752.289       0.773549       0.752508
            104       1547.966       3903.212       0.716031       0.752508
            105       1314.143       3875.703       0.746786       0.752508
            106       1535.000       3705.500       0.707089       0.752508
            107       1205.000       4000.000       0.768492       0.752508
            108       1399.491       3990.288       0.740344       0.752508
            109       1292.144       3834.295       0.747945       0.752508
            110       1450.698       3826.004       0.725075       0.752508
            111        952.014       3704.221       0.795540       0.752508
            112       1151.485       4045.993       0.778453       0.752508
            113        603.508       3987.625       0.868549       0.752508
            114        953.767       3942.749       0.805215       0.752508
            115       1007.627       3649.126       0.783620       0.752508
            116       1028.047       3833.870       0.788551       0.752508
            117        990.411       3769.706       0.791936       0.752508
            118       1626.101       3182.454       0.661832       0.752508
            119       1761.927       3216.965       0.646121       0.752508
            120       1563.000       3357.825       0.682370       0.752508
            121       1277.731       3351.448       0.723983       0.752508
            122       1352.000       3668.548       0.730707       0.752508
            123       1220.025       4106.235       0.770941       0.752508
            124       1455.571       3646.609       0.714716       0.752508
            125       1334.614       3978.399       0.748803       0.752508
            126       1725.435       2710.094       0.610997       0.752508
            127       1563.592       3091.916       0.664141       0.752508
            128       1673.118       3283.129       0.662422       0.752508
            129       1566.645       3042.830       0.660125       0.752508
            130       1622.025       2774.783       0.631090       0.752508
            131       1479.584       3321.008       0.691791       0.752508
            132       1197.386       4520.583       0.790592       0.752508
            133       1402.967       3915.011       0.736184       0.752508
            134       1529.318       3430.873       0.691682       0.752508
            135       1520.500       3286.825       0.683712       0.752508
            136       1187.198       4956.193       0.806752       0.752508
            137       1178.372       5086.274       0.811901       0.752508
            138       1049.500       4640.050       0.815539       0.752508
            139       1208.169       4676.683       0.794698       0.752508
            140       1172.968       5111.631       0.813358       0.752508
            141       1239.210       4973.390       0.800533       0.752508
            142       1106.500       5050.350       0.820281       0.865668
            143       1175.029       4950.880       0.808187       0.865668
            144       1120.103       4976.338       0.816269       0.865668
            145       1116.580       6026.924       0.843693       0.865668
            146       1310.776       5717.890       0.813510       0.865668
            147       1600.500       5957.950       0.788250       0.865668
            148       1226.035       5621.144       0.820943       0.865668
            149       1420.394       5835.253       0.804236       0.865668
            150       1253.728       5605.442       0.817219       0.865668
            151        857.495       6080.111       0.876399       0.865668
            152       1085.610       6152.859       0.850022       0.865668
            153       1797.596       5498.392       0.753619       0.865668
            154       1111.547       5477.914       0.831314       0.865668
            155        964.539       5748.990       0.856329       0.865668
            156       1314.558       5533.963       0.808052       0.865668
            157       1160.529       5851.199       0.834487       0.865668
            158       1374.972       5505.974       0.800177       0.865668
            159       1178.379       5602.043       0.826209       0.865668
            160        673.496       5912.101       0.897732       0.865668
            161        573.766       5802.079       0.910009       0.865668
            162        933.210       6004.150       0.865481       0.865668
            163        820.150       5948.918       0.878839       0.865668
            164        962.378       5182.900       0.843396       0.865668
            165        962.411       5324.223       0.846912       0.865668
            166       1122.495       5161.093       0.821361       0.865668
            167       1138.923       5383.009       0.825370       0.865668
            168        863.241       5510.179       0.864556       0.865668
            169       1725.620       4419.188       0.719174       0.865668
            170       1109.953       5511.300       0.832365       0.865668
            171       1061.391       5196.710       0.830397       0.865668
            172        757.027       5432.517       0.877693       0.865668
            173       1283.095       5252.997       0.803691       0.865668
            174       1111.891       5095.920       0.820888       0.865668
            175        942.045       5471.512       0.853117       0.865668
            176       3159.833       2232.350       0.413997       0.407073
            177       2949.912       2049.212       0.409914       0.407073
            178       3260.671       2483.476       0.432349       0.407073
            179       2710.179       2333.601       0.462669       0.407073
            180       3389.003       2674.867       0.441116       0.407073
            181       3334.247       2456.200       0.424181       0.407073
            182       2621.708       1386.850       0.345972       0.407073
            183       2913.752       1524.167       0.343442       0.407073
            184       2829.267       1712.735       0.377088       0.407073
            185       2710.220       1594.237       0.370369       0.407073
            186       2883.944       1520.948       0.345286       0.407073
            187       2546.044       1534.276       0.376019       0.407073
            188       3259.304       2297.584       0.413466       0.407073
            189       2892.729       1764.339       0.378852       0.407073
            190       2650.748       1587.177       0.374517       0.407073
            191       2458.263       1707.280       0.409858       0.407073
            192       2580.702       1752.857       0.404484       0.407073
            193       2557.409       1489.591       0.368073       0.407073
            194       2726.623       1527.948       0.359131       0.407073
            195       2376.722       1775.318       0.427577       0.407073
            196       2414.228       1867.956       0.436216       0.407073
            197       2377.690       1738.151       0.422308       0.407073
            198       2700.666       1587.600       0.370220       0.407073
            199       2501.055       1703.902       0.405213       0.407073
            200       2540.038       1669.471       0.396595       0.407073
            201       2990.819       1250.837       0.294894       0.407073
            202       2327.056       1739.019       0.427690       0.407073
            203       2778.032       2033.701       0.422655       0.407073
            204       2746.037       1531.250       0.357996       0.407073
            205       2565.249       2138.510       0.454638       0.407073
            206       2731.203       2031.789       0.426578       0.407073
            207       2779.043       1931.516       0.410040       0.407073
            208       2893.249       1800.675       0.383618       0.407073
            209       2777.306       1877.011       0.403284       0.407073
            210       2707.657       2112.215       0.438231       0.407073
            211       2790.203       2046.364       0.423103       0.407073
            212       2729.234       1887.575       0.408848       0.407073
            213       2849.849       1960.896       0.407608       0.407073
            214       2722.446       1952.837       0.417694       0.407073
            215       2832.996       1758.146       0.382943       0.407073
            216       2882.782       1738.804       0.376235       0.407073
            217       2726.405       1761.290       0.392471       0.407073
            218       2828.579       1825.447       0.392230       0.407073
            219       3338.994       1759.998       0.345166       0.407073
            220       2873.191       1820.243       0.387828       0.407073
            221       2726.011       1881.275       0.408326       0.407073
            222       2637.209       1707.962       0.393071       0.407073
            223       2856.850       1749.520       0.379805       0.407073
            224       2984.324       1760.284       0.371007       0.407073
            225       2964.687       1711.400       0.365990       0.407073
            226       2710.256       2534.615       0.483256       0.407073
            227       2821.315       2042.962       0.419993       0.407073
            228       2730.567       2044.241       0.428131       0.407073
            229       2684.434       2280.700       0.459343       0.407073
            230       2846.123       2138.644       0.429036       0.407073
            231       2581.298       2079.343       0.446150       0.407073
            232       2797.668       2282.400       0.449285       0.407073
            233       2455.709       1967.700       0.444838       0.407073
            234       2605.718       1872.170       0.418092       0.407073
            235       2626.221       2029.312       0.435893       0.407073
            236       2484.998       2026.605       0.449198       0.407073
            237       2650.770       2037.050       0.434541       0.407073
            238       2587.316       2021.039       0.438560       0.407073
            239       2595.410       2029.682       0.438841       0.407073
            240       2656.791       2020.863       0.432025       0.407073
            241       2453.707       2103.121       0.461532       0.407073
            242       2460.038       1927.059       0.439256       0.407073
            243       2622.667       1775.321       0.403667       0.407073
            244       2608.783       2148.469       0.451620       0.407073
            245       2655.336       1851.300       0.410794       0.407073
            246       2560.623       1982.472       0.436370       0.407073
            247       2463.931       1420.039       0.365615       0.407073
            248       2644.846       1734.876       0.396116       0.407073
            249       2706.838       1716.467       0.388051       0.407073
            250       2642.886       1575.354       0.373462       0.407073
            251       2631.172       1693.705       0.391619       0.407073
            252       2605.998       1714.413       0.396817       0.407073
            253       2643.972       2488.259       0.484830       0.407073
            254       2757.300       1521.149       0.355537       0.407073
            255       2775.687       1138.754       0.290911       0.407073
            256       2543.749       1851.744       0.421282       0.407073
            257       2662.625       1681.139       0.387023       0.407073
            258       2608.339       1934.364       0.425818       0.407073
            259       2366.229       2229.320       0.485104       0.407073
            260       2402.688       2044.186       0.459691       0.407073
            261       2438.411       2185.969       0.472705       0.407073
            262       2556.477       2133.526       0.454909       0.407073
            263       2628.071       1915.970       0.421645       0.407073
            264       2944.414       1876.086       0.389189       0.407073
            265       2662.750       1519.725       0.363355       0.407073
            266       3316.696       1972.010       0.372872       0.407073
            267       2680.523       1822.550       0.404735       0.407073
            268       2871.570       2003.325       0.410947       0.407073
            269       2971.974       1718.950       0.366442       0.407073
            270       2884.043       1700.735       0.370953       0.407073
            271       2887.949       1823.019       0.386973       0.407073
            272       2847.506       1839.654       0.392488       0.407073
            273       2525.000       1404.500       0.357425       0.407073
            274       2615.837       1373.933       0.344364       0.407073
            275       2492.837       1457.782       0.369001       0.407073
            276       2743.390       1405.035       0.338691       0.407073
            277       2868.061       2055.050       0.417429       0.407073
            278       2606.452       2036.448       0.438615       0.407073
            279       3060.000       2199.500       0.418196       0.407073
            280       2770.766       2001.874       0.419448       0.407073
            281       2738.547       2047.584       0.427816       0.407073
            282       2931.663       1440.251       0.329433       0.407073
            283       3268.976       1439.238       0.305687       0.407073
            284       3163.165       1711.655       0.351122       0.407073
            285       3380.272       1440.305       0.298783       0.407073
            286       3710.743       1418.233       0.276514       0.407073
            287       3112.943       1788.612       0.364907       0.407073
            288       3093.780       1758.712       0.362435       0.407073
            289       3179.724       1643.896       0.340801       0.407073
            290       3281.164       1779.131       0.351586       0.407073
            291       2425.676       2217.383       0.477569       0.407073
            292       2758.500       2491.977       0.474619       0.407073
            293       2793.955       2086.883       0.427567       0.407073
            294       2117.957       2322.475       0.523029       0.407073
            295       2636.252       2230.800       0.458347       0.407073
            296       2505.677       2308.344       0.479504       0.407073
            297       2915.224       2044.980       0.412277       0.407073
            298       2689.452       2122.233       0.441058       0.407073
            299       2927.250       1648.775       0.360307       0.407073
            300       2976.936       1667.785       0.359071       0.407073
            301       2929.511       2056.650       0.412472       0.407073
            302       3058.608       1986.460       0.393743       0.407073
            303       2821.626       1488.695       0.345379       0.407073
            304       2934.061       1119.286       0.276139       0.407073
            305       3241.276       1809.708       0.358288       0.407073
            306       2968.733       2232.930       0.429272       0.407073
            307       3226.468       1850.375       0.364474       0.407073
            308       3339.190       1780.350       0.347756       0.407073
            309       3042.708       1907.400       0.385325       0.407073
            310       3073.533       1575.572       0.338898       0.407073
            311       3504.703       1807.373       0.340239       0.407073
            312       2991.127       2847.164       0.487671       0.407073
            313       2569.997       2327.990       0.475295       0.407073
            314       3179.319       2200.854       0.409067       0.407073
            315       3125.333       2309.967       0.424993       0.407073
            316       3027.382       2451.514       0.447447       0.407073
            317       2766.000       2582.400       0.482836       0.407073
            318       3352.309       2090.088       0.384038       0.407073
            319       3144.942       2010.025       0.389920       0.407073
            320       2984.405       2436.192       0.449432       0.407073
            321       3036.841       2459.997       0.447529       0.407073
            322       3229.547       2361.333       0.422354       0.407073
            323       2833.624       2034.102       0.417875       0.407073
            324       2971.901       2115.091       0.415784       0.407073
            325       3361.227       2139.581       0.388958       0.407073
            326       3351.947       2052.347       0.379762       0.407073
            327       3270.234       1960.975       0.374861       0.407073
            328       2553.318       2173.457       0.459818       0.407073
            329       2474.674       2212.949       0.472083       0.407073
            330       3043.953       2127.819       0.411429       0.407073
            331       2893.450       2034.895       0.412896       0.407073
            332       2431.710       2159.729       0.470382       0.407073
            333       2400.781       2116.213       0.468500       0.407073
            334       2422.156       2096.850       0.464007       0.407073
            335       2437.543       2189.710       0.473220       0.407073
            336       2664.727       1893.154       0.415358       0.407073
            337       2401.544       2402.230       0.500071       0.407073
            338       2479.117       2184.333       0.468394       0.407073
            339       2389.777       2251.780       0.485135       0.407073
            340       2090.095       2218.430       0.514893       0.407073
            341       3056.490       1080.398       0.261162       0.208621
            342       3147.376        941.129       0.230189       0.208621
            343       3147.531        932.314       0.228517       0.208621
            344       3261.539        861.376       0.208924       0.208621
            345       3287.234        846.299       0.204740       0.208621
            346       3418.962        864.750       0.201869       0.208621
            347       3228.656       1093.633       0.253022       0.208621
            348       3459.410        874.164       0.201719       0.208621
            349       3244.343        842.594       0.206167       0.208621
            350       3777.621        622.590       0.141491       0.208621
            351       3332.532        863.833       0.205853       0.208621
            352       3792.325        977.604       0.204952       0.208621
            353       3552.359        785.020       0.180989       0.208621
            354       3702.658        895.969       0.194834       0.208621
            355       3774.281        895.760       0.191810       0.208621
            356       3797.994        856.700       0.184051       0.208621
            357       3679.850        931.333       0.201973       0.208621
            358       3775.793       1048.950       0.217411       0.208621
            359       3468.572        871.443       0.200793       0.208621
            360       3805.498        803.425       0.174319       0.208621
            361       3655.210        835.203       0.185997       0.208621
            362       3419.545        861.249       0.201189       0.208621
            363       3570.055        880.945       0.197921       0.208621
            364       3548.991        799.293       0.183818       0.208621
            365       3622.246        723.275       0.166441       0.148198
            366       3380.980        508.108       0.130650       0.148198
            367       3834.256        624.706       0.140101       0.148198
            368       3536.219        842.378       0.192385       0.148198
            369       3472.294        673.146       0.162382       0.148198
            370       3662.992        302.150       0.076202       0.148198
            371       3552.873        553.505       0.134792       0.148198
            372       3552.273        805.500       0.184842       0.148198
            373       3719.123        745.908       0.167056       0.148198
            374       3517.735        727.328       0.171335       0.148198
            375       4121.936        686.940       0.142848       0.148198
            376       3550.569        819.278       0.187484       0.208621
            377       3548.956        726.355       0.169895       0.208621
            378       3807.965        968.721       0.202802       0.208621
            379       3045.994        887.721       0.225670       0.208621
            380       3876.831       1113.928       0.223198       0.208621
            381       4110.134       1235.247       0.231087       0.208621
            382       3912.864       1036.087       0.209355       0.208621
            383       4158.271       1265.700       0.233353       0.208621
            384       4459.927       1235.250       0.216894       0.208621
            385       3059.132        844.847       0.216407       0.208621
            386       3752.163        982.575       0.207525       0.208621
            387       3288.334        969.875       0.227766       0.208621
            388       3034.044        420.435       0.121707       0.148198
            389       3060.711        562.688       0.155293       0.148198
            390       2984.530        386.050       0.114535       0.148198
            391       2841.513        363.868       0.113518       0.148198
            392       3020.067        319.040       0.095546       0.148198
            393       3294.670        943.315       0.222586       0.208621
            394       3201.590        964.664       0.231542       0.208621
            395       3249.000       1058.100       0.245664       0.208621
            396       3173.875       1209.950       0.276003       0.208621
            397       3357.878       1082.800       0.243837       0.208621
            398       3204.760        650.023       0.168628       0.148198
            399       3616.569        586.582       0.139558       0.148198
            400       3184.663        577.858       0.153583       0.148198
            401       3228.648        916.705       0.221140       0.148198
            402       3878.042        214.295       0.052365       0.148198
            403       3739.624        396.696       0.095905       0.148198
            404       3856.980        502.227       0.115211       0.148198
            405       3995.332        213.416       0.050708       0.148198
            406       3923.453        522.633       0.117549       0.148198
            407       4038.149        538.920       0.117743       0.148198
            408       3904.250        694.466       0.151013       0.148198
            409       4010.079        714.369       0.151207       0.148198
            410       3949.791        673.856       0.145741       0.148198
            411       4073.323        692.078       0.145230       0.148198
            412       3975.911        699.467       0.149607       0.148198
            413       3867.002        752.268       0.162854       0.148198
            414       3360.176       1156.450       0.256043       0.208621
            415       3713.036       1181.724       0.241426       0.208621
            416       3283.394        995.825       0.232712       0.208621
            417       3235.563       1028.468       0.241196       0.208621
            418       3603.052        932.965       0.205679       0.208621
            419       3393.308       1031.188       0.233063       0.208621
            420       3394.060       1196.450       0.260636       0.208621
            421       3354.363       1008.700       0.231191       0.208621
            422       3385.625        957.938       0.220542       0.208621
            423       3396.992       1079.149       0.241089       0.208621
            424       3264.018        963.450       0.227902       0.208621
            425       3450.859        952.450       0.216303       0.208621
            426       3294.875       1049.638       0.241601       0.208621
            427       3703.702        962.607       0.206289       0.208621
            428       3466.500       1079.433       0.237450       0.208621
            429       3375.740       1017.016       0.231521       0.208621
            430       3514.623       1059.060       0.231555       0.208621
            431       3562.623       1360.357       0.276328       0.208621
            432       3421.423       1235.961       0.265377       0.208621
            433       3435.493        983.013       0.222476       0.208621
            434       3581.554        961.081       0.211569       0.208621
            435       3900.181        686.400       0.149654       0.208621
            436       3329.866        901.053       0.212969       0.208621
            437       3567.089        841.592       0.190894       0.208621
            438       3737.165        883.100       0.191136       0.208621
            439       3386.854        821.450       0.195197       0.208621
            440       3949.569        889.270       0.183778       0.208621
            441       4021.850        995.883       0.198473       0.208621
            442       3771.552        724.378       0.161119       0.148198
            443       3747.879        490.932       0.115818       0.148198
            444       3958.000        532.700       0.118623       0.148198
            445       4321.084        473.129       0.098687       0.148198
            446       3746.434        490.850       0.115841       0.148198
            447       3418.751        889.125       0.206395       0.208621
            448       3408.129        963.393       0.220379       0.208621
            449       3310.843       1035.925       0.238321       0.208621
            450       3660.083        917.378       0.200412       0.208621
            451       3260.970        943.625       0.224427       0.208621
            452       2823.705        962.325       0.254178       0.208621
            453       3178.893        998.983       0.239113       0.208621
            454       3522.716       1135.600       0.243779       0.208621
            455       3197.296        950.209       0.229104       0.208621
            456       3292.840       1147.075       0.258355       0.208621
            457       3036.466       1004.624       0.248602       0.208621
            458       3362.334       1206.450       0.264064       0.208621
            459       2878.883       1096.949       0.275904       0.208621
            460       3369.226        761.260       0.184303       0.208621
            461       3253.328       1074.649       0.248303       0.208621
            462       3490.574        788.695       0.184306       0.208621
            463       3494.836        782.561       0.182953       0.208621
            464       3464.320        649.325       0.157847       0.208621
            465       3455.969        644.700       0.157218       0.208621
            466       3433.175        764.999       0.182222       0.208621
            467       3316.657        839.299       0.201951       0.208621
            468       3487.330        762.766       0.179470       0.208621
            469       3486.186        680.250       0.163269       0.208621
            470       3601.800        814.644       0.184457       0.208621
            471       3419.969        742.317       0.178344       0.208621
            472       3641.957        778.495       0.176112       0.208621
            473       3611.773        761.600       0.174145       0.208621
            474       3430.336        780.918       0.185436       0.208621
            475       3559.310        668.762       0.158172       0.208621
            476       3653.720        582.550       0.137515       0.208621
            477       3559.404        929.381       0.207045       0.208621
            478       4016.329        993.074       0.198242       0.208621
            479       3915.151        981.657       0.200469       0.208621
            480       3716.641        911.901       0.197017       0.208621
            481       3618.250        982.175       0.213497       0.208621
            482       3682.493       1171.418       0.241335       0.208621
            483       3958.622        950.541       0.193626       0.208621
            484       4826.176        918.701       0.159917       0.208621
            485       4239.755        823.963       0.162719       0.208621
            486       3475.450        993.152       0.222251       0.208621
            487       3617.597       1025.927       0.220937       0.208621
            488       3486.200       1000.752       0.223036       0.208621
            489       3477.500       1018.971       0.226616       0.208621
            490       3398.399       1146.774       0.252306       0.208621
            491       2917.021       1603.985       0.354785       0.208621
            492       3093.782        878.557       0.221169       0.208621
            493       4403.000        607.700       0.121280       0.148198
            494       3714.096        414.269       0.100347       0.148198
            495       4191.000        666.900       0.137282       0.148198
            496       4387.691        606.221       0.121392       0.148198
            497       3704.037        490.116       0.116857       0.148198
            498       3616.584        496.317       0.120673       0.148198
            499       3912.061        388.199       0.090273       0.148198
            500       3880.775        358.384       0.084541       0.148198
            501       3603.783        296.300       0.075973       0.148198
            502       3865.936        642.300       0.142473       0.148198
            503       3544.928        781.700       0.180672       0.148198
            504       3576.098        392.697       0.098946       0.148198
            505       3529.163        434.207       0.109555       0.148198
            506       3717.703        851.323       0.186325       0.208621
            507       3814.313       1100.755       0.223955       0.208621
            508       3427.066        782.617       0.185909       0.208621
            509       3766.012        672.626       0.151539       0.208621
            510       3658.238        885.940       0.194962       0.208621
            511       3551.422        920.197       0.205786       0.208621
            512       3482.674        763.531       0.179815       0.208621
            513       3596.566        893.342       0.198967       0.208621
            514       3339.563        749.775       0.183349       0.208621
            515       3568.710        725.375       0.168924       0.208621
            516       3517.625        899.363       0.203615       0.208621
            517       3500.229        946.750       0.212897       0.208621
            518       3474.642        908.300       0.207235       0.208621
            519       3343.739        336.035       0.091319       0.148198
            520       3669.373        544.012       0.129115       0.148198
            521       3146.533        391.554       0.110668       0.148198
            522       3335.249        838.903       0.200976       0.148198
            523       3507.231        633.275       0.152946       0.148198
            524       3359.920        775.646       0.187555       0.148198
            525       3421.930        739.600       0.177723       0.148198
            526       3341.113        651.783       0.163236       0.148198
            527       3335.269       1153.538       0.256981       0.208621
            528       3971.690        952.238       0.193390       0.208621
            529       3245.995        911.400       0.219224       0.208621
            530       3902.755        716.208       0.155058       0.208621
            531       3676.525        791.500       0.177148       0.208621
            532       3519.802        910.344       0.205488       0.208621
            533       3649.311        524.096       0.125580       0.208621
            534       4138.869       1309.329       0.240323       0.208621
            535       4139.653       1237.735       0.230174       0.208621
            536       4240.000       1352.000       0.241774       0.208621
            537       4051.000       1303.371       0.243422       0.208621
            538       4266.323       1298.950       0.233403       0.208621
            539       4010.384        808.394       0.167759       0.148198
            540       4100.617        759.013       0.156187       0.148198
            541       3643.423        669.405       0.155213       0.148198
            542       3639.629        795.362       0.179338       0.148198
            543       3994.484        662.001       0.142168       0.148198
            544       3550.419        622.519       0.149180       0.148198
            545       3635.695        634.501       0.148588       0.148198
            546       3495.998        561.367       0.138357       0.148198
            547       3724.496        780.253       0.173207       0.148198
            548       3723.431        854.991       0.186744       0.148198
            549       3387.828        481.369       0.124411       0.148198
            550       3722.037        560.948       0.130971       0.148198
            551       3460.216        537.668       0.134488       0.148198
            552       3693.229        875.446       0.191619       0.208621
            553       3666.811       1404.600       0.276964       0.208621
            554       3555.736        836.246       0.190403       0.208621
            555       3523.379        887.983       0.201294       0.208621
            556       3694.436       1255.050       0.253572       0.208621
            557       3714.734        855.200       0.187136       0.208621
            558       3221.281        580.550       0.152703       0.148198
            559       3714.216        735.440       0.165280       0.148198
            560       4163.503        799.929       0.161165       0.148198
            561       4196.232        313.350       0.069485       0.148198
            562       4207.498        951.925       0.184502       0.148198
            563       3824.448        957.849       0.200291       0.148198
            564       4192.142        940.143       0.183182       0.148198
            565       4169.795        875.200       0.173479       0.148198
            566       4022.833        949.522       0.190960       0.148198
            567       4077.108        717.944       0.149726       0.148198
            568       3635.505        670.458       0.155705       0.148198
            569       3535.562        995.513       0.219708       0.208621
            570       3727.461        866.252       0.188573       0.208621
            571       3837.207        733.749       0.160524       0.208621
            572       3741.541        923.907       0.198032       0.208621
            573       3833.478        806.654       0.173843       0.208621
            574       3895.736       1136.153       0.225791       0.208621
            575       3704.628        919.213       0.198799       0.208621
            576       3733.247        961.400       0.204786       0.208621
            577       3210.005       1010.001       0.239336       0.208621
            578       3387.336       1003.432       0.228532       0.208621
            579       3742.608        987.846       0.208827       0.208621
            580       3802.420        551.823       0.126732       0.148198
            581       3767.945        592.171       0.135815       0.148198
            582       3739.026        617.800       0.141800       0.148198
            583       3839.552        395.654       0.093420       0.148198
            584       3943.690        492.148       0.110948       0.148198
            585       4196.117        603.583       0.125754       0.148198
            586       3810.481        493.952       0.114754       0.148198
            587       4052.790        418.752       0.093648       0.148198
            588       2772.945        674.231       0.195589       0.148198
            589       3340.540        660.832       0.165151       0.148198
            590       3633.188        600.668       0.141873       0.148198
            591       3687.333        873.606       0.191541       0.208621
            592       3704.585        890.228       0.193746       0.208621
            593       3839.545       1017.974       0.209567       0.208621
            594       3673.060       1010.450       0.215746       0.208621
            595       3683.057        948.625       0.204812       0.208621
            596       3821.343       1019.356       0.210580       0.208621
            597       3489.084        841.869       0.194384       0.208621
            598       3202.000        864.558       0.212602       0.208621
            599       3251.758        842.633       0.205802       0.208621
            600       3281.001        862.899       0.208234       0.208621
            601       3422.648        785.625       0.186686       0.208621
            602       3091.094        722.782       0.189514       0.208621
            603       3658.332        692.550       0.159175       0.208621
            604       3420.153        790.747       0.187786       0.208621
            605       3463.278        822.088       0.191836       0.208621
            606       3687.992        343.350       0.085170       0.148198
            607       3629.061        718.571       0.165279       0.148198
            608       3583.058        622.397       0.147998       0.148198
            609       3680.267        917.662       0.199582       0.148198
            610       3735.026        573.441       0.133096       0.148198
            611       3675.371        590.713       0.138467       0.148198
            612       3773.726        735.795       0.163165       0.148198
            613       3686.318        751.025       0.169251       0.148198
            614       3570.131        345.001       0.088120       0.148198
            615       3640.230        641.714       0.149865       0.148198
            616       3583.352        672.343       0.157987       0.148198
            617       3645.834        693.678       0.159852       0.148198
            618       3736.175        580.490       0.134477       0.148198
            619       3593.382        775.523       0.177510       0.148198
            620       3588.434        656.792       0.154713       0.148198
            621       3599.592        890.083       0.198251       0.148198
            622       3720.754        800.424       0.177039       0.148198
            623       3754.655        606.787       0.139125       0.148198
            624       3706.109        742.910       0.166983       0.148198
            625       3710.978        797.822       0.176948       0.148198
            626       3697.340        708.313       0.160774       0.148198
            627       3453.434       1353.400       0.281557       0.208621
            628       3418.031       1088.300       0.241505       0.208621
            629       3654.500       1340.888       0.268425       0.208621
            630       3733.733       1134.306       0.233011       0.208621
            631       3446.698       1343.670       0.280494       0.208621
            632       3230.887        592.425       0.154951       0.208621
            633       3097.791        623.091       0.167458       0.208621
            634       3375.985        735.595       0.178908       0.208621
            635       3305.000        958.978       0.224902       0.208621
            636       2901.848        778.249       0.211475       0.208621
            637       3505.722        821.795       0.189900       0.208621
            638       3191.025        847.103       0.209776       0.208621
            639       3313.875        761.362       0.186827       0.208621
            640       3505.361        756.991       0.177599       0.208621
            641       3700.752        653.055       0.149996       0.148198
            642       3711.631        791.407       0.175750       0.148198
            643       3321.788        807.720       0.195597       0.148198
            644       3481.722        653.111       0.157953       0.148198
            645       3616.564        823.388       0.185450       0.148198
            646       3643.550        749.715       0.170651       0.148198
            647       3743.667        837.365       0.182790       0.148198
            648       4007.662        806.812       0.167581       0.148198
            649       3770.801        754.925       0.166808       0.148198
            650       3890.517        783.901       0.167700       0.148198
            651       3996.814        805.150       0.167671       0.148198
            652       3437.727        755.334       0.180139       0.148198
            653       3428.724        764.276       0.182274       0.148198
            654       3201.019        772.400       0.194392       0.148198
            655       3674.497        534.717       0.127035       0.148198
            656       3598.511        314.451       0.080361       0.148198
            657       3563.188        602.425       0.144619       0.148198
            658       3883.988        568.078       0.127599       0.148198
            659       3585.608        348.765       0.088646       0.148198
            660       3456.437        464.787       0.118531       0.148198
            661       3331.975        750.670       0.183869       0.148198
            662       3317.805        954.820       0.223474       0.148198
            663       3769.988        806.000       0.176137       0.148198
            664       3494.459       1033.461       0.228242       0.148198
            665       3236.221        590.634       0.154339       0.148198
            666       3049.297        492.548       0.139065       0.148198
            667       3151.490        481.996       0.132654       0.148198
            668       3323.574        575.599       0.147621       0.148198
            669       3422.235        534.604       0.135109       0.148198
            670       3174.591        622.406       0.163921       0.148198
            671       3087.965        689.530       0.182536       0.148198
            672       3469.871        631.349       0.153942       0.148198
            673       3564.120        463.275       0.115031       0.148198
            674       3276.302        618.182       0.158733       0.148198
            675       3607.560        622.493       0.147160       0.148198
            676       3630.640        216.701       0.056325       0.148198
            677       3544.167        762.083       0.176971       0.148198
            678       3384.863        873.489       0.205124       0.148198
            679       3630.453        824.416       0.185059       0.148198
            680       3595.016        492.841       0.120562       0.148198
            681       3551.463       1191.525       0.251218       0.208621
            682       3354.310       1012.400       0.231845       0.208621
            683       3193.355       1025.500       0.243075       0.208621
            684       3223.826       1030.700       0.242260       0.208621
            685       3248.040        901.579       0.217268       0.208621
            686       3262.519        732.725       0.183399       0.208621
            687       3572.554        735.223       0.170673       0.208621
            688       3059.257        903.067       0.227913       0.208621
            689       3434.139       1041.010       0.232620       0.208621
            690       3370.985        845.726       0.200565       0.208621
            691       3213.913        676.438       0.173876       0.208621
            692       3317.507        821.289       0.198437       0.208621
            693       3438.780        775.417       0.184001       0.208621
            694       3455.595        728.043       0.174022       0.208621
            695       3192.467        875.432       0.215205       0.208621
            696       3213.812        646.195       0.167408       0.208621
            697       3214.517        500.062       0.134621       0.208621
            698       3181.337        866.912       0.214145       0.208621
            699       3150.819        965.028       0.234466       0.208621
            700       3369.574        830.638       0.197761       0.208621
