# Supplementary material for: The role of auxiliary domains in modulating CHD4 activity suggests mechanistic commonality between enzyme families
Source: Nat Commun. 2022 Dec 6;13:7524. doi: 10.1038/s41467-022-35002-0 (PMC9726900; doi:10.1038/s41467-022-35002-0)
Supplement: Supplementary file 6 — source data [file 41467_2022_35002_MOESM6_ESM.zip › smFRET_Source_data/figure_7A/A/CHD4(1-1230) 10uM ATP 200ms/4_PATH (3).dat]

              1       1226.295       4392.997       0.781771       0.805176
              2       1176.759       4864.525       0.805214       0.805176
              3       1410.500       3877.285       0.733253       0.805176
              4       1012.477       4264.932       0.808149       0.805176
              5       1642.323       3825.990       0.699665       0.805176
              6       1410.419       3877.489       0.733275       0.805176
              7       1073.947       5615.126       0.839448       0.805176
              8       1121.313       5599.103       0.833148       0.805176
              9        883.233       5722.340       0.866290       0.805176
             10        940.625       4700.648       0.833260       0.805176
             11       1163.541       4865.047       0.806996       0.805176
             12        991.374       5404.888       0.845007       0.805176
             13        987.175       4445.252       0.818281       0.805176
             14       1005.252       4515.157       0.817903       0.805176
             15       1023.995       4457.475       0.813190       0.805176
             16        976.015       4290.040       0.814659       0.805176
             17       1176.557       4462.465       0.791354       0.805176
             18       1129.659       4394.466       0.795504       0.805176
             19        906.828       4700.643       0.838282       0.805176
             20        870.875       4466.533       0.836836       0.805176
             21       1029.397       3977.839       0.794418       0.805176
             22       1495.624       3475.773       0.699154       0.805176
             23        910.486       4506.498       0.831920       0.805176
             24        987.167       4218.285       0.810359       0.805176
             25        962.893       4289.547       0.816677       0.805176
             26        667.563       4835.934       0.878702       0.805176
             27        751.238       5179.041       0.873322       0.805176
             28       2442.649       1672.887       0.406481       0.430404
             29       2351.124       1649.499       0.412310       0.430404
             30       2250.257       1705.866       0.431196       0.430404
             31       2362.875       1701.819       0.418683       0.430404
             32       2480.404       1588.768       0.390440       0.430404
             33       2177.502       1614.263       0.425729       0.430404
             34       2266.887       1860.272       0.450739       0.430404
             35       2361.845       1720.198       0.421406       0.430404
             36       2430.500       1827.285       0.429163       0.430404
             37       2711.421       1825.185       0.402324       0.430404
             38       2238.978       1815.436       0.447768       0.430404
             39       2430.421       1827.285       0.429171       0.430404
             40       2709.210       1825.185       0.402520       0.430404
             41       2676.106       1376.710       0.339692       0.349795
             42       2550.813       1508.028       0.371542       0.349795
             43       2652.667       1456.402       0.354436       0.349795
             44       2460.901       1285.615       0.343150       0.349795
             45       2546.500       1324.852       0.342219       0.349795
             46       2516.406       1455.518       0.366452       0.349795
             47       2681.998       1092.635       0.289468       0.349795
             48       2429.069       1338.628       0.355291       0.349795
             49       2047.044       1279.392       0.384613       0.349795
             50       2870.915       1229.062       0.299773       0.349795
             51       2205.000       1039.835       0.320459       0.349795
             52       2325.891       1311.694       0.360595       0.349795
             53       2331.457       1299.699       0.357930       0.349795
             54       2205.000       1039.835       0.320459       0.349795
             55       2384.696       1245.083       0.343019       0.349795
             56       2492.706       1293.778       0.341683       0.349795
             57       2421.124        947.738       0.281323       0.349795
             58       2402.646       1449.054       0.376212       0.349795
             59       2716.500       1208.685       0.307931       0.349795
             60       2767.962       1455.535       0.344628       0.349795
             61       2443.667       1371.802       0.359537       0.349795
             62       2569.836       1080.467       0.295994       0.349795
             63       2704.876       1652.354       0.379221       0.349795
             64       2511.000       1503.235       0.374476       0.349795
             65       2658.434       1624.148       0.379245       0.349795
             66       2444.509       1555.390       0.388857       0.349795
             67       2614.625       1469.498       0.359807       0.349795
             68       2649.587       1499.518       0.361408       0.349795
             69       2544.860       1542.293       0.377351       0.349795
             70       2345.720       1428.233       0.378445       0.349795
             71       2752.560       1766.598       0.390913       0.349795
             72       2298.325       1270.428       0.355986       0.349795
             73       2477.664       1094.864       0.306468       0.349795
             74       2608.772       1688.215       0.392883       0.349795
             75       2603.492       1654.110       0.388507       0.349795
             76       2367.220       1354.217       0.363896       0.349795
             77       2183.404       1315.829       0.376034       0.349795
             78       2283.847       1372.835       0.375432       0.349795
             79       2295.237       1274.780       0.357079       0.349795
             80       2366.804       1237.403       0.343322       0.349795
             81       2399.810       1066.222       0.307620       0.349795
             82       2271.611       1263.992       0.357504       0.349795
             83       2312.000       1635.135       0.414259       0.430404
             84       2237.751       1721.810       0.434849       0.430404
             85       2464.833       1537.519       0.384154       0.430404
             86       2308.250       1592.510       0.408256       0.430404
             87       2122.323       1610.958       0.431513       0.430404
             88       2615.966       1518.950       0.367347       0.430404
             89       2527.785       1890.885       0.427931       0.430404
             90       2365.717       1601.283       0.403651       0.430404
             91       2248.500        970.485       0.301488       0.349795
             92       2542.749       1277.499       0.334402       0.349795
             93       2491.911       1433.660       0.365211       0.349795
             94       2531.111       1257.388       0.331896       0.349795
             95       2496.033       1511.949       0.377234       0.349795
             96       2494.293       1361.803       0.353156       0.349795
             97       2430.866       1306.248       0.349534       0.349795
             98       2412.939       1278.401       0.346324       0.349795
             99       2816.999       1174.135       0.294186       0.349795
            100       2075.155       1554.831       0.428330       0.430404
            101       2598.089       1588.204       0.379382       0.430404
            102       2025.301       1624.420       0.445081       0.430404
            103       2202.314       1653.036       0.428764       0.430404
            104       2314.614       1580.510       0.405766       0.430404
            105       2030.534       1593.285       0.439670       0.430404
            106       2198.564       1602.735       0.421628       0.430404
            107       2177.330       1574.149       0.419607       0.430404
            108       2158.698       1461.486       0.403705       0.430404
            109       2209.561       1590.580       0.418558       0.430404
            110       2233.402       1569.721       0.412745       0.430404
            111       2652.749       1260.113       0.322044       0.349795
            112       2691.998       1233.932       0.314303       0.349795
            113       2619.113       1398.667       0.348119       0.349795
            114       2382.053       1172.499       0.329859       0.349795
            115       2511.067       1209.301       0.325049       0.349795
            116       2661.538       1004.202       0.273942       0.349795
            117       2895.629       1618.180       0.358495       0.349795
            118       2983.329       1649.669       0.356069       0.349795
            119       3283.841       1425.909       0.302757       0.349795
            120       2925.083       1585.725       0.351539       0.349795
            121       2510.032       1508.832       0.375437       0.349795
            122       2638.018       1597.710       0.377198       0.349795
            123       3277.411       1480.607       0.311181       0.349795
            124       2538.288       1464.789       0.365916       0.349795
            125       2515.267       1606.300       0.389730       0.349795
            126       2582.356       1484.586       0.365037       0.349795
            127       2598.755       1529.670       0.370521       0.349795
            128       2440.250       1561.560       0.390213       0.349795
            129       2781.495       1558.185       0.359055       0.349795
            130       2498.099       1508.967       0.376577       0.349795
            131       2599.253       1317.566       0.336387       0.349795
            132       2888.698       1404.621       0.327164       0.349795
            133       2480.000       1451.960       0.369271       0.349795
            134       2299.702       1254.256       0.352918       0.349795
            135       2605.433       1216.730       0.318335       0.349795
            136       2750.967       1288.624       0.318999       0.349795
            137       2350.500       1036.785       0.306081       0.349795
            138       2536.000       1081.735       0.299009       0.349795
            139       2927.330       1322.830       0.311242       0.349795
            140       2466.733       1325.610       0.349549       0.349795
            141       2541.919       1223.088       0.324857       0.349795
            142       3338.443       1105.485       0.248763       0.349795
            143       3051.000       1193.235       0.281143       0.349795
            144       2480.995       1850.735       0.427251       0.430404
            145       2118.514       1842.276       0.465128       0.430404
            146       2424.614       2031.524       0.455893       0.430404
            147       2435.901       1896.555       0.437755       0.430404
            148       2292.178       1882.118       0.450883       0.430404
            149       2206.908       1865.185       0.458041       0.430404
            150       2412.085       2034.540       0.457547       0.430404
            151       2225.994       1270.606       0.363383       0.349795
            152       2405.232       1260.463       0.343854       0.349795
            153       2279.275       1573.253       0.408369       0.349795
            154       2924.326       1433.095       0.328886       0.349795
            155       2742.333       1632.102       0.373100       0.349795
            156       2432.072       1499.068       0.381332       0.349795
            157       2436.500       1076.435       0.306420       0.349795
            158       2043.385        981.286       0.324427       0.349795
            159       2647.494        901.606       0.254038       0.349795
            160       2177.389       1160.014       0.347580       0.349795
            161       2348.607       1121.733       0.323234       0.349795
            162       2595.870       1437.848       0.356457       0.349795
            163       2439.104       1303.991       0.348373       0.349795
            164       2654.041       1392.329       0.344093       0.349795
            165       1963.500       1684.985       0.461831       0.349795
            166       2387.537       1285.876       0.350049       0.349795
            167       2605.398       1642.723       0.386694       0.349795
            168       2521.570       1390.321       0.355409       0.349795
            169       2462.737       1345.427       0.353301       0.349795
            170       2542.122       1401.885       0.355447       0.349795
            171       1941.882       1869.802       0.490545       0.430404
            172       2561.504       1760.343       0.407313       0.430404
            173       2125.055       1693.844       0.443542       0.430404
            174       2410.237       1475.216       0.379677       0.430404
            175       2007.572       2157.289       0.517974       0.430404
            176       1842.829       1950.609       0.514206       0.430404
            177       1926.747       2251.807       0.538896       0.430404
            178       1941.333       1870.369       0.490691       0.430404
            179       1771.371       1289.678       0.421319       0.430404
            180       1791.835       1402.690       0.439092       0.430404
            181       2233.159       1460.168       0.395353       0.430404
            182       2360.743       1477.719       0.384977       0.430404
            183       1996.209       1308.151       0.395886       0.430404
            184       2070.780       1680.510       0.447982       0.430404
            185       2505.298       1779.592       0.415318       0.430404
            186       2271.510       1409.416       0.382897       0.349795
            187       1844.274       1101.908       0.374012       0.349795
            188       1872.689       1149.826       0.380420       0.349795
            189       2179.020       1333.039       0.379561       0.349795
            190       2082.849       1075.396       0.340504       0.349795
            191       1918.970       1107.450       0.365927       0.349795
            192       2548.353       1577.552       0.382353       0.349795
            193       2582.118       1670.048       0.392752       0.349795
            194       2538.000       1449.660       0.363537       0.349795
            195       2524.867       1548.313       0.380124       0.349795
            196       2548.296       1802.442       0.414284       0.349795
            197       2614.894       1682.111       0.391461       0.349795
            198       2455.389       1924.197       0.439356       0.349795
            199       2578.334       1719.669       0.400109       0.349795
            200       2686.934        922.389       0.255557       0.349795
            201       2894.565        983.873       0.253678       0.349795
            202       3048.500       1034.735       0.253411       0.349795
            203       2487.071       1034.635       0.293788       0.349795
            204       2939.358        948.144       0.243895       0.349795
            205       2781.766       1299.246       0.318364       0.349795
            206       2364.467       1265.085       0.348551       0.349795
            207       1762.364       1462.231       0.453462       0.349795
            208       3154.866       1338.636       0.297905       0.349795
            209       2317.758       1183.188       0.337962       0.349795
            210       2447.861       1399.930       0.363827       0.349795
            211       2251.002       1404.521       0.384219       0.349795
            212       2287.486       1238.203       0.351195       0.349795
            213       2197.827       1199.710       0.353112       0.349795
            214       2242.749       1184.373       0.345588       0.349795
            215       2265.333       1268.469       0.358953       0.349795
            216       2139.750       1248.610       0.368500       0.349795
            217       2225.606       1193.888       0.349142       0.349795
            218       2346.310       1095.068       0.318206       0.349795
            219       2154.657       1066.463       0.331085       0.349795
            220       1881.342       1640.218       0.465765       0.430404
            221       2067.600       1495.229       0.419675       0.430404
            222       2177.576       1429.540       0.396311       0.430404
            223       1716.301       1906.145       0.526204       0.430404
            224       2313.610       1637.104       0.414382       0.430404
            225       2055.994       1822.735       0.469931       0.430404
            226       1725.931       1891.165       0.522841       0.430404
            227       2054.096       1616.143       0.440337       0.430404
            228       2448.413       1696.669       0.409321       0.430404
            229       2095.410       1498.686       0.416986       0.430404
            230       2260.534       1536.921       0.404724       0.430404
            231       2454.187       1894.641       0.435667       0.430404
            232       2259.085       1565.410       0.409312       0.430404
            233       2300.619       1318.602       0.364333       0.349795
            234       2347.846       1369.037       0.368329       0.349795
            235       2428.177       1408.579       0.367128       0.349795
            236       2295.829       1655.028       0.418904       0.349795
            237       2313.500       1188.487       0.339375       0.349795
            238       2294.278       1383.887       0.376244       0.349795
            239       2101.772       1471.151       0.411750       0.349795
            240       2300.521       1319.001       0.364413       0.349795
            241       2365.818       1349.139       0.363164       0.349795
            242       1737.488       1414.617       0.448785       0.430404
            243       2267.627       1535.498       0.403746       0.430404
            244       1830.166       1540.152       0.456975       0.430404
            245       2072.268       1455.600       0.412600       0.430404
            246       2056.750       1473.160       0.417336       0.430404
            247       1651.036       1479.762       0.472647       0.430404
            248       1614.752       1573.912       0.493596       0.430404
            249       1844.048       1382.780       0.428526       0.430404
            250       1901.309       1447.301       0.432209       0.430404
            251       1830.167       1540.152       0.456975       0.430404
            252       1950.423       1491.364       0.433311       0.430404
            253       1930.882       1113.776       0.365813       0.349795
            254       1953.507       1303.458       0.400206       0.349795
            255       2261.574       1264.309       0.358579       0.349795
            256       1959.278       1001.136       0.338174       0.349795
            257       2288.898       1205.376       0.344957       0.349795
            258       1798.701        902.436       0.334095       0.349795
            259       2154.226       1063.902       0.330597       0.349795
            260       1517.501       1097.085       0.419602       0.349795
