# Supplementary material for: The role of auxiliary domains in modulating CHD4 activity suggests mechanistic commonality between enzyme families
Source: Nat Commun. 2022 Dec 6;13:7524. doi: 10.1038/s41467-022-35002-0 (PMC9726900; doi:10.1038/s41467-022-35002-0)
Supplement: Supplementary file 6 — source data [file 41467_2022_35002_MOESM6_ESM.zip › smFRET_Source_data/figure_7A/A/CHD4(1-1230) 10uM ATP 200ms/11_PATH (2).dat]

              1        461.000       1246.233       0.729972       0.736566
              2        314.333       1592.900       0.835189       0.819694
              3        337.667       1461.567       0.812327       0.819694
              4        435.667       1620.433       0.788110       0.819694
              5        503.333       1882.667       0.789047       0.819694
              6        472.333       2062.433       0.813658       0.819694
              7        364.667       2058.867       0.849531       0.819694
              8        265.333       1935.467       0.879438       0.819694
              9        274.667       1870.200       0.871942       0.819694
             10        370.000       1950.000       0.840517       0.819694
             11        422.333       2238.767       0.841294       0.819694
             12        368.333       2220.833       0.857741       0.819694
             13        249.000       1994.767       0.889026       0.819694
             14        298.000       1773.200       0.856122       0.819694
             15        472.000       1784.133       0.790793       0.819694
             16        686.667       2152.000       0.758102       0.736566
             17        755.000       2203.167       0.744774       0.736566
             18        730.000       2103.333       0.742353       0.736566
             19        577.333       1829.600       0.760137       0.736566
             20        430.000       1560.667       0.783992       0.736566
             21        414.667       1582.200       0.792341       0.736566
             22        562.667       1675.400       0.748593       0.736566
             23        635.667       1861.100       0.745404       0.736566
             24        654.000       1659.267       0.717283       0.736566
             25        633.333       1194.000       0.653411       0.736566
             26        664.667        863.867       0.565161       0.736566
             27        660.667        934.267       0.585772       0.736566
             28        580.667       1193.267       0.672667       0.736566
             29        660.333       1525.633       0.697922       0.736566
             30        667.000       1700.633       0.718284       0.736566
             31        619.000       1742.100       0.737834       0.736566
             32        524.333       1560.567       0.748509       0.736566
             33        411.000       1301.233       0.759963       0.736566
             34        324.667       1472.867       0.819382       0.819694
             35        211.333       1542.867       0.879527       0.819694
             36        301.000       1654.567       0.846080       0.819694
             37        388.667       1516.800       0.796025       0.819694
             38        441.667       1762.833       0.799652       0.819694
             39        496.333       1761.033       0.780127       0.819694
             40        587.667       1684.233       0.741333       0.736566
             41        634.667       1562.200       0.711104       0.736566
             42        542.333       1654.100       0.753085       0.736566
             43        547.000       1782.300       0.765166       0.736566
             44        721.333       1747.533       0.707828       0.736566
             45        755.333       1638.133       0.684419       0.736566
             46        668.333       1467.500       0.687085       0.736566
             47        482.000       1242.467       0.720493       0.736566
             48        532.000       1133.800       0.680634       0.736566
             49        552.333       1216.767       0.687789       0.736566
             50        532.000       1370.133       0.720314       0.736566
             51        369.333       1596.067       0.812082       0.819694
             52        347.667       1578.233       0.819478       0.819694
             53        325.000       1702.500       0.839704       0.819694
             54        399.333       1743.067       0.813605       0.819694
             55        387.667       1757.567       0.819289       0.819694
             56        386.000       1759.733       0.820108       0.819694
             57        369.333       1696.733       0.821238       0.819694
             58        494.000       1665.933       0.771289       0.736566
             59        643.333       1689.333       0.724207       0.736566
             60        759.333       1682.733       0.689061       0.736566
             61        798.667       1644.133       0.673053       0.736566
             62        702.667       1594.400       0.694103       0.736566
             63        614.333       1546.567       0.715705       0.736566
             64        473.000       1611.367       0.773073       0.736566
             65        441.667       1482.833       0.770503       0.736566
             66        432.000       1397.467       0.763866       0.736566
             67        381.000       1373.567       0.782852       0.819694
             68        304.667       1197.533       0.797186       0.819694
             69        299.000       1207.767       0.801562       0.819694
             70        304.000       1339.933       0.815078       0.819694
             71        351.667       1677.500       0.826694       0.819694
             72        282.000       1723.467       0.859384       0.819694
             73        258.000       1456.533       0.849522       0.819694
             74        211.667       1231.833       0.853366       0.819694
             75        189.333       1485.067       0.886925       0.885656
             76        160.667       1622.600       0.909903       0.885656
             77        208.333       1732.167       0.892639       0.885656
             78        356.000       1574.400       0.815582       0.819694
             79        505.667       1670.767       0.767663       0.819694
             80        506.333       1737.700       0.774365       0.819694
             81        292.333       1715.433       0.854399       0.819694
             82        215.667       1751.767       0.890382       0.819694
             83        306.333       1819.700       0.855913       0.819694
             84        467.667       2069.900       0.815703       0.819694
             85        573.333       2085.333       0.784353       0.819694
             86        520.000       1853.000       0.780868       0.819694
             87        553.333       1522.000       0.733376       0.736566
             88        499.333       1543.400       0.755556       0.736566
             89        522.333       1618.433       0.756006       0.736566
             90        541.000       1773.233       0.766229       0.736566
             91        410.000       1598.000       0.795817       0.819694
             92        280.333       1644.300       0.854345       0.819694
             93        248.333       1718.833       0.873761       0.819694
             94        331.333       1994.867       0.857565       0.819694
             95        382.667       2306.400       0.857695       0.819694
             96        453.000       2235.700       0.831517       0.819694
             97        449.000       1989.100       0.815840       0.819694
             98        422.333       1920.767       0.819754       0.819694
             99        400.000       2065.667       0.837772       0.819694
            100        505.333       2281.467       0.818669       0.819694
            101        563.667       2171.300       0.793904       0.819694
            102        633.333       2100.333       0.768321       0.819694
            103        569.000       2190.100       0.793773       0.819694
            104        579.667       2149.700       0.787619       0.819694
            105        410.667       1965.600       0.827180       0.819694
            106        347.000       1541.967       0.816302       0.819694
            107        425.333       1583.467       0.788265       0.819694
            108        568.000       1772.867       0.757355       0.736566
            109        748.000       1949.867       0.722744       0.736566
            110        814.000       2026.267       0.713407       0.736566
            111        667.333       1989.600       0.748833       0.736566
            112        473.667       2157.633       0.819988       0.819694
            113        293.000       1951.367       0.869451       0.819694
            114        292.000       1934.800       0.868870       0.819694
            115        357.000       1760.300       0.831389       0.819694
            116        424.667       1789.200       0.808179       0.819694
            117        470.667       1711.267       0.784289       0.819694
            118        409.333       1650.400       0.801269       0.819694
            119        332.333       1460.433       0.814625       0.819694
            120        395.667       1572.100       0.798926       0.819694
            121        478.000       1669.533       0.777419       0.819694
            122        561.000       1873.567       0.769569       0.819694
            123        473.667       1834.967       0.794828       0.819694
            124        481.333       1942.533       0.801419       0.819694
            125        562.667       1988.400       0.779439       0.819694
            126        760.000       2134.667       0.737448       0.736566
            127        928.333       2105.167       0.693973       0.736566
            128        939.333       1955.733       0.675540       0.736566
            129        721.333       1657.200       0.696732       0.736566
            130        420.333       1390.967       0.767938       0.736566
            131        246.667       1282.000       0.838639       0.819694
            132        288.000       1334.200       0.822463       0.819694
            133        443.000       1602.367       0.783413       0.819694
            134        434.000       2062.267       0.826140       0.819694
            135        350.000       2432.000       0.874191       0.885656
            136        216.000       2508.400       0.920716       0.885656
            137        235.667       2495.100       0.913699       0.885656
            138        324.667       2482.200       0.884331       0.885656
            139        413.000       2702.700       0.867446       0.885656
            140        433.000       2712.033       0.862323       0.885656
            141        364.000       2539.600       0.874638       0.885656
            142        460.000       2302.333       0.833474       0.885656
            143        415.667       2459.767       0.855442       0.885656
            144        463.333       2815.000       0.858668       0.885656
            145        404.667       2982.533       0.880531       0.885656
            146        486.000       2837.733       0.853779       0.819694
            147        491.000       2519.233       0.836890       0.819694
            148        415.667       2266.433       0.845022       0.819694
            149        516.667       2058.000       0.799327       0.819694
            150        499.333       2037.067       0.803133       0.819694
            151        475.333       2309.800       0.829332       0.819694
            152        394.333       2546.233       0.865899       0.819694
            153        438.333       2526.833       0.852172       0.819694
            154        447.667       2425.900       0.844212       0.819694
            155        307.000       2369.633       0.885304       0.885656
            156        188.667       2421.133       0.927708       0.885656
            157        196.333       2221.033       0.918782       0.885656
            158        271.333       2048.200       0.883022       0.885656
            159        505.333       1891.800       0.789193       0.819694
            160        583.000       1625.700       0.736044       0.736566
            161        647.000       1489.300       0.697140       0.736566
            162        520.667       1655.600       0.760752       0.736566
            163        542.667       1956.733       0.782881       0.819694
            164        597.667       2047.233       0.774031       0.819694
            165        564.667       2262.200       0.800250       0.819694
            166        466.000       2502.067       0.842995       0.819694
            167        418.667       2671.133       0.864500       0.819694
            168        522.000       2345.133       0.817937       0.819694
            169        603.000       2036.367       0.771536       0.819694
            170        420.333       1759.633       0.807184       0.819694
            171        258.000       1651.867       0.864912       0.819694
            172        246.000       1694.400       0.873222       0.819694
            173        408.333       1677.167       0.804204       0.819694
            174        435.333       1537.467       0.779332       0.819694
            175        315.000       1347.167       0.810488       0.819694
            176        363.000       1470.700       0.802040       0.819694
            177        438.000       1487.200       0.772491       0.819694
            178        499.333       1797.733       0.782621       0.819694
            179        449.333       1968.400       0.814151       0.819694
            180        445.333       2431.133       0.845180       0.819694
            181        431.000       2460.567       0.850946       0.819694
            182        363.333       2450.333       0.870868       0.819694
            183        351.000       2259.900       0.865564       0.819694
            184        377.000       1987.300       0.840545       0.819694
            185        334.667       1643.533       0.830823       0.819694
            186        327.000       1398.967       0.810541       0.819694
            187        374.000       1546.267       0.805235       0.819694
            188        509.667       1695.033       0.768827       0.736566
            189        582.000       1828.467       0.758553       0.736566
            190        690.000       1740.000       0.716049       0.736566
            191        812.667       1727.400       0.680061       0.736566
            192        794.000       1688.267       0.680131       0.736566
            193        686.333       1985.367       0.743110       0.736566
            194        520.333       2080.967       0.799972       0.819694
            195        502.000       2055.133       0.803686       0.819694
            196        523.333       1983.667       0.791251       0.819694
            197        497.333       2048.933       0.804681       0.819694
            198        426.333       2329.367       0.845290       0.819694
            199        370.333       2154.633       0.853331       0.819694
            200        461.333       2001.533       0.812684       0.819694
            201        474.333       1979.567       0.806702       0.819694
            202        468.667       2314.133       0.831584       0.819694
            203        365.000       2439.833       0.869867       0.819694
            204        382.667       2308.400       0.857801       0.819694
            205        582.667       2397.733       0.804501       0.819694
            206        615.667       2445.433       0.798874       0.819694
            207        629.000       2366.433       0.790014       0.819694
            208        444.667       1908.200       0.811011       0.819694
            209        437.333       2015.267       0.821686       0.819694
            210        425.000       2020.167       0.826188       0.819694
            211        334.333       1922.233       0.851840       0.819694
            212        252.000       1773.800       0.875605       0.819694
            213        331.333       1855.533       0.848489       0.819694
            214        422.000       2119.133       0.833932       0.819694
            215        483.667       2291.967       0.825745       0.819694
            216        445.333       2164.467       0.829361       0.819694
            217        495.667       1972.767       0.799198       0.819694
            218        628.333       1763.500       0.737301       0.736566
            219        695.667       1792.100       0.720365       0.736566
            220        548.333       2111.833       0.793873       0.819694
            221        424.667       2319.867       0.845268       0.819694
            222        250.000       2531.333       0.910115       0.885656
            223        269.000       2398.433       0.899154       0.885656
            224        285.333       2183.467       0.884424       0.885656
            225        402.333       2026.433       0.834347       0.819694
            226        599.667       1966.033       0.766276       0.819694
            227        671.333       2240.533       0.769449       0.819694
            228        575.000       2399.500       0.806690       0.819694
            229        554.333       2552.233       0.821561       0.819694
            230        642.333       2265.767       0.779123       0.819694
            231        669.333       2154.733       0.762990       0.819694
            232        477.000       2105.633       0.815305       0.819694
            233        354.667       2368.200       0.869745       0.819694
            234        358.667       2560.133       0.877118       0.819694
            235        492.000       2528.133       0.837093       0.819694
            236        438.667       2444.467       0.847851       0.819694
            237        486.333       2443.367       0.833999       0.819694
            238        355.000       2172.833       0.859564       0.819694
            239        340.667       1892.267       0.847435       0.819694
            240        393.667       1731.633       0.814771       0.819694
            241        573.667       1875.967       0.765815       0.819694
            242        694.333       2016.233       0.743842       0.819694
            243        582.667       1985.733       0.773140       0.819694
            244        521.333       2056.867       0.797792       0.819694
            245        414.667       2162.867       0.839123       0.819694
            246        485.333       1965.467       0.801969       0.819694
            247        408.000       1751.200       0.811041       0.819694
            248        331.333       1678.867       0.835174       0.819694
            249        247.667       1798.233       0.878945       0.885656
            250        249.000       1996.100       0.889092       0.885656
            251        326.333       2043.700       0.862309       0.885656
            252        308.333       2440.833       0.887845       0.885656
            253        289.000       2511.433       0.896802       0.885656
            254        247.333       2537.600       0.911189       0.885656
            255        380.667       2160.600       0.850206       0.819694
            256        528.333       2095.500       0.798641       0.819694
            257        606.667       2112.667       0.776906       0.819694
            258        474.667       2140.867       0.818520       0.819694
            259        359.667       2194.367       0.859177       0.885656
            260        329.333       2294.067       0.874463       0.885656
            261        337.000       2344.300       0.874315       0.885656
            262        243.333       2197.000       0.900287       0.885656
            263        228.333       1935.500       0.894477       0.885656
            264        312.333       1815.433       0.853211       0.885656
            265        550.000       1761.000       0.762008       0.736566
            266        607.000       1704.633       0.737415       0.736566
            267        552.667       1612.400       0.744735       0.736566
            268        470.000       1591.667       0.772029       0.736566
            269        453.000       1533.033       0.771907       0.736566
            270        486.667       1811.000       0.788191       0.819694
            271        370.000       2168.000       0.854216       0.819694
            272        328.333       2143.500       0.867170       0.819694
            273        411.000       1728.233       0.807875       0.819694
            274        455.000       1314.833       0.742914       0.819694
            275        416.667       1334.333       0.762041       0.819694
            276        306.000       1710.400       0.848244       0.819694
            277        334.000       1993.267       0.856484       0.819694
            278        482.667       2200.733       0.820129       0.819694
            279        576.667       2205.333       0.792715       0.819694
            280        607.000       2038.967       0.770594       0.819694
            281        515.667       1733.100       0.770689       0.819694
            282        399.667       1563.367       0.796404       0.819694
            283        387.000       1714.300       0.815828       0.819694
            284        488.000       1984.200       0.802605       0.819694
            285        488.000       2183.867       0.817356       0.819694
            286        481.333       2447.533       0.835659       0.819694
            287        381.000       2636.233       0.873725       0.819694
            288        498.667       2615.133       0.839853       0.819694
            289        479.000       2272.767       0.825930       0.819694
            290        337.333       2081.600       0.860545       0.819694
            291        261.333       1930.867       0.880789       0.819694
            292        380.667       1723.267       0.819069       0.819694
            293        628.000       1493.533       0.703988       0.736566
            294        553.333       1300.333       0.701493       0.736566
            295        410.000       1646.667       0.800648       0.819694
            296        365.333       1665.467       0.820104       0.819694
            297        484.333       1700.567       0.778327       0.819694
            298        499.000       1499.767       0.750346       0.819694
            299        314.000       1664.267       0.841275       0.819694
            300        240.333       1756.633       0.879651       0.819694
            301        354.667       1501.533       0.808929       0.819694
            302        547.000       1342.967       0.710577       0.736566
            303        619.667       1555.700       0.715144       0.736566
            304        701.667       1727.500       0.711149       0.736566
            305        710.333       1755.633       0.711945       0.736566
            306        573.333       1743.333       0.752518       0.736566
            307        329.333       1809.733       0.846039       0.819694
            308        312.000       1917.467       0.860056       0.885656
            309        298.333       1915.833       0.865262       0.885656
            310        317.000       2343.967       0.880870       0.885656
            311        245.667       2633.100       0.914663       0.885656
            312        380.000       2821.000       0.881287       0.885656
            313        447.667       2675.567       0.856666       0.885656
            314        486.000       2336.400       0.827806       0.819694
            315        484.667       2045.200       0.808422       0.819694
            316        494.333       1900.233       0.793560       0.819694
            317        486.667       1927.333       0.798398       0.819694
            318        393.667       1971.633       0.833566       0.819694
            319        423.667       1821.967       0.811338       0.819694
            320        495.000       2013.833       0.802697       0.819694
            321        614.333       2282.567       0.787934       0.819694
            322        650.333       2762.967       0.809471       0.819694
            323        644.333       2731.567       0.809137       0.819694
            324        571.333       2437.200       0.810096       0.819694
            325        397.667       2017.233       0.835328       0.819694
            326        184.333       1800.233       0.907117       0.885656
            327         53.667       1734.967       0.969996       0.885656
            328        103.667       1703.633       0.942640       0.885656
            329        113.000       2095.367       0.948831       0.885656
            330        135.667       2252.100       0.943183       0.885656
            331        231.000       2248.233       0.906826       0.885656
            332        401.000       1955.900       0.829861       0.819694
            333        465.333       1809.467       0.795440       0.819694
            334        317.333       1746.600       0.846248       0.819694
            335        216.333       1708.367       0.887602       0.819694
            336        288.333       1802.167       0.862074       0.819694
            337        463.333       1888.333       0.802977       0.819694
            338        390.333       1822.300       0.823589       0.819694
            339        255.000       1682.167       0.868364       0.885656
            340        119.667       1695.033       0.934057       0.885656
            341        186.667       1673.000       0.899624       0.885656
            342        233.667       1879.633       0.889430       0.885656
            343        234.000       1953.267       0.893017       0.885656
            344        294.333       2173.233       0.880719       0.885656
            345        403.333       2124.667       0.840454       0.819694
            346        435.000       2088.833       0.827643       0.819694
            347        398.667       2054.800       0.837509       0.819694
            348        395.333       1995.800       0.834667       0.819694
            349        348.667       1808.133       0.838341       0.819694
            350        352.667       1659.067       0.824695       0.819694
            351        323.667       1627.967       0.834156       0.819694
            352        340.667       1680.933       0.831487       0.819694
            353        264.333       1704.900       0.865768       0.885656
            354        208.000       1606.867       0.885391       0.885656
            355        188.000       1589.533       0.894235       0.885656
            356        275.333       1711.467       0.861419       0.885656
            357        443.000       1936.700       0.813842       0.885656
            358        419.333       1974.067       0.824796       0.885656
            359        325.333       1850.800       0.850499       0.885656
            360        154.333       1945.900       0.926516       0.885656
            361        341.333       2006.200       0.854599       0.885656
            362        605.667       1957.100       0.763667       0.736566
            363        620.667       1700.600       0.732617       0.736566
            364        487.667       1650.233       0.771895       0.736566
            365        306.000       1920.067       0.862538       0.819694
            366        395.333       2155.467       0.845016       0.819694
            367        430.333       2291.300       0.841884       0.819694
            368        418.333       2035.833       0.829542       0.819694
            369        329.333       1889.067       0.851545       0.819694
            370        408.667       1665.133       0.802938       0.819694
            371        464.000       1768.600       0.792171       0.819694
            372        476.000       2113.400       0.816174       0.819694
            373        369.333       2284.400       0.860825       0.819694
            374        363.000       2292.367       0.863296       0.819694
            375        356.000       2056.067       0.852409       0.819694
            376        321.667       2110.833       0.867763       0.819694
            377        440.000       2162.333       0.830921       0.819694
            378        567.333       2012.267       0.780069       0.819694
            379        659.333       2028.733       0.754718       0.819694
            380        516.667       2012.667       0.795730       0.819694
            381        382.333       1881.767       0.831132       0.819694
            382        318.333       1810.500       0.850466       0.819694
            383        384.000       1635.267       0.809832       0.819694
            384        489.000       1543.433       0.759402       0.819694
            385        398.000       1434.200       0.782775       0.819694
            386        202.667       1545.733       0.884084       0.885656
            387        157.333       1753.267       0.917652       0.885656
            388        243.000       1851.700       0.883993       0.885656
            389        318.333       1670.500       0.839940       0.819694
            390        276.000       1376.400       0.832970       0.819694
            391        328.000       1636.867       0.833068       0.819694
            392        452.667       2098.400       0.822558       0.819694
            393        524.667       2530.867       0.828290       0.819694
            394        512.000       2294.800       0.817586       0.819694
            395        404.667       2205.533       0.844967       0.819694
            396        325.667       2085.433       0.864930       0.819694
            397        397.000       2112.300       0.841789       0.819694
            398        511.333       1721.200       0.770963       0.819694
            399        438.000       1516.867       0.775944       0.819694
            400        374.667       1133.533       0.751580       0.819694
            401        273.667       1136.967       0.805997       0.819694
            402        281.333       1358.867       0.828476       0.819694
            403        140.000       1576.667       0.918447       0.885656
            404         36.000       1615.067       0.978196       0.885656
            405         89.000       1453.433       0.942299       0.885656
            406        234.333       1536.567       0.867676       0.885656
            407        319.333       1901.733       0.856225       0.885656
            408        265.000       2097.500       0.887831       0.885656
            409        244.333       2214.233       0.900620       0.885656
            410        392.333       2167.433       0.846731       0.819694
            411        526.333       2355.700       0.817374       0.819694
            412        539.333       2217.067       0.804334       0.819694
            413        422.667       2120.400       0.833796       0.819694
            414        456.000       2017.733       0.815663       0.819694
            415        510.333       2122.300       0.806151       0.819694
            416        565.000       2302.167       0.802941       0.819694
            417        545.333       2230.467       0.803540       0.819694
            418        567.333       2172.933       0.792964       0.819694
            419        601.333       2064.867       0.774461       0.819694
            420        581.333       2298.533       0.798139       0.819694
            421        535.667       2323.767       0.812667       0.819694
            422        414.000       2218.933       0.842761       0.819694
            423        283.333       2043.333       0.878223       0.885656
            424        192.667       2101.400       0.916015       0.885656
            425        160.000       2101.000       0.929235       0.885656
            426        152.667       2166.733       0.934178       0.885656
            427        144.667       2272.867       0.940159       0.885656
            428        239.333       2313.733       0.906257       0.885656
            429        354.333       2438.567       0.873131       0.885656
            430        441.333       2330.533       0.840781       0.885656
            431        358.333       2409.833       0.870552       0.885656
            432        340.000       2277.000       0.870080       0.885656
            433        293.000       2046.367       0.874752       0.885656
            434        463.333       1657.000       0.781481       0.736566
            435        548.000       1285.200       0.701069       0.736566
            436        595.333       1440.467       0.707568       0.736566
            437        507.667       1643.567       0.764011       0.736566
            438        385.333       1673.800       0.812866       0.819694
            439        443.000       1771.033       0.799913       0.819694
            440        489.667       1836.367       0.789484       0.819694
            441        469.667       2056.033       0.814045       0.819694
            442        290.333       2107.300       0.878908       0.885656
            443        171.000       2160.233       0.926648       0.885656
            444        291.000       2208.900       0.883595       0.885656
            445        441.667       2108.167       0.826786       0.819694
            446        534.000       1984.267       0.787949       0.819694
            447        568.000       1837.533       0.763878       0.736566
            448        667.333       1849.933       0.734898       0.736566
            449        702.000       2232.133       0.760747       0.736566
            450        603.667       2786.300       0.821925       0.819694
            451        446.000       2879.733       0.865894       0.819694
            452        451.000       2517.567       0.848075       0.819694
            453        457.333       2014.267       0.814965       0.819694
            454        432.667       1796.733       0.805927       0.819694
            455        345.000       1816.833       0.840413       0.819694
            456        328.333       1775.167       0.843911       0.819694
            457        312.000       1678.800       0.843279       0.819694
            458        372.667       1573.067       0.808470       0.819694
            459        400.667       1673.267       0.806808       0.819694
            460        352.667       1615.067       0.820775       0.819694
            461        194.667       1650.533       0.894501       0.819694
            462        296.000       1512.400       0.836319       0.819694
            463        436.333       1754.367       0.800825       0.819694
            464        459.667       1896.367       0.804898       0.819694
            465        334.667       2018.200       0.857762       0.885656
            466        275.333       2003.800       0.879194       0.885656
            467        300.000       1949.667       0.866647       0.885656
            468        247.333       1874.267       0.883421       0.885656
            469        234.333       1921.900       0.891323       0.885656
            470        284.667       1958.200       0.873079       0.885656
            471        509.333       1968.733       0.794463       0.819694
            472        670.333       1897.633       0.738963       0.736566
            473        707.000       1729.967       0.709885       0.736566
            474        507.333       1745.933       0.774845       0.736566
            475        372.333       1782.767       0.827232       0.819694
            476        353.333       2117.667       0.857008       0.819694
            477        379.333       2399.733       0.863503       0.819694
            478        472.667       2272.400       0.827812       0.819694
            479        566.667       2083.333       0.786164       0.819694
            480        701.667       1829.833       0.722826       0.736566
            481        680.000       1839.667       0.730123       0.736566
            482        633.000       1907.033       0.750791       0.736566
            483        583.000       2105.700       0.783167       0.736566
            484        680.000       1984.000       0.744745       0.736566
            485        721.667       1813.167       0.715300       0.736566
            486        623.667       1638.967       0.724362       0.736566
            487        392.333       1914.433       0.829921       0.819694
            488        308.333       2239.500       0.878982       0.885656
            489        285.333       2216.467       0.885949       0.885656
            490        336.000       2141.733       0.864392       0.885656
            491        343.333       2037.333       0.855783       0.885656
            492        338.333       2049.500       0.858309       0.885656
            493        306.667       2147.000       0.875017       0.885656
            494        205.000       2207.167       0.915014       0.885656
            495        277.000       2388.967       0.896098       0.885656
            496        382.667       2247.400       0.854503       0.885656
            497        573.667       1930.633       0.770927       0.736566
            498        599.000       1488.767       0.713091       0.736566
            499        509.000       1466.100       0.742292       0.736566
            500        423.000       1843.700       0.813385       0.819694
            501        376.667       2211.333       0.854456       0.819694
            502        385.333       2254.800       0.854048       0.819694
            503        475.333       1959.133       0.804748       0.819694
            504        639.667       1804.367       0.738274       0.736566
            505        695.000       1854.833       0.727433       0.736566
            506        595.333       2038.133       0.773935       0.736566
            507        386.667       2092.000       0.844002       0.819694
            508        453.000       1946.367       0.811200       0.819694
            509        523.333       1676.333       0.762085       0.736566
            510        549.667       1529.033       0.735572       0.736566
            511        467.000       1442.967       0.755493       0.736566
            512        381.333       1399.200       0.785832       0.819694
            513        345.667       1395.767       0.801505       0.819694
            514        247.000       1510.967       0.859497       0.885656
            515         85.333       1719.133       0.952710       0.885656
            516          0.667       1850.267       0.999640       0.885656
            517        -40.667       2013.400       1.020614       0.885656
            518         20.000       2078.000       0.990467       0.885656
            519         81.000       2161.900       0.963886       0.885656
            520        161.000       2207.900       0.932036       0.885656
            521        174.333       2151.567       0.925047       0.885656
            522        193.667       2097.967       0.915490       0.885656
            523        270.000       2084.333       0.885318       0.885656
            524        364.333       2077.567       0.850799       0.819694
            525        482.333       1923.433       0.799510       0.819694
            526        485.000       1801.500       0.787885       0.819694
            527        462.667       1674.733       0.783538       0.819694
            528        489.667       1963.700       0.800410       0.819694
            529        471.667       1940.833       0.804491       0.819694
            530        489.667       2004.367       0.803665       0.819694
            531        427.667       2133.900       0.833045       0.819694
            532        444.000       2187.267       0.831260       0.819694
            533        348.667       2163.467       0.861207       0.819694
            534        222.333       1637.100       0.880430       0.819694
            535        182.667       1368.067       0.882206       0.819694
            536        344.333       1464.233       0.809610       0.819694
            537        458.333       1840.167       0.800595       0.819694
            538        411.000       2295.900       0.848166       0.819694
            539        285.333       2518.133       0.898221       0.885656
            540        275.667       2336.767       0.894479       0.885656
            541        367.000       2086.300       0.850406       0.819694
            542        387.333       1823.933       0.824836       0.819694
            543        446.000       1698.400       0.792016       0.819694
            544        320.333       1675.300       0.839483       0.819694
            545        265.333       1604.467       0.858095       0.885656
            546        107.667       1863.567       0.945381       0.885656
            547        122.333       2088.767       0.944673       0.885656
            548        271.333       2265.533       0.893044       0.885656
            549        435.333       2209.133       0.835380       0.819694
            550        529.000       2098.433       0.798663       0.819694
            551        438.333       1810.167       0.805055       0.819694
            552        407.333       1676.600       0.804536       0.819694
            553        449.333       1336.067       0.748329       0.736566
            554        515.667       1312.100       0.717871       0.736566
            555        441.667       1231.833       0.736082       0.736566
            556        344.000       1495.600       0.813003       0.819694
            557        325.333       1919.467       0.855072       0.819694
            558        391.333       2087.533       0.842132       0.819694
            559        499.000       1974.433       0.798256       0.819694
            560        445.000       1764.833       0.798627       0.819694
            561        358.667       1815.800       0.835055       0.819694
            562        242.333       1800.433       0.881370       0.819694
            563        442.333       1921.767       0.812896       0.819694
            564        515.333       1945.133       0.790555       0.819694
            565        561.333       2078.867       0.787390       0.819694
            566        425.000       1837.500       0.812155       0.819694
            567        469.333       1669.733       0.780590       0.819694
            568        486.667       1514.667       0.756829       0.736566
            569        520.333       1463.633       0.737731       0.736566
            570        498.333       1460.833       0.745640       0.736566
            571        555.333       1695.133       0.753236       0.736566
            572        523.667       1726.633       0.767290       0.736566
            573        491.667       1842.167       0.789331       0.819694
            574        398.333       1908.500       0.827325       0.819694
            575        327.333       1989.933       0.858742       0.885656
            576        260.667       1800.267       0.873520       0.885656
            577        212.000       1629.467       0.884874       0.885656
            578        197.333       1431.267       0.878833       0.885656
            579        250.333       1433.300       0.851314       0.819694
            580        337.667       1235.233       0.785322       0.819694
            581        433.333       1343.333       0.756098       0.819694
            582        426.000       1525.067       0.781658       0.819694
            583        329.000       1687.767       0.836868       0.819694
            584        304.000       1793.933       0.855095       0.819694
            585        422.333       1543.100       0.785119       0.819694
            586        743.333       1223.667       0.622098       0.736566
            587       1273.000        695.700       0.353380       0.058991
            588       1627.667        442.233       0.213650       0.058991
            589       1764.667        216.533       0.109294       0.058991
            590       1521.000        169.567       0.100302       0.058991
            591       1315.000        206.167       0.135532       0.058991
            592       1184.667        374.533       0.240209       0.058991
            593       1195.000        500.167       0.295055       0.058991
            594       1307.333        336.933       0.204914       0.058991
            595       1461.333        194.867       0.117659       0.058991
            596       1554.333         39.567       0.024824       0.058991
            597       1526.667         43.000       0.027394       0.058991
            598       1434.667         17.533       0.012074       0.058991
            599       1470.333         18.300       0.012293       0.058991
            600       1379.667        116.033       0.077578       0.058991
            601       1252.667        190.400       0.131941       0.058991
            602       1300.667        147.267       0.101708       0.058991
            603       1568.667         67.467       0.041235       0.058991
            604       1801.000          3.233       0.001792       0.058991
            605       1656.333         47.700       0.027992       0.058991
            606       1409.000         38.100       0.026329       0.058991
            607       1503.667         15.633       0.010290       0.058991
            608       1650.333         -6.033      -0.003669       0.058991
            609       1810.000       -101.333      -0.059306       0.058991
            610       1596.667        -29.000      -0.018499       0.058991
            611       1512.667        -37.933      -0.025722       0.058991
            612       1623.333         60.000       0.035644       0.058991
            613       1719.667        257.700       0.130325       0.058991
            614       1766.667        268.000       0.131717       0.058991
            615       1771.000        177.233       0.090971       0.058991
            616       1675.000         -7.167      -0.004297       0.058991
            617       1614.000         -2.067      -0.001282       0.058991
            618       1456.667          6.667       0.004556       0.058991
            619       1487.333        -69.067      -0.048698       0.058991
            620       1688.667        -69.200      -0.042730       0.058991
            621       1713.000        -76.967      -0.047045       0.058991
            622       1726.333        -51.300      -0.030626       0.058991
            623       1524.333        -52.100      -0.035388       0.058991
            624       1683.000        -80.967      -0.050540       0.058991
            625       1834.000       -167.400      -0.100444       0.058991
