# Supplementary material for: The role of auxiliary domains in modulating CHD4 activity suggests mechanistic commonality between enzyme families
Source: Nat Commun. 2022 Dec 6;13:7524. doi: 10.1038/s41467-022-35002-0 (PMC9726900; doi:10.1038/s41467-022-35002-0)
Supplement: Supplementary file 6 — source data [file 41467_2022_35002_MOESM6_ESM.zip › smFRET_Source_data/figure_7A/A/CHD4(1-1230) 10uM ATP 200ms/3_PATH (3).dat]

              1        524.305       2213.206       0.808474       0.822362
              2        427.972       2227.895       0.838858       0.822362
              3        478.724       2279.476       0.826436       0.822362
              4        485.469       2250.182       0.822540       0.822362
              5        386.000       2227.832       0.852324       0.822362
              6        422.294       2175.835       0.837462       0.822362
              7        625.165       2242.266       0.781977       0.822362
              8        571.154       2262.878       0.798466       0.822362
              9        493.945       2239.382       0.819288       0.822362
             10        475.463       2304.127       0.828945       0.822362
             11        782.172       2291.780       0.745548       0.822362
             12        637.151       2240.357       0.778575       0.822362
             13        479.448       2592.584       0.843931       0.822362
             14        401.406       2481.114       0.860745       0.822362
             15        336.174       2433.459       0.878622       0.822362
             16        448.853       2517.989       0.848710       0.822362
             17        484.919       2188.865       0.818639       0.822362
             18        571.377       1990.532       0.776972       0.822362
             19        505.000       2715.432       0.843189       0.822362
             20        403.357       2523.910       0.862207       0.822362
             21        576.296       2299.161       0.799581       0.822362
             22        445.310       2553.734       0.851516       0.822362
             23        370.524       2616.382       0.875950       0.822362
             24        528.401       2379.957       0.818316       0.822362
             25       1066.198        674.537       0.387501       0.364714
             26        923.869        460.740       0.332758       0.364714
             27        976.440        626.458       0.390829       0.364714
             28       1242.897        627.608       0.335529       0.364714
             29        923.997        462.912       0.333772       0.364714
             30        963.863        910.136       0.485665       0.364714
             31       1226.253        740.673       0.376564       0.364714
             32       1154.779        843.790       0.422197       0.364714
             33       1414.340        881.767       0.384027       0.364714
             34       1354.806        658.030       0.326917       0.364714
             35       1271.741        341.199       0.211539       0.204315
             36       1387.024        421.482       0.233055       0.204315
             37       1452.304        310.882       0.176318       0.204315
             38       1254.265        369.600       0.227605       0.204315
             39       1429.465        301.524       0.174192       0.204315
             40       1383.749        784.660       0.361860       0.364714
             41       1200.760        857.162       0.416518       0.364714
             42       1102.126        827.467       0.428830       0.364714
             43       1460.500        697.882       0.323336       0.364714
             44       1456.819        765.567       0.344480       0.364714
             45       1057.286        875.173       0.452881       0.364714
             46       1134.354        751.257       0.398415       0.364714
             47       1291.107        791.538       0.380064       0.364714
             48       1042.412        833.624       0.444354       0.364714
             49       1236.998        721.735       0.368470       0.364714
             50       1129.553        865.901       0.433937       0.364714
             51       1266.652        786.502       0.383070       0.364714
             52       1400.621        568.332       0.288647       0.364714
             53       1259.480        644.764       0.338593       0.364714
             54       1332.372        778.605       0.368836       0.364714
             55       1241.952        683.247       0.354897       0.364714
             56       1275.750        654.093       0.338936       0.364714
             57       1070.060        788.324       0.424199       0.364714
             58       1586.708        694.621       0.304481       0.364714
             59       1501.500        669.282       0.308314       0.364714
             60       1347.294        788.699       0.369242       0.364714
             61       1587.000        694.732       0.304476       0.364714
             62       1510.506        318.507       0.174141       0.204315
             63       1530.513        162.485       0.095975       0.204315
             64       1341.930        276.937       0.171068       0.204315
             65       1373.191        402.442       0.226647       0.204315
             66       1639.500        213.232       0.115090       0.204315
             67       1344.765        417.971       0.237115       0.204315
             68       1378.288        228.435       0.142174       0.204315
             69       1535.081        367.412       0.193121       0.204315
             70       1399.744        360.457       0.204782       0.204315
             71       1496.627        331.819       0.181476       0.204315
             72       1376.222        329.629       0.193234       0.204315
             73       1228.190        324.923       0.209207       0.204315
             74       1349.323        488.007       0.265607       0.204315
             75       1344.170        236.559       0.149652       0.204315
             76       1554.677        163.966       0.095404       0.083416
             77       1551.988        192.367       0.110280       0.083416
             78       1682.056        253.829       0.131118       0.083416
             79       1752.507        170.869       0.088838       0.083416
             80       1284.856        216.297       0.144087       0.083416
             81       1526.055        196.705       0.114180       0.083416
             82       1462.076        175.182       0.106997       0.083416
             83       1605.773         85.097       0.050327       0.083416
             84       1954.867        256.286       0.115906       0.083416
             85       1895.096        165.557       0.080342       0.083416
             86       1876.186         29.657       0.015561       0.083416
             87       2137.819         97.357       0.043557       0.083416
             88       2101.426         65.532       0.030241       0.083416
             89       1494.971         73.366       0.046779       0.083416
             90       1613.979         47.768       0.028746       0.083416
             91       1178.652        -14.130      -0.012133       0.083416
             92       1277.413        229.757       0.152442       0.083416
             93       1563.302         69.381       0.042495       0.083416
             94       1499.276         53.378       0.034378       0.083416
             95       1602.061         41.357       0.025165       0.083416
             96       1247.138        168.896       0.119274       0.083416
             97       1231.931        146.681       0.106398       0.083416
             98       1246.030        298.969       0.193508       0.083416
             99       1329.068        139.564       0.095030       0.083416
            100       1001.519        192.650       0.161326       0.083416
            101        970.157         27.182       0.027255       0.083416
            102       1406.986        234.309       0.142758       0.083416
            103       1562.940        443.496       0.221037       0.204315
            104       1254.264        571.982       0.313201       0.204315
            105       1770.805        417.353       0.190733       0.204315
            106       1413.982        346.273       0.196717       0.204315
            107       1708.045        361.544       0.174694       0.204315
            108       1590.484        325.553       0.169909       0.204315
            109       1858.387        293.000       0.136191       0.204315
            110       1244.664        294.044       0.191098       0.204315
            111       1583.705        412.290       0.206559       0.204315
            112       1171.756        322.282       0.215712       0.204315
            113       1249.083         49.983       0.038476       0.083416
            114       1337.823         99.416       0.069172       0.083416
            115       1656.643        120.761       0.067943       0.083416
            116       1394.827        -58.786      -0.044000       0.083416
            117       1488.610        156.701       0.095241       0.083416
            118       1384.309        159.282       0.103189       0.083416
            119       1404.777        165.570       0.105435       0.083416
            120       1355.307         74.934       0.052392       0.083416
            121       1553.875         96.987       0.058749       0.083416
            122       1564.047        424.836       0.213605       0.204315
            123       1635.684        406.462       0.199037       0.204315
            124       1659.875        263.319       0.136918       0.204315
            125       1399.331        247.744       0.150414       0.204315
            126       1829.865        335.032       0.154756       0.204315
            127       1715.072        459.581       0.211335       0.204315
            128       1572.667        387.926       0.197861       0.204315
            129       1405.475        264.747       0.158510       0.204315
            130       1400.831        273.305       0.163251       0.204315
            131       1486.921        255.081       0.146430       0.083416
            132       1279.040        111.182       0.079974       0.083416
            133       1683.000        135.881       0.074706       0.083416
            134       1250.261        274.950       0.180270       0.204315
            135       1511.288        331.681       0.179971       0.204315
            136       1502.000        542.731       0.265429       0.204315
            137       1247.564        462.139       0.270304       0.204315
            138       1492.833        608.242       0.289491       0.204315
            139       1955.265        133.454       0.063893       0.083416
            140       1619.672        130.519       0.074574       0.083416
            141       1791.539         92.379       0.049036       0.083416
            142       1590.451         73.064       0.043922       0.083416
            143       1911.948        225.982       0.105701       0.083416
            144       1655.085        136.965       0.076429       0.083416
            145       1175.421        218.819       0.156945       0.083416
            146       1751.061         57.149       0.031605       0.083416
            147       1709.190        102.873       0.056771       0.083416
            148       1672.289        157.140       0.085896       0.083416
            149       1835.500        214.132       0.104473       0.083416
            150       1616.567         82.582       0.048602       0.083416
            151       1646.257        113.458       0.064475       0.083416
            152       1746.865         45.997       0.025656       0.083416
            153       1778.647        -73.304      -0.042985       0.083416
            154       1642.348        213.049       0.114827       0.083416
            155       1847.556        167.040       0.082915       0.083416
            156       1731.438        122.027       0.065837       0.083416
            157       1838.510        191.179       0.094191       0.083416
            158       1661.697        223.777       0.118685       0.083416
            159       1896.499        224.987       0.106051       0.083416
            160       1745.507        221.690       0.112693       0.083416
            161       1706.434        162.007       0.086707       0.083416
            162       1619.051        247.113       0.132417       0.083416
            163       1956.132        239.527       0.109091       0.083416
            164       1948.297        288.127       0.128834       0.083416
            165       1985.348        174.266       0.080693       0.083416
            166       1971.357        170.328       0.079530       0.083416
            167       1993.958        134.449       0.063169       0.083416
            168       1592.772         95.732       0.056696       0.083416
            169       2160.996        146.232       0.063380       0.083416
            170       1552.720        415.069       0.210932       0.204315
            171       1574.824        324.551       0.170873       0.204315
            172       1569.598        465.482       0.228729       0.204315
            173       1409.186        379.107       0.211994       0.204315
            174       1526.093        395.765       0.205928       0.204315
            175       1590.906        505.755       0.241219       0.204315
            176       1517.319        245.022       0.139032       0.204315
            177       1758.187        214.107       0.108557       0.204315
            178       1562.068        521.679       0.250356       0.204315
            179       1562.640        434.684       0.217633       0.204315
            180       1559.111        427.513       0.215196       0.204315
            181       1598.766        409.298       0.203827       0.204315
            182       1809.269         33.864       0.018373       0.083416
            183       1589.454         27.393       0.016942       0.083416
            184       1407.681         70.068       0.047415       0.083416
            185       1337.646         24.378       0.017898       0.083416
            186       1513.004         28.392       0.018419       0.083416
            187       1432.413        174.131       0.108389       0.083416
            188       1418.911         38.132       0.026171       0.083416
            189       1474.008        176.011       0.106672       0.083416
            190       1670.748        175.357       0.094987       0.083416
            191       1530.183        257.820       0.144194       0.083416
            192       1471.783        176.032       0.106827       0.083416
            193       1418.014         52.348       0.035602       0.083416
            194       1522.011         68.614       0.043136       0.083416
            195       1299.710        446.407       0.255657       0.204315
            196       1497.549        352.642       0.190597       0.204315
            197       1533.310        315.999       0.170874       0.204315
            198       1325.705        398.097       0.230941       0.204315
            199       1321.815        402.945       0.233624       0.204315
            200       1614.307        224.772       0.122220       0.204315
            201       1347.759        464.445       0.256287       0.204315
            202       1476.003        139.207       0.086185       0.083416
            203       1704.043         53.982       0.030706       0.083416
            204       1506.145        341.996       0.185048       0.083416
            205       1510.751         80.828       0.050785       0.083416
            206       1488.759        212.494       0.124904       0.083416
            207       1542.142        303.826       0.164589       0.083416
            208       1395.853        233.935       0.143537       0.083416
            209       1068.824        -23.406      -0.022389       0.083416
            210       1365.311        -51.188      -0.038952       0.083416
            211       1161.873       -106.705      -0.101126       0.083416
            212       1367.052         48.339       0.034152       0.083416
            213       1549.046        114.909       0.069058       0.083416
            214       1627.400        225.628       0.121762       0.083416
            215       1497.241        -12.402      -0.008352       0.083416
            216       1442.237         67.743       0.044864       0.083416
            217       1743.997        126.564       0.067661       0.083416
            218       1621.548        209.051       0.114198       0.083416
            219       1437.254         35.770       0.024283       0.083416
            220       1471.746         55.919       0.036605       0.083416
            221       1400.415        -76.656      -0.057908       0.083416
            222       1435.326        213.549       0.129512       0.083416
            223       1684.563        202.782       0.107443       0.083416
            224       1657.708        185.348       0.100566       0.083416
            225       1461.177        189.055       0.114563       0.083416
            226       2022.896        214.580       0.095903       0.083416
            227       1607.421         75.254       0.044723       0.083416
            228       1740.421        107.732       0.058291       0.083416
            229       1940.160        165.282       0.078502       0.083416
            230       1989.815         88.854       0.042746       0.083416
            231       1282.281         36.051       0.027346       0.083416
            232       1210.771        411.725       0.253760       0.204315
            233       1230.789        429.932       0.258883       0.204315
            234       1236.590        394.882       0.242040       0.204315
            235       1420.523        296.319       0.172595       0.204315
            236       1201.478        381.928       0.241206       0.204315
            237       1126.276        414.556       0.269047       0.204315
            238       1300.089        451.317       0.257689       0.204315
            239       1301.938        433.934       0.249980       0.204315
            240       1616.624        165.683       0.092960       0.083416
            241       1759.661        -20.942      -0.012044       0.083416
            242       1316.242         88.539       0.063027       0.083416
            243       1641.955        195.935       0.106609       0.083416
            244       1565.499        122.891       0.072786       0.083416
            245       1642.985        396.543       0.194429       0.083416
            246       1596.021        206.630       0.114626       0.083416
            247       1577.004        182.250       0.103595       0.083416
            248       1669.340        279.465       0.143403       0.083416
            249       1742.504        182.452       0.094783       0.083416
            250       1367.415        110.133       0.074538       0.083416
            251       1465.717        136.730       0.085326       0.083416
            252       1613.916        189.331       0.104995       0.083416
            253       1418.463        104.382       0.068544       0.083416
            254       1390.126        158.993       0.102635       0.083416
            255       1381.500        116.413       0.077717       0.083416
            256       1456.181        167.153       0.102969       0.083416
            257       1606.182        162.082       0.091661       0.083416
            258       1318.219        132.869       0.091565       0.083416
            259       1328.389        275.106       0.171566       0.083416
            260       1441.075        137.681       0.087208       0.083416
            261       1158.223        176.513       0.132246       0.083416
            262        825.234        183.932       0.182261       0.083416
            263       1324.152        259.893       0.164069       0.083416
            264       1675.616        360.049       0.176870       0.083416
            265       1215.158        199.172       0.140824       0.083416
            266       1249.234        209.383       0.143549       0.083416
            267       1252.788        148.832       0.106185       0.083416
            268       1365.540        115.881       0.078223       0.083416
            269       1458.562        242.347       0.142481       0.083416
            270       1178.226        205.792       0.148692       0.083416
            271       1147.791        168.307       0.127883       0.083416
            272       1199.764        329.162       0.215290       0.204315
            273       1171.708        186.066       0.137038       0.204315
            274       1306.313        249.528       0.160382       0.204315
            275       1310.913        213.736       0.140187       0.204315
            276       1233.232        288.891       0.189795       0.204315
            277       1503.161        292.612       0.162945       0.204315
            278       1042.059        355.167       0.254195       0.204315
            279       1360.400        265.554       0.163322       0.204315
            280       1298.128        274.067       0.174321       0.204315
            281       1164.191        303.732       0.206913       0.204315
            282       1946.259        173.198       0.081718       0.083416
            283       1917.331        103.231       0.051090       0.083416
            284       2149.192         92.097       0.041091       0.083416
            285       1810.820        191.921       0.095829       0.083416
            286       1801.820        100.286       0.052724       0.083416
            287       1558.436        500.428       0.243060       0.204315
            288       1594.272        398.572       0.200002       0.204315
            289       1545.067        271.532       0.149472       0.204315
            290       1614.405        797.133       0.330550       0.364714
            291       1632.450        984.232       0.376137       0.364714
            292       1580.673        938.885       0.372639       0.364714
            293       1561.636        835.313       0.348490       0.364714
            294       1321.096       1061.182       0.445448       0.364714
            295       1727.973        945.297       0.353611       0.364714
            296       1631.481       1011.418       0.382693       0.364714
            297       1350.634       1000.060       0.425432       0.364714
            298       1467.522        852.694       0.367506       0.364714
            299       1224.660        669.338       0.353399       0.364714
            300       1357.598        684.346       0.335144       0.364714
            301       1146.673        626.682       0.353388       0.364714
            302       1077.623        714.403       0.398657       0.364714
            303       1228.250        800.131       0.394468       0.364714
            304       1408.496        644.295       0.313863       0.364714
            305       1216.456        813.894       0.400864       0.364714
            306       1272.387        788.779       0.382686       0.364714
            307       1229.514        772.774       0.385945       0.364714
            308       1334.625        618.594       0.316705       0.364714
            309       1246.833        634.999       0.337437       0.364714
            310       1095.565        895.149       0.449662       0.364714
            311       1577.023        923.231       0.369255       0.364714
            312       1299.133        769.098       0.371863       0.364714
            313       1043.102        901.047       0.463466       0.364714
            314        943.077        948.627       0.501467       0.364714
            315       1617.247        136.952       0.078071       0.083416
            316       1582.496        104.260       0.061811       0.083416
            317       1515.446         28.468       0.018439       0.083416
            318       1572.785        -58.972      -0.038956       0.083416
            319       1445.057        438.633       0.232858       0.204315
            320       1481.006        362.744       0.196743       0.204315
            321       1546.709        489.062       0.240234       0.204315
            322       1545.243        380.044       0.197396       0.204315
            323       1533.218        381.334       0.199177       0.204315
            324       1558.625        298.194       0.160594       0.204315
            325       1292.055        458.894       0.262083       0.204315
            326       1494.492        543.980       0.266857       0.204315
            327       1148.900        520.403       0.311749       0.204315
            328       1413.905        176.380       0.110911       0.204315
            329       1097.059        528.200       0.324995       0.281349
            330       1357.202        404.247       0.229497       0.281349
            331       1169.893        528.240       0.311071       0.281349
            332       1124.524        709.982       0.387015       0.364714
            333       1303.447        631.907       0.326507       0.364714
            334       1112.206        554.945       0.332870       0.364714
            335       1341.190        599.577       0.308938       0.364714
            336       1136.587        621.410       0.353476       0.364714
            337       1097.700        587.240       0.348523       0.364714
            338       1100.425        628.553       0.363540       0.364714
            339       1297.599        651.964       0.334416       0.364714
            340       1316.498        514.481       0.280987       0.281349
            341       1411.997        475.434       0.251895       0.281349
            342       1331.619        549.782       0.292219       0.281349
            343       1408.634        503.365       0.263266       0.281349
            344       1192.281        678.317       0.362620       0.364714
            345       1462.680        628.781       0.300642       0.364714
            346       1299.149        672.181       0.340978       0.364714
            347       1284.292        719.207       0.358975       0.364714
            348       1229.959        742.280       0.376364       0.364714
            349       1187.805        586.580       0.330582       0.364714
            350       1229.428        842.697       0.406682       0.364714
            351       1122.322        613.494       0.353433       0.364714
            352       1229.146        705.344       0.364615       0.364714
            353       1185.091        499.947       0.296698       0.364714
            354       1108.775        441.896       0.284971       0.364714
            355       1138.575        645.344       0.361757       0.364714
            356       1179.621        692.219       0.369807       0.364714
            357       1252.500        563.584       0.310329       0.281349
            358       1175.513        559.848       0.322612       0.281349
            359       1462.842        562.384       0.277689       0.281349
            360       1243.638        565.682       0.312649       0.281349
            361       1561.404        523.547       0.251108       0.281349
            362       1271.049        495.748       0.280591       0.281349
            363       1287.508        389.682       0.232342       0.281349
            364       1067.754        520.155       0.327572       0.281349
            365       1355.483        572.157       0.296817       0.281349
            366       1038.830        586.075       0.360683       0.281349
            367       1162.748        499.348       0.300432       0.281349
            368       1137.058        494.819       0.303221       0.281349
            369       1172.705        585.607       0.333051       0.281349
            370       1213.982        517.557       0.298900       0.281349
            371       1167.048        280.762       0.193922       0.281349
            372       1275.354        475.748       0.271685       0.281349
            373       1425.324        463.946       0.245569       0.281349
            374       1301.215        523.044       0.286716       0.281349
            375       1137.150        489.762       0.301038       0.281349
            376       1183.945        514.607       0.302968       0.281349
            377       1308.852        474.276       0.265980       0.281349
            378       1424.505        790.980       0.357023       0.281349
            379       1275.944        591.879       0.316882       0.281349
            380       1483.703        635.922       0.300016       0.281349
            381       1248.570        407.746       0.246177       0.281349
            382       1311.796        296.581       0.184398       0.204315
            383       1169.817        430.889       0.269187       0.204315
            384       1369.449        276.800       0.168140       0.204315
            385       1313.000        241.632       0.155427       0.204315
            386       1191.665        417.597       0.259496       0.281349
            387       1244.123        418.707       0.251804       0.281349
            388       1211.823        498.831       0.291603       0.281349
            389       1318.413        586.168       0.307767       0.281349
            390       1391.433        516.833       0.270839       0.281349
            391       1297.873        560.769       0.301709       0.281349
            392       1228.990        508.030       0.292472       0.281349
            393       1365.265        517.957       0.275037       0.281349
            394       1243.857        456.279       0.268378       0.281349
            395       1405.626        436.276       0.236862       0.281349
            396       1377.883        748.882       0.352122       0.281349
            397       1391.500        413.532       0.229099       0.281349
            398       1301.649        362.134       0.217657       0.281349
            399       1322.500        443.531       0.251146       0.281349
            400       1359.627        372.657       0.215124       0.281349
            401       1270.250        571.782       0.310408       0.281349
            402       1387.438        411.435       0.228718       0.281349
            403       1260.094        755.436       0.374808       0.364714
            404       1368.510        603.227       0.305937       0.364714
            405       1303.050        667.815       0.338844       0.364714
            406       1435.375        558.269       0.280024       0.364714
            407       1236.983        671.582       0.351878       0.364714
            408       1456.540        631.161       0.302324       0.364714
            409       1193.251        736.856       0.381770       0.364714
            410       1317.795        711.096       0.350485       0.364714
            411       1158.163        787.814       0.404842       0.364714
            412       1023.674        857.230       0.455754       0.364714
            413       1217.445        725.512       0.373406       0.364714
            414       1188.173        830.102       0.411293       0.364714
            415       1113.796        596.083       0.348611       0.364714
            416       1536.500        528.282       0.255853       0.364714
            417       1357.453        576.682       0.298160       0.364714
            418       1178.639        685.905       0.367867       0.364714
            419       1202.209        727.523       0.377007       0.364714
            420       1129.026        766.833       0.404478       0.364714
            421       1233.839        535.632       0.302707       0.364714
            422       1110.808        638.845       0.365127       0.364714
            423       1156.625        763.644       0.397675       0.364714
            424       1260.108        547.493       0.302884       0.364714
            425       1252.932        609.656       0.327316       0.364714
            426        952.153        423.135       0.307670       0.364714
            427       1186.485        716.797       0.376611       0.364714
            428       1317.409        626.021       0.322122       0.364714
            429       1376.814        741.062       0.349908       0.364714
            430       1106.926        627.347       0.361735       0.364714
            431       1141.560        753.015       0.397459       0.364714
            432       1396.243        731.112       0.343672       0.364714
            433       1208.637        394.240       0.245958       0.281349
            434       1245.029        445.469       0.263513       0.281349
            435       1851.056        397.693       0.176851       0.281349
            436       1403.749        392.296       0.218422       0.281349
            437       1338.551        543.339       0.288720       0.281349
            438       1381.478        568.793       0.291648       0.281349
            439       1242.377        651.210       0.343903       0.281349
            440       1399.354        487.694       0.258443       0.281349
            441       1156.376        683.938       0.371642       0.364714
            442       1498.990        807.781       0.350178       0.364714
            443       1182.341        677.621       0.364320       0.364714
            444       1299.684        809.529       0.383806       0.364714
            445        996.030        769.868       0.435964       0.364714
            446       1300.641        664.893       0.338276       0.364714
            447       1528.676        473.857       0.236629       0.281349
            448       1150.835        492.960       0.299891       0.281349
            449       1195.816        630.304       0.345160       0.281349
            450       1162.947        644.173       0.356464       0.281349
            451       1539.017        331.039       0.177021       0.204315
            452       1603.782        367.332       0.186357       0.204315
            453       1428.658        454.880       0.241503       0.204315
            454       1585.765        331.031       0.172700       0.204315
            455       1628.785        380.391       0.189327       0.204315
            456       1499.454        496.482       0.248746       0.204315
            457       1553.034        404.628       0.206690       0.204315
            458       1199.004        485.682       0.288292       0.281349
            459       1450.028        734.802       0.336320       0.281349
            460       1469.981        577.355       0.282003       0.281349
            461       1395.849        575.112       0.291793       0.281349
            462       1254.623        641.199       0.338217       0.281349
            463       1411.198        616.945       0.304192       0.281349
            464       1351.081        692.914       0.339000       0.364714
            465       1408.227        876.086       0.383523       0.364714
            466       1677.212       1106.566       0.397505       0.364714
            467       1493.873       1013.972       0.404320       0.364714
            468       1684.518       1075.457       0.389662       0.364714
            469       1719.995       1107.932       0.391782       0.364714
            470       1467.226        570.265       0.279886       0.281349
            471       1424.717        516.415       0.266038       0.281349
            472       1346.317        767.856       0.363195       0.281349
            473       1201.548        678.105       0.360761       0.281349
            474       1515.452        431.281       0.221541       0.281349
            475       1490.375        449.394       0.231674       0.281349
            476       1431.077        543.929       0.275406       0.281349
            477       1464.391        340.428       0.188622       0.281349
            478       1365.500        918.881       0.402245       0.364714
            479       1448.671        604.830       0.294536       0.364714
            480       1407.742        632.255       0.309929       0.364714
            481       1366.707        918.873       0.402031       0.364714
            482       1573.985        169.749       0.097348       0.083416
            483       1476.898        318.916       0.177589       0.083416
            484       1537.500         85.682       0.052786       0.083416
            485       1444.544        244.426       0.144719       0.083416
            486       1459.704        476.128       0.245955       0.204315
            487       1663.260        430.967       0.205788       0.204315
            488       1368.243        449.438       0.247259       0.204315
            489       1499.882        204.541       0.120006       0.083416
            490       1571.464        235.647       0.130400       0.083416
            491       1462.485        108.182       0.068876       0.083416
            492       1134.166        204.642       0.152854       0.083416
            493       1617.767        488.345       0.231870       0.281349
            494       1534.494        592.021       0.278400       0.281349
            495       1363.184        715.112       0.344086       0.281349
            496       1504.151        515.116       0.255100       0.281349
            497       1732.002        804.732       0.317231       0.281349
            498       1477.904        727.422       0.329848       0.281349
            499       1656.646        450.871       0.213935       0.281349
            500       1601.811        507.964       0.240767       0.281349
            501       1595.125        554.294       0.257881       0.281349
            502       1700.301        450.268       0.209372       0.281349
            503       1561.788        579.180       0.270522       0.281349
            504       1613.483        554.191       0.255662       0.281349
            505       1016.413        661.055       0.394079       0.364714
            506       1030.291        633.018       0.380578       0.364714
            507        903.667        539.930       0.374017       0.364714
            508       1052.646        553.201       0.344492       0.364714
            509       1109.157        513.649       0.316519       0.364714
            510        977.505        567.932       0.367489       0.364714
            511       1247.961        792.668       0.388443       0.364714
            512       1220.467        768.396       0.386349       0.364714
            513       1048.257        752.357       0.417833       0.364714
            514       1298.275        693.080       0.348045       0.364714
            515       1037.718        658.044       0.388052       0.364714
            516       1349.549        754.753       0.358671       0.364714
            517       1235.601        795.134       0.391550       0.364714
            518       1373.794        818.432       0.373334       0.364714
            519       1220.649        787.333       0.392102       0.364714
            520       1354.523        546.898       0.287626       0.281349
            521       1177.845        374.875       0.241431       0.281349
            522       1371.237        546.643       0.285024       0.281349
            523       1336.545        271.060       0.168611       0.281349
            524       1322.687        392.066       0.228643       0.281349
            525       1575.460        624.870       0.283989       0.281349
            526       1308.055        750.074       0.364445       0.281349
            527       1350.444        451.657       0.250628       0.281349
            528       1327.616        367.632       0.216860       0.281349
            529       1395.682        517.142       0.270355       0.281349
            530       1593.475        465.699       0.226158       0.281349
            531       1325.888        573.542       0.301955       0.281349
            532       1403.683        561.766       0.285821       0.281349
            533       1247.487        444.234       0.262593       0.281349
            534       1450.172        551.915       0.275670       0.281349
            535       1405.163        542.141       0.278406       0.281349
            536       1235.431        503.797       0.289667       0.281349
            537       1138.029        606.306       0.347586       0.281349
            538       1126.394        611.317       0.351795       0.281349
            539       1378.823        484.132       0.259873       0.281349
            540       1326.577        446.211       0.251700       0.281349
            541       1299.333        413.030       0.241204       0.281349
            542        995.230        621.862       0.384556       0.364714
            543       1023.359        710.416       0.409751       0.364714
            544       1136.462        694.202       0.379208       0.364714
            545       1133.163        611.286       0.350418       0.364714
            546       1109.202        672.584       0.377478       0.364714
            547       1083.047        732.681       0.403519       0.364714
            548        996.390        713.953       0.417433       0.364714
            549       1062.368        681.550       0.390816       0.364714
            550        930.623        550.078       0.371498       0.364714
            551       1118.919        704.037       0.386206       0.364714
            552        888.026        579.172       0.394747       0.364714
            553       1086.888        533.070       0.329064       0.364714
            554       1052.829        431.041       0.290484       0.364714
            555       1021.004        576.206       0.360758       0.364714
            556       1299.453        710.240       0.353407       0.364714
            557        932.526        746.196       0.444503       0.364714
            558        917.750        792.156       0.463275       0.364714
            559       1558.440        726.566       0.317971       0.364714
            560       1409.957        717.598       0.337287       0.364714
            561       1437.874        730.644       0.336932       0.364714
            562       1345.987        680.350       0.335754       0.364714
            563       1301.983        747.938       0.364862       0.364714
            564       1303.982        794.782       0.378690       0.364714
            565       1564.148        746.106       0.322954       0.364714
            566       1410.593        706.182       0.333612       0.364714
            567       1378.335        588.082       0.299063       0.364714
            568       1420.391        748.734       0.345178       0.364714
            569       1455.875        769.218       0.345702       0.364714
            570       1504.365        479.225       0.241595       0.281349
            571       1436.408        506.090       0.260536       0.281349
            572       1353.741        633.743       0.318867       0.281349
            573       1436.371        487.607       0.253437       0.281349
            574       1427.828        561.844       0.282380       0.281349
            575       1445.968        481.931       0.249977       0.281349
            576       1491.913        434.592       0.225586       0.281349
            577       1642.702        474.474       0.224107       0.281349
            578       1315.883        586.250       0.308207       0.281349
            579       1429.647        592.117       0.292871       0.281349
            580       1353.500        572.699       0.297321       0.281349
            581       1242.516        668.741       0.349896       0.281349
            582       1329.038        592.232       0.308250       0.281349
            583       1321.314        590.948       0.309031       0.281349
            584        959.282        657.327       0.406609       0.364714
            585       1106.834        548.046       0.331170       0.364714
            586       1272.329        645.501       0.336579       0.364714
            587        731.831        578.003       0.441280       0.364714
            588       1231.564        517.423       0.295842       0.364714
            589       1114.685        616.169       0.355991       0.364714
            590       1464.363        545.359       0.271361       0.281349
            591       1357.679        582.861       0.300360       0.281349
            592       1451.883        478.972       0.248062       0.281349
            593       1405.469        395.957       0.219802       0.281349
            594       1589.740        419.775       0.208894       0.281349
            595       1555.654        360.998       0.188348       0.281349
            596       1516.643        604.164       0.284875       0.281349
            597        854.060        635.572       0.426664       0.364714
            598       1454.663        626.634       0.301079       0.281349
            599       1410.505        641.292       0.312551       0.281349
            600       1364.759        647.746       0.321861       0.281349
            601       1389.079        606.684       0.303986       0.281349
            602       1470.240        425.482       0.224443       0.281349
            603       1754.599        413.932       0.190881       0.281349
            604       1507.770        480.457       0.241651       0.281349
            605       1229.157        424.605       0.256751       0.281349
            606       1248.926        741.167       0.372428       0.364714
            607       1274.921        761.197       0.373847       0.364714
            608       1375.917        574.680       0.294618       0.364714
            609       1359.193        639.302       0.319892       0.364714
            610       1314.277        827.669       0.386410       0.364714
            611       1343.334        839.908       0.384707       0.364714
            612       1639.639        440.149       0.211632       0.281349
            613       1481.117        517.747       0.259021       0.281349
            614       1458.929        599.298       0.291172       0.281349
            615       1469.472        599.097       0.289619       0.281349
            616       1579.738        554.680       0.259874       0.281349
            617       1462.046        482.259       0.248037       0.281349
            618       1606.489        503.948       0.238789       0.281349
            619       1838.837        543.079       0.228001       0.281349
            620       1504.011        500.201       0.249575       0.281349
            621       1641.504        408.318       0.199197       0.281349
            622       1313.754        490.306       0.271779       0.281349
            623       1308.669        575.891       0.305584       0.281349
            624       1287.503        549.275       0.299043       0.281349
            625       1411.321        601.657       0.298889       0.281349
            626       1224.730        590.132       0.325166       0.281349
            627       1399.045        588.248       0.296004       0.281349
            628       1294.512        764.982       0.371442       0.364714
            629       1332.748        565.574       0.297934       0.364714
            630       1273.082        704.627       0.356284       0.364714
            631       1284.750        759.707       0.371593       0.364714
            632       1268.793        782.362       0.381425       0.364714
            633       1273.005        704.634       0.356301       0.364714
            634       1450.719        350.072       0.194399       0.204315
            635       1414.001        356.999       0.201581       0.204315
            636       1533.130        391.236       0.203307       0.204315
            637       1423.485        580.174       0.289557       0.281349
            638       1142.176        412.553       0.265354       0.281349
            639       1222.988        451.852       0.269788       0.281349
            640       1462.514        350.844       0.193477       0.281349
            641       1192.017        458.260       0.277687       0.281349
            642       1251.969        474.485       0.274832       0.281349
            643       1133.952        328.915       0.224842       0.281349
            644       1153.221        256.632       0.182027       0.281349
            645       1260.371        402.882       0.242225       0.281349
            646       1256.598        511.279       0.289205       0.281349
            647       1199.431        567.093       0.321022       0.281349
            648       1257.974        363.165       0.224018       0.281349
            649       1361.486        504.287       0.270283       0.281349
            650       1308.467        517.132       0.283267       0.281349
            651       1244.517        491.621       0.283169       0.281349
            652       1327.247        528.691       0.284865       0.281349
            653       1220.715        436.626       0.263450       0.281349
            654       1333.183        556.044       0.294324       0.281349
            655       1214.110        499.185       0.291360       0.281349
            656       1307.958        604.857       0.316213       0.281349
            657       1379.727        656.157       0.322296       0.281349
            658       1362.564        679.969       0.332905       0.281349
            659       1266.644        653.331       0.340281       0.281349
            660       1334.432        569.405       0.299083       0.281349
            661       1252.167        492.633       0.282343       0.281349
            662       1221.639        427.884       0.259399       0.281349
            663       1453.502        874.393       0.375615       0.364714
            664       1281.502        953.781       0.426694       0.364714
            665       1487.802        857.163       0.365533       0.364714
            666       1547.853        861.707       0.357620       0.364714
            667       1439.274        652.781       0.312029       0.364714
            668       1323.751        938.319       0.414806       0.364714
            669       1452.960        869.394       0.374359       0.364714
            670       1500.982        876.850       0.368760       0.364714
            671       1461.757        884.504       0.376985       0.364714
            672       1289.346        526.662       0.290011       0.364714
            673       1345.126        594.954       0.306665       0.364714
            674       1350.587        298.089       0.180805       0.083416
            675       1382.000        129.237       0.085518       0.083416
            676       1505.425        720.271       0.323616       0.364714
            677        929.145        697.449       0.428779       0.364714
            678       1301.000        761.821       0.369310       0.364714
            679       1635.611        720.612       0.305834       0.281349
            680       1429.262        574.682       0.286775       0.281349
            681       1312.250        607.456       0.316432       0.281349
            682       1372.568        656.113       0.323419       0.281349
            683       1703.606        418.270       0.197123       0.281349
            684       1452.627        720.430       0.331528       0.281349
            685       1450.563        677.182       0.318263       0.281349
            686       1362.164        584.261       0.300171       0.281349
            687       1396.843        699.481       0.333670       0.281349
            688       1513.000        968.632       0.390320       0.281349
            689       1461.850        608.791       0.294011       0.281349
            690       1409.268        584.918       0.293312       0.281349
            691       1338.504        365.611       0.214546       0.281349
            692       1433.471        738.166       0.339912       0.364714
            693       1451.934        987.918       0.404909       0.364714
            694       1619.952       1014.832       0.385167       0.364714
            695       1414.628        716.254       0.336130       0.364714
            696       1313.887        650.111       0.331014       0.364714
            697       1252.825        596.204       0.322442       0.281349
            698       1216.627        505.668       0.293601       0.281349
            699       1459.336        341.982       0.189851       0.281349
            700       1352.521        431.843       0.242015       0.281349
            701       1393.733        371.846       0.210608       0.281349
            702       1398.782        511.214       0.267652       0.281349
            703       1275.797        639.417       0.333862       0.364714
            704       1107.443        554.781       0.333758       0.364714
            705        973.710        669.602       0.407471       0.364714
            706       1072.623        604.934       0.360604       0.364714
            707       1306.975        641.688       0.329297       0.364714
            708       1051.406        783.760       0.427079       0.364714
            709       1315.992        760.223       0.366158       0.364714
            710       1214.286        728.089       0.374845       0.364714
            711       1286.508        600.121       0.318092       0.364714
            712       1224.360        473.394       0.278835       0.364714
            713       1303.949        864.566       0.398690       0.364714
            714       1329.382        892.982       0.401816       0.364714
            715       1380.143        744.576       0.350435       0.364714
            716       1280.730        866.536       0.403553       0.364714
            717       1144.763        902.532       0.440841       0.364714
            718       1381.593         74.810       0.051366       0.083416
            719       1349.851        237.199       0.149459       0.083416
            720       1242.248        275.732       0.181644       0.083416
            721       1533.247        230.176       0.130528       0.083416
            722       1206.744         87.939       0.067923       0.083416
            723       1378.682        263.725       0.160572       0.204315
            724       1358.756        510.947       0.273277       0.204315
            725       1422.129        475.757       0.250677       0.204315
            726       1593.938        541.032       0.253414       0.204315
            727       1358.788        520.407       0.276931       0.204315
            728       1310.486        382.844       0.226089       0.204315
            729       1203.574        467.707       0.279849       0.204315
            730       1880.000        475.931       0.202014       0.204315
            731       1664.031        423.719       0.202955       0.204315
            732       1867.661        509.584       0.214359       0.204315
            733       1870.058        367.782       0.164347       0.204315
            734       1910.996        467.514       0.196557       0.204315
            735       1291.728        756.405       0.369314       0.364714
            736       1275.207        857.771       0.402147       0.364714
            737       1248.825        622.399       0.332616       0.364714
            738       1526.832        652.220       0.299314       0.364714
            739       1329.791        830.054       0.384312       0.364714
            740       1244.871        499.686       0.286426       0.281349
            741       1199.191        518.509       0.301862       0.281349
            742       1154.991        521.686       0.311143       0.281349
            743       1301.043        694.506       0.348028       0.281349
            744       1177.840        653.673       0.356903       0.281349
            745       1490.967        437.226       0.226754       0.281349
            746       1162.254        455.757       0.281677       0.281349
            747       1256.705        427.947       0.254027       0.281349
            748       1520.447        324.822       0.176030       0.204315
            749       1468.105        319.690       0.178818       0.204315
            750       1739.244        367.609       0.174483       0.204315
            751       1518.023        410.957       0.213044       0.204315
            752       1551.744        356.944       0.187010       0.204315
            753       1433.894        416.085       0.224913       0.204315
            754       1352.616        446.149       0.248031       0.204315
            755       1228.515        377.095       0.234861       0.204315
            756       1439.176        277.632       0.161714       0.204315
            757       1477.173        404.381       0.214919       0.204315
            758       1494.039        375.313       0.200772       0.204315
            759       1510.250        368.517       0.196148       0.204315
            760       1301.987        505.521       0.279678       0.281349
            761       1322.821        502.177       0.275166       0.281349
            762       1279.816        509.024       0.284555       0.281349
            763       1336.446        548.604       0.291029       0.281349
            764       1381.951        440.641       0.241766       0.281349
            765       1379.693        369.439       0.211213       0.281349
            766       1189.903        431.488       0.266122       0.281349
            767       1275.421        407.032       0.241927       0.281349
            768       1390.611        469.244       0.252302       0.281349
            769       1297.603        477.232       0.268888       0.281349
            770       1370.982        309.832       0.184334       0.204315
            771       1385.315        324.707       0.189885       0.204315
            772       1425.122        430.849       0.232142       0.204315
            773       1353.424        255.027       0.158555       0.204315
            774       1335.833        307.515       0.187127       0.204315
            775       1337.328        352.073       0.208401       0.204315
            776       1324.286        577.306       0.303591       0.281349
            777       1390.669        440.482       0.240549       0.281349
            778       1412.190        483.064       0.254881       0.281349
            779       1346.546        493.097       0.268040       0.281349
            780       1364.500        559.977       0.290976       0.281349
            781       1381.833        467.196       0.252671       0.281349
            782       1396.000        601.331       0.301067       0.281349
            783       1349.521        529.502       0.281797       0.281349
            784       1371.966        591.921       0.301403       0.281349
            785       1264.659        822.570       0.394097       0.281349
            786       1514.925        469.359       0.236538       0.281349
            787       1385.294        625.552       0.311089       0.281349
            788       1235.443        515.549       0.294432       0.281349
            789       1442.841        651.513       0.311081       0.281349
            790       1408.466        631.057       0.309414       0.281349
            791       1468.491        639.844       0.303483       0.281349
            792        992.062        614.281       0.382410       0.281349
            793       1337.896        508.467       0.275388       0.281349
            794       1162.876        497.988       0.299837       0.281349
            795       1192.231        732.752       0.380654       0.364714
            796       1156.998        730.871       0.387141       0.364714
            797        922.663        794.845       0.462790       0.364714
            798       1143.249        733.821       0.390940       0.364714
            799       1325.895        725.341       0.353612       0.364714
            800       1023.707        720.270       0.413004       0.364714
            801       1169.478        711.596       0.378292       0.364714
            802       1551.652        979.569       0.386995       0.364714
            803       1226.367        800.158       0.394842       0.364714
            804       1421.086        366.415       0.204987       0.204315
            805       1526.450        428.056       0.219010       0.204315
            806       1233.446        400.563       0.245141       0.204315
            807       1656.242        293.684       0.150613       0.204315
            808       1143.250        499.857       0.304214       0.281349
            809       1459.331        482.507       0.248479       0.281349
            810       1467.777        434.779       0.228524       0.281349
            811       1248.084        816.113       0.395366       0.364714
            812        989.167        840.532       0.459382       0.364714
            813       1060.984        717.317       0.403372       0.364714
            814       1302.997        819.628       0.386139       0.364714
            815        889.759        505.257       0.362187       0.364714
            816        991.091        574.506       0.366956       0.364714
            817       1088.847        445.557       0.290378       0.281349
            818        849.005        284.532       0.251012       0.281349
            819        719.902        414.994       0.365667       0.281349
            820        784.192        275.231       0.259793       0.281349
            821        840.444        558.068       0.399044       0.281349
            822       1306.050        622.135       0.322653       0.281349
            823        964.008        475.248       0.330204       0.281349
            824       1450.003        502.343       0.257302       0.281349
            825       1162.034        495.328       0.298865       0.281349
            826       1375.121        567.011       0.291953       0.281349
            827       1258.686        542.283       0.301106       0.281349
            828       1361.571        554.162       0.289269       0.281349
            829       1274.818        505.907       0.284101       0.281349
            830       1331.196        679.283       0.337871       0.281349
            831       1298.851        518.171       0.285176       0.281349
            832       1373.405        560.398       0.289791       0.281349
            833       1446.317        530.281       0.268279       0.281349
            834       1215.508        538.269       0.306920       0.281349
            835       1298.516        629.386       0.326462       0.281349
            836       1380.990        572.282       0.292986       0.281349
            837       1398.283        676.575       0.326083       0.281349
            838       1343.940        628.727       0.318719       0.281349
            839       1249.868        344.159       0.215905       0.281349
            840       1234.247        524.296       0.298142       0.281349
            841       1287.311        589.571       0.314122       0.281349
            842       1626.531        789.716       0.326836       0.281349
            843       1300.793        572.383       0.305568       0.281349
            844       1753.870        724.233       0.292253       0.281349
            845       1475.100       1068.527       0.420080       0.364714
            846       1393.324        700.274       0.334484       0.364714
            847       1572.049        741.354       0.320460       0.364714
            848       1651.001        833.581       0.335502       0.364714
            849       1471.227        150.957       0.093058       0.083416
            850       1313.967        158.602       0.107704       0.083416
            851       1518.620        304.765       0.167142       0.204315
            852       1775.505        467.549       0.208443       0.204315
            853       1288.254        393.089       0.233794       0.204315
            854       1219.004        -60.968      -0.052648       0.083416
            855       1323.366        199.865       0.131211       0.083416
            856       1067.422       -120.594      -0.127366       0.083416
            857       1351.262        661.769       0.328743       0.281349
            858       1132.406        686.749       0.377510       0.281349
            859       1667.514        579.681       0.257958       0.281349
            860       1465.933        522.982       0.262948       0.281349
            861       1370.700        753.657       0.354770       0.364714
            862       1346.499        717.448       0.347610       0.364714
            863       1404.500        680.982       0.326534       0.364714
            864       1158.229        684.782       0.371556       0.364714
            865       1329.895        622.673       0.318899       0.364714
            866       1346.079        703.331       0.343187       0.364714
            867       1377.232        679.686       0.330439       0.364714
            868       1180.000        894.932       0.431307       0.364714
            869       1285.921        903.082       0.412554       0.364714
            870       1257.586        951.144       0.430629       0.364714
            871       1270.302        822.828       0.393109       0.364714
            872       1360.550        285.033       0.173211       0.204315
            873       1450.632        462.027       0.241563       0.281349
            874       1404.306        505.527       0.264697       0.281349
            875       1419.832        546.274       0.277846       0.281349
            876       1398.155        499.959       0.263398       0.281349
            877       1241.673        483.469       0.280249       0.281349
            878       1101.282        430.095       0.280855       0.281349
            879       1439.303        433.391       0.231426       0.281349
            880       1453.950        569.297       0.281378       0.281349
            881       1216.445        470.853       0.279058       0.281349
            882       1357.580        461.911       0.253868       0.281349
            883       1348.916        422.265       0.238409       0.281349
            884       1219.740        558.353       0.314018       0.281349
            885       1380.496        374.786       0.213519       0.204315
            886       1690.211        127.771       0.070282       0.204315
            887       1386.637        519.252       0.272446       0.204315
            888       1302.414        299.360       0.186893       0.204315
            889       1384.094        169.183       0.108920       0.204315
            890       1553.760        375.159       0.194492       0.204315
            891       1250.925        472.749       0.274268       0.281349
            892       1239.247        507.141       0.290394       0.281349
            893       1362.287        290.746       0.175886       0.281349
            894       1318.421        567.916       0.301068       0.281349
            895       1265.915        568.438       0.309885       0.281349
            896       1369.112        493.893       0.265106       0.281349
            897       1426.389        347.804       0.196035       0.281349
            898       1167.712        687.941       0.370727       0.281349
            899       1373.490        515.081       0.272736       0.281349
            900       1470.541        516.330       0.259871       0.281349
            901       1273.841        632.570       0.331812       0.281349
            902       1379.307        530.166       0.277650       0.281349
            903       1304.172        425.526       0.246012       0.281349
            904       1389.641        530.651       0.276339       0.281349
            905       1380.578        621.232       0.310335       0.281349
            906       1295.815        524.997       0.288331       0.281349
            907       1418.613        442.844       0.237902       0.281349
            908       1261.565        517.458       0.290866       0.281349
            909       1538.504        490.347       0.241687       0.281349
            910       1294.082        540.887       0.294766       0.281349
            911       1097.863        523.687       0.322954       0.281349
            912       1408.274        380.020       0.212504       0.204315
            913       1535.233        408.172       0.210029       0.204315
            914       1390.177        412.631       0.228883       0.204315
            915       1511.156        357.287       0.191222       0.204315
            916       1243.553        331.379       0.210408       0.204315
            917       1503.093        399.720       0.210068       0.204315
            918       1284.465        408.301       0.241203       0.204315
            919       1488.058        460.326       0.236260       0.204315
            920       1494.193        400.018       0.211179       0.204315
            921       1433.195        370.907       0.205591       0.204315
            922       1853.054        421.355       0.185259       0.204315
            923       1591.517        329.742       0.171628       0.204315
            924       1247.500        480.681       0.278143       0.281349
            925       1358.170        504.231       0.270743       0.281349
            926       1128.629        569.258       0.335274       0.281349
            927       1263.876        484.872       0.277268       0.281349
            928       1646.625        321.769       0.163468       0.204315
            929       1714.062        193.561       0.101467       0.083416
            930       1586.347        165.982       0.094721       0.083416
            931       1667.665        336.035       0.167707       0.083416
            932       1672.056        215.915       0.114363       0.083416
            933       1479.948        166.325       0.101031       0.083416
            934       1630.123        684.048       0.295591       0.364714
            935       1259.087        613.458       0.327607       0.364714
            936       1242.899        596.842       0.324416       0.364714
            937       1027.911        815.058       0.442253       0.364714
            938       1334.700        498.445       0.271907       0.281349
            939       1524.595        542.640       0.262495       0.281349
            940       1506.823        501.830       0.249834       0.281349
            941       1529.247        518.443       0.253184       0.281349
            942       1437.595        471.440       0.246952       0.281349
            943       1508.000        339.136       0.183601       0.204315
            944       1492.228        479.427       0.243159       0.204315
            945       1478.681        405.729       0.215308       0.204315
            946       1458.164        284.702       0.163353       0.204315
            947       1363.974        217.551       0.137558       0.204315
            948       1429.038        405.400       0.220994       0.204315
            949       1371.680        599.999       0.304309       0.281349
            950       1365.701        563.296       0.292015       0.281349
            951       1243.111        504.024       0.288486       0.281349
            952       1533.200        616.644       0.286832       0.281349
            953       1207.214        657.632       0.352647       0.281349
            954       1253.824        585.507       0.318326       0.281349
            955       1508.428        684.457       0.312126       0.281349
            956       1409.829        724.369       0.339410       0.281349
            957       1401.409        590.045       0.296289       0.281349
            958       1545.785        665.259       0.300880       0.281349
            959       1326.874        658.185       0.331569       0.281349
            960       1430.239        535.087       0.272264       0.281349
            961       1541.919        617.944       0.286103       0.281349
            962       1335.398        548.940       0.291317       0.281349
            963       1301.894        568.232       0.303847       0.281349
            964       1278.931        641.220       0.333943       0.281349
            965       1385.342        462.743       0.250390       0.281349
            966       1353.974        261.207       0.161720       0.204315
            967       1334.945        285.138       0.176002       0.204315
            968       1173.046        401.362       0.254929       0.204315
            969       1566.930        115.232       0.068502       0.204315
            970       1262.333        441.503       0.259123       0.204315
            971       1318.000        312.798       0.191807       0.204315
            972       1205.153        578.732       0.324422       0.281349
            973       1177.500        722.432       0.380241       0.281349
            974       1467.034        659.870       0.310249       0.281349
            975       1179.500        589.981       0.333421       0.281349
            976       1360.525        633.182       0.317590       0.281349
            977       1307.447        693.919       0.346723       0.281349
            978       1181.304        462.582       0.281395       0.281349
            979       1115.092        342.102       0.234767       0.281349
            980        930.799        333.947       0.264043       0.281349
            981        743.649        470.982       0.387757       0.364714
            982        814.223        444.132       0.352946       0.364714
            983       1737.527        180.136       0.093935       0.083416
            984       2223.110        245.909       0.099598       0.083416
            985       1881.421        355.816       0.159043       0.083416
            986       2027.514        340.243       0.143698       0.083416
            987       1254.946        475.021       0.274584       0.281349
            988       1291.922        544.356       0.296445       0.281349
            989       1527.948        435.691       0.221879       0.281349
            990       1151.148        450.831       0.281421       0.281349
            991       1392.999        379.796       0.214235       0.281349
            992       1156.969        599.629       0.341358       0.281349
            993        887.500        354.682       0.285531       0.281349
            994       1075.302        358.474       0.250021       0.281349
            995        930.787        331.532       0.262637       0.281349
            996        981.000        340.332       0.257567       0.281349
            997       1123.168        487.687       0.302750       0.281349
            998       1455.834        423.603       0.225388       0.281349
            999       1117.208        412.219       0.269525       0.281349
           1000       1183.685        351.215       0.228819       0.204315
           1001       1428.431        369.348       0.205447       0.204315
           1002       1211.712        317.600       0.207675       0.204315
           1003       1266.753        375.773       0.228777       0.204315
           1004        962.054        393.314       0.290190       0.204315
           1005       1274.398        500.935       0.282164       0.204315
           1006       1148.149        167.814       0.127522       0.204315
           1007       1195.149        553.313       0.316457       0.281349
           1008       1387.968        457.156       0.247765       0.281349
           1009       1153.780        545.508       0.321021       0.281349
           1010       1167.750        745.157       0.389542       0.364714
           1011       1312.487        282.932       0.177340       0.204315
           1012       1249.092        205.742       0.141420       0.204315
           1013       1214.661        389.005       0.242572       0.204315
           1014       1054.235        239.015       0.184817       0.204315
           1015       1188.571        337.425       0.221118       0.204315
           1016       1352.999        321.664       0.192077       0.204315
           1017       1164.170        177.777       0.132477       0.204315
           1018       1163.477        602.348       0.341114       0.281349
           1019       1232.309        539.552       0.304511       0.281349
           1020       1279.918        526.853       0.291599       0.281349
           1021       1423.092        493.998       0.257681       0.281349
           1022       1187.894        333.716       0.219317       0.281349
           1023       1232.600        442.212       0.264037       0.281349
           1024       1451.403        591.431       0.289515       0.281349
           1025       1582.074        404.136       0.203471       0.281349
           1026       1262.607        584.783       0.316546       0.281349
           1027       1404.709        547.389       0.280411       0.281349
           1028       1530.120        491.744       0.243213       0.281349
           1029       1416.669        651.720       0.315086       0.281349
           1030       1502.555        902.232       0.375182       0.281349
           1031       1449.577        550.680       0.275305       0.281349
           1032       1284.641        782.761       0.378621       0.281349
           1033       1378.125        402.995       0.226259       0.281349
           1034       1392.857        453.328       0.245549       0.281349
           1035       1440.462        533.534       0.270281       0.281349
           1036       1515.946        556.582       0.268552       0.281349
           1037       1390.292        494.082       0.262199       0.281349
           1038       1524.775        530.407       0.258083       0.281349
           1039       1211.354        552.635       0.313287       0.281349
           1040       1422.567        514.169       0.265482       0.281349
           1041       1183.116        388.840       0.247361       0.281349
           1042       1199.969        982.930       0.450287       0.364714
           1043        946.751        860.780       0.476219       0.364714
           1044       1187.493        633.192       0.347777       0.364714
           1045       1200.012        982.932       0.450278       0.364714
           1046       1183.075        911.282       0.435113       0.364714
           1047       1327.753         39.907       0.029179       0.083416
           1048       1280.304         47.073       0.035463       0.083416
           1049       1423.814        262.089       0.155459       0.083416
           1050       1313.750        215.307       0.140810       0.083416
           1051       1402.912        238.171       0.145130       0.083416
           1052       1324.492        -91.867      -0.074530       0.083416
           1053       1326.207         50.315       0.036552       0.083416
           1054       1310.369        523.407       0.285426       0.281349
           1055       1316.353        493.866       0.272821       0.281349
           1056       1377.178        427.190       0.236753       0.281349
           1057       1175.498        477.063       0.288681       0.281349
           1058       1474.167        397.015       0.212173       0.281349
           1059       1434.182        447.898       0.237980       0.281349
           1060       1474.338        589.137       0.285507       0.281349
           1061        953.500        794.082       0.454389       0.364714
           1062       1426.780        549.053       0.277884       0.281349
           1063       1434.137        531.979       0.270574       0.281349
           1064       1293.230        475.432       0.268809       0.281349
           1065       1593.416        489.202       0.234897       0.281349
           1066       1523.457        960.648       0.386718       0.364714
           1067       1410.571        302.467       0.176567       0.204315
           1068       1233.005        330.641       0.211455       0.204315
           1069       1419.433        429.509       0.232300       0.204315
           1070       1266.369        302.504       0.192816       0.204315
           1071       1286.523        330.607       0.204440       0.204315
           1072       1439.900        557.078       0.278961       0.281349
           1073       1528.776        512.794       0.251176       0.281349
           1074       1272.298        479.023       0.273521       0.281349
           1075       1355.663        374.545       0.216474       0.281349
           1076       1475.817        399.964       0.213225       0.281349
           1077       1274.783        498.613       0.281163       0.281349
           1078       1178.500        455.582       0.278800       0.281349
           1079       1369.832        527.197       0.277907       0.281349
           1080       1428.822        492.110       0.256183       0.281349
           1081       1165.981        465.166       0.285177       0.281349
           1082       1329.967        484.642       0.267078       0.281349
           1083       1337.710        556.131       0.293653       0.281349
           1084       1196.873        490.310       0.290609       0.281349
           1085       1302.314        458.521       0.260400       0.281349
           1086       1140.460        569.345       0.332988       0.281349
           1087       1398.603        761.592       0.352557       0.281349
           1088       1151.322        550.433       0.323450       0.281349
           1089       1425.391        509.470       0.263311       0.281349
           1090       1310.323        535.162       0.289984       0.281349
           1091       1122.287        669.608       0.373687       0.364714
           1092       1051.640        510.569       0.326825       0.364714
           1093       1497.570        647.648       0.301903       0.364714
           1094        887.181        699.756       0.440948       0.364714
           1095       1481.119        673.011       0.312428       0.281349
           1096       1449.712        716.569       0.330783       0.281349
           1097       2064.661        728.459       0.260805       0.281349
           1098       1470.002        739.467       0.334681       0.281349
           1099       1455.520        401.871       0.216363       0.281349
           1100       1488.128        525.605       0.261010       0.281349
