# Supplementary material for: The role of auxiliary domains in modulating CHD4 activity suggests mechanistic commonality between enzyme families
Source: Nat Commun. 2022 Dec 6;13:7524. doi: 10.1038/s41467-022-35002-0 (PMC9726900; doi:10.1038/s41467-022-35002-0)
Supplement: Supplementary file 6 — source data [file 41467_2022_35002_MOESM6_ESM.zip › smFRET_Source_data/figure_7A/A/CHD4(1-1230) 10uM ATP 200ms/11_PATH.dat]

              1       3488.991       7700.972       0.688203       0.721436
              2       2637.033       7049.451       0.727762       0.721436
              3       2347.370       7088.755       0.751236       0.721436
              4       2207.741       7138.063       0.763772       0.721436
              5       2006.088       7129.765       0.780416       0.721436
              6       3026.886       6627.179       0.686465       0.721436
              7       2025.250       7192.854       0.780296       0.721436
              8       2153.001       7350.579       0.773454       0.721436
              9       2317.993       7034.404       0.752150       0.721436
             10       1605.441       6970.935       0.812807       0.721436
             11       2675.677       7257.924       0.730644       0.721436
             12       2156.305       7245.429       0.770648       0.721436
             13       2680.003       6900.879       0.720276       0.721436
             14       1980.025       6751.912       0.773243       0.721436
             15       2144.030       7075.959       0.767459       0.721436
             16       3347.994       7930.579       0.703154       0.721436
             17       2456.386       7133.382       0.743853       0.721436
             18       2700.169       6903.208       0.718831       0.721436
             19       2557.837       7423.246       0.743732       0.721436
             20       2802.604       6649.492       0.703494       0.721436
             21       2734.706       6764.256       0.712105       0.721436
             22       3108.089       6680.726       0.682486       0.721436
             23       2539.224       7326.049       0.742610       0.721436
             24       2985.524       7139.085       0.705122       0.721436
             25       2757.766       7113.331       0.720622       0.721436
             26       2693.749       6938.506       0.720341       0.721436
             27       3771.893       7299.233       0.659304       0.721436
             28       4707.316       5607.398       0.543631       0.721436
             29       3118.561       5840.280       0.651901       0.721436
             30       3042.501       6419.378       0.678446       0.721436
             31       5274.565       6314.319       0.544860       0.455283
             32       5170.274       4850.783       0.484059       0.455283
             33       5134.006       5245.956       0.505393       0.455283
             34       5118.230       5183.042       0.503146       0.455283
             35       4344.263       5654.195       0.565507       0.455283
             36       4487.655       5639.080       0.556851       0.455283
             37       5073.519       4160.529       0.450564       0.455283
             38       5057.333       4616.708       0.477226       0.455283
             39       5051.349       4347.054       0.462531       0.455283
             40       5332.000       4497.179       0.457534       0.455283
             41       5151.766       4897.086       0.487328       0.455283
             42       4835.678       4817.687       0.499068       0.455283
             43       4972.201       4942.148       0.498484       0.455283
             44       5259.977       4797.086       0.476987       0.455283
             45       4649.886       4871.687       0.511647       0.455283
             46       4885.735       4651.031       0.487695       0.455283
             47       4810.384       4858.013       0.502463       0.455283
             48       4942.093       5042.677       0.505037       0.455283
             49       4793.500       4951.663       0.508115       0.455283
             50       4692.126       4911.239       0.511408       0.455283
             51       5304.324       5089.014       0.489642       0.455283
             52       4624.144       5173.145       0.528018       0.455283
             53       4832.537       5099.072       0.513419       0.455283
             54       5213.363       4833.059       0.481073       0.455283
             55       5115.841       5262.772       0.507079       0.455283
             56       5128.081       4890.981       0.488168       0.455283
             57       5072.389       4980.563       0.495433       0.455283
             58       5256.256       5104.525       0.492678       0.455283
             59       5195.120       4928.117       0.486812       0.455283
             60       5206.064       4868.018       0.483222       0.455283
             61       4826.000       5111.279       0.514354       0.455283
             62       4573.161       4815.833       0.512923       0.455283
             63       5247.982       4924.659       0.484108       0.455283
             64       4145.502       4271.829       0.507504       0.455283
             65       4137.500       4485.129       0.520158       0.455283
             66       4782.322       4245.838       0.470288       0.455283
             67       4552.500       4428.629       0.493104       0.455283
             68       3945.042       4436.879       0.529339       0.455283
             69       4499.967       4346.279       0.491313       0.455283
             70       4163.886       4238.567       0.504444       0.455283
             71       4182.968       4407.867       0.513089       0.455283
             72       5282.997       4455.582       0.457519       0.455283
             73       4286.361       4477.088       0.510882       0.455283
             74       5052.481       4379.130       0.464303       0.455283
             75       5536.238       4233.992       0.433356       0.455283
             76       6070.743       4046.387       0.399954       0.455283
             77       5084.059       4333.899       0.460174       0.455283
             78       4913.660       5074.761       0.508064       0.455283
             79       4431.864       5435.993       0.550879       0.455283
             80       4380.627       5170.807       0.541364       0.455283
             81       4795.492       5139.136       0.517295       0.455283
             82       5483.750       4527.254       0.452228       0.455283
             83       5193.130       4356.129       0.456175       0.455283
             84       5318.956       4589.200       0.463174       0.455283
             85       5217.371       4721.709       0.475065       0.455283
             86       5534.246       3984.536       0.418597       0.455283
             87       5723.789       3861.180       0.402837       0.455283
             88       5801.227       3932.702       0.404020       0.455283
             89       5572.339       4040.089       0.420299       0.455283
             90       5387.460       4326.754       0.445404       0.455283
             91       5515.696       4359.147       0.441440       0.455283
             92       5587.811       4865.979       0.465475       0.455283
             93       5351.386       3031.948       0.361664       0.455283
             94       5791.194       3902.840       0.402602       0.455283
             95       5832.373       3130.936       0.349306       0.455283
             96       5342.422       4401.700       0.451729       0.455283
             97       5415.621       4319.973       0.443730       0.455283
             98       5386.185       4450.681       0.452449       0.455283
             99       5555.500       4710.829       0.458862       0.455283
            100       5262.396       3827.229       0.421055       0.455283
            101       5792.243       4447.049       0.434312       0.455283
            102       5309.257       4415.392       0.454041       0.455283
            103       4373.644       4431.012       0.503258       0.455283
            104       5977.468       4378.796       0.422816       0.455283
            105       5213.429       4373.205       0.456177       0.455283
            106       5571.051       4389.040       0.440663       0.455283
            107       5470.379       4451.404       0.448650       0.455283
            108       5220.363       4503.624       0.463146       0.455283
            109       5528.525       4389.032       0.442552       0.455283
            110       6572.540       4576.846       0.410502       0.455283
            111       6001.502       4219.229       0.412811       0.455283
            112       6214.200       4403.079       0.414709       0.455283
            113       6285.297       4468.443       0.415525       0.455283
            114       6928.731       5123.627       0.425114       0.455283
            115       7048.682       5316.107       0.429939       0.455283
            116       6711.059       4711.952       0.412496       0.378770
            117       5869.563       3776.646       0.391516       0.378770
            118       5750.312       3770.437       0.396023       0.378770
            119       5401.600       3983.910       0.424475       0.378770
            120       6366.869       2607.834       0.290576       0.378770
            121       5973.534       3146.896       0.345038       0.378770
            122       5989.235       3871.580       0.392623       0.378770
            123       5714.248       4238.382       0.425855       0.378770
            124       5412.455       4012.676       0.425742       0.378770
            125       5776.500       3988.396       0.408442       0.378770
            126       5858.968       3777.859       0.392023       0.378770
            127       5636.192       4273.596       0.431250       0.455283
            128       5952.821       4581.582       0.434916       0.455283
            129       5154.612       4859.132       0.485246       0.455283
            130       5887.956       4649.883       0.441256       0.455283
            131       6021.899       4491.929       0.427240       0.455283
            132       5724.650       4241.801       0.425608       0.455283
            133       6272.903       4303.529       0.406898       0.455283
            134       5916.324       4602.875       0.437569       0.455283
            135       5567.088       5091.021       0.477666       0.455283
            136       5615.980       4732.025       0.457289       0.455283
            137       5205.098       5280.379       0.503590       0.455283
            138       5542.929       5126.300       0.480475       0.455283
            139       6310.138       4573.986       0.420244       0.455283
            140       5566.640       5021.417       0.474253       0.455283
            141       5758.043       5047.030       0.467098       0.455283
            142       5830.407       4605.206       0.441297       0.455283
            143       5824.804       4547.154       0.438408       0.455283
            144       6074.885       4707.671       0.436601       0.455283
            145       5936.999       4527.679       0.432663       0.455283
            146       5506.189       4603.231       0.455341       0.455283
            147       6321.500       4611.227       0.421782       0.455283
            148       6373.418       4659.782       0.422342       0.455283
            149       5941.908       4114.702       0.409154       0.455283
            150       5499.032       4147.818       0.429966       0.455283
            151       5770.701       4311.792       0.427651       0.455283
            152       5834.077       4543.884       0.437840       0.455283
            153       6062.249       4529.579       0.427648       0.455283
            154       4912.000       4154.929       0.458251       0.455283
            155       5954.438       4144.579       0.410394       0.455283
            156       5621.821       4179.541       0.426425       0.455283
            157       5663.725       4000.019       0.413920       0.455283
            158       5284.838       4202.529       0.442961       0.455283
            159       5806.647       4091.049       0.413333       0.455283
            160       5165.114       4068.221       0.440601       0.455283
            161       6447.905       3778.252       0.369469       0.455283
            162       6105.980       4498.418       0.424203       0.455283
            163       5727.202       4711.317       0.451340       0.455283
            164       6201.386       4400.059       0.415043       0.455283
            165       6433.180       4589.635       0.416376       0.455283
            166       6135.528       4618.428       0.429463       0.455283
            167       5895.184       4367.142       0.425551       0.455283
            168       4725.385       4695.333       0.498405       0.455283
            169       4933.683       4505.032       0.477293       0.455283
            170       5277.425       4281.021       0.447878       0.455283
            171       5428.389       4229.668       0.437942       0.455283
            172       5404.158       4405.274       0.449086       0.455283
            173       5884.338       4259.572       0.419914       0.455283
            174       5473.346       4476.878       0.449927       0.455283
            175       5333.976       4239.754       0.442853       0.455283
            176       4641.174       4340.038       0.483235       0.455283
            177       5835.161       4123.992       0.414091       0.455283
            178       5407.064       4380.017       0.447530       0.455283
            179       5786.883       4246.239       0.423222       0.455283
            180       5975.633       4088.968       0.406272       0.455283
            181       5375.479       4193.003       0.438210       0.455283
            182       6018.149       4134.692       0.407245       0.455283
            183       5817.722       4119.079       0.414528       0.455283
            184       5666.809       4086.979       0.419015       0.455283
            185       4746.049       4109.286       0.464046       0.455283
            186       5708.226       4347.745       0.432355       0.455283
            187       5688.946       4168.191       0.422860       0.455283
            188       5402.375       4249.502       0.440277       0.455283
            189       5854.152       4446.380       0.431665       0.455283
            190       5384.976       4436.627       0.451721       0.455283
            191       5991.802       4315.152       0.418664       0.455283
            192       5770.082       4166.806       0.419327       0.455283
            193       5966.880       4213.519       0.413885       0.455283
            194       6128.482       5130.018       0.455657       0.455283
            195       6182.743       4767.330       0.435370       0.455283
            196       6319.470       5121.864       0.447663       0.455283
            197       6196.812       4957.007       0.444422       0.455283
            198       6508.538       3787.929       0.367886       0.378770
            199       5523.890       3646.729       0.397654       0.378770
            200       6364.061       3507.716       0.355328       0.378770
            201       7318.792       3149.570       0.300866       0.378770
            202       6253.893       3697.576       0.371561       0.378770
            203       6047.999       3962.588       0.395840       0.378770
            204       6108.976       3967.249       0.393724       0.378770
            205       6216.043       4032.255       0.393456       0.378770
            206       6094.628       4061.373       0.399899       0.378770
            207       6310.700       3881.686       0.380842       0.378770
            208       6013.932       4213.518       0.411981       0.378770
            209       5911.336       3976.285       0.402148       0.378770
            210       6111.120       3726.498       0.378801       0.378770
            211       5599.844       3781.961       0.403117       0.378770
            212       5447.899       4028.854       0.425130       0.378770
            213       6113.868       3932.144       0.391413       0.378770
            214       5089.520       3682.426       0.419796       0.378770
            215       5924.195       4091.293       0.408497       0.378770
            216       5743.540       4246.448       0.425070       0.378770
            217       6293.512       2641.513       0.295636       0.378770
            218       6267.083       2825.022       0.310712       0.378770
            219       5872.086       2664.032       0.312089       0.378770
            220       5750.710       2864.482       0.332492       0.378770
            221       6274.097       2795.008       0.308190       0.378770
            222       6239.135       2594.053       0.293671       0.378770
            223       5865.818       2139.498       0.267260       0.378770
            224       5998.298       3163.636       0.345302       0.378770
            225       5837.161       3575.430       0.379856       0.378770
            226       5649.500       3551.429       0.385986       0.378770
            227       6209.622       4425.214       0.416106       0.455283
            228       6317.343       4425.420       0.411944       0.455283
            229       6045.667       4263.313       0.413553       0.455283
            230       5945.050       4395.402       0.425069       0.455283
            231       6319.405       4427.353       0.411971       0.455283
            232       6031.388       4252.574       0.413515       0.455283
            233       5583.791       5209.541       0.482663       0.455283
            234       5488.917       4897.500       0.471529       0.455283
            235       5402.187       5106.377       0.485925       0.455283
            236       5486.762       4920.974       0.472819       0.455283
            237       5749.680       5013.045       0.465778       0.455283
            238       6128.180       4013.759       0.395759       0.455283
            239       6475.851       3908.402       0.376378       0.455283
            240       5810.980       4557.428       0.439549       0.455283
            241       5744.939       4528.973       0.440823       0.455283
            242       5890.582       4331.183       0.423722       0.455283
            243       6027.030       4966.029       0.451742       0.455283
            244       5146.352       4823.174       0.483792       0.455283
            245       5891.000       4732.779       0.445489       0.455283
            246       5653.275       5012.550       0.469964       0.455283
            247       5921.507       4887.540       0.452171       0.455283
            248       5893.082       4699.031       0.443635       0.455283
            249       5429.014       4618.495       0.459666       0.455283
            250       7737.742        854.993       0.099502       0.105432
            251       8307.082        959.293       0.103524       0.105432
            252       8459.904        933.902       0.099417       0.105432
            253       8130.298        531.102       0.061318       0.105432
            254       7736.040        917.258       0.106001       0.105432
            255       7328.709       1238.550       0.144568       0.105432
            256       8726.216        785.780       0.082609       0.105432
            257       8324.674        756.157       0.083270       0.105432
            258       8257.240        925.247       0.100762       0.105432
            259       8430.921        831.929       0.089814       0.105432
            260       8811.309        913.539       0.093939       0.105432
            261       8846.158        809.736       0.083859       0.105432
            262       8508.844       1002.524       0.105403       0.105432
            263       8261.471        858.165       0.094101       0.105432
            264       7397.797        836.786       0.101618       0.105432
            265       8364.396       1002.622       0.107037       0.105432
            266       8843.328       1148.091       0.114908       0.105432
            267       8004.072        670.014       0.077243       0.105432
            268       8387.127        883.528       0.095304       0.105432
            269       8155.624        813.567       0.090707       0.105432
            270       8418.736        821.148       0.088870       0.105432
            271       8400.308        885.567       0.095367       0.105432
            272       7872.223       1022.779       0.114984       0.105432
            273       7874.307        707.776       0.082471       0.105432
            274       8665.689       1114.904       0.113991       0.105432
            275       8552.279       1197.885       0.122858       0.105432
            276       8651.625       1070.952       0.110151       0.105432
            277       8665.437       1111.838       0.113717       0.105432
            278       7734.895        867.517       0.100846       0.105432
            279       7765.485        884.379       0.102242       0.105432
            280       8799.900       1049.379       0.106544       0.105432
            281       8217.034        810.250       0.089756       0.105432
            282       8099.328       1245.379       0.133271       0.105432
            283       7919.778        461.290       0.055040       0.105432
            284       7741.876        430.603       0.052689       0.105432
            285       7756.111        661.025       0.078533       0.105432
            286       8031.500        256.229       0.030917       0.105432
            287       7577.394        793.251       0.094766       0.105432
            288       7696.501        817.854       0.096056       0.105432
            289       7308.002        597.530       0.075584       0.105432
            290       7195.111       1273.829       0.150412       0.105432
            291       7282.884       1120.114       0.133299       0.105432
            292       7077.167       1239.663       0.149055       0.105432
            293       7344.579        641.848       0.080367       0.105432
            294       7895.246        730.497       0.084688       0.105432
            295       7419.591       1022.538       0.121123       0.105432
            296       7219.046        843.953       0.104670       0.105432
            297       7655.858        459.349       0.056603       0.105432
            298       6864.693        579.429       0.077837       0.105432
            299       7884.455        750.404       0.086904       0.105432
            300       7277.229        711.244       0.089034       0.105432
            301       6649.750        517.831       0.072246       0.105432
            302       7468.340       1035.869       0.121807       0.105432
            303       7379.538       1543.114       0.172943       0.105432
            304       7440.497       1411.321       0.159439       0.105432
            305       7540.000       1376.879       0.154413       0.105432
            306       7295.211        884.314       0.108113       0.105432
            307       7532.960        824.674       0.098673       0.105432
            308       7547.878        770.652       0.092643       0.105432
            309       7426.011        881.586       0.106118       0.105432
            310       7583.847        603.649       0.073728       0.105432
            311       7454.751        710.159       0.086977       0.105432
            312       7368.524       1047.790       0.124495       0.105432
            313       7161.921       1119.763       0.135210       0.105432
            314       7454.105        790.446       0.095875       0.105432
            315       7690.307       1195.621       0.134552       0.105432
            316       7237.252        944.154       0.115402       0.105432
            317       7105.335       1524.454       0.176650       0.105432
            318       8072.954       1376.794       0.145696       0.105432
            319       7989.971       1225.149       0.132950       0.105432
            320       8294.154       1485.258       0.151876       0.105432
            321       7545.579       1313.616       0.148277       0.105432
            322       8232.781        751.444       0.083640       0.105432
            323       7985.452        803.901       0.091463       0.105432
            324       7604.000        802.069       0.095415       0.105432
            325       8083.287       1214.843       0.130655       0.105432
            326       8069.525        511.162       0.059571       0.105432
            327       9061.132        278.018       0.029769       0.105432
            328       9521.543        453.611       0.045474       0.105432
            329       9093.956        377.892       0.039896       0.105432
            330       9539.816        545.798       0.054116       0.105432
            331       9298.337        455.579       0.046707       0.105432
            332       9380.745         30.150       0.003204       0.105432
            333       9177.820        263.579       0.027917       0.105432
            334       8750.897        147.879       0.016618       0.105432
            335       7667.232        633.597       0.076329       0.105432
            336       7419.664        784.077       0.095576       0.105432
            337       7453.881        707.531       0.086692       0.105432
            338       7272.440        293.050       0.038735       0.105432
            339       8396.172        356.304       0.040709       0.105432
            340       8202.459        390.867       0.045485       0.105432
            341       7235.105        292.879       0.038905       0.105432
            342       7876.687        877.205       0.100207       0.105432
            343       7359.857        600.762       0.075467       0.105432
            344       7873.718        926.432       0.105275       0.105432
            345       7519.054       1384.528       0.155502       0.105432
            346       7918.853        758.372       0.087398       0.105432
            347       7551.023        784.146       0.094077       0.105432
            348       8158.200        908.526       0.100204       0.105432
            349       7874.063        756.488       0.087652       0.105432
            350       7731.801        860.296       0.100126       0.105432
            351       7872.545        900.650       0.102659       0.105432
            352       7566.167        945.347       0.111067       0.105432
            353       7522.000       1486.679       0.165027       0.105432
            354       7802.334       1016.750       0.115290       0.105432
            355       7484.277        488.973       0.061327       0.105432
            356       7681.675       1106.781       0.125936       0.105432
            357       7732.412        928.104       0.107165       0.105432
            358       7378.363       1112.368       0.131010       0.105432
            359       7295.442        932.695       0.113354       0.105432
            360       7601.924       1237.794       0.140026       0.105432
            361       7644.296       1003.438       0.116035       0.105432
            362       7436.230       1307.149       0.149502       0.105432
            363       7609.250       1254.954       0.141576       0.105432
            364       7759.005       1150.392       0.129121       0.105432
            365       7471.468       1447.482       0.162293       0.105432
            366       7856.140       1319.090       0.143766       0.105432
            367       7930.250       1187.479       0.130238       0.105432
            368       7620.833       1308.791       0.146567       0.105432
            369       8518.496        323.529       0.036590       0.105432
            370       7817.959        512.892       0.061565       0.105432
            371       7895.867        142.956       0.017783       0.105432
            372       7492.275       1100.466       0.128069       0.105432
            373       7445.551       1119.985       0.130755       0.105432
            374       7751.136       1152.203       0.129412       0.105432
            375       7469.423       1029.768       0.121161       0.105432
            376       7178.209       1246.954       0.148004       0.105432
            377       7453.497       1091.012       0.127686       0.105432
            378       7457.141       1218.111       0.140412       0.105432
            379       7797.093        673.359       0.079495       0.105432
            380       8118.672        454.278       0.052990       0.105432
            381       7478.707        870.985       0.104313       0.105432
            382       7857.705        917.411       0.104547       0.105432
            383       7848.733        716.593       0.083662       0.105432
            384       7580.305        334.732       0.042291       0.105432
            385       7800.439        686.831       0.080925       0.105432
            386       7340.846       1029.479       0.122991       0.105432
            387       7936.996       1429.147       0.152586       0.105432
            388       7573.389        954.804       0.111959       0.105432
            389       7388.189        967.873       0.115829       0.105432
            390       7405.873        873.292       0.105481       0.105432
            391       7791.553       1058.264       0.119580       0.105432
            392       7694.262       1028.147       0.117874       0.105432
            393       8124.919       1336.715       0.141277       0.105432
            394       7607.663       1411.436       0.156494       0.105432
            395       8530.431       1410.206       0.141863       0.105432
            396       8063.412       1238.624       0.133156       0.105432
            397       8708.009       1302.229       0.130090       0.105432
            398       8299.929       1267.980       0.132524       0.105432
            399       7853.043       1336.154       0.145405       0.105432
            400       7987.946        970.215       0.108305       0.105432
            401       7833.647        961.481       0.109320       0.105432
            402       7527.006       1333.679       0.150516       0.105432
            403       7611.559       1235.323       0.139634       0.105432
            404       7939.883       1253.835       0.136379       0.105432
            405       7885.327        871.118       0.099483       0.105432
            406       8152.827        740.007       0.083214       0.105432
            407       7877.104        974.943       0.110138       0.105432
            408       8173.302        933.791       0.102534       0.105432
            409       7604.547        797.027       0.094866       0.105432
            410       7905.074        849.061       0.096990       0.105432
            411       7885.505        905.826       0.103036       0.105432
            412       7406.541       1233.176       0.142733       0.105432
            413       7663.732       1166.430       0.132096       0.105432
            414       8277.047        958.657       0.103799       0.105432
            415       7871.955       1030.796       0.115784       0.105432
            416       7642.868       1193.598       0.135076       0.105432
            417       7666.234       1288.379       0.143879       0.105432
            418       8067.993        849.879       0.095301       0.105432
            419       8158.563       1069.654       0.115911       0.105432
            420       8559.091        858.778       0.091186       0.105432
            421       8305.438        745.312       0.082348       0.105432
            422       7328.951        889.064       0.108185       0.105432
            423       8322.251        958.209       0.103250       0.105432
            424       7835.027       1030.292       0.116216       0.105432
            425       7719.000       1241.479       0.138551       0.105432
            426       7881.512       1048.692       0.117432       0.105432
            427       7970.637       1037.397       0.115164       0.105432
            428       8139.525        935.086       0.103044       0.105432
            429       7929.932        907.810       0.102720       0.105432
            430       8046.270        922.975       0.102904       0.105432
            431       8204.430       1275.379       0.134536       0.105432
            432       7811.016       1025.794       0.116082       0.105432
            433       8604.498        920.322       0.096624       0.105432
            434       8408.000        718.579       0.078735       0.105432
            435       8075.782       1018.467       0.111990       0.105432
            436       8658.000        944.829       0.098391       0.105432
            437       8380.333        935.028       0.100375       0.105432
            438       8502.150        979.891       0.103342       0.105432
            439       8799.097       1053.887       0.106961       0.105432
            440       8663.396        946.969       0.098536       0.105432
            441       8541.445        868.521       0.092298       0.105432
            442       8036.851       1015.079       0.112140       0.105432
            443       8795.664        934.997       0.096088       0.105432
            444       8608.958        955.748       0.099924       0.105432
            445       8128.537        798.566       0.089454       0.105432
            446       7999.584       1001.584       0.111273       0.105432
            447       7609.827       1009.407       0.117111       0.105432
            448       8158.107       1006.621       0.109836       0.105432
            449       7590.750       1023.149       0.118779       0.105432
            450       7845.260       1056.947       0.118729       0.105432
            451       8024.775        869.859       0.097796       0.105432
            452       7967.120        869.375       0.098385       0.105432
            453       7947.145        967.266       0.108506       0.105432
            454       8134.172        795.567       0.089092       0.105432
            455       7893.066        806.765       0.092733       0.105432
            456       8214.729        794.486       0.088186       0.105432
            457       7631.051        685.794       0.082458       0.105432
            458       8167.648        484.607       0.056009       0.105432
            459       8208.687        928.879       0.101655       0.105432
            460       7911.514        744.203       0.085978       0.105432
            461       8378.370        855.239       0.092622       0.105432
            462       7883.843        752.532       0.087135       0.105432
            463       8592.180        728.579       0.078167       0.105432
            464       7890.866        808.013       0.092887       0.105432
            465       8398.166       1040.581       0.110246       0.105432
            466       8314.829        929.010       0.100500       0.105432
            467       8214.797        864.045       0.095171       0.105432
            468       8271.368       1114.907       0.118781       0.105432
            469       8419.693        968.571       0.103168       0.105432
            470       8551.923       1153.356       0.118838       0.105432
            471       7867.920        905.002       0.103159       0.105432
            472       7589.621        684.096       0.082683       0.105432
            473       7186.042       1054.779       0.127994       0.105432
            474       8306.585       1108.763       0.117761       0.105432
            475       8095.879       1086.351       0.118310       0.105432
            476       7571.492        961.836       0.112715       0.105432
            477       8286.777        709.000       0.078815       0.105432
            478       7644.164        232.300       0.029493       0.105432
            479       8336.248        977.173       0.104921       0.105432
            480       7881.569       1149.737       0.127306       0.105432
            481       7866.039       1144.761       0.127043       0.105432
            482       7966.361       1038.983       0.115374       0.105432
            483       8250.513       1098.895       0.117536       0.105432
            484       8005.318        801.917       0.091052       0.105432
            485       8203.529        783.154       0.087146       0.105432
            486       7559.692       1108.224       0.127854       0.105432
            487       8066.007       1058.779       0.116033       0.105432
            488       7626.183       1151.644       0.131199       0.105432
            489       7717.180       1147.451       0.129441       0.105432
            490       7971.377        493.647       0.058316       0.105432
            491       7925.497        565.579       0.066609       0.105432
            492       8096.721        475.488       0.055469       0.105432
            493       8052.500        491.129       0.057485       0.105432
            494       7091.092        531.776       0.069761       0.105432
            495       8185.496        682.677       0.076981       0.105432
            496       7527.659        710.667       0.086264       0.105432
            497       7311.727        663.424       0.083186       0.105432
            498       7314.153        658.054       0.082543       0.105432
            499       7058.009        459.830       0.061165       0.105432
            500       7839.159        656.912       0.077319       0.105432
            501       7403.959        634.996       0.078990       0.105432
            502       7112.829        671.756       0.086293       0.105432
            503       7059.277        578.722       0.075769       0.105432
            504       7996.290        553.318       0.064718       0.105432
            505       8143.526        560.397       0.064384       0.105432
            506       7608.952        752.683       0.090016       0.105432
            507       8285.636        624.269       0.070065       0.105432
            508       7935.832        167.557       0.020677       0.105432
            509       7794.410        719.847       0.084546       0.105432
            510       7444.877        598.696       0.074432       0.105432
            511       7998.276        549.897       0.064329       0.105432
            512       7149.492        761.029       0.096205       0.105432
            513       8549.998        519.995       0.057331       0.105432
            514       7046.008        870.954       0.110011       0.105432
            515       7191.004        756.262       0.095160       0.105432
            516       7521.750        801.954       0.096346       0.105432
            517       7775.382        780.405       0.091214       0.105432
            518       7708.394       1036.485       0.118525       0.105432
            519       7380.500        751.974       0.092466       0.105432
            520       7581.175       1418.234       0.157592       0.105432
            521       7604.614       1450.219       0.160160       0.105432
            522       7995.243       1394.879       0.148548       0.105432
            523       8044.667       1216.413       0.131347       0.105432
            524       7888.221       1221.374       0.134076       0.105432
            525       7562.832       1339.479       0.150464       0.105432
            526       7658.275       1382.481       0.152917       0.105432
            527       7759.911       1462.784       0.158607       0.105432
            528       8099.932       1455.813       0.152349       0.105432
            529       8290.235        941.230       0.101959       0.105432
            530       8124.094        849.421       0.094659       0.105432
            531       7408.889        884.743       0.106677       0.105432
            532       7906.622       1113.269       0.123424       0.105432
            533       8539.017       1400.122       0.140870       0.105432
            534       8049.673        712.913       0.081359       0.105432
            535       8131.285        878.228       0.097478       0.105432
            536       8048.852        584.229       0.067673       0.105432
            537       7639.924        310.230       0.039022       0.105432
            538       8559.764        765.720       0.082110       0.105432
            539       8310.191        343.790       0.039726       0.105432
            540       7801.262        743.767       0.087041       0.105432
            541       7710.483       1151.377       0.129925       0.105432
            542       7975.883       1355.436       0.145257       0.105432
            543       8112.655       1395.098       0.146733       0.105432
            544       7619.705        873.912       0.102890       0.105432
            545       7712.312        829.709       0.097133       0.105432
            546       7831.322        921.295       0.105259       0.105432
            547       7891.606        873.956       0.099703       0.105432
            548       7644.671        820.563       0.096933       0.105432
            549       7737.734       1088.196       0.123295       0.105432
            550       7421.006        663.279       0.082046       0.105432
            551       8250.546        756.886       0.084029       0.105432
            552       8416.248        847.443       0.091480       0.105432
            553       7833.024        694.879       0.081483       0.105432
            554       7741.019        785.853       0.092162       0.105432
            555       8212.675       1019.263       0.110406       0.105432
            556       8655.742        920.057       0.096082       0.105432
            557       7998.740        776.210       0.088457       0.105432
            558       7926.742        743.499       0.085753       0.105432
            559       8345.075        854.250       0.092860       0.105432
            560       7371.547       1276.088       0.147565       0.105432
            561       7860.920       1164.361       0.129011       0.105432
            562       8169.458        912.185       0.100443       0.105432
            563       8087.740        806.154       0.090641       0.105432
            564       7993.554        878.445       0.099013       0.105432
            565       7795.311        993.837       0.113075       0.105432
            566       8002.976        761.058       0.086839       0.105432
            567       7678.877       1035.920       0.118869       0.105432
            568       8008.192       1052.613       0.116172       0.105432
            569       7818.375        981.292       0.111515       0.105432
            570       7682.615       1057.678       0.121012       0.105432
            571       7910.042       1226.642       0.134255       0.105432
            572       7701.201       1194.182       0.134247       0.105432
            573       8579.155       1060.480       0.110012       0.105432
            574       8304.904       1047.779       0.112030       0.105432
            575       7649.918       1211.173       0.136684       0.105432
            576       8241.875       1114.442       0.119111       0.105432
            577       7907.054       1124.442       0.124502       0.105432
            578       7670.335       1138.846       0.129279       0.105432
            579       8062.587       1342.129       0.142708       0.105432
            580       8019.168       1238.648       0.133795       0.105432
            581       7512.559       1040.357       0.121638       0.105432
            582       7525.500        939.329       0.110968       0.105432
            583       7258.715       1119.238       0.133593       0.105432
            584       7762.715        973.791       0.111462       0.105432
            585       7398.667       1229.908       0.142539       0.105432
            586       7672.189       1164.178       0.131749       0.105432
            587       7932.412       1016.095       0.113549       0.105432
            588       7124.036       1201.329       0.144297       0.105432
            589       8228.184       1026.007       0.110869       0.105432
            590       8285.413        945.040       0.102383       0.105432
            591       7298.589       1111.312       0.132143       0.105432
            592       8047.954       1093.706       0.119640       0.105432
            593       8089.003        959.885       0.106078       0.105432
            594       7981.655        979.146       0.109270       0.105432
            595       8142.697        974.010       0.106838       0.105432
            596       8064.479       1028.123       0.113072       0.105432
            597       8144.519       1153.822       0.124089       0.105432
            598       7750.407       1046.626       0.118975       0.105432
            599       7726.301       1034.074       0.118040       0.105432
            600       7603.979        942.017       0.110229       0.105432
            601       7530.552        888.537       0.105538       0.105432
            602       7972.607        991.603       0.110618       0.105432
            603       7372.214        957.279       0.114926       0.105432
            604       7085.903        966.191       0.119992       0.105432
            605       7683.462        867.149       0.101414       0.105432
            606       7791.915        949.703       0.108642       0.105432
            607       7751.961        749.991       0.088214       0.105432
            608       7382.144        974.195       0.116582       0.105432
            609       8242.922        701.123       0.078390       0.105432
            610       7643.894        730.647       0.087246       0.105432
            611       7439.057        629.279       0.077994       0.105432
            612       7973.397        820.474       0.093301       0.105432
            613       8203.297        708.663       0.079518       0.105432
            614       8327.910        700.772       0.077616       0.105432
            615       8441.093        801.934       0.086761       0.105432
            616       8186.922        756.227       0.084559       0.105432
            617       7858.569       1190.957       0.131604       0.105432
            618       7958.272       1134.634       0.124782       0.105432
            619       7997.572       1053.904       0.116435       0.105432
            620       8126.536        923.115       0.102006       0.105432
            621       7549.099       1061.951       0.123324       0.105432
            622       8007.366       1242.644       0.134340       0.105432
            623       8063.045       1024.654       0.112752       0.105432
            624       8367.561        821.625       0.089412       0.105432
            625       7810.519       1185.472       0.131778       0.105432
            626       8193.516        868.268       0.095816       0.105432
            627       8162.506        849.081       0.094221       0.105432
            628       7972.248       1020.993       0.113529       0.105432
            629       8158.002        913.023       0.100653       0.105432
            630       8213.250       1057.540       0.114072       0.105432
            631       7921.497       1092.729       0.121223       0.105432
            632       8240.266       1023.774       0.110511       0.105432
            633       8478.138        884.516       0.094473       0.105432
            634       8683.254        788.265       0.083225       0.105432
            635       8254.679        938.880       0.102124       0.105432
            636       7928.139       1063.554       0.118282       0.105432
            637       8283.536        911.405       0.099120       0.105432
            638       7510.290       1106.930       0.128456       0.105432
            639       8207.394       1069.282       0.115266       0.105432
            640       8178.891       1027.947       0.111650       0.105432
            641       7654.801       1090.535       0.124699       0.105432
            642       7681.084        881.705       0.102969       0.105432
            643       7797.262       1278.327       0.140853       0.105432
            644       7514.133       1051.296       0.122737       0.105432
            645       8160.254       1019.391       0.111049       0.105432
            646       7346.503       1176.895       0.138078       0.105432
            647       7447.213        962.550       0.114456       0.105432
            648       8451.787        601.419       0.066432       0.105432
            649       7976.386       1144.068       0.125440       0.105432
            650       7621.429       1097.537       0.125879       0.105432
            651       8935.929        983.476       0.099147       0.105432
            652       7716.871        950.744       0.109689       0.105432
            653       8468.140        987.346       0.104420       0.105432
            654       8646.868       1023.978       0.105883       0.105432
            655       8857.629       1153.878       0.115255       0.105432
            656       8117.030        889.747       0.098786       0.105432
            657       8575.008       1068.627       0.110812       0.105432
            658       8794.065        953.064       0.097779       0.105432
            659       8622.415        971.654       0.101277       0.105432
            660       8980.209        972.316       0.097695       0.105432
            661       8832.778        910.807       0.093478       0.105432
            662       8450.485        817.666       0.088223       0.105432
            663       7748.026       1125.504       0.126838       0.105432
            664       7695.442       1068.849       0.121955       0.105432
            665       7289.490       1311.922       0.152524       0.105432
            666       7161.822       1179.498       0.141404       0.105432
            667       7836.949       1031.440       0.116305       0.105432
            668       7187.620       1232.713       0.146397       0.105432
            669       8268.485       1069.266       0.114510       0.105432
            670       7780.958       1121.663       0.125992       0.105432
            671       7673.395        925.083       0.107587       0.105432
            672       8292.756        982.292       0.105907       0.105432
            673       7778.624        804.892       0.093772       0.105432
            674       7742.385        550.490       0.066381       0.105432
            675       7746.722        772.272       0.090653       0.105432
            676       7415.560       1577.228       0.175388       0.105432
            677       7730.589        590.680       0.070984       0.105432
            678       7601.034        593.140       0.072386       0.105432
            679       7406.805        641.920       0.079754       0.105432
            680       7503.858       1049.828       0.122734       0.105432
            681       7707.089        630.593       0.075632       0.105432
            682       7095.076        903.417       0.112948       0.105432
            683       7812.875        681.717       0.080253       0.105432
            684       7801.464        349.805       0.042914       0.105432
            685       7506.680        579.683       0.071687       0.105432
            686       7585.180       1317.238       0.147964       0.105432
            687       7848.078       1515.578       0.161858       0.105432
            688       5919.999       1543.184       0.206773       0.105432
            689       8267.623        993.950       0.107320       0.105432
            690       7155.866       1305.762       0.154316       0.105432
            691       8272.030       1060.522       0.113637       0.105432
            692       8225.613       1137.346       0.121473       0.105432
            693       7947.548       1200.115       0.131194       0.105432
            694       8281.034       1199.540       0.126526       0.105432
            695       8213.250       1020.804       0.110548       0.105432
            696       8200.001       1257.927       0.133002       0.105432
            697       8150.020       1152.473       0.123889       0.105432
            698       8292.602       1076.382       0.114888       0.105432
            699       7789.073       1257.927       0.139044       0.105432
            700       8082.097       1287.229       0.137388       0.105432
