# Supplementary material for: The role of auxiliary domains in modulating CHD4 activity suggests mechanistic commonality between enzyme families
Source: Nat Commun. 2022 Dec 6;13:7524. doi: 10.1038/s41467-022-35002-0 (PMC9726900; doi:10.1038/s41467-022-35002-0)
Supplement: Supplementary file 6 — source data [file 41467_2022_35002_MOESM6_ESM.zip › smFRET_Source_data/figure_7A/A/CHD4(1-1230) 10uM ATP 200ms/10_PATH.dat]

              1        715.972       2192.937       0.753869       0.765666
              2        653.873       2524.631       0.794283       0.765666
              3        620.510       2269.817       0.785315       0.765666
              4        641.965       2496.424       0.795447       0.765666
              5        636.999       2251.449       0.779467       0.765666
              6        560.815       2095.733       0.788893       0.765666
              7        600.875       1845.653       0.754397       0.765666
              8        566.972       2107.016       0.787968       0.765666
              9        624.523       1935.208       0.756020       0.765666
             10        511.818       2327.072       0.819712       0.765666
             11        605.386       1545.540       0.718546       0.765666
             12        564.623       1620.051       0.741553       0.765666
             13        720.606       1652.711       0.696372       0.765666
             14        616.628       1536.431       0.713604       0.765666
             15        591.948       2163.449       0.785168       0.765666
             16        612.520       1823.729       0.748581       0.765666
             17        553.998       1616.257       0.744731       0.765666
             18        638.213       2594.536       0.802579       0.765666
             19        604.352       2371.220       0.796895       0.765666
             20        694.030       2529.483       0.784698       0.765666
             21        315.263       2472.978       0.886931       0.765666
             22        624.306       2557.290       0.803776       0.765666
             23        463.330       2238.128       0.828489       0.765666
             24        586.092       2335.036       0.799361       0.765666
             25        624.653       2447.049       0.796643       0.765666
             26        920.891       2003.565       0.685107       0.765666
             27        722.235       2632.707       0.784725       0.765666
             28        771.500       3239.503       0.807654       0.765666
             29        799.728       2823.087       0.779252       0.765666
             30        893.763       3400.383       0.791865       0.765666
             31        721.370       3168.453       0.814549       0.765666
             32        767.399       2125.519       0.734732       0.765666
             33        663.852       2165.003       0.765328       0.765666
             34        513.758       2136.800       0.806170       0.765666
             35        615.707       2062.259       0.770084       0.765666
             36        695.131       2309.669       0.768660       0.765666
             37        733.693       2206.616       0.750471       0.765666
             38        492.593       2349.452       0.826677       0.765666
             39        864.725       2354.002       0.731346       0.765666
             40        738.819       2188.474       0.747610       0.765666
             41        693.488       2162.981       0.757222       0.765666
             42        712.346       2091.639       0.745952       0.765666
             43        764.722       2309.669       0.751261       0.765666
             44        711.810       2088.821       0.745840       0.765666
             45        686.502       2091.336       0.752865       0.765666
             46        641.027       2084.044       0.764767       0.765666
             47        695.926       2207.037       0.760270       0.765666
             48        748.998       1928.783       0.720292       0.765666
             49        739.745       2132.836       0.742481       0.765666
             50        689.756       2342.525       0.772529       0.765666
             51        700.717       2194.089       0.757940       0.765666
             52        541.055       1934.479       0.781439       0.765666
             53        680.389       2083.996       0.753873       0.765666
             54        730.505       2283.535       0.757633       0.765666
             55        888.844       2137.487       0.706297       0.765666
             56        669.485       2286.507       0.773516       0.765666
             57        672.048       2373.853       0.779360       0.765666
             58        749.161       2237.328       0.749150       0.765666
             59        775.336       2335.683       0.750777       0.765666
             60       1039.696       2199.371       0.679014       0.765666
             61        749.574       2389.552       0.761216       0.765666
             62        766.063       2466.871       0.763044       0.765666
             63        415.127       3107.401       0.882151       0.765666
             64       1106.128       2777.250       0.715163       0.765666
             65        504.558       2968.752       0.854733       0.765666
             66        894.401       2213.753       0.712240       0.765666
             67        704.927       2245.529       0.761079       0.765666
             68        688.833       2184.031       0.760228       0.765666
             69        822.839       2073.652       0.715919       0.765666
             70        712.567       2103.102       0.746928       0.765666
             71        646.788       2315.228       0.781639       0.765666
             72        878.169       2129.836       0.708056       0.765666
             73        598.397       2198.685       0.786064       0.765666
             74        705.462       2346.696       0.768865       0.765666
             75        590.594       2294.703       0.795309       0.765666
             76        646.448       1890.106       0.745147       0.765666
             77        612.785       2174.741       0.780169       0.765666
             78        520.169       2234.153       0.811145       0.765666
             79        620.081       2153.236       0.776412       0.765666
             80        608.331       2231.315       0.785772       0.765666
             81        661.871       2372.471       0.781873       0.765666
             82        755.249       2216.667       0.745871       0.765666
             83        642.754       2332.209       0.783946       0.765666
             84        631.668       2300.748       0.784591       0.765666
             85        605.776       2258.874       0.788534       0.765666
             86        356.739       2696.382       0.883156       0.765666
             87        717.780       2260.052       0.758959       0.765666
             88        876.838       2118.467       0.707263       0.765666
             89        629.207       2445.333       0.795349       0.765666
             90        788.864       2359.853       0.749465       0.765666
             91        826.388       1467.028       0.639669       0.765666
             92        820.857       2320.971       0.738733       0.765666
             93       1065.332       2227.175       0.676437       0.765666
             94        777.141       2126.509       0.732357       0.765666
             95        660.035       2313.418       0.778024       0.765666
             96        872.991       2182.139       0.714254       0.765666
             97        483.906       2383.654       0.831248       0.765666
             98        828.789       2319.236       0.736727       0.765666
             99        167.336       1980.603       0.922095       0.765666
            100        384.589       2318.633       0.857729       0.765666
            101        387.556       2304.897       0.856059       0.765666
            102        101.089       2313.433       0.958133       0.765666
            103        306.367       2215.832       0.878532       0.765666
            104        254.181       2020.697       0.888266       0.765666
            105        831.787       2310.690       0.735308       0.765666
            106        838.703       2397.078       0.740803       0.765666
            107        781.818       2295.638       0.745953       0.765666
            108        785.950       2284.597       0.744036       0.765666
            109       1074.819       2169.279       0.668685       0.765666
            110        552.608       2553.729       0.822103       0.765666
            111        606.250       2474.291       0.803200       0.765666
            112        595.018       2071.259       0.776836       0.765666
            113        586.755       2171.228       0.787252       0.765666
            114        733.486       2315.290       0.759416       0.765666
            115        575.349       1990.626       0.775778       0.765666
            116        601.195       2504.321       0.806411       0.765666
            117        561.194       1761.793       0.758417       0.765666
            118        590.253       1854.729       0.758586       0.765666
            119        649.000       2200.252       0.772221       0.765666
            120        558.326       2049.190       0.785878       0.765666
            121        606.042       2028.396       0.769954       0.765666
            122        542.621       2060.938       0.791585       0.765666
            123        657.559       1736.632       0.725352       0.765666
            124        640.066       1937.189       0.751648       0.765666
            125        640.216       1684.353       0.724587       0.765666
            126        595.669       1646.503       0.734334       0.765666
            127        600.072       1861.622       0.756236       0.765666
            128        573.873       1794.640       0.757707       0.765666
            129        598.430       1954.863       0.765624       0.765666
            130        813.500       2368.303       0.744327       0.765666
            131        794.025       2071.636       0.722917       0.765666
            132        760.522       2069.146       0.731233       0.765666
            133        719.519       1841.924       0.719096       0.765666
            134        745.499       1764.103       0.702941       0.765666
            135        766.511       1984.340       0.721355       0.765666
            136        645.501       1742.603       0.729701       0.765666
            137        679.750       1932.597       0.739793       0.765666
            138        772.606       1973.590       0.718663       0.765666
            139        743.485       1640.365       0.688116       0.765666
            140        747.477       1655.667       0.688959       0.765666
            141        698.015       2384.040       0.773523       0.765666
            142        751.207       2526.777       0.770833       0.765666
            143        581.500       2501.186       0.811366       0.765666
            144        651.795       2688.820       0.804888       0.765666
            145        778.630       2881.703       0.787279       0.765666
            146        732.630       1894.879       0.721169       0.765666
            147        806.407       2158.109       0.727980       0.765666
            148        700.067       2096.938       0.749708       0.765666
            149        649.852       1894.853       0.744626       0.765666
            150        869.581       2284.193       0.724273       0.765666
            151        721.299       2420.908       0.770448       0.765666
            152        720.583       2292.786       0.760871       0.765666
            153        804.828       2200.007       0.732156       0.765666
            154        449.585       1976.600       0.814695       0.765666
            155        738.303       1859.525       0.715800       0.765666
            156        797.415       2142.036       0.728720       0.765666
            157        221.819       1955.098       0.898104       0.765666
            158        436.985       1888.192       0.812064       0.765666
            159        226.656       1938.212       0.895303       0.765666
            160        221.500       1991.525       0.899911       0.765666
            161        723.335       1759.665       0.708685       0.765666
            162        416.500       1639.284       0.797401       0.765666
            163        392.338       1976.415       0.834369       0.765666
            164        798.815       1555.953       0.660767       0.765666
            165        733.363       1625.627       0.689120       0.765666
            166        755.540       1715.161       0.694200       0.765666
            167        730.424       1893.386       0.721617       0.765666
            168        705.897       1723.498       0.709435       0.765666
            169        726.237       1765.628       0.708557       0.765666
            170        774.615       1759.426       0.694316       0.765666
            171        596.891       1649.192       0.734252       0.765666
            172        785.528       1723.478       0.686916       0.765666
            173        631.143       1679.773       0.726886       0.765666
            174        570.147       1730.076       0.752134       0.765666
            175        696.427       1825.869       0.723892       0.765666
            176        438.217       1843.770       0.807967       0.765666
            177        671.117       1646.551       0.710434       0.765666
            178        439.406       1764.569       0.800630       0.765666
            179        608.250       1706.958       0.737281       0.765666
            180        486.405       1487.944       0.753638       0.765666
            181        534.749       1445.892       0.730012       0.765666
            182        427.169       1315.178       0.754831       0.765666
            183        645.265       1382.902       0.681848       0.765666
            184        413.832       1369.746       0.767976       0.765666
            185        850.978       1311.303       0.606444       0.683411
            186        739.003       1216.234       0.622039       0.683411
            187        595.532       1188.430       0.666175       0.683411
            188        674.260       1240.716       0.647902       0.683411
            189        749.694       1347.445       0.642516       0.683411
            190        863.808       1380.328       0.615082       0.683411
            191        996.737       1232.300       0.552840       0.683411
            192       1572.782       2867.556       0.645797       0.683411
            193       1300.803       2587.527       0.665460       0.683411
            194       1544.970       2539.264       0.621723       0.683411
            195       1477.365       2891.802       0.661866       0.683411
            196       1435.721       2186.256       0.603608       0.683411
            197       1262.049       2092.980       0.623834       0.683411
            198       1041.429       1906.659       0.646744       0.683411
            199        868.348       2261.103       0.722524       0.683411
            200       1186.795       2165.675       0.645994       0.683411
            201       1005.503       2090.503       0.675226       0.683411
            202       1019.894       2315.702       0.694239       0.683411
            203       1116.935       2288.153       0.671980       0.683411
            204        926.247       2060.140       0.689844       0.683411
            205       1128.116       2115.642       0.652219       0.683411
            206       1159.640       2326.277       0.667336       0.683411
            207       1107.459       2088.683       0.653501       0.683411
            208       1162.182       2117.435       0.645635       0.683411
            209       1231.011       1887.461       0.605252       0.683411
            210       1192.612       1843.576       0.607201       0.683411
            211       1173.821       1715.143       0.593688       0.683411
            212       1136.199       2060.177       0.644535       0.683411
            213        947.910       2191.607       0.698071       0.683411
            214       1197.301       2055.265       0.631890       0.683411
            215       1182.528       2538.403       0.682196       0.683411
            216       1197.610       2507.912       0.676804       0.683411
            217       1168.468       2606.033       0.690431       0.683411
            218       1145.256       2555.057       0.690498       0.683411
            219       1151.277       2621.261       0.694827       0.683411
            220       1310.319       2584.134       0.663542       0.683411
            221       1142.031       2442.548       0.681404       0.683411
            222       1170.762       2813.232       0.706134       0.683411
            223       1179.078       2716.778       0.697351       0.683411
            224       1196.948       2850.503       0.704271       0.683411
            225       1155.674       2778.853       0.706274       0.683411
            226        992.960       2885.252       0.743964       0.683411
            227       1261.055       2358.266       0.651577       0.683411
            228       1269.686       2381.637       0.652267       0.683411
            229       1372.210       2362.241       0.632554       0.683411
            230       1293.059       2466.055       0.656020       0.683411
            231       1117.452       2266.987       0.669827       0.683411
            232       1314.146       2554.290       0.660290       0.683411
            233       1186.128       2750.580       0.698700       0.683411
            234       1210.580       2431.335       0.667598       0.683411
            235       1280.419       2523.488       0.663394       0.683411
            236       1218.913       2166.286       0.639929       0.683411
            237       1288.237       2668.714       0.674437       0.683411
            238       1127.645       2796.493       0.712639       0.683411
            239       1132.317       2718.115       0.705925       0.683411
            240       1223.310       2806.453       0.696431       0.683411
            241        952.597       2796.502       0.745913       0.683411
            242       1219.745       2548.739       0.676330       0.683411
            243       1021.604       2860.662       0.736854       0.683411
            244       1157.794       2582.293       0.690437       0.683411
            245        930.699       2380.766       0.718946       0.683411
            246       1419.249       3042.478       0.681906       0.683411
            247       1195.743       2972.003       0.713096       0.683411
            248       1168.196       2824.309       0.707403       0.683411
            249       1199.202       2690.735       0.691717       0.683411
            250       1298.378       2987.019       0.697023       0.683411
            251       1263.917       1927.361       0.603947       0.683411
            252       1324.420       2149.444       0.618747       0.683411
            253       1011.156       2434.214       0.706517       0.683411
            254       1073.703       1923.720       0.641791       0.683411
            255       1120.250       2699.403       0.706714       0.683411
            256       1165.649       3024.676       0.721824       0.683411
            257       1232.008       2898.853       0.701755       0.683411
            258       1248.460       2595.881       0.675247       0.683411
            259       1042.506       2815.422       0.729776       0.683411
            260       1137.591       2922.432       0.719807       0.683411
            261       1113.203       2246.510       0.668661       0.683411
            262       1050.283       2219.426       0.678784       0.683411
            263       1065.686       2270.185       0.680537       0.683411
            264       1054.319       2068.841       0.662419       0.683411
            265       1189.694       2588.465       0.685113       0.683411
            266        952.685       2378.791       0.714035       0.683411
            267       1095.857       2167.685       0.664212       0.683411
            268       1161.748       2397.740       0.673619       0.683411
            269       1162.068       2291.859       0.663552       0.683411
            270       1128.415       2249.319       0.665925       0.683411
            271        924.932       1900.154       0.672600       0.683411
            272       1137.400       2711.752       0.704506       0.683411
            273       1041.626       2654.865       0.718212       0.683411
            274       1239.128       2540.383       0.672146       0.683411
            275       1104.413       2565.277       0.699045       0.683411
            276       1128.648       2165.904       0.657420       0.683411
            277        866.507       2913.987       0.770795       0.683411
            278       1138.869       2522.238       0.688928       0.683411
            279       1007.253       2736.615       0.730959       0.683411
            280       1133.993       2463.550       0.684787       0.683411
            281       1060.073       2746.847       0.721541       0.683411
            282       1115.035       2427.585       0.685251       0.683411
            283       1118.273       2590.803       0.698504       0.683411
            284       1256.839       2442.466       0.660250       0.683411
            285       1158.703       2675.453       0.697794       0.683411
            286        988.792       2689.076       0.731151       0.683411
            287       1057.575       2543.530       0.706319       0.683411
            288       1132.807       2673.387       0.702378       0.683411
            289       1091.974       2618.008       0.705666       0.683411
            290       1009.501       2511.036       0.713254       0.683411
            291       1159.445       2684.396       0.698363       0.683411
            292       1172.357       2636.476       0.692200       0.683411
            293       1010.514       2571.928       0.717926       0.683411
            294        967.167       2506.936       0.721607       0.683411
            295       1080.887       2675.428       0.712248       0.683411
            296        954.001       2433.751       0.718397       0.683411
            297       1020.567       2646.201       0.721671       0.683411
            298       1108.311       2393.219       0.683478       0.683411
            299        933.200       2426.258       0.722217       0.683411
            300        904.502       2460.473       0.731201       0.683411
            301        976.524       2542.282       0.722484       0.683411
            302       1168.729       2811.954       0.706400       0.683411
            303       1186.631       2311.217       0.660754       0.683411
            304       1094.578       2509.699       0.696311       0.683411
            305       1182.283       2373.131       0.667470       0.683411
            306       1197.764       2379.319       0.665156       0.683411
            307       1209.048       2200.596       0.645403       0.683411
            308       1204.787       2147.440       0.640601       0.683411
            309        845.743       2484.990       0.746079       0.683411
            310       1194.102       2280.087       0.656293       0.683411
            311       1109.040       2441.301       0.687624       0.683411
            312        836.510       2372.685       0.739340       0.683411
            313        816.089       2373.452       0.744136       0.683411
            314        961.405       2509.849       0.723038       0.683411
            315        906.893       2452.253       0.730023       0.683411
            316        669.459       2160.253       0.763418       0.683411
            317        893.771       2481.412       0.735193       0.683411
            318       1166.541       2530.457       0.684463       0.683411
            319       1497.449       2382.422       0.614047       0.683411
            320       1297.677       2258.053       0.635046       0.683411
            321       1398.800       2374.860       0.629325       0.683411
            322       1092.669       2368.816       0.684335       0.683411
            323       1020.843       2450.016       0.705882       0.683411
            324       1132.192       2101.416       0.649867       0.683411
            325       1221.158       2344.903       0.657561       0.683411
            326        859.500       2155.910       0.714964       0.683411
            327       1143.897       2750.555       0.706275       0.683411
            328       1006.921       2959.190       0.746119       0.683411
            329       1198.658       2737.359       0.695464       0.683411
            330        824.501       3086.201       0.789168       0.683411
            331       1087.672       2967.207       0.731762       0.683411
            332       1176.744       2776.828       0.702359       0.683411
            333       1383.753       2821.753       0.670966       0.683411
            334        976.486       2808.462       0.742008       0.683411
            335        926.926       2262.769       0.709400       0.683411
            336        976.179       2308.452       0.702804       0.683411
            337        909.264       2180.893       0.705755       0.683411
            338       1075.277       2279.375       0.679467       0.683411
            339       1049.784       2439.783       0.699165       0.683411
            340       1205.193       2325.773       0.658679       0.683411
            341       1108.467       2296.087       0.674416       0.683411
            342        969.773       2190.128       0.693100       0.683411
            343       1077.882       2313.900       0.682208       0.683411
            344       1149.788       2126.056       0.649010       0.683411
            345       1085.859       2184.286       0.667948       0.683411
            346       1024.673       2298.373       0.691646       0.683411
            347       1119.727       2019.503       0.643311       0.683411
            348       1139.884       2073.957       0.645320       0.683411
            349       1139.361       2189.818       0.657765       0.683411
            350       1115.065       2196.669       0.663299       0.683411
            351       1191.000       2288.048       0.657665       0.683411
            352       1117.628       2130.445       0.655910       0.683411
            353       1119.663       1954.266       0.635755       0.683411
            354       1130.000       1799.220       0.614232       0.683411
            355       1128.215       2073.427       0.647614       0.683411
            356       1177.957       2285.510       0.659891       0.683411
            357       1125.891       2219.328       0.663433       0.683411
            358       1176.652       2197.969       0.651323       0.683411
            359       1139.209       1987.741       0.635680       0.683411
            360       1116.423       2371.404       0.679909       0.683411
            361       1140.475       2390.586       0.677016       0.683411
            362       1214.874       2289.469       0.653323       0.683411
            363       1151.243       2324.179       0.668747       0.683411
            364        924.593       2205.228       0.704586       0.683411
            365       1131.269       2427.032       0.682076       0.683411
            366       1070.889       2297.687       0.682094       0.683411
            367        871.228       2395.185       0.733277       0.683411
            368       1524.553       2273.537       0.598600       0.683411
            369       1259.661       2202.098       0.636121       0.683411
            370       1547.422       2315.668       0.599434       0.683411
            371        641.501       2372.896       0.787188       0.683411
            372        838.368       2316.120       0.734230       0.683411
            373       1012.276       2358.084       0.699653       0.683411
            374        988.611       2434.946       0.711233       0.683411
            375        696.476       2252.447       0.763820       0.683411
            376       1174.729       2355.273       0.667216       0.683411
            377        915.797       2373.261       0.721562       0.683411
            378        846.469       2388.412       0.738331       0.683411
            379       1259.011       2133.727       0.628910       0.683411
            380       1298.793       2625.853       0.669068       0.683411
            381       1324.827       2531.765       0.656477       0.683411
            382       1421.875       2734.353       0.657893       0.683411
            383       1091.985       2628.140       0.706466       0.683411
            384       1445.111       2820.951       0.661254       0.683411
            385       1235.510       2416.603       0.661700       0.683411
            386       1390.739       2529.600       0.645250       0.683411
            387       1390.257       2600.565       0.651636       0.683411
            388       1154.750       2676.990       0.698636       0.683411
            389        972.315       2322.168       0.704866       0.683411
            390        922.780       2003.441       0.684651       0.683411
            391        959.919       2414.153       0.715501       0.683411
            392       1040.255       2404.560       0.698023       0.683411
            393        984.210       2384.329       0.707823       0.683411
            394       1009.168       2069.953       0.672254       0.683411
            395       1128.721       2403.423       0.680443       0.683411
            396       1063.885       2371.773       0.690340       0.683411
            397        891.729       2785.352       0.757490       0.683411
            398        919.464       2724.042       0.747643       0.683411
            399        986.519       2588.293       0.724036       0.683411
            400        873.464       2718.903       0.756856       0.683411
            401        796.100       2436.330       0.753715       0.683411
            402        951.871       2479.724       0.722616       0.683411
            403        966.498       2158.289       0.690700       0.683411
            404       1189.458       2105.112       0.638964       0.683411
            405       1186.696       2234.777       0.653162       0.683411
            406       1056.873       2299.489       0.685113       0.683411
            407       1013.556       2467.709       0.708854       0.683411
            408        934.188       1732.529       0.649686       0.683411
            409       1909.000       1749.028       0.478134       0.401056
            410       1585.117       2030.206       0.561556       0.401056
            411       2168.758       2133.029       0.495847       0.401056
            412       1900.329       1876.083       0.496790       0.401056
            413       1943.655       1367.778       0.413047       0.401056
            414       2035.454       1753.003       0.462722       0.401056
            415       2141.711       1112.569       0.341879       0.401056
            416       1672.000       1217.203       0.421294       0.401056
            417       1842.294       1160.097       0.386391       0.401056
            418       1859.759       1565.128       0.456987       0.401056
            419       1639.607       1323.075       0.446580       0.401056
            420       1959.814        856.403       0.304097       0.401056
            421       1862.720       1066.516       0.364093       0.401056
            422       1829.318       1083.849       0.372052       0.401056
            423       1872.141       1096.936       0.369454       0.401056
            424       2013.583       1200.001       0.373415       0.401056
            425       1773.488       1236.770       0.410852       0.401056
            426       1959.786       1024.094       0.343209       0.401056
            427       1904.889       1326.828       0.410564       0.401056
            428       2102.980       1560.770       0.426003       0.401056
            429       2101.816       1257.052       0.374249       0.401056
            430       2117.318       1419.302       0.401316       0.401056
            431       1946.239       1165.983       0.374647       0.401056
            432       1931.319       1300.468       0.402399       0.401056
            433       2008.098       1030.213       0.339074       0.401056
            434       1841.829       1149.699       0.384318       0.401056
            435       1728.650       1262.068       0.421995       0.401056
            436       2121.842       1233.788       0.367677       0.401056
            437       2089.342       1269.949       0.378041       0.401056
            438       1724.500       1383.203       0.445088       0.401056
            439       1541.168       1231.703       0.444198       0.401056
            440       1699.914       1216.272       0.417076       0.401056
            441       1811.190       1232.952       0.405025       0.401056
            442       1595.614       1455.328       0.477009       0.401056
            443       1452.155       1510.607       0.509864       0.401056
            444       1347.506       1274.400       0.486059       0.401056
            445       1534.305       1222.512       0.443451       0.401056
            446       1327.168       1055.019       0.442878       0.401056
            447       1318.148       1057.293       0.445093       0.401056
            448       1936.702       1417.922       0.422677       0.401056
            449       2023.274       1687.404       0.454743       0.401056
            450       1853.500       1647.803       0.470626       0.401056
            451       1925.964       1235.649       0.390829       0.401056
            452       1952.425       1463.113       0.428370       0.401056
            453       1896.121       1528.251       0.446287       0.401056
            454       2214.069        948.420       0.299897       0.401056
            455       1876.536       1097.220       0.368968       0.401056
            456       1983.656       1224.276       0.381640       0.401056
            457       1844.442       1080.619       0.369435       0.401056
            458       2138.858       1090.967       0.337779       0.401056
            459       2088.219       1124.442       0.350003       0.401056
            460       1437.331        783.961       0.352930       0.401056
            461       1875.837        911.380       0.326986       0.401056
            462       1586.427       1072.918       0.403452       0.401056
            463       1430.069        768.667       0.349595       0.401056
            464       2337.226       1106.426       0.321294       0.401056
            465       2184.097       1345.890       0.381273       0.401056
            466       2342.888       1156.714       0.330527       0.401056
            467       2330.059       1409.635       0.376939       0.401056
            468       2176.909       1192.510       0.353921       0.401056
            469       2192.227       1354.248       0.381857       0.401056
            470       1764.423       1218.637       0.408519       0.401056
            471       2289.501       1126.941       0.329858       0.401056
            472       2240.606       1225.103       0.353493       0.401056
            473       1692.192       1201.727       0.415259       0.401056
            474       1803.784       1460.703       0.447453       0.401056
            475       1792.959       1355.953       0.430610       0.401056
            476       2009.850       1152.670       0.364478       0.401056
            477       1865.919       1124.923       0.376123       0.401056
            478       1632.979       1223.935       0.428412       0.401056
            479       1840.503       1143.894       0.383292       0.401056
            480       1932.112       1107.534       0.364363       0.401056
            481       1766.013       1172.476       0.399006       0.401056
            482       1800.710       1246.432       0.409050       0.401056
            483       1812.129       1231.556       0.404627       0.401056
            484       1863.230       1038.866       0.357971       0.401056
            485       1630.459       1050.902       0.391929       0.401056
            486       1771.000       1078.534       0.378495       0.401056
            487       1845.767       1044.852       0.361463       0.401056
            488       1895.465       1038.453       0.353947       0.401056
            489       1827.733       1033.238       0.361149       0.401056
            490       1826.725        978.172       0.348737       0.401056
            491       1812.386       1014.735       0.358929       0.401056
            492       2064.157       1603.791       0.437245       0.401056
            493       2149.004       1889.153       0.467825       0.401056
            494       1801.643       1599.503       0.470283       0.401056
            495       1927.500       1604.903       0.454337       0.401056
            496       2080.500       1632.853       0.439725       0.401056
            497       2088.037       1602.007       0.434143       0.401056
            498       2080.254       1012.179       0.327308       0.292276
            499       2075.962        840.327       0.288149       0.292276
            500       2064.463        701.179       0.253532       0.292276
            501       2009.919        869.337       0.301931       0.292276
            502       2154.750        891.428       0.292638       0.292276
            503       2250.210        811.251       0.264988       0.292276
            504       2040.295        737.841       0.265589       0.292276
            505       1495.639        559.215       0.272143       0.292276
            506       1748.867        636.776       0.266920       0.292276
            507       1770.653       1528.854       0.463358       0.401056
            508       1595.729       1588.178       0.498814       0.401056
            509       1857.533       1545.395       0.454137       0.401056
            510       2056.790       1553.116       0.430237       0.401056
            511       1628.621       1625.702       0.499552       0.401056
            512       1758.604       1548.502       0.468235       0.401056
            513       1708.708       1056.003       0.381958       0.401056
            514       1745.664        976.902       0.358817       0.401056
            515       1875.649        895.106       0.323055       0.401056
            516       1732.455        980.053       0.361309       0.401056
            517       1737.923       1050.253       0.376681       0.401056
            518       1940.851       1055.727       0.352311       0.401056
            519       1911.883        949.898       0.331926       0.401056
            520       1754.144       1025.553       0.368944       0.401056
            521       2045.039        826.796       0.287898       0.292276
            522       2038.215        888.612       0.303609       0.292276
            523       2112.818        885.954       0.295439       0.292276
            524       2010.832        919.987       0.313901       0.292276
            525       1974.783       1120.741       0.362052       0.401056
            526       2111.525       1066.960       0.335682       0.401056
            527       1876.875       1160.569       0.382087       0.401056
            528       2575.482       1742.699       0.403573       0.401056
            529       2013.571       1348.836       0.401152       0.401056
            530       2470.942       1731.531       0.412027       0.401056
            531       1675.144       1606.115       0.489481       0.401056
            532       1262.000        598.454       0.321671       0.401056
            533       1302.224        946.714       0.420960       0.401056
            534       1369.003        628.760       0.314732       0.401056
            535       1266.862        598.487       0.320845       0.401056
            536       1590.533       1145.030       0.418572       0.401056
            537       1851.217       1079.453       0.368330       0.401056
            538       1904.601       1719.344       0.474440       0.401056
            539       1785.728       1961.648       0.523472       0.401056
            540       2145.121       1822.171       0.459298       0.401056
            541       1513.832       1646.067       0.520924       0.401056
            542       1714.865       1893.103       0.524701       0.401056
            543       1885.051       1633.304       0.464224       0.401056
            544       1919.488       1342.453       0.411550       0.401056
            545       1905.044       1354.049       0.415468       0.401056
            546       1857.544       1358.442       0.422403       0.401056
            547       1784.563       1671.678       0.483669       0.401056
            548       1847.113       1414.770       0.433728       0.401056
            549       1828.844       1541.590       0.457386       0.401056
            550       1823.606       1389.815       0.432503       0.401056
            551       1908.116       1461.784       0.433777       0.401056
            552       1838.792       1400.327       0.432317       0.401056
            553       1892.687       1654.736       0.466461       0.401056
            554       1870.681       1464.885       0.439171       0.401056
            555       2097.572       1381.323       0.397058       0.401056
            556       2126.545       1444.178       0.404450       0.401056
            557       1910.186       1537.865       0.446010       0.401056
            558       2147.913       1541.594       0.417832       0.401056
            559       1975.536       1532.020       0.436777       0.401056
            560       2064.244       1399.475       0.404038       0.401056
            561       2147.669       1460.779       0.404822       0.401056
            562       1629.708       1108.646       0.404858       0.401056
            563       1897.954       1103.561       0.367668       0.401056
            564       2008.998       1215.788       0.377014       0.401056
            565       1915.834       1078.404       0.360160       0.401056
            566       2004.000       1243.533       0.382916       0.401056
            567       1617.491       1260.982       0.438073       0.401056
            568       1723.237       1198.316       0.410164       0.401056
            569       2079.105       1285.906       0.382140       0.401056
            570       1707.936       1168.743       0.406282       0.401056
            571       2137.254       1195.320       0.358678       0.401056
            572       2160.498       1727.502       0.444316       0.401056
            573       1438.527       1497.782       0.510090       0.401056
            574       1799.481       1656.745       0.479351       0.401056
            575       1626.630       1129.553       0.409825       0.401056
            576       1635.490       1068.392       0.395133       0.401056
            577       1449.290       1062.022       0.422895       0.401056
            578       1673.309       1092.090       0.394912       0.401056
            579       1834.681       1053.503       0.364763       0.401056
            580       1694.505       1123.151       0.398612       0.401056
            581       1747.702        926.253       0.346398       0.401056
            582       1642.854       1192.961       0.420676       0.401056
            583       1794.498       1215.804       0.403881       0.401056
            584       1648.979        926.069       0.359632       0.401056
            585       1664.302        992.256       0.373512       0.401056
            586       1896.160       1017.691       0.349260       0.401056
            587       1671.692        915.744       0.353919       0.401056
            588       1682.095        897.922       0.348030       0.401056
            589       1703.485       1028.764       0.376527       0.401056
            590       1732.940       1338.569       0.435802       0.401056
            591       1671.881       1366.983       0.449834       0.401056
            592       2406.750       1361.063       0.361234       0.401056
            593       2443.888       1366.753       0.358667       0.401056
            594       2161.157       1416.192       0.395877       0.401056
            595       2365.471       1494.792       0.387226       0.401056
            596       2037.105       1225.840       0.375685       0.401056
            597       2201.316       1308.238       0.372765       0.401056
            598       2088.583       1340.716       0.390959       0.401056
            599       1962.195       1372.530       0.411587       0.401056
            600       1991.236       1293.853       0.393856       0.401056
            601       2030.804       1311.732       0.392436       0.401056
            602       2031.051       1062.857       0.343532       0.401056
            603       1966.151       1169.951       0.373059       0.401056
            604       2031.663       1190.398       0.369452       0.401056
            605       2096.530       1137.814       0.351791       0.401056
            606       1837.889       1186.440       0.392299       0.401056
            607       1997.362       1293.529       0.393063       0.401056
            608       1949.985       1230.926       0.386973       0.401056
            609       1937.500       1221.903       0.386751       0.401056
            610       1769.139       1389.736       0.439947       0.401056
            611       1866.971       1193.128       0.389898       0.401056
            612       1953.120       1051.403       0.349940       0.401056
            613       1925.472       1112.244       0.366145       0.401056
            614       1497.150       1807.414       0.546945       0.401056
            615       1598.027       1560.455       0.494052       0.401056
            616       1276.526       1641.203       0.562493       0.401056
            617       2178.348        959.717       0.305831       0.401056
            618       2160.324       1422.484       0.397030       0.401056
            619       2307.807       1262.097       0.353538       0.401056
            620       2332.039       1362.385       0.368768       0.401056
            621       2224.709       1420.733       0.389729       0.401056
            622       2226.578       1094.482       0.329558       0.401056
            623       2064.532       1326.070       0.391102       0.401056
            624       2055.900       1165.669       0.361833       0.401056
            625       2150.968       1344.605       0.384659       0.401056
            626       2330.000       1424.228       0.379366       0.401056
            627       2416.192       1358.236       0.359852       0.401056
            628       2337.003       1411.058       0.376477       0.401056
            629       2453.747       1372.130       0.358645       0.401056
            630       1389.000       1305.852       0.484573       0.401056
            631       1471.207       1150.465       0.438829       0.401056
            632       1609.435       1196.152       0.426346       0.401056
            633       1686.000       1161.719       0.407947       0.401056
            634       1610.945       1116.703       0.409401       0.401056
            635       1895.690       1277.067       0.402510       0.401056
            636       1412.200       1374.624       0.493258       0.401056
            637       1796.254       1305.853       0.420957       0.401056
            638       1647.895       1318.912       0.444556       0.401056
            639       1866.713       1322.651       0.414707       0.401056
            640       1856.325       1286.130       0.409276       0.401056
            641       1891.827       1345.152       0.415558       0.401056
            642       1780.141       1213.853       0.405429       0.401056
            643       1801.289       1173.428       0.394467       0.401056
            644       1695.015       1321.569       0.438101       0.401056
            645       1918.466       1179.391       0.380712       0.401056
            646       1682.808       1163.832       0.408844       0.401056
            647       1962.904       1346.351       0.406844       0.401056
            648       1780.439       1242.620       0.411047       0.401056
            649       1859.515       1351.135       0.420829       0.401056
            650       2108.013       1336.979       0.388093       0.401056
            651       1766.962       1551.993       0.467615       0.401056
            652       1787.946       1243.903       0.410279       0.401056
            653       1767.833       1258.360       0.415823       0.401056
            654       1912.153       1391.137       0.421137       0.401056
            655       1829.322       1327.124       0.420449       0.401056
            656       1819.251       1216.977       0.400819       0.401056
            657       1742.831       1156.090       0.398800       0.401056
            658       1790.460       1194.903       0.400254       0.401056
            659       1703.377       1114.953       0.395608       0.401056
            660       1892.000       1140.932       0.376181       0.401056
            661       1803.853       1215.699       0.402609       0.401056
            662       1551.307       1204.797       0.437138       0.401056
            663       1822.863       1321.221       0.420224       0.401056
            664       1889.435       1279.245       0.403715       0.401056
            665       1455.527       1263.716       0.464731       0.401056
            666       1612.413       1256.455       0.437962       0.401056
            667       1622.910       1131.013       0.410692       0.401056
            668       1510.089       1250.010       0.452886       0.401056
            669       1592.054       1244.375       0.438712       0.401056
            670       1517.437       1209.453       0.443528       0.401056
            671       1405.630       1046.513       0.426775       0.401056
            672       1540.032       1184.585       0.434771       0.401056
            673       1603.205       1239.269       0.435983       0.401056
            674       1664.217       1255.690       0.430044       0.401056
            675       1538.855       1130.456       0.423501       0.401056
            676       1765.834        976.018       0.355970       0.401056
            677       1610.124       1095.224       0.404837       0.401056
            678       1776.711       1068.217       0.375481       0.401056
            679       1684.368       1160.486       0.407925       0.401056
            680       1790.167        772.361       0.301406       0.292276
            681       1775.073        682.004       0.277567       0.292276
            682       1865.615        793.991       0.298537       0.292276
            683       1851.496        729.885       0.282750       0.292276
            684       1951.482        850.479       0.303530       0.292276
            685       1680.884        681.568       0.288500       0.292276
            686       1983.279        918.628       0.316560       0.292276
            687       1738.871        929.332       0.348299       0.292276
            688       1645.119        789.461       0.324270       0.292276
            689       1603.144        784.619       0.328600       0.292276
            690       1849.668        825.153       0.308489       0.292276
            691       1546.722       1157.769       0.428091       0.401056
            692       1589.072       1197.736       0.429788       0.401056
            693       1554.703       1081.438       0.410235       0.401056
            694       1680.042       1096.252       0.394862       0.401056
            695       1497.693        978.859       0.395251       0.401056
            696       1574.461        975.713       0.382606       0.401056
            697       1575.458       1030.279       0.395389       0.401056
            698       1552.438       1448.566       0.482694       0.401056
            699       1568.098       1420.103       0.475237       0.401056
            700       1558.499       1543.673       0.497610       0.401056
            701       1552.133       1258.190       0.447703       0.401056
            702       1494.511       1454.210       0.493166       0.401056
            703       1525.221       1551.499       0.504270       0.401056
            704       1574.501        959.066       0.378544       0.401056
            705       1506.100       1000.800       0.399218       0.401056
            706       1904.612       1233.431       0.393057       0.401056
            707       2040.980        864.407       0.297519       0.292276
            708       1728.349        871.928       0.335321       0.292276
            709       1920.245       1129.157       0.370288       0.292276
            710       1953.816       1062.977       0.352353       0.292276
            711       1953.272        993.145       0.337069       0.292276
            712       2141.177        572.004       0.210824       0.292276
            713       1865.428        985.212       0.345611       0.292276
            714       1969.271        903.652       0.314541       0.292276
            715       1977.118        989.645       0.333577       0.292276
            716       1964.145       1087.376       0.356339       0.401056
            717       1980.749       1049.216       0.346280       0.401056
            718       1788.297       1213.476       0.404253       0.401056
            719       1815.656       1224.744       0.402823       0.401056
            720       2170.510       1114.226       0.339213       0.401056
            721       1760.112       1294.835       0.423849       0.401056
            722       1769.370       1187.466       0.401600       0.401056
            723       1846.492       1128.850       0.379402       0.401056
            724       1862.508       1230.849       0.397901       0.401056
            725       1910.847       1072.636       0.359525       0.401056
            726       1909.000       1073.086       0.359844       0.401056
            727       1762.030        920.256       0.343086       0.401056
            728       1738.959       1004.980       0.366255       0.401056
            729       1724.010       1019.415       0.371585       0.401056
            730       1904.105       1008.053       0.346153       0.401056
            731       1718.702       1043.164       0.377703       0.401056
            732       1941.617        980.880       0.335631       0.401056
            733       1909.000       1073.086       0.359844       0.401056
            734       1842.508        880.631       0.323388       0.401056
            735       1891.364        968.788       0.338719       0.401056
            736       1740.668        999.751       0.364817       0.401056
            737       1839.700       1042.300       0.361659       0.401056
            738       1805.492       1006.267       0.357878       0.401056
            739       1993.900        910.561       0.313504       0.292276
            740       2131.250        772.028       0.265916       0.292276
            741       1978.254        902.255       0.313228       0.292276
            742       2119.842        942.165       0.307695       0.292276
            743       2095.289        898.452       0.300110       0.292276
            744       2113.388       1076.325       0.337436       0.292276
            745       2046.835        811.661       0.283947       0.292276
            746       1825.331        730.135       0.285715       0.292276
            747       1406.800        830.631       0.371243       0.292276
            748       2063.018        764.400       0.270353       0.292276
            749       1884.852        771.556       0.290451       0.292276
            750       1927.984        666.338       0.256845       0.292276
            751       2316.180        764.453       0.248148       0.215269
            752       2593.793        316.685       0.108809       0.215269
            753       2610.973        522.564       0.166765       0.215269
            754       2519.908        419.189       0.142625       0.215269
            755       2245.732        787.962       0.259737       0.215269
            756       2281.690        603.789       0.209251       0.215269
            757       2058.309        787.088       0.276618       0.292276
            758       2064.094        756.769       0.268276       0.292276
            759       2209.384        690.100       0.238008       0.292276
            760       2012.500        676.203       0.251498       0.292276
            761       2098.384        774.682       0.269636       0.292276
            762       1976.731        787.636       0.284924       0.292276
            763       2028.750        784.703       0.278911       0.292276
            764       2015.106        787.918       0.281096       0.292276
            765       2375.785       1048.955       0.306288       0.292276
            766       2200.025       1061.797       0.325523       0.292276
            767       2218.467        942.459       0.298159       0.292276
            768       2122.819        903.435       0.298533       0.292276
            769       2447.065        699.171       0.222225       0.215269
            770       2561.110        683.269       0.210601       0.215269
            771       2331.962        613.269       0.208224       0.215269
            772       2352.246        609.522       0.205797       0.215269
            773       2894.029        804.040       0.217422       0.215269
            774       2458.711        806.053       0.246895       0.215269
            775       2606.166        678.703       0.206615       0.215269
            776       2363.147        605.903       0.204073       0.215269
            777       2946.560        687.629       0.189211       0.215269
            778       2215.680        874.096       0.282899       0.292276
            779       1851.505        882.253       0.322725       0.292276
            780       2127.689        737.464       0.257391       0.292276
            781       2196.028        780.893       0.262316       0.292276
            782       1963.768        902.776       0.314935       0.292276
            783       2385.999        738.200       0.236285       0.215269
            784       2229.798        763.443       0.255056       0.215269
            785       2660.773        656.831       0.197983       0.215269
            786       2203.348        569.174       0.205291       0.215269
            787       2251.271        651.438       0.224424       0.215269
            788       1845.555        901.915       0.328271       0.292276
            789       2175.903        704.683       0.244632       0.292276
            790       2201.949       1046.953       0.322248       0.292276
            791       2017.687        962.081       0.322871       0.292276
            792       2216.926        733.316       0.248561       0.292276
            793       2181.114       1153.737       0.345964       0.292276
            794       2159.148       1080.311       0.333485       0.292276
            795       2108.548       1114.642       0.345820       0.292276
            796       2297.088        812.553       0.261301       0.292276
            797       2103.033       1027.257       0.328167       0.292276
            798       2025.957       1135.621       0.359194       0.401056
            799       2033.679       1401.894       0.408052       0.401056
            800       2152.167       1079.780       0.334096       0.401056
            801       1989.923       1308.597       0.396722       0.401056
            802       2009.102       1033.736       0.339728       0.401056
            803       2141.227       1148.835       0.349183       0.401056
            804       2109.498        989.663       0.319333       0.292276
            805       1993.942        903.667       0.311866       0.292276
            806       1872.000       1042.053       0.357596       0.292276
            807       1937.203       1106.053       0.363444       0.292276
            808       1977.496        944.736       0.323293       0.292276
            809       2122.223        846.571       0.285157       0.292276
            810       2103.208        997.924       0.321793       0.292276
            811       2232.436        815.100       0.267462       0.292276
            812       2044.334        823.869       0.287242       0.292276
            813       2026.128        814.058       0.286621       0.292276
            814       2434.750        760.428       0.237992       0.292276
            815       1997.545        863.527       0.301819       0.292276
            816       2177.332        942.856       0.302179       0.292276
            817       2135.251        599.878       0.219323       0.292276
            818       2270.904        984.703       0.302464       0.292276
            819       2238.778       1032.151       0.315553       0.292276
            820       2318.841        755.660       0.245783       0.292276
            821       2346.159        832.848       0.261984       0.292276
            822       2127.501        359.653       0.144604       0.215269
            823       2113.007        172.889       0.075633       0.215269
            824       2185.963        465.011       0.175411       0.215269
            825       2267.561        819.437       0.265448       0.215269
            826       2124.124        598.989       0.219965       0.215269
            827       2288.554        702.768       0.234936       0.215269
            828       2154.621        937.199       0.303122       0.292276
            829       2276.548        740.677       0.245483       0.292276
            830       2416.375       1125.460       0.317762       0.292276
            831       1931.251        889.196       0.315268       0.292276
            832       2210.320        981.553       0.307516       0.292276
            833       1617.002        877.742       0.351837       0.401056
            834       1839.500       1160.703       0.386875       0.401056
            835       1741.510       1275.453       0.422761       0.401056
            836       1651.956       1272.950       0.435211       0.401056
            837       2262.065        616.708       0.214226       0.215269
            838       2402.808        378.445       0.136070       0.215269
            839       2403.864        402.316       0.143368       0.215269
            840       2206.233        374.336       0.145059       0.215269
            841       2382.307        446.518       0.157846       0.215269
            842       2709.344        401.944       0.129189       0.215269
            843       2567.495        370.903       0.126226       0.215269
            844       1913.035        543.532       0.221257       0.215269
            845       2007.763        945.428       0.320138       0.292276
            846       1925.668        781.308       0.288628       0.292276
            847       2268.875        653.099       0.223513       0.292276
            848       1990.331        805.606       0.288134       0.292276
            849       2077.537        875.358       0.296441       0.292276
            850       1976.890        928.564       0.319593       0.292276
            851       2184.524        823.811       0.273843       0.292276
            852       1965.763       1084.584       0.355561       0.292276
            853       2132.954        985.443       0.316009       0.292276
            854       2018.554        831.069       0.291642       0.292276
            855       2158.220        624.686       0.224472       0.292276
            856       1947.138       1077.361       0.356211       0.292276
            857       2017.186        888.956       0.305889       0.292276
            858       2108.353        814.472       0.278659       0.292276
            859       1920.486       1073.695       0.358594       0.401056
            860       1977.597        957.401       0.326202       0.401056
            861       1915.996       1164.545       0.378033       0.401056
            862       1870.518       1094.111       0.369055       0.401056
            863       1631.240       1186.603       0.421103       0.401056
            864       1436.339        696.387       0.326524       0.292276
            865       1757.655        827.028       0.319973       0.292276
            866       2161.218        754.253       0.258707       0.292276
            867       1630.480        685.454       0.295973       0.292276
            868       1605.077        643.854       0.286293       0.292276
            869       1815.281        905.314       0.332763       0.292276
            870       1523.688        897.423       0.370666       0.401056
            871       1743.708        798.801       0.314178       0.401056
            872       1344.972        945.153       0.412708       0.401056
            873       1440.041        756.680       0.344459       0.401056
            874       1566.426        895.551       0.363753       0.401056
            875       1589.233       1024.903       0.392062       0.401056
            876       1528.564        808.525       0.345954       0.401056
            877       2092.583        959.922       0.314470       0.292276
            878       2134.775        658.207       0.235665       0.292276
            879       2125.718        729.501       0.255497       0.292276
            880       1874.188        727.031       0.279496       0.292276
            881       1850.886        565.403       0.233996       0.215269
            882       2041.505        667.999       0.246539       0.215269
            883       1952.537        654.029       0.250916       0.215269
            884       2124.947        447.892       0.174085       0.215269
            885       2288.513        669.075       0.226223       0.215269
            886       2154.493        443.251       0.170629       0.215269
            887       2165.981        575.228       0.209845       0.215269
            888       2324.899        509.403       0.179728       0.215269
            889       1425.483        443.849       0.237437       0.215269
            890       2003.896        604.725       0.231818       0.215269
            891       2126.492        976.048       0.314596       0.292276
            892       1736.941        726.189       0.294824       0.292276
            893       1740.030        715.265       0.291315       0.292276
            894       2230.064       1062.205       0.322636       0.292276
            895       2217.424        931.328       0.295777       0.292276
            896       2642.877       1067.624       0.287730       0.292276
            897       2016.752        870.052       0.301389       0.292276
            898       2206.995        819.343       0.270737       0.292276
            899       2265.618       1023.695       0.311218       0.292276
            900       1923.061        942.248       0.328847       0.292276
            901       2013.365        900.896       0.309134       0.292276
            902       2169.118        892.899       0.291605       0.292276
            903       2194.019        915.802       0.294487       0.292276
            904       1953.624       1005.329       0.339758       0.292276
            905       1631.730        490.203       0.231017       0.215269
            906       2365.966        509.686       0.177242       0.215269
            907       2328.757        641.883       0.216076       0.215269
            908       1973.756        479.811       0.195557       0.215269
            909       2336.586        563.326       0.194256       0.215269
            910       2509.393        490.203       0.163423       0.215269
            911       2122.668        446.017       0.173636       0.215269
            912       2463.691        561.628       0.185643       0.215269
            913       2313.004        807.654       0.258809       0.215269
            914       2324.843        826.672       0.262309       0.215269
            915       2362.765        849.229       0.264393       0.215269
            916       2240.696        995.603       0.307636       0.215269
            917       2347.835        652.134       0.217380       0.215269
            918       2791.784        661.353       0.191522       0.215269
            919       2394.364        840.527       0.259832       0.215269
            920       2344.089        835.229       0.262707       0.215269
            921       2256.205        802.336       0.262326       0.215269
            922       2374.698        678.202       0.222150       0.215269
            923       2247.253        622.607       0.216947       0.215269
            924       2083.869        655.178       0.239199       0.215269
            925       2150.584        610.058       0.220984       0.215269
            926       2230.194        623.403       0.218462       0.215269
            927       2186.873        785.437       0.264251       0.215269
            928       2109.382        655.469       0.237072       0.215269
            929       2014.796        678.249       0.251852       0.215269
            930       2159.500        171.203       0.073455       0.215269
            931       2121.415        635.024       0.230378       0.215269
            932       2337.977        805.928       0.256346       0.215269
            933       2228.153        356.163       0.137817       0.215269
            934       2320.365        842.850       0.266454       0.215269
            935       2310.345        619.453       0.211432       0.215269
            936       2202.152        612.325       0.217563       0.215269
            937       2366.479        915.343       0.278913       0.292276
            938       2256.005       1108.271       0.329423       0.292276
            939       2236.823        845.575       0.274324       0.292276
            940       2302.882        856.140       0.271014       0.292276
            941       2277.721       1008.790       0.306949       0.292276
            942       2291.164        915.307       0.285456       0.292276
            943       2288.516        770.460       0.251868       0.292276
            944       2180.992        879.736       0.287427       0.292276
            945       2305.143        970.269       0.296228       0.292276
            946       2242.900       1098.553       0.328765       0.292276
            947       2383.076        908.229       0.275948       0.292276
            948       2362.999        951.294       0.287028       0.292276
            949       2252.864       1098.553       0.327788       0.292276
            950       2266.007        781.386       0.256411       0.292276
            951       2206.612        902.791       0.290342       0.292276
            952       2226.709        874.789       0.282054       0.292276
            953       2173.480        634.803       0.226047       0.292276
            954       2274.205        834.638       0.268472       0.292276
            955       2350.674        890.257       0.274692       0.292276
            956       1999.478        635.513       0.241182       0.292276
            957       2286.981       1151.003       0.334790       0.292276
            958       2344.695        967.711       0.292148       0.292276
            959       2294.507        990.033       0.301422       0.292276
            960       2326.681        895.179       0.277846       0.292276
            961       2295.697        867.632       0.274278       0.292276
            962       2388.417        842.241       0.260703       0.292276
            963       2330.022        734.121       0.239585       0.292276
            964       2470.521       1235.850       0.333439       0.292276
            965       2280.010       1097.738       0.324991       0.292276
            966       2323.797        948.903       0.289945       0.292276
            967       2414.902       1077.034       0.308435       0.292276
            968       2430.481        861.202       0.261630       0.292276
            969       2540.068        750.153       0.227995       0.292276
            970       2027.262        900.947       0.307678       0.292276
            971       2187.857       1124.303       0.339447       0.292276
            972       2150.647        820.947       0.276265       0.292276
            973       2298.697        699.178       0.233224       0.292276
            974       2159.988        773.012       0.263557       0.292276
            975       2182.472        858.440       0.282297       0.292276
            976       2159.865        797.663       0.269706       0.292276
            977       2041.589        812.850       0.284767       0.292276
            978       2249.465        836.138       0.270980       0.292276
            979       1876.640        730.163       0.280099       0.292276
            980       2089.103        759.336       0.266580       0.292276
            981       2179.765        903.222       0.292970       0.292276
            982       2070.070        820.290       0.283802       0.292276
            983       2235.994        845.653       0.274416       0.292276
            984       2122.789        850.336       0.286008       0.292276
            985       2225.741        774.215       0.258075       0.292276
            986       2306.125        798.843       0.257279       0.292276
            987       2252.055        960.253       0.298929       0.292276
            988       2224.684        839.421       0.273953       0.292276
            989       2077.036        841.741       0.288388       0.292276
            990       2225.671        762.679       0.255217       0.292276
            991       2118.330        925.659       0.304094       0.292276
            992       2699.734        731.993       0.213302       0.215269
            993       2236.239        813.783       0.266812       0.215269
            994       2670.240        666.478       0.199741       0.215269
            995       2567.107        849.453       0.248628       0.215269
            996       3176.515        774.608       0.196048       0.215269
            997       2704.501        889.162       0.247425       0.215269
            998       2578.194        848.960       0.247716       0.215269
            999       2476.849        884.050       0.263040       0.215269
           1000       2416.923        982.303       0.288978       0.215269
           1001       2592.154        654.076       0.201488       0.215269
           1002       2518.489       1000.271       0.284268       0.215269
           1003       2581.373        828.214       0.242907       0.215269
           1004       2266.978        676.619       0.229861       0.215269
           1005       2532.731        482.035       0.159891       0.215269
           1006       2304.501        525.845       0.185788       0.215269
           1007       2170.604        326.454       0.130735       0.215269
           1008       2234.432        952.790       0.298941       0.292276
           1009       2329.503        898.488       0.278343       0.292276
           1010       2159.676       1000.453       0.316586       0.292276
           1011       2296.201        917.232       0.285437       0.292276
           1012       2137.145       1074.321       0.334527       0.292276
           1013       1982.648        979.849       0.330751       0.292276
           1014       2335.872        894.156       0.276826       0.292276
           1015       2239.417        926.165       0.292573       0.292276
           1016       2363.364        867.305       0.268460       0.292276
           1017       2379.508        902.165       0.274910       0.292276
           1018       2191.572        850.778       0.279645       0.292276
           1019       2487.500        801.569       0.243707       0.292276
           1020       2188.347        789.703       0.265174       0.292276
           1021       1851.380        798.194       0.301254       0.292276
           1022       2203.461        745.535       0.252810       0.292276
           1023       2333.945        835.962       0.263718       0.292276
           1024       2208.512        940.609       0.298689       0.292276
           1025       2367.955       1078.703       0.312971       0.292276
           1026       2173.682        505.185       0.188582       0.215269
           1027       2247.595        720.907       0.242852       0.215269
           1028       2086.001        685.053       0.247217       0.215269
           1029       2082.276        659.350       0.240496       0.215269
           1030       2272.793        745.761       0.247059       0.215269
           1031       2427.085        507.757       0.173010       0.215269
           1032       2229.517        816.053       0.267947       0.215269
           1033       2264.353        766.534       0.252907       0.215269
           1034       2530.166        738.408       0.225911       0.215269
           1035       2214.202        890.733       0.286876       0.215269
           1036       2127.443        568.534       0.210883       0.215269
           1037       2623.966        497.628       0.159415       0.215269
           1038       2468.338        714.615       0.224513       0.215269
           1039       2287.312        815.876       0.262916       0.215269
           1040       2648.622        774.898       0.226345       0.215269
           1041       2392.227        648.057       0.213157       0.215269
           1042       2491.897        854.976       0.255455       0.215269
           1043       2543.376        586.061       0.187274       0.215269
           1044       2208.432        749.327       0.253343       0.292276
           1045       1819.157        768.689       0.297038       0.292276
           1046       2262.602        984.728       0.303242       0.292276
           1047       2099.836        795.169       0.274669       0.292276
           1048       2123.936        821.309       0.278859       0.292276
           1049       1633.017        741.565       0.312293       0.292276
           1050       2581.664        592.905       0.186767       0.292276
           1051       2187.807        968.011       0.306739       0.292276
           1052       2019.268        867.033       0.300396       0.292276
           1053       2261.906        765.090       0.252756       0.292276
           1054       2135.824        939.700       0.305541       0.292276
           1055       1376.858        929.351       0.402978       0.292276
           1056       2756.524        868.631       0.239612       0.292276
           1057       2119.136        918.562       0.302388       0.292276
           1058       2158.065        865.686       0.286295       0.292276
           1059       2759.500        876.703       0.241104       0.292276
           1060       2099.755        825.428       0.282180       0.292276
           1061       2094.234        893.574       0.299074       0.292276
           1062       2035.870        974.709       0.323761       0.292276
           1063       1879.322        942.403       0.333981       0.292276
           1064       2180.726        915.175       0.295609       0.292276
           1065       2305.080        287.933       0.111042       0.215269
           1066       2344.037        334.421       0.124856       0.215269
           1067       2250.408        461.557       0.170193       0.215269
           1068       2406.341        370.379       0.133387       0.215269
           1069       2374.598        323.168       0.119791       0.215269
           1070       2398.197        285.233       0.106294       0.215269
           1071       1942.631        818.541       0.296447       0.292276
           1072       2049.474        828.416       0.287855       0.292276
           1073       1788.500        787.803       0.305788       0.292276
           1074       2285.054        816.851       0.263338       0.292276
           1075       2035.734        956.353       0.319628       0.292276
           1076       1738.338        881.086       0.336366       0.292276
           1077       2061.614        926.830       0.310138       0.292276
           1078       2454.037        826.698       0.251985       0.215269
           1079       2473.929        554.495       0.183097       0.215269
           1080       2532.122        590.489       0.189101       0.215269
           1081       2578.883        826.503       0.242705       0.215269
           1082       2652.882        422.303       0.137326       0.215269
           1083       2422.329        463.303       0.160555       0.215269
           1084       2484.267        355.477       0.125179       0.215269
           1085       2456.280        970.392       0.283188       0.215269
           1086       2496.482        922.107       0.269733       0.215269
           1087       2416.250        982.528       0.289083       0.215269
           1088       2566.866        972.798       0.274828       0.215269
           1089       2565.017        647.765       0.201621       0.215269
           1090       2504.009        893.881       0.263069       0.215269
           1091       2553.610        981.054       0.277552       0.215269
           1092       2162.876        706.450       0.246208       0.215269
           1093       2241.866        740.229       0.248224       0.215269
           1094       2404.777        668.668       0.217563       0.215269
           1095       2401.026        746.965       0.237283       0.215269
           1096       2287.763        794.559       0.257779       0.215269
           1097       2387.852        800.315       0.251027       0.215269
           1098       2582.878        753.415       0.225824       0.215269
           1099       2222.088        744.146       0.250872       0.215269
           1100       2287.641        707.033       0.236097       0.215269
