# Supplementary material for: The role of auxiliary domains in modulating CHD4 activity suggests mechanistic commonality between enzyme families
Source: Nat Commun. 2022 Dec 6;13:7524. doi: 10.1038/s41467-022-35002-0 (PMC9726900; doi:10.1038/s41467-022-35002-0)
Supplement: Supplementary file 6 — source data [file 41467_2022_35002_MOESM6_ESM.zip › smFRET_Source_data/figure_7A/A/CHD4(1-1230) 10uM ATP 200ms/3_PATH (2).dat]

              1       1228.989       1435.045       0.538674       0.638230
              2       1164.789       1557.265       0.572092       0.638230
              3       1283.589       1771.585       0.579864       0.638230
              4       1157.189       1630.825       0.584941       0.638230
              5       1052.389       1343.505       0.560753       0.638230
              6       1064.989       1274.645       0.544805       0.638230
              7       1236.989       1179.645       0.488136       0.638230
              8       1091.589       1104.785       0.503004       0.638230
              9       1075.589       1266.985       0.540852       0.638230
             10       1198.389       1372.505       0.533863       0.638230
             11       1100.189       1352.125       0.551367       0.638230
             12        919.789       1351.365       0.595012       0.638230
             13        951.189       1415.625       0.598114       0.638230
             14        792.389       1521.305       0.657522       0.638230
             15        640.789       1594.665       0.713352       0.638230
             16        786.789       1647.465       0.676784       0.638230
             17        704.189       1789.725       0.717637       0.638230
             18        581.989       1707.545       0.745805       0.638230
             19        672.189       1517.325       0.692996       0.638230
             20        787.189       1445.625       0.647445       0.638230
             21        671.789       1458.365       0.684629       0.638230
             22        646.189       1468.125       0.694374       0.638230
             23        853.189       1505.625       0.638297       0.638230
             24        960.589       1561.285       0.619097       0.638230
             25        873.989       1642.145       0.652646       0.638230
             26        886.189       1581.725       0.640916       0.638230
             27       1063.189       1531.225       0.590201       0.638230
             28       1037.389       1615.205       0.608915       0.638230
             29       1027.989       1777.745       0.633611       0.638230
             30       1036.789       1691.465       0.619981       0.638230
             31        990.789       1589.665       0.616041       0.638230
             32        959.989       1563.545       0.619585       0.638230
             33        959.189       1531.425       0.614878       0.638230
             34        949.189       1464.025       0.606670       0.638230
             35       1090.389       1598.505       0.594484       0.638230
             36       1161.589       1719.585       0.596835       0.638230
             37       1178.589       1713.085       0.592420       0.638230
             38       1162.989       1688.645       0.592167       0.638230
             39       1119.789       1690.165       0.601492       0.638230
             40       1118.589       1728.285       0.607082       0.638230
             41       1146.589       1666.085       0.592349       0.638230
             42       1002.789       1684.865       0.626891       0.638230
             43        962.389       1711.705       0.640106       0.638230
             44       1025.789       1598.765       0.609157       0.638230
             45        832.589       1415.285       0.629610       0.638230
             46        626.189       1480.725       0.702793       0.638230
             47        666.389       1567.905       0.701745       0.638230
             48        732.389       1645.505       0.692001       0.638230
             49        581.189       1770.625       0.752876       0.638230
             50        580.789       1914.465       0.767243       0.638230
             51        692.589       1905.885       0.733463       0.638230
             52        681.789       1900.965       0.736022       0.638230
             53        573.189       1869.625       0.765357       0.638230
             54        786.389       1774.705       0.692948       0.638230
             55       1008.389       1730.305       0.631799       0.638230
             56       1018.189       1847.725       0.644724       0.638230
             57       1090.589       1907.485       0.636237       0.638230
             58       1174.589       1994.285       0.629336       0.638230
             59       1033.389       2156.005       0.675992       0.638230
             60        871.189       2143.225       0.710992       0.638230
             61        821.189       2080.825       0.717028       0.638230
             62        720.989       1939.445       0.728996       0.638230
             63        816.189       1828.525       0.691389       0.638230
             64        877.389       1710.405       0.660951       0.638230
             65        931.189       1673.825       0.642540       0.638230
             66        899.789       1737.165       0.658777       0.638230
             67        807.989       1774.945       0.687182       0.638230
             68        735.189       1676.025       0.695096       0.638230
             69        657.989       1559.545       0.703279       0.638230
             70        589.189       1628.625       0.734338       0.638230
             71        777.989       1679.945       0.683478       0.638230
             72       1033.589       1601.585       0.607772       0.638230
             73        973.989       1597.145       0.621183       0.638230
             74        980.789       1699.665       0.634096       0.638230
             75        972.589       1778.285       0.646444       0.638230
             76       1029.189       1742.225       0.628641       0.638230
             77       1038.989       1793.245       0.633156       0.638230
             78       1012.189       1773.725       0.636676       0.638230
             79       1046.989       1691.845       0.617725       0.638230
             80       1039.989       1476.545       0.586738       0.638230
             81        856.789       1382.065       0.617309       0.638230
             82        804.789       1369.865       0.629923       0.638230
             83        921.589       1411.585       0.605006       0.638230
             84        983.989       1443.945       0.594722       0.638230
             85        999.789       1555.565       0.608747       0.638230
             86       1019.189       1496.825       0.594919       0.638230
             87       1034.789       1416.865       0.577922       0.638230
             88       1040.789       1428.265       0.578466       0.638230
             89        886.189       1462.725       0.622724       0.638230
             90        792.189       1359.725       0.631868       0.638230
             91        738.189       1337.725       0.644403       0.638230
             92        623.589       1436.985       0.697371       0.638230
             93        478.389       1546.905       0.763793       0.638230
             94        559.189       1527.025       0.731960       0.638230
             95        662.989       1558.245       0.701522       0.638230
             96        733.789       1616.765       0.687823       0.638230
             97        905.389       1787.005       0.663723       0.638230
             98       1094.389       1821.105       0.624630       0.638230
             99       1092.589       1869.885       0.631190       0.638230
            100       1109.989       1945.145       0.636681       0.638230
            101       1062.589       2138.085       0.668011       0.638230
            102        871.189       2045.025       0.701260       0.638230
            103        776.589       1954.485       0.715647       0.638230
            104        806.989       1949.245       0.707213       0.638230
            105        836.589       1959.885       0.700841       0.638230
            106        833.189       1730.025       0.674944       0.638230
            107        871.989       1674.945       0.657632       0.638230
            108        920.789       1800.265       0.661606       0.638230
            109        905.189       1836.225       0.669809       0.638230
            110        882.189       1816.925       0.673156       0.638230
            111       1000.989       1932.045       0.658719       0.638230
            112       1032.389       2012.305       0.660922       0.638230
            113        970.789       1807.265       0.650551       0.638230
            114        900.989       1656.245       0.647670       0.638230
            115        805.589       1687.385       0.676856       0.638230
            116        753.389       1677.405       0.690065       0.638230
            117        860.189       1629.325       0.654475       0.638230
            118        847.189       1677.625       0.664455       0.638230
            119        955.989       1772.345       0.649607       0.638230
            120       1001.789       1740.765       0.634724       0.638230
            121        955.389       1779.405       0.650654       0.638230
            122        923.189       1835.025       0.665295       0.638230
            123        902.389       1924.705       0.680807       0.638230
            124        759.989       1984.545       0.723090       0.638230
            125        765.589       2030.785       0.726221       0.638230
            126        791.389       1980.005       0.714444       0.638230
            127        744.389       1908.505       0.719405       0.638230
            128        868.389       1822.905       0.677334       0.638230
            129       1019.389       1792.205       0.637434       0.638230
            130        966.589       1937.285       0.667138       0.638230
            131        894.789       2002.665       0.691181       0.638230
            132        810.989       1944.445       0.705676       0.638230
            133        611.789       2000.765       0.765827       0.638230
            134        441.389       2071.405       0.824343       0.638230
            135        479.389       1912.005       0.799536       0.638230
            136        620.989       1792.245       0.742674       0.638230
            137        826.189       1882.725       0.695011       0.638230
            138        933.389       1885.405       0.668869       0.638230
            139       1010.589       1723.885       0.630427       0.638230
            140       1021.589       1661.985       0.619318       0.638230
            141        980.389       1661.905       0.628963       0.638230
            142        918.989       1641.245       0.641053       0.638230
            143        962.389       1609.505       0.625805       0.638230
            144       1156.589       1589.285       0.578790       0.638230
            145       1248.589       1582.885       0.559032       0.638230
            146       1213.789       1643.565       0.575205       0.638230
            147       1188.389       1648.505       0.581095       0.638230
            148       1179.189       1713.625       0.592373       0.638230
            149        971.589       2003.785       0.673456       0.638230
            150        918.189       2097.325       0.695512       0.638230
            151        849.189       2083.825       0.710472       0.638230
            152        695.589       2149.985       0.755554       0.638230
            153        709.589       2245.585       0.759882       0.638230
            154        670.989       2246.245       0.769991       0.638230
            155        698.189       2277.925       0.765402       0.638230
            156        796.589       2347.285       0.746622       0.638230
            157        820.589       2253.485       0.733061       0.638230
            158        672.989       2113.645       0.758494       0.638230
            159       1034.389       1893.505       0.646712       0.638230
            160       1018.189       1668.925       0.621085       0.638230
            161        945.789       1464.965       0.607679       0.638230
            162       1049.389       1350.805       0.562790       0.638230
            163       1238.989       1218.845       0.495902       0.638230
            164       1002.589       1056.285       0.513040       0.638230
            165       1123.989        980.945       0.466022       0.638230
            166       1128.789       1018.265       0.474261       0.638230
            167       1037.389       1021.405       0.496118       0.638230
            168        915.789        992.165       0.520015       0.638230
            169        830.989       1001.245       0.546461       0.638230
            170        814.189       1084.925       0.571280       0.638230
            171        838.789       1197.065       0.587992       0.638230
            172        835.989       1312.145       0.610830       0.638230
            173        786.189       1472.925       0.651992       0.638230
            174        906.989       1625.845       0.641907       0.638230
            175        893.789       1736.365       0.660176       0.638230
            176        819.189       1632.225       0.665830       0.638230
            177        932.189       1522.925       0.620307       0.638230
            178        999.589       1428.785       0.588371       0.638230
            179        868.389       1354.105       0.609273       0.638230
            180        910.789       1256.665       0.579789       0.638230
            181       1035.989       1217.745       0.540323       0.638230
            182       1074.189       1285.925       0.544857       0.638230
            183       1295.389       1304.205       0.501696       0.638230
            184       1545.589       1313.785       0.459466       0.367033
            185       1418.389       1291.705       0.476627       0.367033
            186       1462.589       1277.285       0.466184       0.367033
            187       1608.189       1089.325       0.403825       0.367033
            188       1470.189        965.325       0.396354       0.367033
            189       1396.789        951.065       0.405078       0.367033
            190       1506.789        991.865       0.396960       0.367033
            191       1502.389       1071.905       0.416388       0.367033
            192       1248.389       1239.905       0.498295       0.638230
            193       1147.789       1281.165       0.527455       0.638230
            194       1110.989       1183.645       0.515832       0.638230
            195        936.989       1001.045       0.516526       0.638230
            196        876.789        758.465       0.463821       0.367033
            197       1082.589        455.485       0.296140       0.367033
            198       1317.189        239.425       0.153811       0.127629
            199       1376.389        157.305       0.102566       0.127629
            200       1494.589        143.885       0.087816       0.127629
            201       1589.789        149.965       0.086199       0.127629
            202       1465.389        238.005       0.139724       0.127629
            203       1263.989        478.945       0.274792       0.278672
            204       1224.789        545.665       0.308206       0.278672
            205       1250.989        521.045       0.294038       0.278672
            206       1431.189        557.625       0.280381       0.278672
            207       1475.189        544.625       0.269641       0.278672
            208       1510.189        386.325       0.203703       0.207442
            209       1526.589        379.885       0.199260       0.207442
            210       1541.389        416.405       0.212691       0.207442
            211       1148.989        447.245       0.280188       0.278672
            212        995.789        470.365       0.320815       0.278672
            213       1159.389        476.405       0.291238       0.278672
            214       1284.789        389.065       0.232437       0.207442
            215       1384.989        368.645       0.210218       0.207442
            216       1693.189        324.825       0.160963       0.207442
            217       1801.989        310.545       0.147001       0.207442
            218       1652.189        315.925       0.160522       0.207442
            219       1481.789        319.565       0.177403       0.207442
            220       1247.389        316.605       0.202434       0.207442
            221       1042.189        302.325       0.224858       0.207442
            222       1098.189        250.125       0.185509       0.207442
            223       1075.989        214.545       0.166245       0.207442
            224       1069.189        227.825       0.175653       0.207442
            225       1224.789        255.065       0.172358       0.207442
            226       1333.989        329.345       0.198003       0.207442
            227       1377.389        367.605       0.210663       0.207442
            228       1366.589        389.485       0.221793       0.207442
            229       1392.189        407.125       0.226267       0.207442
            230       1523.989        382.345       0.200566       0.207442
            231       1484.789        315.865       0.175417       0.207442
            232       1321.789        333.965       0.201700       0.207442
            233       1378.989        322.845       0.189704       0.207442
            234       1404.389        324.105       0.187507       0.207442
            235       1382.989        356.845       0.205103       0.207442
            236       1261.989        373.345       0.228299       0.207442
            237       1308.189        331.925       0.202379       0.207442
            238       1338.589        312.485       0.189262       0.207442
            239       1331.589        295.785       0.181756       0.207442
            240       1185.589        285.385       0.194011       0.207442
            241       1340.189        188.725       0.123437       0.127629
            242       1340.189        216.525       0.139091       0.127629
            243       1277.589        379.185       0.228869       0.207442
            244       1269.989        402.345       0.240589       0.207442
            245       1389.789        398.565       0.222867       0.207442
            246       1446.789        500.465       0.257011       0.207442
            247       1466.389        495.505       0.252565       0.207442
            248       1435.389        376.005       0.207578       0.207442
            249       1539.389        348.605       0.184643       0.207442
            250       1449.789        318.565       0.180148       0.207442
            251       1385.989        230.545       0.142617       0.127629
            252       1408.989        240.045       0.145567       0.127629
            253       1401.789        218.565       0.134887       0.127629
            254       1366.189        186.325       0.120015       0.127629
            255       1327.189        186.625       0.123281       0.127629
            256       1385.789        232.165       0.143493       0.127629
            257       1503.589        168.385       0.100710       0.127629
            258       1543.589        122.985       0.073795       0.127629
            259       1364.389        122.505       0.082390       0.127629
            260       1247.789        118.365       0.086641       0.127629
            261       1195.789        153.365       0.113675       0.127629
            262       1146.189        238.125       0.172017       0.207442
            263       1071.389        247.805       0.187846       0.207442
            264       1167.189        259.625       0.181961       0.207442
            265       1223.989        275.345       0.183645       0.207442
            266       1193.789        300.365       0.201027       0.207442
            267       1243.189        336.225       0.212880       0.207442
            268       1417.589        422.985       0.229811       0.207442
            269       1558.589        482.085       0.236238       0.207442
            270       1637.989        550.545       0.251559       0.207442
            271       1686.389        529.105       0.238820       0.207442
            272       1669.589        461.785       0.216661       0.207442
            273       1613.589        397.385       0.197608       0.207442
            274       1420.189        312.725       0.180462       0.207442
            275       1285.989        178.745       0.122032       0.127629
            276       1195.589        211.985       0.150603       0.127629
            277       1047.789        227.365       0.178304       0.207442
            278        890.189        257.525       0.224381       0.207442
            279        893.389        395.205       0.306695       0.278672
            280       1115.989        486.745       0.303697       0.278672
            281       1259.989        423.745       0.251670       0.278672
            282       1401.589        368.785       0.208309       0.207442
            283       1598.989        319.045       0.166340       0.127629
            284       1754.789        184.865       0.095308       0.127629
            285       1711.989        165.745       0.088269       0.127629
            286       1708.389        184.905       0.097663       0.127629
            287       1558.189        223.725       0.125553       0.127629
            288       1375.789        225.365       0.140752       0.127629
            289       1137.789        344.565       0.232444       0.207442
            290       1059.389        463.005       0.304129       0.278672
            291       1089.189        429.425       0.282774       0.278672
            292       1168.589        375.485       0.243178       0.278672
            293       1240.389        431.305       0.258005       0.278672
            294       1193.989        405.745       0.253633       0.278672
            295       1035.789        340.965       0.247659       0.278672
            296       1005.189        318.025       0.240343       0.278672
            297        959.189        321.425       0.250993       0.278672
            298       1072.789        270.665       0.201469       0.207442
            299       1280.189        243.125       0.159603       0.127629
            300       1351.389        183.405       0.119498       0.127629
            301       1271.189        205.225       0.139002       0.127629
            302       1387.589        242.585       0.148809       0.127629
            303       1471.989        296.745       0.167772       0.127629
            304       1669.389        285.005       0.145828       0.127629
            305       1887.989        335.345       0.150830       0.127629
            306       1902.589        387.685       0.169274       0.127629
            307       1726.589        404.685       0.189879       0.207442
            308       1489.589        380.385       0.203417       0.207442
            309       1251.989        460.145       0.268755       0.278672
            310       1145.189        468.025       0.290120       0.278672
            311        968.989        490.645       0.336142       0.278672
            312        959.589        410.185       0.299454       0.278672
            313       1020.389        327.705       0.243088       0.207442
            314       1001.189        235.825       0.190640       0.207442
            315       1007.989        168.745       0.143401       0.127629
            316       1090.989         91.645       0.077492       0.127629
            317       1277.389        125.205       0.089267       0.127629
            318       1468.789        215.465       0.127929       0.127629
            319       1587.789        251.765       0.136862       0.127629
            320       1546.989        291.645       0.158620       0.127629
            321       1574.389        283.705       0.152686       0.127629
            322       1357.389        337.605       0.199178       0.207442
            323       1127.389        374.005       0.249105       0.278672
            324       1023.189        379.825       0.270721       0.278672
            325       1081.189        397.025       0.268584       0.278672
            326       1090.589        486.485       0.308473       0.278672
            327       1245.589        556.985       0.308994       0.278672
            328       1343.589        543.185       0.287891       0.278672
            329       1432.589        504.485       0.260437       0.278672
            330       1488.589        480.885       0.244169       0.278672
            331       1393.989        404.745       0.225017       0.207442
            332       1289.389        304.005       0.190791       0.207442
            333       1375.189        232.225       0.144471       0.127629
            334       1505.989        198.345       0.116377       0.127629
            335       1465.989        148.545       0.092005       0.127629
            336       1548.189        166.325       0.097010       0.127629
            337       1539.989        270.545       0.149428       0.127629
            338       1434.789        364.465       0.202564       0.207442
            339       1188.189        463.725       0.280720       0.278672
            340       1144.589        606.485       0.346350       0.367033
            341       1194.989        601.045       0.334651       0.367033
            342       1312.989        491.645       0.272435       0.278672
            343       1335.989        485.745       0.266639       0.278672
            344       1310.189        459.925       0.259828       0.278672
            345       1227.389        364.205       0.228830       0.207442
            346       1159.189        358.625       0.236277       0.207442
            347       1056.989        340.245       0.243513       0.207442
            348       1056.389        285.505       0.212763       0.207442
            349       1125.589        243.385       0.177786       0.207442
            350       1260.789        249.065       0.164960       0.207442
            351       1370.789        288.265       0.173753       0.207442
            352       1608.389        336.505       0.173020       0.207442
            353       1693.189        369.625       0.179185       0.207442
            354       1716.989        427.045       0.199178       0.207442
            355       1701.989        465.745       0.214853       0.207442
            356       1638.989        448.245       0.214755       0.207442
            357       1543.189        425.225       0.216024       0.207442
            358       1402.789        407.465       0.225087       0.207442
            359       1291.989        374.745       0.224838       0.207442
            360       1189.989        353.945       0.229249       0.207442
            361       1257.589        411.785       0.246670       0.207442
            362       1308.189        471.125       0.264779       0.207442
            363       1451.189        448.225       0.235981       0.207442
            364       1700.389        469.705       0.216444       0.207442
            365       1735.989        480.345       0.216729       0.207442
            366       1609.189        427.625       0.209948       0.207442
            367       1443.389        327.405       0.184892       0.207442
            368       1407.389        294.605       0.173094       0.207442
            369       1339.189        311.625       0.188770       0.207442
            370       1333.989        267.945       0.167263       0.207442
            371       1326.789        232.665       0.149196       0.207442
            372       1309.589        286.785       0.179648       0.207442
            373       1303.589        321.185       0.197680       0.207442
            374       1192.389        246.305       0.171200       0.207442
            375       1078.589        229.485       0.175437       0.207442
            376       1127.589        327.185       0.224904       0.207442
            377       1301.189        288.625       0.181546       0.207442
            378       1186.989        259.645       0.179482       0.207442
            379       1090.189        299.125       0.215304       0.207442
            380       1196.589        289.085       0.194582       0.207442
            381       1169.789        194.765       0.142732       0.207442
            382       1068.189        198.725       0.156857       0.207442
            383       1177.989        274.145       0.188788       0.207442
            384       1201.789        309.765       0.204931       0.207442
            385       1288.789        355.265       0.216091       0.207442
            386       1525.189        373.625       0.196768       0.207442
            387       1527.589        462.785       0.232512       0.207442
            388       1450.789        456.665       0.239411       0.207442
            389       1559.589        402.585       0.205173       0.207442
            390       1591.389        404.205       0.202549       0.207442
            391       1463.189        419.625       0.222871       0.207442
            392       1552.589        419.685       0.212792       0.207442
            393       1437.589        464.385       0.244159       0.278672
            394       1259.789        587.765       0.318131       0.278672
            395       1137.189        594.425       0.343278       0.278672
            396       1157.389        578.605       0.333299       0.278672
            397       1059.589        438.185       0.292557       0.278672
            398       1144.189        293.925       0.204382       0.207442
            399       1245.789        180.165       0.126347       0.127629
            400       1159.589        224.185       0.162010       0.127629
            401       1025.789        334.765       0.246050       0.207442
            402       1001.189        392.425       0.281588       0.278672
            403       1045.789        449.765       0.300735       0.278672
            404       1062.389        484.505       0.313211       0.278672
            405       1153.189        416.225       0.265210       0.278672
            406       1135.589        318.185       0.218868       0.207442
            407       1100.989        264.845       0.193907       0.207442
            408       1055.389        235.605       0.182499       0.207442
            409       1115.589        200.585       0.152400       0.127629
            410       1080.389        199.505       0.155876       0.127629
            411       1161.989        167.945       0.126281       0.127629
            412       1150.389        240.705       0.173033       0.207442
            413       1169.789        311.565       0.210324       0.207442
            414       1088.989        398.045       0.267677       0.278672
            415       1077.789        440.365       0.290066       0.278672
            416       1052.389        495.105       0.319940       0.278672
            417       1079.589        482.185       0.308742       0.278672
            418        987.189        428.225       0.302544       0.278672
            419        945.189        376.425       0.284822       0.278672
            420       1115.789        288.565       0.205479       0.207442
            421       1360.189        151.325       0.100115       0.127629
            422       1639.189         77.025       0.044881       0.127629
            423       1857.189        118.025       0.059753       0.127629
            424       1901.789        100.165       0.050034       0.127629
            425       1779.389        226.605       0.112964       0.127629
            426       1477.789        404.765       0.215008       0.207442
            427       1129.789        489.565       0.302321       0.278672
            428        983.189        433.425       0.305958       0.278672
            429       1049.989        354.145       0.252216       0.278672
            430       1081.589        247.785       0.186392       0.207442
            431       1036.589        206.485       0.166108       0.207442
            432       1040.389        225.705       0.178269       0.207442
            433       1180.389        284.905       0.194435       0.207442
            434       1303.989        323.745       0.198893       0.207442
            435       1461.789        340.765       0.189046       0.207442
            436       1666.989        266.645       0.137898       0.127629
            437       1811.789        157.765       0.080102       0.127629
            438       1841.989         97.945       0.050489       0.127629
            439       1925.989        126.345       0.061562       0.127629
            440       1892.189        216.525       0.102681       0.127629
            441       1814.189        310.525       0.146149       0.127629
            442       1778.389        476.705       0.211390       0.207442
            443       1714.789        527.465       0.235239       0.207442
            444       1512.989        538.845       0.262616       0.207442
            445       1398.789        428.065       0.234318       0.207442
            446       1468.789        307.265       0.173004       0.207442
            447       1365.589        190.185       0.122245       0.127629
            448       1287.789        145.565       0.101555       0.127629
            449       1271.589        178.785       0.123268       0.127629
            450       1316.989        252.845       0.161065       0.127629
            451       1232.189        329.725       0.211103       0.207442
            452       1275.989        362.945       0.221452       0.207442
            453       1266.989        397.645       0.238878       0.207442
            454       1239.589        348.985       0.219684       0.207442
            455       1168.189        291.725       0.199823       0.207442
            456       1295.189        214.025       0.141812       0.127629
            457       1466.589        228.285       0.134691       0.127629
            458       1553.789        275.565       0.150635       0.127629
            459       1692.389        235.305       0.122065       0.127629
            460       1656.189        204.525       0.109917       0.127629
            461       1486.189        297.525       0.166801       0.127629
            462       1384.789        311.865       0.183812       0.127629
            463       1279.989        208.345       0.139985       0.127629
            464       1217.189        208.425       0.146200       0.127629
            465       1277.389        216.005       0.144640       0.127629
            466       1288.389        261.505       0.168724       0.127629
            467       1106.189        298.325       0.212404       0.207442
            468       1040.589        377.285       0.266092       0.278672
            469        899.189        461.425       0.339130       0.367033
            470        894.989        508.845       0.362468       0.367033
            471        920.389        458.705       0.332613       0.367033
            472       1042.189        463.325       0.307752       0.278672
            473       1133.189        543.625       0.324201       0.278672
            474       1126.189        528.125       0.319241       0.278672
            475       1129.589        451.785       0.285691       0.278672
            476       1077.189        378.625       0.260078       0.278672
            477       1036.789        281.465       0.213513       0.207442
            478       1007.989        111.545       0.099635       0.127629
            479       1095.189         84.225       0.071412       0.127629
            480       1031.389        198.005       0.161059       0.127629
            481       1209.389        222.605       0.155451       0.127629
            482       1327.989        254.145       0.160634       0.127629
            483       1348.789        350.665       0.206340       0.207442
            484       1203.789        308.565       0.204030       0.207442
            485       1168.789        242.265       0.171691       0.207442
            486       1058.789        239.465       0.184452       0.207442
            487        992.189        227.325       0.186406       0.207442
            488       1220.989        158.245       0.114734       0.127629
            489       1449.389        127.605       0.080917       0.127629
            490       1410.789        116.465       0.076258       0.127629
            491       1379.389        135.405       0.089388       0.127629
            492       1403.789        213.765       0.132153       0.127629
            493       1198.389        202.505       0.144554       0.127629
            494       1207.989        175.545       0.126882       0.127629
            495       1293.189        132.825       0.093144       0.127629
            496       1423.989        117.345       0.076132       0.127629
            497       1520.189        126.325       0.076723       0.127629
            498       1469.589        294.985       0.167171       0.127629
            499       1460.789        318.665       0.179080       0.207442
            500       1550.789        306.465       0.165010       0.207442
            501       1438.789        407.465       0.220698       0.207442
            502       1232.989        421.845       0.254917       0.207442
            503       1338.589        327.685       0.196657       0.207442
            504       1243.389        353.605       0.221419       0.207442
            505       1202.989        395.445       0.247395       0.207442
            506       1174.789        310.065       0.208818       0.207442
            507       1154.989        204.245       0.150265       0.207442
            508       1003.989        186.945       0.156973       0.207442
            509        973.589        250.185       0.204437       0.207442
            510        997.989        295.345       0.228359       0.207442
            511       1049.989        353.145       0.251683       0.278672
            512       1153.589        446.785       0.279175       0.278672
            513       1350.589        504.085       0.271792       0.278672
            514       1478.989        448.845       0.232823       0.207442
            515       1439.989        455.345       0.240245       0.207442
            516       1450.589        333.685       0.187014       0.207442
            517       1403.389        212.405       0.131455       0.127629
            518       1264.989        192.045       0.131805       0.127629
            519       1140.189        241.725       0.174920       0.127629
            520       1201.989        214.545       0.151458       0.127629
            521       1282.189        265.125       0.171345       0.207442
            522       1276.389        291.505       0.185921       0.207442
            523       1161.989        289.345       0.199365       0.207442
            524       1192.789        317.865       0.210415       0.207442
            525       1252.989        316.445       0.201630       0.207442
            526       1135.989        318.745       0.219109       0.207442
            527       1130.389        340.505       0.231495       0.207442
            528       1227.189        323.225       0.208477       0.207442
            529       1404.589        257.885       0.155121       0.207442
            530       1266.789        297.865       0.190371       0.207442
            531       1215.589        373.585       0.235081       0.207442
            532       1343.389        389.805       0.224906       0.207442
            533       1460.589        382.285       0.207440       0.207442
            534       1346.389        449.305       0.250212       0.207442
            535       1230.989        421.645       0.255135       0.207442
            536       1221.589        347.985       0.221707       0.207442
            537       1162.589        293.085       0.201340       0.207442
            538       1082.789        276.665       0.203512       0.207442
            539        997.389        281.805       0.220299       0.207442
            540       1007.989        355.745       0.260861       0.278672
            541       1012.389        390.505       0.278357       0.278672
            542       1055.589        400.785       0.275194       0.278672
            543        980.789        399.465       0.289414       0.278672
            544       1051.189        380.625       0.265834       0.278672
            545       1236.989        254.045       0.170382       0.207442
            546       1286.389        180.505       0.123052       0.127629
            547       1137.989        229.545       0.167853       0.127629
            548       1108.789        215.065       0.162454       0.127629
            549       1071.189        221.825       0.171556       0.207442
            550       1017.389        259.005       0.202919       0.207442
            551       1012.989        281.445       0.217427       0.207442
            552       1096.989        232.245       0.174721       0.207442
            553       1278.389        280.505       0.179938       0.207442
            554       1369.989        259.945       0.159482       0.207442
            555       1354.389        264.305       0.163283       0.207442
            556       1346.589        328.485       0.196102       0.207442
            557       1326.789        334.065       0.201140       0.207442
            558       1223.189        280.025       0.186284       0.207442
            559       1130.789        253.465       0.183106       0.207442
            560       1083.589        224.185       0.171425       0.207442
            561       1059.389        244.605       0.187581       0.207442
            562       1072.389        292.705       0.214421       0.207442
            563       1082.589        315.285       0.225546       0.207442
            564        958.189        326.125       0.253929       0.278672
            565        893.989        366.345       0.290673       0.278672
            566        943.389        294.205       0.237723       0.278672
            567        862.589        261.685       0.232759       0.278672
            568        808.389        313.705       0.279571       0.278672
            569        934.189        416.525       0.308374       0.278672
            570       1009.389        483.405       0.323826       0.367033
            571        891.989        536.145       0.375416       0.367033
            572        894.789        567.465       0.388075       0.367033
            573        938.389        415.905       0.307101       0.278672
            574       1006.189        230.325       0.186270       0.207442
            575        948.389        143.305       0.131268       0.127629
            576        934.789        132.465       0.124118       0.127629
            577        987.789         77.565       0.072807       0.127629
            578        999.989        146.745       0.127968       0.127629
            579        881.989        240.945       0.214567       0.207442
            580        926.589        287.085       0.236542       0.207442
            581        985.989        288.345       0.226271       0.207442
            582       1042.389        312.105       0.230422       0.207442
            583       1147.589        396.385       0.256730       0.207442
            584       1403.989        428.745       0.233937       0.207442
            585       1477.589        414.585       0.219105       0.207442
            586       1430.189        420.325       0.227140       0.207442
            587       1458.989        418.645       0.222964       0.207442
            588       1491.789        334.765       0.183277       0.207442
            589       1315.989        202.545       0.133382       0.127629
            590       1398.789         94.265       0.063136       0.127629
            591       1658.189         43.525       0.025577       0.127629
            592       1858.189        -34.675      -0.019016       0.127629
            593       1733.989        -28.255      -0.016565       0.127629
            594       1668.189         34.125       0.020046       0.127629
            595       1601.789        220.965       0.121226       0.127629
            596       1467.389        219.205       0.129969       0.127629
            597       1164.989        258.445       0.181564       0.207442
            598       1075.789        248.765       0.187810       0.207442
            599       1051.589        259.385       0.197857       0.207442
            600        929.989        268.745       0.224191       0.207442
            601        979.789        345.965       0.260957       0.278672
            602       1186.589        397.085       0.250737       0.278672
            603       1328.389        473.505       0.262782       0.278672
            604       1488.389        535.905       0.264737       0.278672
            605       1577.389        456.805       0.224563       0.207442
            606       1508.389        407.105       0.212533       0.207442
            607       1368.989        402.445       0.227186       0.207442
            608       1429.589        339.385       0.191854       0.207442
            609       1543.989        298.945       0.162211       0.207442
            610       1432.789        355.665       0.198867       0.207442
            611       1312.989        399.245       0.233172       0.207442
            612       1246.789        389.265       0.237929       0.207442
            613       1066.789        409.665       0.277465       0.278672
            614        872.989        425.445       0.327660       0.278672
            615        971.589        355.385       0.267816       0.278672
            616       1193.789        265.565       0.181974       0.207442
            617       1202.189        268.725       0.182692       0.207442
            618       1244.789        318.665       0.203821       0.207442
            619       1122.989        345.645       0.235351       0.207442
            620        944.589        426.885       0.311260       0.278672
            621        854.789        488.265       0.363548       0.367033
            622        910.189        491.725       0.350753       0.367033
            623        847.789        472.965       0.358102       0.367033
            624        985.589        397.585       0.287444       0.278672
            625       1148.389        255.505       0.181997       0.207442
            626       1053.189        260.425       0.198251       0.207442
            627        975.989        299.345       0.234719       0.207442
            628       1034.389        237.705       0.186861       0.207442
            629        908.589        268.885       0.228357       0.207442
            630        835.589        430.785       0.340172       0.278672
            631        865.189        407.225       0.320041       0.278672
            632        847.589        315.785       0.271439       0.278672
            633        874.189        282.525       0.244248       0.278672
            634       1009.589        262.585       0.206406       0.207442
            635       1092.589        191.485       0.149123       0.207442
            636       1156.189        258.325       0.182624       0.207442
            637       1337.989        387.945       0.224774       0.207442
            638       1353.989        503.745       0.271161       0.278672
            639       1290.789        547.065       0.297665       0.278672
            640       1333.389        512.005       0.277450       0.278672
            641       1497.189        465.225       0.237068       0.278672
            642       1469.589        445.385       0.232580       0.278672
            643       1262.189        378.525       0.230707       0.278672
            644       1125.989        360.745       0.242643       0.278672
            645        940.589        368.885       0.281705       0.278672
            646        794.789        315.465       0.284138       0.278672
            647        856.589        251.685       0.227096       0.207442
            648       1148.589        206.885       0.152629       0.127629
            649       1305.989        120.945       0.084759       0.127629
            650       1586.989         79.245       0.047559       0.127629
            651       1696.389        115.505       0.063748       0.127629
            652       1536.189        160.325       0.094503       0.127629
            653       1371.189        368.625       0.211876       0.207442
            654       1482.389        491.305       0.248927       0.278672
            655       1505.789        544.565       0.265596       0.278672
            656       1590.989        600.245       0.273930       0.278672
            657       1819.389        647.005       0.262328       0.278672
            658       1891.389        480.205       0.202482       0.207442
            659       1772.789        394.065       0.181860       0.207442
            660       1730.389        410.905       0.191896       0.207442
            661       1600.189        365.125       0.185785       0.207442
            662       1420.989        343.445       0.194649       0.207442
            663       1399.989        407.945       0.225641       0.207442
            664       1329.389        576.805       0.302595       0.278672
            665       1147.589        741.985       0.392673       0.367033
            666       1139.589        887.185       0.437733       0.367033
            667       1145.389        940.005       0.450757       0.367033
            668       1216.989        946.445       0.437473       0.367033
            669       1315.589        849.585       0.392386       0.367033
            670       1313.189        658.025       0.333817       0.367033
            671       1271.989        553.945       0.303376       0.278672
            672       1288.189        502.125       0.280468       0.278672
            673       1307.989        499.145       0.276208       0.278672
            674       1432.389        498.505       0.258173       0.278672
            675       1558.189        534.325       0.255351       0.278672
            676       1532.389        484.705       0.240299       0.207442
            677       1686.589        394.885       0.189714       0.207442
            678       1664.989        315.045       0.159111       0.207442
            679       1442.589        367.885       0.203198       0.207442
            680       1365.789        473.565       0.257463       0.278672
            681       1295.789        522.965       0.287540       0.278672
            682       1037.789        615.565       0.372313       0.367033
            683        934.389        686.305       0.423464       0.367033
            684       1056.589        632.685       0.374531       0.367033
            685       1138.189        547.525       0.324803       0.367033
            686       1257.789        530.165       0.296520       0.278672
            687       1426.989        472.045       0.248571       0.278672
            688       1541.589        485.985       0.239688       0.207442
            689       1663.389        488.605       0.227048       0.207442
            690       1728.389        497.305       0.223438       0.207442
            691       1708.789        493.465       0.224073       0.207442
            692       1569.989        556.345       0.261645       0.207442
            693       1499.789        523.365       0.258688       0.207442
            694       1324.789        430.065       0.245072       0.207442
            695       1176.989        315.845       0.211574       0.207442
            696       1125.789        335.365       0.229521       0.207442
            697       1122.789        331.065       0.227715       0.207442
            698       1140.589        350.285       0.234953       0.207442
            699       1236.989        420.845       0.253852       0.207442
            700       1415.589        457.585       0.244283       0.207442
            701       1492.789        425.865       0.221960       0.207442
            702       1599.789        443.965       0.217230       0.207442
            703       1714.189        489.925       0.222277       0.207442
            704       1636.789        477.865       0.225978       0.207442
            705       1488.389        450.305       0.232272       0.207442
            706       1454.389        433.105       0.229460       0.207442
            707       1421.389        362.005       0.202987       0.207442
            708       1311.789        326.165       0.199129       0.207442
            709       1393.589        330.985       0.191923       0.207442
            710       1368.789        352.665       0.204865       0.207442
            711       1358.989        311.245       0.186348       0.207442
            712       1294.189        315.125       0.195813       0.207442
            713       1311.989        289.945       0.180997       0.207442
            714       1109.389        354.405       0.242114       0.207442
            715       1087.189        482.625       0.307441       0.278672
            716       1254.389        575.705       0.314577       0.278672
            717       1296.189        613.525       0.321265       0.278672
            718       1154.189        615.525       0.347810       0.278672
            719       1191.589        523.585       0.305266       0.278672
            720       1327.189        342.225       0.204997       0.207442
            721       1292.789        263.065       0.169081       0.127629
            722       1437.789        248.565       0.147398       0.127629
            723       1595.389        267.005       0.143366       0.127629
            724       1671.389        396.805       0.191861       0.207442
            725       1518.389        569.905       0.272905       0.278672
            726       1258.589        656.285       0.342730       0.367033
            727       1025.989        662.145       0.392235       0.367033
            728        989.389        634.605       0.390768       0.367033
            729       1069.989        518.945       0.326599       0.367033
            730       1064.589        490.285       0.315321       0.278672
            731       1098.789        470.865       0.299980       0.278672
            732       1221.789        395.765       0.244669       0.278672
            733       1352.389        373.305       0.216322       0.207442
            734       1405.789        439.365       0.238118       0.207442
            735       1541.389        478.605       0.236934       0.207442
            736       1749.389        522.405       0.229953       0.207442
            737       1770.389        568.905       0.243195       0.207442
            738       1587.189        578.825       0.267230       0.207442
            739       1568.789        523.065       0.250048       0.207442
            740       1627.189        378.425       0.188683       0.207442
            741       1724.789        262.265       0.131987       0.207442
            742       1489.789        325.765       0.179430       0.207442
            743       1372.989        373.445       0.213833       0.207442
            744       1350.789        474.265       0.259863       0.278672
            745       1248.789        622.265       0.332575       0.367033
            746       1008.389        785.905       0.438002       0.367033
            747       1221.389        756.605       0.382511       0.367033
            748       1327.989        676.345       0.337441       0.367033
            749       1192.589        644.285       0.350751       0.367033
            750       1136.389        622.305       0.353845       0.367033
            751       1202.989        500.645       0.293869       0.278672
            752       1272.989        449.845       0.261108       0.278672
            753       1200.189        462.525       0.278175       0.278672
            754       1314.989        355.645       0.212880       0.207442
            755       1405.589        270.585       0.161430       0.127629
            756       1317.589        240.985       0.154619       0.127629
            757       1221.189        241.225       0.164950       0.127629
            758       1534.589        227.085       0.128903       0.127629
            759       1422.589        287.085       0.167918       0.127629
            760       1292.589        294.485       0.185552       0.207442
            761       1318.789        366.865       0.217640       0.207442
            762       1427.789        442.165       0.236458       0.207442
            763       1294.789        555.065       0.300059       0.278672
            764       1361.789        591.365       0.302774       0.278672
            765       1476.989        564.245       0.276423       0.278672
            766       1456.189        528.125       0.266150       0.278672
            767       1471.589        445.785       0.232498       0.207442
            768       1569.389        411.605       0.207777       0.207442
            769       1638.189        406.525       0.198817       0.207442
            770       1601.389        543.005       0.253221       0.278672
            771       1583.389        601.005       0.275136       0.278672
            772       1522.589        621.485       0.289862       0.278672
            773       1333.989        606.545       0.312566       0.278672
            774       1274.589        587.285       0.315427       0.278672
            775       1409.189        476.225       0.252584       0.278672
            776       1467.389        347.005       0.191251       0.207442
            777       1431.789        354.965       0.198665       0.207442
            778       1524.989        401.645       0.208470       0.207442
            779       1512.589        425.085       0.219379       0.207442
            780       1370.989        428.845       0.238269       0.207442
            781       1310.189        533.125       0.289221       0.278672
            782       1124.589        606.485       0.350352       0.367033
            783        962.589        665.485       0.408756       0.367033
            784        918.589        636.485       0.409296       0.367033
            785        873.589        591.185       0.403601       0.367033
            786        907.589        494.785       0.352820       0.367033
            787        994.789        400.265       0.286917       0.278672
            788       1124.589        254.685       0.184651       0.207442
            789       1181.389        203.405       0.146885       0.127629
            790       1368.189        190.525       0.122232       0.127629
            791       1423.389        259.405       0.154151       0.127629
            792       1561.989        303.945       0.162892       0.127629
            793       1532.389        385.905       0.201171       0.207442
            794       1454.389        543.105       0.271893       0.278672
            795       1340.589        613.485       0.313952       0.278672
            796       1363.589        593.385       0.303216       0.278672
            797       1180.589        650.685       0.355318       0.367033
            798       1059.589        590.985       0.358048       0.367033
            799       1124.389        450.505       0.286054       0.278672
            800       1059.589        373.385       0.260566       0.278672
            801       1035.389        401.805       0.279576       0.278672
            802       1227.189        311.025       0.202199       0.207442
            803       1327.989        268.145       0.167996       0.207442
            804       1380.789        277.065       0.167123       0.207442
            805       1525.789        436.765       0.222549       0.207442
            806       1441.189        508.025       0.260631       0.278672
            807       1365.189        574.825       0.296299       0.278672
            808       1415.789        651.765       0.315235       0.278672
            809       1269.789        694.965       0.353716       0.367033
            810       1140.589        596.085       0.343234       0.367033
            811       1138.389        538.705       0.321213       0.367033
            812       1083.989        485.145       0.309180       0.278672
            813       1088.789        422.465       0.279546       0.278672
            814       1203.189        346.425       0.223556       0.207442
            815       1337.389        294.205       0.180317       0.207442
            816       1391.589        265.385       0.160162       0.127629
            817       1409.589        236.585       0.143718       0.127629
            818       1376.789        227.665       0.141896       0.127629
            819       1329.789        296.965       0.182551       0.207442
            820       1230.189        303.325       0.197797       0.207442
            821       1263.789        273.565       0.177945       0.207442
            822       1378.389        413.705       0.230850       0.207442
            823       1446.789        435.065       0.231190       0.207442
            824       1603.389        445.805       0.217551       0.207442
            825       1486.589        555.885       0.272163       0.278672
            826       1353.589        552.785       0.289967       0.278672
            827       1284.589        405.485       0.239921       0.278672
            828       1151.589        396.985       0.256355       0.278672
            829        931.389        446.805       0.324196       0.278672
            830       1048.189        330.525       0.239734       0.207442
            831       1080.989        299.845       0.217148       0.207442
            832        984.189        299.525       0.233327       0.207442
            833       1108.789        333.665       0.231318       0.207442
            834       1349.189        282.025       0.172893       0.207442
            835       1498.989        347.045       0.187995       0.207442
            836       1537.389        427.205       0.217452       0.207442
            837       1571.989        491.545       0.238205       0.207442
            838       1429.589        411.985       0.223713       0.207442
            839       1162.389        310.905       0.211027       0.207442
            840        967.189        278.625       0.223649       0.207442
            841       1038.589        313.285       0.231741       0.207442
            842       1090.589        330.885       0.232776       0.207442
            843       1232.189        329.325       0.210901       0.207442
            844       1370.589        335.685       0.196736       0.207442
            845       1383.789        364.565       0.208519       0.207442
            846       1288.189        335.125       0.206445       0.207442
            847       1143.389        322.605       0.220059       0.207442
            848        876.589        414.485       0.321039       0.278672
            849        709.189        526.825       0.426229       0.367033
            850        840.789        548.465       0.394791       0.367033
            851        985.389        483.605       0.329208       0.367033
            852       1155.189        434.825       0.273472       0.278672
            853       1469.989        398.945       0.213461       0.207442
            854       1651.789        320.365       0.162444       0.207442
            855       1523.589        261.585       0.146532       0.207442
            856       1376.989        344.845       0.200278       0.207442
            857       1239.189        458.225       0.269955       0.278672
            858       1062.189        527.525       0.331836       0.367033
            859        959.389        593.405       0.382153       0.367033
            860        953.589        655.585       0.407405       0.367033
            861       1096.589        606.285       0.356036       0.367033
            862       1291.189        451.025       0.258880       0.278672
            863       1345.189        415.625       0.236041       0.207442
            864       1372.989        416.045       0.232553       0.207442
            865       1330.589        388.485       0.225985       0.207442
            866       1232.989        435.045       0.260813       0.278672
            867       1033.389        570.405       0.355660       0.367033
            868        951.789        554.165       0.367983       0.367033
            869       1088.589        441.485       0.288538       0.278672
            870       1170.789        452.865       0.278917       0.278672
            871       1144.189        432.525       0.274320       0.278672
            872       1318.189        365.125       0.216908       0.207442
            873       1371.789        312.765       0.185666       0.207442
            874       1113.989        354.945       0.241634       0.207442
            875       1087.389        371.805       0.254802       0.278672
            876       1090.789        449.665       0.291904       0.278672
            877        947.589        461.185       0.327366       0.278672
            878       1041.389        463.405       0.307952       0.278672
            879       1235.389        479.205       0.279486       0.278672
            880       1314.989        334.645       0.202860       0.207442
            881       1288.589        221.485       0.146672       0.127629
            882       1380.989        197.645       0.125200       0.127629
            883       1437.789        164.165       0.102478       0.127629
            884       1337.589        167.585       0.111339       0.127629
            885       1197.589        379.985       0.240867       0.207442
            886       1276.189        442.925       0.257647       0.278672
            887       1279.189        485.225       0.275006       0.278672
            888       1229.189        591.425       0.324849       0.278672
            889       1330.389        639.305       0.324571       0.278672
            890       1423.189        548.425       0.278160       0.278672
            891       1313.189        468.225       0.262839       0.278672
            892       1279.389        412.005       0.243589       0.278672
            893       1198.389        432.505       0.265195       0.278672
            894       1149.189        371.825       0.244459       0.278672
            895       1171.189        371.025       0.240579       0.278672
            896       1305.389        449.605       0.256186       0.278672
            897       1274.789        458.865       0.264681       0.278672
            898       1332.389        415.305       0.237630       0.278672
            899       1469.389        528.005       0.264347       0.278672
            900       1225.989        495.345       0.287768       0.278672
            901       1060.389        414.105       0.280845       0.278672
            902       1130.989        430.445       0.275673       0.278672
            903       1157.389        414.205       0.263557       0.278672
            904       1047.789        371.165       0.261576       0.278672
            905       1260.789        379.465       0.231345       0.207442
            906       1479.189        364.425       0.197669       0.207442
            907       1510.389        304.905       0.167964       0.127629
            908       1362.789        261.265       0.160872       0.127629
            909       1240.589        181.285       0.127497       0.127629
            910       1242.789        161.665       0.115109       0.127629
            911       1246.389        245.305       0.164447       0.127629
            912       1234.389        319.905       0.205820       0.207442
            913       1240.989        313.245       0.201543       0.207442
            914       1365.389        362.205       0.209659       0.207442
            915       1326.789        448.665       0.252704       0.278672
            916       1133.389        480.205       0.297600       0.278672
            917       1127.589        561.985       0.332619       0.367033
            918       1222.789        795.865       0.394255       0.367033
            919       1165.789        854.165       0.422864       0.367033
            920       1130.589        863.885       0.433139       0.367033
            921       1307.989        829.745       0.388142       0.367033
            922       1374.989        713.645       0.341680       0.367033
            923       1315.789        576.765       0.304755       0.278672
            924       1332.589        574.685       0.301312       0.278672
            925       1507.589        572.785       0.275328       0.278672
            926       1537.989        643.145       0.294867       0.278672
            927       1623.589        754.385       0.317239       0.278672
            928       1651.589        792.385       0.324220       0.367033
            929       1670.989        912.245       0.353141       0.367033
            930       1597.389       1010.805       0.387550       0.367033
            931       1288.589       1008.285       0.438981       0.367033
            932       1044.789       1044.865       0.500018       0.367033
            933       1229.789       1002.965       0.449205       0.367033
            934       1338.589        794.085       0.372342       0.367033
            935       1387.589        630.185       0.312317       0.278672
            936       1615.589        544.185       0.251964       0.278672
            937       1770.189        391.325       0.181042       0.207442
            938       1637.789        366.965       0.183047       0.207442
            939       1493.189        366.425       0.197044       0.207442
            940       1380.989        357.845       0.205796       0.207442
            941       1303.789        452.765       0.257757       0.278672
            942       1166.189        453.125       0.279825       0.278672
            943       1238.589        466.285       0.273501       0.278672
            944       1358.789        478.265       0.260343       0.278672
            945       1413.389        470.405       0.249711       0.278672
            946       1513.589        296.185       0.163659       0.207442
            947       1569.789        296.365       0.158811       0.207442
            948       1368.589        401.485       0.226818       0.207442
            949       1174.589        542.685       0.316015       0.278672
            950       1276.789        602.465       0.320587       0.278672
            951       1385.789        671.765       0.326487       0.278672
            952       1488.989        689.245       0.316424       0.278672
            953       1574.589        560.285       0.262444       0.278672
            954       1688.189        446.925       0.209321       0.207442
            955       1741.989        411.745       0.191177       0.207442
            956       1690.589        413.885       0.196669       0.207442
            957       1664.789        430.665       0.205523       0.207442
            958       1611.389        481.805       0.230177       0.207442
            959       1521.389        431.805       0.221076       0.207442
            960       1295.589        360.985       0.217911       0.207442
            961       1242.589        320.085       0.204832       0.207442
            962       1144.589        267.285       0.189312       0.207442
            963       1196.989        221.845       0.156357       0.127629
            964       1262.589        202.485       0.138208       0.127629
            965       1245.189        186.425       0.130220       0.127629
            966       1182.989        313.045       0.209250       0.207442
            967       1103.789        330.565       0.230463       0.207442
            968       1166.789        353.065       0.232302       0.207442
            969       1084.989        416.445       0.277365       0.278672
            970        998.989        558.045       0.358403       0.367033
            971        917.389        511.605       0.358018       0.367033
            972       1007.789        580.365       0.365434       0.367033
            973        975.189        638.425       0.395649       0.367033
            974       1011.389        625.205       0.382016       0.367033
            975       1102.589        534.285       0.326406       0.367033
            976       1129.789        461.965       0.290224       0.278672
            977       1263.789        348.965       0.216378       0.207442
            978       1221.789        281.565       0.187291       0.207442
            979       1233.189        292.425       0.191677       0.207442
            980       1348.989        288.445       0.176157       0.207442
            981       1481.989        296.545       0.166736       0.207442
            982       1477.589        422.385       0.222311       0.207442
            983       1504.189        443.325       0.227636       0.207442
            984       1431.589        481.785       0.251799       0.278672
            985       1319.189        620.825       0.320011       0.278672
            986       1235.589        625.385       0.336052       0.278672
            987       1180.789        591.865       0.333886       0.278672
            988       1415.389        556.405       0.282182       0.278672
            989       1537.589        462.785       0.231349       0.207442
            990       1557.589        372.185       0.192865       0.207442
            991       1586.789        440.265       0.217194       0.207442
            992       1456.589        394.685       0.213196       0.207442
            993       1277.989        422.545       0.248478       0.278672
            994       1375.989        497.345       0.265487       0.278672
            995       1395.589        608.785       0.303728       0.278672
            996       1304.789        634.465       0.327170       0.367033
            997       1352.189        668.725       0.330902       0.367033
            998       1286.389        699.505       0.352237       0.367033
            999       1167.789        711.565       0.378622       0.367033
           1000       1181.389        595.605       0.335176       0.367033
           1001       1161.989        560.345       0.325340       0.367033
           1002       1129.189        584.425       0.341048       0.367033
           1003       1105.189        602.825       0.352939       0.367033
           1004       1077.189        557.225       0.340933       0.367033
           1005       1008.389        581.305       0.365671       0.367033
           1006       1153.589        603.785       0.343572       0.367033
           1007       1431.989        525.345       0.268398       0.278672
           1008       1351.789        477.365       0.260976       0.278672
           1009       1278.189        485.325       0.275203       0.278672
           1010       1275.989        475.145       0.271336       0.278672
           1011       1117.389        389.205       0.258334       0.278672
           1012        715.989        411.745       0.365108       0.367033
           1013        623.589        366.785       0.370350       0.367033
           1014        689.989        397.345       0.365430       0.367033
           1015        689.389        398.005       0.366017       0.367033
           1016        735.789        404.565       0.354771       0.367033
           1017        742.389        488.105       0.396674       0.367033
           1018        870.789        556.865       0.390056       0.367033
           1019        895.189        552.225       0.381525       0.367033
           1020        940.389        508.705       0.351050       0.367033
           1021        975.589        539.785       0.356206       0.367033
           1022       1026.189        451.725       0.305650       0.278672
           1023       1005.189        367.425       0.267683       0.278672
           1024       1183.789        295.165       0.199577       0.207442
           1025       1304.589        394.085       0.231996       0.207442
           1026       1332.589        445.285       0.250459       0.278672
           1027       1496.389        501.705       0.251092       0.278672
           1028       1666.389        563.505       0.252705       0.278672
           1029       1584.989        604.245       0.276007       0.278672
           1030       1495.589        504.185       0.252121       0.278672
           1031       1536.589        472.085       0.235023       0.278672
           1032       1466.389        488.705       0.249965       0.278672
           1033       1394.589        530.685       0.275641       0.278672
           1034       1403.189        611.225       0.303426       0.278672
           1035       1476.189        634.925       0.300753       0.278672
           1036       1415.389        633.205       0.309092       0.278672
           1037       1404.789        565.665       0.287073       0.278672
           1038       1426.189        491.325       0.256230       0.278672
           1039       1313.789        418.965       0.241791       0.278672
           1040       1169.189        452.225       0.278908       0.278672
           1041       1140.589        440.285       0.278507       0.278672
           1042       1172.189        451.325       0.277993       0.278672
           1043       1213.189        413.825       0.254346       0.278672
           1044       1147.389        440.405       0.277369       0.278672
           1045       1259.389        368.005       0.226131       0.207442
           1046       1217.189        316.225       0.206223       0.207442
           1047       1113.389        410.805       0.269523       0.278672
           1048       1196.189        564.125       0.320468       0.278672
           1049       1338.789        590.065       0.305915       0.278672
           1050       1286.189        640.725       0.332514       0.278672
           1051       1313.589        688.585       0.343919       0.278672
           1052       1368.189        596.925       0.303761       0.278672
           1053       1341.589        490.385       0.267681       0.278672
           1054       1229.989        483.345       0.282108       0.278672
           1055       1120.189        488.925       0.303847       0.278672
           1056       1100.389        486.505       0.306577       0.278672
           1057       1006.989        481.045       0.323275       0.278672
           1058        838.989        459.245       0.353746       0.278672
           1059       1079.989        357.945       0.248930       0.278672
           1060       1239.389        272.405       0.180187       0.207442
           1061       1279.589        188.785       0.128567       0.127629
           1062       1308.189        158.325       0.107960       0.127629
           1063       1294.989        192.445       0.129380       0.127629
           1064       1153.989        216.945       0.158246       0.127629
           1065       1108.389        231.705       0.172902       0.207442
           1066       1075.389        275.405       0.203884       0.207442
           1067       1188.989        359.845       0.232333       0.207442
           1068       1273.189        379.025       0.229404       0.207442
           1069       1204.789        324.665       0.212275       0.207442
           1070       1213.189        251.025       0.171440       0.207442
           1071       1108.989        278.045       0.200460       0.207442
           1072       1015.189        310.625       0.234290       0.207442
           1073       1096.389        325.305       0.228815       0.207442
           1074       1197.389        391.405       0.246353       0.278672
           1075       1274.789        488.265       0.276943       0.278672
           1076       1603.589        515.185       0.243152       0.207442
           1077       1825.989        397.945       0.178937       0.207442
           1078       1697.589        359.785       0.174876       0.207442
           1079       1534.789        362.265       0.190962       0.207442
           1080       1488.989        397.045       0.210518       0.207442
           1081       1305.989        391.745       0.230746       0.207442
           1082       1131.589        347.185       0.234779       0.207442
           1083       1166.989        220.045       0.158644       0.127629
           1084       1255.989        150.345       0.106906       0.127629
           1085       1320.589        117.885       0.081951       0.127629
           1086       1269.389        120.605       0.086766       0.127629
           1087       1241.989        150.345       0.107980       0.127629
           1088       1205.789        241.965       0.167131       0.127629
           1089       1201.589        336.785       0.218923       0.207442
           1090       1139.189        430.025       0.274038       0.278672
           1091       1189.789        462.565       0.279943       0.278672
           1092       1259.589        457.385       0.266390       0.278672
           1093       1290.589        461.285       0.263309       0.278672
           1094       1188.789        603.065       0.336559       0.367033
           1095       1046.589        539.285       0.340055       0.367033
           1096       1011.789        430.965       0.298710       0.367033
           1097        927.389        487.205       0.344413       0.367033
           1098        749.189        541.625       0.419600       0.367033
           1099        776.189        353.925       0.313176       0.367033
           1100        838.389        333.105       0.284342       0.367033
           1101        908.589        503.685       0.356648       0.367033
           1102        881.589        579.785       0.396740       0.367033
           1103        923.189        551.825       0.374115       0.367033
           1104       1002.789        583.065       0.367666       0.367033
           1105       1056.989        629.045       0.373091       0.367033
           1106        982.989        463.245       0.320311       0.367033
           1107       1030.189        345.925       0.251378       0.278672
           1108       1047.189        314.225       0.230808       0.207442
           1109        987.789        269.165       0.214141       0.207442
           1110        967.389        260.605       0.212220       0.207442
           1111       1030.189        385.725       0.272421       0.278672
           1112        943.589        493.785       0.343533       0.367033
           1113        892.389        605.305       0.404158       0.367033
           1114        806.989        763.245       0.486071       0.638230
           1115        732.389        826.505       0.530187       0.638230
           1116        567.389        682.605       0.546087       0.638230
           1117        575.589        559.185       0.492772       0.638230
           1118        684.389        482.305       0.413395       0.367033
           1119        833.789        431.765       0.341167       0.367033
           1120        979.389        314.405       0.243010       0.278672
           1121       1231.189        354.425       0.223525       0.207442
           1122       1491.589        438.585       0.227226       0.207442
           1123       1752.589        449.685       0.204191       0.207442
           1124       1748.989        451.645       0.205234       0.207442
           1125       1673.989        542.745       0.244840       0.278672
           1126       1597.389        600.005       0.273053       0.278672
           1127       1445.989        521.145       0.264926       0.278672
           1128       1222.589        420.485       0.255914       0.278672
           1129       1104.389        305.905       0.216909       0.207442
           1130        911.789        228.965       0.200714       0.207442
           1131        831.389        212.205       0.203340       0.207442
           1132        848.989        163.245       0.161272       0.127629
           1133        958.989        162.445       0.144855       0.127629
           1134       1172.989        161.445       0.120984       0.127629
           1135       1463.589        184.385       0.111886       0.127629
           1136       1807.789        105.965       0.055370       0.127629
           1137       1768.989        192.845       0.098298       0.127629
           1138       1580.389        353.905       0.182963       0.207442
           1139       1624.189        421.325       0.205975       0.207442
           1140       1621.589        371.985       0.186592       0.207442
           1141       1264.389        461.705       0.267485       0.278672
           1142       1397.989        608.745       0.303351       0.278672
           1143       1427.589        590.185       0.292493       0.278672
           1144       1193.589        629.985       0.345467       0.367033
           1145       1088.189        649.125       0.373637       0.367033
           1146       1171.589        587.985       0.334163       0.367033
           1147        985.789        468.165       0.321994       0.367033
           1148        978.189        391.725       0.285949       0.278672
           1149        964.589        276.085       0.222528       0.207442
           1150        909.589        276.385       0.233045       0.207442
