# Supplementary material for: The role of auxiliary domains in modulating CHD4 activity suggests mechanistic commonality between enzyme families
Source: Nat Commun. 2022 Dec 6;13:7524. doi: 10.1038/s41467-022-35002-0 (PMC9726900; doi:10.1038/s41467-022-35002-0)
Supplement: Supplementary file 6 — source data [file 41467_2022_35002_MOESM6_ESM.zip › smFRET_Source_data/figure_7A/A/CHD4(1-1230) 10uM ATP 200ms/8_PATH (4).dat]

              1        844.000       1220.933       0.591270       0.737439
              2        546.333       1359.700       0.713366       0.737439
              3        644.000       1331.267       0.673968       0.737439
              4        667.000       1607.967       0.706809       0.737439
              5        677.333       1659.933       0.710203       0.737439
              6        559.000       1621.100       0.743590       0.737439
              7        491.333       1402.200       0.740520       0.737439
              8        522.667       1504.067       0.742114       0.737439
              9        577.667       1831.567       0.760228       0.737439
             10        612.667       1990.400       0.764637       0.737439
             11        551.333       2027.200       0.786183       0.811780
             12        440.333       1931.633       0.814359       0.811780
             13        426.333       1917.367       0.818094       0.811780
             14        446.000       2105.067       0.825171       0.811780
             15        374.000       2365.267       0.863467       0.811780
             16        384.333       2379.900       0.860962       0.811780
             17        309.667       1966.700       0.863965       0.811780
             18        313.333       1416.333       0.818848       0.811780
             19        307.000       1537.967       0.833601       0.811780
             20        363.333       1921.000       0.840946       0.811780
             21        461.333       2258.867       0.830405       0.811780
             22        458.000       2112.533       0.821827       0.811780
             23        457.667       1804.900       0.797722       0.811780
             24        517.000       1538.300       0.748455       0.737439
             25        526.667       1631.000       0.755909       0.737439
             26        523.000       1812.033       0.776020       0.737439
             27        528.333       1813.167       0.774361       0.737439
             28        530.333       1759.633       0.768410       0.737439
             29        517.667       1726.233       0.769300       0.737439
             30        487.000       1701.967       0.777521       0.737439
             31        529.667       1560.367       0.746575       0.737439
             32        488.667       1676.467       0.774302       0.737439
             33        395.667       1959.100       0.831972       0.811780
             34        304.333       2111.900       0.874046       0.811780
             35        304.667       1917.200       0.862878       0.811780
             36        239.333       1844.067       0.885124       0.811780
             37        247.333       1994.600       0.889679       0.811780
             38        403.000       2234.033       0.847177       0.811780
             39        551.000       1943.567       0.779120       0.811780
             40        541.333       1539.533       0.739852       0.811780
             41        480.000       1583.667       0.767404       0.811780
             42        483.667       1899.633       0.797060       0.811780
             43        491.000       2272.900       0.822352       0.811780
             44        558.333       1984.833       0.780457       0.811780
             45        637.667       1791.233       0.737467       0.737439
             46        708.333       1677.833       0.703150       0.737439
             47        606.000       1686.400       0.735648       0.737439
             48        537.667       1754.567       0.765440       0.737439
             49        631.667       1717.833       0.731148       0.737439
             50        702.333       1766.433       0.715512       0.737439
             51        747.000       1876.633       0.715280       0.737439
             52        585.333       1974.133       0.771307       0.737439
             53        492.333       2064.100       0.807414       0.811780
             54        418.000       1853.867       0.816010       0.811780
             55        438.000       1695.867       0.794739       0.811780
             56        429.000       1648.433       0.793495       0.811780
             57        402.667       1877.067       0.823371       0.811780
             58        441.000       1908.567       0.812306       0.811780
             59        556.000       1806.733       0.764679       0.737439
             60        659.000       1692.767       0.719785       0.737439
             61        628.333       1796.167       0.740840       0.737439
             62        568.000       1933.533       0.772939       0.737439
             63        702.667       1896.067       0.729612       0.737439
             64        847.000       1816.967       0.682053       0.737439
             65        878.667       1734.133       0.663707       0.737439
             66        583.333       1942.333       0.769038       0.737439
             67        364.333       1971.233       0.844006       0.811780
             68        228.333       1974.833       0.896361       0.811780
             69        322.333       2143.100       0.869259       0.811780
             70        417.000       2069.300       0.832281       0.811780
             71        509.333       1985.400       0.795837       0.811780
             72        487.667       1717.900       0.778893       0.811780
             73        489.000       2011.100       0.804408       0.811780
             74        459.667       2117.700       0.821653       0.811780
             75        571.667       2030.500       0.780311       0.811780
             76        657.667       1777.900       0.729974       0.737439
             77        651.667       1835.833       0.738023       0.737439
             78        477.667       2039.900       0.810267       0.811780
             79        344.000       2036.933       0.855519       0.811780
             80        307.667       1775.233       0.852289       0.811780
             81        463.667       1557.300       0.770572       0.737439
             82        587.667       1577.233       0.728548       0.737439
             83        729.333       1803.067       0.711999       0.737439
             84        679.667       2005.367       0.746868       0.737439
             85        567.333       1985.267       0.777743       0.737439
             86        515.000       2048.167       0.799077       0.737439
             87        493.667       1894.967       0.793327       0.737439
             88        547.333       1816.600       0.768465       0.737439
             89        626.000       1859.067       0.748095       0.737439
             90        767.000       1657.300       0.683620       0.737439
             91        776.000       1480.400       0.656089       0.737439
             92        644.667       1194.200       0.649422       0.737439
             93        492.667       1305.733       0.726053       0.737439
             94        396.333       1701.033       0.811033       0.811780
             95        362.667       2010.733       0.847195       0.811780
             96        444.333       2200.233       0.831983       0.811780
             97        515.333       2052.467       0.799309       0.811780
             98        563.667       1856.300       0.767077       0.811780
             99        421.000       1827.900       0.812797       0.811780
            100        383.000       2022.033       0.840751       0.811780
            101        453.667       2297.967       0.835128       0.811780
            102        641.333       2385.200       0.788096       0.811780
            103        677.333       2197.267       0.764373       0.737439
            104        637.000       1830.967       0.741893       0.737439
            105        592.333       1611.433       0.731218       0.737439
            106        564.000       1479.600       0.724016       0.737439
            107        480.667       1462.600       0.752650       0.737439
            108        407.333       1551.933       0.792099       0.811780
            109        386.333       1770.033       0.820841       0.811780
            110        354.000       2023.933       0.851131       0.811780
            111        327.000       2017.633       0.860533       0.811780
            112        383.667       1947.300       0.835404       0.811780
            113        433.333       1617.000       0.788652       0.811780
            114        444.667       1393.200       0.758053       0.737439
            115        472.000       1197.467       0.717275       0.737439
            116        525.667       1438.767       0.732408       0.737439
            117        542.667       1749.400       0.763241       0.737439
            118        562.667       1932.733       0.774518       0.737439
            119        647.667       1910.900       0.746863       0.737439
            120        704.667       1961.867       0.735737       0.737439
            121        618.000       2127.200       0.774880       0.737439
            122        613.000       1994.367       0.764897       0.737439
            123        597.000       1735.300       0.744029       0.737439
            124        601.667       1506.167       0.714557       0.737439
            125        610.667       1593.933       0.723003       0.737439
            126        555.000       1693.500       0.753169       0.737439
            127        677.333       1727.267       0.718318       0.737439
            128        730.667       2012.267       0.733619       0.737439
            129        788.333       2166.833       0.733236       0.737439
            130        699.667       2341.700       0.769950       0.737439
            131        547.000       2083.300       0.792039       0.811780
            132        353.333       1766.667       0.833333       0.811780
            133        240.333       1326.633       0.846625       0.811780
            134        184.333       1198.233       0.866673       0.811780
            135        229.667       1402.367       0.859276       0.811780
            136        261.667       1912.500       0.879647       0.811780
            137        335.333       2032.800       0.858398       0.811780
            138        480.333       1884.967       0.796925       0.811780
            139        564.667       1618.867       0.741398       0.737439
            140        604.000       1507.933       0.714006       0.737439
            141        647.000       1419.300       0.686880       0.737439
            142        700.333       1531.633       0.686226       0.737439
            143        650.333       1785.967       0.733065       0.737439
            144        626.667       2025.333       0.763700       0.737439
            145        592.333       1855.767       0.758044       0.737439
            146        560.667       1725.933       0.754803       0.737439
            147        403.000       1777.367       0.815169       0.811780
            148        344.667       1833.867       0.841790       0.811780
            149        314.667       1874.867       0.856286       0.811780
            150        309.000       2082.433       0.870789       0.811780
            151        287.667       2155.900       0.882276       0.811780
            152        323.000       2101.367       0.866769       0.811780
            153        434.333       1891.567       0.813262       0.811780
            154        466.000       1885.067       0.801792       0.811780
            155        490.000       1919.333       0.796624       0.811780
            156        409.333       1839.400       0.817972       0.811780
            157        326.667       1771.667       0.844321       0.811780
            158        357.667       1626.233       0.819715       0.811780
            159        549.000       1652.767       0.750655       0.737439
            160        748.333       1684.500       0.692403       0.737439
            161        743.667       1773.633       0.704578       0.737439
            162        618.333       1673.167       0.730162       0.737439
            163        527.333       1559.933       0.747357       0.737439
            164        501.667       1531.833       0.753299       0.737439
            165        534.333       1535.567       0.741855       0.737439
            166        438.667       1554.133       0.779874       0.811780
            167        363.667       1698.967       0.823688       0.811780
            168        246.333       1558.033       0.863479       0.811780
            169        207.000       1481.967       0.877440       0.811780
            170        276.333       1301.033       0.824814       0.811780
            171        370.667       1412.267       0.792103       0.811780
            172        461.333       1484.200       0.762876       0.811780
            173        520.000       1848.667       0.780467       0.811780
            174        469.333       2058.067       0.814302       0.811780
            175        472.333       2086.100       0.815382       0.811780
            176        406.000       1741.400       0.810934       0.811780
            177        459.667       1668.033       0.783961       0.811780
            178        460.000       1640.667       0.781022       0.811780
            179        561.667       1659.833       0.747168       0.737439
            180        679.667       1517.700       0.690690       0.737439
            181        739.667       1375.033       0.650226       0.737439
            182        603.333       1302.333       0.683400       0.737439
            183        511.333       1329.533       0.722232       0.737439
            184        440.333       1622.633       0.786553       0.811780
            185        457.333       1740.600       0.791926       0.811780
            186        409.000       1766.433       0.811991       0.811780
            187        464.333       1754.900       0.790769       0.811780
            188        533.333       1745.667       0.765979       0.737439
            189        653.333       1796.333       0.733297       0.737439
            190        660.333       1716.300       0.722156       0.737439
            191        704.667       1521.867       0.683514       0.737439
            192        700.333       1167.967       0.625149       0.737439
            193        695.000       1051.500       0.602061       0.737439
            194        602.000       1322.467       0.687186       0.737439
            195        470.333       1733.300       0.786565       0.811780
            196        442.667       1794.733       0.802151       0.811780
            197        448.667       1942.800       0.812388       0.811780
            198        497.000       1873.300       0.790322       0.811780
            199        535.667       1817.100       0.772325       0.811780
            200        528.667       1637.800       0.755977       0.811780
            201        501.000       1801.900       0.782448       0.811780
            202        478.667       2009.800       0.807646       0.811780
            203        514.667       1945.533       0.790803       0.811780
            204        565.000       1781.167       0.759182       0.737439
            205        587.667       1628.567       0.734835       0.737439
            206        601.333       1690.867       0.737661       0.737439
            207        612.000       1614.800       0.725166       0.737439
            208        653.667       1645.967       0.715752       0.737439
            209        675.333       1720.133       0.718079       0.737439
            210        697.000       1705.967       0.709942       0.737439
            211        690.333       1872.967       0.730686       0.737439
            212        677.000       1906.967       0.738000       0.737439
            213        582.667       1893.400       0.764681       0.737439
            214        444.333       1565.233       0.778891       0.737439
            215        396.333       1426.367       0.782557       0.737439
            216        446.000       1476.067       0.767958       0.737439
            217        528.667       1622.800       0.754276       0.737439
            218        523.667       1699.633       0.764464       0.737439
            219        546.333       1748.033       0.761881       0.737439
            220        488.000       1769.200       0.783803       0.811780
            221        448.333       1691.833       0.790515       0.811780
            222        387.333       1658.267       0.810651       0.811780
            223        371.000       1738.567       0.824134       0.811780
            224        374.000       1790.600       0.827220       0.811780
            225        300.000       2047.667       0.872214       0.811780
            226        262.667       2095.733       0.888625       0.811780
            227        274.333       2049.567       0.881951       0.811780
            228        322.333       1748.100       0.844316       0.811780
            229        405.667       1497.100       0.786802       0.811780
            230        482.333       1320.100       0.732399       0.737439
            231        541.000       1258.567       0.699372       0.737439
            232        664.333       1601.900       0.706856       0.737439
            233        819.667       2014.033       0.710743       0.737439
            234        963.000       2235.033       0.698877       0.737439
            235        922.000       1985.467       0.682885       0.737439
            236        792.333       1874.433       0.702886       0.737439
            237        585.667       1979.767       0.771708       0.737439
            238        470.000       2148.667       0.820519       0.811780
            239        355.667       2080.767       0.854022       0.811780
            240        352.333       1930.767       0.845678       0.811780
            241        362.667       1926.067       0.841543       0.811780
            242        416.667       1847.000       0.815933       0.811780
            243        483.667       1867.300       0.794269       0.811780
            244        551.667       2064.167       0.789105       0.811780
            245        634.000       2205.600       0.776729       0.811780
            246        627.333       2176.933       0.776293       0.811780
            247        577.000       1836.633       0.760941       0.811780
            248        456.667       1725.333       0.790712       0.811780
            249        416.667       1601.667       0.793559       0.811780
            250        384.000       1643.933       0.810645       0.811780
            251        363.000       1975.033       0.844741       0.811780
            252        401.333       1985.200       0.831834       0.811780
            253        532.333       1882.767       0.779581       0.811780
            254        635.333       1607.800       0.716765       0.737439
            255        656.000       1631.067       0.713170       0.737439
            256        583.000       1734.033       0.748385       0.737439
            257        478.667       1461.133       0.753239       0.737439
            258        382.667       1378.067       0.782666       0.737439
            259        366.000       1238.067       0.771830       0.737439
            260        434.333       1461.900       0.770949       0.737439
            261        584.000       1627.600       0.735938       0.737439
            262        644.000       1742.933       0.730198       0.737439
            263        608.333       1685.500       0.734796       0.737439
            264        561.667       1659.167       0.747092       0.737439
            265        564.667       1653.200       0.745401       0.737439
            266        534.000       1647.600       0.755226       0.737439
            267        466.000       1706.400       0.785491       0.737439
            268        498.333       1603.833       0.762943       0.737439
            269        667.333       1639.267       0.710685       0.737439
            270        782.667       1654.400       0.678849       0.737439
            271        685.333       1758.467       0.719562       0.737439
            272        476.667       1717.000       0.782708       0.811780
            273        318.000       1556.867       0.830388       0.811780
            274        271.667       1477.833       0.844718       0.811780
            275        368.667       1787.467       0.829015       0.811780
            276        593.000       1949.367       0.766753       0.737439
            277        679.000       2014.767       0.747937       0.737439
            278        767.333       1819.600       0.703381       0.737439
            279        766.667       1664.333       0.684629       0.737439
            280        867.333       1627.267       0.652316       0.737439
            281        755.333       1694.800       0.691717       0.737439
            282        544.667       1684.867       0.755704       0.737439
            283        409.000       1661.100       0.802425       0.737439
            284        549.667       1445.700       0.724528       0.737439
            285        688.333       1561.167       0.694006       0.737439
            286        752.000       2075.133       0.734006       0.737439
            287        583.333       2281.333       0.796370       0.811780
            288        504.667       2239.867       0.816119       0.811780
            289        407.333       2130.600       0.839502       0.811780
            290        459.333       2089.400       0.819780       0.811780
            291        480.333       1984.633       0.805136       0.811780
            292        486.333       1679.367       0.775438       0.811780
            293        432.667       1777.733       0.804259       0.811780
            294        387.000       2058.300       0.841737       0.811780
            295        480.333       2141.967       0.816827       0.811780
            296        455.000       2141.833       0.824787       0.811780
            297        433.667       2073.300       0.827015       0.811780
            298        471.000       2094.233       0.816391       0.811780
            299        635.000       1869.833       0.746490       0.737439
            300        780.333       1685.633       0.683559       0.737439
            301        749.000       1627.100       0.684778       0.737439
            302        706.667       1957.333       0.734735       0.737439
            303        547.333       2276.267       0.806158       0.811780
            304        467.667       2334.233       0.833089       0.811780
            305        399.667       2290.033       0.851408       0.811780
            306        383.000       2452.033       0.864905       0.811780
            307        349.667       2599.700       0.881443       0.811780
            308        354.333       2250.900       0.863992       0.811780
            309        456.667       1900.000       0.806223       0.811780
            310        540.333       1785.300       0.767662       0.737439
            311        588.000       1854.200       0.759233       0.737439
            312        607.000       1834.967       0.751430       0.737439
            313        677.000       1816.300       0.728472       0.737439
            314        692.333       1626.767       0.701465       0.737439
            315        684.333       1492.900       0.685687       0.737439
            316        594.667       1524.200       0.719347       0.737439
            317        543.000       1641.700       0.751453       0.737439
            318        483.000       1659.700       0.774583       0.737439
            319        521.667       1663.500       0.761269       0.737439
            320        568.333       1823.500       0.762386       0.737439
            321        605.000       1992.500       0.767084       0.737439
            322        565.667       1960.433       0.776071       0.737439
            323        586.667       1960.000       0.769634       0.737439
            324        591.667       1903.167       0.762843       0.737439
            325        623.667       1804.300       0.743132       0.737439
            326        697.667       1951.900       0.736687       0.737439
            327        716.333       2127.033       0.748069       0.737439
            328        724.000       2089.267       0.742648       0.737439
            329        622.333       1893.433       0.752627       0.737439
            330        614.333       1746.233       0.739752       0.737439
            331        576.000       1938.400       0.770920       0.737439
            332        520.667       2154.267       0.805353       0.811780
            333        458.000       2275.867       0.832472       0.811780
            334        390.667       2199.267       0.849160       0.811780
            335        384.667       2078.200       0.843813       0.811780
            336        434.000       2121.933       0.830199       0.811780
            337        485.667       2179.767       0.817791       0.811780
            338        524.333       2250.567       0.811044       0.811780
            339        570.000       2411.333       0.808810       0.811780
            340        606.333       2304.367       0.791688       0.811780
            341        570.333       2240.967       0.797128       0.811780
            342        459.667       2060.700       0.817619       0.811780
            343        471.000       2057.900       0.813753       0.811780
            344        613.000       2098.033       0.773887       0.737439
            345        767.333       1940.600       0.716635       0.737439
            346        757.333       1916.600       0.716772       0.737439
            347        723.333       1960.667       0.730502       0.737439
            348        695.000       2039.500       0.745840       0.737439
            349        821.333       2298.533       0.736741       0.737439
            350        746.667       2204.667       0.747007       0.737439
            351        735.000       2119.833       0.742542       0.737439
            352        665.333       1913.800       0.742032       0.737439
            353        732.333       1891.433       0.720885       0.737439
            354        737.667       1938.567       0.724364       0.737439
            355        594.667       1872.533       0.758971       0.737439
            356        488.667       1961.133       0.800528       0.811780
            357        411.667       1972.833       0.827357       0.811780
            358        428.667       1930.467       0.818295       0.811780
            359        502.333       1902.767       0.791138       0.811780
            360        481.667       1793.167       0.788263       0.811780
            361        560.333       1784.967       0.761082       0.811780
            362        597.333       1854.267       0.756350       0.811780
            363        711.000       2098.900       0.746966       0.811780
            364        670.000       2421.000       0.783242       0.811780
            365        527.000       2276.300       0.812007       0.811780
            366        457.000       2109.633       0.821946       0.811780
            367        448.000       1969.867       0.814713       0.811780
            368        488.333       1889.833       0.794660       0.811780
            369        425.667       1837.433       0.811910       0.811780
            370        392.333       1816.433       0.822374       0.811780
            371        384.333       1971.900       0.836887       0.811780
            372        426.667       2208.333       0.838077       0.811780
            373        444.333       2077.900       0.823833       0.811780
            374        475.333       2023.800       0.809801       0.811780
            375        542.333       2066.100       0.792085       0.811780
            376        599.667       2204.033       0.786116       0.811780
            377        602.667       2203.733       0.785253       0.811780
            378        520.000       1934.000       0.788101       0.811780
            379        376.333       1912.367       0.835569       0.811780
            380        348.000       2025.200       0.853363       0.811780
            381        294.333       2183.900       0.881233       0.811780
            382        379.333       1992.067       0.840038       0.811780
            383        477.333       1780.600       0.788597       0.811780
            384        576.000       1520.733       0.725287       0.737439
            385        553.333       1497.667       0.730213       0.737439
            386        456.667       1601.667       0.778138       0.737439
            387        429.667       1547.367       0.782671       0.737439
            388        595.000       1652.833       0.735301       0.737439
            389        782.333       1704.433       0.685401       0.737439
            390        885.333       1878.133       0.679629       0.737439
            391        812.333       2029.433       0.714145       0.737439
            392        674.000       2097.267       0.756790       0.737439
            393        604.667       2179.533       0.782822       0.737439
            394        602.667       2037.733       0.771752       0.737439
            395        649.667       1882.700       0.743455       0.737439
            396        698.000       1884.200       0.729688       0.737439
            397        735.333       1827.800       0.713112       0.737439
            398        757.333       1728.267       0.695312       0.737439
            399        783.667       1570.300       0.667087       0.737439
            400        754.667       1512.867       0.667186       0.737439
            401        717.667       1709.233       0.704287       0.737439
            402        541.000       1874.900       0.776067       0.811780
            403        419.000       2271.433       0.844263       0.811780
            404        470.000       2178.667       0.822552       0.811780
            405        569.333       2093.067       0.786158       0.811780
            406        697.000       1748.633       0.715002       0.737439
            407        637.000       1712.633       0.728894       0.737439
            408        652.667       1879.400       0.742240       0.737439
            409        640.000       2138.667       0.769674       0.737439
            410        626.000       2245.733       0.782013       0.737439
            411        618.667       2087.467       0.771384       0.737439
            412        677.667       2171.233       0.762130       0.737439
            413        645.667       2265.100       0.778180       0.811780
            414        622.000       2440.467       0.796896       0.811780
            415        592.000       2336.133       0.797823       0.811780
            416        698.000       2352.200       0.771163       0.811780
            417        753.667       2343.633       0.756670       0.811780
            418        705.333       2262.800       0.762365       0.811780
            419        667.333       2278.267       0.773447       0.811780
            420        575.667       2304.100       0.800100       0.811780
            421        513.333       2319.333       0.818781       0.811780
            422        515.667       2280.100       0.815554       0.811780
            423        633.333       2284.000       0.782907       0.811780
            424        652.333       2298.100       0.778903       0.811780
            425        577.000       2325.967       0.801238       0.811780
            426        672.000       1970.467       0.745692       0.737439
            427        811.333       1827.867       0.692584       0.737439
            428        852.667       1955.067       0.696315       0.737439
            429        699.667       2151.367       0.754592       0.737439
            430        641.000       2325.900       0.783950       0.737439
            431        720.667       2286.267       0.760332       0.737439
            432        710.000       2280.333       0.762568       0.737439
            433        668.000       2063.200       0.755419       0.737439
            434        632.667       1705.400       0.729406       0.737439
            435        634.000       1723.267       0.731044       0.737439
            436        619.333       1973.733       0.761158       0.737439
            437        547.667       2260.900       0.805001       0.811780
            438        541.000       2402.567       0.816209       0.811780
            439        561.000       2392.567       0.810060       0.811780
            440        605.000       2288.833       0.790935       0.811780
            441        639.000       2261.100       0.779663       0.811780
            442        679.333       2290.733       0.771273       0.737439
            443        737.333       2109.267       0.740978       0.737439
            444        725.333       1772.800       0.709650       0.737439
            445        616.333       1460.700       0.703263       0.737439
            446        449.667       1445.033       0.762671       0.737439
            447        359.667       1591.367       0.815653       0.811780
            448        345.000       1615.167       0.823995       0.811780
            449        481.000       1837.900       0.792574       0.811780
            450        624.333       2035.233       0.765250       0.737439
            451        737.667       1984.900       0.729055       0.737439
            452        650.000       1696.333       0.722972       0.737439
            453        559.333       1436.067       0.719689       0.737439
            454        489.000       1624.767       0.768659       0.737439
            455        448.333       1872.167       0.806795       0.737439
            456        528.333       1958.833       0.787576       0.737439
            457        544.333       1704.900       0.757992       0.737439
            458        501.667       1453.500       0.743415       0.737439
            459        359.333       1492.400       0.805948       0.811780
            460        272.000       1870.133       0.873024       0.811780
            461        351.000       2141.567       0.859181       0.811780
            462        493.333       2024.333       0.804051       0.811780
            463        615.667       1707.433       0.734981       0.737439
            464        637.333       1475.933       0.698413       0.737439
            465        531.000       1392.900       0.723998       0.737439
            466        516.333       1612.367       0.757442       0.737439
            467        387.000       1673.300       0.812163       0.811780
            468        317.333       1766.933       0.847748       0.811780
            469        282.000       1936.800       0.872904       0.811780
            470        386.000       2043.067       0.841091       0.811780
            471        474.667       2187.533       0.821701       0.811780
            472        506.000       2203.067       0.813220       0.811780
            473        600.667       2338.933       0.795664       0.811780
            474        581.667       2297.833       0.797997       0.811780
            475        489.333       2141.067       0.813970       0.811780
            476        337.667       2005.233       0.855877       0.811780
            477        256.333       1883.700       0.880220       0.811780
            478        295.000       1671.167       0.849962       0.811780
            479        331.000       1468.567       0.816067       0.811780
            480        455.333       1349.133       0.747663       0.737439
            481        559.667       1338.367       0.705133       0.737439
            482        600.333       1276.967       0.680214       0.737439
            483        498.000       1464.533       0.746246       0.737439
            484        382.333       1616.100       0.808683       0.811780
            485        410.000       2089.000       0.835934       0.811780
            486        557.333       2093.933       0.789786       0.811780
            487        618.333       2026.833       0.766240       0.811780
            488        546.000       1880.400       0.774975       0.811780
            489        437.333       1882.933       0.811516       0.811780
            490        356.000       1982.400       0.847759       0.811780
            491        383.667       2163.300       0.849363       0.811780
            492        442.000       2221.467       0.834051       0.811780
            493        508.000       2210.867       0.813157       0.811780
            494        555.333       1997.800       0.782489       0.811780
            495        561.000       1927.900       0.774599       0.811780
            496        533.000       1873.033       0.778474       0.811780
            497        387.000       1852.300       0.827178       0.811780
            498        346.333       1767.700       0.836174       0.811780
            499        413.000       1785.700       0.812162       0.811780
            500        612.667       1884.400       0.754645       0.737439
            501        659.667       2161.033       0.766134       0.737439
            502        652.667       2293.067       0.778437       0.737439
            503        591.000       2242.567       0.791429       0.737439
            504        605.667       1983.433       0.766071       0.737439
            505        584.000       1935.600       0.768217       0.737439
            506        558.667       1862.800       0.769286       0.737439
            507        653.000       1952.700       0.749396       0.737439
            508        649.000       1892.433       0.744632       0.737439
            509        656.000       1899.733       0.743322       0.737439
            510        525.333       1929.800       0.786027       0.811780
            511        495.667       1848.767       0.788577       0.811780
            512        477.333       1679.600       0.778698       0.811780
            513        428.667       1664.800       0.795236       0.811780
            514        450.667       1855.600       0.804590       0.811780
            515        501.333       1999.867       0.799563       0.811780
            516        541.667       1907.833       0.778866       0.811780
            517        510.000       1780.000       0.777293       0.811780
            518        418.000       1864.200       0.816843       0.811780
            519        395.000       1869.833       0.825594       0.811780
            520        432.333       1769.433       0.803643       0.811780
            521        499.667       1862.033       0.788429       0.811780
            522        603.000       2074.367       0.774779       0.811780
            523        605.667       2195.100       0.783750       0.811780
            524        582.333       1922.767       0.767541       0.737439
            525        561.000       1755.900       0.757866       0.737439
            526        661.000       1569.567       0.703663       0.737439
            527        631.333       1613.200       0.718724       0.737439
            528        531.333       1549.533       0.744658       0.737439
            529        413.333       1683.000       0.802830       0.737439
            530        458.333       1814.500       0.798343       0.737439
            531        582.667       2027.733       0.776790       0.737439
            532        583.333       1957.333       0.770401       0.737439
            533        584.333       1705.567       0.744821       0.737439
            534        548.000       1591.867       0.743909       0.737439
            535        537.667       1654.900       0.754778       0.737439
            536        434.333       1947.567       0.817653       0.811780
            537        324.333       2092.233       0.865788       0.811780
            538        393.667       2220.300       0.849399       0.811780
            539        501.667       2111.500       0.808023       0.811780
            540        589.667       2069.700       0.778268       0.811780
            541        536.667       2183.667       0.802720       0.811780
            542        590.667       2242.933       0.791549       0.811780
            543        494.000       2302.600       0.823357       0.811780
            544        433.667       2161.967       0.832925       0.811780
            545        368.333       2088.500       0.850078       0.811780
            546        590.000       1899.667       0.763020       0.737439
            547        668.667       1976.800       0.747241       0.737439
            548        685.000       2072.167       0.751557       0.737439
            549        527.667       2106.567       0.799689       0.737439
            550        562.667       1991.400       0.779698       0.737439
            551        809.667       1883.700       0.699385       0.737439
            552        908.000       1832.867       0.668718       0.737439
            553        923.000       1710.700       0.649542       0.737439
            554        770.667       1840.600       0.704869       0.737439
            555        692.333       1864.100       0.729180       0.737439
            556        660.667       1995.267       0.751249       0.737439
            557        529.667       2031.700       0.793209       0.811780
            558        513.667       2016.300       0.796967       0.811780
            559        513.000       2048.700       0.799742       0.811780
            560        608.000       1939.200       0.761307       0.811780
            561        624.333       2009.233       0.762932       0.811780
            562        576.333       2133.700       0.787333       0.811780
            563        482.667       2052.400       0.809604       0.811780
            564        449.333       2053.067       0.820439       0.811780
            565        525.000       1757.500       0.769989       0.811780
            566        602.333       1881.100       0.757459       0.811780
            567        599.000       2105.767       0.778539       0.811780
            568        485.333       2664.133       0.845900       0.811780
            569        406.000       2567.400       0.863456       0.811780
            570        382.333       2328.767       0.858975       0.811780
            571        408.333       2059.833       0.834560       0.811780
            572        460.333       2040.300       0.815913       0.811780
            573        503.333       1942.000       0.794166       0.811780
            574        490.333       1828.633       0.788555       0.811780
            575        470.333       1960.300       0.806498       0.811780
            576        476.667       2122.667       0.816620       0.811780
            577        533.000       1831.367       0.774570       0.737439
            578        489.333       1511.067       0.755382       0.737439
            579        450.667       1570.267       0.777001       0.737439
            580        565.000       2020.500       0.781474       0.737439
            581        659.667       2111.700       0.761971       0.737439
            582        722.667       1786.067       0.711940       0.737439
            583        621.667       1465.833       0.702196       0.737439
            584        560.000       1541.333       0.733503       0.737439
            585        523.000       1664.367       0.760900       0.737439
            586        531.333       1877.533       0.779426       0.737439
            587        520.000       1965.000       0.790744       0.737439
            588        526.000       2013.400       0.792864       0.737439
            589        513.000       1711.700       0.769407       0.737439
            590        562.333       1530.100       0.731254       0.737439
            591        634.000       1491.600       0.701731       0.737439
            592        696.667       1578.333       0.693773       0.737439
            593        742.000       1675.467       0.693067       0.737439
            594        680.333       1767.967       0.722120       0.737439
            595        616.000       2078.400       0.771378       0.737439
            596        588.000       2234.867       0.791701       0.737439
            597        643.333       2227.333       0.775894       0.737439
            598        670.333       1892.967       0.738488       0.737439
            599        668.333       1728.833       0.721199       0.737439
            600        588.667       1553.467       0.725196       0.737439
            601        407.333       1515.933       0.788208       0.811780
            602        254.333       1375.233       0.843926       0.811780
            603        229.000       1317.100       0.851885       0.811780
            604        393.667       1239.300       0.758925       0.737439
            605        555.667       1298.100       0.700250       0.737439
            606        657.333       1445.600       0.687421       0.737439
            607        712.000       1716.800       0.706851       0.737439
            608        646.333       1913.367       0.747496       0.737439
            609        567.333       2040.933       0.782486       0.811780
            610        448.667       1978.133       0.815120       0.811780
            611        408.667       2043.467       0.833342       0.811780
            612        459.333       2143.733       0.823541       0.811780
            613        486.333       2233.033       0.821159       0.811780
            614        488.000       2017.200       0.805205       0.811780
            615        443.333       1826.333       0.804670       0.811780
            616        513.333       1778.000       0.775967       0.811780
            617        611.000       1702.900       0.735944       0.737439
            618        787.667       1556.233       0.663950       0.737439
            619        691.667       1361.833       0.663177       0.737439
            620        592.333       1487.767       0.715238       0.737439
            621        450.667       1644.933       0.784946       0.737439
            622        471.667       1772.833       0.789857       0.737439
            623        561.333       1697.867       0.751534       0.737439
            624        550.333       1599.300       0.743987       0.737439
            625        573.333       1629.000       0.739670       0.737439
            626        677.333       1766.267       0.722813       0.737439
            627        676.000       1843.400       0.731682       0.737439
            628        639.667       1875.033       0.745629       0.737439
            629        495.333       1696.800       0.774041       0.737439
            630        581.667       1751.167       0.750661       0.737439
            631        702.667       1813.067       0.720691       0.737439
            632        734.667       1934.867       0.724796       0.737439
            633        606.667       2077.667       0.773997       0.737439
            634        553.333       2205.000       0.799396       0.737439
            635        582.667       2171.067       0.788408       0.737439
            636        601.333       1668.200       0.735041       0.737439
            637        515.333       1203.133       0.700120       0.737439
            638        418.333       1180.500       0.738351       0.737439
            639        460.333       1423.967       0.755701       0.737439
            640        496.000       1529.067       0.755070       0.737439
            641        412.000       1496.467       0.784120       0.811780
            642        397.333       1580.600       0.799117       0.811780
            643        403.333       1705.667       0.808756       0.811780
            644        457.333       1692.933       0.787313       0.811780
            645        384.000       1618.600       0.808249       0.811780
            646        409.333       1575.733       0.793794       0.811780
            647        576.000       1569.400       0.731519       0.737439
            648        726.000       1550.400       0.681075       0.737439
            649        752.333       1672.767       0.689772       0.737439
            650        700.333       1793.300       0.719151       0.737439
            651        607.333       1821.600       0.749959       0.737439
            652        552.000       1712.467       0.756234       0.737439
            653        486.667       1813.333       0.788406       0.811780
            654        527.000       1870.633       0.780200       0.811780
            655        504.333       1986.233       0.797503       0.811780
            656        524.000       1938.600       0.787217       0.811780
            657        525.000       1943.167       0.787292       0.811780
            658        537.333       1901.933       0.779715       0.811780
            659        518.667       2005.800       0.794544       0.811780
            660        413.667       2058.300       0.832657       0.811780
            661        345.667       2098.100       0.858552       0.811780
            662        345.333       2168.467       0.862625       0.811780
            663        417.000       2298.300       0.846426       0.811780
            664        541.000       2403.567       0.816272       0.811780
            665        567.667       2106.900       0.787754       0.811780
            666        605.000       1751.500       0.743263       0.737439
            667        558.000       1503.533       0.729328       0.737439
            668        617.333       1404.600       0.694682       0.737439
            669        666.667       1475.000       0.688716       0.737439
            670        683.333       1563.000       0.695801       0.737439
            671        563.000       1845.367       0.766232       0.737439
            672        445.000       1887.833       0.809245       0.811780
            673        414.333       1885.900       0.819873       0.811780
            674        429.000       1743.433       0.802526       0.811780
            675        467.000       1936.967       0.805738       0.811780
            676        551.000       2006.900       0.784589       0.811780
            677        529.667       2108.367       0.799219       0.811780
            678        423.667       2051.967       0.828865       0.811780
            679        350.333       1965.967       0.848753       0.811780
            680        439.667       1785.033       0.802370       0.811780
            681        537.333       1594.933       0.747999       0.737439
            682        507.333       1495.600       0.746705       0.737439
            683        507.333       1502.600       0.747587       0.737439
            684        438.000       1584.867       0.783476       0.811780
            685        399.667       1795.367       0.817922       0.811780
            686        241.667       2074.500       0.895661       0.811780
            687        254.333       2191.567       0.896016       0.811780
            688        378.667       2218.133       0.854180       0.811780
            689        565.000       2041.167       0.783206       0.811780
            690        681.333       1879.200       0.733910       0.737439
            691        687.333       1800.267       0.723696       0.737439
            692        624.000       1956.933       0.758227       0.737439
            693        626.333       1913.700       0.753415       0.737439
            694        682.667       1612.733       0.702594       0.737439
            695        766.667       1269.333       0.623445       0.737439
            696        834.000       1216.267       0.593224       0.737439
            697        776.000       1415.400       0.645888       0.737439
            698        745.000       1523.500       0.671589       0.737439
            699        653.667       1712.967       0.723799       0.737439
            700        606.667       1895.667       0.757560       0.737439
            701        601.000       2089.567       0.776627       0.737439
            702        570.667       1878.267       0.766973       0.737439
            703        671.333       1726.533       0.720029       0.737439
            704        667.333       1605.267       0.706357       0.737439
            705        693.667       1874.300       0.729877       0.737439
            706        672.333       1941.433       0.742772       0.737439
            707        610.000       1991.000       0.765475       0.737439
            708        489.000       2087.433       0.810203       0.811780
            709        315.667       2183.100       0.873671       0.811780
            710        305.667       2399.100       0.886990       0.811780
            711        360.333       2517.633       0.874796       0.811780
            712        471.333       2485.200       0.840579       0.811780
            713        581.000       2422.567       0.806563       0.811780
            714        555.667       2335.433       0.807801       0.811780
            715        497.667       2400.900       0.828306       0.811780
            716        462.667       2149.400       0.822873       0.811780
            717        520.667       1633.600       0.758309       0.737439
            718        601.000       1247.233       0.674825       0.737439
            719        650.333       1540.300       0.703130       0.737439
            720        673.000       1958.033       0.744207       0.737439
            721        613.000       2199.033       0.782008       0.811780
            722        525.667       1866.767       0.780279       0.811780
            723        426.333       1790.033       0.807643       0.811780
            724        392.667       1953.733       0.832651       0.811780
            725        406.333       2171.367       0.842366       0.811780
            726        565.000       2214.167       0.796702       0.811780
            727        772.667       2121.400       0.733017       0.737439
            728        797.000       1935.967       0.708376       0.737439
            729        757.000       1757.967       0.699002       0.737439
            730        587.333       1680.267       0.740989       0.737439
            731        520.667       1775.933       0.773288       0.737439
            732        525.000       1845.500       0.778528       0.737439
            733        553.667       1894.633       0.773857       0.737439
            734        558.000       1792.533       0.762607       0.737439
            735        459.333       1810.400       0.797627       0.811780
            736        405.000       1773.167       0.814064       0.811780
            737        354.667       1926.200       0.844504       0.811780
            738        325.000       1870.167       0.851947       0.811780
            739        389.667       1779.033       0.820322       0.811780
            740        468.333       1637.167       0.777567       0.811780
            741        584.667       1564.533       0.727961       0.737439
            742        616.333       1594.700       0.721246       0.737439
            743        722.000       1579.800       0.686332       0.737439
            744        721.333       1705.867       0.702813       0.737439
            745        637.667       1726.900       0.730324       0.737439
            746        462.333       1869.433       0.801724       0.811780
            747        444.000       1819.933       0.803881       0.811780
            748        572.333       2061.767       0.782721       0.811780
            749        675.000       2071.500       0.754233       0.811780
            750        600.000       2092.667       0.777173       0.811780
            751        361.333       1968.533       0.844912       0.811780
            752        201.333       1974.200       0.907456       0.811780
            753        209.333       1928.400       0.902077       0.811780
            754        352.667       1631.400       0.822251       0.811780
            755        551.000       1470.567       0.727439       0.737439
            756        668.333       1778.167       0.726821       0.737439
            757        756.333       2317.367       0.753934       0.737439
            758        594.000       2429.600       0.803545       0.811780
            759        467.000       2213.633       0.825787       0.811780
            760        502.667       1766.733       0.778502       0.811780
            761        675.667       1642.433       0.708526       0.737439
            762        769.333       1697.400       0.688117       0.737439
            763        614.333       1758.900       0.741141       0.737439
            764        544.333       1910.900       0.778297       0.811780
            765        518.667       2001.800       0.794218       0.811780
            766        530.667       2114.600       0.799390       0.811780
            767        504.333       2043.900       0.802085       0.811780
            768        541.333       1695.200       0.757959       0.811780
            769        554.000       1653.933       0.749087       0.811780
            770        544.333       1747.567       0.762497       0.811780
            771        487.000       2105.633       0.812160       0.811780
            772        524.333       2459.233       0.824260       0.811780
            773        660.000       2327.667       0.779092       0.811780
            774        797.667       2084.900       0.723279       0.737439
            775        823.667       1778.300       0.683445       0.737439
            776        673.667       2115.300       0.758453       0.737439
            777        551.000       2245.233       0.802949       0.811780
            778        409.667       2227.033       0.844629       0.811780
            779        357.000       2038.967       0.851000       0.811780
            780        363.667       1938.967       0.842065       0.811780
            781        546.667       1822.333       0.769242       0.737439
            782        645.667       1767.100       0.732396       0.737439
            783        656.333       1852.367       0.738377       0.737439
            784        649.667       1884.700       0.743657       0.737439
            785        641.333       1718.200       0.728195       0.737439
            786        656.333       1703.367       0.721857       0.737439
            787        621.333       1775.200       0.740737       0.737439
            788        723.667       2249.967       0.756639       0.737439
            789        812.333       2215.433       0.731705       0.737439
            790        859.000       2062.767       0.706000       0.737439
            791        741.000       1614.233       0.685381       0.737439
            792        594.000       1525.933       0.719803       0.737439
            793        565.000       1614.500       0.740766       0.737439
            794        564.333       1735.567       0.754627       0.737439
            795        670.333       1942.633       0.743459       0.737439
            796        651.667       2030.500       0.757037       0.737439
            797        686.333       2270.700       0.767898       0.737439
            798        702.333       2202.433       0.758214       0.737439
            799        675.000       2071.500       0.754233       0.737439
            800        588.000       1684.200       0.741220       0.737439
            801        446.333       1564.700       0.778058       0.737439
            802        448.667       1813.800       0.801691       0.737439
            803        565.667       1933.100       0.773622       0.737439
            804        644.333       1926.567       0.749374       0.737439
            805        643.667       1637.300       0.717810       0.737439
            806        557.000       1649.633       0.747579       0.737439
            807        566.333       1729.700       0.753343       0.737439
            808        598.667       1789.133       0.749281       0.737439
            809        573.000       1701.700       0.748099       0.737439
            810        498.667       1673.133       0.770390       0.737439
            811        426.667       1815.333       0.809694       0.737439
            812        505.667       1769.767       0.777771       0.737439
            813        603.333       1727.333       0.741133       0.737439
            814        649.000       1495.433       0.697356       0.737439
            815        639.000       1398.433       0.686370       0.737439
            816        624.000       1598.933       0.719290       0.737439
            817        662.667       1951.067       0.746467       0.737439
            818        683.667       2282.967       0.769548       0.737439
            819        690.667       2205.267       0.761505       0.737439
            820        713.667       2007.967       0.737780       0.737439
            821        750.667       1959.267       0.722994       0.737439
            822        755.333       2043.467       0.730122       0.737439
            823        704.333       2010.900       0.740599       0.737439
            824        787.667       2168.900       0.733587       0.737439
            825        819.333       2168.067       0.725737       0.737439
            826        846.333       2365.700       0.736512       0.737439
            827        713.000       2026.700       0.739753       0.737439
            828        563.333       1852.000       0.766768       0.737439
            829        402.667       1642.067       0.803071       0.811780
            830        394.000       1796.933       0.820168       0.811780
            831        478.333       1943.500       0.802491       0.811780
            832        555.333       2171.133       0.796318       0.811780
            833        514.000       2210.933       0.811372       0.811780
            834        463.333       2195.000       0.825705       0.811780
            835        474.000       2083.267       0.814646       0.811780
            836        505.000       1963.833       0.795450       0.811780
            837        529.667       1930.367       0.784691       0.811780
            838        568.000       1932.533       0.772848       0.811780
            839        580.333       2038.633       0.778411       0.811780
            840        563.000       2010.367       0.781220       0.811780
            841        514.667       1956.867       0.791762       0.811780
            842        558.667       1906.133       0.773342       0.737439
            843        600.333       1799.633       0.749858       0.737439
            844        619.333       1679.400       0.730576       0.737439
            845        568.667       1642.800       0.742855       0.737439
            846        534.667       1744.200       0.765380       0.737439
            847        516.333       1963.700       0.791804       0.811780
            848        498.333       2122.500       0.809857       0.811780
            849        562.333       2357.767       0.807427       0.811780
            850        632.667       2180.400       0.775097       0.811780
            851        535.667       2187.767       0.803312       0.811780
            852        396.667       2132.000       0.843132       0.811780
            853        375.333       1955.467       0.838968       0.811780
            854        505.333       1661.467       0.766784       0.811780
            855        489.333       1596.400       0.765390       0.811780
            856        338.333       1980.167       0.854072       0.811780
            857        273.000       2141.367       0.886927       0.811780
            858        307.000       2114.967       0.873244       0.811780
            859        392.667       1759.400       0.817540       0.811780
            860        444.333       1695.567       0.792358       0.811780
            861        579.667       1628.033       0.737434       0.811780
            862        562.667       1841.733       0.765985       0.811780
            863        493.000       1983.033       0.800891       0.811780
            864        406.000       1889.733       0.823150       0.811780
            865        386.333       1835.700       0.826135       0.811780
            866        400.667       1682.933       0.807705       0.811780
            867        493.333       1645.667       0.769363       0.737439
            868        563.667       1616.967       0.741512       0.737439
            869        618.667       1666.133       0.729225       0.737439
            870        585.000       1773.500       0.751961       0.737439
            871        575.667       1726.100       0.749902       0.737439
            872        605.333       1545.467       0.718554       0.737439
            873        586.000       1514.067       0.720961       0.737439
            874        542.333       1478.100       0.731576       0.737439
            875        513.667       1473.967       0.741569       0.737439
            876        483.667       1340.633       0.734875       0.737439
            877        610.667       1535.933       0.715519       0.737439
            878        669.667       1738.700       0.721942       0.737439
            879        660.000       1804.000       0.732143       0.737439
            880        549.333       1747.733       0.760854       0.737439
            881        468.667       1854.800       0.798290       0.811780
            882        452.000       2170.467       0.827643       0.811780
            883        543.667       2393.967       0.814930       0.811780
            884        655.000       2230.167       0.772977       0.737439
            885        818.667       1858.467       0.694200       0.737439
            886        688.333       1493.500       0.684516       0.737439
            887        573.333       1465.000       0.718724       0.737439
            888        561.333       1562.200       0.735661       0.737439
            889        760.333       1774.300       0.700022       0.737439
            890        902.333       1889.433       0.676788       0.737439
            891        865.667       2006.767       0.698630       0.737439
            892        857.333       2046.600       0.704768       0.737439
            893        784.000       2194.600       0.736789       0.737439
            894        718.667       2160.467       0.750388       0.737439
            895        665.667       2106.767       0.759898       0.737439
            896        690.333       1865.633       0.729913       0.737439
            897        652.667       1771.067       0.730718       0.737439
            898        620.333       1656.967       0.727601       0.737439
            899        545.000       1623.833       0.748713       0.737439
            900        537.333       1497.267       0.735902       0.737439
            901        563.333       1373.667       0.709172       0.737439
            902        647.667       1424.233       0.687404       0.737439
            903        709.333       1557.400       0.687068       0.737439
            904        627.333       1869.933       0.748792       0.737439
            905        545.667       1964.100       0.782583       0.737439
            906        563.333       2025.333       0.782385       0.737439
            907        633.000       1744.700       0.733776       0.737439
            908        680.333       1721.633       0.716760       0.737439
            909        680.000       1812.333       0.727163       0.737439
            910        569.333       1943.733       0.773451       0.737439
            911        522.333       1875.767       0.782189       0.737439
            912        550.333       1639.300       0.748664       0.737439
            913        556.000       1653.067       0.748310       0.737439
            914        499.333       1620.067       0.764399       0.737439
            915        481.000       1389.233       0.742813       0.737439
            916        721.333        945.533       0.567252       0.445558
            917        841.667        549.167       0.394847       0.445558
            918        791.667        432.833       0.353478       0.445558
            919        576.667        472.667       0.450445       0.445558
            920        534.667        599.867       0.528734       0.445558
            921        579.000        647.433       0.527899       0.445558
            922        710.667        645.933       0.476141       0.445558
            923        818.333        549.833       0.401876       0.445558
            924        957.667        580.567       0.377424       0.445558
            925        907.667        614.567       0.403727       0.445558
            926        803.333        646.333       0.445850       0.445558
            927        722.667        705.400       0.493955       0.445558
            928        796.667        667.333       0.455829       0.445558
            929       1064.000        585.267       0.354865       0.362587
            930       1223.000        433.033       0.261488       0.268918
            931       1372.000        461.133       0.251555       0.268918
            932       1373.000        677.033       0.330255       0.362587
            933       1399.000        850.767       0.378158       0.362587
            934       1356.000        803.067       0.371951       0.362587
            935       1195.667        630.433       0.345235       0.362587
            936       1108.667        583.133       0.344682       0.362587
            937       1010.667        517.267       0.338540       0.362587
            938        978.000        428.867       0.304838       0.268918
            939        920.333        387.300       0.296184       0.268918
            940       1039.667        405.033       0.280358       0.268918
            941       1142.667        604.067       0.345826       0.362587
            942       1021.667        795.833       0.437873       0.445558
            943        779.333       1012.067       0.564959       0.445558
            944        784.000        969.267       0.552835       0.445558
            945       1015.667        787.100       0.436607       0.445558
            946       1333.667        649.633       0.327552       0.362587
            947       1335.333        709.467       0.346961       0.362587
            948       1282.667        686.400       0.348592       0.362587
            949       1131.333        668.533       0.371435       0.362587
            950       1089.333        706.400       0.393377       0.362587
            951       1040.333        840.633       0.446916       0.445558
            952       1019.667        858.700       0.457152       0.445558
            953       1041.333        826.200       0.442402       0.445558
            954       1067.667        751.233       0.413015       0.445558
            955       1134.667        717.200       0.387285       0.362587
            956       1048.333        632.500       0.376301       0.362587
            957        949.333        611.733       0.391869       0.362587
            958        933.667        654.300       0.412036       0.362587
            959       1137.333        712.933       0.385314       0.362587
            960       1482.000        743.800       0.334172       0.362587
            961       1602.667        767.067       0.323693       0.362587
            962       1485.000        661.167       0.308069       0.268918
            963       1212.000        552.800       0.313237       0.268918
            964       1090.667        476.933       0.304244       0.268918
            965       1126.667        589.000       0.343307       0.268918
            966       1171.000        510.233       0.303488       0.268918
            967       1235.333        352.133       0.221821       0.268918
            968       1190.667        231.600       0.162839       0.268918
            969       1093.667        416.967       0.276021       0.268918
            970       1119.667        545.367       0.327541       0.362587
            971       1215.667        548.100       0.310755       0.362587
            972       1142.333        629.767       0.355379       0.362587
            973        969.667        693.033       0.416812       0.445558
            974        940.667        811.933       0.463274       0.445558
            975       1079.000        745.100       0.408475       0.445558
            976        990.333        693.300       0.411788       0.445558
            977        849.333        629.067       0.425505       0.445558
            978       1040.667        606.267       0.368119       0.362587
            979       1263.667        758.633       0.375134       0.362587
            980       1291.667        884.500       0.406449       0.362587
            981       1083.667        814.300       0.429038       0.362587
            982       1055.667        596.100       0.360886       0.362587
            983       1141.667        348.167       0.233695       0.268918
            984       1319.000        471.100       0.263170       0.268918
            985       1405.000        695.833       0.331218       0.362587
            986       1461.000        905.900       0.382737       0.362587
            987       1383.667        838.967       0.377465       0.362587
            988       1180.333        691.300       0.369357       0.362587
            989       1052.667        644.400       0.379714       0.362587
            990        955.333        687.133       0.418355       0.445558
            991        951.000        809.567       0.459833       0.445558
            992       1011.667        772.500       0.432975       0.445558
            993       1222.667        653.733       0.348398       0.362587
            994       1282.000        560.133       0.304068       0.362587
            995       1212.000        575.133       0.321819       0.362587
            996       1082.000        697.133       0.391839       0.362587
            997       1132.333        787.433       0.410171       0.362587
            998       1249.333        744.067       0.373265       0.362587
            999       1180.333        717.967       0.378216       0.362587
           1000       1168.333        747.167       0.390064       0.362587
           1001       1162.000        927.133       0.443788       0.445558
           1002       1206.667        911.000       0.430190       0.445558
           1003       1329.667        777.367       0.368939       0.362587
           1004       1223.667        758.300       0.382600       0.362587
           1005       1163.000        701.033       0.376084       0.362587
           1006       1031.000        707.900       0.407096       0.362587
           1007       1035.000        498.833       0.325220       0.362587
           1008       1075.000        502.500       0.318542       0.362587
           1009        951.667        576.833       0.377385       0.362587
           1010        899.667        627.033       0.410712       0.362587
           1011        855.667        609.100       0.415834       0.362587
           1012        984.333        575.567       0.368977       0.362587
           1013       1078.667        548.467       0.337075       0.362587
           1014       1212.667        623.067       0.339410       0.362587
           1015       1315.000        628.500       0.323386       0.362587
           1016       1289.333        707.067       0.354171       0.362587
           1017       1212.000        578.133       0.322955       0.362587
           1018       1158.333        441.500       0.275966       0.268918
           1019       1255.333        340.467       0.213352       0.268918
           1020       1417.000        515.633       0.266803       0.268918
           1021       1349.000        744.767       0.355707       0.362587
           1022       1325.667        840.433       0.387994       0.362587
           1023       1104.000        725.600       0.396589       0.362587
           1024        995.000        607.167       0.378966       0.362587
           1025        968.000        560.200       0.366575       0.362587
           1026        971.333        653.867       0.402330       0.362587
           1027       1042.667        600.733       0.365543       0.362587
           1028       1057.000        584.633       0.356129       0.362587
           1029       1074.000        551.933       0.339456       0.362587
           1030       1207.333        446.600       0.270023       0.268918
           1031       1319.000        357.100       0.213054       0.268918
           1032       1447.333        412.600       0.221836       0.268918
           1033       1363.333        610.000       0.309122       0.268918
           1034       1282.667        750.067       0.368994       0.362587
           1035       1185.333        784.467       0.398247       0.362587
           1036       1141.333        865.533       0.431286       0.445558
           1037        976.000        952.733       0.493968       0.445558
           1038        883.667        823.300       0.482318       0.445558
           1039        888.000        711.200       0.444722       0.445558
           1040        969.000        672.433       0.409662       0.445558
           1041       1131.000        794.233       0.412539       0.445558
           1042       1438.000        805.867       0.359142       0.362587
           1043       1623.667        757.300       0.318064       0.362587
           1044       1587.000        640.967       0.287691       0.362587
           1045       1280.000        723.333       0.361065       0.362587
           1046       1114.000        873.267       0.439431       0.445558
           1047       1077.667        927.233       0.462484       0.445558
           1048       1122.333        848.767       0.430606       0.445558
           1049       1200.000        631.667       0.344859       0.362587
           1050       1174.000        495.267       0.296697       0.268918
           1051       1113.000        433.367       0.280248       0.268918
           1052       1062.667        481.067       0.311625       0.268918
           1053       1131.000        641.567       0.361942       0.362587
           1054       1114.000        821.267       0.424369       0.445558
           1055        982.333       1000.767       0.504648       0.445558
           1056        826.000       1063.400       0.562824       0.445558
           1057        915.333        875.133       0.488774       0.445558
           1058       1125.667        651.767       0.366690       0.362587
           1059       1442.333        444.100       0.235418       0.268918
           1060       1397.333        430.267       0.235427       0.268918
           1061       1196.667        563.333       0.320076       0.362587
           1062       1145.667        771.100       0.402292       0.362587
           1063       1283.333        809.333       0.386747       0.362587
           1064       1536.333        643.367       0.295163       0.268918
           1065       1422.333        320.767       0.184021       0.268918
           1066       1334.667        287.200       0.177080       0.268918
           1067       1221.333        310.200       0.202542       0.268918
           1068       1225.000        460.833       0.273356       0.268918
           1069       1346.667        536.000       0.284703       0.268918
           1070       1362.333        580.433       0.298766       0.268918
           1071       1262.333        689.767       0.353346       0.362587
           1072       1069.000        682.433       0.389643       0.362587
           1073       1061.333        616.533       0.367451       0.362587
           1074       1261.667        462.833       0.268387       0.268918
           1075       1387.000        421.633       0.233123       0.268918
           1076       1305.333        541.133       0.293064       0.268918
           1077       1061.000        690.233       0.394141       0.362587
           1078        917.333        621.267       0.403787       0.362587
           1079        962.667        489.733       0.337189       0.362587
           1080       1015.667        488.100       0.324585       0.362587
           1081       1134.000        625.933       0.355657       0.362587
           1082       1210.667        745.933       0.381240       0.362587
           1083       1188.667        709.133       0.373661       0.362587
           1084       1104.000        570.267       0.340607       0.362587
           1085       1109.000        453.767       0.290361       0.268918
           1086       1385.333        382.800       0.216500       0.268918
           1087       1509.333        476.400       0.239911       0.268918
           1088       1398.333        593.167       0.297849       0.268918
           1089       1224.667        747.200       0.378930       0.362587
           1090       1091.000        932.233       0.460764       0.445558
           1091       1066.333       1013.033       0.487184       0.445558
           1092       1128.333        897.833       0.443119       0.445558
           1093       1232.667        801.733       0.394088       0.445558
           1094       1313.000        829.700       0.387222       0.445558
           1095       1254.333        937.233       0.427654       0.445558
           1096       1185.333        845.467       0.416322       0.445558
           1097       1072.667        815.400       0.431870       0.445558
           1098        955.000        768.167       0.445788       0.445558
           1099        936.667        853.667       0.476820       0.445558
           1100       1070.333        740.967       0.409080       0.445558
           1101       1168.333        728.167       0.383953       0.445558
           1102       1076.333        661.033       0.380480       0.445558
           1103        978.667        756.133       0.435862       0.445558
           1104        993.667        985.967       0.498055       0.445558
           1105       1074.333       1134.233       0.513561       0.445558
           1106       1163.667       1098.300       0.485551       0.445558
           1107       1088.000        879.533       0.447023       0.445558
           1108       1077.667        823.900       0.433274       0.445558
           1109        965.000        908.500       0.484921       0.445558
           1110       1099.667        937.367       0.460163       0.445558
           1111       1134.333        950.900       0.456016       0.445558
           1112       1026.333        758.033       0.424819       0.445558
           1113        840.333        656.967       0.438768       0.445558
           1114        879.667        592.367       0.402414       0.445558
           1115       1065.000        713.167       0.401069       0.445558
           1116       1221.000        891.900       0.422121       0.445558
           1117       1237.667        800.900       0.392874       0.362587
           1118       1114.000        709.600       0.389120       0.362587
           1119       1011.333        600.867       0.372700       0.362587
           1120        980.333        564.633       0.365466       0.362587
           1121       1197.333        622.600       0.342100       0.362587
           1122       1356.000        700.067       0.340488       0.362587
           1123       1371.333        799.200       0.368204       0.362587
           1124       1292.667        802.400       0.382995       0.362587
           1125       1106.000        569.400       0.339859       0.362587
           1126        987.667        491.900       0.332462       0.362587
           1127        898.667        472.800       0.344740       0.362587
           1128       1098.333        469.500       0.299458       0.268918
           1129       1275.000        466.500       0.267873       0.268918
           1130       1271.000        330.567       0.206402       0.268918
           1131       1240.667        454.933       0.268302       0.268918
           1132       1279.000        639.100       0.333194       0.362587
           1133       1408.333        895.833       0.388788       0.362587
           1134       1436.000        838.067       0.368532       0.362587
           1135       1317.000        750.300       0.362937       0.362587
           1136       1357.333        819.600       0.376493       0.362587
           1137       1221.000        913.900       0.428076       0.445558
           1138       1100.667        954.267       0.464378       0.445558
           1139        899.667        802.700       0.471520       0.445558
           1140        858.000        769.533       0.472822       0.445558
           1141        937.667        726.567       0.436577       0.445558
           1142       1001.333        731.200       0.422041       0.445558
           1143       1238.000        564.200       0.313062       0.362587
           1144       1279.333        356.067       0.217725       0.268918
           1145       1173.667        454.633       0.279207       0.268918
           1146       1002.667        755.733       0.429785       0.445558
           1147       1018.000       1083.533       0.515592       0.445558
           1148       1120.333        915.967       0.449819       0.445558
           1149       1067.333        757.267       0.415032       0.445558
           1150       1057.333        689.933       0.394864       0.445558
           1151       1051.000        777.567       0.425233       0.445558
           1152       1057.000        811.633       0.434346       0.445558
           1153       1012.667        774.067       0.433230       0.445558
           1154       1092.333        846.767       0.436680       0.445558
           1155       1143.667        773.300       0.403398       0.445558
           1156       1263.667        635.300       0.334550       0.362587
           1157       1368.000        468.533       0.255118       0.268918
           1158       1584.333        547.233       0.256728       0.268918
           1159       1591.333        721.200       0.311866       0.268918
           1160       1595.667        915.100       0.364470       0.362587
           1161       1617.333        955.267       0.371323       0.362587
           1162       1670.667        845.600       0.336053       0.362587
           1163       1560.667        708.267       0.312158       0.362587
           1164       1291.333        677.200       0.344012       0.362587
           1165       1261.333        720.533       0.363563       0.362587
           1166       1397.333        695.267       0.332250       0.362587
           1167       1491.667        672.500       0.310743       0.268918
           1168       1382.333        620.767       0.309903       0.268918
           1169       1176.667        509.000       0.301958       0.268918
           1170       1137.333        339.267       0.229762       0.268918
           1171       1274.000        316.267       0.198876       0.268918
           1172       1313.667        402.300       0.234445       0.268918
           1173       1320.000        608.333       0.315471       0.268918
           1174       1175.333        588.800       0.333762       0.268918
           1175       1145.667        461.767       0.287270       0.268918
           1176        986.333        289.033       0.226628       0.268918
           1177        920.000        328.333       0.263017       0.268918
           1178       1061.333        353.867       0.250047       0.268918
           1179       1286.667        314.667       0.196503       0.268918
           1180       1375.000        425.833       0.236465       0.268918
           1181       1307.000        507.967       0.279877       0.268918
           1182       1281.667        589.167       0.314922       0.268918
           1183       1224.333        630.567       0.339946       0.362587
           1184       1159.667        774.700       0.400493       0.362587
           1185        980.000        950.667       0.492403       0.445558
           1186        939.333        858.733       0.477587       0.445558
           1187        901.667        650.833       0.419216       0.445558
           1188        964.000        518.600       0.349791       0.362587
           1189       1120.000        337.000       0.231297       0.268918
           1190       1135.000        296.500       0.207125       0.268918
           1191        977.333        395.933       0.288315       0.268918
           1192        707.667        615.233       0.465064       0.445558
           1193        630.000        778.000       0.552557       0.445558
           1194        750.333        644.967       0.462242       0.445558
           1195        934.333        677.233       0.420233       0.445558
           1196       1061.000        673.900       0.388437       0.362587
           1197       1168.000        741.867       0.388439       0.362587
           1198       1230.667        629.600       0.338446       0.362587
           1199       1306.000        676.400       0.341203       0.362587
           1200       1093.333        991.667       0.475620       0.445558
