# Supplementary material for: The role of auxiliary domains in modulating CHD4 activity suggests mechanistic commonality between enzyme families
Source: Nat Commun. 2022 Dec 6;13:7524. doi: 10.1038/s41467-022-35002-0 (PMC9726900; doi:10.1038/s41467-022-35002-0)
Supplement: Supplementary file 6 — source data [file 41467_2022_35002_MOESM6_ESM.zip › smFRET_Source_data/figure_7A/A/CHD4(1-1230) 10uM ATP 200ms/4_PATH (2).dat]

              1       1161.600       1145.006       0.496403       0.483288
              2        789.400       1451.426       0.647719       0.808881
              3        367.800       1952.386       0.841478       0.808881
              4        353.600       2011.206       0.850474       0.808881
              5        344.400       1931.526       0.848677       0.808881
              6        442.400       1860.726       0.807913       0.808881
              7        506.600       2075.906       0.803834       0.808881
              8        541.000       2005.666       0.787565       0.808881
              9        615.600       1870.206       0.752354       0.808881
             10        726.600       1849.306       0.717924       0.808881
             11        722.000       1993.566       0.734125       0.808881
             12        679.800       1996.386       0.745982       0.808881
             13        647.400       2083.826       0.762964       0.808881
             14        628.200       2199.546       0.777844       0.808881
             15        602.000       2412.366       0.800290       0.808881
             16        661.200       2407.646       0.784544       0.808881
             17        752.800       2385.886       0.760154       0.808881
             18        819.600       2423.606       0.747287       0.808881
             19        868.400       2383.526       0.732958       0.808881
             20        858.000       2239.566       0.723008       0.808881
             21        820.200       2378.346       0.743571       0.808881
             22        788.600       2250.106       0.740482       0.808881
             23        669.000       2139.466       0.761792       0.808881
             24        594.800       2154.686       0.783669       0.808881
             25        511.200       2113.446       0.805231       0.808881
             26        456.200       1916.346       0.807717       0.808881
             27        365.800       2101.386       0.851734       0.808881
             28        370.600       2197.106       0.855669       0.808881
             29        402.400       2175.126       0.843881       0.808881
             30        519.800       2151.986       0.805448       0.808881
             31        526.800       2330.886       0.815655       0.808881
             32        546.000       2367.766       0.812614       0.808881
             33        669.400       2402.626       0.782098       0.808881
             34        621.200       2399.446       0.794349       0.808881
             35        529.000       2267.066       0.810806       0.808881
             36        530.400       1998.926       0.790300       0.808881
             37        576.200       1781.146       0.755573       0.808881
             38        496.800       1671.486       0.770879       0.808881
             39        514.400       1718.326       0.769609       0.808881
             40        533.400       1931.626       0.783613       0.808881
             41        535.000       1854.266       0.776082       0.808881
             42        550.000       1781.966       0.764147       0.808881
             43        497.000       1891.666       0.791934       0.808881
             44        440.600       1905.706       0.812215       0.808881
             45        370.000       1913.166       0.837944       0.808881
             46        456.200       2088.346       0.820715       0.808881
             47        433.800       2259.986       0.838963       0.808881
             48        363.400       2182.226       0.857245       0.808881
             49        318.800       2065.486       0.866291       0.808881
             50        386.800       1940.886       0.833826       0.808881
             51        344.800       1824.086       0.841024       0.808881
             52        366.000       1759.566       0.827811       0.808881
             53        477.000       1786.666       0.789280       0.808881
             54        539.200       1729.246       0.762304       0.808881
             55        509.200       1753.046       0.774914       0.808881
             56        455.200       1892.046       0.806071       0.808881
             57        417.600       1935.006       0.822495       0.808881
             58        340.400       1877.926       0.846551       0.808881
             59        338.200       1953.946       0.852453       0.808881
             60        364.800       2015.286       0.846728       0.808881
             61        374.600       1987.306       0.841399       0.808881
             62        409.000       1900.066       0.822872       0.808881
             63        483.600       1944.806       0.800857       0.808881
             64        561.200       2052.446       0.785281       0.808881
             65        524.600       2029.506       0.794605       0.808881
             66        436.000       2167.966       0.832563       0.808881
             67        411.800       2147.586       0.839102       0.808881
             68        391.000       2013.466       0.837386       0.808881
             69        347.800       1981.986       0.850716       0.808881
             70        388.400       1910.326       0.831037       0.808881
             71        388.800       1668.286       0.810995       0.808881
             72        323.800       1686.786       0.838952       0.808881
             73        330.000       1741.366       0.840685       0.808881
             74        345.600       1592.406       0.821672       0.808881
             75        401.800       1734.386       0.811908       0.808881
             76        533.200       1797.246       0.771203       0.808881
             77        600.800       1920.086       0.761671       0.808881
             78        502.600       2166.906       0.811725       0.808881
             79        431.600       2222.606       0.837390       0.808881
             80        354.000       2027.566       0.851358       0.808881
             81        242.400       2013.726       0.892559       0.808881
             82        147.800       1949.386       0.929525       0.808881
             83        219.400       1803.026       0.891516       0.808881
             84        304.800       1951.886       0.864935       0.808881
             85        326.000       2146.566       0.868153       0.808881
             86        415.000       2217.066       0.842329       0.808881
             87        403.200       2255.646       0.848355       0.808881
             88        336.200       2172.746       0.866000       0.808881
             89        303.400       2035.426       0.870277       0.808881
             90        260.600       1982.106       0.883801       0.808881
             91        126.600       1943.906       0.938856       0.808881
             92        202.200       1905.546       0.904068       0.808881
             93        253.600       1875.806       0.880906       0.808881
             94        404.800       1948.686       0.828000       0.808881
             95        457.400       1955.826       0.810461       0.808881
             96        594.400       1999.726       0.770867       0.808881
             97        699.800       1791.986       0.719157       0.808881
             98        825.600       1585.006       0.657513       0.808881
             99        854.000       1199.166       0.584057       0.483288
            100        967.200        845.646       0.466474       0.415272
            101       1054.000        577.566       0.353995       0.343691
            102       1068.400        492.926       0.315710       0.343691
            103       1080.000        429.966       0.284752       0.259734
            104       1051.000        406.666       0.278984       0.259734
            105       1058.000        336.766       0.241450       0.259734
            106       1082.800        319.686       0.227942       0.259734
            107       1110.000        372.166       0.251096       0.259734
            108       1106.200        437.946       0.283617       0.259734
            109       1025.200        446.446       0.303365       0.259734
            110        883.400        478.426       0.351312       0.343691
            111        786.600        387.106       0.329815       0.343691
            112        728.400        316.526       0.302917       0.259734
            113        877.600        331.806       0.274354       0.259734
            114       1009.600        442.006       0.304494       0.259734
            115       1209.400        454.826       0.273296       0.259734
            116       1262.800        519.086       0.291313       0.259734
            117       1202.200        680.146       0.361329       0.343691
            118       1048.400        622.126       0.372413       0.343691
            119       1081.400        538.626       0.332480       0.343691
            120       1092.400        556.526       0.337508       0.343691
            121       1152.000        612.766       0.347222       0.343691
            122       1248.800        545.686       0.304090       0.343691
            123       1302.000        616.366       0.321297       0.343691
            124       1170.000        701.366       0.374788       0.343691
            125        988.200        787.946       0.443627       0.415272
            126        907.000        753.666       0.453834       0.415272
            127        850.400        723.326       0.459626       0.415272
            128        801.200        618.446       0.435634       0.415272
            129        829.600        491.406       0.371994       0.343691
            130        956.000        517.166       0.351057       0.343691
            131       1034.000        549.766       0.347126       0.343691
            132       1151.800        546.386       0.321747       0.343691
            133       1260.200        542.146       0.300800       0.343691
            134       1234.400        582.126       0.320461       0.343691
            135       1224.600        505.306       0.292100       0.259734
            136       1191.800        428.586       0.264496       0.259734
            137       1099.000        458.866       0.294548       0.259734
            138        983.800        624.786       0.388407       0.343691
            139        994.400        685.926       0.408210       0.415272
            140       1040.000        656.766       0.387069       0.415272
            141       1138.800        688.086       0.376644       0.343691
            142       1225.400        707.426       0.366006       0.343691
            143       1203.400        636.026       0.345774       0.343691
            144       1195.400        598.426       0.333603       0.343691
            145       1202.800        565.286       0.319716       0.343691
            146       1200.400        562.326       0.319009       0.343691
            147       1192.200        550.146       0.315750       0.343691
            148       1228.800        619.286       0.335096       0.343691
            149       1305.400        714.826       0.353835       0.343691
            150       1356.600        796.706       0.369992       0.343691
            151       1291.600        720.006       0.357926       0.343691
            152       1285.200        611.046       0.322240       0.343691
            153       1382.800        492.886       0.262776       0.259734
            154       1468.600        454.706       0.236419       0.259734
            155       1497.800        390.786       0.206920       0.259734
            156       1499.400        433.026       0.224084       0.259734
            157       1460.400        484.326       0.249046       0.259734
            158       1482.200        576.146       0.279907       0.259734
            159       1347.800        587.786       0.303673       0.259734
            160       1256.000        622.766       0.331476       0.343691
            161       1255.400        679.226       0.351089       0.343691
            162       1242.000        637.966       0.339350       0.343691
            163       1122.600        633.106       0.360599       0.343691
            164       1152.000        650.566       0.360911       0.343691
            165       1130.200        697.146       0.381507       0.343691
            166       1086.000        668.366       0.380973       0.415272
            167        913.800        773.586       0.458452       0.483288
            168        729.000        726.666       0.499198       0.483288
            169        636.000        660.966       0.509625       0.483288
            170        647.200        642.246       0.498079       0.483288
            171        604.400        753.926       0.555041       0.483288
            172        699.000        816.866       0.538877       0.483288
            173        856.400        848.326       0.497632       0.483288
            174        851.600        867.606       0.504655       0.483288
            175        807.400        849.626       0.512741       0.483288
            176        888.200        721.746       0.448304       0.415272
            177        949.400        569.626       0.374994       0.343691
            178        956.000        456.166       0.323026       0.343691
            179        888.200        418.146       0.320088       0.343691
            180        796.000        375.366       0.320451       0.343691
            181        717.000        370.666       0.340790       0.343691
            182        623.600        456.206       0.422489       0.415272
            183        589.400        539.626       0.477957       0.483288
            184        758.600        556.306       0.423077       0.415272
            185        848.800        609.886       0.418106       0.415272
            186        822.600        677.106       0.451492       0.415272
            187        989.800        636.186       0.391262       0.415272
            188       1022.200        611.946       0.374474       0.343691
            189        962.800        574.486       0.373701       0.343691
            190        974.600        533.706       0.353845       0.343691
            191       1051.600        394.606       0.272856       0.259734
            192       1063.000        441.066       0.293249       0.259734
            193       1111.800        572.586       0.339937       0.343691
            194       1177.800        719.586       0.379251       0.343691
            195       1298.200        741.546       0.363548       0.343691
            196       1354.400        806.126       0.373116       0.343691
            197       1253.600        743.006       0.372134       0.343691
            198       1266.200        630.946       0.332576       0.343691
            199       1185.800        499.186       0.296255       0.259734
            200        995.000        435.666       0.304520       0.259734
            201        795.600        355.406       0.308779       0.259734
            202        772.800        293.486       0.275241       0.259734
            203        843.400        332.226       0.282595       0.259734
            204        983.600        333.206       0.253041       0.259734
            205       1186.000        329.166       0.217247       0.259734
            206       1316.800        436.686       0.249039       0.259734
            207       1330.200        545.346       0.290766       0.259734
            208       1247.600        530.206       0.298236       0.259734
            209       1076.200        607.746       0.360906       0.343691
            210        996.000        618.166       0.382963       0.343691
            211       1151.200        527.246       0.314127       0.343691
            212       1155.600        452.206       0.281257       0.259734
            213       1094.600        440.506       0.286955       0.259734
            214       1102.200        389.146       0.260936       0.259734
            215       1067.600        437.206       0.290540       0.259734
            216        936.200        597.346       0.389519       0.343691
            217        904.000        681.366       0.429785       0.415272
            218        945.200        644.246       0.405327       0.415272
            219       1074.200        565.546       0.344898       0.343691
            220       1180.600        453.706       0.277614       0.259734
            221       1121.000        380.266       0.253297       0.259734
            222       1104.400        281.526       0.203132       0.259734
            223       1067.600        219.606       0.170607       0.259734
            224        980.400        218.126       0.181995       0.259734
            225        828.200        294.546       0.262344       0.259734
            226        845.400        298.026       0.260643       0.259734
            227        890.400        400.326       0.310156       0.343691
            228        986.200        483.746       0.329091       0.343691
            229       1035.000        482.866       0.318122       0.343691
            230       1118.800        484.486       0.302183       0.343691
            231       1179.600        514.606       0.303745       0.343691
            232       1161.400        500.426       0.301130       0.343691
            233       1032.400        652.326       0.387200       0.415272
            234        990.800        803.686       0.447864       0.483288
            235        972.600        871.506       0.472590       0.483288
            236        986.800        875.686       0.470170       0.483288
            237       1005.800        868.186       0.463283       0.483288
            238       1105.600        770.606       0.410726       0.415272
            239       1160.400        813.526       0.412136       0.415272
            240       1163.000        815.066       0.412052       0.415272
            241       1225.800        749.986       0.379589       0.343691
            242       1239.000        639.266       0.340349       0.343691
            243       1137.600        540.206       0.321972       0.343691
            244       1082.400        407.126       0.273326       0.259734
            245        950.400        297.326       0.238294       0.259734
            246        705.000        250.466       0.262140       0.259734
            247        679.400        400.826       0.371057       0.343691
            248        707.800        513.786       0.420589       0.415272
            249        690.400        587.326       0.459665       0.415272
            250        929.600        677.806       0.421677       0.415272
            251       1081.800        791.986       0.422666       0.415272
            252       1092.200        868.746       0.443024       0.415272
            253       1095.800        993.186       0.475439       0.483288
            254       1047.400       1031.026       0.496061       0.483288
            255        888.800       1017.686       0.533802       0.483288
            256        889.600        960.206       0.519085       0.483288
            257        868.800        751.686       0.463865       0.483288
            258        865.600        559.006       0.392393       0.415272
            259        950.000        488.166       0.339436       0.343691
            260        935.600        550.006       0.370223       0.343691
            261        885.000        588.466       0.399375       0.415272
            262        837.200        685.846       0.450312       0.415272
            263        807.000        683.266       0.458486       0.415272
            264        917.800        606.186       0.397763       0.415272
            265       1013.200        526.646       0.342012       0.343691
            266       1116.000        546.966       0.328910       0.343691
            267       1228.400        567.926       0.316160       0.343691
            268       1252.800        597.286       0.322842       0.343691
            269       1079.600        637.406       0.371231       0.343691
            270       1098.200        691.146       0.386256       0.415272
            271        975.600        648.806       0.399411       0.415272
            272        888.600        585.706       0.397276       0.415272
            273        997.200        528.246       0.346289       0.343691
            274       1179.200        579.046       0.329332       0.343691
            275       1264.000        614.566       0.327146       0.343691
            276       1317.800        625.986       0.322045       0.343691
            277       1406.400        627.326       0.308461       0.343691
            278       1369.600        631.606       0.315613       0.343691
            279       1152.400        584.526       0.336529       0.343691
            280        883.400        536.226       0.377723       0.343691
            281        896.400        482.126       0.349740       0.343691
            282        946.200        514.146       0.352071       0.343691
            283        891.800        530.786       0.373113       0.343691
            284        945.000        512.866       0.351792       0.343691
            285        932.600        431.906       0.316529       0.343691
            286        805.400        436.226       0.351334       0.343691
            287        817.000        411.466       0.334943       0.343691
            288        897.200        414.046       0.315765       0.343691
            289       1025.600        450.006       0.304963       0.343691
            290       1178.400        588.326       0.333003       0.343691
            291       1296.800        690.286       0.347386       0.343691
            292       1300.600        675.106       0.341704       0.343691
            293       1241.600        670.606       0.350698       0.343691
            294       1142.600        664.306       0.367648       0.343691
            295       1098.800        622.686       0.361714       0.343691
            296       1034.200        657.946       0.388823       0.415272
            297        883.200        657.646       0.426808       0.415272
            298        874.400        668.726       0.433358       0.415272
            299        796.600        679.506       0.460337       0.415272
            300        740.400        616.526       0.454355       0.415272
            301        856.000        431.366       0.335076       0.343691
            302       1032.200        418.946       0.288700       0.343691
            303       1017.200        437.646       0.300819       0.343691
            304       1006.600        490.506       0.327636       0.343691
            305        917.600        613.406       0.400655       0.415272
            306        835.600        707.406       0.458460       0.483288
            307        742.200        760.346       0.506038       0.483288
            308        788.800        798.686       0.503114       0.483288
            309        949.400        746.426       0.440155       0.415272
            310       1094.600        656.506       0.374909       0.415272
            311       1102.400        724.526       0.396582       0.415272
            312        990.800        796.486       0.445640       0.415272
            313        911.600        770.406       0.458028       0.483288
            314        895.600        782.606       0.466335       0.483288
            315       1046.400        724.926       0.409256       0.415272
            316       1238.200        532.146       0.300589       0.343691
            317       1360.400        359.726       0.209128       0.259734
            318       1428.400        296.726       0.172002       0.259734
            319       1410.800        258.286       0.154747       0.259734
            320       1270.800        382.286       0.231256       0.259734
            321       1159.800        588.786       0.336721       0.343691
            322       1103.400        591.626       0.349036       0.343691
            323       1033.200        599.646       0.367240       0.343691
            324       1014.200        689.346       0.404654       0.343691
            325        955.600        598.006       0.384915       0.343691
            326        856.600        510.106       0.373237       0.343691
            327        973.800        560.986       0.365514       0.343691
            328       1141.600        481.606       0.296700       0.259734
            329       1192.200        352.146       0.228023       0.259734
            330       1264.800        379.286       0.230697       0.259734
            331       1291.000        438.666       0.253613       0.259734
            332       1143.400        463.826       0.288588       0.343691
            333        986.600        719.306       0.421656       0.415272
            334        838.200        861.746       0.506925       0.483288
            335        735.000        903.666       0.551464       0.483288
            336        917.600        776.606       0.458389       0.483288
            337       1041.200        796.046       0.433282       0.415272
            338       1097.600        684.806       0.384203       0.415272
            339       1113.600        551.806       0.331334       0.343691
            340       1118.600        514.106       0.314880       0.343691
            341       1003.800        597.986       0.373324       0.343691
            342        914.400        565.126       0.381964       0.343691
            343        848.600        542.306       0.389894       0.343691
            344       1008.200        533.946       0.346236       0.343691
            345        972.600        436.106       0.309579       0.343691
            346        838.400        417.926       0.332657       0.343691
            347        847.000        500.466       0.371413       0.343691
            348        852.000        619.166       0.420867       0.415272
            349        718.800        696.486       0.492117       0.483288
            350        772.400        840.126       0.521000       0.483288
            351        858.000        741.366       0.463537       0.483288
            352        908.400        589.326       0.393480       0.415272
            353       1051.400        419.426       0.285164       0.259734
            354       1051.200        440.846       0.295464       0.259734
            355       1033.200        370.246       0.263812       0.259734
            356       1042.600        429.106       0.291570       0.259734
            357        957.200        503.046       0.344494       0.343691
            358        794.600        556.306       0.411802       0.415272
            359        723.400        551.026       0.432372       0.415272
            360        648.800        648.886       0.500033       0.483288
            361        537.200        761.046       0.586211       0.483288
            362        575.000        798.066       0.581229       0.483288
            363        697.200        795.846       0.533035       0.483288
            364        783.000        759.666       0.492437       0.483288
            365       1034.400        649.526       0.385721       0.415272
            366       1241.200        535.246       0.301302       0.343691
            367       1210.800        459.086       0.274921       0.259734
            368       1073.000        421.666       0.282114       0.259734
            369       1045.800        478.586       0.313953       0.343691
            370        977.400        632.026       0.392703       0.415272
            371        932.400        697.926       0.428090       0.415272
            372        962.200        781.346       0.448136       0.415272
            373       1061.000        773.666       0.421693       0.415272
            374       1212.800        664.686       0.354030       0.343691
            375       1232.600        597.106       0.326340       0.343691
            376       1114.600        591.506       0.346699       0.343691
            377       1071.000        532.066       0.331905       0.343691
            378       1061.400        554.226       0.343041       0.343691
            379        864.800        611.086       0.414047       0.415272
            380        784.000        466.966       0.373284       0.343691
            381        893.600        411.206       0.315147       0.343691
            382       1011.400        418.226       0.292542       0.259734
            383        996.800        385.886       0.279084       0.259734
            384       1026.400        404.326       0.282602       0.259734
            385        914.800        465.686       0.337335       0.343691
            386        847.200        472.846       0.358204       0.343691
            387        805.400        479.426       0.373145       0.343691
            388        783.800        582.586       0.426370       0.415272
            389        820.000        593.366       0.419825       0.415272
            390        931.400        577.626       0.382781       0.415272
            391        888.800        500.886       0.360431       0.343691
            392        874.800        398.886       0.313174       0.343691
            393        993.200        279.646       0.219701       0.259734
            394        954.800        213.486       0.182734       0.259734
            395        933.600        304.006       0.245640       0.259734
            396        986.600        443.506       0.310121       0.343691
            397       1032.000        599.566       0.367479       0.343691
            398        993.600        672.806       0.403747       0.415272
            399       1070.200        686.746       0.390875       0.415272
            400       1086.600        653.306       0.375483       0.343691
            401        988.800        591.086       0.374132       0.343691
            402        902.800        521.086       0.365960       0.343691
            403        864.600        450.106       0.342362       0.343691
            404        743.600        411.206       0.356082       0.343691
            405        679.200        292.646       0.301124       0.259734
            406        838.000        248.566       0.228763       0.259734
            407        903.800        305.986       0.252926       0.259734
            408        946.200        333.946       0.260865       0.259734
            409       1078.000        383.166       0.262233       0.259734
            410       1134.400        516.726       0.312954       0.343691
            411       1101.400        608.226       0.355765       0.343691
            412       1051.400        546.026       0.341816       0.343691
            413        957.000        493.666       0.340303       0.343691
            414        985.400        385.426       0.281163       0.259734
            415       1095.000        313.666       0.222669       0.259734
            416       1040.200        323.746       0.237360       0.259734
            417        967.400        509.226       0.344858       0.343691
            418        940.400        650.926       0.409046       0.415272
            419        840.400        738.726       0.467807       0.483288
            420        758.600        795.106       0.511748       0.483288
            421        846.000        851.966       0.501757       0.483288
            422        955.800        763.386       0.444039       0.415272
            423       1058.000        738.566       0.411099       0.415272
            424       1037.600        837.006       0.446497       0.483288
            425        945.200        890.846       0.485198       0.483288
            426        858.000        862.766       0.501385       0.483288
            427        899.600        868.806       0.491293       0.483288
            428        893.800        811.986       0.476019       0.483288
            429       1017.400        783.026       0.434911       0.415272
            430       1116.800        654.486       0.369498       0.343691
            431       1081.800        556.186       0.339555       0.343691
            432        994.800        497.886       0.333550       0.343691
            433        958.400        586.726       0.379727       0.343691
            434        914.800        505.286       0.355814       0.343691
            435        983.400        534.026       0.351929       0.343691
            436       1066.600        540.306       0.336240       0.343691
            437       1212.200        477.946       0.282784       0.259734
            438       1240.800        493.886       0.284712       0.259734
            439       1243.800        586.386       0.320397       0.343691
            440       1309.600        634.206       0.326270       0.343691
            441       1233.400        762.026       0.381886       0.343691
            442       1115.600        958.406       0.462104       0.415272
            443       1183.200        981.646       0.453448       0.415272
            444       1245.600        965.206       0.436586       0.415272
            445       1199.800        915.386       0.432769       0.415272
            446       1396.600        795.506       0.362896       0.343691
            447       1435.600        596.606       0.293576       0.259734
            448       1395.000        510.866       0.268049       0.259734
            449       1424.200        510.946       0.264035       0.259734
            450       1390.000        618.966       0.308102       0.343691
            451       1304.600        692.706       0.346820       0.343691
            452       1289.200        786.646       0.378952       0.343691
            453       1303.600        690.206       0.346175       0.343691
            454       1289.000        660.866       0.338929       0.343691
            455       1238.200        597.346       0.325432       0.343691
            456       1114.400        485.926       0.303642       0.343691
            457       1112.400        412.726       0.270618       0.343691
            458       1061.600        660.406       0.383510       0.415272
            459       1009.000        785.866       0.437841       0.415272
            460       1015.400        857.226       0.457767       0.483288
            461       1077.000       1024.266       0.487452       0.483288
            462       1037.000       1106.266       0.516159       0.483288
            463       1072.600        896.706       0.455341       0.483288
            464       1151.000        691.666       0.375362       0.415272
            465       1152.200        569.346       0.330718       0.343691
            466       1199.400        463.226       0.278611       0.343691
            467       1201.600        502.806       0.295004       0.343691
            468       1077.400        526.026       0.328064       0.343691
            469       1016.800        527.086       0.341402       0.343691
            470       1095.600        507.806       0.316705       0.343691
            471       1096.200        461.346       0.296201       0.259734
            472       1114.600        344.706       0.236212       0.259734
            473       1238.200        340.946       0.215905       0.259734
            474       1271.000        397.266       0.238131       0.259734
            475       1416.600        427.706       0.231906       0.259734
            476       1381.200        516.246       0.272074       0.259734
            477       1380.000        550.766       0.285258       0.259734
            478       1468.600        521.906       0.262198       0.259734
            479       1532.800        514.886       0.251448       0.259734
            480       1333.800        537.186       0.287114       0.259734
            481       1358.600        544.506       0.286114       0.259734
            482       1319.600        529.006       0.286165       0.259734
            483       1143.000        631.066       0.355717       0.343691
            484        943.600        726.006       0.434837       0.415272
            485        945.600        884.806       0.483393       0.483288
            486        977.000        830.866       0.459584       0.483288
            487       1089.200        804.846       0.424935       0.415272
            488       1028.600        796.506       0.436416       0.415272
            489       1063.400        716.426       0.402526       0.415272
            490       1052.200        579.746       0.355248       0.343691
            491       1061.200        635.646       0.374604       0.343691
            492       1002.200        710.546       0.414858       0.415272
            493       1067.600        722.806       0.403711       0.415272
            494        985.400        750.226       0.432251       0.415272
            495        866.800        723.286       0.454872       0.483288
            496        760.400        683.126       0.473234       0.483288
            497        778.600        693.906       0.471242       0.483288
            498        825.200        647.846       0.439800       0.415272
            499        936.600        657.106       0.412313       0.415272
            500       1098.400        632.926       0.365573       0.343691
            501       1145.000        591.266       0.340539       0.343691
            502       1109.400        503.026       0.311968       0.343691
            503       1076.600        508.906       0.320974       0.343691
            504       1021.200        501.846       0.329501       0.343691
            505       1008.200        443.946       0.305717       0.343691
            506        982.000        445.566       0.312116       0.343691
            507        981.200        511.246       0.342556       0.343691
            508       1056.200        519.746       0.329799       0.343691
            509       1153.200        533.646       0.316357       0.343691
            510       1126.200        682.346       0.377290       0.343691
            511       1097.800        775.586       0.414002       0.415272
            512       1137.000        701.066       0.381415       0.343691
            513       1161.600        553.806       0.322842       0.343691
            514       1223.600        445.206       0.266781       0.259734
            515       1186.600        316.106       0.210358       0.259734
            516       1211.400        234.226       0.162024       0.259734
            517       1253.600        256.806       0.170024       0.259734
            518       1326.600        418.106       0.239643       0.259734
            519       1328.600        520.506       0.281491       0.259734
            520       1451.800        545.986       0.273295       0.259734
            521       1543.400        664.826       0.301068       0.259734
            522       1436.000        776.766       0.351038       0.343691
            523       1285.000        756.266       0.370489       0.343691
            524       1177.400        784.626       0.399906       0.415272
            525       1043.800        874.786       0.455953       0.415272
            526       1075.800        760.386       0.414112       0.415272
            527       1111.600        658.006       0.371838       0.343691
            528       1182.000        688.166       0.367971       0.343691
            529       1236.600        677.106       0.353819       0.343691
            530       1292.600        703.106       0.352309       0.343691
            531       1202.200        819.146       0.405248       0.415272
            532       1142.600        900.106       0.440644       0.415272
            533       1084.400        813.726       0.428700       0.415272
            534       1152.400        680.326       0.371210       0.343691
            535       1197.800        551.186       0.315146       0.343691
            536       1228.000        538.366       0.304787       0.343691
            537       1331.400        576.826       0.302284       0.343691
            538       1284.600        624.706       0.327190       0.343691
            539       1108.000        757.366       0.406015       0.415272
            540       1041.600        926.006       0.470626       0.483288
            541        990.800        903.486       0.476953       0.483288
            542        945.600        820.606       0.464615       0.483288
            543       1001.200        899.246       0.473176       0.483288
            544       1099.200        935.846       0.459865       0.483288
            545       1145.000        938.466       0.450435       0.483288
            546       1172.200       1007.946       0.462330       0.483288
            547       1241.800        971.786       0.439010       0.415272
            548       1232.200        897.746       0.421488       0.415272
            549       1166.800        872.886       0.427951       0.415272
            550       1179.200        785.846       0.399912       0.415272
            551       1188.000        716.366       0.376170       0.415272
            552       1106.800        791.086       0.416825       0.415272
            553       1061.600        854.206       0.445873       0.483288
            554       1019.800        918.986       0.474001       0.483288
            555        964.400       1028.726       0.516137       0.483288
            556        945.400       1010.026       0.516525       0.483288
            557        964.400        930.726       0.491116       0.483288
            558       1010.000        916.566       0.475751       0.483288
            559       1167.200        835.046       0.417055       0.415272
            560       1288.000        706.766       0.354310       0.343691
            561       1452.800        735.886       0.336223       0.343691
            562       1454.200        824.546       0.361842       0.343691
            563       1418.200        800.946       0.360925       0.343691
            564       1423.600        781.606       0.354437       0.343691
            565       1366.000        809.966       0.372233       0.343691
            566       1236.400        775.726       0.385526       0.343691
            567       1253.800        709.386       0.361344       0.343691
            568       1255.200        754.246       0.375350       0.343691
            569       1145.600        812.206       0.414855       0.415272
            570       1175.200        882.646       0.428917       0.415272
            571       1176.000        854.366       0.420794       0.415272
            572       1167.800        802.986       0.407445       0.415272
            573       1143.800        736.586       0.391721       0.415272
            574       1167.400        673.026       0.365690       0.343691
            575       1012.600        586.106       0.366613       0.343691
            576        900.000        555.366       0.381599       0.343691
            577        952.400        529.726       0.357410       0.343691
            578       1113.400        457.826       0.291381       0.259734
            579       1081.400        479.026       0.306984       0.259734
            580       1095.800        429.986       0.281813       0.259734
            581       1216.200        369.346       0.232946       0.259734
            582       1162.400        419.326       0.265107       0.259734
            583       1098.800        456.086       0.293324       0.259734
            584       1136.200        455.346       0.286103       0.259734
            585       1180.800        649.086       0.354714       0.343691
            586       1062.600        826.506       0.437512       0.415272
            587       1094.800        817.086       0.427372       0.415272
            588       1059.800        871.986       0.451388       0.415272
            589       1076.800        934.886       0.464728       0.415272
            590       1078.400        777.726       0.419005       0.415272
            591       1173.200        722.246       0.381043       0.415272
            592       1089.800        787.986       0.419636       0.415272
            593       1038.400        836.526       0.446165       0.483288
            594        980.200        824.146       0.456756       0.483288
            595        986.200        967.546       0.495226       0.483288
            596        917.000        979.866       0.516571       0.483288
            597        988.400       1013.526       0.506275       0.483288
            598       1086.600        825.506       0.431726       0.415272
            599       1159.600        646.806       0.358062       0.343691
            600       1300.600        655.106       0.334972       0.343691
            601       1401.600        695.406       0.331618       0.343691
            602       1404.400        755.326       0.349732       0.343691
            603       1328.400        936.126       0.413387       0.415272
            604       1267.400       1036.226       0.449824       0.483288
            605       1092.600        940.306       0.462543       0.483288
            606       1019.200        908.046       0.471162       0.483288
            607       1179.000        849.066       0.418658       0.415272
            608       1286.000        779.166       0.377290       0.343691
            609       1298.200        774.746       0.373741       0.343691
            610       1419.000        693.666       0.328337       0.343691
            611       1572.600        618.906       0.282411       0.259734
            612       1464.200        532.146       0.266560       0.259734
            613       1383.400        526.026       0.275489       0.259734
            614       1406.400        625.926       0.307985       0.343691
            615       1233.400        789.426       0.390259       0.415272
            616       1212.200        988.346       0.449137       0.483288
            617       1243.600       1129.406       0.475939       0.483288
            618       1315.800       1240.586       0.485289       0.483288
            619       1308.200       1192.146       0.476792       0.483288
            620       1302.400       1149.126       0.468739       0.483288
            621       1227.600       1139.006       0.481282       0.483288
            622       1150.200       1065.946       0.480991       0.483288
            623       1090.000        941.166       0.463362       0.483288
            624       1144.600        920.906       0.445850       0.483288
            625       1257.600        817.006       0.393813       0.415272
            626       1278.600        602.506       0.320293       0.343691
            627       1329.400        529.026       0.284663       0.343691
            628       1432.600        673.306       0.319723       0.343691
            629       1396.600        677.106       0.326520       0.343691
            630       1325.000        622.266       0.319559       0.343691
            631       1247.800        651.386       0.342982       0.343691
            632       1225.200        704.246       0.364999       0.343691
            633       1081.000        577.666       0.348271       0.343691
            634       1023.600        468.606       0.314036       0.343691
            635       1016.200        500.146       0.329836       0.343691
            636        981.400        540.626       0.355202       0.343691
            637        896.400        487.526       0.352277       0.343691
            638        936.800        443.886       0.321497       0.343691
            639        904.400        600.326       0.398960       0.415272
            640        916.600        707.706       0.435697       0.415272
            641        962.200        627.546       0.394746       0.415272
            642       1006.600        673.706       0.400942       0.415272
            643       1059.600        704.606       0.399390       0.415272
            644       1194.400        611.526       0.338622       0.343691
            645       1283.600        505.006       0.282346       0.343691
            646       1257.800        615.586       0.328595       0.343691
            647       1186.400        683.326       0.365468       0.343691
            648       1200.000        840.566       0.411928       0.415272
            649       1211.600        998.206       0.451717       0.483288
            650       1276.000       1141.566       0.472196       0.483288
            651       1252.800       1147.686       0.478106       0.483288
            652       1206.000       1167.366       0.491861       0.483288
            653       1226.200       1108.546       0.474804       0.483288
            654       1310.800        951.086       0.420484       0.415272
            655       1300.000        844.166       0.393704       0.415272
            656       1443.000        818.066       0.361805       0.343691
            657       1628.600        711.306       0.303989       0.343691
            658       1465.600        623.606       0.298489       0.343691
            659       1132.200        710.146       0.385457       0.415272
            660        985.000        726.466       0.424470       0.415272
            661        829.000        724.466       0.466355       0.483288
            662        671.800        732.786       0.521710       0.483288
            663        812.400        633.126       0.437990       0.415272
            664       1123.200        513.646       0.313802       0.343691
            665       1366.800        428.286       0.238588       0.259734
            666       1498.800        291.086       0.162628       0.259734
            667       1552.200        186.946       0.107493       0.259734
            668       1451.600        253.206       0.148525       0.259734
            669       1271.200        313.246       0.197701       0.259734
            670       1036.400        372.526       0.264404       0.259734
            671        898.400        461.926       0.339570       0.343691
            672        938.800        503.486       0.349089       0.343691
            673        981.400        525.626       0.348784       0.343691
            674        978.600        496.506       0.336590       0.343691
            675       1005.400        482.826       0.324431       0.343691
            676       1048.000        588.966       0.359791       0.343691
            677       1076.600        610.906       0.362017       0.343691
            678       1066.200        528.546       0.331430       0.343691
            679       1130.000        474.966       0.295935       0.259734
            680       1214.600        489.906       0.287418       0.259734
            681       1299.600        444.406       0.254819       0.259734
            682       1231.600        504.806       0.290719       0.259734
            683       1244.800        582.486       0.318771       0.343691
            684       1441.600        670.006       0.317297       0.343691
            685       1373.000        732.266       0.347826       0.343691
            686       1310.000        735.566       0.359590       0.343691
            687       1347.400        621.626       0.315702       0.343691
            688       1404.600        545.506       0.279731       0.259734
            689       1247.600        493.606       0.283485       0.259734
            690       1253.000        505.266       0.287366       0.259734
            691       1254.400        493.526       0.282349       0.259734
            692       1231.200        552.246       0.309651       0.343691
            693       1124.200        629.946       0.359118       0.343691
            694       1141.400        585.026       0.338865       0.343691
            695       1149.200        400.646       0.258507       0.259734
            696       1094.000        352.166       0.243517       0.259734
            697       1093.600        351.806       0.243396       0.259734
            698       1234.600        317.506       0.204565       0.259734
            699       1225.200        425.846       0.257925       0.259734
            700       1113.800        481.786       0.301949       0.259734
            701       1082.800        449.086       0.293159       0.259734
            702       1115.200        534.646       0.324058       0.343691
            703       1039.600        642.606       0.382002       0.343691
            704       1055.800        667.786       0.387440       0.343691
            705       1147.800        700.986       0.379160       0.343691
            706       1229.600        739.606       0.375586       0.343691
            707       1292.200        667.146       0.340494       0.343691
            708       1367.400        528.826       0.278883       0.259734
            709       1386.600        503.706       0.266468       0.259734
            710       1439.800        561.186       0.280455       0.259734
            711       1408.800        573.486       0.289305       0.259734
            712       1285.400        643.226       0.333515       0.343691
            713       1151.800        798.986       0.409571       0.415272
            714       1125.400        803.026       0.416415       0.415272
            715       1198.800        835.886       0.410818       0.415272
            716       1163.600        882.206       0.431227       0.415272
            717       1149.000        851.666       0.425691       0.415272
            718       1276.400        749.126       0.369843       0.343691
            719       1294.400        721.926       0.358040       0.343691
            720       1374.200        745.546       0.351715       0.343691
            721       1539.600        758.006       0.329911       0.343691
            722       1533.600        708.406       0.315970       0.343691
            723       1364.400        722.926       0.346341       0.343691
            724       1255.200        716.646       0.363439       0.343691
            725       1034.000        581.366       0.359897       0.343691
            726        972.400        444.326       0.313629       0.343691
            727       1023.600        454.406       0.307445       0.343691
            728       1068.000        555.366       0.342108       0.343691
            729       1127.000        629.266       0.358298       0.343691
            730       1134.200        601.146       0.346413       0.343691
            731       1091.400        651.826       0.373919       0.343691
            732       1026.600        737.306       0.417996       0.415272
            733       1063.400        634.426       0.373670       0.343691
            734       1083.200        531.046       0.328975       0.343691
            735       1091.200        682.446       0.384770       0.343691
            736       1231.800        689.986       0.359034       0.343691
            737       1471.200        547.846       0.271339       0.259734
            738       1411.600        551.006       0.280752       0.259734
            739       1275.800        594.586       0.317895       0.259734
            740       1315.800        525.786       0.285507       0.259734
            741       1201.200        580.246       0.325716       0.343691
            742        944.000        653.166       0.408953       0.415272
            743        974.000        638.566       0.395994       0.415272
            744       1146.600        649.906       0.361761       0.415272
            745       1187.000        781.466       0.396992       0.415272
            746       1175.600        810.006       0.407939       0.415272
            747       1145.000        868.466       0.431329       0.415272
            748       1106.800        961.286       0.464819       0.483288
            749        960.200        890.946       0.481294       0.483288
            750        874.000        697.966       0.444008       0.415272
            751        980.800        577.286       0.370510       0.343691
            752       1161.800        504.586       0.302803       0.259734
            753       1351.000        416.066       0.235456       0.259734
            754       1523.800        390.586       0.204027       0.259734
            755       1648.600        359.506       0.179027       0.259734
            756       1589.400        361.626       0.185352       0.259734
            757       1542.000        419.566       0.213893       0.259734
            758       1512.400        421.126       0.217802       0.259734
            759       1448.000        432.366       0.229937       0.259734
            760       1343.000        655.666       0.328052       0.343691
            761       1415.200        801.046       0.361443       0.343691
            762       1434.600        797.706       0.357346       0.343691
            763       1306.600        841.706       0.391800       0.415272
            764       1251.400        908.826       0.420709       0.415272
            765       1274.200        652.146       0.338540       0.343691
            766       1193.400        449.226       0.273480       0.259734
            767       1115.000        424.066       0.275535       0.259734
            768       1133.600        279.006       0.197511       0.259734
            769       1245.200        161.846       0.115025       0.259734
            770       1352.800        286.686       0.174863       0.259734
            771       1316.200        327.546       0.199268       0.259734
            772       1335.800        272.186       0.169271       0.259734
            773       1349.800        521.586       0.278716       0.259734
            774       1228.200        659.546       0.349383       0.343691
            775       1115.600        654.806       0.369862       0.343691
            776       1117.800        704.386       0.386561       0.343691
            777       1126.000        728.366       0.392784       0.343691
            778       1110.200        568.746       0.338752       0.343691
            779       1121.800        562.786       0.334080       0.343691
            780       1040.400        612.126       0.370418       0.343691
            781        990.400        685.326       0.408973       0.415272
            782        920.800        684.686       0.426466       0.415272
            783        796.400        712.926       0.472347       0.483288
            784        742.000        763.366       0.507097       0.483288
            785        822.400        770.526       0.483717       0.483288
            786        953.600        747.806       0.439522       0.415272
            787       1148.800        848.486       0.424819       0.415272
            788       1386.800        945.286       0.405339       0.415272
            789       1370.000       1067.766       0.438010       0.415272
            790       1275.600       1138.006       0.471496       0.483288
            791       1222.800       1218.286       0.499075       0.483288
            792       1182.600       1240.306       0.511908       0.483288
            793       1092.000       1128.966       0.508322       0.483288
            794       1124.400        912.926       0.448100       0.415272
            795       1204.000        735.566       0.379243       0.343691
            796       1225.600        670.206       0.353520       0.343691
            797       1140.400        621.126       0.352607       0.343691
            798       1124.400        634.726       0.360819       0.343691
            799       1238.400        748.126       0.376600       0.343691
            800       1191.200        891.646       0.428090       0.415272
            801       1223.600        914.006       0.427584       0.415272
            802       1295.400        898.426       0.409525       0.415272
            803       1430.800        830.286       0.367207       0.343691
            804       1487.200        670.046       0.310602       0.343691
            805       1524.400        515.726       0.252791       0.259734
            806       1430.400        427.926       0.230275       0.259734
            807       1370.800        397.286       0.224698       0.259734
            808       1244.800        524.086       0.296280       0.259734
            809       1033.600        631.406       0.379221       0.343691
            810       1013.400        650.026       0.390775       0.343691
            811       1127.000        631.466       0.359100       0.343691
            812       1118.200        719.146       0.391405       0.415272
            813       1093.000        769.666       0.413207       0.415272
            814       1280.000        715.766       0.358642       0.343691
            815       1376.600        723.506       0.344509       0.343691
            816       1348.600        797.506       0.371606       0.343691
            817       1408.800        789.286       0.359079       0.343691
            818       1408.800        737.486       0.343610       0.343691
            819       1336.000        791.566       0.372052       0.343691
            820       1319.800        873.786       0.398337       0.415272
            821       1341.600        907.606       0.403523       0.415272
            822       1251.400        926.426       0.425390       0.415272
            823       1255.200        870.446       0.409497       0.415272
            824       1296.800        772.886       0.373431       0.343691
            825       1260.000        777.966       0.381736       0.343691
            826       1244.600        688.906       0.356299       0.343691
            827       1353.200        519.846       0.277540       0.259734
            828       1366.200        507.746       0.270950       0.259734
            829       1415.600        533.606       0.273756       0.259734
            830       1526.800        469.886       0.235333       0.259734
            831       1395.600        538.206       0.278314       0.259734
            832       1300.800        659.086       0.336288       0.343691
            833       1244.400        759.126       0.378895       0.343691
            834       1068.800        753.686       0.413548       0.415272
            835        914.400        742.726       0.448201       0.415272
            836        939.000        689.066       0.423242       0.415272
            837        936.600        583.906       0.384021       0.415272
            838       1051.000        474.066       0.310849       0.343691
            839       1221.000        408.866       0.250859       0.259734
            840       1405.600        462.206       0.247459       0.259734
            841       1586.000        540.966       0.254337       0.259734
            842       1677.800        568.586       0.253111       0.259734
            843       1513.200        564.046       0.271535       0.259734
            844       1392.800        741.286       0.347355       0.343691
            845       1209.400        768.626       0.388582       0.415272
            846        985.200        787.646       0.444283       0.415272
            847        963.800        730.586       0.431180       0.415272
            848        984.600        707.106       0.417984       0.415272
            849        941.800        627.986       0.400046       0.415272
            850        996.000        607.966       0.379039       0.343691
            851       1099.000        484.866       0.306128       0.343691
            852       1023.400        541.226       0.345914       0.343691
            853       1141.400        523.026       0.314238       0.343691
            854       1337.000        450.466       0.252014       0.259734
            855       1312.600        433.706       0.248356       0.259734
            856       1260.600        455.106       0.265259       0.259734
            857       1317.400        458.426       0.258148       0.259734
            858       1289.800        587.186       0.312834       0.343691
            859       1148.600        700.506       0.378835       0.343691
            860       1231.800        705.186       0.364064       0.343691
            861       1230.400        808.926       0.396663       0.343691
            862       1206.000        784.966       0.394264       0.343691
            863       1281.400        639.426       0.332891       0.343691
            864       1286.000        635.166       0.330615       0.343691
            865       1255.200        594.646       0.321457       0.343691
            866       1386.400        445.126       0.243036       0.259734
            867       1405.600        504.606       0.264163       0.259734
            868       1401.000        687.666       0.329237       0.343691
            869       1394.400        715.926       0.339249       0.343691
            870       1284.400        660.526       0.339615       0.343691
            871       1167.800        673.786       0.365873       0.343691
            872       1265.400        596.426       0.320345       0.343691
            873       1379.200        452.246       0.246934       0.259734
            874       1408.200        360.346       0.203753       0.259734
            875       1440.400        468.726       0.245519       0.259734
            876       1309.800        631.986       0.325466       0.343691
            877       1060.600        772.906       0.421545       0.415272
            878        910.400        912.126       0.500473       0.483288
            879        950.000       1042.366       0.523180       0.483288
            880       1071.800        989.786       0.480109       0.483288
            881       1263.600        847.206       0.401366       0.415272
            882       1386.200        710.546       0.338880       0.343691
            883       1363.000        522.466       0.277102       0.259734
            884       1255.600        358.806       0.222253       0.259734
            885       1057.800        373.186       0.260789       0.259734
            886        931.000        487.866       0.343842       0.343691
            887        954.800        577.286       0.376797       0.343691
            888        914.000        664.566       0.420993       0.415272
            889        894.400        795.326       0.470683       0.483288
            890       1006.000        853.766       0.459072       0.483288
            891       1109.200        834.846       0.429437       0.415272
            892       1088.400        858.326       0.440907       0.415272
            893       1106.000        910.966       0.451652       0.415272
            894       1077.000        839.066       0.437911       0.415272
            895        967.600        703.606       0.421017       0.415272
            896        907.800        567.986       0.384870       0.415272
            897        934.800        479.286       0.338937       0.343691
            898        979.200        495.446       0.335976       0.343691
            899       1115.600        549.806       0.330133       0.343691
            900       1240.200        721.946       0.367937       0.343691
            901       1269.000        832.066       0.396021       0.415272
            902       1201.400        884.426       0.424017       0.415272
            903       1294.200        810.946       0.385221       0.415272
            904       1352.200        710.346       0.344402       0.343691
            905       1382.800        532.086       0.277868       0.259734
            906       1393.800        531.786       0.276168       0.259734
            907       1484.800        494.086       0.249679       0.259734
            908       1401.800        487.186       0.257909       0.259734
            909       1212.800        466.286       0.277702       0.259734
            910       1086.600        553.506       0.337482       0.343691
            911       1067.800        580.986       0.352372       0.343691
            912       1089.800        634.186       0.367860       0.343691
            913        980.600        646.306       0.397261       0.415272
            914       1097.600        644.606       0.369994       0.415272
            915       1170.800        770.886       0.397019       0.415272
            916       1154.800        751.486       0.394215       0.415272
            917       1119.200        859.046       0.434246       0.415272
            918       1234.600        847.906       0.407157       0.415272
            919       1174.400        884.926       0.429716       0.415272
            920       1091.200        832.446       0.432744       0.415272
            921       1105.600       1025.206       0.481135       0.483288
            922       1108.600        963.506       0.464989       0.483288
            923       1015.600       1001.606       0.496531       0.483288
            924        964.600       1147.306       0.543256       0.483288
            925       1096.600       1174.106       0.517066       0.483288
            926       1176.400       1006.526       0.461090       0.483288
            927       1117.400        994.426       0.470884       0.483288
            928       1072.000       1043.566       0.493280       0.483288
            929       1039.800       1024.986       0.496413       0.483288
            930        994.400        954.726       0.489823       0.483288
            931        911.800        868.986       0.487979       0.483288
            932        906.200        754.746       0.454407       0.483288
            933       1052.000        727.166       0.408712       0.415272
            934       1085.200        697.246       0.391174       0.415272
            935       1008.400        705.726       0.411712       0.415272
            936       1010.600        814.706       0.446339       0.483288
            937        951.800        885.786       0.482038       0.483288
            938        773.600        768.206       0.498251       0.483288
            939        671.400        670.426       0.499637       0.483288
            940        633.400        636.226       0.501113       0.483288
            941        716.400        525.926       0.423340       0.415272
            942        783.800        578.186       0.424517       0.415272
            943        897.800        746.386       0.453955       0.415272
            944       1091.600        787.006       0.418931       0.415272
            945       1220.200        782.746       0.390797       0.415272
            946       1144.800        725.086       0.387770       0.415272
            947       1198.400        591.926       0.330625       0.343691
            948       1297.000        514.266       0.283926       0.259734
            949       1345.400        483.426       0.264337       0.259734
            950       1332.600        493.906       0.270410       0.259734
            951       1377.200        596.046       0.302064       0.259734
            952       1436.000        658.366       0.314351       0.343691
            953       1379.800        678.386       0.329604       0.343691
            954       1240.600        818.506       0.397505       0.415272
            955       1225.200        809.846       0.397950       0.415272
            956       1196.000        801.766       0.401331       0.415272
            957       1101.800        864.986       0.439797       0.415272
            958       1128.600        867.506       0.434599       0.415272
            959       1216.000        717.166       0.370980       0.343691
            960       1170.000        647.766       0.356353       0.343691
            961       1136.000        647.966       0.363217       0.343691
            962       1096.200        588.546       0.349338       0.343691
            963       1042.000        568.566       0.353022       0.343691
            964       1042.200        607.946       0.368419       0.343691
            965       1074.200        662.146       0.381344       0.343691
            966       1166.000        630.566       0.350984       0.343691
            967       1277.000        586.066       0.314571       0.343691
            968       1261.400        545.826       0.302024       0.343691
            969       1208.800        562.886       0.317712       0.343691
            970       1118.200        583.146       0.342756       0.343691
            971        968.800        627.686       0.393167       0.415272
            972        906.600        701.706       0.436301       0.415272
            973        849.400        706.026       0.453912       0.415272
            974        848.200        641.746       0.430718       0.415272
            975       1002.600        620.706       0.382371       0.343691
            976       1113.200        464.446       0.294392       0.259734
            977       1186.200        305.546       0.204824       0.259734
            978       1241.800        348.986       0.219380       0.259734
            979       1148.600        453.306       0.282979       0.259734
            980       1097.800        534.386       0.327405       0.343691
            981       1039.400        615.426       0.371898       0.343691
            982        992.000        729.766       0.423847       0.415272
            983       1001.600        651.606       0.394147       0.415272
            984       1075.800        619.986       0.365604       0.343691
            985       1041.400        482.626       0.316678       0.343691
            986       1031.000        472.866       0.314434       0.343691
            987        983.400        467.026       0.321992       0.343691
            988        975.000        496.466       0.337395       0.343691
            989        965.200        417.046       0.301716       0.343691
            990       1018.000        422.366       0.293235       0.343691
            991        956.200        495.946       0.341526       0.343691
            992        923.000        508.866       0.355387       0.343691
            993        866.000        623.366       0.418544       0.415272
            994        859.000        803.866       0.483422       0.483288
            995        864.200        971.146       0.529135       0.483288
            996       1108.200       1022.346       0.479852       0.483288
            997       1195.200        982.446       0.451150       0.483288
            998       1218.400        925.726       0.431750       0.415272
            999       1212.800        917.686       0.430740       0.415272
           1000       1123.400        893.626       0.443041       0.415272
