# Supplementary material for: The role of auxiliary domains in modulating CHD4 activity suggests mechanistic commonality between enzyme families
Source: Nat Commun. 2022 Dec 6;13:7524. doi: 10.1038/s41467-022-35002-0 (PMC9726900; doi:10.1038/s41467-022-35002-0)
Supplement: Supplementary file 6 — source data [file 41467_2022_35002_MOESM6_ESM.zip › smFRET_Source_data/figure_7A/A/CHD4(1-1230) 10uM ATP 200ms/2_PATH (3).dat]

              1        573.973       1769.308       0.755056       0.771195
              2        710.878       1679.350       0.702590       0.771195
              3        692.868       1694.854       0.709820       0.771195
              4        580.386       1643.530       0.739025       0.771195
              5        815.078       1648.379       0.669132       0.771195
              6        588.209       1777.088       0.751317       0.771195
              7        472.082       1242.675       0.724695       0.771195
              8        557.356       1647.105       0.747169       0.771195
              9        488.932       1665.624       0.773071       0.771195
             10        692.017       1695.205       0.710116       0.771195
             11        498.205       1672.373       0.770473       0.771195
             12        434.302       1753.079       0.801451       0.771195
             13        557.616       1774.347       0.760881       0.771195
             14        533.506       1708.533       0.762044       0.771195
             15        479.372       1945.189       0.802285       0.771195
             16        618.143       2006.883       0.764519       0.771195
             17        340.777       1733.424       0.835707       0.771195
             18        458.537       1798.324       0.796825       0.771195
             19        292.484       1699.362       0.853159       0.771195
             20        463.477       1776.712       0.793108       0.771195
             21        577.112       1990.100       0.775199       0.771195
             22        642.728       2490.510       0.794868       0.771195
             23        650.760       2511.685       0.794222       0.771195
             24        482.915       1851.908       0.793168       0.771195
             25        456.758       1995.824       0.813765       0.771195
             26        399.737       2014.082       0.834397       0.771195
             27        350.645       1666.178       0.826140       0.771195
             28        545.234       2061.470       0.790834       0.771195
             29        448.352       1913.849       0.810197       0.771195
             30        495.520       1950.448       0.797414       0.771195
             31        479.240       1260.425       0.724522       0.771195
             32        793.258       1145.772       0.590899       0.500779
             33        769.458       1132.205       0.595376       0.500779
             34        984.786       1069.774       0.520683       0.500779
             35       1241.052       1127.093       0.475939       0.500779
             36        879.408       1195.753       0.576222       0.500779
             37       1532.790       1129.948       0.424356       0.414940
             38       1291.544       1174.891       0.476352       0.414940
             39       1335.987       1147.899       0.462138       0.414940
             40       1337.181        994.825       0.426596       0.414940
             41       1379.252        984.946       0.416609       0.414940
             42       1371.856        954.249       0.410235       0.414940
             43       1466.081        988.674       0.402759       0.414940
             44       1446.824        984.004       0.404802       0.414940
             45       1589.173       1136.049       0.416865       0.414940
             46       1251.072       1048.255       0.455897       0.414940
             47       1284.627        838.929       0.395059       0.414940
             48       1599.222        723.109       0.311372       0.414940
             49       1445.644       1071.004       0.425568       0.414940
             50       1826.047       1115.134       0.379145       0.414940
             51       1734.077        881.344       0.336980       0.414940
             52       1484.796       1039.918       0.411895       0.414940
             53       1417.506       1000.499       0.413770       0.414940
             54       1578.469        997.992       0.387350       0.414940
             55       1397.440       1122.228       0.445387       0.414940
             56       1483.935       1074.037       0.419878       0.414940
             57       1514.518       1129.859       0.427268       0.414940
             58       1359.881        987.049       0.420570       0.414940
             59       1545.131       1157.491       0.428284       0.414940
             60       1457.253        986.270       0.403626       0.414940
             61       1191.757       1266.817       0.515265       0.414940
             62       1471.693       1132.308       0.434834       0.414940
             63       1444.614       1309.566       0.475483       0.414940
             64       1328.256       1355.919       0.505153       0.414940
             65       1602.969       1197.737       0.427655       0.414940
             66       1780.256       1224.198       0.407461       0.414940
             67       1821.805       1095.674       0.375555       0.414940
             68       1719.359       1008.042       0.369598       0.414940
             69       1673.056       1088.517       0.394166       0.414940
             70       1630.759       1071.799       0.396587       0.414940
             71       1085.515       1232.408       0.531686       0.500779
             72       1050.900       1264.424       0.546111       0.500779
             73       1192.992       1315.949       0.524504       0.500779
             74       1078.475       1296.358       0.545873       0.500779
             75       1274.644       1194.226       0.483714       0.500779
             76       1115.672       1265.586       0.531478       0.500779
             77       1064.870       1207.719       0.531429       0.500779
             78        993.426        994.343       0.500231       0.500779
             79       1294.225        881.124       0.405050       0.414940
             80       1155.503        853.892       0.424950       0.414940
             81       1256.273        911.487       0.420474       0.414940
             82       1181.772        974.181       0.451856       0.414940
             83       1514.883        910.761       0.375472       0.414940
             84       1400.541        971.019       0.409443       0.414940
             85       1512.248        939.839       0.383281       0.414940
             86       1573.256        788.833       0.333956       0.414940
             87       1647.197       1115.954       0.403870       0.414940
             88       1406.437       1022.626       0.420996       0.414940
             89       1349.132        970.493       0.418384       0.414940
             90       1833.036        510.141       0.217713       0.166206
             91       1306.184        898.665       0.407586       0.414940
             92       1496.058       1028.003       0.407281       0.414940
             93       1456.881        923.312       0.387915       0.414940
             94       1343.347        801.679       0.373739       0.414940
             95       1236.756        845.324       0.406000       0.414940
             96        965.757       1067.924       0.525119       0.500779
             97       1367.200       1125.155       0.451443       0.500779
             98       1329.103        984.392       0.425500       0.500779
             99       1211.117       1557.272       0.562519       0.500779
            100       1186.256       1765.874       0.598169       0.500779
            101       1404.109       1586.409       0.530480       0.500779
            102       1236.258       1698.374       0.578735       0.500779
            103       1195.573        954.907       0.444044       0.414940
            104       1771.413        898.826       0.336609       0.414940
            105       1703.664        970.675       0.362959       0.414940
            106       1702.635        960.749       0.360725       0.414940
            107       1614.563       1068.224       0.398177       0.414940
            108       1652.006       1013.799       0.380298       0.414940
            109       1713.724       1031.074       0.375647       0.414940
            110       1617.714        918.843       0.362240       0.414940
            111       1703.859        890.803       0.343321       0.414940
            112       1574.669       1178.355       0.428022       0.414940
            113       1363.735       1131.862       0.453544       0.414940
            114       1619.254       1185.574       0.422690       0.414940
            115       1537.758       1153.722       0.428657       0.414940
            116       1332.529       1172.694       0.468100       0.500779
            117       1126.886       1183.879       0.512332       0.500779
            118        915.999       1262.280       0.579485       0.500779
            119       1175.569       1082.698       0.479438       0.500779
            120       1285.238       1163.193       0.475077       0.500779
            121       1035.652       1087.585       0.512230       0.500779
            122       1241.781        945.909       0.432378       0.414940
            123       1205.589       1006.503       0.455001       0.414940
            124       1305.253       1021.708       0.439074       0.414940
            125       1367.379       1137.727       0.454163       0.414940
            126       1114.819        816.380       0.422732       0.414940
            127       1220.229        875.224       0.417678       0.414940
            128       1156.752        968.370       0.455677       0.414940
            129       1026.760        975.958       0.487317       0.414940
            130       1101.118        920.999       0.455463       0.414940
            131       1466.609        848.055       0.366384       0.414940
            132       1561.029        785.487       0.334746       0.414940
            133       1332.600        688.574       0.340680       0.414940
            134       1082.042       1178.250       0.521282       0.500779
            135       1270.057       1173.783       0.480303       0.500779
            136       1313.524       1081.508       0.451563       0.500779
            137       1171.128       1168.874       0.499518       0.500779
            138       1102.750        991.000       0.473314       0.500779
            139       1169.547       1121.874       0.489598       0.500779
            140       1255.323       1149.059       0.477902       0.500779
            141       1389.816       1318.279       0.486792       0.500779
            142       1338.422       1215.083       0.475849       0.500779
            143       1619.658       1134.591       0.411942       0.414940
            144       1354.256        667.075       0.330017       0.414940
            145       1698.457       1091.866       0.391305       0.414940
            146       1780.756       1097.519       0.381311       0.414940
            147       1403.861       1128.224       0.445571       0.414940
            148       1661.756        969.672       0.368497       0.414940
            149       1563.661       1025.974       0.396185       0.414940
            150       1808.634       1014.294       0.359306       0.414940
            151       1660.681       1008.032       0.377722       0.414940
            152       1110.737       1168.034       0.512572       0.414940
            153       1632.647       1071.912       0.396335       0.414940
            154       1168.830       1051.170       0.473500       0.500779
            155       1236.556       1019.308       0.451848       0.500779
            156        931.651       1038.232       0.527053       0.500779
            157       1258.756       1602.624       0.560088       0.500779
            158       1392.573       1072.908       0.435172       0.414940
            159       1276.854        747.364       0.369211       0.414940
            160       1583.398        910.976       0.365212       0.414940
            161        989.257        641.574       0.393403       0.414940
            162       1538.976        753.379       0.328648       0.414940
            163       1498.509       1276.076       0.459916       0.414940
            164       1512.013       1215.627       0.445670       0.414940
            165       1643.256       1248.174       0.431681       0.414940
            166       1582.031        985.436       0.383816       0.414940
            167       1531.078       1123.964       0.423332       0.414940
            168       1505.129       1006.112       0.400643       0.414940
            169       1503.526       1176.951       0.439083       0.414940
            170       1375.056       1298.124       0.485610       0.414940
            171       1527.505       1223.662       0.444779       0.414940
            172       1472.453       1090.974       0.425592       0.414940
            173       1542.665       1161.067       0.429431       0.414940
            174       1418.303       1098.724       0.436517       0.414940
            175       1615.053       1091.169       0.403208       0.414940
            176       1240.612       1018.233       0.450776       0.414940
            177       1377.289       1282.274       0.482137       0.414940
            178       1456.748       1009.460       0.409317       0.414940
            179       1127.246        879.892       0.438381       0.414940
            180       1444.772       1175.389       0.448594       0.414940
            181       1194.357        860.910       0.418880       0.414940
            182       1456.373        765.124       0.344418       0.414940
            183       1296.300        734.849       0.361790       0.414940
            184       1466.355        727.774       0.331692       0.414940
            185       1454.243        770.837       0.346431       0.414940
            186       1406.526        710.649       0.335659       0.414940
            187       1471.701        762.290       0.341223       0.414940
            188       1547.570        891.187       0.365427       0.414940
            189       1198.351        786.174       0.396152       0.414940
            190       1475.758        768.404       0.342401       0.414940
            191       1419.187        984.072       0.409474       0.414940
            192       1403.298       1408.709       0.500962       0.500779
            193       1724.079       1502.371       0.465642       0.500779
            194       1342.281       1388.777       0.508512       0.500779
            195       1607.920       1568.974       0.493870       0.500779
            196       1447.826       1509.132       0.510366       0.500779
            197       1564.672       1629.716       0.510181       0.500779
            198       1226.142       1838.625       0.599923       0.500779
            199       1195.573       1736.599       0.592257       0.500779
            200       1231.222        808.566       0.396397       0.414940
            201       1194.630       1002.080       0.456173       0.414940
            202       1213.756        592.124       0.327887       0.414940
            203       1248.256        742.674       0.373029       0.414940
            204       1234.386        980.449       0.442674       0.414940
            205       1190.398        899.656       0.430446       0.414940
            206       1196.506       1031.474       0.462964       0.414940
            207       1188.874        993.274       0.455182       0.414940
            208       1192.395       1043.791       0.466773       0.414940
            209       1245.109       1057.987       0.459376       0.414940
            210       1258.129       1108.285       0.468339       0.414940
            211       1179.894       1002.360       0.459323       0.414940
            212       1130.757        895.914       0.442062       0.414940
            213       1257.510        907.599       0.419193       0.414940
            214       1280.689        899.171       0.412490       0.414940
            215       1130.944        894.862       0.441731       0.414940
            216       1296.343       1125.650       0.464762       0.500779
            217       1265.387       1478.104       0.538768       0.500779
            218       1233.194       1081.751       0.467290       0.500779
            219       1239.007       1356.780       0.522686       0.500779
            220       1295.766        963.860       0.426557       0.414940
            221       1479.452       1164.186       0.440373       0.414940
            222       1435.215        615.593       0.300171       0.414940
            223       1306.596       1093.028       0.455500       0.414940
            224       1157.103       1105.651       0.488631       0.500779
            225       1356.104       1084.711       0.444405       0.500779
            226       1145.383       1065.095       0.481839       0.500779
            227       1371.491       1018.113       0.426059       0.500779
            228       1367.289       1192.390       0.465836       0.500779
            229       1286.146       1401.450       0.521451       0.500779
            230       1160.705       1088.529       0.483956       0.500779
            231       1222.158       1095.358       0.472643       0.500779
            232       1278.798       1184.058       0.480766       0.500779
            233       1252.460       1028.988       0.451024       0.500779
            234       1195.088       1108.820       0.481278       0.500779
            235       1275.295        988.382       0.436627       0.414940
            236       1210.013       1020.613       0.457545       0.414940
            237       1233.743        914.702       0.425751       0.414940
            238       1295.421       1258.989       0.492869       0.414940
            239       1237.088        776.275       0.385561       0.414940
            240       1415.401        908.916       0.391047       0.414940
            241       1391.784        924.278       0.399073       0.414940
            242       1207.761        787.724       0.394753       0.414940
            243       1284.329        955.042       0.426478       0.414940
            244       1253.962       1063.791       0.458975       0.414940
            245       1268.541        875.455       0.408329       0.414940
            246       1150.367       1110.197       0.491115       0.414940
            247       1123.269       1102.610       0.495359       0.414940
            248       1511.211        958.988       0.388223       0.414940
            249       1592.618       1084.381       0.405073       0.414940
            250       1223.969        855.864       0.411506       0.414940
            251       1355.491       1124.878       0.453512       0.414940
            252       1303.257       1329.673       0.505016       0.500779
            253       1250.545       1159.424       0.481095       0.500779
            254       1349.446       1232.124       0.477277       0.500779
            255       1298.756       1137.624       0.466932       0.500779
            256       1337.194       1107.390       0.452997       0.500779
            257       1317.254       1161.420       0.468565       0.500779
            258       1308.015       1150.144       0.467888       0.500779
            259       1284.251       1381.323       0.518208       0.500779
            260       1239.293       1203.353       0.492643       0.500779
            261       1374.540       1315.965       0.489115       0.500779
            262        962.082       1307.825       0.576158       0.500779
            263       1307.741       1357.772       0.509385       0.500779
            264       1537.347       1436.236       0.482999       0.500779
            265       1260.556       1512.424       0.545415       0.500779
            266       1150.434        829.975       0.419093       0.414940
            267       1153.514        812.707       0.413335       0.414940
            268       1266.554        959.849       0.431121       0.414940
            269       1309.760        915.800       0.411492       0.414940
            270       1308.422        942.858       0.418810       0.414940
            271       1207.866        894.998       0.425609       0.414940
            272       1169.256        993.574       0.459386       0.414940
            273       1249.304        991.041       0.442361       0.414940
            274       1306.783       1194.493       0.477553       0.414940
            275       1234.388        978.105       0.442083       0.414940
            276       1308.390        979.216       0.428053       0.414940
            277       1259.524       1097.991       0.465741       0.414940
            278       1452.186       1148.849       0.441689       0.414940
            279       1204.257       1147.574       0.487949       0.414940
            280       1488.989       1115.908       0.428389       0.414940
            281       1386.052       1061.999       0.433814       0.414940
            282       1342.092       1078.625       0.445581       0.414940
            283       1467.995       1080.196       0.423907       0.414940
            284       1305.256       1187.974       0.476480       0.414940
            285       1470.423       1193.007       0.447921       0.414940
            286       1406.826       1134.201       0.446355       0.414940
            287       1085.506        943.324       0.464960       0.500779
            288       1127.657        972.295       0.463008       0.500779
            289       1124.030       1051.525       0.483337       0.500779
            290       1326.155       1106.599       0.454875       0.500779
            291       1042.851        981.642       0.484883       0.500779
            292       1051.785       1033.944       0.495723       0.500779
            293       1074.923        992.810       0.480144       0.500779
            294       1038.778       1027.628       0.497302       0.500779
            295        941.534        905.052       0.490122       0.500779
            296       1057.186       1116.924       0.513739       0.500779
            297       1190.310       1263.285       0.514871       0.500779
            298       1036.685       1022.934       0.496662       0.500779
            299       1167.256       1431.274       0.550801       0.500779
            300       1198.683       1342.207       0.528243       0.500779
            301       1082.483        928.630       0.461749       0.500779
            302        971.335       1055.557       0.520776       0.500779
            303        907.203       1050.200       0.536527       0.500779
            304       1075.631       1109.062       0.507651       0.500779
            305       1092.175        894.484       0.450245       0.500779
            306       1084.366       1290.280       0.543357       0.500779
            307       1489.365       1267.484       0.459758       0.500779
            308       1590.038       1030.386       0.393214       0.500779
            309        953.571        989.768       0.509313       0.500779
            310       1631.735       1573.824       0.490967       0.500779
            311       1425.932       1131.143       0.442358       0.414940
            312       1388.634        982.274       0.414303       0.414940
            313       1782.025       1291.844       0.420266       0.414940
            314       1388.776       1125.264       0.447592       0.414940
            315       1248.533       1160.496       0.481728       0.414940
            316       1615.960       1035.714       0.390589       0.414940
            317       1240.418        697.483       0.359917       0.414940
            318       1323.961       1094.646       0.452594       0.414940
            319       1124.356       1225.691       0.521560       0.500779
            320       1670.213       1209.175       0.419942       0.500779
            321       1053.532       1043.886       0.497701       0.500779
            322       1009.720       1121.578       0.526242       0.500779
            323       1161.374       1140.126       0.495384       0.500779
            324       1191.705       1159.912       0.493240       0.500779
            325       1058.280       1089.606       0.507292       0.500779
            326       1119.898       1199.564       0.517173       0.500779
            327        943.179       1118.281       0.542470       0.500779
            328        947.949       1158.692       0.550019       0.500779
            329       1072.482       1052.449       0.495286       0.500779
            330       1026.496       1055.405       0.506943       0.500779
            331        830.453       1137.153       0.577937       0.500779
            332       1216.087        969.880       0.443685       0.500779
            333       1007.332       1152.304       0.533564       0.500779
            334        698.872       1105.141       0.612602       0.500779
            335       1068.631       1074.821       0.501444       0.500779
            336        930.990        989.236       0.515166       0.500779
            337       1017.589        916.801       0.473948       0.500779
            338       1011.265        890.556       0.468265       0.500779
            339       1071.220        842.247       0.440168       0.500779
            340       1045.585        962.579       0.479333       0.500779
            341        830.541       1071.262       0.563288       0.500779
            342        958.610        819.423       0.460859       0.500779
            343       1190.217       1270.509       0.516315       0.500779
            344       1156.387       1263.145       0.522062       0.500779
            345       1174.911       1240.102       0.513497       0.500779
            346       1623.507       1188.308       0.422612       0.500779
            347       1221.584       1327.524       0.520780       0.500779
            348        989.612       1215.105       0.551139       0.500779
            349       1257.473       1375.915       0.522488       0.500779
            350        965.325       1412.222       0.593983       0.500779
            351       1488.691       1207.147       0.447782       0.500779
            352       1316.743       1070.860       0.448508       0.500779
            353       1231.259       1251.987       0.504173       0.500779
            354       1082.757       1796.169       0.623902       0.500779
            355       1220.705       1346.085       0.524424       0.500779
            356       1117.502       1814.691       0.618885       0.500779
            357       1418.397       1017.855       0.417795       0.414940
            358       1390.338        956.918       0.407675       0.414940
            359       1183.442        839.845       0.415089       0.414940
            360       1472.118       1184.789       0.445928       0.414940
            361       1411.757       1064.824       0.429957       0.414940
            362       1506.654        141.060       0.085610       0.166206
            363       1566.629        249.794       0.137520       0.166206
            364       1572.391        241.458       0.133119       0.166206
            365       1314.556        426.232       0.244850       0.166206
            366       1438.393        317.837       0.180977       0.166206
            367       1285.516        251.633       0.163701       0.166206
            368       1298.006        367.818       0.220802       0.166206
            369       1790.811        -28.876      -0.016389       0.072015
            370       1677.975        132.039       0.072949       0.072015
            371       1668.182         29.976       0.017652       0.072015
            372       1585.646        238.979       0.130974       0.072015
            373       1565.781        183.308       0.104802       0.072015
            374       1546.585        -43.554      -0.028978       0.072015
            375       1770.919         85.476       0.046044       0.072015
            376       1138.406        268.849       0.191045       0.166206
            377       1327.368        452.892       0.254396       0.166206
            378       1584.865        134.514       0.078234       0.166206
            379       1072.463        368.222       0.255588       0.166206
            380       1095.513        284.124       0.205941       0.166206
            381       1384.162        290.390       0.173414       0.166206
            382       1205.907        309.174       0.204064       0.166206
            383       1031.383        336.939       0.246242       0.166206
            384        931.757        428.316       0.314922       0.166206
            385       1111.377        291.567       0.207825       0.166206
            386       1559.424        344.599       0.180985       0.166206
            387       1403.375        320.281       0.185815       0.166206
            388       1527.647        433.419       0.221012       0.166206
            389       1803.298        386.281       0.176418       0.166206
            390       1552.667        273.189       0.149622       0.166206
            391       1727.745        363.447       0.173799       0.166206
            392       1556.881        242.449       0.134744       0.166206
            393       1686.591         65.124       0.037177       0.072015
            394       1715.448        223.704       0.115362       0.072015
            395       1322.948        224.542       0.145101       0.072015
            396       1950.257        187.566       0.087737       0.072015
            397       1817.079        173.227       0.087036       0.072015
            398       1513.606        207.502       0.120563       0.072015
            399       2095.198        114.429       0.051787       0.072015
            400       2126.972        138.822       0.061268       0.072015
            401       1962.133        221.482       0.101429       0.072015
            402       2028.771        210.587       0.094039       0.072015
            403       2418.756        195.262       0.074698       0.072015
            404       2239.609        154.583       0.064566       0.072015
            405       2234.094        173.212       0.071953       0.072015
            406       2092.032        173.224       0.076470       0.072015
            407       1380.030        135.124       0.089182       0.072015
            408       2037.116         70.316       0.033366       0.072015
            409       2125.282        156.804       0.068711       0.072015
            410       2100.034        352.961       0.143890       0.072015
            411       2035.441         18.008       0.008769       0.072015
            412       2248.142        -92.447      -0.042885       0.072015
            413       2057.162         30.106       0.014423       0.072015
            414       1868.722         80.423       0.041261       0.072015
            415       1763.225         30.571       0.017043       0.072015
            416       2114.410        -24.839      -0.011887       0.072015
            417       1680.815        196.243       0.104548       0.072015
            418       2064.506         99.383       0.045928       0.072015
            419       1679.535        164.269       0.089092       0.072015
            420       1790.664        213.876       0.106696       0.072015
            421       1698.365        117.886       0.064906       0.072015
            422       1611.823        233.872       0.126712       0.072015
            423       1399.557        223.650       0.137783       0.072015
            424       1553.528        101.165       0.061138       0.072015
            425       1755.376         45.894       0.025479       0.072015
            426       1548.663        102.467       0.062059       0.072015
            427       1949.588        308.117       0.136474       0.166206
            428       1570.756        357.424       0.185369       0.166206
            429       1499.876        403.924       0.212167       0.166206
            430       1892.351        267.196       0.123728       0.166206
            431       1889.991        264.502       0.122768       0.166206
            432       1821.968        402.971       0.181116       0.166206
            433       1873.363        427.017       0.185629       0.166206
            434       1633.137        121.424       0.069205       0.072015
            435       1824.193        123.907       0.063604       0.072015
            436       1506.250        253.682       0.144143       0.072015
            437       1677.445         87.612       0.049637       0.072015
            438       1824.843         90.623       0.047311       0.072015
            439       1504.306        102.953       0.064055       0.072015
            440       1824.638         84.915       0.044468       0.072015
            441       1749.131         96.523       0.052298       0.072015
            442       1699.135        114.677       0.063224       0.072015
            443       1799.955         59.443       0.031969       0.072015
            444       1891.708         96.082       0.048336       0.072015
            445       1770.507         76.628       0.041485       0.072015
            446       1856.368         71.286       0.036981       0.072015
            447       1306.256         58.124       0.042601       0.072015
            448       1369.412         61.984       0.043303       0.072015
            449       1358.217        214.040       0.136136       0.072015
            450       1447.106        173.297       0.106947       0.072015
            451       1501.835         93.864       0.058823       0.072015
            452       1398.955        328.325       0.190082       0.166206
            453       1488.171        355.912       0.193002       0.166206
            454       1493.078        363.129       0.195630       0.166206
            455       1447.652        328.392       0.184901       0.166206
            456       1486.253        402.374       0.213051       0.166206
            457       1612.029        331.474       0.170555       0.166206
            458       1479.601        368.989       0.199606       0.166206
            459       1475.733        413.552       0.218894       0.166206
            460       1620.464        139.040       0.079022       0.166206
            461       1739.859        192.474       0.099607       0.166206
            462       1765.661        223.889       0.112533       0.166206
            463       1633.263        362.537       0.181650       0.166206
            464       1824.586        283.549       0.134502       0.166206
            465       1820.528        249.677       0.120605       0.166206
            466       1993.064        -22.087      -0.011206       0.072015
            467       1599.446        -76.013      -0.049896       0.072015
            468       1800.574        -87.946      -0.051351       0.072015
            469       1798.665         98.621       0.051980       0.072015
            470       1720.505        177.199       0.093376       0.072015
            471       1826.091        143.279       0.072754       0.072015
            472       1472.860        302.358       0.170322       0.166206
            473       1577.670        273.150       0.147583       0.166206
            474       1391.275        254.374       0.154574       0.166206
            475       1321.043        154.026       0.104420       0.166206
            476       1265.791        347.391       0.215345       0.166206
            477       1278.314        285.376       0.182502       0.166206
            478       1582.296        304.068       0.161193       0.166206
            479       1428.528        369.061       0.205309       0.166206
            480       1126.463        364.094       0.244267       0.166206
            481       1275.588        312.222       0.196637       0.166206
            482       1023.902        367.001       0.263858       0.166206
            483       1225.612        247.562       0.168047       0.166206
            484       1288.664        288.302       0.182821       0.166206
            485       1224.830        217.465       0.150777       0.166206
            486       1127.121        255.412       0.184742       0.166206
            487       1321.144        151.450       0.102846       0.166206
            488       1222.084        244.462       0.166692       0.166206
            489       1236.375        199.392       0.138875       0.166206
            490       1181.922        263.658       0.182389       0.166206
            491       1280.742         83.660       0.061316       0.072015
            492       1577.535        137.908       0.080392       0.072015
            493       1488.316         49.725       0.032330       0.072015
            494        938.626        264.634       0.219931       0.166206
            495        943.911        440.123       0.318000       0.166206
            496        950.862        362.761       0.276153       0.166206
            497       1124.796        312.477       0.217410       0.166206
            498        939.045        322.325       0.255536       0.166206
            499       1556.768        366.490       0.190557       0.166206
            500       1478.271        308.549       0.172681       0.166206
            501       1514.739        236.310       0.134954       0.166206
            502       1361.413        190.657       0.122840       0.166206
            503       1266.495        343.278       0.213246       0.166206
            504       1362.075        272.034       0.166472       0.166206
            505       1469.256         67.574       0.043970       0.072015
            506       1493.966        162.043       0.097852       0.072015
            507       1465.653        219.138       0.130068       0.072015
            508       1565.717        190.657       0.108551       0.072015
            509       1472.548        217.200       0.128540       0.072015
            510       1256.987        102.161       0.075166       0.072015
            511       1142.554        221.896       0.162627       0.072015
            512       1989.057        117.254       0.055668       0.072015
            513       1395.861        186.162       0.117673       0.072015
            514       1690.102        238.512       0.123670       0.072015
            515       1727.406        177.492       0.093176       0.072015
            516       1710.174        228.494       0.117861       0.072015
            517       1385.848        236.643       0.145852       0.166206
            518       1826.069        423.623       0.188303       0.166206
            519       1769.572        229.262       0.114698       0.166206
            520       1269.303        275.059       0.178105       0.166206
            521       1579.619        261.729       0.142140       0.166206
            522       1486.992        232.774       0.135352       0.166206
            523       1166.605        265.129       0.185180       0.166206
            524       1516.754        143.524       0.086446       0.166206
            525       1479.225        108.036       0.068065       0.166206
            526       1447.591        221.903       0.132917       0.166206
            527       1316.630        225.999       0.146503       0.166206
            528       1629.077        280.676       0.146970       0.166206
            529       1437.808        209.085       0.126957       0.166206
            530       1402.444        268.816       0.160846       0.166206
            531       1559.351        207.359       0.117370       0.166206
            532       1439.671        202.273       0.123191       0.166206
            533       1314.740        288.481       0.179938       0.166206
            534       1468.518        262.568       0.151678       0.166206
            535       1223.819        340.151       0.217492       0.166206
            536       1465.688        259.968       0.150649       0.166206
            537       1361.465        280.874       0.171021       0.166206
            538       1308.494        178.499       0.120040       0.166206
            539       1354.362        287.964       0.175339       0.166206
            540       1245.431        310.223       0.199416       0.166206
            541       1467.657        106.586       0.067706       0.166206
            542       1406.237        162.655       0.103675       0.166206
            543       1332.766        191.540       0.125657       0.166206
            544       1378.987        121.092       0.080723       0.166206
            545       1181.355        507.524       0.300509       0.166206
            546       1294.251        212.773       0.141188       0.166206
            547       1590.769        -35.497      -0.022824       0.072015
            548       1470.488       -238.228      -0.193326       0.072015
            549       1569.944       -103.336      -0.070459       0.072015
            550       2043.177       -252.915      -0.141273       0.072015
            551       1423.509         27.800       0.019155       0.072015
            552       1517.723        -21.651      -0.014472       0.072015
            553       1594.553        -80.876      -0.053430       0.072015
            554       1439.999         37.748       0.025544       0.072015
            555       1454.000        200.948       0.121423       0.072015
            556       1439.587        138.001       0.087476       0.072015
            557       1518.530        -21.663      -0.014472       0.072015
            558       1452.048          1.083       0.000745       0.072015
            559       1476.552        222.899       0.131160       0.072015
            560       1561.485         68.662       0.042120       0.072015
            561       1134.758        522.522       0.315289       0.166206
            562       1505.218        162.867       0.097637       0.166206
            563       1348.615        164.188       0.108532       0.166206
            564       1315.813          2.374       0.001801       0.166206
            565       1452.708        224.191       0.133694       0.166206
            566       1214.900        270.330       0.182012       0.166206
            567       1276.375        159.606       0.111148       0.166206
            568       1190.915        241.419       0.168549       0.166206
            569       1136.803        250.898       0.180801       0.166206
            570       1091.296        241.872       0.181426       0.166206
            571       1321.995        230.374       0.148402       0.166206
            572       1212.708        215.585       0.150939       0.166206
            573       1569.094        225.572       0.125690       0.166206
            574       1642.221        243.360       0.129064       0.166206
            575       1644.593         68.918       0.040221       0.072015
            576       1643.737        198.931       0.107958       0.072015
            577       1497.538          7.582       0.005037       0.072015
            578       1565.741        136.317       0.080089       0.072015
            579       1536.662        237.119       0.133680       0.072015
            580       1633.563         68.994       0.040524       0.072015
            581       1622.761        255.129       0.135859       0.166206
            582       1754.719        433.571       0.198132       0.166206
            583       1713.552        304.937       0.151072       0.166206
            584       1132.269        286.960       0.202194       0.166206
            585       1507.283        116.274       0.071617       0.166206
            586       1212.750        202.244       0.142929       0.166206
            587       1247.968        181.954       0.127248       0.166206
            588       1362.871        116.274       0.078609       0.166206
            589       1197.095        202.524       0.144700       0.166206
            590        832.762        444.177       0.347845       0.414940
            591        769.538        356.426       0.316552       0.414940
            592        748.200        447.589       0.374304       0.414940
            593        797.177        499.122       0.385036       0.414940
            594       1015.100        340.908       0.251406       0.166206
            595       1654.944        183.408       0.099768       0.166206
            596       1975.155        189.544       0.087561       0.166206
            597       1367.544        319.112       0.189198       0.166206
            598       1637.875        262.955       0.138337       0.166206
            599       1275.258        168.805       0.116896       0.072015
            600       1201.063        161.691       0.118650       0.072015
            601       1486.915        146.683       0.089792       0.072015
            602       1587.861        138.866       0.080421       0.072015
            603       1301.566        165.208       0.112633       0.072015
            604       1605.446        148.337       0.084581       0.072015
            605       1536.686         90.850       0.055820       0.072015
            606       1648.262         95.313       0.054665       0.072015
            607       1507.293        107.988       0.066854       0.072015
            608       1646.209        119.114       0.067474       0.072015
            609       1684.756         66.274       0.037849       0.072015
            610       1690.906         69.674       0.039575       0.072015
            611       1644.989        107.272       0.061219       0.072015
            612       1665.118        142.238       0.078699       0.072015
            613       1613.824        119.124       0.068741       0.072015
            614       1634.668        186.442       0.102378       0.072015
            615       1696.967        292.571       0.147055       0.072015
            616       1624.038        221.841       0.120182       0.072015
            617       1532.388        243.324       0.137029       0.072015
            618       1544.740        248.390       0.138523       0.072015
            619       2080.803       -111.569      -0.056656       0.072015
            620       1188.385         93.550       0.072976       0.072015
            621       1259.334         80.043       0.059761       0.072015
            622       1285.629         59.899       0.044517       0.072015
            623       1283.219         61.932       0.046041       0.072015
            624       1255.453         81.946       0.061272       0.072015
            625       1294.172         82.249       0.059756       0.072015
            626       1262.570         50.156       0.038207       0.072015
            627       1282.177        242.605       0.159108       0.072015
            628       1325.878        102.276       0.071614       0.072015
            629       1390.749        109.420       0.072938       0.072015
            630       1345.732        115.607       0.079110       0.072015
            631       1314.922        223.274       0.145153       0.072015
            632       1334.231        144.164       0.097514       0.072015
            633       1437.720        121.108       0.077691       0.072015
            634       1214.107        200.299       0.141614       0.072015
            635       1547.679         90.794       0.055414       0.072015
            636       1626.896        128.149       0.073018       0.072015
            637       1621.174        115.045       0.066262       0.072015
            638       1562.938         94.044       0.056756       0.072015
            639       1415.723        105.908       0.069601       0.072015
            640       1263.500        124.824       0.089910       0.072015
            641       1794.881          7.067       0.003922       0.072015
            642       1434.300        113.338       0.073233       0.072015
            643       1709.850         58.797       0.033244       0.072015
            644       2239.619       -167.469      -0.080819       0.072015
            645       1672.003        -27.366      -0.016639       0.072015
            646       1685.539         15.233       0.008957       0.072015
            647       1694.289        125.908       0.069173       0.072015
            648       1797.477         37.810       0.020602       0.072015
            649       1880.809         33.341       0.017418       0.072015
            650       1179.319         60.574       0.048854       0.072015
            651       1490.583         36.504       0.023904       0.072015
            652       1317.496        134.454       0.092602       0.072015
            653       1377.256        392.274       0.221683       0.166206
            654       1382.030        214.678       0.134451       0.166206
            655       1335.232        386.384       0.224431       0.166206
            656       1303.629        166.427       0.113211       0.072015
            657       1454.473        138.530       0.086962       0.072015
            658       1298.057        124.549       0.087550       0.072015
            659       1201.757        165.324       0.120932       0.072015
            660       1546.946        138.333       0.082083       0.072015
            661       1732.185        143.676       0.076592       0.072015
            662       1409.381        127.020       0.082674       0.072015
            663       1668.081        195.274       0.104797       0.072015
            664       1580.697        285.698       0.153075       0.072015
            665       1583.857        231.064       0.127313       0.072015
            666       1679.911        -10.232      -0.006128       0.072015
            667       1507.920         83.873       0.052691       0.072015
            668       1870.066         27.970       0.014736       0.072015
            669       1453.503        112.063       0.071580       0.072015
            670       1446.324          6.299       0.004337       0.072015
            671       1634.304        104.046       0.059853       0.072015
            672       1591.569         89.808       0.053413       0.072015
            673       1339.669        111.558       0.076871       0.072015
            674       1481.484        151.926       0.093012       0.072015
            675       1849.256        -67.426      -0.037841       0.072015
            676       1594.936        202.429       0.112625       0.072015
            677       1579.517        103.740       0.061631       0.072015
            678       1457.639        176.967       0.108263       0.072015
            679       1559.840         96.447       0.058231       0.072015
            680       1636.527        424.835       0.206094       0.166206
            681       1611.006        207.938       0.114318       0.166206
            682       1876.339        235.058       0.111328       0.166206
            683       1494.402        174.993       0.104824       0.166206
            684       1336.602        177.505       0.117234       0.166206
            685       1294.802        269.391       0.172224       0.166206
            686       1616.007        336.589       0.172380       0.166206
            687       1462.697        236.816       0.139343       0.166206
            688       1417.756        300.574       0.174922       0.166206
            689       1505.970        238.862       0.136897       0.166206
            690       1446.425        224.735       0.134479       0.166206
            691       1315.447        235.162       0.151658       0.166206
            692       1345.631        256.814       0.160264       0.166206
            693       1302.767        390.224       0.230494       0.166206
            694       1520.386        287.474       0.159014       0.166206
            695       1423.388        244.765       0.146728       0.166206
            696       1315.482        299.248       0.185324       0.166206
            697       1163.589        139.691       0.107184       0.166206
            698       1388.364        418.874       0.231776       0.166206
            699       1436.574        363.260       0.201830       0.166206
            700       1425.960        406.174       0.221695       0.166206
            701       1426.245        371.222       0.206525       0.166206
            702       1573.523        343.667       0.179256       0.166206
            703       1456.008        251.942       0.147512       0.166206
            704       1474.619        183.245       0.110531       0.072015
            705       1551.841        137.373       0.081324       0.072015
            706       1769.223         82.221       0.044409       0.072015
            707       1519.158        265.804       0.148913       0.072015
            708       1383.099        232.112       0.143704       0.072015
            709       1250.512         51.997       0.039920       0.072015
            710       1446.574        212.112       0.127880       0.072015
            711       1428.209        227.042       0.137165       0.072015
            712       1386.639        289.624       0.172780       0.072015
            713       1327.405         78.808       0.056042       0.072015
            714       1328.977        172.908       0.115127       0.072015
            715       1640.052         68.758       0.040237       0.072015
            716       1196.070        258.857       0.177917       0.072015
            717       1223.256         73.174       0.056443       0.072015
            718       1381.384        183.529       0.117278       0.072015
            719       1150.804        228.421       0.165616       0.072015
            720       1607.645        -80.275      -0.052558       0.072015
            721       1301.131        147.134       0.101593       0.072015
            722       1194.226        398.305       0.250108       0.166206
            723       1196.428        359.418       0.231011       0.166206
            724       1289.397        569.270       0.306279       0.166206
            725       1519.772        145.443       0.087342       0.072015
            726       1522.534        152.639       0.091118       0.072015
            727       1485.656        159.369       0.096879       0.072015
            728       1417.257        116.280       0.075825       0.072015
            729       1520.247        157.696       0.093982       0.072015
            730       1486.751        198.324       0.117695       0.072015
            731       1444.820        193.189       0.117942       0.072015
            732       1822.756        129.974       0.066560       0.072015
            733       1563.468        108.907       0.065121       0.072015
            734       1555.508        158.759       0.092610       0.072015
            735       1747.720        183.124       0.094841       0.072015
            736       1813.263        155.781       0.079115       0.072015
            737       1793.638        104.221       0.054915       0.072015
            738       1212.600        173.812       0.125368       0.072015
            739       1261.978         68.475       0.051467       0.072015
            740       1416.560        159.632       0.101277       0.072015
            741       1252.074         36.452       0.028290       0.072015
            742       1308.256        206.674       0.136425       0.072015
            743       1203.080        166.480       0.121557       0.072015
            744       1203.912         35.929       0.028979       0.072015
            745       1214.120        175.583       0.126345       0.072015
            746       1100.366        131.757       0.106935       0.072015
            747       1413.663        185.199       0.115832       0.072015
            748       1230.728        140.399       0.102397       0.072015
            749       1191.656         58.367       0.046693       0.072015
            750        839.914        208.911       0.199186       0.072015
