# Supplementary material for: The role of auxiliary domains in modulating CHD4 activity suggests mechanistic commonality between enzyme families
Source: Nat Commun. 2022 Dec 6;13:7524. doi: 10.1038/s41467-022-35002-0 (PMC9726900; doi:10.1038/s41467-022-35002-0)
Supplement: Supplementary file 6 — source data [file 41467_2022_35002_MOESM6_ESM.zip › smFRET_Source_data/figure_7A/A/CHD4(1-1230) 10uM ATP 200ms/10_PATH (2).dat]

              1       2037.939       1667.873       0.450069       0.499367
              2       1509.606       2649.373       0.637025       0.683759
              3       1641.606       2817.173       0.631826       0.683759
              4       1571.606       3004.173       0.656538       0.683759
              5       1437.606       3213.573       0.690916       0.683759
              6       1660.939       3368.239       0.669739       0.683759
              7       1902.272       3559.439       0.651708       0.683759
              8       2047.272       3533.939       0.633185       0.683759
              9       1751.939       3498.806       0.666345       0.683759
             10       1568.939       3350.439       0.681070       0.683759
             11       1566.606       3300.006       0.678091       0.683759
             12       1618.939       3183.773       0.662911       0.683759
             13       1730.606       3218.606       0.650327       0.683759
             14       1765.606       3356.773       0.655315       0.683759
             15       1495.272       3513.473       0.701468       0.683759
             16       1315.939       3533.406       0.728636       0.683759
             17       1286.939       3371.306       0.723729       0.683759
             18       1448.939       3188.106       0.687530       0.683759
             19       1421.272       2926.206       0.673081       0.683759
             20       1240.272       2752.973       0.689407       0.683759
             21       1182.272       2798.439       0.703000       0.683759
             22       1113.939       3050.606       0.732518       0.683759
             23       1145.272       3192.139       0.735955       0.683759
             24       1379.939       2962.006       0.682184       0.683759
             25       1569.272       2596.406       0.623285       0.683759
             26       1646.939       2462.306       0.599211       0.683759
             27       1635.939       2522.406       0.606589       0.683759
             28       1425.272       2724.806       0.656567       0.683759
             29       1255.939       2776.073       0.688508       0.683759
             30       1120.606       2921.273       0.722751       0.683759
             31       1071.272       2821.873       0.724831       0.683759
             32        930.939       2779.906       0.749130       0.793129
             33        808.939       2975.773       0.786261       0.793129
             34        852.606       3396.406       0.799340       0.793129
             35        896.939       3865.973       0.811683       0.793129
             36       1015.272       3701.806       0.784767       0.793129
             37       1159.606       3347.373       0.742709       0.793129
             38       1243.939       3073.939       0.711910       0.793129
             39       1082.939       3369.706       0.756787       0.793129
             40       1038.606       3664.806       0.779180       0.793129
             41       1114.272       3802.573       0.773377       0.793129
             42       1391.939       3391.473       0.709007       0.683759
             43       1289.939       2922.339       0.693767       0.683759
             44       1188.939       2612.439       0.687235       0.683759
             45        988.272       2880.506       0.744552       0.683759
             46       1032.939       3070.373       0.748267       0.683759
             47       1173.272       3080.006       0.724149       0.683759
             48       1260.272       2825.306       0.691531       0.683759
             49       1461.606       2510.506       0.632033       0.683759
             50       1328.272       2277.506       0.631627       0.683759
             51       1051.606       2593.506       0.711502       0.683759
             52        927.272       3180.606       0.774270       0.793129
             53       1104.606       3571.206       0.763762       0.793129
             54       1271.606       3597.839       0.738860       0.793129
             55       1240.606       3722.939       0.750057       0.793129
             56       1238.606       3975.473       0.762450       0.793129
             57       1384.272       4110.573       0.748078       0.793129
             58       1425.939       4146.406       0.744104       0.793129
             59       1434.272       4226.573       0.746633       0.793129
             60       1498.272       4020.173       0.728497       0.683759
             61       1477.939       3554.539       0.706320       0.683759
             62       1355.272       3216.473       0.703555       0.683759
             63       1291.939       3412.806       0.725397       0.683759
             64       1525.606       3400.773       0.690319       0.683759
             65       1700.272       3279.973       0.658597       0.683759
             66       1618.272       3001.506       0.649708       0.683759
             67       1343.606       3017.639       0.691922       0.683759
             68       1228.939       3056.106       0.713203       0.683759
             69       1401.939       2901.473       0.674226       0.683759
             70       1603.606       2748.306       0.631517       0.683759
             71       1664.272       2904.239       0.635708       0.683759
             72       1422.939       2996.373       0.678018       0.683759
             73       1333.939       3012.939       0.693127       0.683759
             74       1421.939       2808.139       0.663850       0.683759
             75       1580.272       3005.639       0.655407       0.683759
             76       1448.272       3331.173       0.696979       0.683759
             77       1437.939       3407.206       0.703221       0.683759
             78       1494.606       3216.206       0.682729       0.683759
             79       1505.606       3142.439       0.676078       0.683759
             80       1348.606       3344.473       0.712639       0.683759
             81       1151.272       3414.539       0.747849       0.793129
             82       1144.272       3542.906       0.755872       0.793129
             83       1028.606       3726.806       0.783698       0.793129
             84       1039.939       3893.339       0.789199       0.793129
             85       1210.272       3753.639       0.756186       0.793129
             86       1452.939       3419.706       0.701817       0.683759
             87       1580.606       3032.606       0.657374       0.683759
             88       1640.606       3081.939       0.652601       0.683759
             89       1808.939       3098.106       0.631359       0.683759
             90       1828.272       3217.173       0.637639       0.683759
             91       1790.939       3107.239       0.634366       0.683759
             92       1550.939       3103.239       0.666764       0.683759
             93       1416.606       3370.673       0.704090       0.683759
             94       1398.939       3769.773       0.729345       0.683759
             95       1556.606       4144.339       0.726957       0.683759
             96       1603.272       4448.673       0.735081       0.683759
             97       1441.272       4572.873       0.760353       0.683759
             98       1566.272       4314.039       0.733641       0.683759
             99       1726.606       3851.339       0.690458       0.683759
            100       1687.606       3916.239       0.698849       0.683759
            101       1327.939       4138.206       0.757061       0.793129
            102       1221.272       4345.206       0.780602       0.793129
            103       1371.606       4008.506       0.745060       0.793129
            104       1347.939       3968.539       0.746460       0.793129
            105       1197.939       3746.539       0.757722       0.793129
            106       1116.272       3568.039       0.761700       0.793129
            107       1245.606       3556.106       0.740591       0.793129
            108       1450.606       3678.606       0.717187       0.683759
            109       1437.606       3856.906       0.728472       0.683759
            110       1336.939       4027.639       0.750784       0.683759
            111       1548.939       3800.106       0.710427       0.683759
            112       1745.606       3565.773       0.671346       0.683759
            113       1870.939       3236.239       0.633665       0.683759
            114       1597.272       3676.273       0.697116       0.683759
            115       1596.272       3760.373       0.702001       0.683759
            116       1563.606       3615.306       0.698082       0.683759
            117       1423.939       3162.273       0.689517       0.683759
            118       1324.272       2875.239       0.684660       0.683759
            119       1415.272       2902.473       0.672220       0.683759
            120       1636.272       3008.706       0.647733       0.683759
            121       1752.606       3317.073       0.654296       0.683759
            122       1658.272       3284.173       0.664483       0.683759
            123       1600.272       3202.639       0.666812       0.683759
            124       1580.606       3104.939       0.662663       0.683759
            125       1685.606       3268.106       0.659729       0.683759
            126       1831.606       3548.173       0.659539       0.683759
            127       1840.272       3561.639       0.659329       0.683759
            128       1819.272       3301.739       0.644744       0.683759
            129       1724.939       3362.506       0.660942       0.683759
            130       1490.606       3514.273       0.702169       0.683759
            131       1260.606       3657.273       0.743669       0.793129
            132       1158.939       3572.439       0.755053       0.793129
            133       1060.272       3897.973       0.786160       0.793129
            134       1081.606       4375.506       0.801799       0.793129
            135       1206.939       4785.306       0.798583       0.793129
            136       1420.939       5064.573       0.780906       0.793129
            137       1738.272       5096.173       0.745660       0.793129
            138       1508.272       4957.506       0.766730       0.793129
            139       1434.939       4750.506       0.768014       0.793129
            140       1086.606       4597.673       0.808840       0.793129
            141        995.939       4557.073       0.820649       0.793129
            142       1057.939       4558.873       0.811648       0.793129
            143       1184.606       4734.206       0.799858       0.793129
            144       1275.606       5093.106       0.799707       0.793129
            145       1139.606       5250.039       0.821648       0.793129
            146        902.939       5330.373       0.855143       0.793129
            147        874.272       5315.239       0.858749       0.793129
            148        932.272       5225.106       0.848593       0.793129
            149       1135.606       4916.773       0.812370       0.793129
            150       1077.939       4737.206       0.814632       0.793129
            151        813.939       5027.606       0.860664       0.793129
            152        715.939       5280.406       0.880604       0.793129
            153        918.272       5166.506       0.849087       0.793129
            154       1273.606       4876.973       0.792929       0.793129
            155       1281.939       4939.806       0.793958       0.793129
            156       1034.606       5292.539       0.836481       0.793129
            157       1021.606       5415.839       0.841303       0.793129
            158       1141.606       5216.839       0.820458       0.793129
            159       1447.939       4725.539       0.765458       0.793129
            160       1447.272       4627.939       0.761774       0.793129
            161       1415.939       4711.073       0.768902       0.793129
            162       1230.272       4578.639       0.788210       0.793129
            163       1049.939       4263.339       0.802393       0.793129
            164        699.606       4176.373       0.856520       0.793129
            165        582.606       4085.406       0.875192       0.793129
            166        595.939       4023.406       0.870991       0.793129
            167        830.939       3835.906       0.821948       0.793129
            168       1105.272       3966.473       0.782073       0.793129
            169       1449.606       3955.039       0.731785       0.793129
            170       1575.606       3977.106       0.716246       0.793129
            171       1373.272       4577.339       0.769222       0.793129
            172        966.272       5000.039       0.838045       0.793129
            173        861.606       5241.839       0.858833       0.793129
            174        799.606       5047.706       0.863252       0.793129
            175        987.606       4926.239       0.833001       0.793129
            176        985.606       4937.106       0.833589       0.793129
            177       1082.272       4803.439       0.816119       0.793129
            178       1181.272       4818.206       0.803104       0.793129
            179       1540.939       4894.239       0.760544       0.793129
            180       1554.606       4938.539       0.760577       0.793129
            181       1495.939       4610.073       0.755006       0.793129
            182       1383.939       4147.939       0.749825       0.793129
            183       1462.939       3936.039       0.729034       0.793129
            184       1515.939       4080.739       0.729136       0.793129
            185       1379.272       4379.406       0.760488       0.793129
            186       1474.272       4550.906       0.755315       0.793129
            187       1546.939       4757.639       0.754632       0.793129
            188       1611.272       4786.539       0.748153       0.793129
            189       1359.272       4683.739       0.775067       0.793129
            190       1045.939       4447.073       0.809587       0.793129
            191        934.606       4435.873       0.825973       0.793129
            192        920.939       4592.906       0.832977       0.793129
            193        953.606       4565.639       0.827222       0.793129
            194        960.272       4731.973       0.831302       0.793129
            195        962.939       4909.373       0.836020       0.793129
            196        950.272       5432.973       0.851130       0.793129
            197        873.939       5606.606       0.865144       0.793129
            198        930.939       5328.906       0.851284       0.793129
            199       1069.939       5039.006       0.824857       0.793129
            200       1087.939       4676.873       0.811279       0.793129
            201       1204.606       4618.873       0.793147       0.793129
            202       1027.606       4808.573       0.823925       0.793129
            203       1199.939       5035.006       0.807546       0.793129
            204       1140.939       5416.239       0.826002       0.793129
            205       1198.939       5134.773       0.810705       0.793129
            206       1207.606       4730.906       0.796648       0.793129
            207       1178.272       4491.173       0.792171       0.793129
            208       1256.939       4561.306       0.783966       0.793129
            209       1088.939       5032.439       0.822109       0.793129
            210       1033.272       5069.006       0.830674       0.793129
            211       1002.272       5123.439       0.836383       0.793129
            212       1256.272       4841.039       0.793963       0.793129
            213       1415.272       4642.473       0.766370       0.793129
            214       1559.272       4317.406       0.734668       0.793129
            215       1241.939       4315.806       0.776539       0.793129
            216       1025.272       4642.806       0.819115       0.793129
            217        863.606       5032.639       0.853533       0.793129
            218        988.939       5469.773       0.846883       0.793129
            219       1135.606       5531.106       0.829660       0.793129
            220       1144.939       5258.839       0.821209       0.793129
            221       1145.606       4778.773       0.806629       0.793129
            222       1402.606       4619.406       0.767087       0.793129
            223       1548.606       4953.806       0.761841       0.793129
            224       1429.939       5036.673       0.778874       0.793129
            225        968.272       5275.506       0.844922       0.793129
            226        744.939       5324.506       0.877264       0.793129
            227        904.606       5021.873       0.847362       0.793129
            228       1084.272       4305.239       0.798818       0.793129
            229       1210.272       3693.973       0.753219       0.793129
            230       1228.606       3796.473       0.755505       0.793129
            231       1315.939       3796.739       0.742613       0.793129
            232       1502.606       3323.073       0.688623       0.683759
            233       1834.606       2237.873       0.549511       0.499367
            234       2611.939       1327.473       0.336972       0.232763
            235       2934.272       1125.906       0.277305       0.232763
            236       3276.272       1475.373       0.310497       0.232763
            237       3889.272       1766.739       0.312365       0.232763
            238       4419.939       1786.006       0.287790       0.232763
            239       4671.939       1779.139       0.275789       0.232763
            240       4401.606       1722.173       0.281227       0.232763
            241       4701.939       1540.473       0.246775       0.232763
            242       5186.939       1156.973       0.182375       0.232763
            243       5201.606        934.839       0.152342       0.232763
            244       5007.606        951.906       0.159729       0.232763
            245       4450.939       1194.906       0.211643       0.232763
            246       4251.272       1345.873       0.240457       0.232763
            247       3867.606       1417.573       0.268217       0.232763
            248       3721.606       1295.173       0.258168       0.232763
            249       3843.272       1203.673       0.238495       0.232763
            250       4112.272       1377.106       0.250867       0.232763
            251       4265.939       1563.073       0.268154       0.232763
            252       4220.939       1693.239       0.286302       0.232763
            253       3881.272       1383.206       0.262743       0.232763
            254       3854.272       1174.906       0.233618       0.232763
            255       3773.606       1163.973       0.235738       0.232763
            256       3862.272       1425.773       0.269622       0.232763
            257       4254.606       1585.873       0.271531       0.232763
            258       4586.606       1714.673       0.272115       0.232763
            259       5112.272       1615.439       0.240117       0.232763
            260       4821.272       1564.539       0.245002       0.232763
            261       4566.606       1432.673       0.238808       0.232763
            262       4473.606       1268.306       0.220886       0.232763
            263       4203.606       1116.639       0.209885       0.232763
            264       3861.606       1034.506       0.211291       0.232763
            265       3821.939       1116.473       0.226079       0.232763
            266       4103.939       1182.273       0.223652       0.232763
            267       4374.939       1168.173       0.210743       0.232763
            268       4416.606       1056.339       0.193011       0.232763
            269       4837.606       1072.239       0.181433       0.232763
            270       5099.606        991.706       0.162807       0.232763
            271       4959.272       1150.739       0.188337       0.232763
            272       4661.939       1248.139       0.211188       0.232763
            273       4760.272       1285.973       0.212689       0.232763
            274       4984.939       1171.506       0.190289       0.232763
            275       5099.272       1069.739       0.173405       0.232763
            276       4991.939       1024.806       0.170326       0.232763
            277       5133.272        979.339       0.160216       0.232763
            278       4787.939        944.539       0.164770       0.232763
            279       4358.606        981.806       0.183845       0.232763
            280       3901.272       1239.206       0.241068       0.232763
            281       3895.939       1499.739       0.277952       0.232763
            282       3966.939       1661.306       0.295173       0.232763
            283       4152.939       1584.373       0.276152       0.232763
            284       4365.606       1246.439       0.222101       0.232763
            285       4418.939       1003.106       0.185005       0.232763
            286       4025.939       1002.739       0.199404       0.232763
            287       3622.272       1206.106       0.249795       0.232763
            288       3511.606       1321.506       0.273428       0.232763
            289       3671.272       1236.539       0.251953       0.232763
            290       3818.272       1117.839       0.226462       0.232763
            291       3909.606       1272.373       0.245538       0.232763
            292       3924.272       1438.239       0.268203       0.232763
            293       3993.272       1486.339       0.271249       0.232763
            294       4016.606       1396.339       0.257963       0.232763
            295       4316.939       1400.306       0.244927       0.232763
            296       4530.939       1259.906       0.217569       0.232763
            297       4684.272       1183.239       0.201659       0.232763
            298       4710.939       1037.573       0.180494       0.232763
            299       4506.272       1224.706       0.213699       0.232763
            300       4260.939       1307.906       0.234861       0.232763
            301       4019.939       1286.673       0.242466       0.232763
            302       4235.939       1281.073       0.232204       0.232763
            303       4490.939       1256.906       0.218674       0.232763
            304       4356.606       1300.339       0.229866       0.232763
            305       4121.939       1192.139       0.224336       0.232763
            306       3981.939       1010.806       0.202455       0.232763
            307       4196.939        798.639       0.159869       0.232763
            308       4506.606        723.339       0.138307       0.060712
            309       4807.606        527.573       0.098886       0.060712
            310       4946.939        238.973       0.046081       0.060712
            311       4799.939         -5.994      -0.001250       0.060712
            312       4809.272          1.739       0.000362       0.060712
            313       5080.939        146.906       0.028101       0.060712
            314       5360.272        440.306       0.075907       0.060712
            315       5105.272        611.806       0.107014       0.060712
            316       4392.939        674.039       0.133026       0.060712
            317       4034.939        568.839       0.123559       0.060712
            318       4082.939        582.706       0.124893       0.060712
            319       4352.606        776.739       0.151431       0.060712
            320       4438.272        723.506       0.140166       0.060712
            321       4560.272        530.306       0.104174       0.060712
            322       4752.606        331.073       0.065125       0.060712
            323       4737.272        209.939       0.042436       0.060712
            324       4603.606        160.639       0.033718       0.060712
            325       4277.606        232.573       0.051566       0.060712
            326       4274.606        255.539       0.056409       0.060712
            327       4322.272        353.773       0.075656       0.060712
            328       4228.272        270.839       0.060198       0.060712
            329       4084.272        198.239       0.046290       0.060712
            330       4347.272        168.606       0.037336       0.060712
            331       4555.939        342.739       0.069966       0.060712
            332       4887.939        503.539       0.093395       0.060712
            333       4816.272        580.373       0.107543       0.060712
            334       4934.939        362.506       0.068430       0.060712
            335       5031.272        216.873       0.041324       0.060712
            336       4670.939        151.239       0.031363       0.060712
            337       4484.939        177.173       0.038003       0.060712
            338       4319.606        176.706       0.039300       0.060712
            339       4601.272        141.873       0.029911       0.060712
            340       4348.272        180.839       0.039928       0.060712
            341       3933.939        227.939       0.054768       0.060712
            342       3773.939        228.606       0.057115       0.060712
            343       4131.606        110.173       0.025973       0.060712
            344       4959.272        -67.594      -0.013818       0.060712
            345       5141.272       -112.461      -0.022363       0.060712
            346       4988.272         37.839       0.007529       0.060712
            347       4794.272        288.573       0.056774       0.060712
            348       5208.606        261.139       0.047743       0.060712
            349       5961.272          1.539       0.000258       0.060712
            350       5946.939       -180.361      -0.031277       0.060712
