# Supplementary material for: The role of auxiliary domains in modulating CHD4 activity suggests mechanistic commonality between enzyme families
Source: Nat Commun. 2022 Dec 6;13:7524. doi: 10.1038/s41467-022-35002-0 (PMC9726900; doi:10.1038/s41467-022-35002-0)
Supplement: Supplementary file 6 — source data [file 41467_2022_35002_MOESM6_ESM.zip › smFRET_Source_data/figure_7A/A/CHD4(1-1230) 10uM ATP 200ms/5_PATH (3).dat]

              1        457.815       2235.482       0.830017       0.813217
              2        582.775       2613.230       0.817655       0.813217
              3        529.502       2534.569       0.827190       0.813217
              4        614.125       2437.951       0.798784       0.813217
              5        651.282       2462.866       0.790863       0.813217
              6        567.638       3016.464       0.841623       0.813217
              7        633.187       2606.879       0.804576       0.813217
              8        495.577       2040.612       0.804598       0.813217
              9        621.905       2595.429       0.806702       0.813217
             10        648.641       2658.243       0.803851       0.813217
             11        600.889       2491.850       0.805710       0.813217
             12        578.578       2427.310       0.807519       0.813217
             13        683.811       2502.838       0.785414       0.813217
             14        627.824       2624.259       0.806947       0.813217
             15        631.550       2517.144       0.799425       0.813217
             16        522.714       2624.063       0.833889       0.813217
             17        685.757       3043.363       0.816107       0.813217
             18        637.442       2614.464       0.803979       0.813217
             19        487.619       2825.896       0.852839       0.813217
             20        661.597       2582.617       0.796069       0.813217
             21        634.343       2623.307       0.805276       0.813217
             22        492.500       2808.499       0.850803       0.813217
             23        485.928       2799.951       0.852116       0.813217
             24        475.947       2825.000       0.855815       0.813217
             25        450.393       2858.350       0.863878       0.813217
             26        482.870       2807.827       0.853262       0.813217
             27        524.841       2811.311       0.842681       0.813217
             28        477.366       2814.345       0.854979       0.813217
             29        463.014       2829.872       0.859390       0.813217
             30        580.138       2731.276       0.824806       0.813217
             31        578.155       2345.423       0.802244       0.813217
             32        655.332       2271.300       0.776080       0.813217
             33        537.297       2361.787       0.814667       0.813217
             34        557.902       2302.018       0.804924       0.813217
             35        580.500       2393.617       0.804816       0.813217
             36        619.409       2370.060       0.792803       0.813217
             37        604.398       2453.550       0.802352       0.813217
             38        607.077       2342.405       0.794175       0.813217
             39        584.532       2275.183       0.795598       0.813217
             40        492.524       2570.728       0.839215       0.813217
             41        503.131       2125.600       0.808603       0.813217
             42        637.927       2384.062       0.788905       0.813217
             43        552.202       2586.579       0.824071       0.813217
             44        514.197       2309.625       0.817907       0.813217
             45        641.373       3006.022       0.824156       0.813217
             46        557.387       2807.733       0.834363       0.813217
             47        591.498       3032.166       0.836768       0.813217
             48        641.494       3006.323       0.824143       0.813217
             49        491.173       2606.774       0.841452       0.813217
             50        578.315       2920.944       0.834732       0.813217
             51        636.240       3186.844       0.833579       0.813217
             52        546.995       2718.224       0.832478       0.813217
             53        689.478       2680.519       0.795407       0.813217
             54        590.976       2699.794       0.820414       0.813217
             55        565.585       2264.917       0.800182       0.813217
             56        584.068       2500.648       0.810657       0.813217
             57        665.873       2944.847       0.815585       0.813217
             58        691.374       2631.191       0.791916       0.813217
             59        695.364       2842.326       0.803441       0.813217
             60        695.826       2961.078       0.809723       0.813217
             61        765.592       2691.652       0.778554       0.813217
             62        758.446       2740.956       0.783264       0.813217
             63        709.156       2692.366       0.791518       0.813217
             64        676.237       2814.425       0.806273       0.813217
             65        639.358       2892.600       0.818979       0.813217
             66        662.956       2940.990       0.816047       0.813217
             67        822.500       2409.817       0.745539       0.813217
             68        704.148       2482.511       0.779033       0.813217
             69        750.543       2464.834       0.766577       0.813217
             70        561.866       2399.194       0.810248       0.813217
             71        646.108       2574.400       0.799377       0.813217
             72        738.950       2495.852       0.771562       0.813217
             73        737.381       2573.212       0.777266       0.813217
             74        703.912       2519.721       0.781640       0.813217
             75        491.503       1643.864       0.769827       0.813217
             76        483.434       1894.408       0.796692       0.813217
             77        455.568       1417.326       0.756757       0.813217
             78        443.730       1666.385       0.789713       0.813217
             79        548.771       2627.151       0.827209       0.813217
             80        597.689       2594.353       0.812757       0.813217
             81        464.468       2885.270       0.861342       0.813217
             82        527.423       2162.513       0.803927       0.813217
             83        569.782       2654.059       0.823260       0.813217
             84        611.257       2566.306       0.807633       0.813217
             85        568.296       2638.450       0.822781       0.813217
             86        482.741       2582.656       0.842519       0.813217
             87        504.325       2676.925       0.841470       0.813217
             88        540.674       2675.879       0.831909       0.813217
             89        460.851       2612.315       0.850040       0.813217
             90        445.697       2814.796       0.863304       0.813217
             91        464.234       2721.637       0.854283       0.813217
             92        384.944       2676.417       0.874257       0.813217
             93        448.688       2670.500       0.856152       0.813217
             94        486.252       2613.228       0.843118       0.813217
             95        562.500       2245.250       0.799662       0.813217
             96        521.854       2778.799       0.841894       0.813217
             97        467.334       2669.450       0.851015       0.813217
             98        440.033       2843.500       0.865988       0.813217
             99        489.032       2490.440       0.835866       0.813217
            100        466.608       2704.879       0.852874       0.813217
            101        807.500       2505.750       0.756282       0.813217
            102        557.007       2814.055       0.834768       0.813217
            103        619.111       2687.016       0.812738       0.813217
            104        472.999       2093.450       0.815699       0.813217
            105        443.650       2155.772       0.829328       0.813217
            106        546.035       2068.405       0.791147       0.813217
            107        472.326       2212.428       0.824071       0.813217
            108        503.000       1955.947       0.795441       0.813217
            109        511.023       2312.175       0.818991       0.813217
            110        453.334       2467.800       0.844809       0.813217
            111        563.500       2358.650       0.807163       0.813217
            112        477.178       2460.800       0.837583       0.813217
            113        499.398       2470.791       0.831863       0.813217
            114        493.914       2341.925       0.825831       0.813217
            115        477.901       2453.738       0.836985       0.813217
            116        537.574       2396.667       0.816793       0.813217
            117        598.277       2419.235       0.801732       0.813217
            118        545.731       2417.857       0.815855       0.813217
            119        422.064       2278.050       0.843687       0.813217
            120        513.228       2460.026       0.827385       0.813217
            121        528.721       2457.089       0.822922       0.813217
            122        709.394       2278.050       0.762542       0.813217
            123        704.456       2469.946       0.778082       0.813217
            124        666.032       2394.453       0.782377       0.813217
            125        637.278       2468.738       0.794825       0.813217
            126        617.309       2627.322       0.809744       0.813217
            127        576.300       2597.442       0.818416       0.813217
            128        632.314       2432.659       0.793697       0.813217
            129        517.957       2464.201       0.826315       0.813217
            130        762.623       2537.912       0.768940       0.813217
            131        514.590       2867.050       0.847828       0.813217
            132        511.000       2596.951       0.835583       0.813217
            133        632.800       2646.275       0.807019       0.813217
            134        662.623       2111.750       0.761163       0.813217
            135        692.887       2122.564       0.753898       0.813217
            136        684.500       2120.717       0.755990       0.813217
            137        669.829       2297.006       0.774228       0.813217
            138        600.686       2042.675       0.772757       0.813217
            139        638.884       2227.453       0.777108       0.813217
            140        690.971       2288.154       0.768062       0.813217
            141        659.289       2116.583       0.762493       0.813217
            142        612.667       2328.400       0.791686       0.813217
            143        680.966       2098.992       0.755045       0.813217
            144        602.266       2347.388       0.795818       0.813217
            145        563.200       2112.294       0.789497       0.813217
            146        564.500       2031.550       0.782554       0.813217
            147        725.374       2189.950       0.751186       0.813217
            148        633.958       2227.510       0.778450       0.813217
            149        499.168       2702.752       0.844104       0.813217
            150        649.484       2265.809       0.777215       0.813217
            151        471.114       2542.423       0.843667       0.813217
            152        571.723       2417.825       0.808759       0.813217
            153        559.610       2618.186       0.823900       0.813217
            154        447.503       2740.994       0.859651       0.813217
            155        519.271       2466.823       0.826104       0.813217
            156        532.044       2450.329       0.821604       0.813217
            157        536.202       2629.277       0.830610       0.813217
            158        507.013       2474.633       0.829955       0.813217
            159        516.465       2393.231       0.822502       0.813217
            160        540.070       2541.046       0.824716       0.813217
            161        499.267       2664.200       0.842177       0.813217
            162        543.566       2506.927       0.821810       0.813217
            163        521.401       2503.418       0.827626       0.813217
            164        475.253       2377.837       0.833425       0.813217
            165        455.497       2553.544       0.848624       0.813217
            166        511.371       2515.883       0.831078       0.813217
            167        517.355       2897.750       0.848510       0.813217
            168        504.818       2649.374       0.839953       0.813217
            169        421.898       2527.780       0.856968       0.813217
            170        513.167       2752.017       0.842837       0.813217
            171        456.271       2596.125       0.850520       0.813217
            172        505.500       2445.501       0.828702       0.813217
            173        493.624       2679.137       0.844418       0.813217
            174        459.304       2651.233       0.852339       0.813217
            175        442.824       2725.433       0.860231       0.813217
            176        462.805       2618.110       0.849783       0.813217
            177        506.716       2729.101       0.843404       0.813217
            178        425.500       2717.450       0.864618       0.813217
            179        443.503       2552.318       0.851959       0.813217
            180        627.416       2755.475       0.814533       0.813217
            181        594.892       2671.661       0.817884       0.813217
            182        682.545       2658.818       0.795729       0.813217
            183        522.945       2701.048       0.837796       0.813217
            184        625.971       2782.403       0.816343       0.813217
            185        726.627       2244.403       0.755429       0.813217
            186        706.597       2369.584       0.770301       0.813217
            187        751.890       2386.066       0.760389       0.813217
            188        701.879       2463.143       0.778239       0.813217
            189        652.473       2027.484       0.756536       0.813217
            190        666.107       2433.082       0.785071       0.813217
            191        584.500       2463.552       0.808238       0.813217
            192        675.549       2525.260       0.788944       0.813217
            193        663.888       2660.389       0.800291       0.813217
            194        659.064       2589.395       0.797115       0.813217
            195        704.578       2621.112       0.788141       0.813217
            196        544.055       2881.707       0.841187       0.813217
            197        642.865       2578.850       0.800459       0.813217
            198        633.732       2642.948       0.806593       0.813217
            199        588.750       2525.400       0.810944       0.813217
            200        635.986       2744.631       0.811873       0.813217
            201        687.592       2624.019       0.792369       0.813217
            202        848.233       2740.977       0.763671       0.813217
            203        703.985       2302.122       0.765815       0.813217
            204        645.583       2399.374       0.787983       0.813217
            205        721.450       2665.488       0.786990       0.813217
            206        723.349       2736.325       0.790920       0.813217
            207        627.810       2420.102       0.794020       0.813217
            208        638.441       2603.932       0.803095       0.813217
            209        572.953       2661.371       0.822852       0.813217
            210        629.750       2356.525       0.789119       0.813217
            211        666.000       2469.900       0.787621       0.813217
            212        632.070       2575.116       0.802921       0.813217
            213        581.457       2601.491       0.817321       0.813217
            214        550.430       2399.361       0.813400       0.813217
            215        417.396       2687.610       0.865573       0.813217
            216        726.433       2880.814       0.798618       0.813217
            217        617.056       3129.927       0.835319       0.813217
            218        692.191       3235.708       0.823776       0.813217
            219        719.002       2115.391       0.746329       0.813217
            220        758.812       2325.920       0.754010       0.813217
            221        740.020       2497.257       0.771407       0.813217
            222        624.408       2122.965       0.772725       0.813217
            223        779.372       2315.403       0.748165       0.813217
            224        844.371       2856.651       0.771855       0.813217
            225        885.208       2708.357       0.753668       0.813217
            226        735.901       2668.396       0.783832       0.813217
            227        917.591       3042.752       0.768305       0.813217
            228        885.490       2920.275       0.767329       0.813217
            229        588.362       2690.924       0.820582       0.813217
            230        578.530       1707.523       0.746931       0.813217
            231        634.122       2226.587       0.778334       0.813217
            232        608.750       2067.375       0.772526       0.813217
            233        635.260       1939.276       0.753253       0.813217
            234        580.310       1754.412       0.751444       0.813217
            235        665.920       1641.146       0.711356       0.813217
            236        704.488       2484.297       0.779073       0.813217
            237        555.030       2315.207       0.806626       0.813217
            238        729.000       2437.100       0.769748       0.813217
            239        504.593       2295.341       0.819784       0.813217
            240        704.500       2673.050       0.791417       0.813217
            241        666.106       2234.058       0.770321       0.813217
            242        365.301       2400.496       0.867922       0.813217
            243        523.534       2016.751       0.793907       0.813217
            244        574.588       2361.727       0.804317       0.813217
            245        390.843       2136.577       0.845359       0.813217
            246        550.780       2288.731       0.806030       0.813217
            247        580.648       2775.567       0.826993       0.813217
            248        493.863       2943.551       0.856327       0.813217
            249        656.991       2848.230       0.812568       0.813217
            250        566.030       2750.977       0.829355       0.813217
            251        598.720       2894.333       0.828597       0.813217
            252        459.024       2848.100       0.861201       0.813217
            253        551.003       2673.738       0.829133       0.813217
            254        697.500       2985.249       0.810603       0.813217
            255        730.352       3259.976       0.816969       0.813217
            256        680.008       3142.453       0.822102       0.813217
            257        639.345       2703.541       0.808745       0.813217
            258        678.533       2722.351       0.800483       0.813217
            259        559.220       2429.167       0.812869       0.813217
            260        774.500       2323.800       0.750024       0.813217
            261        534.346       2379.611       0.816625       0.813217
            262        701.943       2514.223       0.781745       0.813217
            263        621.421       2687.396       0.812192       0.813217
            264        550.417       2812.393       0.836322       0.813217
            265        488.965       2401.818       0.830854       0.813217
            266        592.126       1684.393       0.739898       0.813217
            267        474.006       2323.524       0.830563       0.813217
            268        563.211       2168.807       0.793848       0.813217
            269        543.547       2326.720       0.810628       0.813217
            270        419.375       2373.610       0.849847       0.813217
            271        467.501       2223.000       0.826240       0.813217
            272        381.453       2374.348       0.861582       0.813217
            273        507.588       2336.584       0.821534       0.813217
            274        458.365       2396.187       0.839427       0.813217
            275        473.017       2386.405       0.834576       0.813217
            276        444.557       2357.491       0.841346       0.813217
            277        435.720       2478.272       0.850473       0.813217
            278        469.711       2562.094       0.845072       0.813217
            279        355.397       2305.936       0.866459       0.813217
            280        615.853       2587.900       0.807771       0.813217
            281        398.166       2597.414       0.867082       0.813217
            282        608.469       2485.535       0.803339       0.813217
            283        445.461       2365.450       0.841524       0.813217
            284        485.500       2909.450       0.856993       0.813217
            285        567.005       2541.644       0.817604       0.813217
            286        520.881       2600.018       0.833099       0.813217
            287        572.242       2658.550       0.822879       0.813217
            288        532.113       2676.740       0.834173       0.813217
            289        526.828       2448.909       0.822959       0.813217
            290        538.501       2717.896       0.834633       0.813217
            291        498.090       2582.678       0.838323       0.813217
            292        422.706       2835.743       0.870274       0.813217
            293        515.057       2876.476       0.848135       0.813217
            294        545.956       2686.447       0.831099       0.813217
            295        422.502       2835.748       0.870329       0.813217
            296        515.643       2876.500       0.847989       0.813217
            297        598.590       2125.850       0.780289       0.813217
            298        614.000       2151.085       0.777945       0.813217
            299        593.559       2165.681       0.784883       0.813217
            300        545.250       2046.481       0.789619       0.813217
            301        599.619       2204.053       0.786131       0.813217
            302        561.500       2047.508       0.784784       0.813217
            303        561.979       2123.300       0.790719       0.813217
            304        580.232       2120.217       0.785135       0.813217
            305        623.500       2161.150       0.776094       0.813217
            306        589.625       2173.787       0.786632       0.813217
            307        516.609       2414.274       0.823736       0.813217
            308        509.250       2383.575       0.823961       0.813217
            309        585.239       2222.535       0.791565       0.813217
            310        562.203       2573.640       0.820717       0.813217
            311        522.191       2120.076       0.802370       0.813217
            312        570.770       2133.639       0.788948       0.813217
            313        469.053       2340.628       0.833058       0.813217
            314        559.079       2177.108       0.795672       0.813217
            315        524.777       2224.594       0.809128       0.813217
            316        471.444       2477.340       0.840123       0.813217
            317        485.117       2258.423       0.823179       0.813217
            318        419.500       2517.925       0.857188       0.813217
            319        420.301       2665.209       0.863782       0.813217
            320        282.049       2609.198       0.902447       0.813217
            321        362.730       2832.782       0.886488       0.813217
            322        444.131       2398.587       0.843765       0.813217
            323        330.549       2713.116       0.891398       0.813217
            324        310.687       2665.645       0.895614       0.813217
            325        507.303       2094.572       0.805024       0.813217
            326        585.554       2214.817       0.790901       0.813217
            327        505.678       2313.050       0.820601       0.813217
            328        608.891       2180.898       0.781743       0.813217
            329        571.525       2223.869       0.795548       0.813217
            330        436.514       2371.799       0.844564       0.813217
            331        495.505       2180.293       0.814820       0.813217
            332        815.237       2469.281       0.751794       0.813217
            333        639.049       2227.922       0.777100       0.813217
            334        581.001       2203.117       0.791316       0.813217
            335        819.273       2309.775       0.738172       0.813217
            336        560.057       2409.313       0.811389       0.813217
            337        574.667       2410.367       0.807484       0.813217
            338        560.816       2255.781       0.800889       0.813217
            339        696.085       2283.879       0.766412       0.813217
            340        504.804       2604.921       0.837669       0.813217
            341        458.915       2624.436       0.851164       0.813217
            342        553.616       2321.065       0.807416       0.813217
            343        407.861       2538.333       0.861563       0.813217
            344        417.250       2474.478       0.855709       0.813217
            345        365.652       2435.990       0.869486       0.813217
            346        385.492       2494.250       0.866137       0.813217
            347        438.067       2492.699       0.850528       0.813217
            348        488.776       2626.737       0.843115       0.813217
            349        356.244       2630.062       0.880708       0.813217
            350        536.435       2093.317       0.796013       0.813217
            351        548.002       2113.700       0.794116       0.813217
            352        515.943       2111.801       0.803656       0.813217
            353        467.000       2093.300       0.817600       0.813217
            354        571.833       2129.483       0.788313       0.813217
            355        501.508       2216.722       0.815502       0.813217
            356        526.320       2252.673       0.810608       0.813217
            357        584.148       2108.361       0.783047       0.813217
            358        576.645       2468.351       0.810625       0.813217
            359        452.600       2566.741       0.850100       0.813217
            360        563.329       2213.066       0.797100       0.813217
            361        634.698       2879.911       0.819411       0.813217
            362        579.423       2530.461       0.813683       0.813217
            363        535.182       2490.489       0.823120       0.813217
            364        654.000       2885.100       0.815207       0.813217
            365        540.171       2551.895       0.825304       0.813217
            366        571.024       2506.281       0.814440       0.813217
            367        543.167       2656.017       0.830217       0.813217
            368        563.333       2616.667       0.822851       0.813217
            369        520.194       2582.575       0.832345       0.813217
            370        575.075       2441.572       0.809366       0.813217
            371        515.500       3078.426       0.856564       0.813217
            372        537.540       2495.480       0.822771       0.813217
            373        559.510       2745.915       0.830730       0.813217
            374        515.518       3077.941       0.856540       0.813217
            375       1663.588        135.958       0.075551       0.106660
            376       1740.069        119.455       0.064239       0.106660
            377       1572.231        222.256       0.123855       0.106660
            378       1904.159        175.035       0.084184       0.106660
            379       1434.676        201.779       0.123303       0.106660
            380       1442.190        110.533       0.071187       0.106660
            381       1898.284        109.175       0.054385       0.106660
            382       1647.182        217.349       0.116570       0.106660
            383       1890.077        197.394       0.094561       0.106660
            384       2026.685        229.850       0.101860       0.106660
            385       1973.651        167.635       0.078287       0.106660
            386       1811.257        109.175       0.056849       0.106660
            387       1943.448        160.277       0.076187       0.106660
            388       1825.598        163.116       0.082021       0.106660
            389       1914.295         41.224       0.021081       0.106660
            390       1986.072        195.795       0.089737       0.106660
            391       1805.000        280.500       0.134500       0.106660
            392       1933.526        193.309       0.090890       0.106660
            393       2505.232        -29.467      -0.011902       0.106660
            394       2007.215        166.925       0.076777       0.106660
            395       1811.642        392.011       0.177891       0.106660
            396       1732.146        370.170       0.176077       0.106660
            397       1813.218        322.838       0.151137       0.106660
            398       1876.289        254.183       0.119308       0.106660
            399       1706.332        297.396       0.148421       0.106660
            400       1913.042        320.532       0.143506       0.106660
            401       1712.220        375.200       0.179743       0.106660
            402       2120.592        371.451       0.149055       0.106660
            403       2299.630        306.541       0.117621       0.106660
            404       1838.989        276.225       0.130590       0.106660
            405       1721.901        362.788       0.174025       0.106660
            406       2097.676        359.809       0.146413       0.106660
            407       2015.473        381.668       0.159218       0.106660
            408       2100.967        231.959       0.099428       0.106660
            409       1995.539        329.090       0.141567       0.106660
            410       1807.100        369.156       0.169629       0.106660
            411       1937.800        409.854       0.174580       0.106660
            412       1973.345        443.850       0.183622       0.106660
            413       2195.250        259.726       0.105796       0.106660
            414       2238.723        364.037       0.139866       0.106660
            415       2104.456        320.714       0.132244       0.106660
            416       1995.373        185.502       0.085058       0.106660
            417       1964.248        225.837       0.103118       0.106660
            418       1830.500        362.447       0.165279       0.106660
            419       1921.269        303.878       0.136565       0.106660
            420       1977.908        124.611       0.059268       0.106660
            421       2060.173        133.385       0.060808       0.106660
            422       1713.607        179.750       0.094937       0.106660
            423       1719.230        164.832       0.087488       0.106660
            424       1835.913        188.292       0.093020       0.106660
            425       1896.765        149.499       0.073059       0.106660
            426       1867.160         98.099       0.049917       0.106660
            427       1759.912        260.899       0.129106       0.106660
            428       1661.001        314.761       0.159311       0.106660
            429       1720.691        204.663       0.106299       0.106660
            430       1603.791        224.899       0.122984       0.106660
            431       1749.232        260.400       0.129576       0.106660
            432       1909.085        317.798       0.142710       0.106660
            433       2170.015        230.779       0.096126       0.106660
            434       2135.438        245.546       0.103128       0.106660
            435       1851.367         86.330       0.044553       0.106660
            436       2159.991        244.796       0.101795       0.106660
            437       2242.718        200.886       0.082209       0.106660
            438       2450.399        234.217       0.087244       0.106660
            439       2442.299        234.169       0.087492       0.106660
            440       2117.250        217.300       0.093080       0.106660
            441       2186.908        206.063       0.086112       0.106660
            442       2254.192        203.915       0.082956       0.106660
            443       2031.304        194.987       0.087584       0.106660
            444       2077.550        325.573       0.135479       0.106660
            445       1938.991        224.339       0.103701       0.106660
            446       2079.500        394.050       0.159305       0.106660
            447       2142.499        293.742       0.120572       0.106660
            448       2076.794        223.125       0.097014       0.106660
            449       2078.770        106.525       0.048746       0.106660
            450       2066.840        235.536       0.102301       0.106660
            451       1640.046        149.018       0.083294       0.106660
            452       1732.207        186.594       0.097245       0.106660
            453       1608.500        169.168       0.095163       0.106660
            454       1702.483        213.934       0.111632       0.106660
            455       1724.040        496.858       0.223720       0.255665
            456       1531.481        424.071       0.216855       0.255665
            457       2022.544        351.324       0.147996       0.106660
            458       2002.586        334.167       0.143005       0.106660
            459       1732.321        378.063       0.179144       0.106660
            460       1934.588        256.583       0.117099       0.106660
            461       1903.730        285.215       0.130298       0.106660
            462       1938.636        273.400       0.123597       0.106660
            463       1915.985        164.700       0.079157       0.106660
            464       1979.538        228.900       0.103648       0.106660
            465       1950.372        198.250       0.092268       0.106660
            466       1910.567        333.223       0.148509       0.106660
            467       2003.654        307.838       0.133177       0.106660
            468       1573.332        227.220       0.126195       0.106660
            469       1667.286        187.118       0.100905       0.106660
            470       2053.494        195.375       0.086877       0.106660
            471       2226.146        187.454       0.077666       0.106660
            472       2173.996        187.100       0.079243       0.106660
            473       2175.342        286.100       0.116233       0.106660
            474       2321.767        226.963       0.089049       0.106660
            475       1969.269        174.413       0.081361       0.106660
            476       2027.271        133.300       0.061696       0.106660
            477       2301.193        176.593       0.071271       0.106660
            478       2357.991        173.262       0.068449       0.106660
            479       2149.882        133.030       0.058272       0.106660
            480       2181.939        176.584       0.074871       0.106660
            481       2357.985        136.917       0.054879       0.106660
            482       2214.455        238.539       0.097244       0.106660
            483       2141.518        397.680       0.156616       0.106660
            484       2021.564        415.400       0.170458       0.106660
            485       2267.958        221.313       0.088907       0.106660
            486       1689.580         72.110       0.040932       0.035478
            487       1871.482        108.325       0.054715       0.035478
            488       1820.195         61.305       0.032583       0.035478
            489       1982.087         74.548       0.036248       0.035478
            490       1886.342        127.178       0.063162       0.035478
            491       2098.833        208.283       0.090279       0.035478
            492       2073.981         91.739       0.042359       0.035478
            493       2112.579         33.885       0.015786       0.035478
            494       2020.903        372.183       0.155524       0.106660
            495       1819.673        222.016       0.108741       0.106660
            496       1810.087        416.516       0.187063       0.106660
            497       2019.602        318.200       0.136111       0.106660
            498       1843.776        317.780       0.147014       0.106660
            499       1668.101        372.229       0.182436       0.106660
            500       1812.672        152.328       0.077521       0.106660
            501       1831.913        184.007       0.091277       0.106660
            502       1910.200        196.732       0.093374       0.106660
            503       1903.095        151.500       0.073737       0.106660
            504       1762.406        187.911       0.096349       0.106660
            505       1733.182         94.750       0.051835       0.106660
            506       1901.044        231.763       0.108666       0.106660
            507       1904.324        317.875       0.143045       0.106660
            508       1883.621         37.061       0.019296       0.106660
            509       1976.337        136.833       0.064753       0.106660
            510       1815.027        182.911       0.091550       0.106660
            511       1810.174        232.004       0.113606       0.106660
            512       1880.110        127.347       0.063437       0.106660
            513       1662.423        145.100       0.080276       0.106660
            514       1656.002        375.337       0.184773       0.106660
            515       1717.570        394.225       0.186678       0.106660
            516       1537.841        330.990       0.177111       0.106660
            517       1669.392        382.821       0.186540       0.106660
            518       1670.886        408.812       0.196573       0.106660
            519       1699.975        -80.172      -0.049495       0.035478
            520       1898.298        -38.266      -0.020573       0.035478
            521       1704.115       -132.925      -0.084602       0.035478
            522       1693.999        -25.900      -0.015527       0.035478
            523       1746.691        -78.275      -0.046916       0.035478
            524       1620.885       -134.450      -0.090451       0.035478
            525       1804.749         -5.981      -0.003325       0.035478
            526       1404.318        503.610       0.263956       0.255665
            527       1081.750        830.575       0.434327       0.407670
            528       1220.923        812.793       0.399659       0.407670
            529       1215.062        758.950       0.384471       0.407670
            530       1246.880        789.731       0.387767       0.407670
            531       1282.918        875.172       0.405531       0.407670
            532        826.061        616.258       0.427269       0.407670
            533       1220.830        977.743       0.444717       0.407670
            534        802.924        575.975       0.417706       0.407670
            535        826.025        615.649       0.427037       0.407670
            536        835.019        614.211       0.423819       0.407670
            537        851.123        691.500       0.448262       0.407670
            538        909.580        756.747       0.454141       0.407670
            539        847.616        767.982       0.475355       0.407670
            540        853.500        597.983       0.411981       0.407670
            541        843.976        527.674       0.384700       0.407670
            542        841.486        558.829       0.399074       0.407670
            543        921.441        553.818       0.375404       0.407670
            544        705.318        528.176       0.428195       0.407670
            545        842.491        454.490       0.350421       0.407670
            546        762.389        491.591       0.392025       0.407670
            547        878.674        757.436       0.462949       0.407670
            548        781.903        518.722       0.398825       0.407670
            549        831.328        526.022       0.387536       0.407670
            550        925.823        511.849       0.356026       0.407670
            551        824.102        561.502       0.405240       0.407670
            552        623.008        439.390       0.413583       0.407670
            553        805.929        547.627       0.404584       0.407670
            554        953.579        600.356       0.386346       0.407670
            555        631.183        457.369       0.420163       0.407670
            556        983.000        699.950       0.415907       0.407670
            557        915.491        572.984       0.384947       0.407670
            558        906.500        609.350       0.401986       0.407670
            559        999.654        712.637       0.416189       0.407670
            560        939.055        518.602       0.355778       0.407670
            561        968.624        699.950       0.419490       0.407670
            562        988.061        502.382       0.337069       0.407670
            563        929.504        482.800       0.341853       0.407670
            564       1058.330        401.651       0.275107       0.407670
            565        925.537        522.067       0.360642       0.407670
            566        895.635        688.138       0.434493       0.407670
            567        947.940        582.289       0.380524       0.407670
            568        860.447        846.775       0.495996       0.407670
            569        888.208        692.636       0.438143       0.407670
            570        688.775        688.233       0.499803       0.407670
            571        828.346        694.973       0.456223       0.407670
            572        910.118        708.588       0.437750       0.407670
            573        858.081        721.190       0.456660       0.407670
            574        842.456        694.946       0.452026       0.407670
            575        840.178        637.344       0.431360       0.407670
            576       1156.416        380.577       0.247612       0.407670
            577        838.423        483.563       0.365785       0.407670
            578        833.460        725.507       0.465377       0.407670
            579        915.868        555.233       0.377427       0.407670
            580        927.383        583.374       0.386147       0.407670
            581        853.073        709.284       0.453983       0.407670
            582        798.023        746.194       0.483218       0.407670
            583        791.582        981.750       0.553619       0.407670
            584        855.975        735.136       0.462027       0.407670
            585        883.868        637.447       0.419010       0.407670
            586        535.952        558.657       0.510371       0.407670
            587        864.006        535.475       0.382624       0.407670
            588        803.981        609.340       0.431141       0.407670
            589        823.970        683.923       0.453562       0.407670
            590        965.546        673.345       0.410854       0.407670
            591        808.012        637.328       0.440954       0.407670
            592        800.899        470.670       0.370149       0.407670
            593        767.610        479.700       0.384588       0.407670
            594        789.581        569.708       0.419122       0.407670
            595        907.626        466.267       0.339376       0.407670
            596        763.637        490.800       0.391251       0.407670
            597        772.830        456.450       0.371315       0.407670
            598        932.009        396.347       0.298374       0.407670
            599       1006.008        566.930       0.360427       0.407670
            600       1049.000        655.076       0.384417       0.407670
            601        953.965        484.170       0.336665       0.407670
            602        957.469        664.447       0.409668       0.407670
            603        921.852        708.901       0.434708       0.407670
            604        878.309        605.600       0.408111       0.407670
            605        875.786        736.810       0.456909       0.407670
            606        868.552        676.387       0.437808       0.407670
            607        930.013        818.811       0.468207       0.407670
            608       1008.763        812.453       0.446105       0.407670
            609       1134.998        735.500       0.393211       0.407670
            610       1063.751        752.746       0.414394       0.407670
            611       1139.871        812.734       0.416231       0.407670
            612       1337.954        604.608       0.311242       0.407670
            613       1107.290        666.532       0.375760       0.407670
            614       1252.167        743.872       0.372674       0.407670
            615       1094.739        732.870       0.400999       0.407670
            616       1134.987        757.454       0.400252       0.407670
            617       1096.222        553.293       0.335428       0.407670
            618       1039.673        660.176       0.388373       0.407670
            619       2003.112        122.642       0.057693       0.035478
            620       1937.227         79.261       0.039306       0.035478
            621       1981.934        152.849       0.071599       0.035478
            622       1969.011        157.315       0.073984       0.035478
            623       1870.494        124.561       0.062435       0.035478
            624       1996.010        116.534       0.055163       0.035478
            625       1994.608         40.315       0.019812       0.035478
            626       1935.924        204.646       0.095604       0.106660
            627       1937.808        304.457       0.135781       0.106660
            628       1899.500        126.050       0.062230       0.106660
            629       1960.962        202.768       0.093712       0.106660
            630       1983.102        200.732       0.091917       0.106660
            631       1918.109        133.181       0.064926       0.106660
            632       1854.515        170.893       0.084375       0.106660
            633       1874.502        185.688       0.090132       0.106660
            634       1866.960        174.949       0.085679       0.106660
            635       1812.982        256.793       0.124068       0.106660
            636       1869.105        186.474       0.090716       0.106660
            637       1943.071        229.683       0.105710       0.106660
            638       1806.587        587.042       0.245252       0.255665
            639       1769.527        516.447       0.225920       0.255665
            640       1543.270        648.110       0.295754       0.255665
            641       1794.492        658.794       0.268535       0.255665
            642       1684.739        547.350       0.245219       0.255665
            643       2507.236        294.153       0.105002       0.106660
            644       2395.689        268.917       0.100922       0.106660
            645       2353.456        264.237       0.100943       0.106660
            646       2331.566        477.346       0.169940       0.106660
            647       2583.500        385.150       0.129739       0.106660
            648       2121.363        271.483       0.113456       0.106660
            649       2419.166        250.221       0.093737       0.106660
            650       2097.022        151.654       0.067442       0.106660
            651       2309.334        242.825       0.095145       0.106660
            652       2105.221        321.065       0.132328       0.106660
            653       1971.128        246.140       0.111010       0.106660
            654       1976.531        207.791       0.095129       0.106660
            655       2041.885        224.459       0.099040       0.106660
            656       2122.937        217.130       0.092788       0.106660
            657       2013.701        201.082       0.090791       0.106660
            658       2132.570        208.342       0.089000       0.106660
            659       1971.954        225.400       0.102578       0.106660
            660       2027.257        223.283       0.099213       0.106660
            661       2087.844        193.439       0.084794       0.106660
            662       1994.038        179.450       0.082563       0.106660
            663       2346.790        115.321       0.046838       0.106660
            664       2164.758        159.737       0.068719       0.106660
            665       2740.653        172.587       0.059242       0.106660
            666       2179.643        237.312       0.098186       0.106660
            667       2282.334        302.663       0.117085       0.106660
            668       2329.606        -14.950      -0.006459       0.035478
            669       2129.549         59.312       0.027097       0.035478
            670       2306.072        -57.445      -0.025547       0.035478
            671       2378.208          4.011       0.001684       0.035478
            672       2082.904        357.397       0.146456       0.106660
            673       2341.825        507.591       0.178139       0.106660
            674       2125.662        353.315       0.142525       0.106660
            675       2138.688        338.264       0.136565       0.106660
            676       2427.450        477.313       0.164321       0.106660
            677       2247.160        351.418       0.135235       0.106660
            678       2451.375        378.359       0.133708       0.106660
            679       2329.500        -71.449      -0.031642       0.035478
            680       2416.576         18.035       0.007408       0.035478
            681       2505.516          7.125       0.002836       0.035478
            682       2564.678         84.400       0.031860       0.035478
            683       2435.892         48.017       0.019331       0.035478
            684       2452.139        115.991       0.045165       0.035478
            685       2408.835         28.150       0.011551       0.035478
            686       2435.634          7.125       0.002917       0.035478
            687       2476.147        254.044       0.093050       0.035478
            688       2769.381         63.381       0.022374       0.035478
            689       2566.501         75.876       0.028715       0.035478
            690       2740.289        119.750       0.041870       0.035478
            691       2064.649        456.400       0.181036       0.106660
            692       2129.699        283.707       0.117555       0.106660
            693       1993.143        359.250       0.152717       0.106660
            694       2183.590        295.239       0.119104       0.106660
            695       2172.163        250.082       0.103244       0.106660
            696       2235.602         97.470       0.041778       0.106660
            697       2231.959        229.508       0.093240       0.106660
            698       2095.464        281.450       0.118410       0.106660
            699       2280.626         -3.868      -0.001699       0.035478
            700       2291.063          8.036       0.003495       0.035478
            701       2284.571          4.435       0.001937       0.035478
            702       2358.994       -148.883      -0.067365       0.035478
            703       2421.139        118.438       0.046637       0.035478
            704       2069.067        -79.409      -0.039911       0.035478
            705       2236.297        -77.650      -0.035972       0.035478
            706       2466.349       -122.210      -0.052134       0.035478
            707       2469.127       -156.477      -0.067661       0.035478
            708       2697.087         55.752       0.020252       0.035478
            709       2413.066        144.022       0.056323       0.035478
            710       2839.476        250.072       0.080941       0.035478
            711       2526.133        161.157       0.059970       0.035478
            712       2591.106        104.083       0.038618       0.035478
            713       2057.732        -44.132      -0.021917       0.035478
            714       2016.921        552.058       0.214894       0.106660
            715       2158.584        210.961       0.089030       0.106660
            716       2130.622        316.199       0.129229       0.106660
            717       1943.625        254.133       0.115633       0.106660
            718       2309.769        749.313       0.244947       0.255665
            719       1942.954        796.138       0.290658       0.255665
            720       1567.719        604.313       0.278225       0.255665
            721       2156.896        900.400       0.294509       0.255665
            722       1947.802        834.800       0.300007       0.255665
            723       2437.411         56.886       0.022806       0.035478
            724       2431.282         72.804       0.029074       0.035478
            725       2553.240        108.184       0.040649       0.035478
            726       2348.734         71.258       0.029445       0.035478
            727       2540.007        149.701       0.055657       0.035478
            728       2650.848        102.808       0.037335       0.035478
            729       2559.055        193.936       0.070446       0.035478
            730       2466.857        146.173       0.055940       0.035478
            731       2265.658        105.714       0.044579       0.035478
            732       2559.351         61.040       0.023294       0.035478
            733       2636.224         89.358       0.032785       0.035478
            734       2470.402        122.058       0.047082       0.035478
            735       2278.366        124.755       0.051914       0.035478
            736       2059.167        101.417       0.046939       0.035478
            737       2071.091        149.948       0.067513       0.035478
            738       1924.274        110.382       0.054251       0.035478
            739       1836.629        144.393       0.072888       0.035478
            740       2279.641        177.434       0.072214       0.035478
            741       2103.695        104.098       0.047150       0.035478
            742       2073.999        117.550       0.053638       0.035478
            743       2072.898        188.686       0.083431       0.035478
            744       2119.087        175.998       0.076685       0.035478
            745       2034.065        115.480       0.053723       0.035478
            746       2227.102        181.495       0.075353       0.035478
            747       2106.945        125.276       0.056122       0.035478
            748       2236.988        163.888       0.068262       0.035478
            749       2219.898        195.584       0.080971       0.035478
            750       2038.824        347.900       0.145765       0.035478
            751       2177.898        -85.850      -0.041036       0.035478
            752       2118.017        108.967       0.048930       0.035478
            753       1851.501        122.912       0.062253       0.035478
            754       2208.195        121.745       0.052252       0.035478
            755       2080.877        -42.180      -0.020690       0.035478
            756       2062.673        348.755       0.144626       0.106660
            757       2158.843        149.272       0.064673       0.106660
            758       2169.307        265.327       0.108980       0.106660
            759       2207.206        100.085       0.043378       0.106660
            760       2172.208        242.838       0.100552       0.106660
            761       2535.981        240.383       0.086582       0.106660
            762       2145.988        185.550       0.079583       0.106660
            763       2073.399        410.803       0.165366       0.106660
            764       2235.470        237.703       0.096112       0.106660
            765       2101.502        448.350       0.175834       0.106660
            766       2142.203        281.016       0.115968       0.106660
            767       2079.065        265.639       0.113293       0.106660
            768       2144.000        334.675       0.135022       0.106660
            769       1945.415        293.425       0.131061       0.106660
            770       2126.966        309.131       0.126896       0.106660
            771       2160.699        415.267       0.161208       0.106660
            772       1961.185        285.050       0.126901       0.106660
            773       1944.949        101.783       0.049729       0.106660
            774       2085.078        239.222       0.102922       0.106660
            775       1971.250        207.897       0.095403       0.106660
            776       1646.161         99.074       0.056768       0.106660
            777       2102.210         82.618       0.037814       0.106660
            778       2120.002        227.462       0.096897       0.106660
            779       1863.475        230.526       0.110089       0.106660
            780       2277.237        360.549       0.136686       0.106660
            781       2459.750        209.065       0.078336       0.106660
            782       1967.936        235.617       0.106926       0.106660
            783       2125.492         51.450       0.023634       0.106660
            784       1945.242        246.559       0.112492       0.106660
            785       2270.067        231.825       0.092660       0.106660
            786       2049.239        263.123       0.113790       0.106660
            787       2966.000        185.275       0.058794       0.106660
            788       3020.997        207.467       0.064262       0.106660
            789       2617.386        191.603       0.068211       0.106660
            790       2964.970        231.825       0.072518       0.106660
            791       3020.221        156.214       0.049179       0.106660
            792       2874.420        249.388       0.079835       0.106660
            793       2719.622        148.447       0.051759       0.106660
            794       2344.306        143.338       0.057620       0.106660
            795       2276.165        163.913       0.067175       0.106660
            796       2169.299        464.445       0.176344       0.106660
            797       2370.440        150.795       0.059810       0.106660
            798       2491.995        234.300       0.085941       0.106660
            799       2308.689        245.266       0.096034       0.106660
            800       2337.672        191.551       0.075735       0.106660
            801       2194.176        102.943       0.044814       0.035478
            802       2311.918        182.406       0.073128       0.035478
            803       2372.446         28.251       0.011768       0.035478
            804       2278.987        135.141       0.055979       0.035478
            805       2300.121        116.464       0.048194       0.035478
            806       2437.177        106.850       0.042000       0.035478
            807       2475.824        109.687       0.042424       0.035478
            808       2014.624        108.288       0.051009       0.035478
            809       2119.574        137.359       0.060861       0.035478
            810       2058.566         74.836       0.035078       0.035478
            811       1962.690        215.150       0.098791       0.035478
            812       2038.817        193.093       0.086515       0.035478
            813       2084.600        194.354       0.085282       0.035478
            814       2164.399        171.125       0.073270       0.035478
            815       2014.115        204.313       0.092098       0.035478
            816       2367.115        371.970       0.135801       0.035478
            817       2447.279        189.460       0.071854       0.035478
            818       2471.229         19.900       0.007988       0.035478
            819       2150.098        117.400       0.051775       0.035478
            820       2531.318         60.765       0.023442       0.035478
            821       2801.046        -59.292      -0.021625       0.035478
            822       2354.498        105.605       0.042927       0.035478
            823       2263.423        178.550       0.073117       0.035478
            824       2337.527         25.909       0.010962       0.035478
            825       2305.428        -49.628      -0.022000       0.035478
            826       2550.307         44.303       0.017075       0.035478
            827       2561.503         71.443       0.027134       0.035478
            828       2394.500         79.807       0.032254       0.035478
            829       2314.800         35.580       0.015138       0.035478
            830       2472.530         47.876       0.018995       0.035478
            831       2422.082         24.991       0.010212       0.035478
            832       2342.616        108.222       0.044157       0.035478
            833       2210.478        182.241       0.076165       0.035478
            834       2322.709        140.578       0.057069       0.035478
            835       2553.514        -41.293      -0.016437       0.035478
            836       2572.017        -21.550      -0.008449       0.035478
            837       2655.880        -52.012      -0.019975       0.035478
            838       2480.611        -41.750      -0.017119       0.035478
            839       2082.499          3.067       0.001470       0.035478
            840       2014.069        151.908       0.070134       0.035478
            841       2149.248        137.992       0.060331       0.035478
            842       1980.865         21.084       0.010532       0.035478
            843       1997.379        109.205       0.051840       0.035478
            844       1875.290         37.604       0.019658       0.035478
            845       1914.942          9.614       0.004995       0.035478
            846       2051.108        172.007       0.077372       0.035478
            847       2464.416        147.078       0.056319       0.035478
            848       2113.989         48.650       0.022496       0.035478
            849       2153.216         82.690       0.036983       0.035478
            850       2469.500         79.550       0.031208       0.035478
            851       2049.865         95.500       0.044515       0.035478
            852       1924.970        141.478       0.068465       0.035478
            853       2077.917        100.780       0.046257       0.035478
            854       1828.224        -62.687      -0.035506       0.035478
            855       1765.029        234.965       0.117483       0.035478
            856       2076.023         79.542       0.036901       0.035478
            857       2170.673        -82.985      -0.039750       0.035478
            858       2054.396        107.102       0.049550       0.035478
            859       1955.664        158.333       0.074897       0.035478
            860       1955.007        252.500       0.114382       0.035478
            861       1891.847        207.704       0.098928       0.035478
            862       1863.580        135.957       0.067994       0.035478
            863       1711.898        107.230       0.058946       0.035478
            864       2105.297        118.534       0.053302       0.035478
            865       2034.989        160.150       0.072957       0.035478
            866       2085.959        135.387       0.060948       0.035478
            867       2334.094        156.002       0.062649       0.035478
            868       1883.000        140.560       0.069462       0.035478
            869       1976.551        158.679       0.074315       0.035478
            870       2089.967         27.200       0.012848       0.035478
            871       2067.322        159.768       0.071739       0.035478
            872       2107.630        151.093       0.066893       0.035478
            873       2069.122        -15.325      -0.007462       0.035478
            874       2077.339        147.783       0.066416       0.035478
            875       2045.831        178.622       0.080299       0.035478
            876       2038.874        372.819       0.154588       0.035478
            877       2153.396        -39.971      -0.018913       0.035478
            878       2177.023         20.528       0.009341       0.035478
            879       2050.858        133.152       0.060967       0.035478
            880       2102.062         32.977       0.015445       0.035478
            881       2279.158       -133.850      -0.062392       0.035478
            882       2453.214        -19.820      -0.008145       0.035478
            883       1999.551         54.950       0.026746       0.035478
            884       2143.908        -31.772      -0.015043       0.035478
            885       2152.572        -43.304      -0.020530       0.035478
            886       1927.167        284.550       0.128656       0.106660
            887       1890.723        273.421       0.126342       0.106660
            888       1981.024        346.129       0.148735       0.106660
            889       1734.041        288.774       0.142758       0.106660
            890       1842.498        245.829       0.117716       0.106660
            891       1929.297        241.550       0.111270       0.106660
            892       2263.877        297.433       0.116125       0.106660
            893       2195.258        299.117       0.119917       0.106660
            894       2067.979        330.950       0.137957       0.106660
            895       2336.444        239.089       0.092831       0.106660
            896       2111.677        206.208       0.088964       0.106660
            897       2125.279        332.423       0.135258       0.106660
            898       2444.413        317.525       0.114965       0.106660
            899       2333.180        315.886       0.119244       0.106660
            900       2514.388        293.798       0.104622       0.106660
