# Supplementary material for: The role of auxiliary domains in modulating CHD4 activity suggests mechanistic commonality between enzyme families
Source: Nat Commun. 2022 Dec 6;13:7524. doi: 10.1038/s41467-022-35002-0 (PMC9726900; doi:10.1038/s41467-022-35002-0)
Supplement: Supplementary file 6 — source data [file 41467_2022_35002_MOESM6_ESM.zip › smFRET_Source_data/figure_7A/A/CHD4(1-1230) 10uM ATP 200ms/06_PATH.dat]

              1       3136.804       3601.316       0.534469       0.577837
              2       3142.999       3612.572       0.534755       0.577837
              3       2788.000       3036.697       0.521348       0.577837
              4       2945.296       3784.299       0.562337       0.577837
              5       3175.077       3303.016       0.509875       0.577837
              6       2798.646       3060.439       0.522341       0.577837
              7       3057.701       3947.912       0.563536       0.577837
              8       3089.030       3941.572       0.560631       0.577837
              9       3021.500       3617.347       0.544876       0.577837
             10       2893.797       3657.092       0.558259       0.577837
             11       2898.821       3840.014       0.569833       0.577837
             12       3101.610       3953.030       0.560345       0.577837
             13       2728.540       3814.446       0.582982       0.577837
             14       3071.743       3824.848       0.554600       0.577837
             15       2899.750       3865.022       0.571345       0.577837
             16       2892.408       3874.772       0.572583       0.577837
             17       2840.683       3480.676       0.550621       0.577837
             18       2902.547       3501.228       0.546744       0.577837
             19       2705.177       3545.175       0.567196       0.577837
             20       2440.137       3575.551       0.594371       0.577837
             21       2550.498       3400.284       0.571401       0.577837
             22       2983.988       3492.294       0.539244       0.577837
             23       2900.550       3504.453       0.547143       0.577837
             24       2622.553       3734.011       0.587426       0.577837
             25       2034.875       3375.010       0.623860       0.577837
             26       2600.210       3451.510       0.570335       0.577837
             27       2021.651       3321.292       0.621622       0.577837
             28       2355.823       3418.986       0.592052       0.577837
             29       1849.763       3504.298       0.654512       0.577837
             30       2249.850       3281.534       0.593257       0.577837
             31       2177.812       3230.660       0.597333       0.577837
             32       2397.043       3913.652       0.620162       0.577837
             33       1919.446       3724.872       0.659933       0.577837
             34       2938.000       4663.697       0.613507       0.577837
             35       2982.000       4911.797       0.622235       0.577837
             36       2349.000       4585.097       0.661239       0.577837
             37       3526.913       4742.235       0.573485       0.577837
             38       2964.456       4541.826       0.605070       0.577837
             39       2597.373       4292.939       0.623040       0.577837
             40       2708.025       4248.522       0.610723       0.577837
             41       2912.906       3421.703       0.540160       0.577837
             42       3810.200       1195.141       0.238773       0.217185
             43       3663.963       1072.459       0.226428       0.217185
             44       3563.750       1035.872       0.225208       0.217185
             45       3483.900        849.651       0.196064       0.217185
             46       3442.948        715.611       0.172081       0.217185
             47       3540.141        870.098       0.197290       0.217185
             48       3487.666       1206.230       0.256978       0.217185
             49       3491.044        961.615       0.215964       0.217185
             50       2744.813        488.397       0.151056       0.154341
             51       2441.494        533.612       0.179359       0.154341
             52       2568.661        572.198       0.182179       0.154341
             53       3231.537        409.485       0.112464       0.154341
             54       2550.132        530.198       0.172124       0.154341
             55       2675.807        396.514       0.129060       0.154341
             56       2597.250        447.022       0.146840       0.154341
             57       3439.000        386.597       0.101055       0.154341
             58       2578.671        512.113       0.165690       0.154341
             59       2742.540        530.160       0.161995       0.154341
             60       2728.719        548.068       0.167258       0.154341
             61       3346.889        678.229       0.168499       0.154341
             62       4289.838        757.372       0.150058       0.154341
             63       4253.322        805.947       0.159301       0.154341
             64       3681.434        828.547       0.183714       0.154341
             65       4245.525       1006.669       0.191666       0.154341
             66       4276.450        742.481       0.147936       0.154341
             67       4151.270        767.374       0.156013       0.154341
             68       4302.030        801.047       0.156973       0.154341
             69       4285.692        730.360       0.145605       0.154341
             70       4541.780        617.436       0.119676       0.154341
             71       3921.967        720.369       0.155174       0.154341
             72       4137.059        615.575       0.129523       0.154341
             73       4036.501        636.347       0.136180       0.154341
             74       4080.247        681.821       0.143177       0.154341
             75       4656.402        614.347       0.116558       0.154341
             76       4092.357        765.084       0.157508       0.154341
             77       4595.500        364.947       0.073571       0.154341
             78       4400.987        626.044       0.124535       0.154341
             79       3928.142        687.357       0.148924       0.154341
             80       4595.499        364.947       0.073571       0.154341
             81       4077.044        663.724       0.140004       0.154341
             82       3980.030        657.966       0.141864       0.154341
             83       4070.819        803.038       0.164764       0.154341
             84       4117.422        707.982       0.146720       0.154341
             85       4506.161        712.447       0.136521       0.154341
             86       3548.575        735.747       0.171730       0.154341
             87       3919.062        683.983       0.148594       0.154341
             88       4269.190        692.703       0.139605       0.154341
             89       4260.567        568.119       0.117655       0.154341
             90       4060.354        646.630       0.137377       0.154341
             91       4329.497       2020.035       0.318139       0.217185
             92       4208.474       1383.899       0.247462       0.217185
             93       5998.890        871.640       0.126866       0.217185
             94       4363.190       1285.540       0.227580       0.217185
             95       4961.778       1567.202       0.240038       0.217185
             96       5366.936       1597.382       0.229367       0.217185
             97       5244.531       1583.767       0.231942       0.217185
             98       5397.737       1526.268       0.220431       0.217185
             99       5223.207       1629.685       0.237810       0.217185
            100       5140.671       1503.940       0.226340       0.217185
            101       4754.784       1497.586       0.239523       0.217185
            102       5452.983       1661.541       0.233542       0.217185
            103       5283.534       1539.910       0.225679       0.217185
            104       5203.833       1611.947       0.236502       0.217185
            105       5503.496       1491.845       0.213263       0.217185
            106       5579.238       1455.487       0.206900       0.217185
            107       5290.673       1409.802       0.210403       0.217185
            108       5834.939       1503.110       0.204838       0.217185
            109       6299.883       1382.472       0.179954       0.217185
            110       6180.971       1293.496       0.173055       0.217185
            111       4752.506       1492.492       0.238990       0.217185
            112       5248.721       1388.165       0.209159       0.217185
            113       5117.134       1362.509       0.210275       0.217185
            114       4484.715       1580.804       0.260621       0.217185
            115       5587.074       1192.247       0.175865       0.217185
            116       5811.916       1148.254       0.164975       0.217185
            117       5754.458       1297.997       0.184049       0.217185
            118       4936.804       1279.536       0.205834       0.217185
            119       4862.000       1377.302       0.220746       0.217185
            120       6242.306       1312.424       0.173722       0.217185
            121       6155.108       1124.495       0.154472       0.217185
            122       5979.841       1044.924       0.148749       0.217185
            123       5557.477       1523.783       0.215185       0.217185
            124       4958.654       1490.308       0.231093       0.217185
            125       5817.726       1203.329       0.171389       0.217185
            126       5046.470       1538.826       0.233676       0.217185
            127       5115.051       1384.719       0.213041       0.217185
            128       5258.764       1467.338       0.218156       0.217185
            129       5007.297       1438.828       0.223208       0.217185
            130       5093.693       1347.272       0.209172       0.217185
            131       5170.000       1275.497       0.197890       0.217185
            132       4991.765       1314.206       0.208407       0.217185
            133       4891.028       1556.897       0.241457       0.217185
            134       5027.861       1591.715       0.240456       0.217185
            135       5025.640       1408.730       0.218938       0.217185
            136       4939.003       1500.098       0.232967       0.217185
            137       4988.667       1459.297       0.226319       0.217185
            138       5409.544       1699.971       0.239112       0.217185
            139       5070.765       1756.112       0.257235       0.217185
            140       5169.730       1621.815       0.238799       0.217185
            141       6044.317       1820.954       0.231518       0.217185
            142       5621.009       1663.547       0.228366       0.217185
            143       5187.606       1628.174       0.238883       0.217185
            144       5651.929       1244.275       0.180429       0.217185
            145       5349.330       1394.897       0.206828       0.217185
            146       6020.652       1170.279       0.162744       0.217185
            147       5180.500       1323.947       0.203545       0.217185
            148       5700.985       1225.690       0.176952       0.217185
            149       5655.309       1243.471       0.180245       0.217185
            150       4935.751       1645.905       0.250075       0.217185
            151       5184.593       1771.180       0.254635       0.217185
            152       4579.453       1689.041       0.269449       0.217185
            153       4846.808       1458.677       0.231335       0.217185
            154       5327.641       1503.143       0.220054       0.217185
            155       4464.652       1941.137       0.303029       0.217185
            156       4640.861       1555.220       0.251001       0.217185
            157       5202.187       1562.440       0.230972       0.217185
            158       4783.882        971.014       0.168728       0.217185
            159       5277.180       1176.705       0.182325       0.217185
            160       4428.918       1488.836       0.251588       0.217185
            161       4741.643       1408.664       0.229040       0.217185
            162       5595.219        985.486       0.149754       0.154341
            163       5709.511        996.114       0.148549       0.154341
            164       4689.121       1317.781       0.219378       0.154341
            165       5167.213       1020.674       0.164947       0.154341
            166       6575.085        744.457       0.101708       0.154341
            167       4964.748       1024.471       0.171052       0.154341
            168       4810.185       1248.107       0.206016       0.154341
            169       4935.936        932.636       0.158920       0.154341
            170       5346.998       1006.547       0.158423       0.154341
            171       5506.853        825.060       0.130302       0.154341
            172       5196.847        832.782       0.138115       0.154341
            173       4635.115        827.403       0.151469       0.154341
            174       5027.216        716.347       0.124722       0.154341
            175       5213.205        829.731       0.137306       0.154341
            176       5130.886        790.457       0.133493       0.154341
            177       4896.468        772.397       0.136253       0.154341
            178       4633.636        655.999       0.124016       0.154341
            179       4879.257        517.770       0.095936       0.154341
            180       5493.329       1161.489       0.174534       0.154341
            181       5334.858       1011.754       0.159416       0.154341
            182       5705.455       1243.266       0.178920       0.154341
            183       5253.022       1331.195       0.202180       0.154341
            184       4813.535       1105.476       0.186767       0.154341
            185       5887.250       1129.272       0.160945       0.154341
            186       4670.775        941.326       0.167731       0.154341
            187       5374.989       1078.600       0.167132       0.154341
            188       5004.642        888.893       0.150825       0.154341
            189       5250.495        729.456       0.121984       0.154341
            190       4437.141       1238.774       0.218251       0.154341
            191       4507.437       1122.566       0.199390       0.154341
            192       4450.574       1142.088       0.204212       0.154341
            193       4847.751       1018.973       0.173687       0.154341
            194       4703.376        987.616       0.173540       0.154341
            195       4641.197        943.783       0.168986       0.154341
            196       4606.000       1154.397       0.200402       0.154341
            197       4450.201       1140.684       0.204026       0.154341
            198       4555.950       1185.862       0.206531       0.154341
            199       4482.384       1168.846       0.206830       0.154341
            200       4647.593        253.350       0.051694       0.154341
