# Supplementary material for: The role of auxiliary domains in modulating CHD4 activity suggests mechanistic commonality between enzyme families
Source: Nat Commun. 2022 Dec 6;13:7524. doi: 10.1038/s41467-022-35002-0 (PMC9726900; doi:10.1038/s41467-022-35002-0)
Supplement: Supplementary file 6 — source data [file 41467_2022_35002_MOESM6_ESM.zip › smFRET_Source_data/figure_7A/A/CHD4(1-1230) 10uM ATP 200ms/02_PATH (2).dat]

              1        800.790        979.588       0.550213       0.622436
              2        621.790       1445.821       0.699271       0.622436
              3        577.124       1358.621       0.701860       0.622436
              4        689.124       1160.421       0.627409       0.622436
              5        707.457       1030.588       0.592958       0.622436
              6        776.124       1013.721       0.566374       0.622436
              7        597.457       1054.254       0.638280       0.622436
              8        542.790       1031.721       0.655264       0.622436
              9        500.790        892.254       0.640507       0.622436
             10        493.457        935.654       0.654711       0.622436
             11        463.124       1170.688       0.716538       0.622436
             12        436.124       1315.054       0.750954       0.622436
             13        426.790       1304.988       0.753554       0.622436
             14        368.457       1096.154       0.748427       0.622436
             15        349.457       1020.054       0.744831       0.622436
             16        346.457        962.688       0.735356       0.622436
             17        397.790        941.888       0.703070       0.622436
             18        514.457        896.888       0.635485       0.622436
             19        811.790        984.154       0.547987       0.622436
             20       1010.124        858.321       0.459377       0.622436
             21        928.790        799.788       0.462685       0.622436
             22        706.124        659.388       0.482887       0.622436
             23        678.457        736.154       0.520393       0.622436
             24        705.457        835.788       0.542281       0.622436
             25        576.790        982.321       0.630052       0.622436
             26        393.457       1139.654       0.743361       0.622436
             27        263.790       1205.954       0.820520       0.622436
             28        471.457       1194.188       0.716952       0.622436
             29        588.790       1222.121       0.674865       0.622436
             30        554.457       1191.888       0.682504       0.622436
             31        336.124       1032.721       0.754447       0.622436
             32        292.457        862.421       0.746764       0.622436
             33        371.790        687.488       0.649015       0.622436
             34        521.457        856.521       0.621578       0.622436
             35        670.790        906.588       0.574743       0.622436
             36        680.124        984.654       0.591463       0.622436
             37        660.124        899.321       0.576693       0.622436
             38        549.124        963.754       0.637034       0.622436
             39        588.790        953.121       0.618143       0.622436
             40        658.790        900.454       0.577494       0.622436
             41        660.790        933.588       0.585550       0.622436
             42        558.790        859.121       0.605906       0.622436
             43        501.124        679.888       0.575683       0.622436
             44        479.790        457.354       0.488030       0.622436
             45        482.124        631.454       0.567050       0.622436
             46        498.457        914.821       0.647304       0.622436
             47        574.124        979.921       0.630562       0.622436
             48        630.124        953.321       0.602055       0.622436
             49        501.124        966.221       0.658483       0.622436
             50        428.124        952.854       0.689985       0.622436
             51        392.457        894.421       0.695032       0.622436
             52        412.790        856.721       0.674843       0.622436
             53        323.124        912.688       0.738533       0.622436
             54        182.124       1012.454       0.847542       0.622436
             55        266.790       1009.654       0.790990       0.622436
             56        364.790        923.521       0.716846       0.622436
             57        609.790        919.021       0.601134       0.622436
             58        681.124        840.888       0.552485       0.622436
             59        738.124        839.854       0.532235       0.622436
             60        613.124        778.021       0.559267       0.622436
             61        466.457        875.354       0.652368       0.622436
             62        303.790       1053.954       0.776254       0.622436
             63        259.790        957.688       0.786616       0.622436
             64        367.124        795.954       0.684352       0.622436
             65        631.457        562.521       0.471132       0.622436
             66        917.457        575.588       0.385513       0.622436
             67        945.790        863.088       0.477140       0.622436
             68        800.457       1081.288       0.574620       0.622436
             69        811.457       1122.854       0.580493       0.622436
             70        731.124        841.888       0.535208       0.622436
             71        534.790        654.188       0.550210       0.622436
             72        244.124        513.254       0.677673       0.622436
             73        220.790        398.588       0.643529       0.622436
             74        441.124        471.888       0.516848       0.622436
             75        526.457        436.688       0.453398       0.622436
             76        543.790        554.288       0.504780       0.622436
             77        561.124        459.554       0.450244       0.622436
             78        538.457        714.154       0.570132       0.622436
             79        604.124        723.588       0.544989       0.622436
             80        650.457        621.954       0.488800       0.622436
             81        806.124        241.388       0.230439       0.038529
             82        862.457         19.754       0.022392       0.038529
             83        830.124         35.654       0.041182       0.038529
             84        823.790        242.621       0.227512       0.270495
             85        623.124        361.021       0.366837       0.386551
             86        453.124        356.354       0.440227       0.386551
             87        380.457        264.288       0.409911       0.386551
             88        482.457        272.088       0.360599       0.386551
             89        839.790        353.021       0.295957       0.386551
             90        720.124        373.321       0.341417       0.386551
             91        641.124        441.888       0.408018       0.386551
             92        453.790        383.954       0.458319       0.386551
             93        647.790        334.554       0.340567       0.386551
             94        898.790        326.454       0.266440       0.270495
             95       1003.457        419.321       0.294720       0.270495
             96       1066.124        542.388       0.337199       0.270495
             97        990.457        425.621       0.300563       0.270495
             98        931.457        299.188       0.243115       0.270495
             99        983.790        152.954       0.134555       0.168505
            100        966.790        288.654       0.229922       0.270495
            101        947.457        502.588       0.346602       0.386551
            102        962.790        832.388       0.463680       0.386551
            103        991.124        719.221       0.420512       0.386551
            104       1009.457        516.721       0.338572       0.386551
            105       1042.790        344.388       0.248265       0.270495
            106       1308.457        527.488       0.287311       0.270495
            107       1583.790        540.954       0.254597       0.270495
            108       1398.457        375.821       0.211816       0.168505
            109       1036.790        227.654       0.180043       0.168505
            110        700.790        296.588       0.297367       0.270495
            111        664.457        471.221       0.414925       0.386551
            112        862.457        595.088       0.408281       0.386551
            113        885.124        585.154       0.397989       0.386551
            114        822.790        541.054       0.396713       0.386551
            115        723.124        521.354       0.418934       0.386551
            116        870.124        666.988       0.433923       0.386551
            117        873.457        728.988       0.454922       0.386551
            118        853.457        799.654       0.483727       0.386551
            119        855.124        642.154       0.428881       0.386551
            120       1106.124        521.054       0.320220       0.270495
            121       1326.790        222.988       0.143884       0.168505
            122       1300.790        208.921       0.138385       0.168505
            123       1146.124        346.721       0.232255       0.270495
            124        953.457        625.321       0.396079       0.386551
            125       1020.124        729.321       0.416887       0.386551
            126       1104.457        656.888       0.372947       0.386551
            127       1024.790        635.188       0.382648       0.386551
            128        722.790        787.388       0.521387       0.386551
            129        608.790        659.454       0.519974       0.386551
            130        649.457        468.721       0.419183       0.386551
            131        994.124        250.254       0.201108       0.270495
            132       1064.790        399.521       0.272839       0.270495
            133       1274.457        461.888       0.266012       0.270495
            134       1456.457        401.021       0.215895       0.168505
            135       1713.457        474.988       0.217043       0.168505
            136       1772.124        441.454       0.199430       0.168505
            137       1693.124        405.021       0.193038       0.168505
            138       1538.457        397.488       0.205320       0.168505
            139       1576.124        587.721       0.271610       0.270495
            140       1563.790        531.954       0.253826       0.270495
            141       1569.790        400.021       0.203076       0.270495
            142       1334.124        507.254       0.275475       0.270495
            143       1253.790        688.621       0.354519       0.386551
            144       1357.457        756.254       0.357785       0.386551
            145       1536.457        596.688       0.279722       0.270495
            146       1531.457        479.854       0.238578       0.270495
            147       1476.457        463.021       0.238735       0.270495
            148       1533.457        412.988       0.212175       0.270495
            149       1526.457        508.688       0.249952       0.270495
            150       1627.124        415.954       0.203592       0.168505
            151       1588.790        358.121       0.183943       0.168505
            152       1544.790        226.854       0.128047       0.168505
            153       1496.124        328.388       0.179987       0.168505
            154       1540.124        278.654       0.153210       0.168505
            155       1780.457        262.288       0.128400       0.168505
            156       1681.790        192.821       0.102859       0.168505
            157       1613.790        283.954       0.149627       0.168505
            158       1402.790        465.054       0.248979       0.270495
            159       1374.790        503.188       0.267941       0.270495
            160       1432.124        443.121       0.236300       0.270495
            161       1425.457        297.454       0.172646       0.168505
            162       1428.124        130.854       0.083936       0.168505
            163       1385.790        114.421       0.076270       0.168505
            164       1449.124        281.088       0.162459       0.168505
            165       1504.457        515.221       0.255101       0.270495
            166       1318.457        584.488       0.307149       0.270495
            167       1179.790        473.688       0.286480       0.270495
            168       1277.457        294.254       0.187219       0.168505
            169       1461.790        190.821       0.115466       0.168505
            170       1585.457        327.454       0.171181       0.168505
            171       1605.790        654.754       0.289645       0.270495
            172       1478.790        834.454       0.360729       0.270495
            173       1513.124        681.688       0.310591       0.270495
            174       1440.790        568.254       0.282848       0.270495
            175       1510.124        568.321       0.273436       0.270495
            176       1520.457        501.288       0.247948       0.270495
            177       1585.790        363.754       0.186584       0.168505
            178       1714.457        296.554       0.147465       0.168505
            179       1759.124        331.088       0.158399       0.168505
            180       1659.457        299.054       0.152695       0.168505
            181       1519.457        292.721       0.161530       0.168505
            182       1412.790        386.054       0.214612       0.168505
            183       1496.124        436.388       0.225814       0.270495
            184       1425.790        530.754       0.271271       0.270495
            185       1235.124        657.821       0.347512       0.386551
            186       1096.790        653.654       0.373422       0.386551
            187       1127.457        589.921       0.343501       0.386551
            188       1130.124        411.321       0.266841       0.270495
            189       1101.457        467.188       0.297829       0.270495
            190       1109.790        346.688       0.238032       0.270495
            191       1234.457        168.554       0.120138       0.168505
            192       1238.124          2.188       0.001764       0.038529
            193       1289.124        191.088       0.129095       0.168505
            194       1242.790        461.054       0.270596       0.270495
            195       1379.790        479.354       0.257836       0.270495
            196       1360.124        319.654       0.190296       0.168505
            197       1509.790        272.688       0.152982       0.168505
            198       1360.457        646.954       0.322283       0.270495
            199       1514.124        584.921       0.278661       0.270495
            200       1562.790        490.054       0.238720       0.270495
            201       1607.124        108.954       0.063490       0.168505
            202       1319.124        136.088       0.093517       0.168505
            203       1214.124        261.921       0.177448       0.168505
            204       1418.124        467.521       0.247937       0.270495
            205       1695.457        753.788       0.307763       0.270495
            206       1814.457        628.554       0.257287       0.270495
            207       1697.124        408.954       0.194178       0.168505
            208       1598.790        295.121       0.155826       0.168505
            209       1571.457        476.521       0.232679       0.270495
            210       1515.124        705.154       0.317597       0.270495
            211       1505.124        531.488       0.260967       0.270495
            212       1391.124        439.221       0.239966       0.270495
            213       1360.457        259.954       0.160425       0.168505
            214       1451.124        205.888       0.124252       0.168505
            215       1534.790         86.188       0.053170       0.038529
            216       1748.457         26.154       0.014738       0.038529
            217       1837.124        121.621       0.062091       0.038529
            218       1809.790        373.021       0.170890       0.168505
            219       1514.790        529.188       0.258901       0.270495
            220       1393.457        545.988       0.281518       0.270495
            221       1511.457        376.521       0.199431       0.168505
            222       1643.124        296.688       0.152947       0.168505
            223       1613.457        369.321       0.186264       0.168505
            224       1592.790        556.054       0.258769       0.270495
            225       1630.457        710.621       0.303544       0.270495
            226       1797.124        641.288       0.262994       0.270495
            227       1604.790        685.188       0.299211       0.270495
            228       1444.790        701.188       0.326745       0.386551
            229       1230.457        901.954       0.422974       0.386551
            230       1270.457        749.621       0.371085       0.386551
            231       1279.457        816.721       0.389624       0.386551
            232       1274.790        626.854       0.329638       0.386551
            233       1299.124        518.421       0.285232       0.270495
            234       1541.790        272.821       0.150347       0.168505
            235       1710.124        183.654       0.096978       0.038529
            236       1785.790        131.088       0.068386       0.038529
            237       1684.124        189.921       0.101343       0.038529
            238       1458.124         76.188       0.049656       0.038529
            239       1248.457        -41.512      -0.034395       0.038529
            240       1019.124        -30.246      -0.030586       0.038529
            241       1064.124        168.588       0.136762       0.168505
            242       1167.790        289.554       0.198686       0.168505
            243       1209.457        285.721       0.191095       0.168505
            244       1222.457        485.421       0.284225       0.270495
            245       1226.457        525.688       0.300025       0.270495
            246       1392.790        504.388       0.265862       0.270495
            247       1271.124        278.221       0.179573       0.168505
            248       1077.790        319.221       0.228503       0.270495
            249        842.124        635.121       0.429936       0.386551
            250        778.457        832.488       0.516770       0.386551
            251       1084.124        911.588       0.456773       0.386551
            252       1157.790        749.554       0.392983       0.386551
            253       1158.790        787.454       0.404602       0.386551
            254       1077.790        804.888       0.427523       0.386551
            255       1272.457        717.421       0.360535       0.386551
            256       1468.457        402.154       0.214986       0.270495
            257       1373.124        259.354       0.158872       0.168505
            258       1117.124        165.288       0.128888       0.168505
            259       1127.124        169.954       0.131029       0.168505
            260       1188.457         -4.846      -0.004094       0.038529
            261       1352.457       -226.579      -0.201247       0.038529
            262       1242.790       -136.946      -0.123838       0.038529
            263       1304.790         59.521       0.043627       0.038529
            264       1399.790        242.021       0.147411       0.168505
            265       1456.457        203.354       0.122517       0.168505
            266       1445.457        412.788       0.222139       0.168505
            267       1348.790        600.121       0.307926       0.270495
            268       1219.124        768.088       0.386515       0.386551
            269       1007.124        683.621       0.404331       0.386551
            270        872.124        588.454       0.402891       0.386551
            271        834.790        504.188       0.376547       0.386551
            272        865.124        354.154       0.290462       0.270495
            273        974.124        478.254       0.329291       0.270495
            274       1107.790        432.888       0.280972       0.270495
            275       1210.124        518.654       0.300012       0.270495
            276       1325.124        632.821       0.323207       0.386551
            277       1199.124        884.754       0.424571       0.386551
            278       1005.457        961.454       0.488814       0.386551
            279        910.124        563.988       0.382595       0.386551
            280       1091.124        182.554       0.143328       0.038529
            281       1332.457        -31.912      -0.024538       0.038529
            282       1376.457        206.354       0.130372       0.168505
            283       1465.457        589.121       0.286736       0.270495
            284       1542.124        621.454       0.287235       0.270495
            285       1567.124        436.288       0.217772       0.168505
            286       1532.124        217.454       0.124290       0.168505
            287       1333.457        281.654       0.174387       0.168505
            288       1224.790        425.188       0.257693       0.168505
            289       1234.457        345.888       0.218869       0.168505
            290       1247.457        220.921       0.150452       0.168505
            291       1410.457        126.621       0.082378       0.168505
            292       1324.457        276.554       0.172737       0.168505
            293       1372.124        412.121       0.230978       0.270495
            294       1273.790        448.954       0.260604       0.270495
            295       1226.124        361.388       0.227644       0.270495
            296       1173.790        419.288       0.263193       0.270495
            297       1227.124        459.288       0.272346       0.270495
            298       1539.124        416.088       0.212810       0.168505
            299       1797.124        370.288       0.170843       0.168505
            300       1822.457        430.421       0.191054       0.168505
            301       1538.457        457.488       0.229209       0.270495
            302       1247.457        444.921       0.262897       0.270495
            303       1041.457        297.854       0.222394       0.270495
            304        902.124        305.454       0.252948       0.270495
            305        930.124        456.321       0.329130       0.386551
            306       1006.124        691.721       0.407411       0.386551
            307       1134.790        602.521       0.346812       0.386551
            308       1164.124        340.921       0.226519       0.270495
            309       1164.457        250.221       0.176875       0.168505
            310       1303.124        438.021       0.251571       0.270495
            311       1417.124        620.954       0.304676       0.270495
            312       1490.790        525.921       0.260782       0.270495
            313       1468.457        436.488       0.229134       0.270495
            314       1559.457        487.054       0.237993       0.270495
            315       1402.457        583.088       0.293666       0.270495
            316       1195.790        618.088       0.340755       0.386551
            317       1010.790        670.588       0.398832       0.386551
            318       1015.124        576.821       0.362337       0.386551
            319       1006.457        492.021       0.328347       0.386551
            320        966.790        529.321       0.353798       0.386551
            321       1050.457        624.288       0.372766       0.386551
            322       1219.790        659.354       0.350880       0.386551
            323       1301.124        504.221       0.279294       0.270495
            324       1277.457        474.588       0.270876       0.270495
            325       1124.457        662.888       0.370879       0.386551
            326       1101.124        536.221       0.327494       0.386551
            327       1101.124        530.554       0.325159       0.386551
            328       1245.790        406.088       0.245834       0.270495
            329       1378.457        502.154       0.267017       0.270495
            330       1506.790        461.321       0.234398       0.270495
            331       1633.124        419.688       0.204445       0.168505
            332       1561.790        392.488       0.200835       0.168505
            333       1354.457        540.554       0.285251       0.270495
            334        995.457        637.454       0.390379       0.386551
            335        823.457        611.321       0.426074       0.386551
            336        916.124        604.054       0.397358       0.386551
            337       1036.457        526.021       0.336658       0.386551
            338       1160.124        456.654       0.282447       0.270495
            339       1470.124        204.654       0.122198       0.168505
            340       1692.790        113.721       0.062951       0.168505
            341       1812.790        184.388       0.092324       0.168505
            342       1536.457        364.021       0.191542       0.168505
            343       1482.124        425.788       0.223170       0.270495
            344       1350.457        493.954       0.267811       0.270495
            345       1326.457        447.688       0.252340       0.270495
            346       1211.790        380.154       0.238799       0.270495
            347       1149.457        339.721       0.228127       0.270495
            348       1164.457        390.221       0.250998       0.270495
            349       1055.790        533.088       0.335512       0.270495
            350        954.124        415.254       0.303243       0.270495
            351       1042.457        160.088       0.133124       0.168505
            352       1224.124        155.921       0.112983       0.168505
            353       1417.124        485.288       0.255091       0.270495
            354       1381.457        694.188       0.334444       0.386551
            355       1444.790        755.188       0.343271       0.386551
            356       1405.790        704.754       0.333921       0.386551
            357       1294.124        661.921       0.338398       0.386551
            358       1321.124        445.221       0.252058       0.270495
            359       1506.124        202.388       0.118458       0.168505
            360       1653.457        285.988       0.147459       0.168505
            361       1558.124        417.188       0.211201       0.168505
            362       1338.790        514.454       0.277597       0.270495
            363       1213.124        429.688       0.261556       0.270495
            364       1315.124        357.488       0.213730       0.168505
            365       1533.790        280.621       0.154662       0.168505
            366       1651.124        135.888       0.076042       0.168505
            367       1709.457        181.721       0.096089       0.168505
            368       1430.457        241.954       0.144674       0.168505
            369       1194.457        347.554       0.225390       0.168505
            370        969.457        224.721       0.188181       0.168505
            371       1267.457         72.921       0.054403       0.038529
            372       1517.790         48.221       0.030792       0.038529
            373       1491.457        104.521       0.065490       0.038529
            374       1159.124        181.754       0.135549       0.168505
            375       1108.457        337.154       0.233226       0.270495
            376       1147.457        349.254       0.233348       0.270495
            377       1150.457        479.288       0.294088       0.270495
            378       1047.457        466.254       0.308021       0.270495
            379        958.457        603.154       0.386238       0.386551
            380       1144.790        560.854       0.328823       0.270495
            381       1207.790        296.221       0.196954       0.168505
            382       1407.124        108.288       0.071458       0.168505
            383       1420.457        136.288       0.087547       0.168505
            384       1530.790        378.254       0.198138       0.168505
            385       1546.790        494.654       0.242306       0.168505
            386       1628.790        442.121       0.213491       0.168505
            387       1638.457        431.488       0.208454       0.168505
            388       1632.457        548.088       0.251354       0.270495
            389       1809.790        656.354       0.266146       0.270495
            390       1698.124        681.854       0.286496       0.270495
            391       1554.124        654.254       0.296260       0.270495
            392       1352.457        541.088       0.285754       0.270495
            393       1271.124        521.221       0.290804       0.270495
            394       1218.457        614.154       0.335125       0.270495
            395       1234.124        596.921       0.326000       0.270495
            396       1402.457        541.088       0.278403       0.270495
            397       1434.457        246.554       0.146670       0.168505
            398       1413.790        223.288       0.136394       0.168505
            399       1384.790        334.521       0.194567       0.168505
            400       1515.124        510.821       0.252140       0.270495
            401       1493.790        496.621       0.249507       0.270495
            402       1297.457        385.921       0.229254       0.270495
            403       1069.790        411.021       0.277565       0.270495
            404        930.124        588.321       0.387450       0.386551
            405        889.790        577.688       0.393660       0.386551
            406        951.124        430.888       0.311783       0.270495
            407        980.457        286.288       0.226003       0.270495
            408       1079.790        213.021       0.164773       0.168505
            409       1221.457         49.188       0.038711       0.038529
            410       1417.457        -73.746      -0.054882       0.038529
            411       1434.457         73.888       0.048986       0.038529
            412       1270.457        427.954       0.251973       0.270495
            413       1003.790        628.288       0.384962       0.386551
            414        982.124        691.454       0.413159       0.386551
            415       1210.457        598.954       0.331022       0.386551
            416       1231.457        478.188       0.279700       0.270495
            417       1197.790        305.554       0.203250       0.168505
            418       1209.124        238.421       0.164707       0.168505
            419       1245.124        403.154       0.244591       0.270495
            420       1316.790        681.654       0.341092       0.386551
            421       1179.457        861.054       0.421980       0.386551
            422       1238.124        639.188       0.340480       0.386551
            423       1163.457        284.988       0.196754       0.270495
            424        937.790        301.888       0.243521       0.270495
            425        876.457        526.021       0.375065       0.386551
            426        934.457        513.554       0.354662       0.386551
            427       1072.124        147.121       0.120666       0.038529
            428       1115.124        -29.179      -0.026870       0.038529
            429       1200.790        292.921       0.196103       0.168505
            430       1364.790        496.188       0.266627       0.270495
            431       1503.457        519.321       0.256737       0.270495
            432       1757.124        224.954       0.113494       0.168505
            433       1777.457        104.588       0.055571       0.168505
            434       1560.457        124.954       0.074139       0.168505
            435       1174.124        295.921       0.201301       0.168505
            436        927.457        348.921       0.273368       0.270495
            437        687.790        400.221       0.367846       0.386551
            438        690.124        388.321       0.360075       0.386551
            439        744.790        454.188       0.378812       0.386551
            440       1005.457        351.788       0.259193       0.270495
            441       1083.790        215.954       0.166151       0.168505
            442       1144.124        245.254       0.176521       0.168505
            443       1235.124        301.154       0.196029       0.168505
            444       1307.124        309.621       0.191509       0.168505
            445       1423.790        277.954       0.163335       0.168505
            446       1209.457        368.054       0.233313       0.270495
            447       1184.790        685.854       0.366641       0.386551
            448       1026.124        694.388       0.403594       0.386551
            449       1093.457        642.321       0.370048       0.386551
            450        978.457        483.154       0.330563       0.386551
            451        971.124        601.888       0.382634       0.386551
            452       1076.457        719.354       0.400573       0.386551
            453       1000.124        715.654       0.417102       0.386551
            454       1004.124        522.921       0.342440       0.386551
            455        963.790        346.954       0.264700       0.270495
            456       1217.457        328.921       0.212704       0.270495
            457       1201.457        480.521       0.285688       0.270495
            458       1224.790        599.521       0.328629       0.270495
            459       1099.790        506.021       0.315119       0.270495
            460       1060.124        394.654       0.271282       0.270495
            461       1077.790        250.554       0.188621       0.168505
            462       1201.457        278.521       0.188193       0.168505
            463       1279.790        337.354       0.208611       0.168505
            464       1361.790        359.488       0.208849       0.168505
            465       1419.124        338.088       0.192400       0.168505
            466       1534.124        260.254       0.145039       0.168505
            467       1486.124        291.388       0.163930       0.168505
            468       1360.124        172.321       0.112448       0.168505
            469       1329.457         90.388       0.063660       0.038529
            470       1440.790        -87.746      -0.064851       0.038529
            471       1475.124       -133.846      -0.099790       0.038529
            472       1413.790       -163.046      -0.130359       0.038529
            473       1226.457        -12.979      -0.010696       0.038529
            474       1087.790        201.554       0.156323       0.168505
            475       1003.457        426.988       0.298500       0.270495
            476       1104.457        510.221       0.315989       0.270495
            477       1172.790        508.388       0.302400       0.270495
            478       1208.790        326.121       0.212469       0.168505
            479       1165.790        186.421       0.137864       0.168505
            480       1280.124        265.988       0.172037       0.168505
            481       1372.457        514.421       0.272631       0.270495
            482       1380.790        595.254       0.301235       0.270495
            483       1194.457        544.888       0.313272       0.270495
            484       1029.124        351.754       0.254732       0.270495
            485        987.124        186.621       0.158996       0.168505
            486       1088.790         94.788       0.080086       0.168505
            487       1174.124        253.588       0.177618       0.168505
            488       1316.457        491.688       0.271929       0.270495
            489       1224.124        522.588       0.299184       0.270495
            490       1191.124        357.888       0.231043       0.270495
            491       1072.124        206.788       0.161690       0.168505
            492       1078.790        259.121       0.193676       0.168505
            493       1205.457        626.121       0.341848       0.270495
            494       1192.457        610.421       0.338581       0.270495
            495       1221.124        476.888       0.280851       0.270495
            496       1157.790        112.221       0.088362       0.168505
            497        987.457        123.588       0.111236       0.168505
            498        793.457        183.321       0.187679       0.168505
            499        823.790        228.621       0.217235       0.168505
            500       1079.790        256.021       0.191660       0.168505
            501       1317.457        230.588       0.148954       0.168505
            502       1284.457        187.221       0.127216       0.168505
            503       1504.790        214.521       0.124771       0.168505
            504       1602.790        332.388       0.171761       0.168505
            505       1694.457        316.221       0.157271       0.168505
            506       1362.457        374.754       0.215722       0.168505
            507       1098.457        528.488       0.324834       0.270495
            508        904.457        691.554       0.433302       0.386551
            509        953.790        786.621       0.451974       0.386551
            510       1172.124        460.454       0.282041       0.270495
            511       1387.124        200.288       0.126173       0.168505
            512       1278.124        120.188       0.085952       0.168505
            513       1214.457        180.888       0.129637       0.168505
            514       1262.457        279.088       0.181044       0.168505
            515       1481.790        268.154       0.153236       0.168505
            516       1533.790        373.621       0.195879       0.168505
            517       1393.457        365.654       0.207863       0.168505
            518       1242.457        251.088       0.168115       0.168505
            519       1409.790        180.021       0.113234       0.168505
            520       1593.457        282.321       0.150509       0.168505
            521       1538.457        658.488       0.299729       0.270495
            522       1194.124        807.921       0.403548       0.386551
            523       1039.790        789.354       0.431543       0.386551
            524       1222.790        767.721       0.385690       0.386551
            525       1364.124        770.254       0.360880       0.386551
            526       1325.790        810.754       0.379470       0.386551
            527       1029.457        656.721       0.389473       0.386551
            528        807.457        472.254       0.369032       0.386551
            529        763.124        307.021       0.286897       0.270495
            530        838.124        373.188       0.308086       0.270495
            531        978.457        552.154       0.360741       0.386551
            532       1070.790        639.921       0.374067       0.386551
            533       1272.790        433.388       0.254011       0.270495
            534       1251.790        307.821       0.197370       0.168505
            535       1021.790        284.821       0.217985       0.168505
            536        937.457        245.588       0.207590       0.168505
            537       1060.457        205.288       0.162187       0.168505
            538       1197.790        165.888       0.121647       0.168505
            539       1065.790        306.088       0.223116       0.270495
            540        919.457        466.388       0.336537       0.386551
            541       1003.790        530.954       0.345956       0.386551
            542       1071.124        662.221       0.382048       0.386551
            543       1213.457        682.654       0.360029       0.386551
            544       1202.457        659.421       0.354170       0.386551
            545       1301.124        547.221       0.296060       0.270495
            546       1300.790        454.254       0.258828       0.270495
            547       1223.790        516.288       0.296704       0.270495
            548       1184.790        549.521       0.316853       0.270495
            549       1104.790        583.188       0.345495       0.386551
            550       1020.457        678.621       0.399405       0.386551
            551       1005.457        667.788       0.399097       0.386551
            552       1310.124        541.321       0.292378       0.270495
            553       1402.124        567.788       0.288230       0.270495
            554       1421.457        469.188       0.248163       0.270495
            555       1345.457        451.788       0.251378       0.270495
            556       1389.124        318.421       0.186479       0.168505
            557       1359.790        295.021       0.178281       0.168505
            558       1381.124        309.888       0.183256       0.168505
            559       1465.790        330.754       0.184106       0.168505
            560       1475.124        358.154       0.195363       0.168505
            561       1319.457        282.388       0.176289       0.168505
            562       1377.790        144.221       0.094757       0.168505
            563       1260.457        274.621       0.178897       0.168505
            564       1073.124        330.354       0.235383       0.270495
            565        940.790        307.921       0.246591       0.270495
            566       1133.790        351.954       0.236888       0.270495
            567       1393.124        507.688       0.267090       0.270495
            568       1416.124        561.054       0.283765       0.270495
            569       1257.457        467.588       0.271058       0.270495
            570       1029.457        448.388       0.303407       0.270495
            571        982.790        648.054       0.397373       0.386551
            572        974.790        801.854       0.451331       0.386551
            573       1063.790        774.621       0.421354       0.386551
            574       1205.457        715.788       0.372565       0.386551
            575       1283.457        504.988       0.282361       0.270495
            576       1291.790        562.488       0.303346       0.270495
            577       1189.457        790.388       0.399217       0.386551
            578       1229.457        928.054       0.430150       0.386551
            579       1121.790        947.821       0.457971       0.386551
            580       1002.457        643.421       0.390929       0.386551
            581        956.457        548.021       0.364260       0.386551
            582       1054.790        482.854       0.314022       0.386551
            583       1091.790        486.488       0.308240       0.386551
            584        985.124        517.488       0.344392       0.386551
            585        808.790        513.788       0.388474       0.386551
            586        723.124        533.688       0.424636       0.386551
            587        715.457        711.121       0.498480       0.386551
            588        851.790        772.154       0.475481       0.386551
            589       1041.124        927.888       0.471246       0.386551
            590       1095.124        786.488       0.417986       0.386551
