# Supplementary material for: The role of auxiliary domains in modulating CHD4 activity suggests mechanistic commonality between enzyme families
Source: Nat Commun. 2022 Dec 6;13:7524. doi: 10.1038/s41467-022-35002-0 (PMC9726900; doi:10.1038/s41467-022-35002-0)
Supplement: Supplementary file 6 — source data [file 41467_2022_35002_MOESM6_ESM.zip › smFRET_Source_data/figure_7A/A/CHD4(1-1230) 10uM ATP 200ms/07_PATH.dat]

              1       1285.776       2975.582       0.698271       0.763323
              2        915.851       2731.316       0.748887       0.763323
              3        799.977       2495.342       0.757238       0.763323
              4        850.721       2507.579       0.746681       0.763323
              5        828.184       2540.922       0.754183       0.763323
              6        784.138       2450.282       0.757565       0.763323
              7        881.108       2434.503       0.734255       0.763323
              8        820.146       2495.394       0.752636       0.763323
              9        990.199       3144.334       0.760505       0.763323
             10        978.002       2985.325       0.753237       0.763323
             11        842.303       3043.243       0.783221       0.763323
             12        870.313       3156.418       0.783866       0.763323
             13        997.250       3034.217       0.752634       0.763323
             14        681.480       3086.037       0.819117       0.763323
             15        927.650       3089.931       0.769102       0.763323
             16        739.621       3232.378       0.813791       0.763323
             17        776.046       3169.488       0.803310       0.763323
             18        769.492       3016.264       0.796740       0.763323
             19        766.598       3156.680       0.804603       0.763323
             20        696.003       3227.343       0.822600       0.763323
             21        761.165       3131.774       0.804475       0.763323
             22        745.381       3308.413       0.816127       0.763323
             23        623.278       3402.312       0.845171       0.763323
             24        723.079       3200.792       0.815723       0.763323
             25        733.395       3115.755       0.809466       0.763323
             26        695.772       3126.708       0.817979       0.763323
             27        915.807       3040.035       0.768493       0.763323
             28        944.430       3019.970       0.761772       0.763323
             29        697.837       3163.801       0.819290       0.763323
             30        925.252       2838.445       0.754164       0.763323
             31        913.861       3128.322       0.773919       0.763323
             32        956.213       3177.950       0.768705       0.763323
             33        859.911       3111.183       0.783457       0.763323
             34       1065.462       3042.405       0.740629       0.763323
             35        871.825       3289.643       0.790501       0.763323
             36        922.125       3194.980       0.776026       0.763323
             37        912.116       3361.224       0.786557       0.763323
             38        855.755       3152.883       0.786522       0.763323
             39        982.810       3294.004       0.770200       0.763323
             40        989.887       3124.934       0.759434       0.763323
             41        696.681       3189.064       0.820709       0.763323
             42        832.092       3747.187       0.818292       0.763323
             43        827.376       2818.655       0.773075       0.763323
             44        904.586       3072.874       0.772572       0.763323
             45       1000.797       2681.243       0.728195       0.763323
             46        859.167       3043.776       0.779867       0.763323
             47        916.256       2928.727       0.761701       0.763323
             48       1165.980       2483.733       0.680528       0.763323
             49        922.763       3504.016       0.791550       0.763323
             50        936.120       3088.486       0.767401       0.763323
             51        769.622       3313.911       0.811530       0.763323
             52        615.764       3259.899       0.841120       0.763323
             53        880.737       3355.239       0.792082       0.763323
             54        884.394       2835.693       0.762265       0.763323
             55        829.672       2762.961       0.769063       0.763323
             56        909.261       2757.590       0.752032       0.763323
             57        936.023       2748.368       0.745949       0.763323
             58        809.952       2879.556       0.780472       0.763323
             59       1033.882       2804.915       0.730676       0.763323
             60        788.911       2757.867       0.777570       0.763323
             61        928.375       2660.469       0.741316       0.763323
             62       1070.130       2796.537       0.723242       0.763323
             63        917.506       2793.828       0.752783       0.763323
             64        601.965       2747.043       0.820256       0.763323
             65        934.999       2759.552       0.746925       0.763323
             66        987.955       2581.824       0.723245       0.763323
             67       1079.613       2686.871       0.713363       0.763323
             68        896.249       2651.568       0.747380       0.763323
             69        868.537       2952.048       0.772669       0.763323
             70       1162.004       2886.086       0.712950       0.763323
             71        975.995       2314.927       0.703428       0.763323
             72        866.500       1970.543       0.694576       0.763323
             73        798.562       2004.343       0.715095       0.763323
             74        931.502       2030.043       0.685468       0.763323
             75        937.293       1980.144       0.678727       0.763323
             76        864.575       2791.792       0.763543       0.763323
             77        948.117       2661.802       0.737358       0.763323
             78       1082.236       2629.383       0.708420       0.763323
             79       1150.355       2268.847       0.663560       0.763323
             80        872.264       2421.434       0.735172       0.763323
             81        886.102       2506.505       0.738814       0.763323
             82       1725.041       1531.621       0.470304       0.499855
             83       1737.353       1438.532       0.452955       0.499855
             84       1618.792       1283.548       0.442246       0.499855
             85       1705.000       1685.692       0.497153       0.499855
             86       1716.500       1542.543       0.473312       0.499855
             87       1638.000       1635.393       0.499602       0.499855
             88       1632.479       1059.093       0.393485       0.403483
             89       1514.179        964.148       0.389032       0.403483
             90       1954.038       1009.570       0.340656       0.403483
             91       1440.987       1228.989       0.460300       0.403483
             92       1556.761       1217.209       0.438797       0.403483
             93       2032.391       1088.355       0.348748       0.403483
             94       1682.833        768.193       0.313417       0.403483
             95       2099.679        939.203       0.309062       0.403483
             96       1855.814       1042.247       0.359636       0.403483
             97       2060.498        852.436       0.292638       0.403483
             98       2156.500        785.551       0.267008       0.403483
             99       1854.356       1307.834       0.413585       0.403483
            100       1839.432       1212.829       0.397354       0.403483
            101       1712.888       1214.330       0.414841       0.403483
            102       1932.564       1382.918       0.417109       0.403483
            103       2065.375       1159.049       0.359459       0.403483
            104       1639.662       1151.139       0.412476       0.403483
            105       1777.037       1271.494       0.417084       0.403483
            106       1755.153       1209.699       0.408013       0.403483
            107       1723.210       1201.944       0.410899       0.403483
            108       1715.319       1085.465       0.387558       0.403483
            109       1489.699       1463.150       0.495504       0.499855
            110       1727.269       1272.268       0.424155       0.499855
            111       1693.281       1616.771       0.488443       0.499855
            112       1642.609       1455.117       0.469737       0.499855
            113       1720.776       1568.048       0.476781       0.499855
            114       1658.722       1617.420       0.493696       0.499855
            115       1749.330       1720.234       0.495807       0.499855
            116       1615.313       1558.664       0.491076       0.499855
            117       1566.839       1579.723       0.502047       0.499855
            118       1510.476       1190.313       0.440728       0.499855
            119       1701.260       1496.383       0.467964       0.499855
            120       1390.181       1533.712       0.524545       0.499855
            121       1369.216       1493.781       0.521754       0.499855
            122       1358.028       1458.341       0.517809       0.499855
            123       1416.421       1503.426       0.514899       0.499855
            124       1243.197       1416.393       0.532561       0.499855
            125       1337.000       1314.493       0.495756       0.499855
            126       1438.793       1396.364       0.492517       0.499855
            127       1548.686       1364.160       0.468325       0.499855
            128       1388.723       1450.652       0.510905       0.499855
            129       1375.267       1457.090       0.514444       0.499855
            130       1517.464       1561.618       0.507170       0.499855
            131       1156.522       1713.481       0.597031       0.499855
            132       1653.828       1614.518       0.493986       0.499855
            133       1351.120       1471.906       0.521393       0.499855
            134       1743.382       1374.831       0.440903       0.499855
            135       1656.832       1452.971       0.467223       0.499855
            136       1823.601       1133.893       0.383396       0.403483
            137       1559.058       1343.850       0.462932       0.403483
            138       1332.022       1860.904       0.582821       0.585218
            139       1369.122       1810.643       0.569427       0.585218
            140       1428.872       1781.984       0.554987       0.585218
            141       1477.400       1672.209       0.530926       0.585218
            142       1214.203       1720.680       0.586286       0.585218
            143       1395.995       1736.081       0.554291       0.585218
            144       1422.774       1872.592       0.568250       0.585218
            145       1379.667       1868.059       0.575190       0.585218
            146       1427.670       1757.094       0.551719       0.585218
            147       1149.650       1831.085       0.614307       0.585218
            148       1155.512       1914.288       0.623587       0.585218
            149       1416.037       1683.808       0.543191       0.585218
            150       1135.847       1814.206       0.614974       0.585218
            151       1223.631       1698.699       0.581282       0.585218
            152       1269.275       1736.193       0.577678       0.585218
            153        761.273       1846.309       0.708054       0.585218
            154       1416.546       1496.727       0.513761       0.499855
            155       1217.545       1297.755       0.515944       0.499855
            156       1688.624       1416.984       0.456266       0.499855
            157       1845.411       1385.243       0.428781       0.499855
            158       1471.510       1505.768       0.505753       0.499855
            159       1325.252       1564.758       0.541437       0.499855
            160       1388.220       1310.737       0.485646       0.499855
            161       1696.827       1669.432       0.495931       0.499855
            162       1682.568       1406.695       0.455350       0.499855
            163       1404.308       1364.352       0.492784       0.499855
            164       1957.330       1898.696       0.492397       0.499855
            165       1960.891       1878.818       0.489313       0.499855
            166       1908.914       2024.891       0.514741       0.499855
            167       1902.931       1999.556       0.512380       0.499855
            168       2193.145       1864.421       0.459492       0.499855
            169       1870.087       2082.050       0.526816       0.499855
            170       1876.495       2111.041       0.529410       0.499855
            171       1957.454       1639.244       0.455764       0.499855
            172       1949.694       1344.956       0.408224       0.403483
            173       1940.876       1478.353       0.432364       0.403483
            174       1988.635       1054.643       0.346548       0.403483
            175       1954.234       1285.514       0.396794       0.403483
            176       2074.256       1286.717       0.382841       0.403483
            177       2010.890       1250.523       0.383430       0.403483
            178       1990.687       1327.537       0.400075       0.403483
            179       1776.811       1487.705       0.455720       0.403483
            180       2053.807       1213.314       0.371371       0.403483
            181       1493.048       1215.959       0.448858       0.403483
            182       1473.211       1238.843       0.456791       0.403483
            183       1448.022       1217.957       0.456852       0.403483
            184       1582.000       1246.923       0.440777       0.403483
            185       1815.340       1266.841       0.411021       0.403483
            186       1485.282       1353.588       0.476805       0.499855
            187       1467.945       1329.143       0.475188       0.499855
            188       1460.000       1208.359       0.452847       0.499855
            189       1512.349       1560.979       0.507911       0.499855
            190       1285.137       1747.271       0.576199       0.499855
            191       1547.830       1586.301       0.506137       0.499855
            192       1444.716       1354.323       0.483853       0.499855
            193       1432.363       1310.207       0.477730       0.499855
            194       1453.580       1554.783       0.516820       0.499855
            195       1805.681       1280.130       0.414844       0.499855
            196       1814.484       1320.435       0.421202       0.499855
            197       1764.596       1502.740       0.459928       0.499855
            198       1631.789       1550.768       0.487271       0.499855
            199       1786.904       1675.549       0.483920       0.499855
            200       1827.240       1454.239       0.443166       0.403483
            201       1905.142       1186.912       0.383859       0.403483
            202       1829.435       1376.967       0.429443       0.403483
            203       1929.514       1289.834       0.400651       0.403483
            204       1780.250       1093.168       0.380442       0.403483
            205       1844.352       1308.793       0.415076       0.403483
            206       1898.261       1090.343       0.364833       0.403483
            207       2206.631       1195.578       0.351412       0.403483
            208       2128.888       1309.121       0.380779       0.403483
            209       1628.509       1120.869       0.407681       0.403483
            210       1685.001       1131.193       0.401674       0.403483
            211       1714.172       1317.173       0.434518       0.403483
            212       1810.407       1284.133       0.414967       0.403483
            213       1684.999       1671.693       0.498018       0.499855
            214       1423.410       1725.538       0.547973       0.499855
            215       1306.028       1631.270       0.555364       0.499855
            216       1517.740       1615.518       0.515603       0.499855
            217       1212.317       1647.642       0.576107       0.499855
            218       1156.718       1653.793       0.588431       0.499855
            219       1617.522       1626.926       0.501449       0.499855
            220       1511.073       1732.215       0.534092       0.499855
            221       1528.984       1885.539       0.552212       0.499855
            222       1672.662       2047.018       0.550321       0.499855
            223       1866.615       1575.485       0.457710       0.499855
            224       1813.453       1600.754       0.468851       0.499855
            225       1594.270       1428.180       0.472524       0.499855
            226       1664.764       1638.539       0.496030       0.499855
            227       1856.314       1441.300       0.437074       0.403483
            228       2064.564       1377.409       0.400180       0.403483
            229       1229.386       1810.964       0.595643       0.585218
            230       1421.071       1765.355       0.554023       0.585218
            231       1315.467       2050.482       0.609184       0.585218
            232       1372.028       1985.504       0.591358       0.585218
            233       1479.986       1800.630       0.548869       0.585218
            234       1218.084       1810.983       0.597868       0.585218
            235       1243.954       1877.212       0.601446       0.585218
            236       1437.553       2106.332       0.594357       0.585218
            237       1299.316       1973.896       0.603046       0.585218
            238       1276.184       1402.517       0.523581       0.499855
            239       1419.791       1546.702       0.521391       0.499855
            240       1311.552       1528.795       0.538242       0.499855
            241       1173.003       1068.393       0.476664       0.499855
            242       1282.109       1628.953       0.559574       0.499855
            243       1466.986       1446.097       0.496415       0.499855
            244       1350.887       1461.873       0.519729       0.499855
            245       1270.991       1367.459       0.518281       0.499855
            246       1274.839       1701.113       0.571620       0.585218
            247       1237.965       1866.042       0.601172       0.585218
            248       1277.244       1903.877       0.598492       0.585218
            249       1301.237       1838.654       0.585579       0.585218
            250       1218.298       1866.024       0.605003       0.585218
            251       1100.526       1906.635       0.634032       0.585218
            252       1247.372       1411.890       0.530933       0.585218
            253        869.859       1412.028       0.618798       0.585218
            254        862.424       1536.192       0.640449       0.585218
            255       1301.466       1522.768       0.539179       0.585218
            256        932.858       1608.442       0.632921       0.585218
            257        828.098       1512.318       0.646175       0.585218
            258       1135.016       1436.761       0.558665       0.585218
            259        863.090       1172.543       0.576009       0.585218
            260        990.910       1401.043       0.585732       0.585218
            261        754.093       1844.001       0.709751       0.585218
            262       1092.830       1786.481       0.620454       0.585218
            263       1307.903       1719.643       0.567999       0.585218
            264        936.479       1694.685       0.644082       0.585218
            265       1434.276       1636.979       0.533000       0.585218
            266       1440.500       1645.943       0.533281       0.585218
            267       1602.186       1964.920       0.550844       0.585218
            268       1570.094       1947.376       0.553630       0.585218
            269       1454.700       1942.515       0.571796       0.585218
            270       1524.570       1890.496       0.553575       0.585218
            271       1370.041       1441.082       0.512636       0.585218
            272       1211.082       1655.227       0.577477       0.585218
            273       1518.177       1372.193       0.474746       0.585218
            274       1270.774       1481.410       0.538267       0.585218
            275       1148.437       1691.923       0.595672       0.585218
            276        980.918       1892.299       0.658599       0.585218
            277       1102.727       1696.976       0.606127       0.585218
            278       1099.913       1803.746       0.621198       0.585218
            279       1026.720       1420.693       0.580488       0.585218
            280       1267.163       1630.793       0.562739       0.585218
            281       1183.764       1691.831       0.588341       0.585218
            282       1148.990       1691.606       0.595511       0.585218
            283       1220.446       1653.315       0.575314       0.585218
            284        960.214       1901.387       0.664449       0.585218
            285        981.301       1755.719       0.641471       0.585218
            286        969.168       1866.832       0.658262       0.585218
            287        970.856       1833.799       0.653841       0.585218
            288       1512.500       1233.443       0.449187       0.499855
            289       1392.103       1442.977       0.508972       0.499855
            290       1311.305       1449.281       0.524990       0.499855
            291       1506.502       1507.107       0.500100       0.499855
            292       1380.505       1556.383       0.529943       0.499855
            293       1544.179       1478.380       0.489115       0.499855
            294       1149.966       1440.644       0.556102       0.499855
            295       1148.692       1487.152       0.564203       0.499855
            296       1337.103       1428.205       0.516472       0.499855
            297       1354.107       1391.874       0.506877       0.499855
            298       1352.774       1592.156       0.540643       0.499855
            299        862.259       1920.396       0.690131       0.585218
            300       1097.973       1666.957       0.602893       0.585218
            301       1750.032       1583.526       0.475026       0.499855
            302       1149.937       1567.546       0.576837       0.499855
            303       1577.545       1643.953       0.510307       0.499855
            304       2012.490       1645.187       0.449790       0.499855
            305       1298.901       1509.403       0.537478       0.499855
            306       1733.030       1227.401       0.414602       0.499855
            307       1473.088       1705.223       0.536519       0.499855
            308       1634.302       1785.098       0.522050       0.499855
            309       1476.511       1694.480       0.534369       0.499855
            310       1844.877       1821.443       0.496804       0.499855
            311       1485.951       1649.153       0.526028       0.499855
            312       1487.617       1782.789       0.545128       0.499855
            313       1428.855       1731.633       0.547901       0.499855
            314       1675.401       1798.818       0.517762       0.499855
            315       1511.579       1763.117       0.538406       0.499855
            316       1689.998       1725.041       0.505131       0.499855
            317       1694.558       1614.318       0.487875       0.499855
            318       1407.159       1687.701       0.545324       0.499855
            319       1749.250       1580.544       0.474667       0.499855
            320       1622.746       1649.165       0.504037       0.499855
            321       1765.214       1592.659       0.474306       0.499855
            322       1676.192       1713.163       0.505454       0.499855
            323       1654.818       1431.862       0.463884       0.499855
            324       1512.504       1346.693       0.471004       0.499855
            325       1713.410       1470.042       0.461776       0.499855
            326       1697.939       1642.058       0.491635       0.499855
            327       1693.344       1587.217       0.483825       0.499855
            328       1743.807       1381.396       0.442018       0.403483
            329       2053.891       1443.451       0.412728       0.403483
            330       2847.652       1432.392       0.334668       0.403483
            331       2123.352       1388.530       0.395381       0.403483
            332       1768.365       1373.493       0.437159       0.403483
            333       2325.383       1425.699       0.380077       0.403483
            334       1660.216       1371.331       0.452354       0.403483
            335       1898.313       1083.896       0.363454       0.403483
            336       1751.250       1505.343       0.462245       0.403483
            337       1786.785       1636.485       0.478047       0.403483
            338       1974.998       1378.193       0.411009       0.403483
            339       1968.000       1317.393       0.400985       0.403483
            340       1783.814       1348.768       0.430561       0.403483
            341       2032.861       1859.747       0.477764       0.499855
            342       1746.303       1691.216       0.491987       0.499855
            343       1747.873       1702.599       0.493439       0.499855
            344       1103.546       1859.831       0.627605       0.499855
            345       1675.063       1640.298       0.494757       0.499855
            346       1628.790       1771.136       0.520934       0.499855
            347       1772.445       1659.117       0.483487       0.499855
            348       1745.173       1629.483       0.482859       0.499855
            349       1646.154       1874.642       0.532448       0.499855
            350       1480.578       1907.992       0.563067       0.499855
            351       1495.649       1856.593       0.553836       0.499855
            352       1693.387       1881.718       0.526339       0.499855
            353       1555.484       1874.643       0.546523       0.499855
            354       1495.374       1873.143       0.556073       0.499855
            355       1969.785       1857.254       0.485298       0.499855
            356       1766.730       1993.893       0.530203       0.499855
            357       2180.160       1876.627       0.462589       0.499855
            358       1923.585       1986.481       0.508043       0.499855
            359       1753.037       1993.892       0.532140       0.499855
            360       1536.455       1453.176       0.486072       0.499855
            361       1562.500       1282.953       0.450878       0.499855
            362       1569.084       1499.410       0.488647       0.499855
            363       1758.905       1580.817       0.473338       0.499855
            364       1439.670       1862.378       0.564007       0.499855
            365       1461.760       1596.451       0.522021       0.499855
            366       1813.151       1503.614       0.453338       0.499855
            367       1787.414       1666.020       0.482424       0.499855
            368       1672.034       1512.917       0.475021       0.499855
            369       1668.517       1382.307       0.453093       0.499855
            370       1690.317       1352.294       0.444452       0.499855
            371       1601.095       1422.956       0.470546       0.499855
            372       1882.214       1474.493       0.439268       0.499855
            373       1857.433       1596.498       0.462226       0.499855
            374       1678.955       1805.016       0.518091       0.499855
            375       1722.821       1751.430       0.504117       0.499855
            376       1918.353       1922.642       0.500558       0.499855
            377       1763.389       1736.709       0.496189       0.499855
            378       1651.500       1937.540       0.539849       0.499855
            379       1532.785       1921.060       0.556209       0.499855
            380       1676.539       1733.100       0.508294       0.499855
            381       1700.553       1713.333       0.501872       0.499855
            382       1759.440       1744.016       0.497799       0.499855
            383       1704.585       1467.719       0.462667       0.499855
            384       1556.027       1650.796       0.514776       0.499855
            385       1173.722       1564.931       0.571424       0.499855
            386       1098.144        904.393       0.451623       0.499855
            387       1179.425       1411.755       0.544831       0.499855
            388       1119.516       1436.106       0.561940       0.499855
            389       1107.641       1376.093       0.554042       0.499855
            390       1281.610       1292.792       0.502172       0.499855
            391       1294.731       1444.890       0.527405       0.499855
            392       1091.834       1499.920       0.578728       0.499855
            393       1110.784       1254.868       0.530453       0.499855
            394       1191.000       1217.009       0.505401       0.499855
            395       1359.057       1202.125       0.469363       0.499855
            396       1098.819       1353.355       0.551900       0.499855
            397       1127.835       1413.950       0.556282       0.499855
            398       1178.615       1184.173       0.501176       0.499855
            399       1665.954       1527.117       0.478260       0.499855
            400       1532.919       1475.886       0.490522       0.499855
            401       1708.317       1544.564       0.474830       0.499855
            402       1463.683       1742.239       0.543444       0.499855
            403       1490.449       1604.078       0.518360       0.499855
            404       1672.043       1412.044       0.457848       0.499855
            405       1541.164       1481.460       0.490124       0.499855
            406       1350.014       1628.815       0.546797       0.499855
            407       1482.896       1641.728       0.525416       0.499855
            408       1504.607       1583.818       0.512824       0.499855
            409       1523.733       1557.614       0.505498       0.499855
            410       1408.264       1591.402       0.530526       0.499855
            411       1549.332       1424.502       0.479012       0.499855
            412       1638.807       1836.310       0.528417       0.499855
            413       1479.796       1653.567       0.527729       0.499855
            414       1374.642       1363.410       0.497949       0.499855
            415       1417.336       1356.809       0.489091       0.499855
            416       1552.871       1527.889       0.495946       0.499855
            417       1407.698       1396.336       0.497974       0.499855
            418       1477.580       1639.912       0.526036       0.499855
            419       1386.430       1494.407       0.518741       0.499855
            420       1516.262       1035.733       0.405852       0.499855
            421       1421.950       1482.368       0.510401       0.499855
            422       1303.243       1495.717       0.534383       0.499855
            423       1476.668       1374.842       0.482145       0.499855
            424       1454.524       1440.350       0.497552       0.499855
            425       1402.626       1651.893       0.540803       0.499855
            426       1537.039       1405.727       0.477689       0.499855
            427       1560.612       1171.164       0.428719       0.499855
            428       1536.613       1363.602       0.470173       0.499855
            429       1603.374       1281.539       0.444221       0.499855
            430       1564.524       1378.242       0.468349       0.499855
            431       1701.878       1375.508       0.446973       0.499855
            432       1686.750       1472.017       0.466010       0.499855
            433       1588.999       1362.986       0.461718       0.499855
            434       1486.699       1519.100       0.505390       0.499855
            435       1506.177       1246.343       0.452801       0.499855
            436       1733.630       1345.520       0.436978       0.499855
            437       1555.810       1565.883       0.501613       0.499855
            438       1553.985       1327.354       0.460673       0.499855
            439       1602.602       1634.518       0.504930       0.499855
            440       1828.288       1734.819       0.486884       0.499855
            441       1581.413       1508.305       0.488169       0.499855
            442       1574.048       1660.921       0.513427       0.499855
            443       1463.967       1732.768       0.542043       0.499855
            444       1625.647       1852.412       0.532599       0.499855
            445       1629.020       1568.781       0.490581       0.499855
            446       1602.701       1513.975       0.485766       0.499855
            447       1726.668       1387.334       0.445515       0.499855
            448       1419.505       1509.996       0.515445       0.499855
            449       1626.123       1565.143       0.490446       0.499855
            450       1578.870       1624.267       0.507086       0.499855
            451       1889.571       1212.285       0.390826       0.403483
            452       1867.448       1115.388       0.373935       0.403483
            453       2053.327       1200.161       0.368884       0.403483
            454       1965.661       1029.593       0.343741       0.403483
            455       1982.697       1267.182       0.389917       0.403483
            456       2052.680       1309.697       0.389515       0.403483
            457       1846.901       1268.916       0.407250       0.403483
            458       1807.681       1328.826       0.423664       0.403483
            459       1928.622       1232.329       0.389860       0.403483
            460       2061.080       1190.818       0.366192       0.403483
            461       2021.181       1684.793       0.454615       0.403483
            462       1117.458       2306.144       0.673602       0.585218
            463       1703.971       1850.806       0.520653       0.585218
            464       1152.529       2164.247       0.652515       0.585218
            465       1393.622       1282.093       0.479159       0.499855
            466       1411.001        985.593       0.411247       0.499855
            467       1350.399       1239.787       0.478648       0.499855
            468       1252.529        950.003       0.431323       0.499855
            469       1412.864        985.654       0.410943       0.499855
            470       1284.000       1312.793       0.505544       0.499855
            471       1467.594       1217.431       0.453415       0.499855
            472       1400.691       1282.442       0.477964       0.499855
            473       1340.751       1250.106       0.482507       0.499855
            474       1543.184       1334.293       0.463702       0.499855
            475       1705.635       1062.696       0.383876       0.499855
            476       1364.596       1303.870       0.488622       0.499855
            477       1377.535       1480.233       0.517968       0.499855
            478       1471.041       1246.753       0.458737       0.499855
            479       1485.241       1237.755       0.454556       0.499855
            480       1295.214       2051.176       0.612952       0.585218
            481       1282.273       1982.752       0.607270       0.585218
            482       1243.914       1982.462       0.614455       0.585218
            483       1434.862       1680.238       0.539385       0.585218
            484       1333.022       1788.653       0.572979       0.585218
            485       1270.275       1905.109       0.599962       0.585218
            486       1265.256       1992.027       0.611561       0.585218
            487       1300.352       1287.843       0.497583       0.499855
            488       1706.988       1463.756       0.461644       0.499855
            489       1521.693       1386.092       0.476683       0.499855
            490       1836.609       1288.521       0.412309       0.403483
            491       1871.575       1066.086       0.362903       0.403483
            492       1330.718       1641.490       0.552280       0.499855
            493       1559.000       1625.543       0.510448       0.499855
            494       1671.999       1457.414       0.465715       0.499855
            495       1419.725       1492.752       0.512537       0.499855
            496       1333.074       1510.597       0.531214       0.499855
            497       1108.316       1238.443       0.527725       0.499855
            498       2328.149       1243.843       0.348221       0.403483
            499       1876.593       1488.845       0.442393       0.403483
            500       2160.879       1238.520       0.364335       0.403483
            501       1427.473       1826.158       0.561268       0.585218
            502       1409.719       1825.418       0.564247       0.585218
            503       1503.801       1804.121       0.545394       0.585218
            504       1446.278       1762.419       0.549263       0.585218
            505       1624.512       1810.008       0.527005       0.585218
            506       1424.747       1834.084       0.562804       0.585218
            507       1561.141       1872.389       0.545325       0.585218
            508       1605.180       1715.322       0.516585       0.499855
            509       1552.205       1782.509       0.534531       0.499855
            510       1553.780       1587.220       0.505323       0.499855
            511       1460.105       1791.243       0.550923       0.499855
            512       1761.809       1871.069       0.515038       0.499855
            513       1564.152       1911.814       0.550009       0.499855
            514       1615.781       1823.703       0.530226       0.499855
            515       1526.668       1457.535       0.488417       0.499855
            516       1401.229       1548.118       0.524902       0.499855
            517       1378.831       1439.843       0.510823       0.499855
            518       1453.205       1423.476       0.494833       0.499855
            519       1582.152       1120.674       0.414631       0.499855
            520       1636.050       1824.180       0.527185       0.499855
            521       1652.353       2042.428       0.552787       0.499855
            522       1645.495       1492.643       0.475646       0.499855
            523       1596.164       1466.881       0.478896       0.499855
            524       1471.895       1855.538       0.557648       0.585218
            525       1520.569       2377.992       0.609967       0.585218
