# Supplementary material for: The role of auxiliary domains in modulating CHD4 activity suggests mechanistic commonality between enzyme families
Source: Nat Commun. 2022 Dec 6;13:7524. doi: 10.1038/s41467-022-35002-0 (PMC9726900; doi:10.1038/s41467-022-35002-0)
Supplement: Supplementary file 6 — source data [file 41467_2022_35002_MOESM6_ESM.zip › smFRET_Source_data/figure_7A/A/CHD4(1-1230) 10uM ATP 200ms/05_PATH (2).dat]

              1       2485.000       4517.167       0.645110       0.802531
              2       1643.667       6631.633       0.801377       0.802531
              3       1623.333       6195.333       0.792377       0.802531
              4       1463.333       5979.000       0.803377       0.802531
              5       1368.667       6058.133       0.815712       0.802531
              6       1388.333       6482.167       0.823603       0.802531
              7       1419.333       6822.400       0.827787       0.802531
              8       1363.667       6974.967       0.836464       0.802531
              9       1477.000       6732.300       0.820082       0.802531
             10       1721.333       6315.867       0.785829       0.802531
             11       1701.667       5962.500       0.777971       0.802531
             12       1487.667       6035.900       0.802266       0.802531
             13       1271.333       6276.200       0.831556       0.802531
             14       1298.333       6080.500       0.824046       0.802531
             15       1282.000       6133.467       0.827118       0.802531
             16       1200.333       6094.300       0.835450       0.802531
             17       1196.000       6536.733       0.845333       0.802531
             18       1227.667       6609.233       0.843348       0.802531
             19       1330.000       6771.000       0.835823       0.802531
             20       1464.000       6720.933       0.821135       0.802531
             21       1329.000       6267.767       0.825057       0.802531
             22       1269.333       5984.733       0.825018       0.802531
             23       1499.333       5767.733       0.793681       0.802531
             24       2022.000       5707.800       0.738415       0.802531
             25       2632.667       5212.733       0.664432       0.577917
             26       2793.667       4750.967       0.629715       0.577917
             27       2856.667       4400.667       0.606375       0.577917
             28       2966.667       4281.333       0.590692       0.577917
             29       3201.333       4500.533       0.584343       0.577917
             30       3375.667       4658.767       0.579850       0.577917
             31       3165.667       4845.433       0.604840       0.577917
             32       2848.000       4546.200       0.614833       0.577917
             33       2708.333       4489.500       0.623729       0.577917
             34       2897.000       4384.967       0.602168       0.577917
             35       2975.000       4573.167       0.605865       0.577917
             36       3048.333       4770.167       0.610113       0.577917
             37       3136.667       5119.000       0.620059       0.577917
             38       3348.000       5253.867       0.610782       0.577917
             39       3517.333       4949.267       0.584564       0.577917
             40       3430.000       4477.000       0.566207       0.577917
             41       3544.333       4286.233       0.547372       0.577917
             42       3614.000       4701.600       0.565395       0.577917
             43       3587.667       5161.900       0.589961       0.577917
             44       3457.000       5001.633       0.591305       0.577917
             45       3417.000       4471.633       0.566845       0.577917
             46       3362.667       4140.067       0.551808       0.577917
             47       3203.000       4338.367       0.575276       0.577917
             48       3044.333       4494.233       0.596165       0.577917
             49       2918.333       4271.500       0.594103       0.577917
             50       3111.333       3943.533       0.558981       0.577917
             51       3114.333       4045.233       0.565011       0.577917
             52       3351.333       4104.867       0.550531       0.577917
             53       3154.000       4255.933       0.574355       0.577917
             54       2990.333       4444.300       0.597783       0.577917
             55       3076.667       4910.000       0.614775       0.577917
             56       3436.333       5073.700       0.596202       0.577917
             57       3916.667       4868.333       0.554164       0.577917
             58       3748.333       4643.833       0.553353       0.577917
             59       3798.333       4509.833       0.542819       0.577917
             60       3837.000       4465.967       0.537876       0.577917
             61       3930.333       4231.967       0.518477       0.577917
             62       3730.667       4323.933       0.536828       0.577917
             63       3614.000       4639.267       0.562113       0.577917
             64       3547.333       4738.600       0.571885       0.577917
             65       3452.667       4665.400       0.574693       0.577917
             66       3106.667       4672.667       0.600651       0.577917
             67       2772.333       5072.100       0.646586       0.577917
             68       2575.000       5328.500       0.674195       0.577917
             69       2884.667       5034.533       0.635738       0.577917
             70       3494.000       4514.933       0.563737       0.577917
             71       3736.333       4217.033       0.530220       0.577917
             72       3430.667       4168.267       0.548533       0.577917
             73       3296.667       4036.000       0.550414       0.577917
             74       3364.000       3801.267       0.530513       0.577917
             75       3312.667       3900.400       0.540741       0.577917
             76       2936.000       4000.733       0.576746       0.577917
             77       2852.667       4125.733       0.591215       0.577917
             78       2859.000       4188.100       0.594301       0.577917
             79       3050.333       4501.967       0.596105       0.577917
             80       3188.333       4459.500       0.583106       0.577917
             81       3492.333       4297.433       0.551677       0.577917
             82       3761.333       4445.533       0.541685       0.577917
             83       3533.000       4893.033       0.580704       0.577917
             84       3273.000       5143.367       0.611115       0.577917
             85       3094.000       5340.600       0.633178       0.577917
             86       3155.333       5213.467       0.622965       0.577917
             87       3198.333       5070.167       0.613191       0.577917
             88       3122.000       4574.800       0.594377       0.577917
             89       2958.333       4409.500       0.598480       0.577917
             90       3094.667       4585.533       0.597059       0.577917
             91       3101.000       4704.567       0.602719       0.577917
             92       3224.333       5193.900       0.616982       0.577917
             93       3216.667       5073.000       0.611967       0.577917
             94       3535.667       5210.433       0.595744       0.577917
             95       3915.000       4948.167       0.558284       0.577917
             96       4266.000       4786.733       0.528761       0.577917
             97       4079.667       4738.367       0.537350       0.577917
             98       3841.000       5022.233       0.566637       0.577917
             99       3730.333       5676.633       0.603450       0.577917
            100       4141.000       5878.900       0.586722       0.577917
            101       4339.667       5827.033       0.573149       0.577917
            102       4499.667       5396.700       0.545321       0.577917
            103       4197.000       5093.967       0.548271       0.577917
            104       4159.000       4440.767       0.516382       0.481827
            105       4234.333       3715.900       0.467395       0.481827
            106       4819.667       3414.700       0.414689       0.481827
            107       5051.333       3577.533       0.414601       0.481827
            108       4655.333       3991.467       0.461612       0.481827
            109       3863.333       3996.333       0.508461       0.481827
            110       3570.333       4066.633       0.532493       0.577917
            111       3862.333       4393.100       0.532147       0.577917
            112       4065.333       4571.800       0.529319       0.577917
            113       3978.667       4689.133       0.540983       0.577917
            114       3843.000       4829.367       0.556868       0.577917
            115       3992.667       5042.733       0.558108       0.577917
            116       4190.333       4958.633       0.541988       0.577917
            117       3862.667       4791.733       0.553676       0.577917
            118       3488.333       4924.167       0.585339       0.577917
            119       3364.000       5112.933       0.603158       0.577917
            120       3818.333       5215.500       0.577330       0.577917
            121       4135.000       4983.167       0.546510       0.577917
            122       4219.333       4904.400       0.537543       0.577917
            123       4392.000       4562.467       0.509519       0.481827
            124       5114.000       4487.600       0.467380       0.481827
            125       5247.667       4104.567       0.438886       0.481827
            126       4906.667       4133.000       0.457207       0.481827
            127       4078.667       4098.467       0.501211       0.481827
            128       4079.000       4369.433       0.517189       0.481827
            129       3898.000       4665.867       0.544832       0.577917
            130       3871.667       5045.167       0.565803       0.577917
            131       3713.333       4822.667       0.564980       0.577917
            132       3949.333       4317.067       0.522243       0.481827
            133       4295.000       3506.167       0.449441       0.481827
            134       4769.667       3185.033       0.400396       0.357057
            135       4969.667       3023.367       0.378250       0.357057
            136       4840.667       2856.267       0.371092       0.357057
            137       4751.000       2786.567       0.369690       0.357057
            138       4929.000       2576.767       0.343305       0.357057
            139       5233.667       2494.633       0.322792       0.357057
            140       4902.000       2284.800       0.317916       0.357057
            141       4715.667       2206.433       0.318752       0.357057
            142       4353.333       2172.000       0.332857       0.357057
            143       4682.667       2325.067       0.331786       0.357057
            144       4921.667       2550.167       0.341304       0.357057
            145       5014.333       3019.567       0.375853       0.357057
            146       4677.667       3206.567       0.406706       0.357057
            147       4450.333       3130.300       0.412934       0.357057
            148       4626.000       2725.733       0.370761       0.357057
            149       4719.333       2478.733       0.344361       0.357057
            150       4569.000       2552.100       0.358386       0.357057
            151       4529.333       2757.400       0.378414       0.357057
            152       4571.000       2862.900       0.385114       0.357057
            153       4865.333       2645.467       0.352222       0.357057
            154       4680.333       2402.967       0.339244       0.357057
            155       4696.667       2372.000       0.335565       0.357057
            156       4364.000       2199.267       0.335087       0.357057
            157       4497.333       1652.933       0.268758       0.357057
            158       4644.000        886.933       0.160359       0.136644
            159       5089.333        342.067       0.062979       0.136644
            160       5494.667        195.533       0.034363       0.136644
