# Supplementary material for: The role of auxiliary domains in modulating CHD4 activity suggests mechanistic commonality between enzyme families
Source: Nat Commun. 2022 Dec 6;13:7524. doi: 10.1038/s41467-022-35002-0 (PMC9726900; doi:10.1038/s41467-022-35002-0)
Supplement: Supplementary file 6 — source data [file 41467_2022_35002_MOESM6_ESM.zip › smFRET_Source_data/figure_7A/A/CHD4(355-1912) 1mM ATP 500ms/58.dat]

              1       1131.333       1182.867       0.511134       0.791607
              2        537.667       1856.900       0.775464       0.791607
              3        502.333       2099.767       0.806951       0.791607
              4        561.667       2086.500       0.787904       0.791607
              5        487.333       1864.267       0.792765       0.791607
              6        431.000       1765.900       0.803814       0.791607
              7        225.667       1794.100       0.888271       0.791607
              8         86.000       1953.400       0.957831       0.791607
              9        133.667       1940.967       0.935571       0.791607
             10        260.000       1832.667       0.875757       0.791607
             11        379.000       1675.767       0.815551       0.791607
             12        431.333       1712.533       0.798806       0.791607
             13        464.333       1924.233       0.805602       0.791607
             14        503.333       2251.667       0.817302       0.791607
             15        491.000       2213.233       0.818433       0.791607
             16        621.000       2185.567       0.778733       0.791607
             17        617.000       1859.967       0.750905       0.791607
             18        611.333       1885.533       0.755160       0.791607
             19        540.667       1874.933       0.776177       0.791607
             20        409.333       1825.067       0.816804       0.791607
             21        254.667       1675.200       0.868039       0.791607
             22        315.333       1578.467       0.833492       0.791607
             23        415.333       1795.133       0.812106       0.791607
             24        463.667       1820.300       0.796991       0.791607
             25        332.667       1726.067       0.838412       0.791607
             26        453.000       1671.033       0.786727       0.791607
             27        646.667       1800.333       0.735731       0.791607
             28        800.333       1739.633       0.684904       0.791607
             29        675.667       1525.767       0.693079       0.791607
             30        436.000       1784.067       0.803610       0.791607
             31        188.667       2024.467       0.914751       0.791607
             32        119.000       2141.100       0.947347       0.791607
             33         98.667       1947.467       0.951779       0.791607
             34        148.000       2000.200       0.931105       0.791607
             35        170.667       1899.600       0.917563       0.791607
             36        215.333       1805.467       0.893442       0.791607
             37        319.000       1720.433       0.843584       0.791607
             38        358.000       1931.200       0.843613       0.791607
             39        439.000       1942.767       0.815683       0.791607
             40        620.000       1788.667       0.742596       0.791607
             41        736.333       1574.700       0.681384       0.791607
             42        756.000       1402.733       0.649795       0.791607
             43        460.333       1616.967       0.778398       0.791607
             44        296.667       1962.667       0.868693       0.791607
             45        267.667       2039.233       0.883971       0.791607
             46        196.000       1810.400       0.902313       0.791607
             47        128.000       1481.200       0.920457       0.791607
             48         83.333       1511.000       0.947732       0.791607
             49        101.333       1612.200       0.940863       0.791607
             50        139.667       1771.367       0.926916       0.791607
             51        171.000       1676.233       0.907429       0.791607
             52        220.667       1349.933       0.859502       0.791607
             53        320.333        778.633       0.708514       0.791607
             54        435.000        428.833       0.496431       0.791607
             55        636.667        451.667       0.415008       0.791607
             56        621.333        720.867       0.537078       0.791607
             57        478.333        831.167       0.634721       0.791607
             58        429.000        752.433       0.636882       0.791607
             59        528.333        928.500       0.637341       0.791607
             60       1013.667       1090.967       0.518364       0.791607
             61       1643.000       1241.367       0.430378       0.392725
             62       2357.333        966.267       0.290729       0.322938
             63       3115.000        793.500       0.203019       0.256200
             64       3414.667        762.533       0.182547       0.256200
             65       3532.333        976.433       0.216563       0.256200
             66       3322.000       1356.467       0.289938       0.322938
             67       3258.333       1828.500       0.359457       0.322938
             68       3244.333       1523.900       0.319594       0.322938
             69       3140.667       1091.933       0.257982       0.256200
             70       3020.333        773.300       0.203842       0.256200
             71       2932.667       1292.400       0.305889       0.322938
             72       2889.333       1739.733       0.375828       0.392725
             73       2828.333       1969.500       0.410498       0.392725
             74       2928.000       1926.533       0.396852       0.392725
             75       2955.667       1949.767       0.397471       0.392725
             76       2913.333       1757.000       0.376204       0.392725
             77       2944.667       1442.867       0.328856       0.322938
             78       3087.000        914.633       0.228565       0.256200
             79       3401.000        518.567       0.132302      -0.007594
             80       3746.333        342.367       0.083735      -0.007594
             81       4241.667        431.500       0.092336      -0.007594
             82       4491.333        419.867       0.085492      -0.007594
             83       4033.333        502.667       0.110817      -0.007594
             84       3324.333        499.233       0.130567      -0.007594
             85       3128.000        609.533       0.163084       0.256200
             86       3121.000        646.233       0.171541       0.256200
             87       3048.667        880.800       0.224153       0.256200
             88       2705.000       1227.833       0.312201       0.322938
             89       3031.000       1418.567       0.318810       0.322938
             90       3293.333       1275.667       0.279200       0.256200
             91       3415.000        977.167       0.222479       0.256200
             92       2892.667        982.733       0.253582       0.256200
             93       2636.000       1202.067       0.313196       0.322938
             94       2552.000       1341.800       0.344599       0.322938
             95       2724.333       1128.900       0.292975       0.322938
             96       3051.333       1005.867       0.247921       0.256200
             97       3286.667       1015.000       0.235955       0.256200
             98       3715.667       1093.433       0.227368       0.256200
             99       3654.333       1021.567       0.218475       0.256200
            100       3414.667        951.200       0.217872       0.256200
            101       2958.667       1002.800       0.253139       0.256200
            102       2893.667       1083.967       0.272515       0.256200
            103       3114.333        958.567       0.235352       0.256200
            104       3193.333        816.000       0.203525       0.256200
            105       3044.000        888.933       0.226023       0.256200
            106       2806.000        985.400       0.259904       0.256200
            107       2727.333       1095.267       0.286524       0.256200
            108       2825.333       1254.800       0.307539       0.322938
            109       2977.667       1699.233       0.363325       0.392725
            110       2979.667       1940.700       0.394422       0.392725
            111       2858.000       1715.200       0.375055       0.392725
            112       3019.667       1166.033       0.278575       0.256200
            113       3145.000        791.500       0.201067       0.256200
            114       3164.667        573.867       0.153500       0.256200
            115       2784.000        649.933       0.189268       0.256200
            116       2598.667        859.800       0.248607       0.256200
            117       2966.333        962.700       0.245022       0.256200
            118       3293.333       1142.333       0.257534       0.256200
            119       3831.333       1258.867       0.247312       0.256200
            120       3652.667       1329.067       0.266788       0.256200
            121       3721.667       1345.167       0.265485       0.256200
            122       3847.667       1225.567       0.241575       0.256200
            123       3856.333       1184.033       0.234910       0.256200
            124       3628.667       1033.467       0.221672       0.256200
            125       3070.333        879.300       0.222628       0.256200
            126       2756.333        989.700       0.264199       0.256200
            127       2542.333       1238.100       0.327502       0.322938
            128       2586.000       1528.067       0.371425       0.322938
            129       2980.667       1526.933       0.338746       0.322938
            130       3217.667       1245.900       0.279127       0.256200
            131       3266.667       1076.000       0.247774       0.256200
            132       3178.333       1058.833       0.249892       0.256200
            133       3137.000       1350.967       0.301020       0.322938
            134       3445.333       1379.133       0.285862       0.322938
            135       3666.667       1602.333       0.304106       0.322938
            136       3851.667       1567.500       0.289251       0.322938
            137       3511.000       1605.233       0.313753       0.322938
            138       3120.000       1548.000       0.331620       0.322938
            139       3214.000       1438.600       0.309203       0.322938
            140       3573.000       1397.033       0.281091       0.256200
            141       3825.667       1285.767       0.251547       0.256200
            142       3475.667       1337.767       0.277924       0.256200
            143       2948.333       1548.833       0.344402       0.322938
            144       2675.000       1676.833       0.385317       0.392725
            145       2657.667       1836.233       0.408606       0.392725
            146       3212.000       1720.133       0.348761       0.322938
            147       3398.667       1707.467       0.334395       0.322938
            148       3651.333       1457.200       0.285248       0.322938
            149       3057.333       1395.933       0.313463       0.322938
            150       2735.000       1409.167       0.340036       0.322938
            151       2442.667       1749.067       0.417266       0.392725
            152       2722.333       1885.433       0.409186       0.392725
            153       2880.333       1828.300       0.388287       0.392725
            154       3069.667       1695.367       0.355793       0.322938
            155       3166.000       1745.400       0.355377       0.322938
            156       3467.667       1662.900       0.324116       0.322938
            157       3664.667       1497.867       0.290142       0.322938
            158       3654.000       1516.267       0.293267       0.322938
            159       3563.000       1647.033       0.316127       0.322938
            160       3672.667       1678.400       0.313657       0.322938
            161       3979.333       1535.733       0.278461       0.322938
            162       3942.667       1511.067       0.277070       0.322938
            163       3408.667       1390.467       0.289733       0.322938
            164       2646.667       1396.000       0.345317       0.322938
            165       2437.667       1304.567       0.348606       0.322938
            166       2588.000       1329.533       0.339380       0.322938
            167       2701.333       1448.200       0.349003       0.322938
            168       2937.667       1605.900       0.353445       0.322938
            169       2945.000       1881.500       0.389827       0.392725
            170       3228.000       1907.533       0.371438       0.392725
            171       3236.000       1896.067       0.369455       0.392725
            172       3259.333       1762.067       0.350911       0.322938
            173       3281.000       1695.567       0.340710       0.322938
            174       3248.667       1589.800       0.328575       0.322938
            175       3517.000       1385.300       0.282582       0.256200
            176       3432.000        989.133       0.223728       0.256200
            177       3249.333        983.400       0.232332       0.256200
            178       3034.333       1142.900       0.273602       0.256200
            179       3098.333       1483.833       0.323828       0.322938
            180       3439.667       1687.367       0.329112       0.322938
            181       3639.333       1842.400       0.336098       0.322938
            182       3550.667       1897.267       0.348254       0.322938
            183       3182.333       1905.100       0.374472       0.392725
            184       2836.667       1730.333       0.378877       0.392725
            185       2877.000       1681.967       0.368936       0.392725
            186       2978.000       1436.200       0.325359       0.322938
            187       3071.667       1317.833       0.300224       0.322938
            188       3112.000       1182.467       0.275347       0.256200
            189       3555.333       1115.800       0.238871       0.256200
            190       3641.667       1128.167       0.236521       0.256200
            191       3586.000       1255.067       0.259254       0.256200
            192       3203.333       1678.333       0.343803       0.322938
            193       3318.667       1891.467       0.363036       0.392725
            194       3362.667       1957.400       0.367928       0.392725
            195       3513.333       1824.000       0.341744       0.392725
            196       3317.667       1886.233       0.362465       0.392725
            197       3225.333       1984.800       0.380950       0.392725
            198       3098.667       1769.800       0.363523       0.392725
            199       3252.333       1478.100       0.312466       0.322938
            200       3230.667       1358.600       0.296039       0.322938
            201       3199.333       1444.400       0.311043       0.322938
            202       3054.667       1565.533       0.338845       0.322938
            203       3210.333       1409.300       0.305068       0.322938
            204       3415.333       1525.467       0.308749       0.322938
            205       3508.333       1638.167       0.318307       0.322938
            206       3088.000       1693.867       0.354227       0.322938
            207       2582.333       1804.433       0.411336       0.392725
            208       2356.667       1941.667       0.451725       0.392725
            209       2619.667       1817.367       0.409590       0.392725
            210       3253.333       1449.000       0.308145       0.322938
            211       3503.333       1424.000       0.289000       0.322938
            212       3443.333       1822.667       0.346120       0.322938
            213       3071.333       2055.533       0.400934       0.392725
            214       3195.333       2006.467       0.385725       0.392725
            215       3344.000       1754.600       0.344134       0.322938
            216       3359.333       1630.400       0.326751       0.322938
            217       3268.000       1518.533       0.317251       0.322938
            218       3391.333       1413.533       0.294188       0.322938
            219       3520.333       1327.967       0.273904       0.256200
            220       3490.000       1249.000       0.263558       0.256200
            221       3216.333       1444.700       0.309953       0.322938
            222       2829.333       1792.733       0.387864       0.392725
            223       2651.000       1976.233       0.427087       0.392725
            224       2959.000       1839.767       0.383383       0.392725
            225       3330.667       1478.600       0.307448       0.322938
            226       3473.667       1428.967       0.291469       0.322938
            227       3594.667       1572.867       0.304375       0.322938
            228       3801.000       1799.567       0.321319       0.322938
            229       3917.667       1845.900       0.320270       0.322938
            230       3906.667       1760.333       0.310629       0.322938
            231       3983.000       1942.700       0.327843       0.322938
            232       4116.333       1746.033       0.297838       0.322938
            233       4303.000       1543.700       0.264029       0.256200
            234       4178.000       1051.867       0.201127       0.256200
            235       3860.667       1146.933       0.229039       0.256200
            236       3156.667       1483.667       0.319733       0.322938
            237       2537.667       1728.567       0.405174       0.392725
            238       2269.667       1714.033       0.430262       0.392725
            239       2302.667       1481.400       0.391484       0.392725
            240       2490.333       1471.633       0.371440       0.392725
            241       2671.000       1520.233       0.362717       0.392725
            242       2731.667       1506.167       0.355410       0.322938
            243       3041.667       1484.833       0.328031       0.322938
            244       3124.333       1446.900       0.316523       0.322938
            245       3280.000       1550.667       0.321005       0.322938
            246       3165.000       1582.167       0.333287       0.322938
            247       3300.333       1618.300       0.329014       0.322938
            248       3292.333       1753.433       0.347506       0.322938
            249       3225.000       1704.167       0.345731       0.322938
            250       2905.667       1634.767       0.360046       0.322938
            251       2816.333       1532.700       0.352423       0.322938
            252       2761.667       1409.833       0.337968       0.322938
            253       2954.667       1532.867       0.341583       0.322938
            254       3079.667       1486.033       0.325478       0.322938
            255       3282.333       1455.767       0.307247       0.322938
            256       3337.333       1483.933       0.307789       0.322938
            257       3173.000       1554.033       0.328754       0.322938
            258       3083.667       1588.967       0.340058       0.322938
            259       2789.333       1235.400       0.306952       0.322938
            260       2673.333       1042.667       0.280588       0.322938
            261       2577.333       1136.933       0.306099       0.322938
            262       2521.667       1466.833       0.367766       0.322938
            263       2626.000       1534.067       0.368760       0.322938
            264       2696.000       1365.400       0.336189       0.322938
            265       2731.667       1232.500       0.310910       0.322938
            266       2555.333       1403.133       0.354464       0.322938
            267       2491.000       1628.233       0.395276       0.392725
            268       2806.333       1719.033       0.379866       0.392725
            269       3210.000       1645.333       0.338871       0.322938
            270       3256.000       1516.400       0.317744       0.322938
            271       2910.667       1304.267       0.309439       0.322938
            272       2847.333       1143.600       0.286550       0.256200
            273       2829.000       1147.100       0.288499       0.256200
            274       3137.667       1250.233       0.284927       0.256200
            275       3447.667       1116.900       0.244689       0.256200
            276       3545.333       1161.467       0.246764       0.256200
            277       3493.667       1333.300       0.276219       0.256200
            278       3083.333       1558.333       0.335727       0.322938
            279       2991.000       1399.233       0.318715       0.322938
            280       3128.000       1277.867       0.290038       0.322938
            281       2997.667       1446.567       0.325493       0.322938
            282       3002.667       1699.733       0.361461       0.322938
            283       3208.333       1801.167       0.359550       0.322938
            284       3450.667       1725.267       0.333325       0.322938
            285       3498.333       1612.833       0.315551       0.322938
            286       3235.000       1569.833       0.326720       0.322938
            287       3061.333       1651.200       0.350385       0.322938
            288       2919.667       1552.033       0.347079       0.322938
            289       2757.667       1365.567       0.331188       0.322938
            290       2760.667       1272.267       0.315469       0.322938
            291       2893.667       1484.300       0.339039       0.322938
            292       2945.000       1899.500       0.392094       0.392725
            293       3051.333       2108.867       0.408679       0.392725
            294       3182.667       1863.067       0.369236       0.392725
            295       3543.667       1330.967       0.273039       0.256200
            296       3396.667       1154.333       0.253644       0.256200
            297       3140.000       1548.000       0.330205       0.322938
            298       2317.667       1800.900       0.437264       0.392725
            299       1907.667       1786.900       0.483656       0.392725
            300       1976.667       1861.333       0.484975       0.392725
            301       2457.333       1859.933       0.430813       0.392725
            302       3002.667       1706.067       0.362320       0.392725
            303       3073.000       1603.367       0.342866       0.392725
            304       2979.667       1928.367       0.392900       0.392725
            305       2999.000       2072.100       0.408610       0.392725
            306       2944.667       2069.533       0.412735       0.392725
            307       3168.667       1542.467       0.327409       0.322938
            308       3533.667       1306.967       0.269999       0.256200
            309       3678.667       1230.133       0.250598       0.256200
            310       3540.000       1363.333       0.278042       0.256200
            311       3136.000       1435.733       0.314046       0.322938
            312       3106.333       1213.367       0.280891       0.322938
            313       2853.667       1238.633       0.302674       0.322938
            314       2778.000       1334.200       0.324449       0.322938
            315       2786.000       1344.067       0.325435       0.322938
            316       2902.667       1371.733       0.320918       0.322938
            317       3038.000       1389.867       0.313891       0.322938
            318       3070.000       1427.333       0.317373       0.322938
            319       2980.667       1477.600       0.331429       0.322938
            320       2658.333       1526.500       0.364770       0.392725
            321       2523.667       1673.633       0.398740       0.392725
            322       3007.333       1792.267       0.373420       0.392725
            323       3219.333       1598.733       0.331821       0.322938
            324       3142.000       1530.800       0.327598       0.322938
            325       2961.333       1617.533       0.353261       0.322938
            326       2921.667       1733.833       0.372427       0.392725
            327       2889.667       1703.367       0.370859       0.392725
            328       2623.000       1530.033       0.368413       0.392725
            329       2426.000       1587.067       0.395475       0.392725
            330       2507.333       1694.933       0.403338       0.392725
            331       2682.333       1641.433       0.379630       0.392725
            332       2865.000       1770.500       0.381944       0.392725
            333       2913.667       1734.300       0.373131       0.392725
            334       2996.333       1738.367       0.367155       0.392725
            335       3108.333       1463.833       0.320162       0.322938
            336       3017.333       1261.267       0.294785       0.322938
            337       2998.000       1335.200       0.308133       0.322938
            338       2984.667       1439.533       0.325377       0.322938
            339       3002.000       1519.800       0.336105       0.322938
            340       3231.667       1395.167       0.301538       0.322938
            341       3344.667       1396.867       0.294602       0.322938
            342       3195.333       1328.133       0.293610       0.322938
            343       2963.000       1207.700       0.289568       0.322938
            344       3126.000        996.400       0.241704       0.256200
            345       3273.000       1169.700       0.263286       0.256200
            346       3203.333       1254.333       0.281388       0.256200
            347       2919.667       1561.033       0.348391       0.322938
            348       2971.667       1532.500       0.340241       0.322938
            349       2955.667       1409.767       0.322939       0.322938
            350       3045.000       1140.833       0.272546       0.256200
            351       3002.333       1167.433       0.279976       0.256200
            352       3021.667       1234.167       0.289994       0.256200
            353       3043.667       1283.300       0.296582       0.256200
            354       3276.667       1288.667       0.282272       0.256200
            355       3574.000       1310.267       0.268263       0.256200
            356       3415.000       1343.500       0.282337       0.256200
            357       3251.000       1308.567       0.286994       0.256200
            358       2906.333       1487.033       0.338472       0.322938
            359       2777.667       1701.233       0.379833       0.392725
            360       2826.667       1855.667       0.396312       0.392725
            361       2998.667       1811.133       0.376551       0.392725
            362       3235.667       1790.433       0.356227       0.322938
            363       3305.667       1584.433       0.324008       0.322938
            364       3460.000       1524.333       0.305825       0.322938
            365       3577.667       1398.567       0.281049       0.322938
            366       3454.333       1455.900       0.296503       0.322938
            367       3324.667       1519.200       0.313634       0.322938
            368       3210.000       1435.000       0.308934       0.322938
            369       3029.667       1504.367       0.331794       0.322938
            370       3025.000       1447.167       0.323594       0.322938
            371       3137.667       1518.567       0.326136       0.322938
            372       3297.333       1536.267       0.317831       0.322938
            373       3067.333       1771.267       0.366070       0.392725
            374       2870.667       1816.267       0.387517       0.392725
            375       2997.667       1550.900       0.340965       0.322938
            376       3275.667       1300.767       0.284232       0.322938
            377       3288.333       1188.167       0.265423       0.322938
            378       2992.333       1245.767       0.293945       0.322938
            379       2730.667       1340.600       0.329283       0.322938
            380       2687.667       1388.567       0.340649       0.322938
            381       2888.333       1765.500       0.379365       0.322938
            382       3167.000       1740.967       0.354723       0.322938
            383       3190.333       1684.300       0.345523       0.322938
            384       3131.000       1382.900       0.306365       0.322938
            385       3125.667       1528.433       0.328406       0.322938
            386       3202.333       1678.767       0.343932       0.322938
            387       3134.000       1686.933       0.349918       0.322938
            388       3193.000       1556.700       0.327747       0.322938
            389       3328.000       1558.533       0.318945       0.322938
            390       3541.333       1762.867       0.332353       0.322938
            391       3384.333       1639.567       0.326353       0.322938
            392       3136.667       1497.667       0.323168       0.322938
            393       2973.667       1377.300       0.316550       0.322938
            394       2983.667       1472.967       0.330511       0.322938
            395       3277.667       1415.900       0.301668       0.322938
            396       3295.000       1221.833       0.270507       0.322938
            397       3072.333       1320.100       0.300540       0.322938
            398       3074.333       1461.233       0.322172       0.322938
            399       3303.000       1689.367       0.338390       0.322938
            400       3531.333       1696.867       0.324560       0.322938
            401       3587.333       1900.933       0.346363       0.322938
            402       3738.000       1698.867       0.312472       0.322938
            403       3958.667       1416.133       0.263476       0.256200
            404       3710.667       1086.933       0.226558       0.256200
            405       3301.333       1224.533       0.270563       0.256200
            406       2869.000       1549.433       0.350675       0.322938
            407       2951.333       1770.200       0.374921       0.392725
            408       2872.333       1827.100       0.388792       0.392725
            409       2906.667       1576.667       0.351673       0.392725
            410       2829.333       1508.400       0.347739       0.392725
            411       3006.333       1756.700       0.368820       0.392725
            412       3052.667       1856.400       0.378157       0.392725
            413       2852.000       1858.800       0.394583       0.392725
            414       2807.667       1523.567       0.351763       0.322938
            415       2927.667       1459.900       0.332736       0.322938
            416       3157.333       1467.933       0.317373       0.322938
            417       3256.000       1691.733       0.341921       0.322938
            418       3247.667       1622.900       0.333206       0.322938
            419       3271.000       1488.567       0.312753       0.322938
            420       3070.000       1418.000       0.315954       0.322938
            421       2973.667       1678.967       0.360864       0.392725
            422       2508.667       1857.800       0.425470       0.392725
            423       2350.667       1697.267       0.419292       0.392725
            424       2434.667       1632.200       0.401341       0.392725
            425       2944.333       1603.567       0.352595       0.322938
            426       3210.000       1655.667       0.340275       0.322938
            427       3189.333       1499.400       0.319788       0.322938
            428       3022.000       1607.467       0.347225       0.322938
            429       3301.333       1755.533       0.347158       0.322938
            430       3189.000       1752.433       0.354641       0.322938
            431       3250.333       1529.300       0.319962       0.322938
            432       3073.333       1367.333       0.307912       0.322938
            433       3347.333       1588.267       0.321798       0.322938
            434       3476.000       1557.067       0.309367       0.322938
            435       3563.333       1495.000       0.295552       0.322938
            436       3674.333       1513.233       0.291704       0.322938
            437       3538.667       1740.467       0.329688       0.322938
            438       3149.333       1655.400       0.344535       0.322938
            439       2752.000       1431.467       0.342172       0.322938
            440       2606.333       1289.367       0.330972       0.322938
            441       2838.333       1252.167       0.306116       0.322938
            442       2864.000       1458.267       0.337385       0.322938
            443       2958.667       1439.133       0.327239       0.322938
            444       3131.333       1482.867       0.321370       0.322938
            445       3210.333       1378.633       0.300423       0.322938
            446       3539.667       1414.700       0.285546       0.322938
            447       3514.000       1646.267       0.319027       0.322938
            448       3562.000       1723.467       0.326077       0.322938
            449       3582.333       1769.433       0.330626       0.322938
            450       3360.333       1734.967       0.340503       0.322938
            451       3460.000       1646.333       0.322410       0.322938
            452       3128.333       1639.500       0.343867       0.322938
            453       3051.667       1878.167       0.380980       0.322938
            454       3070.000       1771.000       0.365834       0.322938
            455       3579.000       1532.767       0.299851       0.322938
            456       3714.667       1353.867       0.267112       0.322938
            457       3568.667       1422.800       0.285046       0.322938
            458       3151.333       1542.867       0.328675       0.322938
            459       3462.667       1218.067       0.260230       0.256200
            460       3511.333       1177.533       0.251134       0.256200
            461       3471.000       1411.567       0.289103       0.256200
            462       3155.667       1681.100       0.347567       0.322938
            463       3211.333       1530.867       0.322818       0.322938
            464       3355.333       1172.467       0.258948       0.256200
            465       3364.667        969.867       0.223753       0.256200
            466       3415.333       1108.467       0.245030       0.256200
            467       3107.667       1431.567       0.315376       0.322938
            468       3044.333       1609.233       0.345806       0.322938
            469       2804.333       2022.567       0.419020       0.392725
            470       2736.667       2075.667       0.431322       0.392725
            471       2529.000       2153.100       0.459858       0.392725
            472       2647.000       1951.967       0.424436       0.392725
            473       2915.667       1702.433       0.368644       0.392725
            474       3019.333       1565.400       0.341438       0.322938
            475       2883.000       1359.367       0.320426       0.322938
            476       2737.333       1518.933       0.356870       0.322938
            477       2854.333       1724.900       0.376679       0.322938
            478       2927.333       1680.600       0.364719       0.322938
            479       3024.333       1494.900       0.330786       0.322938
            480       2952.000       1582.800       0.349034       0.322938
            481       2729.000       1786.100       0.395584       0.392725
            482       2626.333       2017.367       0.434431       0.392725
            483       2716.667       1784.333       0.396430       0.392725
            484       2991.333       1745.200       0.368455       0.392725
            485       3253.667       1701.633       0.343397       0.392725
            486       3349.667       1782.700       0.347345       0.392725
            487       3369.667       1976.700       0.369728       0.392725
            488       3332.667       1965.067       0.370926       0.392725
            489       3328.000       1643.200       0.330544       0.322938
            490       3199.000       1256.433       0.282000       0.322938
            491       2965.667       1470.767       0.331520       0.322938
            492       2840.000       1814.000       0.389772       0.392725
            493       2709.333       2110.733       0.437905       0.392725
            494       2578.667       1965.800       0.432570       0.392725
            495       2499.000       1954.433       0.438860       0.392725
            496       2653.000       1700.033       0.390540       0.392725
            497       3220.333       1437.967       0.308689       0.322938
            498       3549.000       1153.100       0.245231       0.256200
            499       3741.333       1107.867       0.228464       0.256200
            500       3359.333       1095.067       0.245839       0.256200
            501       3015.667       1174.433       0.280288       0.256200
            502       2831.000       1180.233       0.294232       0.322938
            503       2913.000       1339.700       0.315023       0.322938
            504       3115.000       1359.167       0.303781       0.322938
            505       3326.000       1560.067       0.319289       0.322938
            506       3326.000       1790.400       0.349934       0.322938
            507       3373.667       1702.300       0.335365       0.322938
            508       3391.333       1416.867       0.294677       0.322938
            509       3597.333       1102.933       0.234653       0.256200
            510       3981.333       1387.200       0.258395       0.256200
            511       4417.667       1500.900       0.253592       0.256200
            512       4057.667       1411.233       0.258047       0.256200
            513       3329.000       1240.433       0.271463       0.256200
            514       2663.667       1238.967       0.317469       0.322938
            515       3025.000       1373.167       0.312213       0.322938
            516       3938.667       1570.133       0.285023       0.322938
            517       4153.000       1659.700       0.285530       0.322938
            518       3969.667       1523.033       0.277283       0.322938
            519       3293.000       1501.033       0.313104       0.322938
            520       3232.667       1533.067       0.321685       0.322938
            521       2997.333       2060.267       0.407361       0.392725
            522       2844.667       2119.200       0.426925       0.392725
            523       3023.667       1990.633       0.396991       0.392725
            524       3305.333       1586.467       0.324311       0.322938
            525       3387.000       1312.300       0.279254       0.322938
            526       3011.333       1485.200       0.330299       0.322938
            527       3054.333       1545.900       0.336048       0.322938
            528       3197.333       1759.600       0.354978       0.322938
            529       3120.667       1994.933       0.389971       0.392725
            530       2842.000       2368.800       0.454594       0.392725
            531       2655.667       2244.100       0.458001       0.392725
            532       2937.667       2105.567       0.417503       0.392725
            533       2971.000       2082.567       0.412098       0.392725
            534       2905.667       2159.433       0.426336       0.392725
            535       2812.667       1960.400       0.410721       0.392725
            536       3064.333       1560.567       0.337427       0.322938
            537       3180.000       1389.333       0.304056       0.322938
            538       3231.333       1301.867       0.287185       0.322938
            539       3035.667       1526.100       0.334541       0.322938
            540       3112.333       1568.767       0.335128       0.322938
            541       2946.667       1425.000       0.325963       0.322938
            542       3096.667        877.333       0.220768       0.256200
            543       3054.667        847.867       0.217261       0.256200
            544       2904.000       1173.933       0.287875       0.322938
            545       2533.667       1572.300       0.382931       0.392725
            546       2666.667       1878.667       0.413318       0.392725
            547       2799.333       1917.400       0.406510       0.392725
            548       3009.667       1998.367       0.399032       0.392725
            549       3199.000       1815.767       0.362084       0.392725
            550       3655.000       1749.500       0.323712       0.322938
            551       3849.667       1525.700       0.283832       0.256200
            552       3493.667       1282.633       0.268541       0.256200
            553       3071.667       1112.833       0.265942       0.256200
            554       2959.667       1210.700       0.290310       0.322938
            555       3164.667       1517.200       0.324059       0.322938
            556       3499.333       1618.067       0.316189       0.322938
            557       3653.000       1469.033       0.286807       0.322938
            558       3516.333       1509.367       0.300330       0.322938
            559       3217.667       1694.567       0.344969       0.322938
            560       2982.667       1705.067       0.363729       0.322938
            561       3198.667       1369.467       0.299787       0.322938
            562       3351.000       1302.567       0.279907       0.322938
            563       3626.333       1495.367       0.291967       0.322938
            564       3584.000       1636.600       0.313489       0.322938
            565       3626.333       1600.033       0.306146       0.322938
            566       3670.000       1532.667       0.294593       0.322938
            567       3826.333       1544.700       0.287598       0.322938
            568       3688.667       1509.800       0.290432       0.322938
            569       3514.333       1462.567       0.293871       0.322938
            570       3463.000       1529.700       0.306387       0.322938
            571       3477.667       1633.567       0.319603       0.322938
            572       3464.000       1896.267       0.353763       0.322938
            573       3066.000       1899.733       0.382569       0.392725
            574       2838.000       1883.533       0.398924       0.392725
            575       2624.000       1631.267       0.383352       0.392725
            576       2530.667       1575.933       0.383756       0.392725
            577       2840.667       1592.600       0.359238       0.392725
            578       2944.000       1777.933       0.376527       0.392725
            579       3550.000       1955.667       0.355210       0.322938
            580       3514.000       1909.600       0.352091       0.322938
            581       3456.667       1674.667       0.326361       0.322938
            582       3180.000       1422.000       0.308996       0.322938
            583       3315.333       1323.467       0.285304       0.322938
            584       3343.333       1516.000       0.311977       0.322938
            585       3122.333       1809.100       0.366851       0.392725
            586       2739.000       2042.433       0.427159       0.392725
            587       2666.667       2018.333       0.430808       0.392725
            588       2766.667       1805.000       0.394823       0.392725
            589       3186.000       1591.733       0.333157       0.322938
            590       3350.333       1476.633       0.305913       0.322938
            591       3159.333       1308.733       0.292908       0.322938
            592       2892.333       1320.767       0.313490       0.322938
            593       2907.333       1329.933       0.313866       0.322938
            594       2997.333       1455.600       0.326886       0.322938
            595       2782.667       1321.067       0.321918       0.322938
            596       2527.667       1275.233       0.335332       0.322938
            597       2533.000       1169.700       0.315905       0.322938
            598       2880.667       1198.267       0.293770       0.322938
            599       3146.000       1456.733       0.316493       0.322938
            600       3228.667       1609.800       0.332709       0.322938
            601       3161.000       1621.233       0.339012       0.322938
            602       2911.333       1531.200       0.344668       0.322938
            603       2717.667       1756.900       0.392641       0.392725
            604       2735.333       2175.800       0.443034       0.392725
            605       2919.333       2173.400       0.426765       0.392725
            606       3102.333       1858.100       0.374584       0.392725
            607       3205.333       1400.467       0.304066       0.322938
            608       3261.667       1328.500       0.289423       0.322938
            609       3090.333       1769.300       0.364081       0.392725
            610       2753.667       2140.300       0.437334       0.392725
            611       3056.333       2090.700       0.406195       0.392725
            612       3363.333       1727.667       0.339357       0.322938
            613       3491.667       1389.500       0.284666       0.322938
            614       3291.667       1378.833       0.295222       0.322938
            615       3127.000       1442.300       0.315650       0.322938
            616       2947.667       1620.233       0.354700       0.322938
            617       2520.000       1673.333       0.399046       0.392725
            618       2214.000       1580.267       0.416488       0.392725
            619       2206.000       1664.400       0.430033       0.392725
            620       2434.667       1609.533       0.397986       0.392725
            621       2533.333       1557.000       0.380654       0.392725
            622       2566.333       1315.033       0.338807       0.322938
            623       2513.000       1248.700       0.331951       0.322938
            624       2822.667       1365.733       0.326075       0.322938
            625       3158.000       1502.533       0.322395       0.322938
            626       3349.000       1665.767       0.332172       0.322938
            627       3207.000       1564.300       0.327856       0.322938
            628       3185.667       1420.100       0.308331       0.322938
            629       3297.000       1283.633       0.280231       0.322938
            630       3578.333       1326.833       0.270497       0.322938
            631       3246.667       1638.000       0.335335       0.322938
            632       2878.333       1740.167       0.376782       0.392725
            633       2912.000       1816.467       0.384156       0.392725
            634       3290.667       1692.933       0.339701       0.392725
            635       3337.333       1797.933       0.350115       0.392725
            636       3042.667       1921.733       0.387103       0.392725
            637       2931.000       1810.900       0.381893       0.392725
            638       3027.333       1544.933       0.337892       0.322938
            639       3159.667       1338.700       0.297597       0.322938
            640       3455.667       1395.433       0.287653       0.322938
            641       3332.333       1701.433       0.338004       0.322938
            642       3210.000       1733.333       0.350641       0.322938
            643       3094.333       1515.233       0.328715       0.322938
            644       3632.000       1356.800       0.271969       0.256200
            645       3572.667       1122.067       0.239005       0.256200
            646       3305.667       1124.767       0.253873       0.256200
            647       2907.667       1196.567       0.291545       0.322938
            648       2773.000       1407.033       0.336608       0.322938
            649       2656.000       1527.067       0.365059       0.322938
            650       2593.333       1369.333       0.345559       0.322938
            651       2730.000       1371.000       0.334309       0.322938
            652       2842.667       1464.733       0.340050       0.322938
            653       3066.333       1868.033       0.378576       0.392725
            654       3166.333       2022.700       0.389803       0.392725
            655       3255.000       2017.500       0.382646       0.392725
            656       2801.667       1794.500       0.390434       0.392725
            657       2477.000       1909.300       0.435287       0.392725
            658       2454.667       2023.533       0.451863       0.392725
            659       2798.333       2141.500       0.433517       0.392725
            660       3209.000       1914.100       0.373621       0.392725
            661       3254.000       1763.267       0.351440       0.322938
            662       3396.333       1631.700       0.324521       0.322938
            663       3228.333       1572.167       0.327501       0.322938
            664       3135.000       1437.833       0.314429       0.322938
            665       3076.667       1372.333       0.308459       0.322938
            666       3866.000       1316.400       0.254014       0.256200
            667       3853.667       1348.633       0.259238       0.256200
            668       3560.667       1323.600       0.270993       0.256200
            669       2910.667       1578.600       0.351639       0.322938
            670       2916.333       1817.367       0.383921       0.392725
            671       3066.333       2020.033       0.397147       0.392725
            672       2992.000       2056.467       0.407345       0.392725
            673       2992.333       1929.433       0.392020       0.392725
            674       3017.000       1803.300       0.374105       0.392725
            675       3268.000       1413.200       0.301888       0.322938
            676       3317.000       1305.300       0.282392       0.322938
            677       3182.000       1197.133       0.273372       0.322938
            678       2942.333       1417.767       0.325168       0.322938
            679       3162.667       1473.067       0.317763       0.322938
            680       3214.333       1456.900       0.311888       0.322938
            681       3220.333       1411.300       0.304709       0.322938
            682       2841.667       1579.833       0.357307       0.392725
            683       2894.000       1711.600       0.371635       0.392725
            684       2990.333       1822.300       0.378649       0.392725
            685       3136.333       1694.367       0.350750       0.392725
            686       3012.667       1751.400       0.367627       0.392725
            687       2751.667       1938.500       0.413312       0.392725
            688       2724.000       2026.267       0.426559       0.392725
            689       3064.667       1996.867       0.394518       0.392725
            690       3164.000       1992.933       0.386457       0.392725
            691       2966.667       2087.000       0.412967       0.392725
            692       2598.667       2094.133       0.446244       0.392725
            693       2477.000       2008.633       0.447793       0.392725
            694       2556.667       1857.000       0.420739       0.392725
            695       2778.000       1884.200       0.404144       0.392725
            696       2966.667       1930.667       0.394228       0.392725
            697       3089.667       2053.700       0.399291       0.392725
            698       2721.000       1982.233       0.421462       0.392725
            699       2773.000       1676.700       0.376812       0.392725
            700       2757.667       1644.900       0.373623       0.392725
            701       3186.667       1609.000       0.335511       0.392725
            702       3385.000       1821.167       0.349810       0.392725
            703       3351.000       2080.567       0.383051       0.392725
            704       3043.667       2269.300       0.427125       0.392725
            705       2580.333       2280.633       0.469173       0.392725
            706       2632.333       2135.433       0.447890       0.392725
            707       2582.333       2037.767       0.441065       0.392725
            708       2728.333       1946.500       0.416378       0.392725
            709       2722.667       1573.067       0.366193       0.392725
            710       3044.333       1454.900       0.323366       0.322938
            711       3264.000       1359.600       0.294057       0.322938
            712       3554.000       1523.267       0.300017       0.322938
            713       3417.000       1736.300       0.336930       0.322938
            714       2916.000       1988.067       0.405391       0.392725
            715       2628.000       1947.200       0.425599       0.392725
            716       2704.667       1560.200       0.365826       0.392725
            717       3128.667       1306.467       0.294572       0.322938
            718       3567.667       1209.233       0.253142       0.256200
            719       3805.000       1254.167       0.247900       0.256200
            720       3750.000       1347.667       0.264369       0.256200
            721       3210.000       1523.667       0.321879       0.322938
            722       3033.333       1594.000       0.344475       0.322938
            723       2946.667       1485.333       0.335138       0.322938
            724       2837.000       1762.967       0.383256       0.392725
            725       2603.000       1886.700       0.420229       0.392725
            726       2325.333       1829.467       0.440326       0.392725
            727       2080.333       1375.300       0.397988       0.392725
            728       1989.333       1254.067       0.386652       0.392725
            729       1984.333       1356.900       0.406108       0.392725
            730       2288.667       1740.800       0.432017       0.392725
            731       2689.333       2064.733       0.434309       0.392725
            732       3343.000       1945.700       0.367898       0.392725
            733       3651.333       1547.200       0.297622       0.322938
            734       3384.333       1496.567       0.306617       0.322938
            735       3146.667       1688.000       0.349145       0.322938
            736       3051.667       2002.500       0.396208       0.392725
            737       2901.000       1711.567       0.371066       0.392725
            738       2430.667       1435.600       0.371314       0.392725
            739       2117.667       1256.900       0.372463       0.392725
            740       2303.000       1320.700       0.364462       0.392725
            741       2680.333       1511.300       0.360552       0.392725
            742       2848.000       1519.867       0.347965       0.392725
            743       2820.000       1704.667       0.376750       0.392725
            744       2685.333       1829.133       0.405172       0.392725
            745       2628.000       1759.533       0.401030       0.392725
            746       2488.000       1750.200       0.412958       0.392725
            747       2636.667       1684.667       0.389849       0.392725
            748       2983.000       1635.033       0.354054       0.322938
            749       3450.333       1615.300       0.318874       0.322938
            750       3295.667       1635.433       0.331657       0.322938
            751       2858.333       1752.833       0.380128       0.322938
            752       2594.000       1455.933       0.359496       0.322938
            753       2530.667       1265.933       0.333439       0.322938
            754       2673.667       1235.300       0.316017       0.322938
            755       2677.000       1439.967       0.349764       0.322938
            756       2877.333       1593.600       0.356436       0.322938
            757       2846.000       1595.400       0.359211       0.392725
            758       2664.667       1674.867       0.385955       0.392725
            759       2551.667       1802.833       0.414016       0.392725
            760       2453.667       1833.633       0.427690       0.392725
            761       2714.000       1703.600       0.385639       0.392725
            762       3030.667       1749.600       0.366005       0.392725
            763       3431.333       1723.533       0.334351       0.322938
            764       3573.667       1598.633       0.309076       0.322938
            765       3420.000       1555.000       0.312563       0.322938
            766       3345.333       1901.800       0.362446       0.322938
            767       3584.667       2017.200       0.360094       0.322938
            768       3468.333       1676.833       0.325905       0.322938
            769       3134.333       1357.900       0.302277       0.322938
            770       2577.333       1438.600       0.358223       0.392725
            771       2561.333       1704.200       0.399528       0.392725
            772       2629.000       1944.767       0.425200       0.392725
            773       2779.667       2091.033       0.429309       0.392725
            774       3075.000       2201.833       0.417264       0.392725
            775       3262.000       1939.800       0.372909       0.392725
            776       3317.333       1665.267       0.334216       0.322938
            777       3191.000       1575.233       0.330499       0.322938
            778       3180.667       1666.933       0.343868       0.322938
            779       2997.667       1620.567       0.350906       0.322938
            780       2740.000       1455.333       0.346893       0.322938
            781       2417.333       1456.933       0.376054       0.392725
            782       2366.333       1679.033       0.415051       0.392725
            783       2594.000       1940.933       0.427996       0.392725
            784       3137.000       1874.300       0.374015       0.392725
            785       3544.000       1884.267       0.347121       0.322938
            786       3642.667       1672.733       0.314696       0.322938
            787       3306.667       1585.000       0.324020       0.322938
            788       2985.667       1425.433       0.323147       0.322938
            789       2920.667       1566.600       0.349121       0.322938
            790       3253.333       1837.333       0.360922       0.392725
            791       3563.000       2042.367       0.364359       0.392725
            792       3542.667       2052.067       0.366785       0.392725
            793       3135.333       2050.800       0.395439       0.392725
            794       2596.000       2097.067       0.446844       0.392725
            795       2492.667       2089.400       0.455995       0.392725
            796       2659.667       2026.367       0.432427       0.392725
            797       2719.333       1990.733       0.422655       0.392725
            798       2634.667       1985.200       0.429709       0.392725
            799       2607.000       2021.300       0.436726       0.392725
            800       2602.333       1609.100       0.382079       0.392725
            801       2600.333       1054.633       0.288548       0.322938
            802       2546.333        277.700       0.098335      -0.007594
            803       2884.333        -60.100      -0.021280      -0.007594
            804       3149.333         84.733       0.026200      -0.007594
            805       3365.667        307.433       0.083699      -0.007594
            806       3465.333        357.467       0.093509      -0.007594
            807       3406.667        128.667       0.036394      -0.007594
            808       3386.000         -6.600      -0.001953      -0.007594
            809       3298.667        -47.533      -0.014621      -0.007594
            810       3371.000        -14.100      -0.004200      -0.007594
            811       3512.667         50.400       0.014145      -0.007594
            812       3442.000         88.800       0.025150      -0.007594
            813       3471.667         26.833       0.007670      -0.007594
            814       3425.333        -61.867      -0.018394      -0.007594
            815       3480.333        -98.700      -0.029187      -0.007594
            816       3430.667        -19.400      -0.005687      -0.007594
            817       3518.667        120.467       0.033103      -0.007594
            818       3603.333        105.667       0.028489      -0.007594
            819       3810.667       -106.733      -0.028816      -0.007594
            820       3569.333       -355.267      -0.110535      -0.007594
            821       3398.000       -369.800      -0.122119      -0.007594
            822       3013.333       -205.000      -0.072997      -0.007594
            823       3120.333        -73.367      -0.024079      -0.007594
            824       3251.667         96.167       0.028725      -0.007594
            825       3488.667        238.133       0.063898      -0.007594
            826       3412.333        271.767       0.073767      -0.007594
            827       3290.000        168.000       0.048583      -0.007594
            828       3062.333          4.433       0.001446      -0.007594
            829       2650.333         25.633       0.009579      -0.007594
            830       2720.000         37.333       0.013540      -0.007594
            831       2750.667        124.600       0.043335      -0.007594
            832       2932.667        167.733       0.054101      -0.007594
            833       2916.667        227.667       0.072405      -0.007594
            834       3091.667        202.833       0.061567      -0.007594
            835       3464.333        181.233       0.049713      -0.007594
            836       3647.667         19.233       0.005245      -0.007594
            837       3546.667         11.000       0.003092      -0.007594
            838       3419.333        -40.600      -0.012016      -0.007594
            839       3526.000         38.733       0.010866      -0.007594
            840       3734.000         87.267       0.022837      -0.007594
            841       3781.333        -12.133      -0.003219      -0.007594
            842       3307.333        -94.400      -0.029381      -0.007594
            843       3032.333       -154.900      -0.053833      -0.007594
            844       2849.000        -20.900      -0.007390      -0.007594
            845       2901.333         87.200       0.029178      -0.007594
            846       3062.333         24.100       0.007808      -0.007594
            847       3352.667        -11.600      -0.003472      -0.007594
            848       3500.000        -50.667      -0.014689      -0.007594
            849       3245.667         17.100       0.005241      -0.007594
            850       2998.000         24.533       0.008117      -0.007594
            851       2822.000         79.467       0.027388      -0.007594
            852       2982.000        -24.533      -0.008295      -0.007594
            853       3159.333       -173.600      -0.058143      -0.007594
            854       3452.000       -261.867      -0.082086      -0.007594
            855       3483.000       -228.633      -0.070254      -0.007594
            856       3327.667       -202.433      -0.064774      -0.007594
            857       3259.000       -200.233      -0.065462      -0.007594
            858       3404.667       -219.133      -0.068790      -0.007594
            859       3773.333       -211.667      -0.059429      -0.007594
            860       3865.667       -216.567      -0.059348      -0.007594
            861       3679.333       -213.933      -0.061734      -0.007594
            862       3242.667        -87.933      -0.027873      -0.007594
            863       3171.667        -42.500      -0.013582      -0.007594
            864       3195.333        -83.867      -0.026954      -0.007594
            865       3294.333       -200.100      -0.064669      -0.007594
            866       3264.000       -213.067      -0.069837      -0.007594
            867       3325.667         65.433       0.019296      -0.007594
            868       3343.000        227.700       0.063769      -0.007594
            869       3213.333        231.667       0.067247      -0.007594
            870       3357.667        -26.100      -0.007834      -0.007594
            871       3593.000       -187.633      -0.055099      -0.007594
            872       3568.333       -167.833      -0.049355      -0.007594
            873       3233.000          4.700       0.001452      -0.007594
            874       3124.000        169.933       0.051590      -0.007594
            875       3029.000        146.767       0.046215      -0.007594
            876       2889.667         53.700       0.018244      -0.007594
            877       2726.667         18.000       0.006558      -0.007594
            878       2669.333        139.067       0.049518      -0.007594
            879       2929.667        294.367       0.091304      -0.007594
            880       3050.333        263.967       0.079645      -0.007594
            881       3165.000        203.833       0.060506      -0.007594
            882       2908.333        137.167       0.045039      -0.007594
            883       2601.667        231.500       0.081711      -0.007594
            884       2555.000        222.167       0.079998      -0.007594
            885       2548.333        139.500       0.051901      -0.007594
            886       2517.333        100.600       0.038427      -0.007594
            887       2745.333         67.467       0.023986      -0.007594
            888       3460.333         28.967       0.008302      -0.007594
            889       4014.333       -101.767      -0.026010      -0.007594
            890       4085.333       -236.867      -0.061548      -0.007594
            891       3768.000       -331.133      -0.096347      -0.007594
            892       3561.333       -285.467      -0.087142      -0.007594
            893       3831.333       -278.800      -0.078479      -0.007594
            894       3882.667       -231.267      -0.063336      -0.007594
            895       3683.333       -183.333      -0.052381      -0.007594
            896       3343.000          4.033       0.001205      -0.007594
            897       3726.000        -49.600      -0.013491      -0.007594
            898       3744.000        -31.067      -0.008367      -0.007594
            899       3511.667        -82.833      -0.024158      -0.007594
            900       3036.667         43.667       0.014176      -0.007594
            901       3154.000        -71.733      -0.023273      -0.007594
            902       3266.333        -33.300      -0.010300      -0.007594
            903       2962.000         81.467       0.026768      -0.007594
            904       2785.333        106.800       0.036928      -0.007594
            905       2913.333         -2.000      -0.000687      -0.007594
            906       3282.000        -71.533      -0.022281      -0.007594
            907       3723.667        -11.700      -0.003152      -0.007594
            908       3767.667         93.567       0.024232      -0.007594
            909       3826.333         31.700       0.008217      -0.007594
            910       3683.000        -72.300      -0.020024      -0.007594
            911       3713.333       -137.000      -0.038307      -0.007594
            912       3497.000       -112.700      -0.033301      -0.007594
            913       3303.333         18.333       0.005519      -0.007594
            914       3373.333         31.667       0.009300      -0.007594
            915       3541.667        -27.167      -0.007730      -0.007594
            916       3627.000       -144.700      -0.041553      -0.007594
            917       3546.667       -214.333      -0.064319      -0.007594
            918       3490.000       -145.667      -0.043556      -0.007594
            919       3645.000       -191.500      -0.055451      -0.007594
            920       3759.333       -263.600      -0.075406      -0.007594
            921       3793.333       -353.333      -0.102713      -0.007594
            922       3615.667       -175.233      -0.050934      -0.007594
            923       3428.000         81.200       0.023139      -0.007594
            924       3159.333        286.400       0.083117      -0.007594
            925       3129.000        268.433       0.079011      -0.007594
            926       2925.667        176.433       0.056875      -0.007594
            927       3028.000         66.867       0.021606      -0.007594
            928       3091.667         60.500       0.019193      -0.007594
            929       3201.333          4.867       0.001518      -0.007594
            930       3135.333        -96.200      -0.031654      -0.007594
            931       3022.000       -114.200      -0.039274      -0.007594
            932       3033.000       -131.633      -0.045369      -0.007594
            933       3435.667       -170.233      -0.052132      -0.007594
            934       3252.333       -137.233      -0.044054      -0.007594
            935       3150.333        -95.367      -0.031217      -0.007594
            936       3005.000        -19.167      -0.006419      -0.007594
            937       3136.333       -145.633      -0.048695      -0.007594
            938       3092.333       -237.900      -0.083344      -0.007594
            939       3091.333       -281.800      -0.100301      -0.007594
            940       3275.000       -259.167      -0.085935      -0.007594
            941       3045.667       -113.567      -0.038732      -0.007594
            942       2435.667         19.767       0.008050      -0.007594
            943       2338.333        112.167       0.045773      -0.007594
            944       2829.000        154.433       0.051764      -0.007594
            945       3371.667        167.500       0.047328      -0.007594
            946       3474.000        193.600       0.052787      -0.007594
            947       3449.000        189.100       0.051978      -0.007594
            948       3611.000         97.567       0.026308      -0.007594
            949       3571.667       -116.500      -0.033718      -0.007594
            950       3453.000       -263.633      -0.082660      -0.007594
            951       3310.000       -300.333      -0.099790      -0.007594
            952       3359.333       -160.267      -0.050098      -0.007594
            953       3388.667        -37.200      -0.011100      -0.007594
            954       3207.000         91.633       0.027779      -0.007594
            955       3105.333        227.133       0.068158      -0.007594
            956       3311.000        152.900       0.044141      -0.007594
            957       3495.000         92.167       0.025693      -0.007594
            958       3588.000        -43.800      -0.012358      -0.007594
            959       3565.667        -24.900      -0.007032      -0.007594
            960       3528.333        -55.167      -0.015884      -0.007594
            961       3525.000       -130.833      -0.038547      -0.007594
            962       3377.000       -146.700      -0.045414      -0.007594
            963       3356.667       -126.333      -0.039108      -0.007594
            964       3424.000       -136.400      -0.041489      -0.007594
            965       3551.667       -138.833      -0.040680      -0.007594
            966       3585.000        -86.833      -0.024823      -0.007594
            967       3926.000         -6.267      -0.001599      -0.007594
            968       4174.000        -83.733      -0.020471      -0.007594
            969       4422.000       -268.533      -0.064653      -0.007594
            970       4230.667       -258.400      -0.065051      -0.007594
            971       4139.333       -108.267      -0.026858      -0.007594
            972       3800.333         58.967       0.015279      -0.007594
            973       3490.333         81.967       0.022945      -0.007594
            974       3329.000         21.433       0.006397      -0.007594
            975       3663.000        -13.967      -0.003827      -0.007594
            976       3930.667         84.933       0.021151      -0.007594
            977       3994.333         93.233       0.022809      -0.007594
            978       3743.667        125.967       0.032553      -0.007594
            979       3436.333        -69.300      -0.020582      -0.007594
            980       3051.333       -140.133      -0.048136      -0.007594
            981       2865.333       -159.867      -0.059090      -0.007594
            982       2868.333        -69.833      -0.024954      -0.007594
            983       3064.667         39.867       0.012841      -0.007594
            984       3175.000         86.500       0.026522      -0.007594
            985       3112.333        118.767       0.036757      -0.007594
            986       3141.000         34.567       0.010885      -0.007594
            987       3207.333        -52.733      -0.016716      -0.007594
            988       3352.000       -119.867      -0.037086      -0.007594
            989       3398.000        -90.467      -0.027352      -0.007594
            990       3362.333        -54.567      -0.016497      -0.007594
            991       3207.667         -3.100      -0.000967      -0.007594
            992       3187.000        -31.700      -0.010047      -0.007594
            993       3327.667        -40.433      -0.012300      -0.007594
            994       3672.000       -108.867      -0.030554      -0.007594
            995       3871.667       -185.167      -0.050228      -0.007594
            996       4150.000       -308.000      -0.080167      -0.007594
            997       4052.000       -317.200      -0.084931      -0.007594
            998       3648.000       -254.133      -0.074880      -0.007594
            999       3132.667       -114.600      -0.037971      -0.007594
           1000       3037.333        -77.067      -0.026034      -0.007594
           1001       3127.333         15.933       0.005069      -0.007594
           1002       3218.667         32.133       0.009885      -0.007594
           1003       3274.667         29.200       0.008838      -0.007594
           1004       3265.000         -1.167      -0.000357      -0.007594
           1005       3198.333        -23.833      -0.007508      -0.007594
           1006       3230.667        -83.400      -0.026499      -0.007594
           1007       3515.333       -100.533      -0.029440      -0.007594
           1008       3718.667        -72.533      -0.019893      -0.007594
           1009       3979.000         68.433       0.016908      -0.007594
           1010       3961.333        318.533       0.074426      -0.007594
           1011       3935.000        302.167       0.071313      -0.007594
           1012       3586.333        264.033       0.068574      -0.007594
           1013       3668.333         -9.500      -0.002596      -0.007594
           1014       3555.667         13.767       0.003857      -0.007594
           1015       3492.333         53.100       0.014977      -0.007594
           1016       3137.667         52.900       0.016580      -0.007594
           1017       3006.000         37.067       0.012181      -0.007594
           1018       3150.333        -38.700      -0.012437      -0.007594
           1019       3250.333        -46.033      -0.014366      -0.007594
           1020       3225.333        -41.200      -0.012939      -0.007594
           1021       2959.000        -74.233      -0.025733      -0.007594
           1022       2820.333        -56.700      -0.020516      -0.007594
           1023       2979.000       -103.233      -0.035898      -0.007594
           1024       3270.667        -74.400      -0.023277      -0.007594
           1025       3280.333        -50.033      -0.015489      -0.007594
           1026       3177.333         -8.733      -0.002756      -0.007594
           1027       3142.667        -42.267      -0.013633      -0.007594
           1028       3556.000       -105.267      -0.030506      -0.007594
           1029       3844.667       -142.800      -0.038575      -0.007594
           1030       4101.667       -113.167      -0.028373      -0.007594
           1031       3998.333        -53.167      -0.013476      -0.007594
           1032       3618.000        -83.800      -0.023711      -0.007594
           1033       3247.333       -114.067      -0.036405      -0.007594
           1034       3071.000        -43.767      -0.014458      -0.007594
           1035       3712.333        -26.567      -0.007208      -0.007594
           1036       3696.000         49.067       0.013102      -0.007594
           1037       3582.000         34.133       0.009439      -0.007594
           1038       3251.000         41.233       0.012524      -0.007594
           1039       3306.333        -82.967      -0.025739      -0.007594
           1040       3251.667       -182.500      -0.059462      -0.007594
           1041       3043.000       -181.967      -0.063602      -0.007594
           1042       2964.000       -141.733      -0.050220      -0.007594
           1043       3000.000       -230.667      -0.083293      -0.007594
           1044       2844.000       -283.400      -0.110677      -0.007594
           1045       2530.333       -261.033      -0.115028      -0.007594
           1046       2557.333       -133.400      -0.055035      -0.007594
           1047       2999.667        -86.633      -0.029740      -0.007594
           1048       3347.667        -69.433      -0.021180      -0.007594
           1049       3642.000        -70.533      -0.019749      -0.007594
           1050       3667.667       -123.767      -0.034924      -0.007594
           1051       3563.000       -131.633      -0.038362      -0.007594
           1052       3085.000        -71.500      -0.023727      -0.007594
           1053       2803.000        -84.300      -0.031007      -0.007594
           1054       3000.667       -143.733      -0.050310      -0.007594
           1055       3647.333       -164.067      -0.047101      -0.007594
           1056       3706.000        -48.600      -0.013288      -0.007594
           1057       3686.333         63.033       0.016812      -0.007594
           1058       3785.333         63.467       0.016490      -0.007594
           1059       3546.333        -18.300      -0.005187      -0.007594
           1060       3071.667       -110.500      -0.037316      -0.007594
           1061       2568.000       -163.133      -0.067835      -0.007594
           1062       2795.000       -169.833      -0.064694      -0.007594
           1063       3237.333       -176.067      -0.057514      -0.007594
           1064       3329.333       -159.600      -0.050351      -0.007594
           1065       3279.667         67.033       0.020030      -0.007594
           1066       3419.000        171.767       0.047836      -0.007594
           1067       3752.333        141.100       0.036241      -0.007594
           1068       4093.000        -96.633      -0.024180      -0.007594
           1069       4179.667        -92.300      -0.022582      -0.007594
           1070       3898.333        -47.833      -0.012423      -0.007594
           1071       3715.667         51.100       0.013566      -0.007594
           1072       3675.000          5.833       0.001585      -0.007594
           1073       3504.667        147.200       0.040308      -0.007594
           1074       3066.667        222.333       0.067599      -0.007594
           1075       2837.333        178.600       0.059219      -0.007594
           1076       3086.333          2.033       0.000658      -0.007594
           1077       3536.333        -88.300      -0.025609      -0.007594
           1078       3942.000        -10.867      -0.002764      -0.007594
           1079       3994.000         53.600       0.013242      -0.007594
           1080       4006.333         47.367       0.011685      -0.007594
           1081       3654.333         -4.100      -0.001123      -0.007594
           1082       3411.667        -45.500      -0.013517      -0.007594
           1083       3354.000        -22.400      -0.006723      -0.007594
           1084       3255.333         -0.200      -0.000061      -0.007594
           1085       3335.000        -46.167      -0.014037      -0.007594
           1086       3360.000       -137.000      -0.042507      -0.007594
           1087       3529.000       -225.900      -0.068390      -0.007594
           1088       3629.333       -159.267      -0.045897      -0.007594
           1089       3763.333       -225.667      -0.063790      -0.007594
           1090       3621.000       -296.767      -0.089274      -0.007594
           1091       3214.333       -392.767      -0.139202      -0.007594
           1092       2992.333       -366.567      -0.139604      -0.007594
           1093       3323.333       -270.000      -0.088428      -0.007594
           1094       3843.333       -213.000      -0.058672      -0.007594
           1095       3798.000       -130.467      -0.035573      -0.007594
           1096       3319.000       -136.900      -0.043022      -0.007594
           1097       2975.333       -176.200      -0.062948      -0.007594
           1098       3227.333       -171.400      -0.056088      -0.007594
           1099       3372.333        -15.233      -0.004538      -0.007594
           1100       3311.667         65.500       0.019395      -0.007594
           1101       2954.000         66.600       0.022049      -0.007594
           1102       2948.000        -75.800      -0.026391      -0.007594
           1103       3190.333       -213.033      -0.071553      -0.007594
           1104       3254.667       -217.133      -0.071483      -0.007594
           1105       3103.667       -260.700      -0.091700      -0.007594
           1106       2662.667       -220.933      -0.090482      -0.007594
           1107       2638.000       -128.133      -0.051052      -0.007594
           1108       2371.000         -4.767      -0.002014      -0.007594
           1109       2275.667         79.433       0.033728      -0.007594
           1110       2752.667        -72.267      -0.026961      -0.007594
           1111       3365.000       -185.167      -0.058232      -0.007594
           1112       3926.667       -173.333      -0.046181      -0.007594
           1113       3619.000        -70.233      -0.019791      -0.007594
           1114       3567.333       -124.067      -0.036032      -0.007594
           1115       3388.000       -181.133      -0.056483      -0.007594
           1116       3140.000       -175.667      -0.059260      -0.007594
           1117       2988.667         13.133       0.004375      -0.007594
           1118       2798.333        143.500       0.048779      -0.007594
           1119       2693.667        345.300       0.113624      -0.007594
           1120       2526.000        378.067       0.130185      -0.007594
           1121       2660.000        270.000       0.092150      -0.007594
           1122       3154.667        -14.133      -0.004500      -0.007594
           1123       3805.667       -109.233      -0.029551      -0.007594
           1124       4027.333       -141.067      -0.036299      -0.007594
           1125       4022.000       -166.200      -0.043104      -0.007594
           1126       3638.667       -163.533      -0.047058      -0.007594
           1127       3297.000        -94.367      -0.029465      -0.007594
           1128       2916.667         94.000       0.031222      -0.007594
           1129       3108.667         39.800       0.012641      -0.007594
           1130       3261.667         17.167       0.005236      -0.007594
           1131       3175.667       -100.233      -0.032592      -0.007594
           1132       2726.000          4.067       0.001490      -0.007594
           1133       2656.000         95.067       0.034556      -0.007594
           1134       2891.667         90.833       0.030455      -0.007594
           1135       3131.000         42.233       0.013309      -0.007594
           1136       3170.000        -16.667      -0.005285      -0.007594
           1137       2953.000         90.367       0.029693      -0.007594
           1138       2786.000         19.733       0.007033      -0.007594
           1139       2778.333       -117.167      -0.044028      -0.007594
           1140       3154.333       -265.100      -0.091754      -0.007594
           1141       3344.333       -189.100      -0.059932      -0.007594
           1142       3218.000        -71.133      -0.022604      -0.007594
           1143       2975.667         47.100       0.015582      -0.007594
           1144       2889.667        135.033       0.044644      -0.007594
           1145       2987.667        172.900       0.054705      -0.007594
           1146       3069.333        109.067       0.034315      -0.007594
           1147       3144.667        -10.133      -0.003233      -0.007594
           1148       3075.667        -40.567      -0.013366      -0.007594
           1149       3225.333        -53.867      -0.016985      -0.007594
           1150       3124.333         69.900       0.021883      -0.007594
           1151       3349.667        142.367       0.040769      -0.007594
           1152       2953.333        155.667       0.050070      -0.007594
           1153       2720.333        145.967       0.050925      -0.007594
           1154       2716.667        125.000       0.043988      -0.007594
           1155       2927.333        105.600       0.034818      -0.007594
           1156       3381.333        106.867       0.030637      -0.007594
           1157       3548.667         89.800       0.024681      -0.007594
           1158       3563.000        129.700       0.035123      -0.007594
           1159       3204.333         54.233       0.016643      -0.007594
           1160       2918.667          5.467       0.001869      -0.007594
           1161       2852.000        -40.867      -0.014537      -0.007594
           1162       2958.333        -58.500      -0.020174      -0.007594
           1163       2982.333        -25.900      -0.008761      -0.007594
           1164       2826.667         52.667       0.018291      -0.007594
           1165       2833.000         58.700       0.020299      -0.007594
           1166       3085.667         -2.233      -0.000724      -0.007594
           1167       3364.000         -8.733      -0.002603      -0.007594
           1168       3323.667        -20.700      -0.006267      -0.007594
           1169       3269.000         54.100       0.016280      -0.007594
           1170       3172.000         75.467       0.023239      -0.007594
           1171       3069.667        235.367       0.071215      -0.007594
           1172       2792.000        257.467       0.084430      -0.007594
           1173       2829.667        112.033       0.038085      -0.007594
           1174       3097.667       -135.767      -0.045838      -0.007594
           1175       3270.333       -232.700      -0.076606      -0.007594
           1176       3152.000       -122.533      -0.040447      -0.007594
           1177       3020.333        -19.367      -0.006453      -0.007594
           1178       3010.000         26.667       0.008782      -0.007594
           1179       3142.000         56.800       0.017757      -0.007594
           1180       3385.333         88.800       0.025560      -0.007594
           1181       3367.667        151.567       0.043068      -0.007594
           1182       3342.667         54.067       0.015917      -0.007594
           1183       3257.667        -49.100      -0.015303      -0.007594
           1184       3352.667       -161.267      -0.050532      -0.007594
           1185       3265.000        -83.500      -0.026245      -0.007594
           1186       3143.000        -17.300      -0.005535      -0.007594
           1187       2808.333         27.833       0.009814      -0.007594
           1188       2929.333         86.733       0.028757      -0.007594
           1189       3083.000        156.367       0.048271      -0.007594
           1190       3182.333        240.433       0.070245      -0.007594
           1191       2974.667        178.533       0.056620      -0.007594
           1192       2869.667        171.700       0.056455      -0.007594
           1193       3100.333        -66.367      -0.021875      -0.007594
           1194       3289.667       -271.300      -0.089883      -0.007594
           1195       3246.667       -426.333      -0.151164      -0.007594
           1196       3159.667       -381.633      -0.137375      -0.007594
           1197       3260.667       -275.733      -0.092375      -0.007594
           1198       3317.667       -201.100      -0.064526      -0.007594
           1199       3035.667         30.433       0.009926      -0.007594
           1200       2092.000        558.800       0.210804       0.256200
