# Supplementary material for: The role of auxiliary domains in modulating CHD4 activity suggests mechanistic commonality between enzyme families
Source: Nat Commun. 2022 Dec 6;13:7524. doi: 10.1038/s41467-022-35002-0 (PMC9726900; doi:10.1038/s41467-022-35002-0)
Supplement: Supplementary file 6 — source data [file 41467_2022_35002_MOESM6_ESM.zip › smFRET_Source_data/figure_7A/A/CHD4(355-1912) 1mM ATP 500ms/64.dat]

              1       1954.667       2166.200       0.525666       0.736322
              2        877.667       2687.233       0.753803       0.736322
              3        690.333       3085.633       0.817177       0.736322
              4        615.000       2753.167       0.817408       0.736322
              5        770.000       2647.667       0.774700       0.736322
              6        978.000       2180.533       0.690363       0.736322
              7       1194.667       1892.867       0.613068       0.736322
              8       1115.667       2071.433       0.649943       0.736322
              9        945.667       2233.100       0.702505       0.736322
             10        841.667       2387.167       0.739328       0.736322
             11        908.667       2272.800       0.714387       0.736322
             12       1052.333       2613.433       0.712930       0.736322
             13        997.000       2939.633       0.746738       0.736322
             14        910.000       2763.333       0.752269       0.736322
             15        834.333       2452.900       0.746190       0.736322
             16        818.333       2170.833       0.726234       0.736322
             17        753.667       2119.633       0.737700       0.736322
             18        528.333       2621.500       0.832266       0.736322
             19        512.667       2893.733       0.849499       0.736322
             20        529.000       3179.767       0.857365       0.736322
             21        605.667       3162.100       0.839250       0.736322
             22        487.333       3498.933       0.877747       0.736322
             23        438.000       3521.200       0.889372       0.736322
             24        591.000       3179.567       0.843260       0.736322
             25        829.667       2761.367       0.768962       0.736322
             26        992.667       2663.400       0.728488       0.736322
             27       1164.333       2591.900       0.690026       0.736322
             28       1244.000       2484.600       0.666363       0.736322
             29       1422.000       2354.467       0.623458       0.736322
             30       1412.667       2540.067       0.642610       0.736322
             31       1332.000       2691.467       0.668942       0.736322
             32       1056.333       2829.033       0.728125       0.736322
             33        744.667       2615.200       0.778364       0.736322
             34        726.333       2500.367       0.774899       0.736322
             35        974.333       2359.567       0.707750       0.736322
             36       1108.667       2528.800       0.695209       0.736322
             37       1014.000       2655.267       0.723651       0.736322
             38        703.000       2834.700       0.801283       0.736322
             39        567.000       2799.300       0.831566       0.736322
             40        731.667       2689.167       0.786114       0.736322
             41        834.667       2762.200       0.767946       0.736322
             42        958.000       2768.533       0.742925       0.736322
             43        963.333       2707.667       0.737583       0.736322
             44       1115.333       2493.467       0.690941       0.736322
             45       1242.333       2383.767       0.657391       0.736322
             46       1139.333       2470.067       0.684343       0.736322
             47        925.000       2634.167       0.740108       0.736322
             48        771.667       2768.833       0.782046       0.736322
             49        805.333       2726.467       0.771977       0.736322
             50        893.333       2640.333       0.747194       0.736322
             51        901.667       2184.167       0.707804       0.736322
             52        842.667       1660.067       0.663301       0.736322
             53        792.667       1053.733       0.570696       0.736322
             54        817.000        957.633       0.539623       0.424482
             55        848.000        907.533       0.516956       0.424482
             56        809.333        892.733       0.524500       0.424482
             57        834.333       1067.567       0.561316       0.424482
             58        925.667       1211.100       0.566791       0.424482
             59       1158.000       1261.867       0.521461       0.424482
             60       1817.000       1060.633       0.368578       0.424482
             61       2663.000       1027.700       0.278457       0.283153
             62       3275.667       1069.100       0.246066       0.233138
             63       3338.333        999.167       0.230355       0.233138
             64       3361.000       1016.567       0.232222       0.233138
             65       3538.333       1242.833       0.259944       0.283153
             66       3805.667       1737.100       0.313399       0.283153
             67       3874.667       1934.533       0.333012       0.283153
             68       3674.333       1757.567       0.323564       0.283153
             69       3461.667       1525.500       0.305885       0.283153
             70       3416.333       1668.367       0.328115       0.283153
             71       3603.333       2033.000       0.360695       0.424482
             72       3516.000       2187.400       0.383526       0.424482
             73       3292.000       2204.133       0.401033       0.424482
             74       3163.333       2257.333       0.416431       0.424482
             75       3185.000       2239.833       0.412885       0.424482
             76       3290.333       1900.633       0.366142       0.424482
             77       3264.333       1370.233       0.295655       0.283153
             78       3231.667       1043.500       0.244084       0.233138
             79       3050.333        996.967       0.246329       0.233138
             80       3108.667        977.467       0.239216       0.233138
             81       3221.333        829.867       0.204845       0.180736
             82       3326.333        850.033       0.203534       0.180736
             83       3313.667        821.633       0.198688       0.180736
             84       3510.000        775.333       0.180927       0.180736
             85       3722.000        712.133       0.160603       0.180736
             86       3847.333        710.600       0.155904       0.180736
             87       3782.333        911.433       0.194180       0.180736
             88       3926.000       1019.733       0.206184       0.180736
             89       3733.333       1212.000       0.245080       0.233138
             90       3502.000       1368.467       0.280972       0.283153
             91       3145.667       1312.767       0.294446       0.283153
             92       3437.333       1141.267       0.249261       0.283153
             93       3508.000       1328.533       0.274687       0.283153
             94       3664.000       1518.267       0.292973       0.283153
             95       3313.333       1807.000       0.352907       0.283153
             96       3282.333       1637.100       0.332782       0.283153
             97       3072.000       1419.800       0.316087       0.283153
             98       3314.667       1129.867       0.254215       0.233138
             99       3426.333        924.367       0.212464       0.233138
            100       3471.667       1030.500       0.228890       0.233138
            101       3270.333       1101.633       0.251977       0.233138
            102       3158.333       1271.833       0.287085       0.233138
            103       3191.667       1147.167       0.264395       0.233138
            104       3538.667       1001.467       0.220581       0.233138
            105       3762.667        914.400       0.195507       0.233138
            106       3709.667       1236.367       0.249971       0.233138
            107       3647.667       1421.233       0.280383       0.283153
            108       3616.000       1590.067       0.305426       0.283153
            109       3894.667       1878.533       0.325389       0.283153
            110       3894.333       2048.567       0.344708       0.283153
            111       3557.667       1714.233       0.325164       0.283153
            112       3090.333       1058.967       0.255216       0.233138
            113       2850.000        956.333       0.251248       0.233138
            114       3091.667        981.167       0.240905       0.233138
            115       3224.333        934.233       0.224653       0.233138
            116       3351.000        736.233       0.180130       0.180736
            117       3476.000        782.400       0.183731       0.180736
            118       3620.333       1309.300       0.265598       0.233138
            119       3628.333       1806.833       0.332434       0.283153
            120       3430.667       2411.933       0.412818       0.424482
            121       3308.000       2489.200       0.429380       0.424482
            122       3121.333       2567.867       0.451358       0.424482
            123       3021.333       2336.533       0.436094       0.424482
            124       2942.667       2082.067       0.414364       0.424482
            125       3017.000       1752.967       0.367501       0.424482
            126       3153.667       1703.967       0.350781       0.424482
            127       3051.000       1947.900       0.389666       0.424482
            128       2914.333       2248.233       0.435488       0.424482
            129       2893.667       2340.300       0.447137       0.424482
            130       3080.667       2290.933       0.426490       0.424482
            131       3212.333       2411.433       0.428793       0.424482
            132       3416.667       2513.333       0.423834       0.424482
            133       3716.000       2461.400       0.398452       0.424482
            134       3722.333       2248.767       0.376608       0.424482
            135       3533.000       2150.033       0.378325       0.424482
            136       3535.333       2148.467       0.377998       0.424482
            137       3524.333       2231.233       0.387665       0.424482
            138       3089.333       2255.733       0.422022       0.424482
            139       2369.000       2379.767       0.501134       0.424482
            140       2249.333       2258.733       0.501043       0.424482
            141       2491.667       2153.833       0.463639       0.424482
            142       2748.333       1995.833       0.420692       0.424482
            143       2836.333       1868.033       0.397085       0.424482
            144       3032.000       1702.800       0.359635       0.424482
            145       3246.333       1841.367       0.361925       0.424482
            146       2932.667       2221.067       0.430963       0.424482
            147       2594.667       2518.533       0.492555       0.424482
            148       2506.667       2354.000       0.484296       0.424482
            149       3098.000       2019.200       0.394591       0.424482
            150       3395.667       1795.433       0.345868       0.424482
            151       3405.333       1881.133       0.355839       0.424482
            152       3443.667       2272.967       0.397606       0.424482
            153       3392.000       2561.133       0.430216       0.424482
            154       3117.667       2349.900       0.429789       0.424482
            155       2601.333       1978.200       0.431965       0.424482
            156       2636.333       2075.033       0.440431       0.424482
            157       2932.000       2308.800       0.440543       0.424482
            158       3013.667       2641.633       0.467108       0.424482
            159       3046.000       2819.067       0.480654       0.424482
            160       2997.667       2822.233       0.484928       0.424482
            161       3144.333       2482.233       0.441163       0.424482
            162       3026.333       1941.033       0.390757       0.424482
            163       3175.000       1705.167       0.349407       0.424482
            164       2969.333       1820.067       0.380020       0.424482
            165       3137.667       2016.233       0.391205       0.424482
            166       3378.333       2062.500       0.379078       0.424482
            167       3550.667       2135.933       0.375608       0.424482
            168       3352.333       2183.433       0.394423       0.424482
            169       2834.000       2508.933       0.469580       0.424482
            170       2619.333       2559.733       0.494246       0.424482
            171       2472.000       2540.133       0.506797       0.424482
            172       2392.333       2730.767       0.533030       0.424482
            173       2456.000       2785.400       0.531423       0.424482
            174       2474.000       2774.600       0.528636       0.424482
            175       2569.333       2495.400       0.492701       0.424482
            176       2526.333       2300.033       0.476556       0.424482
            177       2550.000       2389.333       0.483736       0.424482
            178       2629.333       2484.400       0.485829       0.424482
            179       2672.667       2498.733       0.483183       0.424482
            180       2824.000       2311.600       0.450113       0.424482
            181       3099.333       2068.400       0.400253       0.424482
            182       3295.333       1938.467       0.370375       0.424482
            183       3206.667       1894.333       0.371365       0.424482
            184       2910.667       1812.933       0.383803       0.424482
            185       2700.333       1866.633       0.408725       0.424482
            186       2672.333       1936.433       0.420163       0.424482
            187       2594.333       2127.900       0.450613       0.424482
            188       2466.667       2335.667       0.486361       0.424482
            189       2588.333       2250.500       0.465091       0.424482
            190       2943.667       2247.300       0.432925       0.424482
            191       3122.333       2499.433       0.444599       0.424482
            192       3129.667       2476.033       0.441699       0.424482
            193       2944.000       2322.267       0.440970       0.424482
            194       3057.333       1828.933       0.374301       0.424482
            195       2877.667       1850.567       0.391386       0.424482
            196       2993.667       1680.633       0.359548       0.424482
            197       2980.333       1577.300       0.346079       0.424482
            198       3175.000       1895.167       0.373788       0.424482
            199       3063.333       1998.000       0.394758       0.424482
            200       3095.333       2077.133       0.401575       0.424482
            201       3231.667       1855.500       0.364741       0.424482
            202       3208.333       1849.500       0.365670       0.424482
            203       3099.000       1842.767       0.372896       0.424482
            204       2985.667       1783.767       0.374000       0.424482
            205       2820.000       1974.000       0.411765       0.424482
            206       2957.667       2273.233       0.434578       0.424482
            207       3330.667       2466.267       0.425443       0.424482
            208       3574.000       2526.933       0.414188       0.424482
            209       3610.667       2322.267       0.391420       0.424482
            210       3305.333       1984.133       0.375110       0.424482
            211       3182.000       1858.467       0.368709       0.424482
            212       2845.333       2029.800       0.416358       0.424482
            213       2760.000       2233.333       0.447263       0.424482
            214       2800.333       2227.300       0.443012       0.424482
            215       3124.333       2121.233       0.404386       0.424482
            216       3089.667       2125.367       0.407546       0.424482
            217       3140.000       2095.000       0.400191       0.424482
            218       3280.000       2024.667       0.381677       0.424482
            219       3506.333       2075.033       0.371779       0.424482
            220       3655.667       2340.100       0.390292       0.424482
            221       3498.667       2350.133       0.401815       0.424482
            222       3138.667       2389.467       0.432238       0.424482
            223       2661.667       2224.500       0.455265       0.424482
            224       2518.667       2299.467       0.477253       0.424482
            225       2648.333       1886.500       0.416002       0.424482
            226       3000.000       1548.000       0.340369       0.424482
            227       3221.667       1320.833       0.290772       0.424482
            228       3227.333       1522.600       0.320552       0.424482
            229       3131.000       1689.900       0.350536       0.424482
            230       2786.000       1671.067       0.374925       0.424482
            231       2573.333       1539.333       0.374291       0.424482
            232       2452.667       1478.400       0.376081       0.424482
            233       2865.000       1777.500       0.382876       0.424482
            234       3249.667       2091.367       0.391566       0.424482
            235       3388.667       2215.467       0.395327       0.424482
            236       3026.000       2001.067       0.398059       0.424482
            237       2817.000       2050.967       0.421319       0.424482
            238       2778.333       2313.500       0.454355       0.424482
            239       2813.000       2600.367       0.480360       0.424482
            240       2854.667       2716.867       0.487634       0.424482
            241       2913.333       2699.333       0.480936       0.424482
            242       3146.000       2406.067       0.433364       0.424482
            243       3074.000       1997.267       0.393840       0.424482
            244       2842.333       1994.433       0.412348       0.424482
            245       2376.333       2329.367       0.495010       0.424482
            246       2235.000       2588.833       0.536676       0.424482
            247       2674.000       2562.267       0.489331       0.424482
            248       3253.000       2597.700       0.443998       0.424482
            249       3589.667       2795.367       0.437800       0.424482
            250       3218.333       2906.500       0.474544       0.424482
            251       2932.667       2896.067       0.496860       0.424482
            252       2776.667       2906.333       0.511408       0.424482
            253       2972.667       2919.400       0.495480       0.424482
            254       3273.667       2778.967       0.459133       0.424482
            255       3643.667       2597.300       0.416170       0.424482
            256       3744.000       2430.600       0.393645       0.424482
            257       3555.667       2331.100       0.395990       0.424482
            258       3345.333       2375.800       0.415267       0.424482
            259       3135.667       2335.433       0.426867       0.424482
            260       2788.333       2554.167       0.478085       0.424482
            261       2695.333       2504.467       0.481647       0.424482
            262       2841.667       2405.500       0.458438       0.424482
            263       3392.000       2293.800       0.403426       0.424482
            264       3239.333       2171.733       0.401350       0.424482
            265       3130.333       2006.633       0.390626       0.424482
            266       2855.667       1901.100       0.399662       0.424482
            267       2939.333       1840.733       0.385085       0.424482
            268       2804.667       1998.200       0.416043       0.424482
            269       2709.667       1844.700       0.405040       0.424482
            270       2899.000       1854.433       0.390125       0.424482
            271       3020.667       2122.600       0.412695       0.424482
            272       2927.667       2566.900       0.467171       0.424482
            273       2741.000       2782.900       0.503793       0.424482
            274       2739.000       2492.767       0.476467       0.424482
            275       2951.667       2378.833       0.446268       0.424482
            276       3000.667       2430.267       0.447486       0.424482
            277       2943.667       2505.967       0.459841       0.424482
            278       2908.000       2283.533       0.439857       0.424482
            279       3130.667       2105.600       0.402119       0.424482
            280       3373.667       2121.633       0.386081       0.424482
            281       3546.333       2080.700       0.369769       0.424482
            282       3355.333       2059.800       0.380378       0.424482
            283       2975.333       2017.133       0.404035       0.424482
            284       2695.667       1989.100       0.424589       0.424482
            285       2581.333       1776.533       0.407661       0.424482
            286       2857.333       1415.933       0.331347       0.283153
            287       3348.000       1263.867       0.274047       0.283153
            288       3690.333       1281.300       0.257722       0.283153
            289       3639.667       1511.033       0.293365       0.283153
            290       3363.667       1446.633       0.300737       0.283153
            291       2981.000       1328.567       0.308283       0.283153
            292       2932.667       1332.733       0.312452       0.283153
            293       2903.667       1337.633       0.315383       0.283153
            294       3302.667       1157.067       0.259448       0.283153
            295       3685.333        892.800       0.195014       0.233138
            296       3973.333        918.000       0.187679       0.233138
            297       3908.000       1109.200       0.221079       0.233138
            298       3729.667       1233.700       0.248561       0.233138
            299       3360.000       1151.333       0.255209       0.233138
            300       3234.667       1097.867       0.253401       0.233138
            301       3078.667       1090.133       0.261498       0.283153
            302       3064.667       1226.200       0.285770       0.283153
            303       3088.333       1238.833       0.286292       0.283153
            304       3142.667       1186.067       0.273999       0.283153
            305       3039.667       1030.367       0.253159       0.233138
            306       2861.000        936.900       0.246689       0.233138
            307       3044.333        839.567       0.216166       0.233138
            308       3381.333        855.533       0.201926       0.233138
            309       3534.333       1009.567       0.222181       0.233138
            310       3383.333       1094.667       0.244454       0.233138
            311       3340.333       1165.633       0.258687       0.233138
            312       3541.333       1233.867       0.258391       0.233138
            313       3652.667       1257.400       0.256086       0.233138
            314       3505.667       1192.433       0.253812       0.233138
            315       3245.667       1052.767       0.244919       0.233138
            316       3229.333       1074.067       0.249586       0.233138
            317       3649.000       1176.433       0.243798       0.233138
            318       3920.667       1093.933       0.218150       0.233138
            319       3878.000       1065.867       0.215594       0.233138
            320       3586.667       1030.667       0.223217       0.233138
            321       3492.333       1136.767       0.245570       0.233138
            322       3806.667       1130.667       0.229004       0.233138
            323       4026.000        983.400       0.196311       0.180736
            324       3908.667        829.467       0.175062       0.180736
            325       3602.667        764.067       0.174974       0.180736
            326       3328.667        803.133       0.194379       0.180736
            327       3195.667        891.100       0.218045       0.180736
            328       3138.333        903.167       0.223473       0.180736
            329       3466.667        816.000       0.190535       0.180736
            330       3817.333        864.933       0.184725       0.180736
            331       4182.333       1015.767       0.195411       0.180736
            332       3683.333       1156.667       0.238981       0.233138
            333       3236.000       1016.067       0.238958       0.233138
            334       3056.333        710.033       0.188519       0.180736
            335       3360.333        708.300       0.174088       0.180736
            336       3818.333        812.167       0.175395       0.180736
            337       3644.667       1106.533       0.232896       0.233138
            338       3607.333       1322.600       0.268279       0.233138
            339       3579.667       1295.700       0.265765       0.233138
            340       3750.667       1174.267       0.238433       0.233138
            341       3764.000        892.933       0.191743       0.180736
            342       3970.667        866.600       0.179151       0.180736
            343       4052.333        981.433       0.194970       0.180736
            344       3910.667       1151.933       0.227538       0.233138
            345       3329.667       1035.700       0.237254       0.233138
            346       2978.667        884.133       0.228884       0.233138
            347       2960.333       1041.967       0.260342       0.233138
            348       3456.667       1276.667       0.269718       0.233138
            349       3842.667       1350.067       0.259992       0.233138
            350       4052.667       1111.733       0.215269       0.233138
            351       3912.667       1101.733       0.219714       0.233138
            352       3740.000       1022.000       0.214616       0.233138
            353       3506.333        969.700       0.216643       0.233138
            354       3399.000        944.767       0.217499       0.233138
            355       3292.000       1062.800       0.244053       0.233138
            356       3290.333       1190.300       0.265654       0.233138
            357       3324.000       1222.267       0.268851       0.233138
            358       3456.000       1191.400       0.256358       0.233138
            359       3481.000       1202.233       0.256710       0.233138
            360       3432.333       1181.767       0.256121       0.233138
            361       3482.333       1088.767       0.238185       0.233138
            362       3798.667       1047.800       0.216199       0.233138
            363       3846.333       1080.700       0.219341       0.233138
            364       3704.000       1193.600       0.243711       0.233138
            365       3465.667       1167.433       0.251977       0.233138
            366       3249.333       1165.400       0.263980       0.283153
            367       3150.333       1166.633       0.270244       0.283153
            368       3125.000       1323.500       0.297516       0.283153
            369       3103.333       1412.667       0.312814       0.283153
            370       2907.333       1248.267       0.300382       0.283153
            371       2662.333        833.100       0.238340       0.233138
            372       2903.000        590.367       0.168996       0.180736
            373       3179.000        572.767       0.152666       0.180736
            374       3650.333        691.967       0.159355       0.180736
            375       3737.333        974.267       0.206780       0.180736
            376       3897.667        987.900       0.202208       0.180736
            377       3457.000        947.633       0.215145       0.180736
            378       3127.667        710.900       0.185199       0.180736
            379       3062.667        948.400       0.236446       0.233138
            380       3098.333       1276.500       0.291783       0.283153
            381       3117.333       1302.933       0.294764       0.283153
            382       3158.000       1163.533       0.269241       0.283153
            383       3275.667       1001.100       0.234079       0.233138
            384       3515.000        997.500       0.221053       0.233138
            385       3908.000        994.533       0.202861       0.233138
            386       3829.333       1036.733       0.213054       0.233138
            387       3504.000       1086.933       0.236757       0.233138
            388       3007.667       1260.233       0.295282       0.233138
            389       3561.667       1085.833       0.233638       0.233138
            390       4097.333        857.933       0.173136       0.180736
            391       4324.333        727.567       0.144018       0.180736
            392       3909.667        955.700       0.196429       0.180736
            393       3363.667       1162.300       0.256807       0.233138
            394       3054.667       1247.200       0.289921       0.283153
            395       3266.000       1270.733       0.280099       0.283153
            396       3394.000       1303.600       0.277503       0.283153
            397       3209.667       1192.700       0.270922       0.283153
            398       2977.667       1154.900       0.279463       0.283153
            399       3287.667       1198.567       0.267165       0.283153
            400       3636.000       1215.733       0.250577       0.233138
            401       3503.333       1099.667       0.238902       0.233138
            402       3288.667       1044.133       0.240984       0.233138
            403       3157.333       1185.933       0.273051       0.283153
            404       3076.000       1395.067       0.312021       0.283153
            405       2778.333       1593.500       0.364492       0.283153
            406       2693.333       1472.667       0.353497       0.283153
            407       3173.333       1321.000       0.293926       0.283153
            408       3700.000       1176.333       0.241233       0.283153
            409       3748.667       1230.133       0.247074       0.283153
            410       3485.333       1390.800       0.285226       0.283153
            411       3492.667       1302.400       0.271612       0.283153
            412       3781.000       1186.900       0.238914       0.233138
            413       3959.667       1022.700       0.205264       0.233138
            414       3859.000       1168.767       0.232462       0.233138
            415       3749.333       1270.067       0.253032       0.233138
            416       3872.333       1208.767       0.237895       0.233138
            417       3940.333       1142.300       0.224746       0.233138
            418       3949.667       1087.367       0.215874       0.233138
            419       3678.333       1137.167       0.236147       0.233138
            420       3625.667       1053.433       0.225136       0.233138
            421       3484.667       1112.200       0.241947       0.233138
            422       3470.000       1080.667       0.237474       0.233138
            423       3258.333       1106.167       0.253446       0.233138
            424       3184.667       1005.867       0.240033       0.233138
            425       3177.000        862.300       0.213478       0.233138
            426       3524.667        695.200       0.164745       0.180736
            427       4262.333        759.100       0.151172       0.180736
            428       4310.333        984.967       0.186008       0.180736
            429       3917.667       1356.233       0.257159       0.233138
            430       3282.000       1357.467       0.292591       0.283153
            431       3293.000       1223.033       0.270820       0.283153
            432       3337.000       1045.633       0.238586       0.233138
            433       3374.667       1024.200       0.232833       0.233138
            434       3655.000       1135.167       0.236979       0.233138
            435       3803.333       1077.000       0.220682       0.233138
            436       3529.000       1098.433       0.237374       0.233138
            437       3199.000       1101.433       0.256121       0.233138
            438       3563.667        982.300       0.216082       0.233138
            439       3967.000        798.633       0.167582       0.180736
            440       4045.000        730.500       0.152968       0.180736
            441       3774.333        775.900       0.170519       0.180736
            442       3704.333        896.900       0.194926       0.180736
            443       3650.000        749.000       0.170266       0.180736
            444       3553.667        623.633       0.149291       0.180736
            445       3588.667        613.467       0.145989       0.180736
            446       3617.333        854.267       0.191043       0.180736
            447       3412.000       1035.133       0.232764       0.233138
            448       3161.333        977.533       0.236184       0.233138
            449       3471.333        816.533       0.190429       0.180736
            450       3719.667        801.700       0.177314       0.180736
            451       3972.000        831.133       0.173040       0.180736
            452       3739.667       1045.367       0.218466       0.233138
            453       3797.667       1122.233       0.228101       0.233138
            454       3693.333       1239.667       0.251301       0.233138
            455       3502.000       1088.467       0.237115       0.233138
            456       3325.333        912.133       0.215254       0.233138
            457       3644.333        642.900       0.149957       0.180736
            458       3864.333        661.567       0.146174       0.180736
            459       4161.333        719.867       0.147477       0.180736
            460       4188.667        760.467       0.153657       0.180736
            461       4270.667        561.933       0.116280       0.180736
            462       4137.667        641.900       0.134301       0.180736
            463       4160.667        942.933       0.184758       0.180736
            464       3882.000       1070.467       0.216148       0.180736
            465       3745.000       1075.167       0.223056       0.180736
            466       3443.667        962.967       0.218527       0.180736
            467       3603.000        958.033       0.210047       0.180736
            468       3843.333        869.000       0.184410       0.180736
            469       3804.000        649.600       0.145860       0.180736
            470       3572.333        556.100       0.134700       0.180736
            471       3230.333        548.300       0.145105       0.180736
            472       3340.333        712.633       0.175830       0.180736
            473       3818.667        845.800       0.181328       0.180736
            474       3976.000        955.733       0.193793       0.180736
            475       3760.000       1100.667       0.226444       0.233138
            476       3552.333       1281.433       0.265100       0.233138
            477       3532.000       1362.467       0.278369       0.233138
            478       3755.333       1251.467       0.249953       0.233138
            479       3686.000       1056.400       0.222756       0.233138
            480       3734.000        892.267       0.192870       0.233138
            481       3743.000        903.700       0.194482       0.233138
            482       3709.000        963.100       0.206139       0.233138
            483       3442.333       1258.433       0.267708       0.283153
            484       3341.333       1292.867       0.278984       0.283153
            485       3347.667       1308.233       0.280984       0.283153
            486       3421.000       1109.233       0.244851       0.233138
            487       3523.667       1150.633       0.246162       0.233138
            488       3607.667       1111.567       0.235540       0.233138
            489       3695.667       1070.433       0.224593       0.233138
            490       3494.000       1068.933       0.234265       0.233138
            491       3354.333       1200.233       0.263523       0.283153
            492       3415.333       1251.133       0.268111       0.283153
            493       3477.667       1243.567       0.263399       0.283153
            494       3295.000       1258.500       0.276381       0.283153
            495       2985.333       1270.467       0.298526       0.283153
            496       2909.333       1154.400       0.284074       0.283153
            497       2920.333        964.633       0.248299       0.233138
            498       2892.667        861.733       0.229526       0.233138
            499       2736.667        792.667       0.224594       0.233138
            500       2978.000        799.867       0.211724       0.233138
            501       3161.333        998.867       0.240101       0.233138
            502       3344.667       1278.200       0.276495       0.283153
            503       3419.000       1362.433       0.284942       0.283153
            504       3547.667       1255.233       0.261349       0.283153
            505       3542.667       1141.067       0.243623       0.283153
            506       3407.667       1214.233       0.262713       0.283153
            507       3429.667       1556.033       0.312099       0.283153
            508       3534.667       1619.533       0.314216       0.283153
            509       3606.667       1533.000       0.298268       0.283153
            510       3620.333       1213.633       0.251064       0.283153
            511       3504.333       1229.900       0.259789       0.283153
            512       3320.000       1291.667       0.280087       0.283153
            513       3337.667       1238.233       0.270599       0.283153
            514       3448.667       1091.133       0.240348       0.233138
            515       3551.333        919.533       0.205672       0.180736
            516       3525.667        788.433       0.182757       0.180736
            517       3685.000        655.833       0.151085       0.180736
            518       3841.667        709.167       0.155832       0.180736
            519       3849.000       1023.100       0.209992       0.180736
            520       3824.667       1030.200       0.212199       0.180736
            521       3679.667        877.700       0.192589       0.180736
            522       3558.333        764.500       0.176852       0.180736
            523       3270.667        839.933       0.204334       0.180736
            524       3169.333        947.733       0.230196       0.180736
            525       3119.333        879.067       0.219855       0.180736
            526       3266.333        815.367       0.199762       0.180736
            527       3397.000        746.300       0.180122       0.180736
            528       3496.000        689.400       0.164715       0.180736
            529       3342.333        788.433       0.190869       0.180736
            530       3180.333        863.300       0.213496       0.233138
            531       3145.667        935.433       0.229211       0.233138
            532       3385.333        966.467       0.222084       0.233138
            533       3500.333       1190.967       0.253867       0.233138
            534       3512.000       1246.133       0.261895       0.283153
            535       3140.333       1323.300       0.296463       0.283153
            536       3230.333       1421.300       0.305549       0.283153
            537       3269.333       1323.400       0.288151       0.283153
            538       3425.000       1221.833       0.262939       0.283153
            539       3224.667       1050.867       0.245786       0.233138
            540       3235.333       1134.467       0.259615       0.233138
            541       3159.333       1144.067       0.265852       0.233138
            542       3515.000       1013.833       0.223862       0.233138
            543       3697.667        988.567       0.210951       0.233138
            544       3942.000        946.800       0.193667       0.233138
            545       3689.667       1041.367       0.220114       0.233138
            546       3518.333       1147.167       0.245883       0.233138
            547       3433.000       1280.033       0.271594       0.233138
            548       3496.000       1357.733       0.279730       0.233138
            549       3749.667       1192.367       0.241270       0.233138
            550       3850.667       1058.600       0.215633       0.233138
            551       3924.667        737.533       0.158194       0.180736
            552       3676.333        514.367       0.122740       0.180736
            553       3886.000        746.067       0.161066       0.180736
            554       3797.667       1027.567       0.212957       0.180736
            555       4075.000       1196.167       0.226926       0.180736
            556       4252.333       1108.100       0.206718       0.180736
            557       4781.000       1041.567       0.178884       0.180736
            558       4673.667       1031.967       0.180868       0.180736
            559       4324.333        978.567       0.184534       0.180736
            560       4149.000        889.433       0.176530       0.180736
            561       4127.333        951.267       0.187309       0.180736
            562       3992.000        941.467       0.190833       0.180736
            563       3818.333        910.167       0.192485       0.180736
            564       3858.333        839.167       0.178641       0.180736
            565       3848.667        992.800       0.205062       0.180736
            566       3621.333       1121.867       0.236521       0.233138
            567       3483.000       1145.033       0.247413       0.233138
            568       3700.667       1086.267       0.226923       0.233138
            569       3884.333       1202.900       0.236455       0.233138
            570       4037.000       1330.300       0.247853       0.233138
            571       3802.333       1146.767       0.231712       0.233138
            572       3538.667       1091.133       0.235676       0.233138
            573       3185.333       1242.800       0.280660       0.283153
            574       3208.667       1404.800       0.304500       0.283153
            575       3344.000       1378.600       0.291915       0.283153
            576       3559.333       1293.067       0.266480       0.283153
            577       3830.000       1317.333       0.255925       0.233138
            578       3758.667       1240.467       0.248136       0.233138
            579       3933.333       1047.333       0.210280       0.233138
            580       4104.333        721.900       0.149578       0.180736
            581       4242.000        535.800       0.112144       0.180736
            582       4221.000        507.567       0.107340       0.180736
            583       3837.333        602.933       0.135788       0.180736
            584       3517.333        830.933       0.191095       0.180736
            585       3166.333       1161.033       0.268300       0.233138
            586       3206.333       1455.033       0.312147       0.283153
            587       3710.000       1578.333       0.298456       0.283153
            588       4284.667       1137.867       0.209840       0.233138
            589       4397.333        795.600       0.153208       0.180736
            590       4352.333        512.767       0.105397       0.180736
            591       4050.000        689.000       0.145389       0.180736
            592       4246.000        953.733       0.183420       0.180736
            593       4495.667       1008.767       0.183264       0.180736
            594       4613.333        924.333       0.166917       0.180736
            595       4121.667        835.167       0.168488       0.180736
            596       3596.333        884.367       0.197372       0.180736
            597       3691.333        853.867       0.187861       0.180736
            598       3850.667        798.267       0.171710       0.180736
            599       3977.667        989.233       0.199165       0.180736
            600       4042.667       1236.733       0.234256       0.233138
            601       4117.000       1536.633       0.271796       0.233138
            602       4183.667       1550.633       0.270414       0.233138
            603       3931.333       1409.200       0.263869       0.233138
            604       3894.000       1059.267       0.213852       0.233138
            605       3787.000        860.300       0.185118       0.180736
            606       3823.333        792.333       0.171662       0.180736
            607       4024.000        950.933       0.191145       0.180736
            608       4329.333       1226.733       0.220792       0.180736
            609       4566.667       1254.667       0.215529       0.180736
            610       4835.000       1117.833       0.187782       0.180736
            611       4831.000        931.233       0.161610       0.180736
            612       4515.667       1068.433       0.191335       0.180736
            613       3915.333       1172.133       0.230396       0.233138
            614       3584.333       1044.233       0.225606       0.233138
            615       3341.667        972.833       0.225480       0.233138
            616       3704.667        957.867       0.205439       0.233138
            617       3662.000       1217.133       0.249457       0.233138
            618       3877.000       1377.300       0.262128       0.233138
            619       3756.333       1439.367       0.277030       0.233138
            620       3896.000       1283.733       0.247838       0.233138
            621       3920.000       1222.333       0.237700       0.233138
            622       3865.000       1469.167       0.275426       0.283153
            623       3983.667       1663.967       0.294631       0.283153
            624       3827.000       1493.633       0.280725       0.283153
            625       3548.333       1046.833       0.227812       0.233138
            626       3240.667        944.267       0.225635       0.233138
            627       3183.667        995.300       0.238169       0.233138
            628       3109.333        970.067       0.237796       0.233138
            629       3320.000        769.000       0.188066       0.180736
            630       3545.333        814.800       0.186875       0.180736
            631       3726.333       1025.700       0.215844       0.233138
            632       3611.333       1321.200       0.267854       0.283153
            633       3364.333       1356.233       0.287303       0.283153
            634       3063.667       1221.967       0.285131       0.283153
            635       2848.000       1015.200       0.262787       0.283153
            636       2805.333       1098.467       0.281384       0.283153
            637       3259.333       1148.400       0.260542       0.283153
            638       3615.667       1201.100       0.249358       0.283153
            639       3812.667       1283.067       0.251792       0.283153
            640       3579.333       1368.400       0.276571       0.283153
            641       3463.000       1445.033       0.294422       0.283153
            642       3704.667       1265.867       0.254674       0.233138
            643       3862.667       1181.067       0.234165       0.233138
            644       3828.667       1148.800       0.230800       0.233138
            645       3803.000       1229.367       0.244292       0.233138
            646       4220.000       1331.333       0.239822       0.233138
            647       4443.333       1095.000       0.197713       0.180736
            648       4134.333        926.233       0.183030       0.180736
            649       3562.000        815.133       0.186225       0.180736
            650       3216.000        927.400       0.223826       0.180736
            651       3418.667        907.133       0.209703       0.180736
            652       3902.667       1003.067       0.204468       0.180736
            653       4281.333        975.867       0.185625       0.180736
            654       4258.333        864.167       0.168700       0.180736
            655       3990.000        792.333       0.165679       0.180736
            656       3595.000        827.167       0.187050       0.180736
            657       3389.333        915.400       0.212650       0.233138
            658       3377.333        892.600       0.209043       0.233138
            659       3405.667       1048.767       0.235443       0.233138
            660       3366.667       1186.667       0.260615       0.283153
            661       3031.333       1244.867       0.291115       0.283153
            662       2956.333       1133.033       0.277068       0.283153
            663       3173.333        987.000       0.237241       0.233138
            664       3411.333        879.867       0.205040       0.233138
            665       3574.667        891.867       0.199678       0.233138
            666       3368.000       1041.867       0.236258       0.233138
            667       3416.333       1229.033       0.264572       0.233138
            668       3432.667       1138.400       0.249045       0.233138
            669       3315.333       1109.133       0.250682       0.233138
            670       3230.667        844.267       0.207185       0.233138
            671       3184.333        801.567       0.201101       0.233138
            672       3344.667        920.200       0.215763       0.233138
            673       3601.000       1299.567       0.265187       0.283153
            674       3591.333       1374.867       0.276845       0.283153
            675       3533.333       1278.667       0.265725       0.283153
            676       3057.333       1023.600       0.250825       0.283153
            677       2951.000       1185.900       0.286664       0.283153
            678       3187.667       1108.233       0.257975       0.233138
            679       3515.333       1185.800       0.252237       0.233138
            680       4002.667       1081.400       0.212704       0.233138
            681       3950.667       1010.267       0.203644       0.180736
            682       3956.333        879.367       0.181849       0.180736
            683       3870.000        756.667       0.163545       0.180736
            684       3968.333        693.833       0.148822       0.180736
            685       3869.667        796.033       0.170614       0.180736
            686       3548.000       1102.867       0.237131       0.233138
            687       3511.000       1261.233       0.264286       0.233138
            688       3485.000       1176.500       0.252387       0.233138
            689       3600.000       1012.667       0.219540       0.233138
            690       3323.000       1081.033       0.245464       0.233138
            691       3240.333       1143.967       0.260923       0.233138
            692       3397.000       1249.300       0.268881       0.233138
            693       3610.000       1065.667       0.227918       0.233138
            694       4006.667        885.000       0.180920       0.180736
            695       4300.667        606.933       0.123672       0.180736
            696       4610.667        631.267       0.120426       0.180736
            697       4666.000        790.067       0.144805       0.180736
            698       4459.000       1018.433       0.185933       0.180736
            699       4054.333       1187.567       0.226553       0.233138
            700       3461.667       1312.167       0.274866       0.283153
            701       2780.000       1346.333       0.326278       0.283153
            702       2555.000       1402.167       0.354336       0.283153
            703       2731.667       1233.167       0.311026       0.283153
            704       3307.000       1026.967       0.236958       0.233138
            705       3851.667        902.833       0.189890       0.233138
            706       3858.333        946.500       0.196989       0.233138
            707       3822.333        986.100       0.205077       0.233138
            708       3451.667       1170.167       0.253182       0.233138
            709       3376.667       1373.333       0.289123       0.283153
            710       3266.000       1573.067       0.325076       0.283153
            711       3289.667       1561.700       0.321909       0.283153
            712       3486.333       1532.700       0.305378       0.283153
            713       3339.000       1382.433       0.292800       0.283153
            714       3230.333       1231.967       0.276083       0.283153
            715       3047.333       1231.267       0.287773       0.283153
            716       3128.667       1187.800       0.275179       0.283153
            717       3495.333       1198.467       0.255330       0.233138
            718       3743.333       1213.000       0.244737       0.233138
            719       4018.667       1295.133       0.243730       0.233138
            720       4267.000       1356.300       0.241193       0.233138
            721       4705.000       1210.500       0.204632       0.233138
            722       4721.000       1341.900       0.221330       0.233138
            723       4089.667       1178.367       0.223682       0.233138
            724       3410.667       1020.267       0.230260       0.233138
            725       3087.333        745.933       0.194595       0.233138
            726       3291.333        792.200       0.193999       0.233138
            727       3263.000        985.033       0.231880       0.233138
            728       3246.000       1026.067       0.240180       0.233138
            729       3175.667        945.433       0.229413       0.233138
            730       3535.333        757.800       0.176514       0.180736
            731       3788.000        697.533       0.155507       0.180736
            732       3989.667        896.367       0.183455       0.180736
            733       3882.667       1084.067       0.218266       0.180736
            734       4188.333       1165.167       0.217646       0.180736
            735       4397.333        999.267       0.185166       0.180736
            736       4408.333        933.500       0.174753       0.180736
            737       3989.667        873.700       0.179649       0.180736
            738       3729.000       1041.100       0.218255       0.233138
            739       3810.000       1206.333       0.240481       0.233138
            740       3898.000       1348.533       0.257033       0.233138
            741       3943.667       1234.300       0.238375       0.233138
            742       3864.000       1015.600       0.208132       0.233138
            743       3609.000        879.100       0.195874       0.180736
            744       3403.000        774.033       0.185307       0.180736
            745       3324.333        837.567       0.201246       0.180736
            746       3329.000       1003.433       0.231610       0.233138
            747       3204.667       1092.200       0.254185       0.233138
            748       3172.667        992.067       0.238207       0.233138
            749       3470.333        899.633       0.205867       0.233138
            750       3662.667        972.733       0.209849       0.233138
            751       3672.333       1224.433       0.250049       0.233138
            752       3605.667       1259.767       0.258922       0.233138
            753       3619.000       1297.100       0.263847       0.233138
            754       3541.333       1253.533       0.261432       0.233138
            755       3429.000       1121.100       0.246390       0.233138
            756       3384.667        984.200       0.225276       0.233138
            757       3578.333        946.833       0.209237       0.233138
            758       3633.667       1091.967       0.231073       0.233138
            759       3526.333       1317.033       0.271925       0.283153
            760       3239.667       1328.367       0.290796       0.283153
            761       3096.333       1094.367       0.261142       0.283153
            762       3162.667        721.067       0.185663       0.233138
            763       3143.667        753.967       0.193442       0.233138
            764       3171.667        968.167       0.233866       0.233138
            765       3167.667       1037.233       0.246673       0.233138
            766       3217.333        779.600       0.195050       0.233138
            767       3193.333        821.000       0.204517       0.233138
            768       3193.000       1140.367       0.263160       0.283153
            769       3238.000       1408.867       0.303186       0.283153
            770       3454.000       1229.267       0.262481       0.283153
            771       3429.000       1105.100       0.243731       0.283153
            772       3391.667       1202.167       0.261691       0.283153
            773       3156.000       1359.400       0.301059       0.283153
            774       3256.000       1469.067       0.310909       0.283153
            775       3270.667       1456.600       0.308127       0.283153
            776       3207.667       1497.567       0.318277       0.283153
            777       2949.000       1480.767       0.334276       0.283153
            778       2936.000       1429.400       0.327438       0.283153
            779       3045.667       1294.100       0.298196       0.283153
            780       3343.667       1091.633       0.246124       0.233138
            781       3690.333        888.967       0.194127       0.233138
            782       3862.667        951.400       0.197629       0.233138
            783       4036.000       1055.400       0.207291       0.233138
            784       3670.667       1176.933       0.242787       0.233138
            785       3368.000       1510.867       0.309676       0.283153
            786       2977.000       1600.967       0.349711       0.283153
            787       3130.667       1561.600       0.332803       0.283153
            788       3405.667       1142.433       0.251189       0.233138
            789       3574.000       1065.933       0.229730       0.233138
            790       3626.333        871.700       0.193796       0.180736
            791       3623.000        729.700       0.167643       0.180736
            792       3673.000        694.033       0.158926       0.180736
            793       3765.667        802.100       0.175600       0.180736
            794       3646.667        961.667       0.208680       0.233138
            795       3384.333        979.233       0.224411       0.233138
            796       3024.667       1151.867       0.275795       0.233138
            797       3105.667       1204.433       0.279444       0.233138
            798       3373.000       1066.367       0.240207       0.233138
            799       3517.000        875.633       0.199341       0.233138
            800       3474.667        892.533       0.204372       0.233138
            801       3771.333       1063.867       0.220025       0.233138
            802       4086.333       1095.700       0.211442       0.233138
            803       4168.667       1063.467       0.203257       0.233138
            804       3713.000       1131.367       0.233543       0.233138
            805       3393.333       1073.333       0.240299       0.233138
            806       3277.667       1015.567       0.236551       0.233138
            807       3384.667        828.867       0.196715       0.180736
            808       3635.333        817.133       0.183524       0.180736
            809       3757.000        901.967       0.193598       0.180736
            810       3749.000       1024.100       0.214557       0.233138
            811       3537.667       1288.567       0.266992       0.283153
            812       3421.333       1439.200       0.296099       0.283153
            813       3365.333       1347.467       0.285916       0.283153
            814       3328.333       1142.500       0.255545       0.233138
            815       3516.333        997.033       0.220907       0.233138
            816       3673.000       1144.367       0.237550       0.233138
            817       3623.333       1142.333       0.239701       0.233138
            818       3359.000       1036.100       0.235740       0.233138
            819       3401.667        846.833       0.199325       0.233138
            820       3368.000        895.867       0.210107       0.233138
            821       3349.000       1122.767       0.251079       0.233138
            822       3103.000       1304.033       0.295898       0.283153
            823       3141.000       1495.233       0.322510       0.283153
            824       3529.667       1373.700       0.280154       0.283153
            825       3675.000       1331.167       0.265905       0.283153
            826       3826.333       1312.033       0.255341       0.283153
            827       3479.000       1430.433       0.291364       0.283153
            828       3656.333       1368.367       0.272328       0.283153
            829       3614.333       1085.900       0.231031       0.233138
            830       3665.667        815.433       0.181972       0.180736
            831       3585.667        693.100       0.161986       0.180736
            832       3660.000        734.667       0.167172       0.180736
            833       3900.667        812.267       0.172348       0.180736
            834       3809.000        950.433       0.199695       0.180736
            835       3705.667       1158.100       0.238108       0.233138
            836       3681.000       1286.567       0.258993       0.233138
            837       3495.333       1279.800       0.268013       0.233138
            838       3438.000       1279.867       0.271281       0.233138
            839       3350.333       1099.300       0.247054       0.233138
            840       3492.000       1077.133       0.235741       0.233138
            841       3680.667        927.933       0.201348       0.233138
            842       3608.667       1082.133       0.230693       0.233138
            843       3424.000       1283.267       0.272614       0.233138
            844       3614.000       1276.267       0.260981       0.233138
            845       3894.667       1115.533       0.222652       0.233138
            846       4107.000        845.967       0.170800       0.180736
            847       3864.667        733.200       0.159465       0.180736
            848       3695.000        638.167       0.147275       0.180736
            849       3676.333        525.367       0.125037       0.180736
            850       3516.667        744.000       0.174621       0.180736
            851       3214.000       1021.933       0.241253       0.233138
            852       3238.000       1145.867       0.261383       0.233138
            853       3374.667        907.867       0.211993       0.233138
            854       3831.667        786.500       0.170306       0.180736
            855       3898.667        738.800       0.159311       0.180736
            856       3628.333        866.500       0.192777       0.180736
            857       3090.000        776.000       0.200724       0.180736
            858       2846.333        775.700       0.214161       0.233138
            859       3017.000        951.633       0.239789       0.233138
            860       3317.000       1222.633       0.269324       0.233138
            861       3639.333       1318.733       0.265977       0.233138
            862       3907.000       1227.300       0.239039       0.233138
            863       4011.333        894.200       0.182284       0.180736
            864       3865.667        728.767       0.158619       0.180736
            865       3633.000        639.367       0.149652       0.180736
            866       3617.333        835.600       0.187652       0.180736
            867       3600.333        954.967       0.209639       0.233138
            868       3587.333        978.600       0.214326       0.233138
            869       3341.333       1073.200       0.243106       0.233138
            870       3210.667       1204.267       0.272771       0.233138
            871       3293.333       1225.667       0.271225       0.233138
            872       3202.000       1021.800       0.241915       0.233138
            873       3258.333        835.500       0.204087       0.180736
            874       3205.667        776.100       0.194913       0.180736
            875       3549.667        814.033       0.186547       0.180736
            876       3731.333        868.867       0.188876       0.180736
            877       3969.667        891.700       0.183426       0.180736
            878       4087.333        808.600       0.165157       0.180736
            879       4094.000        864.933       0.174419       0.180736
            880       3989.333        928.733       0.188841       0.180736
            881       3992.667       1094.400       0.215134       0.233138
            882       4009.667       1026.700       0.203857       0.233138
            883       3893.667       1122.967       0.223849       0.233138
            884       3589.000       1287.433       0.264011       0.283153
            885       3307.333       1503.600       0.312538       0.283153
            886       3199.000       1357.767       0.297967       0.283153
            887       3128.000       1251.200       0.285714       0.283153
            888       3048.333       1180.500       0.279155       0.283153
            889       3202.333       1223.433       0.276434       0.283153
            890       3284.667       1171.533       0.262900       0.283153
            891       3438.667       1177.133       0.255023       0.283153
            892       3491.333       1218.533       0.258719       0.283153
            893       3736.000       1310.400       0.259670       0.283153
            894       3718.667       1323.467       0.262481       0.283153
            895       3510.667       1265.267       0.264926       0.283153
            896       3337.000       1138.967       0.254463       0.233138
            897       3478.333       1116.833       0.243045       0.233138
            898       3573.667       1241.633       0.257852       0.233138
            899       3583.000       1174.033       0.246799       0.233138
            900       3707.667       1019.900       0.215735       0.233138
            901       3683.000       1059.033       0.223329       0.233138
            902       3631.667       1202.833       0.248802       0.233138
            903       3459.333       1282.067       0.270398       0.233138
            904       3435.667        946.433       0.215977       0.233138
            905       3348.000        823.867       0.197482       0.180736
            906       3460.000        721.667       0.172579       0.180736
            907       3422.667        850.733       0.199076       0.180736
            908       3540.667        713.933       0.167803       0.180736
            909       3351.667        654.167       0.163304       0.180736
            910       3204.333        693.567       0.177933       0.180736
            911       3292.333        835.433       0.202394       0.180736
            912       3389.333       1001.400       0.228071       0.180736
            913       3538.667        783.133       0.181205       0.180736
            914       3370.333        631.300       0.157761       0.180736
            915       3445.333        652.133       0.159155       0.180736
            916       3743.667        886.633       0.191485       0.180736
            917       4202.333       1018.433       0.195074       0.180736
            918       4324.667       1124.533       0.206367       0.180736
            919       4139.333       1065.400       0.204698       0.180736
            920       3879.333       1247.733       0.243362       0.233138
            921       3688.000       1065.867       0.224210       0.233138
            922       3652.667       1108.400       0.232805       0.233138
            923       3659.000        913.433       0.199770       0.233138
            924       3703.000        869.700       0.190194       0.233138
            925       3891.333        967.533       0.199127       0.233138
            926       3991.333       1051.200       0.208467       0.233138
            927       3947.000       1180.633       0.230249       0.233138
            928       3753.333       1050.333       0.218652       0.233138
            929       3611.000       1079.233       0.230102       0.233138
            930       3715.333       1043.133       0.219216       0.233138
            931       3859.333       1032.400       0.211050       0.233138
            932       3859.333       1014.067       0.208082       0.233138
            933       3934.333       1074.233       0.214479       0.233138
            934       3848.000       1136.200       0.227960       0.233138
            935       3982.667       1027.067       0.205014       0.233138
            936       3929.667        901.700       0.186635       0.233138
            937       3678.333        947.167       0.204771       0.233138
            938       3305.667       1043.100       0.239861       0.233138
            939       3397.000       1067.967       0.239188       0.233138
            940       3630.667        932.267       0.204313       0.233138
            941       3845.667        977.767       0.202712       0.233138
            942       3718.667       1075.467       0.224330       0.233138
            943       3860.667       1197.933       0.236811       0.233138
            944       4024.667       1097.200       0.214219       0.233138
            945       4157.667       1042.567       0.200485       0.233138
            946       3892.333       1045.100       0.211669       0.233138
            947       3455.333       1170.467       0.253030       0.233138
            948       3197.333       1157.600       0.265813       0.233138
            949       3133.333       1194.667       0.276032       0.233138
            950       3170.333       1037.967       0.246647       0.233138
            951       3109.333        828.067       0.210308       0.233138
            952       3210.333        670.967       0.172872       0.180736
            953       3253.667        769.633       0.191294       0.180736
            954       3234.667       1028.533       0.241259       0.233138
            955       3361.667       1062.833       0.240215       0.233138
            956       3622.667       1059.400       0.226268       0.233138
            957       3701.333       1033.200       0.218226       0.233138
            958       3640.000       1201.000       0.248089       0.233138
            959       3495.000       1498.167       0.300043       0.283153
            960       3625.667       1697.433       0.318881       0.283153
            961       3696.333       1557.700       0.296477       0.283153
            962       3628.333       1236.167       0.254120       0.283153
            963       3549.667       1181.033       0.249653       0.283153
            964       3515.000       1400.833       0.284964       0.283153
            965       3817.333       1435.267       0.273249       0.283153
            966       4113.000       1218.367       0.228528       0.233138
            967       4273.667       1030.967       0.194352       0.180736
            968       4252.667       1118.400       0.208227       0.180736
            969       4006.333       1103.700       0.215987       0.180736
            970       3942.667        925.733       0.190151       0.180736
            971       3773.000        741.033       0.164162       0.180736
            972       3723.333        736.000       0.165047       0.180736
            973       3578.000        835.533       0.189312       0.180736
            974       3597.000        930.967       0.205604       0.180736
            975       3863.000       1032.033       0.210833       0.233138
            976       3794.000       1074.267       0.220667       0.233138
            977       3635.667        987.433       0.213587       0.233138
            978       3236.667        918.333       0.221019       0.233138
            979       3285.000        989.833       0.231549       0.233138
            980       3500.667       1079.600       0.235707       0.233138
            981       3847.000       1107.633       0.223555       0.233138
            982       3902.667       1049.400       0.211912       0.233138
            983       3685.667       1049.433       0.221629       0.233138
            984       3583.000       1010.367       0.219962       0.233138
            985       3926.333        944.700       0.193942       0.233138
            986       4211.000        988.900       0.190177       0.233138
            987       3798.667       1168.133       0.235188       0.233138
            988       3501.333       1104.867       0.239865       0.233138
            989       3378.000        960.533       0.221396       0.233138
            990       3419.000        954.433       0.218234       0.233138
            991       3420.333       1187.633       0.257735       0.233138
            992       3413.667       1286.633       0.273734       0.233138
            993       3608.667       1238.133       0.255454       0.233138
            994       3692.667       1237.733       0.251041       0.233138
            995       3950.333       1116.633       0.220375       0.233138
            996       4076.667        915.333       0.183360       0.180736
            997       3887.667        758.567       0.163265       0.180736
            998       3289.667        914.033       0.217435       0.233138
            999       2825.000        986.833       0.258887       0.233138
           1000       2766.333        987.033       0.262973       0.233138
           1001       3151.333        930.533       0.227968       0.233138
           1002       3511.000       1045.900       0.229520       0.233138
           1003       3528.333       1103.500       0.238243       0.233138
           1004       3329.333       1062.067       0.241851       0.233138
           1005       3244.000        990.933       0.233990       0.233138
           1006       3271.667        992.500       0.232754       0.233138
           1007       3440.000       1066.667       0.236686       0.233138
           1008       3527.667       1097.900       0.237355       0.233138
           1009       3462.000       1204.467       0.258111       0.233138
           1010       3256.000       1228.067       0.273873       0.233138
           1011       3193.667       1089.633       0.254391       0.233138
           1012       3423.000        815.033       0.192314       0.180736
           1013       3899.333        682.400       0.148939       0.180736
           1014       4203.667        649.300       0.133794       0.180736
           1015       4109.000        724.433       0.149880       0.180736
           1016       3785.000        796.167       0.173791       0.180736
           1017       3551.333       1054.200       0.228899       0.180736
           1018       3648.667       1027.133       0.219670       0.180736
           1019       3827.000        910.633       0.192213       0.180736
           1020       4010.333        749.633       0.157487       0.180736
           1021       3731.333        784.200       0.173667       0.180736
           1022       3448.000        875.200       0.202443       0.180736
           1023       3458.667       1095.467       0.240543       0.233138
           1024       3686.000       1091.400       0.228451       0.233138
           1025       3689.333        992.733       0.212029       0.233138
           1026       3315.000        828.833       0.200016       0.180736
           1027       3381.667        729.833       0.177510       0.180736
           1028       3733.000        841.700       0.183990       0.180736
           1029       3918.000        790.533       0.167894       0.180736
           1030       3802.667        967.067       0.202751       0.180736
           1031       3546.333       1103.033       0.237244       0.233138
           1032       3324.000       1221.267       0.268690       0.233138
           1033       3523.667       1148.967       0.245893       0.233138
           1034       3902.333        831.767       0.175697       0.180736
           1035       4137.667        674.567       0.140177       0.180736
           1036       3887.000        743.300       0.160530       0.180736
           1037       3346.333       1040.700       0.237222       0.233138
           1038       3296.000       1163.067       0.260832       0.233138
           1039       3227.000       1130.300       0.259404       0.233138
           1040       3430.333       1053.967       0.235035       0.233138
           1041       3539.667       1117.033       0.239877       0.233138
           1042       3758.333       1271.833       0.252841       0.233138
           1043       3710.333       1427.967       0.277906       0.233138
           1044       3773.333       1362.667       0.265317       0.233138
           1045       3866.333       1065.033       0.215971       0.233138
           1046       3936.333        701.033       0.151171       0.180736
           1047       3677.333        723.267       0.164356       0.180736
           1048       3451.333        940.200       0.214094       0.233138
           1049       3571.000       1121.900       0.239063       0.233138
           1050       3599.667       1002.700       0.217866       0.233138
           1051       3550.667        972.267       0.214964       0.233138
           1052       3272.667        921.400       0.219691       0.233138
           1053       3326.333        883.700       0.209903       0.233138
           1054       3283.000        768.367       0.189656       0.233138
           1055       3217.000        974.300       0.232458       0.233138
           1056       3101.667       1205.500       0.279882       0.283153
           1057       3201.000       1417.567       0.306928       0.283153
           1058       3446.667       1390.000       0.287388       0.283153
           1059       3720.000       1296.333       0.258422       0.233138
           1060       3956.333       1036.033       0.207523       0.233138
           1061       3980.000        937.000       0.190563       0.233138
           1062       3819.333        930.400       0.195885       0.233138
           1063       3457.667       1212.900       0.259690       0.233138
           1064       3345.667       1173.100       0.259606       0.233138
           1065       3393.333       1095.667       0.244078       0.233138
           1066       3759.667       1124.700       0.230265       0.233138
           1067       3789.333       1170.067       0.235929       0.233138
           1068       3723.000       1254.033       0.251964       0.233138
           1069       3611.000       1256.567       0.258151       0.233138
           1070       3704.667       1226.533       0.248729       0.233138
           1071       3762.000       1233.133       0.246867       0.233138
           1072       3670.000       1139.000       0.236848       0.233138
           1073       3295.000       1204.167       0.267642       0.233138
           1074       3077.000       1213.300       0.282801       0.233138
           1075       3368.000       1103.533       0.246791       0.233138
           1076       3770.667       1107.600       0.227048       0.233138
           1077       4062.333       1080.767       0.210139       0.233138
           1078       3792.000       1123.800       0.228610       0.233138
           1079       3720.667       1068.933       0.223178       0.233138
           1080       3598.667       1000.133       0.217477       0.233138
           1081       3417.000        980.633       0.222991       0.233138
           1082       3149.667        990.033       0.239156       0.233138
           1083       3331.667       1107.167       0.249427       0.233138
           1084       3641.000       1118.900       0.235068       0.233138
           1085       3923.000       1184.367       0.231894       0.233138
           1086       3718.667       1129.133       0.232917       0.233138
           1087       3468.667       1082.800       0.237901       0.233138
           1088       3352.667        977.733       0.225784       0.233138
           1089       3405.000        983.167       0.224050       0.233138
           1090       3405.333        986.133       0.224557       0.233138
           1091       3433.000       1045.367       0.233426       0.233138
           1092       3418.000        956.200       0.218600       0.233138
           1093       3376.000        845.067       0.200202       0.180736
           1094       3378.000        702.533       0.172167       0.180736
           1095       3601.667        693.500       0.161461       0.180736
           1096       4332.667        652.733       0.130929       0.180736
           1097       4878.333        744.167       0.132355       0.180736
           1098       4754.000        879.267       0.156085       0.180736
           1099       4401.333        992.200       0.183961       0.180736
           1100       4079.000        979.433       0.193624       0.180736
           1101       4150.000        851.333       0.170221       0.180736
           1102       4066.333        848.367       0.172618       0.180736
           1103       3770.333        849.633       0.183905       0.180736
           1104       3624.667       1074.533       0.228663       0.233138
           1105       3291.000       1371.233       0.294115       0.283153
           1106       3138.667       1397.133       0.308024       0.283153
           1107       3266.000       1030.733       0.239888       0.233138
           1108       3906.333        708.700       0.153563       0.180736
           1109       4387.333        707.267       0.138827       0.180736
           1110       4291.333        960.533       0.182894       0.180736
           1111       3994.667       1081.200       0.213008       0.233138
           1112       4012.667       1224.400       0.233795       0.233138
           1113       4021.000       1286.233       0.242355       0.233138
           1114       3787.667       1359.233       0.264088       0.233138
           1115       3521.000       1157.233       0.247365       0.233138
           1116       3655.333       1071.467       0.226679       0.233138
           1117       3909.667        934.033       0.192835       0.180736
           1118       4231.000        932.567       0.180605       0.180736
           1119       4450.333        827.967       0.156862       0.180736
           1120       4304.667        682.867       0.136915       0.180736
           1121       3819.333        598.733       0.135519       0.180736
           1122       3351.667        754.833       0.183814       0.180736
           1123       3292.667       1078.733       0.246771       0.233138
           1124       3250.000       1343.000       0.292401       0.283153
           1125       3392.333       1330.433       0.281706       0.283153
           1126       3781.333       1114.200       0.227595       0.233138
           1127       4062.333        929.433       0.186193       0.180736
           1128       4203.000        958.367       0.185681       0.180736
           1129       3873.000       1040.367       0.211742       0.233138
           1130       3781.333       1055.533       0.218227       0.233138
           1131       3398.333        937.167       0.216161       0.233138
           1132       3388.667        923.800       0.214216       0.233138
           1133       3383.000        947.367       0.218773       0.233138
           1134       3390.000        932.667       0.215762       0.233138
           1135       3276.000        966.733       0.227856       0.233138
           1136       3241.667        916.500       0.220410       0.233138
           1137       3380.000        972.333       0.223405       0.233138
           1138       3319.667       1062.367       0.242437       0.233138
           1139       3238.000       1300.200       0.286501       0.283153
           1140       3414.333       1326.900       0.279864       0.283153
           1141       3705.000       1324.500       0.263346       0.283153
           1142       4183.000       1097.033       0.207770       0.233138
           1143       4180.333        920.633       0.180482       0.180736
           1144       3951.333        787.867       0.166245       0.180736
           1145       3566.000        952.733       0.210841       0.233138
           1146       3353.000       1222.700       0.267216       0.283153
           1147       3510.333       1444.300       0.291505       0.283153
           1148       3527.000       1470.300       0.294219       0.283153
           1149       3604.333       1263.233       0.259520       0.283153
           1150       3673.667       1065.633       0.224850       0.233138
           1151       3758.667        925.800       0.197632       0.233138
           1152       3658.333        973.500       0.210176       0.233138
           1153       3475.667        991.100       0.221883       0.233138
           1154       3334.000        986.267       0.228288       0.233138
           1155       3246.667        969.333       0.229918       0.233138
           1156       3295.000       1127.833       0.255002       0.233138
           1157       3332.667       1299.733       0.280575       0.283153
           1158       3550.000       1474.333       0.293439       0.283153
           1159       4029.667       1229.033       0.233714       0.233138
           1160       4231.667       1058.833       0.200139       0.180736
           1161       4013.000        853.700       0.175417       0.180736
           1162       3575.000        826.500       0.187777       0.180736
           1163       3680.000        861.333       0.189665       0.180736
           1164       4073.333        896.667       0.180416       0.180736
           1165       4136.667        980.667       0.191636       0.180736
           1166       3926.333       1003.700       0.203589       0.180736
           1167       3658.667       1172.467       0.242690       0.233138
           1168       3491.000       1248.567       0.263435       0.233138
           1169       3704.333       1037.233       0.218753       0.233138
           1170       4101.667        723.500       0.149943       0.180736
           1171       4167.667        578.900       0.121962       0.180736
           1172       4256.333        898.033       0.174228       0.180736
           1173       3978.667       1229.133       0.236018       0.180736
           1174       4326.667       1195.333       0.216467       0.180736
           1175       4133.333        909.000       0.180274       0.180736
           1176       4132.333        782.767       0.159258       0.180736
           1177       3945.000        886.167       0.183427       0.180736
           1178       4008.333       1141.167       0.221607       0.180736
           1179       4104.333       1098.233       0.211095       0.180736
           1180       4327.000       1032.300       0.192618       0.180736
           1181       4609.667        973.033       0.174294       0.180736
           1182       4817.333        967.600       0.167262       0.180736
           1183       4642.333       1096.100       0.191010       0.180736
           1184       4332.333       1057.433       0.196193       0.180736
           1185       4246.000       1061.733       0.200035       0.180736
           1186       4096.333        956.367       0.189278       0.180736
           1187       4197.333        825.933       0.164422       0.180736
           1188       4335.667        732.767       0.144575       0.180736
           1189       4664.667        671.867       0.125899       0.180736
           1190       4868.667        664.800       0.120142       0.180736
           1191       4758.667        756.133       0.137110       0.180736
           1192       4558.667        985.133       0.177700       0.180736
           1193       4365.333       1143.467       0.207571       0.180736
           1194       4183.667       1060.300       0.202194       0.180736
           1195       4074.333        877.567       0.177218       0.180736
           1196       3749.333       1027.733       0.215139       0.233138
           1197       3534.333       1320.567       0.272007       0.283153
           1198       4082.000       1477.467       0.265757       0.283153
           1199       4208.333       1390.500       0.248355       0.283153
           1200       3527.000       1460.633       0.292851       0.283153
