# Supplementary material for: The role of auxiliary domains in modulating CHD4 activity suggests mechanistic commonality between enzyme families
Source: Nat Commun. 2022 Dec 6;13:7524. doi: 10.1038/s41467-022-35002-0 (PMC9726900; doi:10.1038/s41467-022-35002-0)
Supplement: Supplementary file 6 — source data [file 41467_2022_35002_MOESM6_ESM.zip › smFRET_Source_data/figure_7A/A/CHD4(355-1912) 1mM ATP 500ms/70.dat]

              1       1308.000       1898.200       0.592040       0.314170
              2        218.000       2770.867       0.927063       0.888034
              3        136.667       2697.667       0.951782       0.888034
              4        327.333       2566.933       0.886903       0.888034
              5        482.000       2288.133       0.826001       0.888034
              6        494.333       2300.233       0.823109       0.888034
              7        425.000       2125.500       0.833366       0.888034
              8        317.000       2249.967       0.876508       0.888034
              9        221.000       2500.567       0.918797       0.888034
             10        125.667       2486.433       0.951891       0.888034
             11        238.667       2290.467       0.905633       0.888034
             12        375.333       1933.800       0.837457       0.888034
             13        441.333       1914.200       0.812640       0.888034
             14        424.000       2198.600       0.838328       0.888034
             15        421.667       2391.167       0.850092       0.888034
             16        355.333       2566.467       0.878385       0.888034
             17        385.667       2704.767       0.875206       0.888034
             18        500.000       2601.667       0.838796       0.888034
             19        604.667       2483.533       0.804201       0.888034
             20        688.333       2172.500       0.759394       0.888034
             21        562.333       2039.767       0.783892       0.888034
             22        402.667       2100.067       0.839109       0.888034
             23        104.000       2309.933       0.956917       0.888034
             24        -26.333       2517.967       1.010569       0.888034
             25        -84.000       2538.067       1.034229       0.888034
             26         99.333       2486.067       0.961579       0.888034
             27        182.667       2593.733       0.934207       0.888034
             28        238.667       2723.800       0.919437       0.888034
             29        136.000       2794.400       0.953590       0.888034
             30        209.333       2405.067       0.919931       0.888034
             31        221.667       2176.500       0.907568       0.888034
             32        204.000       2180.267       0.914439       0.888034
             33        222.667       2328.400       0.912716       0.888034
             34        258.000       2328.867       0.900265       0.888034
             35        234.667       2248.867       0.905511       0.888034
             36        172.667       2241.733       0.928485       0.888034
             37        243.667       2355.300       0.906245       0.888034
             38        245.333       2359.133       0.905803       0.888034
             39        224.333       2487.567       0.917278       0.888034
             40        186.333       2304.033       0.925178       0.888034
             41        201.667       2108.833       0.912717       0.888034
             42        242.333       1949.767       0.889452       0.888034
             43        326.333       2121.700       0.866696       0.888034
             44        430.333       2377.967       0.846764       0.888034
             45        483.667       2497.967       0.837785       0.888034
             46        476.667       2394.000       0.833953       0.888034
             47        305.000       2391.167       0.886876       0.888034
             48        113.667       2422.633       0.955184       0.888034
             49         49.667       2438.700       0.980040       0.888034
             50        189.333       2284.067       0.923452       0.888034
             51        267.000       1920.300       0.877932       0.888034
             52        240.000       1428.000       0.856115       0.888034
             53        253.000        832.700       0.766971       0.888034
             54        388.667        567.467       0.593502       0.314170
             55        567.000        578.300       0.504933       0.314170
             56        640.333        744.967       0.537766       0.314170
             57        552.000        848.133       0.605752       0.314170
             58        376.333        835.367       0.689417       0.314170
             59        308.667        875.133       0.739258       0.314170
             60        771.000        932.233       0.547332       0.314170
             61       1606.333       1005.033       0.384869       0.326834
             62       2253.000       1075.367       0.323091       0.326834
             63       2557.667       1157.233       0.311511       0.326834
             64       2700.333       1214.300       0.310195       0.326834
             65       2917.333       1248.933       0.299773       0.326834
             66       2978.667       1211.800       0.289180       0.326834
             67       2815.333       1318.467       0.318948       0.326834
             68       2627.333       1353.933       0.340076       0.326834
             69       2457.000       1395.300       0.362199       0.326834
             70       2309.000       1592.767       0.408217       0.394877
             71       2413.000       1699.700       0.413281       0.394877
             72       2689.000       2045.767       0.432073       0.462899
             73       2953.000       2434.367       0.451866       0.462899
             74       2842.333       2617.767       0.479436       0.462899
             75       2668.667       2587.467       0.492276       0.462899
             76       2487.000       2014.300       0.447493       0.462899
             77       2512.000       1245.133       0.331405       0.314170
             78       2490.000        493.333       0.165363       0.314170
             79       2477.000        198.967       0.074353       0.314170
             80       2670.000        625.333       0.189763       0.314170
             81       2709.000        814.767       0.231220       0.314170
             82       2711.333        771.867       0.221597       0.314170
             83       2490.333        505.633       0.168771       0.314170
             84       2237.000        645.967       0.224063       0.314170
             85       2229.667        805.033       0.265276       0.314170
             86       2484.667        887.867       0.263264       0.314170
             87       2767.333        783.600       0.220674       0.314170
             88       2768.000       1023.533       0.269952       0.326834
             89       2604.667       1076.867       0.292505       0.326834
             90       2456.000       1146.400       0.318232       0.326834
             91       2424.667        912.533       0.273443       0.326834
             92       2345.667       1138.767       0.326815       0.326834
             93       2482.000       1433.467       0.366104       0.394877
             94       2425.000       1455.500       0.375081       0.394877
             95       2431.667       1343.167       0.355821       0.394877
             96       2349.667       1431.033       0.378510       0.394877
             97       2439.333       1596.067       0.395516       0.394877
             98       2508.000       1510.533       0.375892       0.394877
             99       2808.667       1150.133       0.290526       0.326834
            100       3080.333       1072.300       0.258222       0.326834
            101       3148.000       1322.867       0.295886       0.326834
            102       2839.333       1563.400       0.355098       0.326834
            103       2665.333       1537.133       0.365769       0.326834
            104       2541.333       1278.867       0.334764       0.326834
            105       2638.333       1164.833       0.306280       0.326834
            106       2661.667       1265.833       0.322300       0.326834
            107       2704.000       1406.600       0.342188       0.326834
            108       2823.333       1575.667       0.358187       0.326834
            109       3201.333       1856.867       0.367100       0.326834
            110       3601.333       1883.867       0.343445       0.326834
            111       3459.000       1570.767       0.312294       0.326834
            112       2720.000       1074.333       0.283142       0.326834
            113       2067.667        876.567       0.297723       0.326834
            114       1828.667        922.800       0.335385       0.326834
            115       1917.667        923.233       0.324979       0.326834
            116       2085.667        945.100       0.311835       0.326834
            117       2276.000        925.067       0.288987       0.326834
            118       2803.667       1219.300       0.303085       0.326834
            119       2847.667       1494.567       0.344193       0.326834
            120       2834.667       1610.200       0.362261       0.326834
            121       2493.333       1555.000       0.384109       0.394877
            122       2557.667       1576.567       0.381344       0.394877
            123       2621.000       1598.567       0.378846       0.394877
            124       2902.000       1328.467       0.314024       0.326834
            125       3010.667       1102.933       0.268119       0.326834
            126       2973.333       1152.000       0.279250       0.326834
            127       2973.000       1282.367       0.301353       0.326834
            128       3012.000       1158.467       0.277779       0.326834
            129       2924.000       1283.600       0.305067       0.326834
            130       2424.667       1357.867       0.358983       0.326834
            131       2060.667       1427.933       0.409314       0.394877
            132       2231.667       1270.833       0.362836       0.394877
            133       2418.333       1485.833       0.380576       0.394877
            134       2438.000       1717.867       0.413359       0.394877
            135       2732.000       1555.133       0.362744       0.394877
            136       2864.667       1284.867       0.309641       0.326834
            137       2938.000       1151.867       0.281639       0.326834
            138       2466.667       1252.667       0.336799       0.326834
            139       2511.000       1413.233       0.360130       0.326834
            140       2759.667       1475.033       0.348321       0.326834
            141       3173.333       1522.000       0.324152       0.326834
            142       3399.000       1481.433       0.303545       0.326834
            143       3670.333       1199.967       0.246385       0.314170
            144       3583.667       1044.633       0.225706       0.314170
            145       3679.333       1048.067       0.221700       0.314170
            146       3588.000       1366.200       0.275766       0.326834
            147       3612.333       1814.767       0.334390       0.326834
            148       3259.667       2006.700       0.381041       0.394877
            149       3060.667       1891.933       0.382008       0.394877
            150       2878.000       1683.533       0.369072       0.394877
            151       2838.667       1529.800       0.350192       0.326834
            152       2936.667       1562.667       0.347311       0.326834
            153       3205.000       1644.167       0.339062       0.326834
            154       3391.000       1707.567       0.334911       0.326834
            155       3453.667       2080.633       0.375952       0.394877
            156       3277.000       2228.300       0.404755       0.394877
            157       3088.667       2350.800       0.432175       0.462899
            158       2683.333       2243.000       0.455308       0.462899
            159       2605.000       2052.500       0.440687       0.462899
            160       2453.000       1723.700       0.412694       0.394877
            161       2540.000       1445.000       0.362610       0.394877
            162       2576.000       1334.067       0.341188       0.326834
            163       2598.667       1344.800       0.341020       0.326834
            164       2437.667       1290.567       0.346160       0.326834
            165       2276.333       1504.033       0.397854       0.394877
            166       2212.000       1513.133       0.406196       0.394877
            167       2411.333       1418.200       0.370332       0.394877
            168       2435.333       1218.133       0.333418       0.326834
            169       2700.667       1586.933       0.370122       0.326834
            170       3127.667       1813.233       0.366984       0.326834
            171       3536.000       1764.733       0.332922       0.326834
            172       3511.000       1582.900       0.310744       0.326834
            173       2905.000       1624.833       0.358696       0.326834
            174       2858.667       1613.800       0.360830       0.326834
            175       2896.333       1498.367       0.340949       0.326834
            176       3073.000       1296.700       0.296748       0.326834
            177       2906.333       1162.367       0.285685       0.326834
            178       2926.667       1019.000       0.258258       0.326834
            179       2952.000       1150.467       0.280433       0.326834
            180       2719.333       1550.067       0.363064       0.394877
            181       2402.333       1592.100       0.398580       0.394877
            182       2389.000       1471.100       0.381104       0.394877
            183       2482.333       1196.433       0.325227       0.326834
            184       2750.000       1203.333       0.304384       0.326834
            185       2721.667       1385.167       0.337283       0.326834
            186       2497.667       1478.567       0.371851       0.394877
            187       2264.667       1639.200       0.419891       0.394877
            188       2013.667       1941.633       0.490894       0.462899
            189       2159.000       2095.100       0.492490       0.462899
            190       2194.667       2131.200       0.492664       0.462899
            191       2436.667       1959.000       0.445666       0.462899
            192       2522.000       2049.800       0.448357       0.462899
            193       2730.333       1859.300       0.405109       0.394877
            194       2662.333       1790.767       0.402139       0.394877
            195       2541.667       1889.167       0.426368       0.394877
            196       2491.667       2264.833       0.476155       0.462899
            197       2781.333       2033.533       0.422345       0.394877
            198       3038.667       1615.467       0.347104       0.326834
            199       2912.667       1218.733       0.294993       0.326834
            200       2680.333       1087.633       0.288653       0.326834
            201       2692.667       1062.733       0.282988       0.326834
            202       2890.667       1024.600       0.261694       0.326834
            203       3203.000       1226.367       0.276872       0.326834
            204       3049.333       1445.733       0.321627       0.326834
            205       2901.333       1624.533       0.358944       0.326834
            206       2521.667       1728.500       0.406690       0.394877
            207       2332.667       1766.400       0.430927       0.394877
            208       2380.333       1822.300       0.433609       0.394877
            209       2634.667       1853.867       0.413023       0.394877
            210       2870.000       1971.333       0.407188       0.394877
            211       3055.333       2160.467       0.414216       0.394877
            212       2877.333       2375.933       0.452277       0.462899
            213       2824.000       2274.267       0.446086       0.462899
            214       2551.333       2101.867       0.451703       0.462899
            215       2517.000       1722.300       0.406270       0.394877
            216       2461.333       1567.533       0.389076       0.394877
            217       2514.333       1595.567       0.388225       0.394877
            218       2308.333       1808.500       0.439294       0.462899
            219       2211.000       1746.900       0.441370       0.462899
            220       2118.333       1607.500       0.431447       0.462899
            221       2121.333       1782.200       0.456561       0.462899
            222       2168.000       2045.533       0.485467       0.462899
            223       2250.667       2167.267       0.490561       0.462899
            224       2220.667       2181.267       0.495525       0.462899
            225       1991.000       1923.567       0.491387       0.462899
            226       1966.667       1700.000       0.463636       0.462899
            227       2050.000       1359.333       0.398709       0.394877
            228       2507.667       1490.900       0.372859       0.394877
            229       2731.000       1555.900       0.362943       0.394877
            230       2852.000       1492.467       0.343533       0.326834
            231       2632.667       1302.733       0.331029       0.326834
            232       2524.667       1264.533       0.333720       0.326834
            233       2979.333       1334.733       0.309391       0.326834
            234       3210.000       1376.000       0.300044       0.326834
            235       3099.333       1468.067       0.321423       0.326834
            236       2681.667       1410.500       0.344683       0.326834
            237       2786.667       1406.000       0.335347       0.326834
            238       2659.000       1636.433       0.380970       0.394877
            239       2446.000       1716.733       0.412405       0.394877
            240       2200.667       1789.267       0.448445       0.462899
            241       2369.333       1826.400       0.435299       0.462899
            242       2697.333       2066.267       0.433762       0.462899
            243       2775.000       2105.833       0.431450       0.462899
            244       3022.667       1864.067       0.381455       0.394877
            245       3064.000       1720.600       0.359612       0.394877
            246       3099.000       1615.767       0.342703       0.394877
            247       2852.000       1780.467       0.384345       0.394877
            248       2747.000       1642.633       0.374207       0.394877
            249       2705.667       1499.100       0.356524       0.326834
            250       2488.333       1216.500       0.328355       0.326834
            251       2238.333       1039.167       0.317061       0.326834
            252       2239.667       1095.700       0.328510       0.326834
            253       2581.667       1123.500       0.303225       0.326834
            254       3012.333       1296.100       0.300829       0.326834
            255       2882.333       1492.767       0.341196       0.326834
            256       2613.000       1640.367       0.385663       0.394877
            257       2313.333       1737.333       0.428901       0.394877
            258       2381.667       1763.833       0.425481       0.394877
            259       2425.667       1879.767       0.436603       0.394877
            260       2572.667       1863.400       0.420057       0.394877
            261       2663.333       1710.000       0.391006       0.394877
            262       2571.667       1337.833       0.342201       0.394877
            263       2396.333       1339.033       0.358474       0.394877
            264       2226.667       1527.000       0.406802       0.394877
            265       2273.000       1834.367       0.446604       0.462899
            266       2401.667       1923.500       0.444723       0.462899
            267       2214.333       1941.567       0.467183       0.462899
            268       2091.667       2019.167       0.491182       0.462899
            269       1900.333       2054.633       0.519507       0.462899
            270       1925.333       2051.467       0.515859       0.462899
            271       1971.000       1556.567       0.441258       0.462899
            272       2059.333       1098.400       0.347844       0.394877
            273       2197.667       1223.900       0.357702       0.394877
            274       2309.667       1563.033       0.403603       0.394877
            275       2537.667       1692.567       0.400112       0.394877
            276       2738.333       1359.833       0.331815       0.326834
            277       2815.333       1242.800       0.306249       0.326834
            278       2452.000       1557.133       0.388396       0.394877
            279       2266.333       1616.033       0.416250       0.394877
            280       2038.667       1633.800       0.444878       0.462899
            281       2012.667       1548.400       0.434814       0.462899
            282       2040.000       1487.667       0.421714       0.462899
            283       2036.667       1463.333       0.418095       0.462899
            284       2046.667       1516.000       0.425524       0.462899
            285       1857.667       1754.567       0.485729       0.462899
            286       1840.333       1993.300       0.519951       0.462899
            287       2048.333       1902.500       0.481544       0.462899
            288       2243.000       1634.367       0.421515       0.394877
            289       2593.667       1179.967       0.312687       0.326834
            290       2555.000        941.167       0.269200       0.326834
            291       2691.667       1060.500       0.282637       0.326834
            292       2600.333       1230.967       0.321292       0.326834
            293       2785.333       1498.800       0.349849       0.326834
            294       2775.000       1424.167       0.339155       0.326834
            295       2845.000       1472.833       0.341105       0.326834
            296       2701.000       1520.567       0.360190       0.326834
            297       2754.333       1671.567       0.377678       0.394877
            298       2620.667       1803.600       0.407661       0.394877
            299       2540.333       1576.633       0.382960       0.394877
            300       2425.667       1435.767       0.371822       0.394877
            301       2361.000       1354.567       0.364565       0.394877
            302       2252.667       1450.400       0.391675       0.394877
            303       1970.000       1456.333       0.425041       0.394877
            304       2082.333       1472.433       0.414214       0.394877
            305       2354.667       1643.200       0.411019       0.394877
            306       2372.667       1764.733       0.426532       0.394877
            307       2149.000       1871.433       0.465481       0.462899
            308       2213.667       2051.300       0.480965       0.462899
            309       2052.000       1954.800       0.487871       0.462899
            310       2020.667       1602.600       0.442308       0.462899
            311       2036.333       1223.700       0.375364       0.394877
            312       2385.000       1271.500       0.347737       0.394877
            313       2563.000       1527.700       0.373457       0.394877
            314       2420.667       1490.600       0.381104       0.394877
            315       2283.000       1485.700       0.394221       0.394877
            316       2242.333       1369.433       0.379159       0.394877
            317       2293.333       1344.333       0.369559       0.394877
            318       2392.667       1258.400       0.344666       0.326834
            319       2512.000       1291.133       0.339492       0.326834
            320       2472.667       1384.067       0.358870       0.326834
            321       2556.667       1553.000       0.377890       0.394877
            322       2459.333       1649.400       0.401438       0.394877
            323       2360.667       1512.267       0.390471       0.394877
            324       2370.000       1255.667       0.346327       0.394877
            325       2326.667       1449.333       0.383828       0.394877
            326       2336.333       1930.367       0.452426       0.462899
            327       2392.000       2242.800       0.483904       0.462899
            328       2415.000       2296.833       0.487461       0.462899
            329       2390.667       1941.600       0.448172       0.462899
            330       2489.667       1752.033       0.413050       0.394877
            331       2874.000       1684.600       0.369543       0.394877
            332       2924.000       1600.933       0.353803       0.394877
            333       2628.667       1583.133       0.375880       0.394877
            334       2487.000       1377.967       0.356527       0.394877
            335       2480.000       1443.667       0.367938       0.394877
            336       2677.667       1670.233       0.384147       0.394877
            337       2587.667       1755.900       0.404253       0.394877
            338       2472.333       1860.767       0.429431       0.462899
            339       2286.333       1766.700       0.435896       0.462899
            340       2182.000       1857.467       0.459830       0.462899
            341       2447.333       1883.933       0.434961       0.462899
            342       2483.000       1870.033       0.429593       0.462899
            343       2497.333       1826.600       0.422439       0.462899
            344       2295.333       1933.800       0.457257       0.462899
            345       2347.333       1912.267       0.448931       0.462899
            346       2393.667       1835.967       0.434072       0.462899
            347       2432.000       1844.800       0.431351       0.462899
            348       2405.000       1932.167       0.445491       0.462899
            349       2562.333       1833.767       0.417135       0.394877
            350       2942.333       1733.433       0.370727       0.394877
            351       3237.333       1763.933       0.352697       0.326834
            352       3144.000       1725.267       0.354318       0.326834
            353       2861.333       1501.533       0.344162       0.326834
            354       2686.667       1185.000       0.306070       0.326834
            355       2719.000       1248.433       0.314670       0.326834
            356       2762.000       1233.133       0.308659       0.326834
            357       2560.333       1247.967       0.327697       0.326834
            358       2299.667       1035.700       0.310521       0.326834
            359       2382.333        795.767       0.250391       0.326834
            360       2357.667        701.233       0.229244       0.326834
            361       2314.000       1161.600       0.334216       0.326834
            362       2083.000       1546.033       0.426018       0.394877
            363       2250.333       1771.300       0.440443       0.394877
            364       2505.000       1682.500       0.401791       0.394877
            365       2633.333       1977.333       0.428861       0.462899
            366       2645.000       2246.500       0.459266       0.462899
            367       2741.333       2138.533       0.438236       0.462899
            368       2984.667       1888.867       0.387576       0.394877
            369       3250.667       1660.933       0.338165       0.394877
            370       3119.000       1731.767       0.357009       0.394877
            371       2967.000       1685.967       0.362342       0.394877
            372       2578.000       1666.867       0.392678       0.394877
            373       2682.333       1739.100       0.393334       0.394877
            374       2836.000       1826.067       0.391686       0.394877
            375       2986.000       1959.733       0.396247       0.394877
            376       2773.000       1815.033       0.395602       0.394877
            377       2513.667       1774.967       0.413877       0.394877
            378       2485.000       1894.500       0.432584       0.394877
            379       2572.667       1896.400       0.424339       0.394877
            380       2458.000       1826.867       0.426353       0.394877
            381       2359.333       1779.400       0.429938       0.394877
            382       2439.333       1645.733       0.402866       0.394877
            383       2428.333       1549.167       0.389483       0.394877
            384       2352.000       1316.800       0.358918       0.394877
            385       2189.000       1624.100       0.425926       0.394877
            386       2330.333       1849.300       0.442455       0.462899
            387       2226.667       1869.667       0.456424       0.462899
            388       2200.667       1492.933       0.404195       0.394877
            389       2379.667       1243.367       0.343184       0.326834
            390       2754.667       1395.867       0.336310       0.326834
            391       2952.333       1610.433       0.352951       0.326834
            392       2539.000       1763.100       0.409823       0.394877
            393       2290.333       1679.300       0.423037       0.394877
            394       2550.000       1503.333       0.370888       0.394877
            395       2624.667       1543.867       0.370362       0.394877
            396       2626.333       1724.033       0.396296       0.394877
            397       2412.667       1776.067       0.424010       0.394877
            398       2291.667       1640.833       0.417249       0.394877
            399       2083.333       1331.667       0.389946       0.394877
            400       1852.333       1345.767       0.420802       0.394877
            401       2149.667       1320.033       0.380446       0.394877
            402       2504.333       1586.567       0.387828       0.394877
            403       2712.333       1888.433       0.410461       0.394877
            404       2680.000       2072.333       0.436066       0.394877
            405       2661.667       2058.167       0.436068       0.394877
            406       2721.333       1874.867       0.407917       0.394877
            407       2815.333       1638.800       0.367928       0.394877
            408       2814.333       1363.233       0.326322       0.326834
            409       2617.000       1079.300       0.291995       0.326834
            410       2591.667       1234.833       0.322706       0.326834
            411       2570.667       1628.933       0.387878       0.394877
            412       2569.000       2030.433       0.441453       0.462899
            413       2307.000       1957.300       0.458997       0.462899
            414       2283.667       1621.633       0.415239       0.394877
            415       2086.000       1478.733       0.414823       0.394877
            416       1989.000       1494.433       0.429012       0.394877
            417       2223.333       1490.667       0.401364       0.394877
            418       2598.000       1474.533       0.362068       0.394877
            419       2900.667       1544.267       0.347422       0.394877
            420       2717.667       1689.900       0.383409       0.394877
            421       2666.667       1718.333       0.391866       0.394877
            422       2666.000       1750.067       0.396295       0.394877
            423       2673.667       1789.633       0.400966       0.394877
            424       2468.667       1740.467       0.413498       0.394877
            425       2192.667       1639.067       0.427761       0.394877
            426       2146.667       1452.000       0.403483       0.394877
            427       2248.333       1358.500       0.376646       0.394877
            428       2219.333       1486.067       0.401054       0.394877
            429       2164.333       1526.900       0.413656       0.394877
            430       2369.667       1488.367       0.385784       0.394877
            431       2679.000       1545.767       0.365882       0.394877
            432       2780.667       1637.600       0.370643       0.394877
            433       2398.000       1764.200       0.423862       0.394877
            434       2104.000       1572.600       0.427732       0.394877
            435       2022.667       1450.400       0.417614       0.394877
            436       2333.667       1438.300       0.381313       0.394877
            437       2448.000       1490.533       0.378449       0.394877
            438       2310.667       1494.600       0.392771       0.394877
            439       2193.333       1369.333       0.384356       0.394877
            440       2349.667       1192.033       0.336571       0.326834
            441       2479.667       1125.033       0.312102       0.326834
            442       2480.000       1359.333       0.354055       0.326834
            443       2314.667       1513.200       0.395312       0.394877
            444       2222.667       1512.067       0.404866       0.394877
            445       2200.000       1480.000       0.402174       0.394877
            446       2456.000       1559.733       0.388406       0.394877
            447       2687.667       1687.233       0.385662       0.394877
            448       2756.667       1937.333       0.412725       0.394877
            449       2614.667       1968.200       0.429469       0.394877
            450       2489.000       1848.100       0.426114       0.394877
            451       2311.667       1427.167       0.381714       0.394877
            452       2134.333       1261.233       0.371435       0.394877
            453       2201.000       1255.567       0.363241       0.394877
            454       2265.333       1311.133       0.366600       0.394877
            455       2494.333       1355.233       0.352048       0.394877
            456       2461.333       1589.200       0.392343       0.394877
            457       2428.667       1760.467       0.420246       0.394877
            458       2302.000       1820.467       0.441596       0.394877
            459       2089.000       1612.767       0.435675       0.394877
            460       2331.000       1509.233       0.393006       0.394877
            461       2573.000       1522.700       0.371780       0.394877
            462       2592.333       1510.433       0.368150       0.394877
            463       2278.000       1503.533       0.397599       0.394877
            464       2209.000       1406.433       0.389008       0.394877
            465       2497.000       1459.633       0.368908       0.394877
            466       2631.667       1501.167       0.363229       0.394877
            467       2574.667       1475.533       0.364311       0.394877
            468       2419.667       1380.367       0.363251       0.394877
            469       2430.667       1532.600       0.386701       0.394877
            470       2388.667       1637.133       0.406660       0.394877
            471       2347.000       1651.967       0.413098       0.394877
            472       2455.333       1424.133       0.367095       0.394877
            473       2908.000       1508.533       0.341565       0.394877
            474       3109.667       1741.700       0.359012       0.394877
            475       3130.667       1923.933       0.380630       0.394877
            476       2773.667       2024.633       0.421948       0.394877
            477       2672.000       2172.800       0.448481       0.394877
            478       2608.333       2011.500       0.435405       0.394877
            479       2597.667       1773.233       0.405691       0.394877
            480       2403.000       1599.367       0.399605       0.394877
            481       2490.667       1732.600       0.410251       0.394877
            482       2260.667       1933.600       0.461010       0.462899
            483       2263.333       1719.333       0.431704       0.462899
            484       2105.333       1397.467       0.398957       0.394877
            485       2277.667       1223.233       0.349405       0.394877
            486       2465.000       1409.500       0.363789       0.394877
            487       2446.000       1735.067       0.414982       0.394877
            488       2411.667       2050.167       0.459490       0.462899
            489       2178.000       2150.200       0.496789       0.462899
            490       2180.667       2136.600       0.494896       0.462899
            491       2203.333       1938.333       0.468008       0.462899
            492       2346.333       1769.700       0.429953       0.462899
            493       2196.000       1633.733       0.426592       0.462899
            494       2022.000       1881.800       0.482043       0.462899
            495       1915.333       1948.133       0.504245       0.462899
            496       2029.667       1846.700       0.476400       0.462899
            497       2270.333       1469.967       0.393008       0.394877
            498       2402.000       1674.133       0.410716       0.394877
            499       2584.667       2018.867       0.438547       0.462899
            500       2694.667       2119.200       0.440228       0.462899
            501       2507.000       2108.300       0.456807       0.462899
            502       2195.333       2184.467       0.498759       0.462899
            503       2067.000       2238.633       0.519931       0.462899
            504       2190.000       2097.000       0.489153       0.462899
            505       2395.667       1813.100       0.430791       0.462899
            506       2480.333       1838.967       0.425756       0.394877
            507       2688.000       1823.200       0.404150       0.394877
            508       2500.000       1861.000       0.426737       0.394877
            509       2384.667       1485.200       0.383786       0.394877
            510       2566.667       1296.333       0.335577       0.326834
            511       2931.667       1293.833       0.306197       0.326834
            512       2928.333       1489.833       0.337206       0.326834
            513       2413.667       1546.300       0.390483       0.394877
            514       2273.333       1560.000       0.406957       0.394877
            515       2379.000       1699.767       0.416735       0.394877
            516       2831.667       1861.500       0.396641       0.394877
            517       2690.667       1813.267       0.402596       0.394877
            518       2456.333       1546.367       0.386331       0.394877
            519       2342.000       1356.133       0.366708       0.394877
            520       2309.667       1344.367       0.367913       0.394877
            521       2145.667       1516.767       0.414142       0.394877
            522       1825.333       1514.467       0.453460       0.462899
            523       1787.333       1380.267       0.435745       0.462899
            524       1969.000       1560.767       0.442173       0.462899
            525       2232.667       1766.067       0.441657       0.462899
            526       2464.333       1934.233       0.439742       0.462899
            527       2614.667       1888.533       0.419376       0.394877
            528       2681.667       1765.167       0.396949       0.394877
            529       2605.333       1760.800       0.403286       0.394877
            530       2665.000       1584.833       0.372917       0.394877
            531       2625.667       1460.433       0.357415       0.326834
            532       2704.667       1188.867       0.305344       0.326834
            533       2850.333        980.633       0.255975       0.326834
            534       2695.667       1008.767       0.272313       0.326834
            535       2386.000       1322.067       0.356538       0.326834
            536       2236.000       1433.733       0.390691       0.326834
            537       2549.333       1390.733       0.352972       0.326834
            538       2918.000       1278.533       0.304664       0.326834
            539       2877.333       1304.267       0.311906       0.326834
            540       2589.333       1199.733       0.316630       0.326834
            541       2192.333       1119.433       0.338017       0.326834
            542       2054.000       1293.600       0.386426       0.394877
            543       2041.667       1564.500       0.433840       0.462899
            544       1976.667       1642.667       0.453859       0.462899
            545       1783.667       1466.633       0.451230       0.462899
            546       2110.000       1288.000       0.379046       0.394877
            547       2299.667       1513.033       0.396840       0.394877
            548       2167.000       1701.633       0.439854       0.462899
            549       1798.667       1874.467       0.510318       0.462899
            550       2116.333       1748.700       0.452441       0.462899
            551       2463.000       1587.700       0.391957       0.394877
            552       2537.667       1326.900       0.343350       0.394877
            553       2421.333       1369.533       0.361272       0.394877
            554       2414.667       1571.200       0.394193       0.394877
            555       2599.667       1802.700       0.409484       0.394877
            556       2557.667       1791.567       0.411927       0.394877
            557       2596.000       2009.400       0.436314       0.462899
            558       2403.000       2421.367       0.501904       0.462899
            559       2356.000       2546.733       0.519452       0.462899
            560       2487.333       2207.600       0.470209       0.462899
            561       2543.333       1680.333       0.397838       0.394877
            562       2635.000       1364.833       0.341223       0.326834
            563       2782.333       1410.433       0.336397       0.326834
            564       2933.667       1454.967       0.331531       0.326834
            565       2954.667       1616.200       0.353587       0.326834
            566       2670.667       1599.267       0.374541       0.394877
            567       2534.667       1644.867       0.393553       0.394877
            568       2439.000       1839.100       0.429887       0.462899
            569       2405.000       1945.500       0.447190       0.462899
            570       2376.667       2068.333       0.465317       0.462899
            571       2211.667       1748.500       0.441522       0.462899
            572       2262.333       1551.433       0.406798       0.394877
            573       2301.667       1525.167       0.398545       0.394877
            574       2560.333       1631.633       0.389229       0.394877
            575       2653.667       1750.967       0.397528       0.394877
            576       2757.000       1780.967       0.392459       0.394877
            577       2908.000       1847.867       0.388545       0.394877
            578       2861.000       1999.233       0.411345       0.394877
            579       2773.333       2024.000       0.421901       0.394877
            580       2658.000       1885.533       0.414993       0.394877
            581       2713.667       1645.633       0.377499       0.394877
            582       2666.333       1820.700       0.405769       0.394877
            583       2409.667       2330.033       0.491599       0.462899
            584       2370.333       2335.967       0.496349       0.462899
            585       2505.667       1753.767       0.411737       0.394877
            586       2751.333       1066.200       0.279290       0.326834
            587       2946.333       1060.033       0.264587       0.326834
            588       2971.000       1250.900       0.296288       0.326834
            589       3075.000       1468.500       0.323209       0.326834
            590       2889.000       1680.433       0.367755       0.394877
            591       2915.667       1822.767       0.384677       0.394877
            592       3014.667       1687.200       0.358836       0.394877
            593       2885.000       1788.833       0.382734       0.394877
            594       2887.000       1885.967       0.395135       0.394877
            595       2762.667       2153.733       0.438071       0.394877
            596       2703.667       1912.967       0.414364       0.394877
            597       2359.333       1863.400       0.441278       0.462899
            598       2156.000       1924.067       0.471577       0.462899
            599       2233.000       1947.367       0.465836       0.462899
            600       2792.333       1816.767       0.394170       0.394877
            601       2958.000       1662.867       0.359860       0.394877
            602       2872.667       1725.067       0.375199       0.394877
            603       2455.667       1798.433       0.422753       0.394877
            604       2591.667       1838.167       0.414952       0.394877
            605       2700.000       1830.667       0.404061       0.394877
            606       2760.000       1876.333       0.404702       0.394877
            607       2673.333       2189.000       0.450195       0.462899
            608       2842.333       2481.767       0.466138       0.462899
            609       2588.000       2276.867       0.468022       0.462899
            610       2171.667       1595.167       0.423477       0.394877
            611       1964.667        931.867       0.321718       0.326834
            612       2213.333       1020.000       0.315464       0.326834
            613       2537.333       1272.933       0.334080       0.326834
            614       2888.667       1408.133       0.327717       0.326834
            615       2944.333       1325.900       0.310498       0.326834
            616       2674.667       1419.867       0.346771       0.326834
            617       2385.000       1661.167       0.410553       0.394877
            618       2148.000       1700.200       0.441817       0.394877
            619       2300.667       1594.933       0.409419       0.394877
            620       2447.667       1578.567       0.392070       0.394877
            621       2861.667       1605.500       0.359400       0.326834
            622       3101.667       1672.833       0.350368       0.326834
            623       3089.333       1580.400       0.338435       0.326834
            624       3066.333       1547.700       0.335433       0.326834
            625       2851.667       1444.833       0.336281       0.326834
            626       2576.333       1393.033       0.350946       0.326834
            627       2270.000       1584.333       0.411052       0.394877
            628       2173.000       1781.367       0.450481       0.394877
            629       2267.667       1717.900       0.431030       0.394877
            630       2310.000       1603.667       0.409761       0.394877
            631       2356.333       1529.033       0.393536       0.394877
            632       2262.667       1520.400       0.401896       0.394877
            633       2035.333       1586.800       0.438084       0.462899
            634       1933.667       1593.633       0.451800       0.462899
            635       2086.000       1687.733       0.447232       0.462899
            636       2582.333       1657.767       0.390973       0.394877
            637       2915.000       1964.167       0.402562       0.394877
            638       2914.667       1998.867       0.406808       0.394877
            639       2467.333       1916.933       0.437230       0.462899
            640       2084.333       1656.233       0.442776       0.462899
            641       1977.333       1766.600       0.471857       0.462899
            642       2233.667       1794.633       0.445506       0.462899
            643       2345.333       1671.800       0.416167       0.394877
            644       2327.667       1588.233       0.405586       0.394877
            645       2417.000       1531.633       0.387889       0.394877
            646       2562.333       1486.767       0.367184       0.394877
            647       2632.000       1731.800       0.396856       0.394877
            648       2395.333       1926.133       0.445713       0.462899
            649       2474.000       2134.933       0.463216       0.462899
            650       2623.000       1837.367       0.411932       0.394877
            651       2712.000       1609.467       0.372435       0.394877
            652       2498.333       1520.833       0.378395       0.394877
            653       2293.333       1593.333       0.409949       0.394877
            654       2123.000       1887.700       0.470666       0.462899
            655       2271.667       1994.167       0.467474       0.462899
            656       2293.667       1906.967       0.453971       0.462899
            657       2377.667       1919.233       0.446655       0.462899
            658       2306.667       2104.333       0.477065       0.462899
            659       2299.000       2301.767       0.500301       0.462899
            660       2249.667       2102.700       0.483116       0.462899
            661       1969.000       1775.433       0.474153       0.462899
            662       1932.667       1534.400       0.442564       0.462899
            663       2166.333       1739.367       0.445341       0.462899
            664       2453.667       1864.300       0.431754       0.462899
            665       2653.333       1787.000       0.402447       0.394877
            666       2598.000       1487.867       0.364150       0.394877
            667       2651.333       1397.867       0.345220       0.326834
            668       2598.333       1476.167       0.362294       0.326834
            669       2804.667       1455.867       0.341710       0.326834
            670       2954.333       1290.567       0.304028       0.326834
            671       2884.667       1232.200       0.299305       0.326834
            672       2580.667       1090.933       0.297128       0.326834
            673       2540.333       1186.967       0.318452       0.326834
            674       2972.667       1339.733       0.310670       0.326834
            675       3069.667       1542.033       0.334374       0.326834
            676       3094.667       1549.200       0.333601       0.326834
            677       2819.333       1619.733       0.364882       0.326834
            678       2943.000       1707.033       0.367101       0.326834
            679       2869.667       1580.367       0.355136       0.326834
            680       2969.333       1357.733       0.313777       0.326834
            681       3231.000       1184.567       0.268271       0.326834
            682       3333.667       1286.967       0.278526       0.326834
            683       3000.667       1268.933       0.297202       0.326834
            684       2478.667       1247.800       0.334848       0.326834
            685       2582.000       1161.467       0.310265       0.326834
            686       2799.667       1364.033       0.327601       0.326834
            687       2973.333       1492.000       0.334130       0.326834
            688       2847.667       1683.567       0.371547       0.394877
            689       2778.000       1818.533       0.395631       0.394877
            690       2792.000       1888.467       0.403478       0.394877
            691       2423.667       1888.967       0.438008       0.462899
            692       2191.333       1916.867       0.466595       0.462899
            693       2143.333       1986.333       0.480991       0.462899
            694       2361.000       1978.233       0.455895       0.462899
            695       2628.333       1548.833       0.370786       0.394877
            696       2749.333       1308.400       0.322446       0.326834
            697       2683.667       1255.633       0.318745       0.326834
            698       2502.333       1508.767       0.376148       0.394877
            699       2232.000       1879.133       0.457084       0.462899
            700       2226.000       1955.400       0.467642       0.462899
            701       2348.000       1762.867       0.428831       0.394877
            702       2520.667       1342.267       0.347473       0.326834
            703       2340.000       1286.667       0.354779       0.326834
            704       2280.667       1243.933       0.352929       0.326834
            705       2385.667       1296.767       0.352149       0.326834
            706       2794.333       1190.233       0.298711       0.326834
            707       2777.333       1406.267       0.336138       0.326834
            708       2589.667       1830.033       0.414063       0.394877
            709       2284.667       1899.867       0.454021       0.394877
            710       2524.000       1673.267       0.398656       0.394877
            711       3034.333       1341.900       0.306634       0.326834
            712       3399.333       1253.733       0.269442       0.326834
            713       3233.667       1437.633       0.307759       0.326834
            714       2709.000       1625.100       0.374957       0.394877
            715       2400.667       1745.600       0.421005       0.394877
            716       2433.333       1784.000       0.423016       0.394877
            717       2510.667       1452.267       0.366463       0.394877
            718       2653.667       1401.300       0.345576       0.394877
            719       2546.667       1711.667       0.401957       0.394877
            720       2603.667       2140.300       0.451163       0.462899
            721       2772.667       2555.400       0.479611       0.462899
            722       2740.667       2354.267       0.462080       0.462899
            723       2508.667       2201.800       0.467427       0.462899
            724       2341.667       1929.833       0.451793       0.462899
            725       2524.333       1858.567       0.424050       0.462899
            726       2599.667       1936.700       0.426928       0.462899
            727       2480.000       1971.000       0.442822       0.462899
            728       2184.000       1988.267       0.476544       0.462899
            729       2078.000       1901.533       0.477828       0.462899
            730       2060.000       1741.667       0.458132       0.462899
            731       2347.000       1655.967       0.413685       0.394877
            732       2555.667       1586.767       0.383052       0.394877
            733       2618.333       1507.167       0.365329       0.394877
            734       2452.000       1495.133       0.378790       0.394877
            735       2535.667       1575.433       0.383215       0.394877
            736       2489.333       1660.400       0.400122       0.394877
            737       2369.000       1576.100       0.399508       0.394877
            738       2273.333       1449.667       0.389381       0.394877
            739       2313.667       1476.967       0.389636       0.394877
            740       2365.667       1636.433       0.408894       0.394877
            741       2400.667       1777.267       0.425394       0.394877
            742       2502.667       1719.400       0.407241       0.394877
            743       2750.000       1736.000       0.386982       0.394877
            744       2683.000       1765.033       0.396812       0.394877
            745       2472.000       1903.800       0.435075       0.462899
            746       2632.667       1952.067       0.425775       0.462899
            747       2526.000       1925.067       0.432496       0.462899
            748       2473.333       1975.000       0.443987       0.462899
            749       2231.667       1945.833       0.465789       0.462899
            750       2106.000       1906.733       0.475171       0.462899
            751       1977.000       1953.967       0.497070       0.462899
            752       2023.000       2100.033       0.509342       0.462899
            753       2489.333       2267.400       0.476672       0.462899
            754       3324.333       2148.567       0.392583       0.394877
            755       3488.000       1752.533       0.334419       0.326834
            756       3142.333       1341.433       0.299176       0.326834
            757       2371.333       1190.533       0.334244       0.326834
            758       2168.000       1515.867       0.411488       0.394877
            759       2358.000       1750.867       0.426119       0.394877
            760       2587.667       1753.567       0.403933       0.394877
            761       2910.333       1506.633       0.341101       0.326834
            762       2948.333       1433.167       0.327095       0.326834
            763       2976.667       1623.333       0.352899       0.326834
            764       2808.667       1790.133       0.389261       0.394877
            765       2734.667       1841.200       0.402372       0.394877
            766       2444.667       1911.533       0.438808       0.462899
            767       2123.000       2219.033       0.511059       0.462899
            768       2133.333       2361.333       0.525363       0.462899
            769       2225.667       2497.100       0.528737       0.462899
            770       2403.667       2040.300       0.459117       0.462899
            771       2256.667       1779.333       0.440866       0.462899
            772       2324.667       1653.200       0.415600       0.394877
            773       2604.333       1859.233       0.416535       0.394877
            774       2831.000       2027.233       0.417278       0.394877
            775       3144.000       1877.600       0.373905       0.394877
            776       3222.333       1526.767       0.321485       0.326834
            777       3089.000       1341.767       0.302829       0.326834
            778       2842.000       1070.800       0.273666       0.326834
            779       2613.333       1061.000       0.288760       0.326834
            780       2781.333       1070.533       0.277926       0.326834
            781       2894.667       1205.867       0.294076       0.326834
            782       3102.000       1255.800       0.288173       0.326834
            783       3103.667       1434.967       0.316167       0.326834
            784       3069.667       1604.367       0.343251       0.326834
            785       2812.000       1877.133       0.400316       0.394877
            786       2768.333       1875.833       0.403912       0.394877
            787       2621.667       1785.833       0.405181       0.394877
            788       2540.667       1561.933       0.380718       0.394877
            789       2513.333       1420.667       0.361125       0.326834
            790       2903.333       1393.333       0.324282       0.326834
            791       2732.000       1668.133       0.379110       0.394877
            792       2614.000       1944.933       0.426620       0.394877
            793       2436.333       2257.033       0.480899       0.462899
            794       2538.667       2254.133       0.470317       0.462899
            795       2411.000       2189.900       0.475972       0.462899
            796       2140.667       2123.267       0.497960       0.462899
            797       2262.000       1912.133       0.458091       0.462899
            798       2370.333       1673.300       0.413811       0.394877
            799       2589.000       1407.100       0.352118       0.394877
            800       2723.000       1545.367       0.362051       0.394877
            801       2898.000       1662.200       0.364502       0.394877
            802       3045.333       1903.133       0.384591       0.394877
            803       2778.667       1884.467       0.404120       0.394877
            804       2434.000       1851.933       0.432096       0.462899
            805       1958.333       1713.167       0.466612       0.462899
            806       1839.000       1972.433       0.517504       0.462899
            807       1958.333       2027.167       0.508635       0.462899
            808       2405.667       1849.433       0.434639       0.462899
            809       2589.667       1550.033       0.374431       0.394877
            810       2693.000       1455.367       0.350829       0.394877
            811       2774.667       1456.867       0.344288       0.394877
            812       2674.333       1474.567       0.355411       0.394877
            813       2589.000       1558.100       0.375708       0.394877
            814       2292.000       1750.467       0.433019       0.462899
            815       2294.667       1899.200       0.452852       0.462899
            816       2287.333       2114.933       0.480419       0.462899
            817       2341.000       2324.567       0.498239       0.462899
            818       2457.667       2271.567       0.480325       0.462899
            819       2599.000       2123.433       0.449648       0.462899
            820       2651.333       1941.533       0.422728       0.394877
            821       2750.333       2009.633       0.422195       0.394877
            822       2775.000       1908.167       0.407452       0.394877
            823       2682.000       1832.800       0.405954       0.394877
            824       2530.333       1569.633       0.382841       0.394877
            825       2302.667       1396.400       0.377501       0.394877
            826       2235.667       1487.100       0.399461       0.394877
            827       2457.000       1527.633       0.383381       0.394877
            828       2632.667       1682.067       0.389843       0.394877
            829       2589.333       1858.733       0.417874       0.394877
            830       2348.333       2113.167       0.473645       0.462899
            831       2163.667       2228.633       0.507396       0.462899
            832       2210.000       1993.000       0.474185       0.462899
            833       2290.667       1654.600       0.419389       0.394877
            834       2569.333       1490.400       0.367118       0.394877
            835       2771.667       1586.167       0.363981       0.394877
            836       2692.000       1796.467       0.400241       0.394877
            837       2457.667       1915.233       0.437978       0.462899
            838       2284.667       1876.867       0.451004       0.462899
            839       2204.000       1994.933       0.475105       0.462899
            840       2204.000       2014.267       0.477511       0.462899
            841       2239.667       2073.700       0.480761       0.462899
            842       2247.000       2133.967       0.487099       0.462899
            843       2424.333       2074.900       0.461167       0.462899
            844       2210.333       1749.633       0.441830       0.462899
            845       2199.333       1910.733       0.464891       0.462899
            846       2198.333       2121.167       0.491068       0.462899
            847       2390.333       2376.967       0.498598       0.462899
            848       2419.000       2041.433       0.457676       0.462899
            849       2533.000       1670.700       0.397436       0.394877
            850       2552.667       1592.733       0.384217       0.394877
            851       2536.333       1601.367       0.387019       0.394877
            852       2296.333       1794.033       0.438600       0.394877
            853       2313.333       1763.667       0.432589       0.394877
            854       2486.333       1727.700       0.409987       0.394877
            855       2789.667       1828.700       0.395962       0.394877
            856       2908.667       1855.800       0.389508       0.394877
            857       2735.333       1742.467       0.389135       0.394877
            858       2383.667       1882.300       0.441236       0.462899
            859       2281.667       2061.500       0.474654       0.462899
            860       2465.000       2054.500       0.454586       0.462899
            861       2343.333       1869.333       0.443741       0.462899
            862       2182.000       1801.467       0.452236       0.462899
            863       2360.000       1789.000       0.431188       0.462899
            864       2552.333       1574.100       0.381467       0.394877
            865       2583.667       1393.633       0.350397       0.394877
            866       2542.333       1432.767       0.360435       0.394877
            867       2704.667       1612.533       0.373514       0.394877
            868       2655.333       1811.467       0.405540       0.394877
            869       2218.000       2058.533       0.481356       0.462899
            870       1741.333       1960.200       0.529564       0.462899
            871       1701.667       1738.833       0.505401       0.462899
            872       1762.667       1528.067       0.464354       0.462899
            873       1908.333       1490.833       0.438588       0.462899
            874       2004.333       1720.567       0.461909       0.462899
            875       2095.000       1663.167       0.442547       0.462899
            876       2242.667       1581.400       0.413539       0.394877
            877       2247.667       1480.233       0.397069       0.394877
            878       2269.333       1668.067       0.423647       0.394877
            879       2550.333       1764.633       0.408956       0.394877
            880       2773.333       1670.333       0.375891       0.394877
            881       2810.333       1556.967       0.356506       0.394877
            882       2798.000       1614.200       0.365849       0.394877
            883       2555.333       1611.133       0.386691       0.394877
            884       2372.667       1461.067       0.381108       0.394877
            885       2261.667       1318.167       0.368220       0.394877
            886       2596.000       1429.067       0.355042       0.326834
            887       2879.333       1490.400       0.341073       0.326834
            888       3001.000       1539.233       0.339021       0.326834
            889       2918.000       1468.867       0.334833       0.326834
            890       2969.667       1597.367       0.349760       0.326834
            891       2948.333       1541.833       0.343380       0.326834
            892       2829.000       1363.100       0.325159       0.326834
            893       2625.667       1200.767       0.313808       0.326834
            894       2212.667       1395.067       0.386688       0.394877
            895       1981.667       1866.833       0.485081       0.462899
            896       1860.000       2063.333       0.525913       0.462899
            897       1987.000       2037.633       0.506290       0.462899
            898       2009.333       1941.067       0.491360       0.462899
            899       2036.000       1892.733       0.481767       0.462899
            900       2032.667       1870.400       0.479213       0.462899
            901       2025.000       1673.167       0.452431       0.462899
            902       2138.333       1607.833       0.429194       0.462899
            903       2256.333       1568.367       0.410063       0.394877
            904       2419.333       1506.400       0.383724       0.394877
            905       2507.333       1454.267       0.367091       0.394877
            906       2611.000       1655.567       0.388033       0.394877
            907       3014.000       1699.600       0.360574       0.394877
            908       3053.333       1709.000       0.358858       0.394877
            909       2848.000       1538.200       0.350691       0.394877
            910       2334.667       1607.867       0.407826       0.394877
            911       2186.000       1692.067       0.436317       0.462899
            912       2368.667       1808.133       0.432899       0.462899
            913       2630.333       2030.967       0.435708       0.462899
            914       2730.667       2355.933       0.463165       0.462899
            915       2844.667       2207.867       0.436982       0.462899
            916       2682.000       1846.467       0.407747       0.394877
            917       2563.000       1268.033       0.330990       0.326834
            918       2398.000       1221.867       0.337545       0.326834
            919       2498.333       1615.500       0.392699       0.394877
            920       2790.333       1766.967       0.387722       0.394877
            921       2605.667       1789.767       0.407188       0.394877
            922       2511.667       1676.500       0.400294       0.394877
            923       2498.000       1905.200       0.432685       0.462899
            924       2562.333       2192.433       0.461102       0.462899
            925       2450.667       2083.267       0.459483       0.462899
            926       2196.667       2044.667       0.482081       0.462899
            927       2105.333       1926.467       0.477818       0.462899
            928       2357.000       2081.967       0.469021       0.462899
            929       2648.000       2182.200       0.451783       0.462899
            930       2822.333       2288.767       0.447803       0.462899
            931       2581.667       1918.500       0.426318       0.394877
            932       2211.667       1547.167       0.411608       0.394877
            933       2414.667       1236.200       0.338605       0.394877
            934       2684.667       1518.200       0.361230       0.394877
            935       2806.000       1804.733       0.391420       0.394877
            936       2329.000       2003.100       0.462385       0.462899
            937       1918.667       1978.467       0.507672       0.462899
            938       2014.333       1864.900       0.480739       0.462899
            939       2210.333       1843.300       0.454728       0.462899
            940       2507.000       1723.967       0.407464       0.394877
            941       2431.667       1577.167       0.393423       0.394877
            942       2388.000       1432.533       0.374956       0.394877
            943       2399.000       1353.100       0.360625       0.394877
            944       2553.333       1505.667       0.370945       0.394877
            945       2609.000       1603.767       0.380692       0.394877
            946       2555.000       1745.500       0.405883       0.394877
            947       2598.333       1789.167       0.407787       0.394877
            948       2815.000       1786.167       0.388199       0.394877
            949       2875.000       1865.167       0.393481       0.394877
            950       2837.000       1901.967       0.401346       0.394877
            951       2574.333       2006.900       0.438070       0.462899
            952       2417.000       1833.967       0.431423       0.462899
            953       2044.000       1768.600       0.463883       0.462899
            954       2025.000       1477.500       0.421842       0.462899
            955       2046.667       1625.000       0.442578       0.462899
            956       2255.667       1564.100       0.409475       0.394877
            957       2295.000       1603.833       0.411362       0.394877
            958       2147.000       1504.967       0.412098       0.394877
            959       1924.667       1479.867       0.434675       0.462899
            960       1832.000       1858.800       0.503631       0.462899
            961       2032.667       1983.067       0.493824       0.462899
            962       2400.000       2086.000       0.465002       0.462899
            963       2785.000       1728.500       0.382962       0.394877
            964       3001.000       1666.233       0.357007       0.326834
            965       3063.667       1613.967       0.345039       0.326834
            966       2996.000       1552.400       0.341307       0.326834
            967       3041.667       1423.833       0.318852       0.326834
            968       3118.000       1404.533       0.310563       0.326834
            969       3068.667       1613.467       0.344601       0.326834
            970       2884.667       1705.200       0.371514       0.394877
            971       2669.667       1714.367       0.391048       0.394877
            972       2686.333       1610.700       0.374840       0.394877
            973       2724.333       1591.567       0.368768       0.394877
            974       2682.000       1672.467       0.384081       0.394877
            975       2672.667       1824.733       0.405731       0.394877
            976       2674.667       1904.533       0.415910       0.394877
            977       2626.667       1854.333       0.413821       0.394877
            978       2514.667       1711.533       0.404982       0.394877
            979       2516.333       1584.367       0.386365       0.394877
            980       2636.333       1600.367       0.377739       0.394877
            981       2696.000       1776.400       0.397192       0.394877
            982       2696.667       1840.000       0.405584       0.394877
            983       2685.667       1873.433       0.410922       0.394877
            984       2522.667       1772.733       0.412705       0.394877
            985       2548.333       1751.167       0.407295       0.394877
            986       2348.000       1652.533       0.413078       0.394877
            987       2374.333       1764.233       0.426291       0.394877
            988       2432.333       1973.767       0.447962       0.394877
            989       2741.333       1956.200       0.416431       0.394877
            990       3067.667       1765.233       0.365253       0.394877
            991       2776.667       1514.333       0.352909       0.394877
            992       2591.333       1457.533       0.359986       0.394877
            993       2495.000       1422.167       0.363060       0.394877
            994       2692.000       1519.467       0.360793       0.394877
            995       2699.000       1752.433       0.393678       0.394877
            996       2556.333       1868.700       0.422302       0.394877
            997       2486.667       1846.333       0.426110       0.394877
            998       2541.000       1629.233       0.390682       0.394877
            999       2711.000       1453.567       0.349032       0.394877
           1000       2803.000       1645.700       0.369928       0.394877
           1001       2759.000       1925.100       0.410986       0.394877
           1002       2607.667       1984.900       0.432198       0.394877
           1003       2534.000       1748.267       0.408257       0.394877
           1004       2333.333       1555.000       0.399914       0.394877
           1005       2318.333       1539.167       0.399006       0.394877
           1006       2609.333       1417.733       0.352051       0.326834
           1007       2820.333       1386.633       0.329604       0.326834
           1008       2954.000       1586.267       0.349377       0.326834
           1009       2765.333       1712.800       0.382481       0.394877
           1010       2545.667       1620.100       0.388908       0.394877
           1011       2255.000       1198.500       0.347039       0.326834
           1012       2342.000        958.133       0.290332       0.326834
           1013       2780.667       1110.267       0.285347       0.326834
           1014       3191.667       1440.500       0.310978       0.326834
           1015       3092.333       1871.100       0.376977       0.394877
           1016       3043.667       1855.300       0.378713       0.394877
           1017       2762.667       2239.733       0.447732       0.462899
           1018       2373.333       2378.667       0.500561       0.462899
           1019       1842.000       2402.800       0.566057       0.462899
           1020       1734.667       1967.533       0.531450       0.462899
           1021       2084.667       1649.867       0.441787       0.462899
           1022       2475.333       1669.133       0.402738       0.394877
           1023       2612.333       1610.767       0.381418       0.394877
           1024       2491.667       1585.500       0.388873       0.394877
           1025       2619.333       1660.733       0.388016       0.394877
           1026       2579.000       1884.767       0.422237       0.394877
           1027       2628.333       2020.167       0.434585       0.462899
           1028       2202.000       2082.800       0.486090       0.462899
           1029       2166.667       1829.000       0.457746       0.462899
           1030       2236.333       1443.700       0.392306       0.394877
           1031       2465.000       1102.833       0.309104       0.326834
           1032       2602.000       1476.467       0.362015       0.326834
           1033       2683.667       1752.967       0.395112       0.394877
           1034       2647.000       1581.967       0.374079       0.394877
           1035       2347.000       1271.633       0.351413       0.394877
           1036       2260.000       1348.667       0.373730       0.394877
           1037       2666.333       1687.367       0.387571       0.394877
           1038       3000.333       1625.967       0.351462       0.394877
           1039       2839.000       1484.433       0.343346       0.394877
           1040       2386.000       1539.400       0.392164       0.394877
           1041       2122.000       1857.133       0.466718       0.462899
           1042       2121.333       2110.867       0.498763       0.462899
           1043       2141.667       1962.167       0.478130       0.462899
           1044       2144.667       1692.533       0.441086       0.462899
           1045       1919.333       1746.733       0.476460       0.462899
           1046       1884.667       2022.200       0.517601       0.462899
           1047       1900.667       2215.933       0.538292       0.462899
           1048       2117.667       1777.567       0.456344       0.462899
           1049       2199.000       1473.100       0.401160       0.394877
           1050       2098.000       1308.200       0.384064       0.394877
           1051       2128.667       1498.800       0.413181       0.394877
           1052       2002.333       1593.100       0.443090       0.462899
           1053       2023.000       1751.700       0.464063       0.462899
           1054       1946.667       1944.000       0.499657       0.462899
           1055       2224.667       1921.867       0.463488       0.462899
           1056       2758.333       1902.500       0.408189       0.394877
           1057       3128.667       1728.800       0.355906       0.394877
           1058       3047.333       1710.600       0.359526       0.394877
           1059       2749.000       1641.100       0.373818       0.394877
           1060       2506.333       1662.700       0.398821       0.394877
           1061       2239.000       1862.100       0.454049       0.462899
           1062       2058.667       1935.467       0.484577       0.462899
           1063       1969.667       2179.700       0.525309       0.462899
           1064       2203.333       2371.333       0.518362       0.462899
           1065       2507.333       2480.267       0.497287       0.462899
           1066       2559.667       2359.700       0.479676       0.462899
           1067       2562.000       2098.800       0.450309       0.462899
           1068       2666.667       1828.333       0.406748       0.394877
           1069       2683.000       1781.033       0.398974       0.394877
           1070       2609.333       1697.733       0.394174       0.394877
           1071       2424.667       1749.867       0.419177       0.394877
           1072       2287.333       1771.267       0.436423       0.462899
           1073       2170.333       1996.967       0.479199       0.462899
           1074       2426.000       2196.400       0.475164       0.462899
           1075       2921.333       2155.533       0.424579       0.394877
           1076       3334.333       2045.900       0.380262       0.394877
           1077       3118.667       1836.800       0.370661       0.394877
           1078       2748.667       1848.800       0.402135       0.394877
           1079       2465.000       1904.167       0.435819       0.462899
           1080       2351.667       2107.833       0.472661       0.462899
           1081       2439.667       2077.033       0.459856       0.462899
           1082       2710.333       1931.967       0.416166       0.394877
           1083       2921.000       1848.567       0.387575       0.394877
           1084       2634.333       1715.233       0.394346       0.394877
           1085       2251.000       1722.900       0.433554       0.462899
           1086       1841.333       1743.867       0.486407       0.462899
           1087       2227.000       1916.633       0.462549       0.462899
           1088       2357.000       1930.633       0.450279       0.462899
           1089       2443.333       1874.667       0.434152       0.462899
           1090       2408.667       1888.467       0.439471       0.462899
           1091       2557.667       2165.567       0.458492       0.462899
           1092       2861.000       2480.233       0.464356       0.462899
           1093       2935.000       2424.500       0.452374       0.462899
           1094       2938.333       1961.167       0.400279       0.394877
           1095       2629.000       1558.433       0.372169       0.394877
           1096       2384.333       1537.233       0.391995       0.394877
           1097       2448.333       1778.167       0.420718       0.394877
           1098       2625.667       1850.100       0.413359       0.394877
           1099       2683.667       1867.633       0.410352       0.394877
           1100       2360.000       1884.667       0.444008       0.462899
           1101       2084.000       1840.600       0.468990       0.462899
           1102       1750.000       1859.667       0.515191       0.462899
           1103       1788.667       1719.467       0.490137       0.462899
           1104       2222.333       1808.100       0.448612       0.462899
           1105       2685.333       1654.133       0.381184       0.394877
           1106       2925.667       1437.767       0.329504       0.326834
           1107       2793.000       1236.367       0.306839       0.326834
           1108       2811.000       1338.233       0.322525       0.326834
           1109       2908.000       1501.867       0.340570       0.326834
           1110       2944.667       1492.200       0.336318       0.326834
           1111       2834.333       1328.567       0.319145       0.326834
           1112       2719.667       1252.033       0.315239       0.326834
           1113       2532.667       1377.067       0.352215       0.326834
           1114       2432.667       1541.733       0.387916       0.394877
           1115       2443.667       1679.633       0.407352       0.394877
           1116       2505.000       1609.500       0.391178       0.394877
           1117       2608.000       1648.200       0.387247       0.394877
           1118       2532.000       1731.133       0.406071       0.394877
           1119       2444.333       1848.567       0.430610       0.462899
           1120       2272.667       1805.733       0.442755       0.462899
           1121       2066.333       1828.700       0.469495       0.462899
           1122       2129.333       2019.400       0.486751       0.462899
           1123       2258.000       2147.200       0.487424       0.462899
           1124       2544.333       2239.233       0.468110       0.462899
           1125       3014.667       2142.200       0.415407       0.394877
           1126       2942.333       2100.767       0.416563       0.394877
           1127       2716.667       1870.333       0.407747       0.394877
           1128       2435.333       1756.800       0.419071       0.394877
           1129       2497.000       1551.967       0.383299       0.394877
           1130       2453.333       1471.000       0.374841       0.394877
           1131       2527.000       1492.633       0.371336       0.394877
           1132       2677.000       1707.300       0.389412       0.394877
           1133       2724.667       1824.867       0.401111       0.394877
           1134       2294.667       1754.200       0.433257       0.462899
           1135       2389.667       1868.033       0.438742       0.462899
           1136       2620.667       2329.600       0.470601       0.462899
           1137       2925.000       2413.833       0.452127       0.462899
           1138       2780.667       2154.267       0.436534       0.462899
           1139       2331.667       1712.500       0.423449       0.394877
           1140       2169.333       1644.733       0.431228       0.394877
           1141       2111.333       1488.200       0.413442       0.394877
           1142       2266.667       1316.000       0.367324       0.394877
           1143       2030.000       1329.000       0.395653       0.394877
           1144       1816.333       1613.033       0.470359       0.462899
           1145       1927.000       1974.967       0.506146       0.462899
           1146       2071.333       1988.200       0.489761       0.462899
           1147       2248.333       1811.167       0.446155       0.462899
           1148       2222.000       1477.467       0.399373       0.394877
           1149       2326.667       1368.333       0.370320       0.394877
           1150       2343.667       1791.300       0.433208       0.462899
           1151       2477.333       2274.933       0.478705       0.462899
           1152       2474.667       2695.533       0.521360       0.462899
           1153       2358.667       2574.467       0.521873       0.462899
           1154       2230.333       2388.967       0.517171       0.462899
           1155       2310.667       2255.267       0.493933       0.462899
           1156       2527.333       2031.267       0.445590       0.462899
           1157       2970.000       1791.667       0.376269       0.394877
           1158       3049.667       1487.033       0.327779       0.326834
           1159       3012.000       1480.467       0.329544       0.326834
           1160       2873.000       1441.033       0.334034       0.326834
           1161       2994.000       1518.600       0.336524       0.326834
           1162       3117.333       1487.267       0.322996       0.326834
           1163       3078.333       1546.500       0.334390       0.326834
           1164       2847.667       1812.233       0.388900       0.394877
           1165       2484.000       1983.267       0.443955       0.462899
           1166       2212.667       2165.733       0.494640       0.462899
           1167       2099.000       2036.433       0.492435       0.462899
           1168       2289.000       1826.767       0.443846       0.462899
           1169       2414.000       1741.267       0.419051       0.394877
           1170       2418.667       1617.800       0.400796       0.394877
           1171       2371.333       1722.200       0.420712       0.394877
           1172       2493.000       1759.367       0.413738       0.394877
           1173       2772.667       1935.733       0.411123       0.394877
           1174       2704.667       2200.200       0.448575       0.462899
           1175       2335.667       2309.433       0.497176       0.462899
           1176       2020.667       2256.600       0.527580       0.462899
           1177       1961.000       2040.900       0.509983       0.462899
           1178       1940.000       1858.667       0.489294       0.462899
           1179       1972.000       1751.133       0.470339       0.462899
           1180       1928.000       1793.533       0.481934       0.462899
           1181       1866.000       2071.733       0.526123       0.462899
           1182       2040.000       2110.000       0.508434       0.462899
           1183       2463.000       2141.367       0.465073       0.462899
           1184       2641.333       1914.200       0.420192       0.462899
           1185       2559.667       1488.033       0.367624       0.314170
           1186       2499.000        800.433       0.242597       0.314170
           1187       2500.000        169.333       0.063437       0.314170
           1188       2633.667         66.300       0.024556       0.314170
           1189       2679.000        113.433       0.040622       0.314170
           1190       2887.333        163.600       0.053623       0.314170
