# Supplementary material for: The role of auxiliary domains in modulating CHD4 activity suggests mechanistic commonality between enzyme families
Source: Nat Commun. 2022 Dec 6;13:7524. doi: 10.1038/s41467-022-35002-0 (PMC9726900; doi:10.1038/s41467-022-35002-0)
Supplement: Supplementary file 6 — source data [file 41467_2022_35002_MOESM6_ESM.zip › smFRET_Source_data/figure_7A/A/CHD4(355-1912) 1mM ATP 500ms/71.dat]

              1       1163.000       1238.367       0.515692       0.562661
              2        575.333       1957.133       0.772817       0.808532
              3        500.333       2245.300       0.817771       0.808532
              4        446.000       2188.067       0.830680       0.808532
              5        490.333       2182.300       0.816536       0.808532
              6        420.333       2461.967       0.854167       0.808532
              7        498.000       2565.200       0.837425       0.808532
              8        601.667       2660.500       0.815562       0.808532
              9        807.333       2560.933       0.760312       0.808532
             10        809.000       2559.767       0.759853       0.808532
             11        783.667       2573.300       0.766555       0.808532
             12        609.667       2414.367       0.798393       0.808532
             13        591.000       2228.567       0.790393       0.808532
             14        423.333       2166.000       0.836509       0.808532
             15        417.333       2425.600       0.853203       0.808532
             16        451.667       2535.833       0.848815       0.808532
             17        523.667       2508.300       0.827285       0.808532
             18        492.333       2284.767       0.822717       0.808532
             19        381.000       2236.233       0.854426       0.808532
             20        414.333       2257.233       0.844910       0.808532
             21        614.333       2171.900       0.779511       0.808532
             22        730.333       2155.633       0.746936       0.808532
             23        666.667       2157.333       0.763928       0.808532
             24        526.333       2277.367       0.812272       0.808532
             25        413.000       2349.367       0.850491       0.808532
             26        386.000       2366.400       0.859759       0.808532
             27        401.667       2220.500       0.846819       0.808532
             28        510.000       2073.667       0.802606       0.808532
             29        541.000       2104.900       0.795533       0.808532
             30        595.333       2495.467       0.807385       0.808532
             31        619.000       2531.433       0.803519       0.808532
             32        677.333       2382.933       0.778669       0.808532
             33        656.667       2114.333       0.763022       0.808532
             34        584.333       2332.567       0.799673       0.808532
             35        645.667       2513.100       0.795595       0.808532
             36        667.000       2606.300       0.796230       0.808532
             37        682.000       2367.800       0.776379       0.808532
             38        500.667       2179.600       0.813203       0.808532
             39        340.667       2155.267       0.863511       0.808532
             40        297.333       2298.600       0.885462       0.808532
             41        450.333       2394.300       0.841690       0.808532
             42        707.667       2594.233       0.785679       0.808532
             43        804.667       2660.533       0.767786       0.808532
             44        762.667       2616.067       0.774274       0.808532
             45        541.667       2286.833       0.808497       0.808532
             46        449.667       2120.033       0.825012       0.808532
             47        502.333       2137.433       0.809705       0.808532
             48        559.667       2118.700       0.791042       0.808532
             49        526.333       2093.367       0.799086       0.808532
             50        410.333       2315.300       0.849454       0.808532
             51        388.667       1923.133       0.831877       0.808532
             52        429.667       1538.700       0.781714       0.808532
             53        478.000        776.533       0.618982       0.562661
             54        640.333        559.633       0.466374       0.504000
             55        813.000        331.700       0.289770       0.299228
             56        746.667        372.333       0.332738       0.299228
             57        536.000        684.733       0.560920       0.562661
             58        396.667        917.000       0.698046       0.562661
             59        546.333       1001.033       0.646927       0.562661
             60        920.000       1002.333       0.521415       0.562661
             61       1616.000       1056.067       0.395225       0.299228
             62       2304.667        988.200       0.300103       0.299228
             63       2964.333        997.567       0.251790       0.299228
             64       3058.333       1237.833       0.288125       0.299228
             65       3003.667       1547.967       0.340090       0.299228
             66       2688.000       1712.867       0.389211       0.436626
             67       2300.333       1786.300       0.437108       0.436626
             68       2012.667       1826.400       0.475741       0.436626
             69       2044.000       1584.933       0.436749       0.436626
             70       2141.333       1422.533       0.399154       0.436626
             71       2123.000       1709.367       0.446034       0.436626
             72       2069.333       2111.400       0.505031       0.504000
             73       2131.333       2210.200       0.509083       0.504000
             74       1956.000       1948.067       0.498984       0.504000
             75       1743.000       1881.700       0.519133       0.504000
             76       1713.333       1645.667       0.489928       0.504000
             77       1876.000       1140.400       0.378067       0.299228
             78       2110.333        543.633       0.204838       0.299228
             79       2299.667        395.033       0.146596       0.299228
             80       2452.667        511.733       0.172626       0.299228
             81       2350.667        789.267       0.251364       0.299228
             82       2286.333        859.033       0.273111       0.299228
             83       2523.667        896.633       0.262150       0.299228
             84       2701.667        830.833       0.235197       0.299228
             85       2786.333        675.033       0.195019       0.299228
             86       2651.667        614.500       0.188141       0.299228
             87       2432.333        469.433       0.161775       0.299228
             88       2242.000        571.800       0.203213       0.299228
             89       2326.000        914.400       0.282187       0.299228
             90       2629.000       1200.767       0.313535       0.299228
             91       2823.333       1214.000       0.300694       0.299228
             92       2561.333       1150.533       0.309961       0.299228
             93       2193.000       1254.033       0.363801       0.299228
             94       2155.000       1323.500       0.380480       0.299228
             95       2191.333       1321.200       0.376139       0.299228
             96       2261.000       1317.233       0.368124       0.299228
             97       2111.333       1168.867       0.356340       0.299228
             98       2140.333        947.967       0.306954       0.299228
             99       2360.667        622.600       0.208697       0.299228
            100       2544.667        694.867       0.214496       0.299228
            101       2499.000        849.433       0.253681       0.299228
            102       2326.667       1115.333       0.324036       0.299228
            103       2209.333       1146.733       0.341690       0.299228
            104       2141.333        983.867       0.314817       0.299228
            105       1733.000       1011.700       0.368601       0.299228
            106       1628.000       1379.200       0.458633       0.436626
            107       1829.000       1562.433       0.460700       0.436626
            108       2248.333       1511.833       0.402066       0.436626
            109       2521.667       1659.167       0.396851       0.436626
            110       2578.667       1569.800       0.378405       0.299228
            111       2633.000       1331.700       0.335889       0.299228
            112       2450.000        745.000       0.233177       0.299228
            113       2208.667        676.800       0.234555       0.299228
            114       1997.000        736.633       0.269470       0.299228
            115       1996.667        956.333       0.323851       0.299228
            116       2186.333        959.700       0.305051       0.299228
            117       2435.667        950.767       0.280758       0.299228
            118       2104.667        983.200       0.318408       0.299228
            119       1839.000       1422.433       0.436137       0.436626
            120       1877.333       1712.600       0.477056       0.436626
            121       2284.333       1745.900       0.433201       0.436626
            122       2531.000       1666.900       0.397079       0.436626
            123       2385.000       1630.833       0.406101       0.436626
            124       2162.333       1625.433       0.429127       0.436626
            125       2141.333       1513.200       0.414061       0.436626
            126       2230.333       1508.967       0.403543       0.436626
            127       2218.667       1507.467       0.404566       0.436626
            128       2042.333       1546.433       0.430909       0.436626
            129       1957.333       1675.600       0.461225       0.436626
            130       2257.667       1829.233       0.447585       0.436626
            131       2400.667       1740.600       0.420306       0.436626
            132       2592.667       1600.733       0.381727       0.299228
            133       2803.667       1489.300       0.346916       0.299228
            134       2908.000       1564.533       0.349809       0.299228
            135       2786.667       1696.333       0.378392       0.299228
            136       2385.000       1728.167       0.420155       0.436626
            137       2047.000       1714.967       0.455870       0.436626
            138       1818.667       1670.800       0.478812       0.436626
            139       2042.333       1849.433       0.475217       0.436626
            140       2268.667       2045.133       0.474091       0.436626
            141       2371.000       2124.567       0.472592       0.436626
            142       2184.333       2052.233       0.484410       0.436626
            143       2125.000       1809.500       0.459906       0.436626
            144       2300.000       1572.667       0.406094       0.436626
            145       2261.000       1651.900       0.422168       0.436626
            146       2264.333       1969.900       0.465232       0.436626
            147       2179.000       2240.100       0.506913       0.504000
            148       1992.333       2200.433       0.524817       0.504000
            149       1953.000       2111.700       0.519522       0.504000
            150       1881.667       1940.500       0.507696       0.504000
            151       2115.000       1549.500       0.422841       0.436626
            152       2163.667       1169.633       0.350894       0.299228
            153       2257.000       1150.967       0.337728       0.299228
            154       2345.000       1350.167       0.365387       0.299228
            155       2384.000       1631.933       0.406365       0.436626
            156       2407.667       1816.900       0.430080       0.436626
            157       2165.333       2223.800       0.506660       0.504000
            158       2235.000       2380.833       0.515797       0.504000
            159       2478.667       2329.467       0.484485       0.504000
            160       2631.000       2090.233       0.442730       0.436626
            161       2588.333       1961.833       0.431156       0.436626
            162       2292.333       1897.100       0.452830       0.436626
            163       2210.333       1707.967       0.435895       0.436626
            164       2167.000       1632.967       0.429732       0.436626
            165       2000.667       1468.933       0.423373       0.436626
            166       1952.000       1352.800       0.409344       0.436626
            167       2092.333       1363.433       0.394539       0.436626
            168       2310.667       1525.933       0.397731       0.436626
            169       2384.333       1822.900       0.433278       0.436626
            170       2186.000       1974.400       0.474570       0.504000
            171       1913.333       2065.333       0.519102       0.504000
            172       1694.000       2039.267       0.546242       0.504000
            173       1661.333       1881.533       0.531077       0.504000
            174       1894.000       1784.267       0.485084       0.504000
            175       1871.667       1682.500       0.473388       0.504000
            176       1850.333       1653.300       0.471882       0.504000
            177       1665.000       1561.167       0.483908       0.504000
            178       1553.000       1598.033       0.507146       0.504000
            179       1673.667       1885.300       0.529732       0.504000
            180       1756.667       2034.333       0.536622       0.504000
            181       1969.667       2115.700       0.517873       0.504000
            182       1959.000       2035.433       0.509567       0.504000
            183       2130.333       2081.300       0.494179       0.504000
            184       2147.000       2152.967       0.500694       0.504000
            185       2200.667       2180.267       0.497672       0.504000
            186       2110.667       2138.267       0.503248       0.504000
            187       2329.333       2082.400       0.472014       0.504000
            188       2137.000       2056.300       0.490378       0.504000
            189       1819.333       2134.400       0.539844       0.504000
            190       1778.667       2060.467       0.536701       0.504000
            191       1881.000       1991.233       0.514234       0.504000
            192       2181.333       1751.533       0.445358       0.436626
            193       2427.667       1569.567       0.392663       0.436626
            194       2408.000       1734.867       0.418760       0.436626
            195       2258.667       1893.133       0.455979       0.436626
            196       1719.000       2129.767       0.553363       0.504000
            197       1561.667       1819.500       0.538128       0.504000
            198       1564.000       1607.600       0.506874       0.504000
            199       1748.667       1438.800       0.451393       0.436626
            200       1861.000       1454.233       0.438652       0.436626
            201       1950.667       1479.600       0.431337       0.436626
            202       1997.667       1606.233       0.445693       0.436626
            203       2122.333       1642.100       0.436214       0.436626
            204       2104.667       1614.200       0.434057       0.436626
            205       1951.000       1668.900       0.461035       0.436626
            206       1895.333       1636.133       0.463301       0.436626
            207       2269.333       1719.067       0.431017       0.436626
            208       2160.667       1658.267       0.434222       0.436626
            209       1907.667       1740.567       0.477099       0.504000
            210       1569.000       1969.433       0.556583       0.504000
            211       1802.667       2142.067       0.543019       0.504000
            212       2152.667       2289.400       0.515391       0.504000
            213       2311.333       2286.200       0.497267       0.504000
            214       2533.000       2105.033       0.453863       0.436626
            215       2497.333       1970.600       0.441054       0.436626
            216       2382.333       2087.433       0.467012       0.436626
            217       2241.000       2291.233       0.505542       0.504000
            218       2125.667       2332.433       0.523190       0.504000
            219       2179.333       2169.067       0.498819       0.504000
            220       2135.000       2080.167       0.493496       0.504000
            221       2271.667       1940.833       0.460732       0.436626
            222       2197.000       1702.967       0.436662       0.436626
            223       2126.000       1576.400       0.425778       0.436626
            224       2080.000       1862.000       0.472349       0.436626
            225       2307.000       2117.300       0.478562       0.436626
            226       2625.000       2077.167       0.441747       0.436626
            227       2720.667       1894.933       0.410550       0.436626
            228       2627.667       1969.233       0.428383       0.436626
            229       2248.667       2032.133       0.474709       0.504000
            230       2103.333       2116.667       0.501580       0.504000
            231       2002.333       2333.433       0.538182       0.504000
            232       2198.333       2595.167       0.541393       0.504000
            233       2143.333       2510.000       0.539398       0.504000
            234       2126.333       1890.033       0.470583       0.436626
            235       2036.667       1396.667       0.406796       0.436626
            236       2172.333       1389.767       0.390154       0.436626
            237       2041.000       1867.233       0.477769       0.504000
            238       1914.667       2220.533       0.536983       0.562661
            239       1856.667       2493.333       0.573180       0.562661
            240       1858.667       2382.133       0.561718       0.562661
            241       1865.667       2270.767       0.548967       0.562661
            242       1860.667       2110.933       0.531507       0.504000
            243       1998.667       2175.133       0.521140       0.504000
            244       2036.000       2166.067       0.515477       0.504000
            245       1889.000       1998.433       0.514075       0.504000
            246       1931.333       1911.533       0.497424       0.504000
            247       2149.000       1766.433       0.451146       0.436626
            248       2444.667       1596.867       0.395114       0.436626
            249       2336.000       1293.733       0.356427       0.436626
            250       2001.667       1323.833       0.398086       0.436626
            251       1701.333       1447.867       0.459757       0.436626
            252       1665.000       1760.500       0.513940       0.504000
            253       1839.000       2127.767       0.536398       0.562661
            254       1867.667       2338.900       0.556012       0.562661
            255       1718.000       2456.200       0.588424       0.562661
            256       1639.000       2302.433       0.584161       0.562661
            257       1915.000       2212.167       0.536001       0.562661
            258       2162.000       2151.133       0.498740       0.504000
            259       2152.667       2111.733       0.495201       0.504000
            260       1874.667       1988.200       0.514695       0.504000
            261       1784.667       1756.533       0.496028       0.504000
            262       1817.667       1647.233       0.475406       0.504000
            263       2175.333       1583.133       0.421218       0.436626
            264       2408.667       1701.467       0.413969       0.436626
            265       2506.000       2022.733       0.446644       0.436626
            266       2208.667       2421.133       0.522946       0.504000
            267       1826.000       2301.400       0.557591       0.504000
            268       1665.333       1867.800       0.528653       0.504000
            269       1665.333       1489.467       0.472127       0.504000
            270       1800.000       1328.000       0.424552       0.436626
            271       1758.333       1276.167       0.420553       0.436626
            272       1719.667       1405.700       0.449771       0.436626
            273       1758.000       1524.867       0.464492       0.436626
            274       1879.333       1462.733       0.437673       0.436626
            275       1754.333       1344.233       0.433824       0.436626
            276       1557.333       1473.267       0.486130       0.504000
            277       1709.000       1664.100       0.493344       0.504000
            278       1944.667       1776.867       0.477456       0.504000
            279       2124.667       1836.200       0.463585       0.504000
            280       1872.333       2037.767       0.521155       0.504000
            281       1734.667       2134.867       0.551712       0.504000
            282       1808.333       2018.500       0.527460       0.504000
            283       1869.667       1894.700       0.503325       0.504000
            284       1968.333       1659.500       0.457436       0.436626
            285       2110.000       1502.000       0.415836       0.436626
            286       2325.000       1458.167       0.385435       0.436626
            287       2285.333       1422.467       0.383642       0.436626
            288       1929.333       1428.400       0.425406       0.436626
            289       1663.000       1418.700       0.460363       0.436626
            290       1591.667       1551.833       0.493664       0.436626
            291       1905.667       1770.100       0.481559       0.436626
            292       2119.667       1720.033       0.447960       0.436626
            293       2125.000       1763.167       0.453470       0.436626
            294       1742.000       1920.467       0.524364       0.504000
            295       1738.667       2064.133       0.542793       0.504000
            296       1824.667       1999.867       0.522905       0.504000
            297       2009.333       1605.067       0.444076       0.504000
            298       1930.667       1838.933       0.487832       0.504000
            299       1899.000       1860.767       0.494915       0.504000
            300       1901.333       2052.867       0.519161       0.504000
            301       1793.333       1807.667       0.501990       0.504000
            302       1706.333       1985.367       0.537792       0.562661
            303       1629.333       2089.067       0.561819       0.562661
            304       1622.667       1969.400       0.548264       0.562661
            305       1442.333       1952.100       0.575089       0.562661
            306       1298.333       2031.500       0.610091       0.562661
            307       1230.333       2089.633       0.629414       0.562661
            308       1458.667       1932.467       0.569859       0.562661
            309       1739.000       1773.433       0.504902       0.504000
            310       1719.667       1808.033       0.512525       0.504000
            311       1665.667       2002.100       0.545864       0.504000
            312       1727.000       1880.300       0.521249       0.504000
            313       2011.000       1739.233       0.463767       0.436626
            314       2060.000       1577.333       0.433651       0.436626
            315       1857.333       1660.933       0.472089       0.436626
            316       1749.667       1644.367       0.484487       0.436626
            317       1826.667       1471.667       0.446185       0.436626
            318       1850.000       1462.667       0.441538       0.436626
            319       1768.667       1602.133       0.475298       0.436626
            320       1808.667       1728.467       0.488663       0.436626
            321       1927.000       1683.967       0.466348       0.436626
            322       1931.000       1602.233       0.453475       0.436626
            323       1802.667       1555.067       0.463130       0.436626
            324       1650.000       1651.000       0.500151       0.504000
            325       1558.000       1882.533       0.547163       0.504000
            326       1646.667       1833.333       0.526820       0.504000
            327       1997.000       1579.300       0.441602       0.436626
            328       2032.000       1199.467       0.371183       0.436626
            329       1889.667       1262.700       0.400556       0.436626
            330       1669.333       1476.733       0.469390       0.436626
            331       1739.000       1649.100       0.486733       0.436626
            332       1906.667       1504.000       0.440970       0.436626
            333       1824.333       1453.567       0.443444       0.436626
            334       1738.333       1425.833       0.450619       0.436626
            335       1773.000       1547.033       0.465969       0.436626
            336       2164.000       1576.267       0.421432       0.436626
            337       2405.333       1691.800       0.412923       0.436626
            338       2367.333       1756.600       0.425953       0.436626
            339       2073.333       1821.667       0.467694       0.436626
            340       1971.333       1875.533       0.487548       0.504000
            341       1971.000       1857.567       0.485186       0.504000
            342       1946.000       2122.067       0.521640       0.504000
            343       2080.667       2116.933       0.504320       0.504000
            344       2332.000       2555.133       0.522829       0.504000
            345       2357.667       2357.233       0.499954       0.504000
            346       2219.667       2203.033       0.498120       0.504000
            347       2161.667       1844.167       0.460370       0.436626
            348       2275.000       1812.500       0.443425       0.436626
            349       2337.667       1878.900       0.445600       0.436626
            350       2151.667       1709.167       0.442694       0.436626
            351       2092.000       1533.800       0.423024       0.436626
            352       2200.333       1554.967       0.414073       0.436626
            353       2212.000       1581.800       0.416943       0.436626
            354       2141.333       1801.200       0.456864       0.436626
            355       1944.333       1740.233       0.472303       0.504000
            356       1827.000       1735.633       0.487177       0.504000
            357       1725.000       1574.167       0.477141       0.504000
            358       1699.333       1632.067       0.489904       0.504000
            359       1828.333       1666.500       0.476847       0.504000
            360       1887.667       1476.900       0.438957       0.436626
            361       2013.000       1308.367       0.393924       0.436626
            362       2138.000       1368.200       0.390223       0.436626
            363       2138.333       1723.500       0.446291       0.436626
            364       1996.667       1842.000       0.479854       0.436626
            365       1939.333       1783.067       0.479010       0.436626
            366       2013.333       1468.667       0.421788       0.436626
            367       2038.000       1353.533       0.399092       0.436626
            368       1940.667       1349.267       0.410120       0.436626
            369       1880.667       1568.600       0.454763       0.436626
            370       1806.667       1879.000       0.509813       0.504000
            371       1536.000       2162.067       0.584648       0.562661
            372       1497.000       2666.300       0.640429       0.562661
            373       1664.333       2760.233       0.623843       0.562661
            374       1935.333       2502.800       0.563931       0.562661
            375       1974.000       1980.933       0.500877       0.504000
            376       1879.000       2048.100       0.521530       0.504000
            377       2011.000       2206.900       0.523222       0.504000
            378       2200.000       2213.667       0.501548       0.504000
            379       2112.667       1964.733       0.481859       0.504000
            380       1892.667       1958.400       0.508534       0.504000
            381       1741.333       2030.867       0.538377       0.504000
            382       1729.333       1934.400       0.527986       0.504000
            383       1762.667       1702.400       0.491304       0.504000
            384       1823.000       1551.033       0.459697       0.436626
            385       2035.000       1351.500       0.399085       0.436626
            386       2248.000       1447.200       0.391643       0.436626
            387       2281.000       1477.567       0.393120       0.436626
            388       2114.000       1622.267       0.434195       0.436626
            389       1960.667       1716.933       0.466862       0.436626
            390       1899.000       1894.100       0.499354       0.504000
            391       2019.000       1861.767       0.479742       0.504000
            392       1864.667       1896.867       0.504280       0.504000
            393       1917.667       1827.233       0.487926       0.504000
            394       1956.667       2020.667       0.508046       0.504000
            395       2092.000       1718.133       0.450938       0.436626
            396       2033.333       1381.000       0.404471       0.436626
            397       2009.000       1210.433       0.375977       0.436626
            398       2140.667       1397.267       0.394939       0.436626
            399       2110.667       1631.600       0.435992       0.436626
            400       2107.667       1673.233       0.442549       0.436626
            401       2131.667       1772.833       0.454049       0.436626
            402       2214.000       1892.600       0.460868       0.436626
            403       2301.000       1878.567       0.449464       0.436626
            404       2168.333       1712.833       0.441319       0.436626
            405       2228.333       1468.833       0.397286       0.436626
            406       2215.333       1546.133       0.411045       0.436626
            407       2268.667       1673.467       0.424508       0.436626
            408       2198.333       1756.167       0.444093       0.436626
            409       2111.000       1782.900       0.457870       0.436626
            410       1957.333       1662.267       0.459240       0.436626
            411       1834.333       2175.567       0.542549       0.504000
            412       1963.667       2386.300       0.548579       0.504000
            413       2034.667       2543.867       0.555607       0.504000
            414       2139.000       2138.100       0.499895       0.504000
            415       1929.000       2002.100       0.509298       0.504000
            416       1773.333       1754.667       0.497354       0.504000
            417       1767.667       1695.900       0.489640       0.504000
            418       1855.000       1627.833       0.467388       0.504000
            419       1761.333       1854.200       0.512843       0.504000
            420       1375.333       2055.800       0.599161       0.562661
            421       1061.333       2181.200       0.672684       0.562661
            422       1102.000       2179.467       0.664175       0.562661
            423       1664.667       1956.533       0.540300       0.562661
            424       1782.333       1822.767       0.505608       0.504000
            425       1770.333       1808.300       0.505305       0.504000
            426       1505.333       2044.800       0.575978       0.562661
            427       1869.000       2217.100       0.542596       0.562661
            428       2138.333       2188.167       0.505759       0.504000
            429       2075.667       2083.100       0.500894       0.504000
            430       2014.000       1949.600       0.491876       0.504000
            431       1898.667       1785.133       0.484590       0.504000
            432       2144.000       1548.933       0.419432       0.436626
            433       2169.333       1425.733       0.396580       0.436626
            434       2178.667       1610.800       0.425073       0.436626
            435       1922.333       1768.433       0.479151       0.504000
            436       1595.000       1811.167       0.531732       0.504000
            437       1519.000       1838.100       0.547526       0.504000
            438       1536.667       1826.000       0.543021       0.504000
            439       1727.000       1863.300       0.518982       0.504000
            440       1696.667       1853.333       0.522066       0.504000
            441       1691.667       1802.500       0.515860       0.504000
            442       1696.667       1615.333       0.487721       0.504000
            443       1772.000       1403.467       0.441972       0.436626
            444       1896.333       1325.033       0.411326       0.436626
            445       1830.667       1549.933       0.458479       0.436626
            446       1665.000       1834.167       0.524172       0.504000
            447       1455.000       2117.833       0.592760       0.562661
            448       1472.000       2088.133       0.586532       0.562661
            449       1739.667       2065.033       0.542759       0.562661
            450       1875.000       1911.833       0.504863       0.504000
            451       1957.000       1634.300       0.455072       0.436626
            452       2022.000       1515.467       0.428405       0.436626
            453       2145.333       1548.467       0.419207       0.436626
            454       2049.000       1809.100       0.468910       0.436626
            455       1760.333       1861.633       0.513984       0.504000
            456       1562.333       1732.433       0.525814       0.504000
            457       1714.667       1615.867       0.485168       0.504000
            458       1958.667       1514.467       0.436052       0.436626
            459       2206.333       1534.700       0.410234       0.436626
            460       2131.333       1733.200       0.448489       0.436626
            461       2270.000       1806.000       0.443081       0.436626
            462       2152.333       1877.767       0.465936       0.436626
            463       2101.667       1814.500       0.463336       0.436626
            464       1873.000       1772.700       0.486244       0.504000
            465       1702.333       1834.767       0.518721       0.504000
            466       1599.333       1815.400       0.531637       0.504000
            467       1660.667       1809.267       0.521413       0.504000
            468       1826.000       1855.400       0.503993       0.504000
            469       1791.667       2089.833       0.538409       0.562661
            470       1784.667       2421.867       0.575739       0.562661
            471       1920.000       2351.333       0.550492       0.562661
            472       2001.667       2081.833       0.509816       0.504000
            473       1993.333       1763.333       0.469388       0.436626
            474       1979.000       1777.767       0.473217       0.436626
            475       2139.667       1692.700       0.441685       0.436626
            476       2244.000       1559.267       0.409981       0.436626
            477       2401.333       1566.867       0.394856       0.436626
            478       2415.333       1703.133       0.413536       0.436626
            479       2357.667       1957.233       0.453599       0.436626
            480       1916.000       2044.067       0.516170       0.504000
            481       1668.000       2127.867       0.560575       0.562661
            482       1579.667       2064.367       0.566506       0.562661
            483       1472.333       2230.433       0.602369       0.562661
            484       1518.333       2213.167       0.593104       0.562661
            485       1454.333       2274.900       0.610018       0.562661
            486       1632.667       1819.400       0.527047       0.504000
            487       1827.667       1740.233       0.487747       0.504000
            488       2118.333       1807.167       0.460366       0.504000
            489       2176.667       2289.667       0.512650       0.504000
            490       1912.667       2539.733       0.570419       0.562661
            491       1483.333       2463.333       0.624155       0.562661
            492       1484.000       2150.600       0.591702       0.562661
            493       1620.000       1843.000       0.532198       0.504000
            494       1881.333       1847.200       0.495423       0.504000
            495       2138.000       2006.533       0.484140       0.504000
            496       2073.333       2196.667       0.514442       0.504000
            497       1923.333       2210.000       0.534677       0.562661
            498       1625.000       2041.167       0.556758       0.562661
            499       1600.667       2028.933       0.558996       0.562661
            500       1605.333       2090.133       0.565594       0.562661
            501       1554.000       2201.600       0.586218       0.562661
            502       1639.333       2153.067       0.567732       0.562661
            503       1751.333       2203.867       0.557207       0.562661
            504       1933.000       2155.700       0.527234       0.504000
            505       2154.000       1963.933       0.476922       0.504000
            506       2260.000       1764.000       0.438370       0.436626
            507       2279.333       1652.067       0.420223       0.436626
            508       2133.000       1775.700       0.454294       0.436626
            509       2050.667       1883.267       0.478724       0.504000
            510       2026.000       1984.733       0.494855       0.504000
            511       2004.000       1932.600       0.490931       0.504000
            512       2039.667       1786.700       0.466944       0.436626
            513       2244.333       1849.233       0.451741       0.436626
            514       2485.667       1854.100       0.427235       0.436626
            515       2639.667       1746.033       0.398120       0.436626
            516       2355.333       1696.467       0.418695       0.436626
            517       2136.000       1783.400       0.455019       0.436626
            518       2011.000       1816.233       0.474555       0.436626
            519       1992.000       1627.800       0.449693       0.436626
            520       1861.667       1690.833       0.475956       0.504000
            521       1980.000       1963.000       0.497844       0.504000
            522       2043.333       2032.667       0.498692       0.504000
            523       2007.333       1879.933       0.483613       0.504000
            524       1654.333       1936.567       0.539298       0.562661
            525       1640.000       2252.667       0.578695       0.562661
            526       1652.667       2376.400       0.589814       0.562661
            527       1642.667       2409.400       0.594610       0.562661
            528       1654.333       2189.900       0.569658       0.562661
            529       1776.667       2048.667       0.535552       0.562661
            530       1761.667       1870.500       0.514982       0.504000
            531       1653.667       1879.300       0.531933       0.504000
            532       1582.667       1825.733       0.535657       0.504000
            533       1698.333       1616.167       0.487605       0.504000
            534       1808.667       1461.467       0.446913       0.436626
            535       1950.000       1698.333       0.465509       0.436626
            536       2294.667       1916.533       0.455104       0.436626
            537       2337.667       2030.900       0.464889       0.436626
            538       2193.000       1751.367       0.444017       0.436626
            539       1854.333       1665.567       0.473186       0.504000
            540       1644.000       1661.267       0.502612       0.504000
            541       1651.000       2077.900       0.557242       0.562661
            542       1804.667       2341.200       0.564707       0.562661
            543       2079.667       2159.033       0.509362       0.504000
            544       2217.667       1753.900       0.441614       0.436626
            545       2168.000       1452.200       0.401138       0.436626
            546       2072.667       1719.067       0.453372       0.436626
            547       2051.333       1916.867       0.483057       0.504000
            548       1979.667       2225.367       0.529215       0.504000
            549       1902.667       2061.067       0.519981       0.504000
            550       2065.333       1939.800       0.484328       0.504000
            551       2197.000       1574.300       0.417442       0.436626
            552       2403.000       1727.700       0.418258       0.436626
            553       2375.667       1755.100       0.424885       0.436626
            554       2344.667       1761.200       0.428947       0.436626
            555       2068.667       1703.800       0.451641       0.436626
            556       1758.667       1684.467       0.489225       0.504000
            557       1646.333       1903.033       0.536161       0.504000
            558       1699.333       2150.733       0.558622       0.504000
            559       1960.000       2169.667       0.525385       0.504000
            560       2050.667       1982.600       0.491562       0.504000
            561       1983.000       1687.700       0.459776       0.504000
            562       1798.000       1781.200       0.497653       0.504000
            563       1888.667       2032.800       0.518377       0.504000
            564       2124.000       1944.600       0.477953       0.504000
            565       2186.000       1614.733       0.424848       0.436626
            566       2051.333       1294.200       0.386844       0.436626
            567       1837.667       1474.900       0.445244       0.436626
            568       1667.000       1626.967       0.493923       0.504000
            569       1559.667       1530.700       0.495313       0.504000
            570       1633.000       1340.700       0.450852       0.436626
            571       1806.000       1525.733       0.457940       0.436626
            572       1925.667       1788.767       0.481572       0.436626
            573       2023.667       1796.967       0.470332       0.436626
            574       1922.000       1595.467       0.453584       0.436626
            575       1970.000       1632.000       0.453082       0.436626
            576       1843.000       1907.700       0.508625       0.504000
            577       2036.000       2160.733       0.514861       0.504000
            578       1967.667       2220.567       0.530192       0.504000
            579       1958.667       2085.800       0.515717       0.504000
            580       1942.000       1785.800       0.479049       0.504000
            581       2065.000       1526.833       0.425085       0.436626
            582       2212.000       1319.133       0.373572       0.436626
            583       2103.333       1420.000       0.403027       0.436626
            584       1892.000       1611.133       0.459912       0.436626
            585       1777.667       2044.900       0.534955       0.504000
            586       1793.667       2304.633       0.562339       0.504000
            587       1814.667       2043.200       0.529619       0.504000
            588       1774.667       1710.200       0.490750       0.504000
            589       1740.333       1655.967       0.487580       0.504000
            590       1945.333       1983.467       0.504853       0.504000
            591       1916.000       2285.733       0.543998       0.562661
            592       1973.000       2395.033       0.548309       0.562661
            593       1760.667       2357.933       0.572508       0.562661
            594       1883.000       1938.700       0.507287       0.504000
            595       1804.000       1587.933       0.468150       0.436626
            596       1997.667       1465.900       0.423234       0.436626
            597       1960.667       1651.267       0.457170       0.436626
            598       1856.667       1883.333       0.503565       0.504000
            599       1774.000       1952.600       0.523963       0.504000
            600       1872.667       1977.733       0.513644       0.504000
            601       2128.333       2086.833       0.495077       0.504000
            602       2077.333       2263.933       0.521491       0.504000
            603       1933.000       2487.367       0.562706       0.562661
            604       1756.667       2511.667       0.588442       0.562661
            605       1657.000       2566.300       0.607653       0.562661
            606       1623.667       2576.300       0.613410       0.562661
            607       1634.000       2358.600       0.590743       0.562661
            608       1810.667       2030.267       0.528587       0.504000
            609       1877.333       1929.267       0.506821       0.504000
            610       1961.667       2016.167       0.506850       0.504000
            611       1903.667       2198.967       0.535989       0.504000
            612       2071.000       1977.567       0.488461       0.504000
            613       2243.333       1717.000       0.433549       0.436626
            614       2471.333       1524.867       0.381579       0.436626
            615       2566.333       1703.367       0.398943       0.436626
            616       2534.333       1867.900       0.424307       0.436626
            617       2342.333       1955.100       0.454946       0.436626
            618       1995.000       1970.167       0.496869       0.504000
            619       1818.000       2146.867       0.541473       0.504000
            620       1846.333       2339.700       0.558930       0.504000
            621       2115.667       2292.767       0.520087       0.504000
            622       2364.333       2101.233       0.470541       0.504000
            623       2352.333       2120.433       0.474076       0.504000
            624       2378.667       1846.800       0.437064       0.436626
            625       2278.333       1849.167       0.448011       0.436626
            626       2235.000       1724.167       0.435487       0.436626
            627       2123.000       1896.033       0.471764       0.436626
            628       2072.333       1828.433       0.468737       0.436626
            629       2141.000       1745.900       0.449175       0.436626
            630       2137.667       1784.567       0.454987       0.436626
            631       2401.667       1836.833       0.433369       0.436626
            632       2451.333       1708.533       0.410718       0.436626
            633       2322.000       1894.467       0.449302       0.436626
            634       1964.667       2049.867       0.510611       0.504000
            635       1858.000       2112.867       0.532092       0.504000
            636       1848.333       1944.833       0.512720       0.504000
            637       1915.000       1927.500       0.501627       0.504000
            638       2009.333       2029.733       0.502525       0.504000
            639       2116.667       1974.000       0.482562       0.504000
            640       2161.667       1818.833       0.456936       0.504000
            641       1899.333       1975.067       0.509774       0.504000
            642       1809.000       1899.767       0.512237       0.504000
            643       1705.333       1770.800       0.509417       0.504000
            644       1951.000       1587.900       0.448699       0.436626
            645       2201.667       1633.500       0.425927       0.436626
            646       2436.000       1608.067       0.397636       0.436626
            647       2225.667       1452.767       0.394942       0.436626
            648       1905.000       1510.833       0.442303       0.436626
            649       1639.000       1750.100       0.516391       0.504000
            650       1631.333       1845.533       0.530804       0.504000
            651       1691.333       1663.200       0.495807       0.504000
            652       1853.333       1377.000       0.426272       0.436626
            653       2062.667       1406.400       0.405412       0.436626
            654       2176.667       1621.000       0.426841       0.436626
            655       1980.000       1815.000       0.478261       0.504000
            656       1797.667       1830.233       0.504488       0.504000
            657       1976.333       1726.367       0.466245       0.504000
            658       2039.000       1796.433       0.468378       0.504000
            659       2082.000       1989.467       0.488636       0.504000
            660       1973.667       1993.967       0.502558       0.504000
            661       2036.667       1827.000       0.472867       0.504000
            662       1997.000       1713.300       0.461769       0.504000
            663       1874.333       1836.567       0.494911       0.504000
            664       1937.333       1824.933       0.485062       0.504000
            665       2118.000       1668.533       0.440649       0.436626
            666       2080.667       1639.600       0.440721       0.436626
            667       1822.000       1840.800       0.502566       0.504000
            668       1834.333       1794.567       0.494521       0.504000
            669       1878.333       1567.500       0.454897       0.436626
            670       2234.000       1447.267       0.393144       0.436626
            671       2162.667       1549.067       0.417343       0.436626
            672       2053.333       1961.667       0.488584       0.504000
            673       1709.000       2169.767       0.559396       0.562661
            674       1671.000       2355.900       0.585041       0.562661
            675       1725.000       2218.500       0.562571       0.562661
            676       1721.667       2025.833       0.540583       0.562661
            677       1643.667       1842.967       0.528581       0.562661
            678       1498.000       1831.867       0.550132       0.562661
            679       1404.667       1923.867       0.577992       0.562661
            680       1627.667       2006.567       0.552129       0.562661
            681       1815.333       2076.800       0.533589       0.562661
            682       1974.000       2219.933       0.529320       0.562661
            683       1774.000       2225.933       0.556493       0.562661
            684       1774.000       2070.600       0.538574       0.562661
            685       1678.333       1979.500       0.541167       0.562661
            686       1676.000       1959.067       0.538936       0.562661
            687       1695.000       2184.833       0.563126       0.562661
            688       1895.667       2112.100       0.527002       0.504000
            689       1991.333       2169.533       0.521414       0.504000
            690       2073.667       2205.300       0.515381       0.504000
            691       2135.000       2361.500       0.525186       0.504000
            692       2293.000       2193.367       0.488896       0.504000
            693       2286.000       1989.067       0.465271       0.504000
            694       2176.333       1848.367       0.459256       0.504000
            695       1688.333       2077.500       0.551671       0.562661
            696       1394.333       2163.233       0.608065       0.562661
            697       1389.667       2146.033       0.606961       0.562661
            698       1767.000       1954.967       0.525251       0.504000
            699       2215.667       1995.100       0.473809       0.504000
            700       2295.667       1953.767       0.459771       0.504000
            701       2214.000       2051.600       0.480964       0.504000
            702       2074.000       1932.267       0.482311       0.504000
            703       2165.667       1916.767       0.469516       0.504000
            704       2241.333       2066.200       0.479671       0.504000
            705       2160.000       2153.667       0.499266       0.504000
            706       2047.000       2214.300       0.519630       0.504000
            707       2016.000       2085.733       0.508500       0.504000
            708       2019.000       2080.100       0.507453       0.504000
            709       2144.000       2085.933       0.493136       0.504000
            710       2421.667       2098.833       0.464292       0.504000
            711       2436.667       2248.000       0.479863       0.504000
            712       2259.000       2362.767       0.511226       0.504000
            713       1945.667       2317.433       0.543603       0.504000
            714       1916.667       2127.000       0.526008       0.504000
            715       1867.000       2090.300       0.528214       0.504000
            716       1728.000       2071.533       0.545207       0.504000
            717       1677.333       1919.933       0.533720       0.504000
            718       1887.333       1751.267       0.481302       0.504000
            719       2106.333       1755.033       0.454511       0.504000
            720       2173.667       1984.967       0.477312       0.504000
            721       2127.000       2044.633       0.490128       0.504000
            722       1848.333       2115.500       0.533701       0.504000
            723       1776.000       2046.733       0.535411       0.562661
            724       1652.000       2231.467       0.574607       0.562661
            725       1828.333       2512.833       0.578838       0.562661
            726       1859.667       2325.367       0.555639       0.562661
            727       1925.667       1941.100       0.501996       0.504000
            728       2106.000       1511.067       0.417760       0.436626
            729       2320.667       1637.933       0.413766       0.436626
            730       2394.667       1801.867       0.429370       0.436626
            731       2379.333       1783.400       0.428420       0.436626
            732       2332.667       1756.400       0.429536       0.436626
            733       2252.333       1805.100       0.444887       0.436626
            734       2382.000       1903.133       0.444125       0.436626
            735       2486.000       1989.067       0.444478       0.436626
            736       2529.000       1943.433       0.434536       0.436626
            737       2371.667       1818.500       0.433992       0.436626
            738       2293.333       1576.000       0.407305       0.436626
            739       2341.000       1502.233       0.390877       0.436626
            740       2169.667       1916.033       0.468961       0.436626
            741       1958.667       2237.467       0.533221       0.504000
            742       1841.000       2332.233       0.558855       0.504000
            743       1918.667       1902.133       0.497836       0.504000
            744       2272.000       1621.133       0.416408       0.436626
            745       2479.000       1676.767       0.403480       0.436626
            746       2493.333       1759.333       0.413701       0.436626
            747       2186.333       2011.367       0.479159       0.504000
            748       1971.000       2145.900       0.521242       0.504000
            749       2012.333       2351.433       0.538854       0.504000
            750       1997.333       2312.267       0.536539       0.504000
            751       1938.000       2129.200       0.523505       0.504000
            752       1796.667       1882.333       0.511643       0.504000
            753       1724.667       1867.867       0.519930       0.504000
            754       1830.667       1965.600       0.517772       0.504000
            755       1971.000       1975.233       0.500536       0.504000
            756       2002.333       1842.767       0.479251       0.504000
            757       1934.333       1888.567       0.494014       0.504000
            758       1705.333       2083.467       0.549901       0.562661
            759       1645.333       2409.133       0.594192       0.562661
            760       1735.000       2386.167       0.579003       0.562661
            761       2053.000       2183.033       0.515348       0.504000
            762       2236.000       1920.400       0.462034       0.436626
            763       2140.000       1833.667       0.461455       0.436626
            764       1980.000       1690.333       0.460539       0.436626
            765       2024.000       1497.600       0.425261       0.436626
            766       2114.667       1464.200       0.409124       0.436626
            767       2264.333       1839.567       0.448248       0.436626
            768       2189.000       1982.100       0.475198       0.504000
            769       2155.333       1931.467       0.472611       0.504000
            770       1882.667       1657.400       0.468183       0.504000
            771       1782.333       1772.433       0.498608       0.504000
            772       1765.333       1879.133       0.515613       0.504000
            773       1939.333       1839.067       0.486732       0.504000
            774       1919.000       1640.767       0.460920       0.504000
            775       1850.000       1695.667       0.478236       0.504000
            776       1835.000       1848.500       0.501832       0.504000
            777       1936.000       2046.400       0.513861       0.504000
            778       1982.333       2024.100       0.505212       0.504000
            779       1937.000       1883.633       0.493016       0.504000
            780       1878.000       1649.533       0.467617       0.504000
            781       1883.333       1597.000       0.458864       0.504000
            782       1831.333       1827.533       0.499481       0.504000
            783       1908.667       2076.467       0.521053       0.504000
            784       1846.333       2164.033       0.539610       0.504000
            785       1794.667       1976.200       0.524071       0.504000
            786       1783.667       1703.967       0.488574       0.504000
            787       1834.000       1496.933       0.449404       0.436626
            788       1798.667       1532.133       0.459990       0.436626
            789       1668.667       1790.800       0.517652       0.504000
            790       1615.667       1964.433       0.548709       0.562661
            791       1615.667       2145.767       0.570465       0.562661
            792       1784.000       2219.600       0.554401       0.562661
            793       1843.333       2292.333       0.554284       0.562661
            794       1904.000       2282.600       0.545216       0.562661
            795       1937.333       2176.933       0.529118       0.504000
            796       2014.667       1916.533       0.487519       0.504000
            797       2040.333       1738.633       0.460082       0.504000
            798       1838.667       1864.467       0.503484       0.504000
            799       1705.000       1857.167       0.521359       0.504000
            800       1666.000       1913.067       0.534516       0.504000
            801       1781.000       1895.567       0.515581       0.504000
            802       1950.667       1910.267       0.494768       0.504000
            803       2166.333       1784.367       0.451658       0.436626
            804       2332.667       1572.400       0.402656       0.436626
            805       2132.000       1543.800       0.419990       0.436626
            806       1865.333       1382.467       0.425662       0.436626
            807       1746.667       1344.667       0.434980       0.436626
            808       1885.667       1671.100       0.469837       0.436626
            809       2121.667       1704.167       0.445437       0.436626
            810       2159.333       1522.400       0.413501       0.436626
            811       2288.667       1425.133       0.383740       0.436626
            812       2208.000       1679.533       0.432031       0.436626
            813       2155.000       1917.167       0.470798       0.436626
            814       1995.667       1897.100       0.487340       0.504000
            815       1927.333       1854.600       0.490384       0.504000
            816       1623.667       1970.967       0.548308       0.562661
            817       1436.333       2050.367       0.588054       0.562661
            818       1471.000       2062.233       0.583667       0.562661
            819       1705.000       1874.167       0.523632       0.504000
            820       1677.333       1601.933       0.488504       0.504000
            821       1576.667       1522.333       0.491234       0.504000
            822       1497.000       1683.300       0.529290       0.504000
            823       1546.667       1657.333       0.517270       0.504000
            824       1517.333       1634.933       0.518653       0.504000
            825       1384.333       1459.567       0.513227       0.504000
            826       1535.000       1403.500       0.477625       0.504000
            827       1678.667       1528.800       0.476638       0.504000
            828       1933.667       1884.633       0.493579       0.504000
            829       1899.333       2074.400       0.522028       0.504000
            830       1909.333       1982.733       0.509429       0.504000
            831       1841.667       1794.500       0.493514       0.504000
            832       1793.000       1977.367       0.524449       0.504000
            833       1784.000       2093.267       0.539882       0.562661
            834       1788.000       2279.200       0.560386       0.562661
            835       2069.000       2341.433       0.530885       0.562661
            836       2145.000       2525.833       0.540767       0.562661
            837       2203.333       2449.667       0.526470       0.562661
            838       1901.667       2242.167       0.541085       0.562661
            839       1590.333       2077.300       0.566387       0.562661
            840       1440.333       1840.633       0.561003       0.562661
            841       1493.667       1936.300       0.564524       0.562661
            842       1671.667       2001.167       0.544856       0.562661
            843       1761.333       2118.533       0.546033       0.562661
            844       2015.333       1919.133       0.487775       0.504000
            845       2157.667       1683.900       0.438337       0.436626
            846       2212.333       1635.767       0.425084       0.436626
            847       1944.000       1597.267       0.451044       0.436626
            848       1791.667       1611.833       0.473581       0.504000
            849       1776.333       1724.367       0.492578       0.504000
            850       1620.333       1887.633       0.538099       0.504000
            851       1577.667       1930.233       0.550253       0.504000
            852       1697.667       1845.233       0.520826       0.504000
            853       1914.667       1961.200       0.506003       0.504000
            854       2016.333       2029.367       0.501611       0.504000
            855       1917.000       2145.633       0.528139       0.504000
            856       1765.333       2084.133       0.541408       0.562661
            857       1695.333       2235.800       0.568742       0.562661
            858       1798.333       2085.833       0.537009       0.562661
            859       2011.667       2011.500       0.499979       0.504000
            860       1892.333       1889.767       0.499661       0.504000
            861       1676.667       1745.667       0.510081       0.504000
            862       1690.667       1630.267       0.490906       0.504000
            863       1929.667       1500.367       0.437420       0.436626
            864       1892.000       1724.467       0.476837       0.504000
            865       1733.000       1724.367       0.498751       0.504000
            866       1786.667       1962.333       0.523428       0.504000
            867       1904.667       2043.533       0.517586       0.504000
            868       1815.667       2114.433       0.538010       0.504000
            869       1525.667       1908.767       0.555773       0.504000
            870       1501.667       1694.833       0.530215       0.504000
            871       1602.000       1499.800       0.483526       0.504000
            872       2031.000       1293.233       0.389032       0.436626
            873       2193.000       1248.033       0.362691       0.436626
            874       2219.000       1521.100       0.406700       0.436626
            875       1901.667       2082.167       0.522654       0.504000
            876       1719.000       2043.767       0.543155       0.504000
            877       1723.333       1853.000       0.518128       0.504000
            878       1748.333       1457.833       0.454697       0.504000
            879       1862.000       1903.467       0.505506       0.504000
            880       1809.667       2185.700       0.547059       0.504000
            881       1760.000       2228.333       0.558713       0.504000
            882       1606.667       1827.667       0.532175       0.504000
            883       1498.333       1672.500       0.527464       0.504000
            884       1508.667       1705.467       0.530615       0.504000
            885       1608.000       1736.867       0.519263       0.504000
            886       1779.333       1536.733       0.463421       0.436626
            887       1930.000       1365.000       0.414264       0.436626
            888       1948.000       1406.867       0.419351       0.436626
            889       2049.333       1577.400       0.434937       0.436626
            890       1796.333       1792.367       0.499447       0.504000
            891       1621.333       1832.533       0.530574       0.504000
            892       1536.000       1730.067       0.529710       0.504000
            893       1692.667       1712.400       0.502898       0.504000
            894       1655.667       1700.433       0.506669       0.504000
            895       1506.000       1826.067       0.548028       0.504000
            896       1599.667       1760.700       0.523961       0.504000
            897       1807.333       1613.933       0.471736       0.504000
            898       1752.333       1496.100       0.460560       0.504000
            899       1500.667       1608.933       0.517408       0.504000
            900       1560.000       1709.667       0.522887       0.504000
            901       1771.333       1899.200       0.517418       0.504000
            902       1922.000       2000.133       0.509961       0.504000
            903       1802.667       1962.067       0.521170       0.504000
            904       1736.667       1737.667       0.500144       0.504000
            905       1766.000       1576.067       0.471584       0.504000
            906       1721.000       1638.567       0.487732       0.504000
            907       1664.333       1705.567       0.506118       0.504000
            908       1640.000       1713.000       0.510886       0.504000
            909       1884.333       1884.567       0.500031       0.504000
            910       2247.000       2104.300       0.483603       0.504000
            911       2213.000       2247.367       0.503852       0.504000
            912       1947.667       2030.233       0.510378       0.504000
            913       1547.667       1574.567       0.504308       0.504000
            914       1507.667       1237.900       0.450872       0.436626
            915       1574.000       1192.267       0.431002       0.436626
            916       1560.333       1567.633       0.501167       0.504000
            917       1568.333       2016.500       0.562509       0.562661
            918       1567.667       2090.567       0.571469       0.562661
            919       1845.333       1895.800       0.506745       0.504000
            920       2214.000       1339.933       0.377028       0.436626
            921       2436.667       1418.000       0.367866       0.436626
            922       2362.000       1572.800       0.399715       0.436626
            923       2097.333       1988.933       0.486736       0.504000
            924       1806.667       1980.667       0.522971       0.504000
            925       1892.333       1945.433       0.506918       0.504000
            926       1934.000       1888.600       0.494062       0.504000
            927       2035.667       1883.433       0.480578       0.504000
            928       1814.667       1862.533       0.506509       0.504000
            929       1631.667       1921.833       0.540828       0.562661
            930       1646.333       2179.033       0.569627       0.562661
            931       1712.667       2551.067       0.598318       0.562661
            932       1837.333       2501.600       0.576547       0.562661
            933       1900.667       1984.933       0.510843       0.504000
            934       2034.000       1447.267       0.415730       0.436626
            935       2232.000       1352.800       0.377371       0.436626
            936       2200.667       1619.600       0.423949       0.436626
            937       2171.000       1836.567       0.458275       0.436626
            938       2161.000       1840.233       0.459917       0.436626
            939       2183.000       1742.700       0.443921       0.436626
            940       2014.667       1656.533       0.451224       0.436626
            941       2076.333       1757.033       0.458353       0.436626
            942       2031.000       1958.900       0.490965       0.436626
            943       2120.667       1951.933       0.479284       0.436626
            944       1842.667       1679.400       0.476822       0.436626
            945       1963.000       1354.367       0.408266       0.436626
            946       1952.000       1511.133       0.436349       0.436626
            947       1890.000       1465.667       0.436774       0.436626
            948       1618.000       1432.533       0.469601       0.436626
            949       1600.333       1538.967       0.490226       0.504000
            950       1724.000       1747.600       0.503399       0.504000
            951       1712.333       1852.767       0.519696       0.504000
            952       1715.333       1569.133       0.477744       0.504000
            953       1582.667       1505.400       0.487489       0.504000
            954       1531.333       1713.533       0.528075       0.504000
            955       1465.000       1853.500       0.558535       0.562661
            956       1518.333       2007.500       0.569369       0.562661
            957       1520.000       2021.333       0.570783       0.562661
            958       1504.667       2031.867       0.574536       0.562661
            959       1505.333       1872.800       0.554389       0.562661
            960       1635.000       1786.167       0.522093       0.504000
            961       1643.000       1574.367       0.489334       0.504000
            962       1589.667       1468.033       0.480110       0.504000
            963       1688.000       1462.200       0.464161       0.504000
            964       1732.000       1725.467       0.499055       0.504000
            965       1740.667       1922.600       0.524832       0.504000
            966       1568.333       2106.833       0.573262       0.562661
            967       1720.333       2034.300       0.541811       0.562661
            968       1626.000       2098.400       0.563420       0.562661
            969       1673.333       2021.667       0.547136       0.562661
            970       1603.000       2009.700       0.556288       0.562661
            971       2054.667       2096.200       0.505003       0.504000
            972       2124.667       2099.867       0.497065       0.504000
            973       1955.667       2169.767       0.525949       0.504000
            974       1524.333       2059.567       0.574672       0.562661
            975       1450.333       2042.967       0.584824       0.562661
            976       1787.000       1915.967       0.517414       0.504000
            977       1926.333       1785.033       0.480964       0.504000
            978       2044.000       1864.933       0.477095       0.504000
            979       1781.333       1893.533       0.515266       0.504000
            980       1857.667       1995.233       0.517852       0.504000
            981       2005.667       2118.100       0.513632       0.504000
            982       2231.000       2180.900       0.494322       0.504000
            983       2280.333       2013.967       0.468986       0.504000
            984       1957.333       1678.267       0.461620       0.504000
            985       1658.000       1702.200       0.506577       0.504000
            986       1454.000       1847.600       0.559607       0.504000
            987       1602.000       1593.800       0.498717       0.504000
            988       1866.667       1191.000       0.389513       0.436626
            989       2234.667       1306.533       0.368952       0.436626
            990       2178.667       1705.800       0.439134       0.436626
            991       2047.667       1989.900       0.492846       0.504000
            992       1900.333       1859.967       0.494633       0.504000
            993       1983.333       1730.000       0.465889       0.436626
            994       2050.667       1702.933       0.453680       0.436626
            995       2004.000       1565.600       0.438593       0.436626
            996       1945.000       1507.833       0.436695       0.436626
            997       1836.000       1554.067       0.458418       0.436626
            998       1817.333       1682.933       0.480801       0.504000
            999       1886.000       1834.067       0.493020       0.504000
           1000       2008.000       1841.200       0.478333       0.504000
           1001       1941.667       1888.500       0.493059       0.504000
           1002       2015.333       1752.133       0.465069       0.504000
           1003       1826.000       1839.400       0.501828       0.504000
           1004       1534.333       1809.233       0.541109       0.562661
           1005       1239.000       1705.433       0.579206       0.562661
           1006       1312.333       1489.767       0.531661       0.504000
           1007       1857.667       1568.233       0.457758       0.436626
           1008       2208.667       1987.467       0.473642       0.436626
           1009       2437.000       2123.300       0.465605       0.436626
           1010       2315.667       1909.100       0.451883       0.436626
           1011       2189.000       1591.433       0.420966       0.436626
           1012       2019.333       1660.067       0.451179       0.436626
           1013       1995.333       1806.467       0.475161       0.436626
           1014       2178.000       1817.867       0.454937       0.436626
           1015       2406.000       1742.733       0.420064       0.436626
           1016       2364.667       1622.533       0.406936       0.436626
           1017       2187.667       1755.900       0.445257       0.436626
           1018       2033.000       1659.033       0.449355       0.436626
           1019       2072.333       1747.100       0.457424       0.436626
           1020       2064.000       1500.933       0.421027       0.436626
           1021       2325.333       1555.467       0.400811       0.436626
           1022       2403.667       1902.300       0.441782       0.436626
           1023       2347.333       2214.933       0.485490       0.504000
           1024       2014.000       2311.933       0.534436       0.504000
           1025       1713.000       1911.367       0.527366       0.504000
           1026       1492.667       1688.067       0.530716       0.504000
           1027       1314.333       1558.900       0.542559       0.504000
           1028       1734.667       1420.200       0.450162       0.436626
           1029       2070.667       1589.933       0.434337       0.436626
           1030       2400.333       1611.300       0.401657       0.436626
           1031       2265.667       1719.767       0.431513       0.436626
           1032       2241.000       1717.233       0.433838       0.436626
           1033       2111.000       1913.900       0.475515       0.504000
           1034       1909.000       1939.433       0.503954       0.504000
           1035       1762.667       1791.067       0.503996       0.504000
           1036       1656.000       1713.067       0.508469       0.504000
           1037       1623.333       1881.333       0.536808       0.504000
           1038       1877.000       1835.300       0.494384       0.504000
           1039       2287.667       1736.567       0.431527       0.436626
           1040       2491.000       1778.233       0.416523       0.436626
           1041       2533.667       1925.300       0.431782       0.436626
           1042       2503.667       1954.300       0.438384       0.436626
           1043       2516.667       1830.333       0.421057       0.436626
           1044       2104.333       1862.900       0.469572       0.436626
           1045       1764.333       1908.233       0.519591       0.504000
           1046       1710.000       1885.000       0.524339       0.504000
           1047       1917.333       1772.267       0.480341       0.504000
           1048       2027.000       1617.300       0.443789       0.436626
           1049       2228.667       1467.467       0.397028       0.436626
           1050       2473.333       1582.000       0.390104       0.436626
           1051       2525.000       1811.167       0.417688       0.436626
           1052       2293.000       1972.367       0.462414       0.436626
           1053       2147.333       1882.933       0.467198       0.436626
           1054       1844.000       1977.267       0.517437       0.504000
           1055       1654.667       1967.200       0.543145       0.504000
           1056       1480.333       1786.300       0.546832       0.504000
           1057       1528.333       1522.833       0.499099       0.504000
           1058       1515.667       1817.767       0.545314       0.562661
           1059       1422.000       2154.133       0.602364       0.562661
           1060       1459.667       2501.700       0.631524       0.562661
           1061       1582.000       2473.800       0.609941       0.562661
           1062       2011.000       2305.567       0.534120       0.504000
           1063       2201.667       2026.500       0.479286       0.504000
           1064       2181.667       1866.833       0.461117       0.504000
           1065       1870.333       1929.967       0.507846       0.504000
           1066       1651.000       1947.567       0.541206       0.504000
           1067       1556.667       1841.667       0.541932       0.504000
           1068       1511.333       1775.533       0.540190       0.504000
           1069       1595.000       1621.500       0.504119       0.504000
           1070       1587.667       1723.567       0.520521       0.504000
           1071       1645.000       1751.167       0.515630       0.504000
           1072       1870.333       1746.300       0.482852       0.504000
           1073       2045.000       1904.167       0.482169       0.504000
           1074       2077.000       2097.967       0.502511       0.504000
           1075       2255.000       2266.500       0.501272       0.504000
           1076       2432.000       2115.467       0.465197       0.436626
           1077       2581.000       1999.567       0.436533       0.436626
           1078       2304.333       2001.567       0.464843       0.436626
           1079       2020.000       1967.333       0.493396       0.504000
           1080       1920.333       1951.967       0.504085       0.504000
           1081       1865.000       2017.833       0.519681       0.504000
           1082       1927.667       2078.233       0.518793       0.504000
           1083       1978.333       2285.500       0.536020       0.504000
           1084       2143.333       2168.333       0.502899       0.504000
           1085       2153.667       1985.967       0.479745       0.504000
           1086       2021.000       1853.233       0.478348       0.504000
           1087       1861.000       1857.567       0.499538       0.504000
           1088       1971.000       1951.233       0.497480       0.504000
           1089       2009.333       1892.733       0.485059       0.504000
           1090       2039.333       1809.400       0.470129       0.504000
           1091       1842.667       1778.067       0.491079       0.504000
           1092       1585.000       1798.500       0.531550       0.504000
           1093       1625.333       1852.133       0.532610       0.504000
           1094       1706.333       1978.700       0.536956       0.504000
           1095       1921.000       1801.567       0.483958       0.504000
           1096       1999.667       1679.367       0.456470       0.436626
           1097       2173.333       1549.000       0.416137       0.436626
           1098       2194.667       1781.533       0.448049       0.436626
           1099       2072.667       1809.733       0.466138       0.436626
           1100       1801.333       1697.533       0.485167       0.436626
