# Supplementary material for: The role of auxiliary domains in modulating CHD4 activity suggests mechanistic commonality between enzyme families
Source: Nat Commun. 2022 Dec 6;13:7524. doi: 10.1038/s41467-022-35002-0 (PMC9726900; doi:10.1038/s41467-022-35002-0)
Supplement: Supplementary file 6 — source data [file 41467_2022_35002_MOESM6_ESM.zip › smFRET_Source_data/figure_7A/A/CHD4(355-1912) 1mM ATP 500ms/65.dat]

              1        804.333       1591.233       0.664241       0.853786
              2        344.667       2124.867       0.860432       0.853786
              3        337.667       2174.900       0.865609       0.853786
              4        329.333       2320.067       0.875695       0.853786
              5        409.333       2008.733       0.830719       0.853786
              6        548.667       1897.800       0.775731       0.853786
              7        599.000       2004.767       0.769949       0.853786
              8        585.000       2402.167       0.804162       0.853786
              9        600.000       2634.333       0.814490       0.853786
             10        588.667       2506.133       0.809788       0.853786
             11        562.000       2310.800       0.804372       0.853786
             12        463.667       2082.300       0.817882       0.853786
             13        403.667       1924.633       0.826626       0.853786
             14        502.333       1914.433       0.792147       0.853786
             15        515.333       1966.467       0.792355       0.853786
             16        502.667       2127.733       0.808901       0.853786
             17        283.667       2357.967       0.892617       0.853786
             18        235.333       2691.467       0.919594       0.853786
             19        208.667       2660.467       0.927272       0.853786
             20        188.667       2469.467       0.929023       0.853786
             21        160.667       2361.600       0.936301       0.853786
             22        276.667       2408.667       0.896971       0.853786
             23        410.000       2685.667       0.867557       0.853786
             24        479.000       2729.100       0.850690       0.853786
             25        353.667       2550.967       0.878241       0.853786
             26        217.333       2213.933       0.910609       0.853786
             27        172.000       2138.800       0.925567       0.853786
             28        292.667       2416.067       0.891954       0.853786
             29        401.000       2594.567       0.866136       0.853786
             30        458.667       2364.467       0.837533       0.853786
             31        348.000       2361.200       0.871549       0.853786
             32        344.000       2418.933       0.875495       0.853786
             33        348.667       2464.133       0.876043       0.853786
             34        429.667       2166.367       0.834491       0.853786
             35        365.333       1918.800       0.840056       0.853786
             36        181.667       1816.500       0.909083       0.853786
             37         41.667       2049.500       0.980075       0.853786
             38         75.000       2115.500       0.965761       0.853786
             39        149.333       2312.067       0.939330       0.853786
             40        173.667       2234.300       0.927878       0.853786
             41        177.000       2242.300       0.926838       0.853786
             42        366.333       2196.700       0.857070       0.853786
             43        449.000       2347.433       0.839438       0.853786
             44        357.667       2474.567       0.873716       0.853786
             45         97.667       2387.233       0.960696       0.853786
             46        151.667       2341.833       0.939175       0.853786
             47        319.000       2558.767       0.889150       0.853786
             48        422.000       2601.133       0.860410       0.853786
             49        308.333       2539.500       0.891731       0.853786
             50        314.333       2084.900       0.868986       0.853786
             51        342.000       1623.800       0.826025       0.853786
             52        322.333       1092.767       0.772219       0.853786
             53        179.333        795.067       0.815955       0.853786
             54        325.000        773.833       0.704232       0.853786
             55        639.667        828.700       0.564369       0.542675
             56        942.333        826.100       0.467137       0.475496
             57        912.333        849.767       0.482247       0.475496
             58        585.000        842.833       0.590288       0.542675
             59        354.333        924.567       0.722939       0.853786
             60        481.667       1070.833       0.689748       0.853786
             61       1140.333       1123.967       0.496386       0.475496
             62       1879.333       1046.733       0.357727       0.363971
             63       2689.333        947.733       0.260576       0.363971
             64       2853.667       1068.300       0.272389       0.363971
             65       2736.000       1422.400       0.342055       0.363971
             66       2478.000       1771.533       0.416877       0.363971
             67       2555.000       2008.167       0.440082       0.475496
             68       2638.333       1921.833       0.421439       0.475496
             69       2302.000       1760.800       0.433396       0.475496
             70       1910.333       1607.633       0.456978       0.475496
             71       1724.667       1668.867       0.491778       0.475496
             72       2045.333       1993.800       0.493621       0.475496
             73       2167.000       2143.967       0.497329       0.475496
             74       2324.333       2301.233       0.497503       0.475496
             75       2312.667       2075.400       0.472965       0.475496
             76       2489.000       1860.433       0.427742       0.363971
             77       2331.667       1253.167       0.349575       0.363971
             78       1947.333        924.267       0.321865       0.363971
             79       1725.000        766.167       0.307553       0.363971
             80       2077.333        803.600       0.278937       0.162114
             81       2278.000        700.533       0.235194       0.162114
             82       2274.000        584.267       0.204413       0.162114
             83       2107.667        771.567       0.267976       0.162114
             84       2180.000       1078.000       0.330878       0.363971
             85       2314.333       1253.567       0.351346       0.363971
             86       2312.333       1312.100       0.362015       0.363971
             87       2657.667       1069.900       0.287024       0.363971
             88       2861.000        912.567       0.241831       0.363971
             89       2796.000       1201.067       0.300487       0.363971
             90       2357.667       1420.233       0.375932       0.363971
             91       2152.000       1587.133       0.424466       0.363971
             92       2234.000       1372.267       0.380523       0.363971
             93       2555.667       1387.433       0.351864       0.363971
             94       2664.667       1465.867       0.354886       0.363971
             95       2856.333       1483.033       0.341763       0.363971
             96       2651.667       1583.167       0.373844       0.363971
             97       2598.667       1500.800       0.366096       0.363971
             98       2326.333       1381.033       0.372511       0.363971
             99       2214.667       1373.533       0.382792       0.363971
            100       2211.667       1364.833       0.381611       0.363971
            101       2384.667       1304.533       0.353609       0.363971
            102       2587.667       1121.233       0.302309       0.363971
            103       2580.333       1126.967       0.303986       0.363971
            104       2628.000       1161.533       0.306511       0.363971
            105       2750.333       1243.300       0.311321       0.363971
            106       2922.333       1309.767       0.309484       0.363971
            107       3000.667       1455.267       0.326591       0.363971
            108       2930.667       1681.267       0.364547       0.363971
            109       2821.000       1843.233       0.395185       0.363971
            110       2718.667       1772.467       0.394659       0.363971
            111       2593.000       1452.033       0.358967       0.363971
            112       2679.000       1077.100       0.286760       0.363971
            113       2620.333        810.967       0.236344       0.162114
            114       2740.667        690.933       0.201344       0.162114
            115       2740.000        834.000       0.233352       0.162114
            116       2687.667        967.567       0.264707       0.162114
            117       2462.667       1158.400       0.319906       0.363971
            118       2335.333       1412.800       0.376934       0.363971
            119       2696.000       1551.400       0.365259       0.363971
            120       2848.667       1641.467       0.365572       0.363971
            121       3016.333       1512.033       0.333903       0.363971
            122       3113.667       1543.967       0.331492       0.363971
            123       3189.000       1582.100       0.331601       0.363971
            124       3021.667       1717.167       0.362361       0.363971
            125       2710.000       1770.667       0.395179       0.363971
            126       2545.000       1608.833       0.387313       0.363971
            127       2556.000       1431.400       0.358981       0.363971
            128       2341.667       1568.833       0.401185       0.363971
            129       2184.667       1811.533       0.453314       0.475496
            130       2274.667       1900.867       0.455239       0.475496
            131       2365.667       1733.433       0.422881       0.475496
            132       2488.000       1650.200       0.398772       0.475496
            133       2226.333       1718.367       0.435614       0.475496
            134       2239.000       1719.767       0.434420       0.475496
            135       2253.333       1903.333       0.457899       0.475496
            136       2402.000       1878.133       0.438803       0.475496
            137       2423.667       2000.967       0.452233       0.475496
            138       2681.333       1955.533       0.421736       0.475496
            139       2681.000       2047.900       0.433061       0.475496
            140       2638.000       1920.533       0.421305       0.475496
            141       2291.333       1870.867       0.449490       0.475496
            142       2084.000       1854.933       0.470923       0.475496
            143       1713.333       2018.333       0.540866       0.542675
            144       1729.667       2183.700       0.558011       0.542675
            145       1961.333       2236.533       0.532779       0.542675
            146       2301.333       2204.867       0.489296       0.475496
            147       2599.000       2281.433       0.467465       0.475496
            148       2401.000       2097.233       0.466235       0.475496
            149       2184.000       1923.600       0.468303       0.475496
            150       1958.667       1706.133       0.465546       0.475496
            151       2254.000       1724.933       0.433517       0.475496
            152       2463.000       1894.367       0.434750       0.475496
            153       2535.000       1787.833       0.413579       0.363971
            154       2468.000       1681.533       0.405234       0.363971
            155       2482.333       1596.767       0.391451       0.363971
            156       2567.000       1865.300       0.420842       0.363971
            157       2599.667       2055.033       0.441496       0.363971
            158       2845.333       1917.467       0.402592       0.363971
            159       2938.333       1560.833       0.346916       0.363971
            160       3001.667       1451.833       0.325998       0.363971
            161       2995.333       1558.800       0.342282       0.363971
            162       2861.333       1655.533       0.366523       0.363971
            163       2647.000       1565.633       0.371652       0.363971
            164       2333.667       1492.967       0.390151       0.363971
            165       2251.667       1862.500       0.452704       0.475496
            166       2306.667       2030.333       0.468142       0.475496
            167       2082.667       2222.400       0.516229       0.542675
            168       1959.667       2200.367       0.528930       0.542675
            169       1783.667       2315.967       0.564920       0.542675
            170       1845.000       2330.167       0.558101       0.542675
            171       1766.000       2104.067       0.543677       0.542675
            172       1927.000       2024.967       0.512395       0.542675
            173       2026.000       2089.400       0.507703       0.542675
            174       2107.667       2282.233       0.519883       0.542675
            175       2050.000       2425.667       0.541968       0.542675
            176       2201.667       2680.167       0.549008       0.542675
            177       2013.333       2612.333       0.564747       0.542675
            178       1721.333       2450.867       0.587428       0.542675
            179       1488.000       2124.200       0.588063       0.542675
            180       1791.667       2204.500       0.551654       0.542675
            181       2060.000       2301.667       0.527703       0.542675
            182       2070.667       2293.267       0.525505       0.542675
            183       1855.000       2375.500       0.561518       0.542675
            184       1830.667       2673.267       0.593540       0.542675
            185       1833.667       2833.633       0.607125       0.542675
            186       1863.667       2578.633       0.580473       0.542675
            187       1928.000       2343.533       0.548640       0.542675
            188       1932.000       2315.133       0.545105       0.542675
            189       2050.333       2510.967       0.550494       0.542675
            190       2195.000       2470.167       0.529492       0.542675
            191       2547.333       2408.600       0.486003       0.475496
            192       2768.000       2177.867       0.440341       0.475496
            193       2967.333       2136.600       0.418618       0.363971
            194       2957.333       1829.600       0.382207       0.363971
            195       2947.667       1494.567       0.336445       0.363971
            196       2720.000       1416.333       0.342413       0.363971
            197       2689.000       1765.433       0.396332       0.363971
            198       2482.667       2012.733       0.447732       0.475496
            199       2260.000       2036.667       0.474011       0.475496
            200       2115.333       1936.133       0.477885       0.475496
            201       2083.333       2170.333       0.510226       0.542675
            202       2165.333       2366.467       0.522191       0.542675
            203       2158.667       2594.800       0.545875       0.542675
            204       2228.000       2656.867       0.543897       0.542675
            205       2126.000       2711.400       0.560508       0.542675
            206       1999.333       2797.733       0.583218       0.542675
            207       1952.667       2682.067       0.578688       0.542675
            208       2004.667       2234.867       0.527149       0.542675
            209       2021.667       1749.167       0.463867       0.475496
            210       1977.000       1669.633       0.457856       0.475496
            211       1948.000       1825.200       0.483727       0.475496
            212       1902.667       2019.400       0.514882       0.542675
            213       1772.667       2320.067       0.566875       0.542675
            214       1838.667       2451.800       0.571453       0.542675
            215       2055.667       2535.100       0.552217       0.542675
            216       2260.000       2364.667       0.511316       0.542675
            217       2318.000       2528.200       0.521687       0.542675
            218       2160.333       2755.300       0.560518       0.542675
            219       2185.000       2628.833       0.546100       0.542675
            220       2426.333       2387.700       0.495987       0.475496
            221       2542.000       2240.467       0.468475       0.475496
            222       2333.000       2314.367       0.497995       0.475496
            223       1878.667       2156.467       0.534423       0.542675
            224       1615.333       1972.800       0.549812       0.542675
            225       1638.333       1896.500       0.536518       0.542675
            226       1845.333       2199.800       0.543814       0.542675
            227       1939.667       2342.033       0.546987       0.542675
            228       1912.333       2425.100       0.559109       0.542675
            229       1804.000       2501.600       0.581011       0.542675
            230       1979.333       2305.733       0.538086       0.542675
            231       2190.333       2158.633       0.496355       0.475496
            232       2381.667       1986.500       0.454767       0.475496
            233       2352.000       1947.467       0.452955       0.475496
            234       2338.000       2063.867       0.468862       0.475496
            235       2070.333       2079.633       0.501120       0.475496
            236       1970.667       2350.267       0.543926       0.542675
            237       1805.667       2320.433       0.562379       0.542675
            238       1832.000       2268.467       0.553222       0.542675
            239       2027.000       2178.300       0.517989       0.542675
            240       2284.667       2207.533       0.491415       0.475496
            241       2446.333       2122.700       0.464584       0.475496
            242       2272.333       1985.100       0.466267       0.475496
            243       2057.000       2186.300       0.515236       0.542675
            244       1782.667       2308.733       0.564289       0.542675
            245       1716.333       2353.033       0.578231       0.542675
            246       1677.667       2038.233       0.548517       0.542675
            247       1795.333       1777.467       0.497500       0.475496
            248       1751.333       1642.867       0.484022       0.475496
            249       1791.667       1718.500       0.489578       0.475496
            250       1848.000       2006.200       0.520523       0.542675
            251       1748.333       2295.167       0.567619       0.542675
            252       1647.667       2210.900       0.572985       0.542675
            253       1739.667       1998.367       0.534604       0.542675
            254       1870.333       1840.633       0.495998       0.542675
            255       1957.000       2026.300       0.508699       0.542675
            256       1953.333       2207.667       0.530562       0.542675
            257       2053.000       2360.033       0.534787       0.542675
            258       2207.000       2242.633       0.504004       0.475496
            259       2202.333       2015.100       0.477802       0.475496
            260       2082.000       1990.800       0.488804       0.475496
            261       1983.667       1925.967       0.492621       0.475496
            262       2013.000       2041.700       0.503539       0.475496
            263       2174.667       2146.200       0.496706       0.475496
            264       2329.333       2343.733       0.501541       0.475496
            265       2210.000       2668.667       0.547007       0.542675
            266       1825.667       2657.100       0.592737       0.542675
            267       1564.000       2542.933       0.619181       0.542675
            268       1684.667       2157.867       0.561574       0.542675
            269       2280.333       1897.633       0.454200       0.475496
            270       2569.000       2012.100       0.439218       0.475496
            271       2563.333       2514.000       0.495142       0.475496
            272       2258.333       2803.500       0.553851       0.542675
            273       2243.667       2728.967       0.548797       0.542675
            274       2169.000       2556.433       0.540994       0.542675
            275       2084.000       2423.267       0.537636       0.542675
            276       1960.000       2466.333       0.557196       0.542675
            277       1961.000       2483.900       0.558820       0.542675
            278       2179.667       2258.367       0.508867       0.542675
            279       2173.333       2164.333       0.498963       0.542675
            280       2200.667       2033.933       0.480313       0.542675
            281       2086.667       2326.000       0.527119       0.542675
            282       2011.333       2267.533       0.529938       0.542675
            283       1932.667       2113.067       0.522295       0.542675
            284       1988.333       2081.167       0.511406       0.542675
            285       2211.333       2247.867       0.504096       0.542675
            286       2214.667       2363.867       0.516293       0.542675
            287       2114.333       2188.567       0.508626       0.542675
            288       1837.667       2003.233       0.521553       0.542675
            289       1815.667       1755.767       0.491614       0.475496
            290       2024.000       1643.600       0.448140       0.475496
            291       2089.000       1664.100       0.443393       0.475496
            292       2130.667       1948.933       0.477727       0.475496
            293       2077.333       2147.933       0.508355       0.475496
            294       2295.333       2294.467       0.499906       0.475496
            295       2499.667       2169.367       0.464629       0.475496
            296       2507.000       1858.967       0.425786       0.363971
            297       2449.333       1476.067       0.376030       0.363971
            298       2339.000       1541.433       0.397232       0.363971
            299       2162.667       1985.400       0.478633       0.475496
            300       2049.000       2100.433       0.506198       0.475496
            301       2153.000       1931.700       0.472911       0.475496
            302       2276.000       1773.400       0.437941       0.475496
            303       2347.667       2004.900       0.460625       0.475496
            304       2174.000       2280.267       0.511929       0.475496
            305       2157.000       1996.967       0.480737       0.475496
            306       2140.000       1862.667       0.465356       0.475496
            307       2247.333       1968.267       0.466901       0.475496
            308       2151.667       2197.500       0.505269       0.475496
            309       1950.333       2266.300       0.537467       0.475496
            310       1994.000       2084.933       0.511147       0.475496
            311       2249.333       1984.400       0.468712       0.475496
            312       2522.000       1992.800       0.441393       0.475496
            313       2437.667       2113.567       0.464394       0.475496
            314       2222.000       2179.800       0.495207       0.475496
            315       2370.333       1868.633       0.440823       0.475496
            316       2339.000       1414.100       0.376782       0.363971
            317       2401.667       1341.833       0.358444       0.363971
            318       2125.000       1488.833       0.411982       0.363971
            319       1987.667       1507.233       0.431267       0.475496
            320       1932.667       1518.400       0.439980       0.475496
            321       2122.667       1615.067       0.432098       0.475496
            322       2048.000       2079.533       0.503820       0.475496
            323       1810.000       2241.000       0.553197       0.542675
            324       1578.000       2195.867       0.581861       0.542675
            325       1881.667       1911.167       0.503889       0.475496
            326       2211.667       1775.167       0.445257       0.475496
            327       1862.667       1881.733       0.502546       0.475496
            328       1421.000       1858.567       0.566711       0.542675
            329       1530.667       1759.267       0.534742       0.542675
            330       1975.000       1684.833       0.460358       0.475496
            331       2402.333       1636.100       0.405132       0.475496
            332       2120.667       1679.933       0.442018       0.475496
            333       1955.667       1572.767       0.445741       0.475496
            334       1789.333       1717.400       0.489744       0.475496
            335       1629.667       2136.033       0.567234       0.542675
            336       1635.333       2472.800       0.601928       0.542675
            337       1485.333       2423.800       0.620035       0.542675
            338       1626.000       2035.400       0.555908       0.542675
            339       1791.333       2029.533       0.531171       0.542675
            340       2094.667       1958.867       0.483249       0.475496
            341       2024.000       1952.600       0.491022       0.475496
            342       1807.000       1702.633       0.485131       0.475496
            343       1781.667       1971.833       0.525332       0.542675
            344       1983.667       2178.633       0.523421       0.542675
            345       2192.667       2231.400       0.504378       0.542675
            346       2097.000       2111.633       0.501738       0.542675
            347       2129.667       2084.700       0.494665       0.542675
            348       2047.667       2240.233       0.522455       0.542675
            349       1948.667       2214.133       0.531886       0.542675
            350       2041.667       2301.833       0.529949       0.542675
            351       2312.000       2164.467       0.483521       0.475496
            352       2562.333       2243.767       0.466858       0.475496
            353       2562.333       2137.767       0.454834       0.475496
            354       2367.000       2343.300       0.497484       0.475496
            355       2279.667       2307.700       0.503055       0.475496
            356       2068.333       2195.833       0.514950       0.475496
            357       2198.667       2075.800       0.485628       0.475496
            358       2395.667       2054.433       0.461660       0.475496
            359       2414.667       2142.867       0.470181       0.475496
            360       2218.333       2038.500       0.478877       0.475496
            361       2267.333       1935.600       0.460535       0.475496
            362       2226.000       1934.733       0.464998       0.475496
            363       2284.333       1891.567       0.452972       0.475496
            364       2115.000       1930.833       0.477240       0.475496
            365       2234.000       1902.267       0.459899       0.475496
            366       2079.333       2199.400       0.514031       0.542675
            367       2152.000       2334.467       0.520335       0.542675
            368       2162.333       2575.767       0.543629       0.542675
            369       2401.333       2491.533       0.509218       0.542675
            370       2385.667       2390.433       0.500499       0.475496
            371       2295.667       2142.100       0.482698       0.475496
            372       2110.667       1809.600       0.461601       0.475496
            373       2087.000       1763.633       0.458011       0.475496
            374       2147.000       1897.633       0.469173       0.475496
            375       2329.000       1999.433       0.461930       0.475496
            376       2184.000       1843.267       0.457697       0.475496
            377       2089.000       1687.767       0.446881       0.475496
            378       1788.667       1811.467       0.503167       0.475496
            379       1669.667       2061.700       0.552532       0.542675
            380       1663.000       2459.033       0.596558       0.542675
            381       2149.000       2532.767       0.540985       0.542675
            382       2361.333       2517.533       0.516008       0.542675
            383       2578.000       2165.533       0.456523       0.475496
            384       2392.000       2143.467       0.472601       0.475496
            385       2255.000       2236.167       0.497903       0.475496
            386       1870.667       2504.267       0.572413       0.542675
            387       1567.667       2423.567       0.607222       0.542675
            388       1652.000       2137.800       0.564093       0.542675
            389       2063.333       1864.333       0.474667       0.475496
            390       2128.667       2033.133       0.488523       0.475496
            391       1842.333       2434.433       0.569223       0.542675
            392       1771.667       2618.167       0.596416       0.542675
            393       1935.667       2507.100       0.564311       0.542675
            394       2121.000       2380.567       0.528831       0.542675
            395       2053.667       2266.967       0.524684       0.542675
            396       2026.000       2266.067       0.527966       0.542675
            397       1878.667       2156.800       0.534461       0.542675
            398       1723.333       2026.667       0.540444       0.542675
            399       1649.333       1954.733       0.542369       0.542675
            400       1917.000       2058.633       0.517813       0.542675
            401       2157.000       2010.967       0.482481       0.475496
            402       2374.000       2083.933       0.467466       0.475496
            403       2439.000       2117.767       0.464752       0.475496
            404       2501.667       2317.167       0.480856       0.475496
            405       2402.333       2285.767       0.487568       0.475496
            406       2126.667       2364.333       0.526460       0.542675
            407       1822.667       2552.400       0.583397       0.542675
            408       1813.667       2683.633       0.596721       0.542675
            409       1965.000       2553.167       0.565089       0.542675
            410       2119.667       2197.367       0.508999       0.542675
            411       1992.333       1925.100       0.491419       0.542675
            412       1851.000       1955.567       0.513735       0.542675
            413       1728.333       2381.167       0.579430       0.542675
            414       1920.333       2755.300       0.589289       0.542675
            415       2050.333       2879.300       0.584080       0.542675
            416       2204.667       2589.867       0.540171       0.542675
            417       2112.667       2491.067       0.541097       0.542675
            418       2067.667       2496.900       0.547018       0.542675
            419       2222.333       2442.767       0.523626       0.542675
            420       2276.667       2360.667       0.509057       0.542675
            421       2431.000       2123.900       0.466289       0.475496
            422       2189.333       2230.400       0.504646       0.475496
            423       2071.333       2192.867       0.514250       0.475496
            424       2036.667       2133.333       0.511591       0.475496
            425       2169.333       1989.400       0.478367       0.475496
            426       2236.667       1863.333       0.454472       0.475496
            427       2161.333       2043.200       0.485952       0.475496
            428       2027.667       2223.900       0.523078       0.542675
            429       2146.333       2653.367       0.552819       0.542675
            430       2362.000       2697.133       0.533122       0.542675
            431       2633.333       2335.667       0.470048       0.475496
            432       2386.000       1903.733       0.443788       0.475496
            433       2013.333       1618.667       0.445668       0.475496
            434       1689.000       1741.100       0.507595       0.475496
            435       1934.333       1982.233       0.506115       0.475496
            436       2261.000       2197.900       0.492924       0.475496
            437       2315.333       2242.467       0.492006       0.475496
            438       2163.333       2036.667       0.484921       0.475496
            439       2038.333       2190.833       0.518030       0.542675
            440       2236.667       2377.667       0.515278       0.542675
            441       2260.333       2664.300       0.541015       0.542675
            442       2080.333       2662.967       0.561416       0.542675
            443       1790.667       2665.933       0.598199       0.542675
            444       1915.333       2735.800       0.588201       0.542675
            445       2001.000       2568.900       0.562135       0.542675
            446       1933.000       2387.367       0.552584       0.542675
            447       1866.000       1940.067       0.509730       0.542675
            448       1961.667       1888.167       0.490454       0.475496
            449       2166.333       1963.033       0.475384       0.475496
            450       2207.333       2134.933       0.491663       0.475496
            451       2162.333       2285.433       0.513838       0.542675
            452       2143.333       2355.333       0.523563       0.542675
            453       1938.333       2277.833       0.540262       0.542675
            454       2034.000       2054.267       0.502479       0.475496
            455       2157.333       1923.600       0.471363       0.475496
            456       2304.333       1933.567       0.456256       0.475496
            457       2206.000       1981.733       0.473223       0.475496
            458       2101.667       2151.167       0.505820       0.475496
            459       2007.000       2111.967       0.512742       0.475496
            460       1984.000       1886.933       0.487462       0.475496
            461       1959.333       1715.400       0.466809       0.475496
            462       2109.667       1794.033       0.459573       0.475496
            463       2212.000       1985.467       0.473015       0.475496
            464       2301.667       1990.833       0.463793       0.475496
            465       2184.667       1913.533       0.466920       0.475496
            466       1999.667       1981.367       0.497702       0.475496
            467       1778.667       1923.467       0.519556       0.542675
            468       1713.333       1950.000       0.532302       0.542675
            469       1951.000       2016.900       0.508304       0.542675
            470       2190.667       2233.933       0.504889       0.542675
            471       2295.000       2354.500       0.506399       0.542675
            472       2031.667       2383.500       0.539844       0.542675
            473       1871.667       2512.833       0.573117       0.542675
            474       1926.667       2319.333       0.546240       0.542675
            475       2102.000       2039.800       0.492491       0.475496
            476       2159.667       1853.367       0.461837       0.475496
            477       2066.000       2032.400       0.495901       0.475496
            478       1976.333       2308.700       0.538782       0.542675
            479       1882.000       2214.133       0.540542       0.542675
            480       2047.000       2078.300       0.503794       0.475496
            481       2061.000       2114.900       0.506454       0.475496
            482       2132.000       2218.467       0.509938       0.475496
            483       2074.333       2118.233       0.505235       0.475496
            484       2000.667       1732.933       0.464145       0.475496
            485       2010.000       1748.000       0.465141       0.475496
            486       2124.000       2081.600       0.494959       0.475496
            487       2359.000       2310.100       0.494763       0.475496
            488       2503.000       1996.367       0.443699       0.475496
            489       2536.667       1914.333       0.430091       0.475496
            490       2527.333       2064.600       0.449615       0.475496
            491       2473.333       2374.000       0.489754       0.475496
            492       2408.333       2194.167       0.476734       0.475496
            493       2295.667       1897.100       0.452470       0.475496
            494       2243.000       1724.367       0.434638       0.475496
            495       2209.000       1972.767       0.471754       0.475496
            496       2303.000       2052.367       0.471227       0.475496
            497       2379.667       2033.033       0.460723       0.475496
            498       2173.000       1783.367       0.450759       0.475496
            499       2161.000       1715.567       0.442548       0.475496
            500       2166.667       1993.000       0.479125       0.475496
            501       2237.667       2204.567       0.496274       0.475496
            502       2266.000       2549.067       0.529394       0.542675
            503       2302.333       2506.433       0.521222       0.542675
            504       2361.667       2357.500       0.499559       0.542675
            505       2139.333       2067.733       0.491491       0.542675
            506       1769.667       2069.033       0.538993       0.542675
            507       1475.667       2024.767       0.578433       0.542675
            508       1661.667       2000.500       0.546261       0.542675
            509       1829.667       1943.367       0.515067       0.542675
            510       1911.667       2213.500       0.536584       0.542675
            511       1713.000       2400.700       0.583587       0.542675
            512       1765.667       2220.100       0.557007       0.542675
            513       1902.667       1915.733       0.501711       0.475496
            514       1974.667       1663.867       0.457290       0.475496
            515       1772.000       1892.467       0.516437       0.542675
            516       1701.000       2086.233       0.550859       0.542675
            517       1802.000       2193.133       0.548951       0.542675
            518       2267.667       2042.567       0.473888       0.475496
            519       2417.333       1961.267       0.447921       0.475496
            520       2314.000       2001.600       0.463806       0.475496
            521       1983.667       2080.300       0.511889       0.542675
            522       1715.667       2263.767       0.568867       0.542675
            523       1862.667       2385.067       0.561492       0.542675
            524       1870.667       2532.600       0.575164       0.542675
            525       2108.000       2477.533       0.540293       0.542675
            526       1983.333       2564.667       0.563911       0.542675
            527       2041.000       2479.900       0.548541       0.542675
            528       1986.000       2276.067       0.534029       0.542675
            529       1803.333       2091.333       0.536974       0.542675
            530       1556.333       1861.700       0.544670       0.542675
            531       1355.000       1889.500       0.582370       0.542675
            532       1444.000       1782.600       0.552470       0.542675
            533       1650.667       1897.267       0.534753       0.542675
            534       1739.667       1987.033       0.533188       0.542675
            535       2062.000       2256.800       0.522553       0.542675
            536       2091.667       2370.833       0.531279       0.542675
            537       2240.000       2421.000       0.519416       0.542675
            538       1907.000       2177.300       0.533090       0.542675
            539       1860.667       1686.600       0.475465       0.475496
            540       1926.000       1555.067       0.446721       0.475496
            541       2305.667       1605.100       0.410431       0.475496
            542       2529.333       1944.400       0.434626       0.475496
            543       2717.000       2185.967       0.445846       0.475496
            544       2553.667       2263.967       0.469933       0.475496
            545       2297.667       2364.233       0.507139       0.475496
            546       1901.000       2451.233       0.563213       0.542675
            547       1579.333       2560.733       0.618525       0.542675
            548       1518.333       2560.500       0.627753       0.542675
            549       1634.667       2312.533       0.585867       0.542675
            550       1758.000       2113.867       0.545955       0.542675
            551       1839.333       1999.400       0.520849       0.542675
            552       1903.333       1774.333       0.482462       0.475496
            553       1922.000       1819.800       0.486343       0.475496
            554       1809.333       1928.067       0.515884       0.542675
            555       1562.333       2341.767       0.599822       0.542675
            556       1727.333       2261.600       0.566969       0.542675
            557       2124.000       2191.600       0.507832       0.475496
            558       2374.000       2121.267       0.471889       0.475496
            559       2540.333       2286.300       0.473684       0.475496
            560       2191.000       2384.567       0.521152       0.542675
            561       1946.000       2215.067       0.532331       0.542675
            562       1780.000       2076.667       0.538462       0.542675
            563       1787.000       1979.300       0.525529       0.542675
            564       1871.667       2206.167       0.541014       0.542675
            565       1877.000       2326.967       0.553517       0.542675
            566       1953.667       2436.967       0.555038       0.542675
            567       2017.000       2297.967       0.532557       0.542675
            568       1852.333       2340.767       0.558243       0.542675
            569       1872.000       2367.133       0.558400       0.542675
            570       1805.000       2239.833       0.553752       0.542675
            571       1799.000       2060.767       0.533910       0.542675
            572       1791.333       1970.200       0.523776       0.542675
            573       1949.333       2026.067       0.509651       0.542675
            574       2154.333       2038.567       0.486195       0.475496
            575       2072.667       1914.733       0.480196       0.475496
            576       1699.333       1992.733       0.539734       0.542675
            577       1384.000       2259.933       0.620191       0.542675
            578       1582.000       2350.133       0.597674       0.542675
            579       1852.667       2330.733       0.557139       0.542675
            580       1979.667       2159.700       0.521746       0.542675
            581       2025.667       2095.100       0.508425       0.542675
            582       2242.667       2026.067       0.474629       0.475496
            583       2333.000       2261.700       0.492241       0.475496
            584       2302.000       2353.467       0.505528       0.475496
            585       2494.000       2352.933       0.485448       0.475496
            586       2705.333       2078.133       0.434441       0.475496
            587       2517.667       2000.567       0.442776       0.475496
            588       1982.333       2076.433       0.511592       0.542675
            589       1615.667       2210.100       0.577688       0.542675
            590       1757.333       2528.267       0.589945       0.542675
            591       1828.333       2628.167       0.589738       0.542675
            592       1901.000       2396.567       0.557657       0.542675
            593       2015.667       2135.767       0.514465       0.542675
            594       2167.333       2003.600       0.480372       0.475496
            595       2287.333       2260.933       0.497098       0.475496
            596       2304.667       2330.867       0.502826       0.475496
            597       2559.667       2261.033       0.469026       0.475496
            598       2570.333       1992.300       0.436656       0.475496
            599       2309.000       1951.433       0.458036       0.475496
            600       2026.333       2229.367       0.523854       0.475496
            601       2317.000       2569.633       0.525849       0.475496
            602       2667.333       2487.600       0.482567       0.475496
            603       2688.000       2276.867       0.458596       0.475496
            604       2293.333       2247.333       0.494935       0.475496
            605       2127.667       2520.900       0.542296       0.542675
            606       2315.667       2581.767       0.527167       0.542675
            607       2286.333       2318.033       0.503442       0.542675
            608       1998.333       2155.833       0.518957       0.542675
            609       1769.333       2144.400       0.547917       0.542675
            610       1929.667       2122.700       0.523817       0.542675
            611       2104.667       2035.200       0.491610       0.542675
            612       2074.667       1961.200       0.485943       0.542675
            613       1954.667       2182.867       0.527577       0.542675
            614       2067.333       2326.267       0.529467       0.542675
            615       2220.000       2525.333       0.532172       0.542675
            616       2109.667       2587.367       0.550851       0.542675
            617       1833.667       2431.300       0.570063       0.542675
            618       1948.333       1992.833       0.505646       0.475496
            619       2288.333       1689.167       0.424680       0.475496
            620       2665.000       1697.500       0.389112       0.475496
            621       2475.333       2156.467       0.465579       0.475496
            622       2451.667       2535.500       0.508405       0.475496
            623       2459.000       2728.433       0.525970       0.475496
            624       2455.000       2560.500       0.510517       0.475496
            625       2435.333       2156.800       0.469673       0.475496
            626       2409.667       1756.700       0.421638       0.475496
            627       2224.333       1630.567       0.422985       0.475496
            628       1867.333       1905.267       0.505027       0.475496
            629       1842.667       2321.067       0.557448       0.542675
            630       2152.333       2486.433       0.536012       0.542675
            631       2458.000       2243.200       0.477155       0.475496
            632       2394.000       2170.933       0.475567       0.475496
            633       2201.667       2061.500       0.483561       0.475496
            634       2083.000       2074.367       0.498962       0.475496
            635       1946.333       1951.367       0.500646       0.475496
            636       2018.667       2008.133       0.498692       0.475496
            637       2306.000       2314.733       0.500945       0.475496
            638       2514.000       2647.600       0.512942       0.542675
            639       2360.667       2929.933       0.553800       0.542675
            640       2067.667       2785.900       0.573990       0.542675
            641       1837.000       2441.967       0.570691       0.542675
            642       1756.667       2056.667       0.539336       0.542675
            643       1723.333       2081.000       0.547008       0.542675
            644       1759.333       2521.067       0.588979       0.542675
            645       1836.333       3140.700       0.631039       0.542675
            646       1943.667       3224.633       0.623925       0.542675
            647       2262.000       2825.467       0.555378       0.542675
            648       2458.333       2295.500       0.482873       0.475496
            649       2206.667       2210.333       0.500415       0.475496
            650       1843.000       2057.367       0.527480       0.475496
            651       1927.667       1894.567       0.495670       0.475496
            652       2550.667       1810.933       0.415199       0.475496
            653       2857.667       1903.567       0.399805       0.475496
            654       2687.333       2182.600       0.448179       0.475496
            655       2561.000       2384.233       0.482128       0.475496
            656       2327.667       2540.233       0.521834       0.475496
            657       2289.333       2322.733       0.503621       0.475496
            658       1977.000       1961.633       0.498049       0.475496
            659       2010.333       1940.967       0.491222       0.475496
            660       2065.667       1940.100       0.484327       0.475496
            661       1932.333       2007.767       0.509573       0.542675
            662       2069.000       2155.100       0.510192       0.542675
            663       2218.667       2498.800       0.529691       0.542675
            664       2399.667       2981.033       0.554023       0.542675
            665       2341.000       3221.900       0.579176       0.542675
            666       2176.667       3065.333       0.584764       0.542675
            667       2125.000       2568.833       0.547278       0.542675
            668       2130.333       2003.633       0.484676       0.475496
            669       2209.333       1769.733       0.444761       0.475496
            670       2299.000       1927.767       0.456085       0.475496
            671       2369.000       2095.433       0.469362       0.475496
            672       2554.000       2372.600       0.481590       0.475496
            673       2564.667       2395.200       0.482916       0.475496
            674       2445.333       2369.133       0.492086       0.475496
            675       2157.667       2385.567       0.525081       0.542675
            676       2053.667       2242.300       0.521955       0.542675
            677       1931.000       2030.567       0.512567       0.542675
            678       1818.667       1918.133       0.513309       0.542675
            679       1704.000       2176.933       0.560930       0.542675
            680       1713.000       2420.033       0.585534       0.542675
            681       2233.000       2359.367       0.513758       0.542675
            682       2560.000       2232.667       0.465851       0.475496
            683       2542.333       2303.767       0.475386       0.475496
            684       2128.333       2377.167       0.527614       0.542675
            685       2090.333       2278.300       0.521513       0.542675
            686       2106.667       2240.333       0.515375       0.542675
            687       2000.667       2228.933       0.526984       0.542675
            688       1933.333       2320.333       0.545490       0.542675
            689       2144.667       2280.533       0.515351       0.542675
            690       2303.667       2305.967       0.500249       0.542675
            691       2274.667       2584.200       0.531852       0.542675
            692       2087.667       2806.900       0.573473       0.542675
            693       2130.000       2860.000       0.573146       0.542675
            694       2476.000       2549.733       0.507336       0.475496
            695       2696.333       2399.700       0.470896       0.475496
            696       2630.667       2199.267       0.455341       0.475496
            697       2280.333       2112.633       0.480913       0.475496
            698       2047.667       2229.233       0.521226       0.542675
            699       2043.333       2625.667       0.562362       0.542675
            700       1957.667       2823.233       0.590523       0.542675
            701       1898.333       2674.833       0.584897       0.542675
            702       1720.667       2377.933       0.580182       0.542675
            703       1560.333       2269.633       0.592599       0.542675
            704       1806.667       2206.667       0.549834       0.542675
            705       2145.000       2058.833       0.489751       0.475496
            706       2644.667       1966.533       0.426469       0.475496
            707       2442.333       1960.433       0.445273       0.475496
            708       2104.667       2168.533       0.507473       0.475496
            709       1700.667       2111.600       0.553896       0.542675
            710       1732.000       2200.800       0.559601       0.542675
            711       1847.000       2134.633       0.536120       0.542675
            712       2067.667       2097.900       0.503629       0.475496
            713       2375.333       1977.133       0.454256       0.475496
            714       2494.000       2107.600       0.458015       0.475496
            715       2432.667       2321.733       0.488334       0.475496
            716       2241.333       2204.533       0.495861       0.475496
            717       2075.667       2031.100       0.494574       0.475496
            718       1898.000       1958.867       0.507891       0.475496
            719       2023.000       2151.033       0.515337       0.475496
            720       2105.333       2128.800       0.502771       0.475496
            721       2351.333       1998.200       0.459406       0.475496
            722       2320.000       1754.333       0.430582       0.475496
            723       2447.333       1726.933       0.413709       0.475496
            724       2371.333       1880.200       0.442240       0.475496
            725       2079.000       2148.433       0.508212       0.475496
            726       1676.333       2111.033       0.557388       0.542675
            727       1685.667       1962.433       0.537933       0.542675
            728       1900.667       1899.267       0.499816       0.475496
            729       2239.333       1854.067       0.452941       0.475496
            730       2121.333       1889.200       0.471060       0.475496
            731       2055.333       1803.467       0.467365       0.475496
            732       2190.000       1841.000       0.456710       0.475496
            733       2115.333       1749.133       0.452620       0.475496
            734       1927.333       1481.267       0.434567       0.475496
            735       1909.000       1398.100       0.422757       0.363971
            736       2367.667       1224.900       0.340954       0.363971
            737       2560.667        960.267       0.272731       0.162114
            738       2374.667        650.533       0.215038       0.162114
            739       2067.333        408.267       0.164916       0.162114
            740       2040.333        391.300       0.160921       0.162114
            741       2139.000        483.767       0.184449       0.162114
            742       2110.333        598.633       0.220982       0.162114
            743       2070.667        800.933       0.278915       0.162114
            744       2134.333        824.567       0.278673       0.162114
            745       2221.667        839.500       0.274242       0.162114
            746       2314.000        716.267       0.236371       0.162114
            747       2251.667        646.833       0.223161       0.162114
            748       1994.667        618.200       0.236598       0.162114
            749       1689.333        648.733       0.277466       0.162114
            750       1603.000        565.367       0.260734       0.162114
            751       1775.333        560.467       0.239946       0.162114
            752       1947.000        734.967       0.274040       0.162114
            753       2040.000        770.667       0.274194       0.162114
            754       2131.000        574.900       0.212462       0.162114
            755       2244.000        404.933       0.152867       0.162114
            756       2275.667        406.100       0.151430       0.162114
            757       2366.667        593.667       0.200540       0.162114
            758       2355.667        499.100       0.174830       0.162114
            759       2255.667        488.433       0.177994       0.162114
            760       2143.667        487.633       0.185320       0.162114
            761       2098.333        546.500       0.206629       0.162114
            762       2113.000        529.700       0.200439       0.162114
            763       2204.667        428.200       0.162636       0.162114
            764       2558.000        372.200       0.127022       0.162114
            765       2716.333        437.700       0.138775       0.162114
            766       2998.000        478.867       0.137729       0.162114
            767       2923.000        549.367       0.158211       0.162114
            768       2906.667        464.333       0.137743       0.162114
            769       2811.333        293.200       0.094443       0.162114
            770       2696.333        143.700       0.050598       0.162114
            771       2388.000        179.200       0.069804       0.162114
            772       2000.000        391.000       0.163530       0.162114
            773       2169.333        415.067       0.160605       0.162114
            774       2854.333        218.900       0.071228       0.162114
            775       3119.000         24.100       0.007668       0.162114
            776       2918.000         -2.800      -0.000960       0.162114
            777       2649.667        161.033       0.057293       0.162114
            778       2491.000        335.567       0.118719       0.162114
            779       2425.333        366.467       0.131265       0.162114
            780       2400.000        348.000       0.126638       0.162114
            781       2657.667        295.233       0.099981       0.162114
            782       2909.000        318.767       0.098758       0.162114
            783       2790.667        374.267       0.118254       0.162114
            784       2593.667        429.967       0.142202       0.162114
            785       2427.333        468.933       0.161910       0.162114
            786       2350.667        362.267       0.133533       0.162114
            787       2502.667        300.400       0.107168       0.162114
            788       2827.333        252.933       0.082114       0.162114
            789       3380.667        203.267       0.056716       0.162114
            790       3686.667        -31.667      -0.008664       0.162114
            791       3748.000       -158.800      -0.044244       0.162114
            792       3345.667          8.767       0.002613       0.162114
            793       2898.667        501.467       0.147484       0.162114
            794       2780.333        716.633       0.204930       0.162114
            795       2990.000        670.000       0.183060       0.162114
            796       3054.333        477.233       0.135134       0.162114
            797       2999.000        392.100       0.115626       0.162114
            798       2944.333        364.900       0.110267       0.162114
            799       2847.667        344.233       0.107846       0.162114
            800       2738.667        386.467       0.123664       0.162114
