# Supplementary material for: The role of auxiliary domains in modulating CHD4 activity suggests mechanistic commonality between enzyme families
Source: Nat Commun. 2022 Dec 6;13:7524. doi: 10.1038/s41467-022-35002-0 (PMC9726900; doi:10.1038/s41467-022-35002-0)
Supplement: Supplementary file 6 — source data [file 41467_2022_35002_MOESM6_ESM.zip › smFRET_Source_data/figure_7A/A/CHD4(355-1912) 1mM ATP 500ms/59.dat]

              1       1254.667       1561.533       0.554482       0.531002
              2        565.000       2467.167       0.813665       0.749466
              3        749.333       2246.067       0.749839       0.749466
              4        804.000       1909.267       0.703678       0.749466
              5        832.000       1602.800       0.658288       0.749466
              6        814.333       1770.233       0.684925       0.749466
              7        810.000       2018.000       0.713579       0.749466
              8        775.000       2115.833       0.731911       0.749466
              9        674.333       2164.567       0.762467       0.749466
             10        622.000       2323.800       0.788852       0.749466
             11        650.667       2668.600       0.803973       0.749466
             12        697.333       2718.267       0.795839       0.749466
             13        688.333       2697.833       0.796722       0.749466
             14        733.333       2393.667       0.765483       0.749466
             15        796.000       2113.067       0.726373       0.749466
             16        808.000       1916.867       0.703472       0.749466
             17        743.667       1962.300       0.725175       0.749466
             18        639.667       2063.033       0.763323       0.749466
             19        568.667       1965.467       0.775597       0.749466
             20        501.667       1976.833       0.797593       0.749466
             21        564.000       2297.267       0.802885       0.749466
             22        767.667       2676.567       0.777115       0.749466
             23        941.333       2711.200       0.742279       0.749466
             24        979.667       2587.033       0.725330       0.749466
             25        962.333       2278.433       0.703054       0.749466
             26        890.000       2232.333       0.714957       0.749466
             27        844.667       2144.867       0.717459       0.749466
             28        812.333       2306.767       0.739562       0.749466
             29        841.000       2336.900       0.735360       0.749466
             30        845.667       2408.100       0.740096       0.749466
             31        907.000       2614.633       0.742449       0.749466
             32        935.667       2757.767       0.746668       0.749466
             33        924.333       2874.900       0.756705       0.749466
             34        832.000       2611.467       0.758383       0.749466
             35        783.667       2388.633       0.752966       0.749466
             36        918.000       2397.200       0.723094       0.749466
             37        933.667       2486.967       0.727049       0.749466
             38        894.000       2608.267       0.744737       0.749466
             39        733.333       2644.667       0.782909       0.749466
             40        632.667       2660.400       0.807879       0.749466
             41        636.333       2716.367       0.810203       0.749466
             42        609.667       2766.700       0.819431       0.749466
             43        658.667       2584.800       0.796925       0.749466
             44        730.000       2397.000       0.766549       0.749466
             45        822.667       2344.400       0.740243       0.749466
             46        860.000       2515.333       0.745210       0.749466
             47        738.667       2256.467       0.753378       0.749466
             48        581.000       1942.233       0.769740       0.749466
             49        481.000       1865.900       0.795049       0.749466
             50        585.667       2385.433       0.802879       0.749466
             51        617.000       2047.633       0.768448       0.749466
             52        683.000       1415.367       0.674509       0.749466
             53        582.667        731.733       0.556705       0.531002
             54        688.000       1011.867       0.595262       0.531002
             55        819.333       1095.067       0.572016       0.531002
             56        913.000        978.700       0.517365       0.531002
             57        873.667        720.633       0.452006       0.531002
             58        673.000        992.367       0.595885       0.531002
             59        637.333       1352.600       0.679721       0.749466
             60        824.333       1608.900       0.661219       0.749466
             61       1507.000       1620.300       0.518115       0.531002
             62       2128.667       1593.133       0.428055       0.459515
             63       2555.000       1461.833       0.363927       0.340763
             64       2668.000       1275.867       0.323507       0.340763
             65       3000.333       1223.300       0.289632       0.340763
             66       3274.000       1338.600       0.290205       0.340763
             67       3149.333       1681.067       0.348018       0.340763
             68       2711.000       1714.567       0.387423       0.340763
             69       2397.667       1631.567       0.404932       0.340763
             70       2516.667       1479.000       0.370151       0.340763
             71       2832.000       1522.467       0.349633       0.340763
             72       3080.667       1801.600       0.369009       0.340763
             73       3025.333       2009.800       0.399155       0.340763
             74       2798.333       2313.167       0.452542       0.459515
             75       2654.333       2383.233       0.473092       0.459515
             76       2723.000       2142.700       0.440368       0.459515
             77       2491.000       1502.233       0.376195       0.340763
             78       2312.000        761.133       0.247673       0.340763
             79       2099.333        572.067       0.214145       0.340763
             80       2476.333        958.700       0.279095       0.340763
             81       3025.000       1386.500       0.314292       0.340763
             82       3370.333       1520.300       0.310860       0.340763
             83       3118.000       1339.867       0.300562       0.340763
             84       2726.000       1295.400       0.322127       0.340763
             85       2529.667       1153.033       0.313095       0.340763
             86       2597.000       1124.633       0.302188       0.340763
             87       2411.000       1235.567       0.338830       0.340763
             88       2285.667       1469.100       0.391263       0.340763
             89       2336.000       2017.400       0.463408       0.459515
             90       2417.667       2056.900       0.459687       0.459515
             91       2299.667       1937.367       0.457246       0.459515
             92       2299.000       1433.767       0.384103       0.459515
             93       2379.667       1459.367       0.380139       0.459515
             94       2394.000       1713.600       0.417178       0.459515
             95       2314.000       2020.600       0.466156       0.459515
             96       2315.667       2059.100       0.470677       0.459515
             97       2443.333       1838.667       0.429394       0.459515
             98       2529.333       1572.067       0.383300       0.340763
             99       2477.333       1418.267       0.364069       0.340763
            100       2858.000       1560.533       0.353179       0.340763
            101       3111.667       1684.167       0.351173       0.340763
            102       3101.333       1709.200       0.355304       0.340763
            103       2708.333       1624.500       0.374928       0.340763
            104       2662.000       1340.800       0.334966       0.340763
            105       2826.667       1469.667       0.342075       0.340763
            106       2886.000       1613.733       0.358629       0.340763
            107       2691.000       2037.900       0.430946       0.459515
            108       2480.000       2161.667       0.465709       0.459515
            109       2376.667       2366.333       0.498911       0.459515
            110       2327.667       2144.567       0.479529       0.459515
            111       2427.333       1594.933       0.396526       0.340763
            112       2569.000        875.433       0.254159       0.340763
            113       2579.000        702.433       0.214063       0.340763
            114       2744.000        895.267       0.246002       0.340763
            115       2654.000       1341.267       0.335714       0.340763
            116       2594.667       1411.533       0.352337       0.340763
            117       2667.000       1324.300       0.331797       0.340763
            118       2960.000       1361.000       0.314973       0.340763
            119       3150.000       1594.667       0.336097       0.340763
            120       2988.000       1734.533       0.367289       0.340763
            121       2869.333       1632.733       0.362663       0.340763
            122       2648.333       1707.167       0.391957       0.340763
            123       2466.000       2167.067       0.467739       0.459515
            124       2299.333       2328.067       0.503105       0.459515
            125       2478.667       2286.467       0.479833       0.459515
            126       2479.000       1944.100       0.439533       0.459515
            127       2366.000       1942.733       0.450883       0.459515
            128       2214.667       1822.200       0.451390       0.459515
            129       2240.000       1846.667       0.451876       0.459515
            130       2273.667       1658.633       0.421797       0.459515
            131       2385.333       1696.467       0.415617       0.459515
            132       2324.667       1709.200       0.423713       0.459515
            133       2355.000       2030.500       0.463003       0.459515
            134       2171.333       2395.200       0.524512       0.531002
            135       2112.667       2794.733       0.569494       0.531002
            136       2016.000       2971.067       0.595754       0.531002
            137       2124.333       3049.233       0.589387       0.531002
            138       2297.000       2714.967       0.541697       0.531002
            139       2572.667       2424.067       0.485130       0.531002
            140       2762.667       2339.067       0.458485       0.531002
            141       2726.000       2658.067       0.493691       0.531002
            142       2614.000       2848.267       0.521444       0.531002
            143       2557.667       2820.567       0.524441       0.531002
            144       2608.000       2850.533       0.522216       0.531002
            145       2615.333       2941.467       0.529345       0.531002
            146       2651.667       3002.833       0.531052       0.531002
            147       2950.000       2688.667       0.476827       0.459515
            148       3020.667       2550.267       0.457781       0.459515
            149       2897.667       2183.900       0.429769       0.459515
            150       2560.667       2138.933       0.455131       0.459515
            151       2628.333       2127.833       0.447384       0.459515
            152       2800.667       2332.933       0.454444       0.459515
            153       2861.000       2405.233       0.456727       0.459515
            154       2618.333       2530.167       0.491438       0.459515
            155       2405.000       2765.500       0.534861       0.531002
            156       2518.000       2905.867       0.535756       0.531002
            157       2818.000       2786.533       0.497193       0.531002
            158       2954.333       2585.233       0.466685       0.459515
            159       2697.333       2337.267       0.464241       0.459515
            160       2276.333       2158.033       0.486661       0.459515
            161       1860.333       2090.633       0.529145       0.531002
            162       1660.333       2278.633       0.578485       0.531002
            163       2140.333       2289.633       0.516851       0.531002
            164       2861.000       2132.233       0.427025       0.459515
            165       3464.667       1882.200       0.352019       0.340763
            166       3347.000       1843.300       0.355143       0.340763
            167       2947.000       2071.300       0.412749       0.459515
            168       2577.333       2362.267       0.478230       0.459515
            169       2177.667       2827.233       0.564893       0.531002
            170       2030.333       2784.633       0.578329       0.531002
            171       2043.667       2351.967       0.535069       0.531002
            172       2200.667       1765.267       0.445107       0.459515
            173       2380.000       1707.000       0.417666       0.459515
            174       2328.000       1986.867       0.460470       0.459515
            175       2181.333       2170.867       0.498798       0.459515
            176       1925.333       2212.800       0.534734       0.459515
            177       1943.667       2004.633       0.507721       0.459515
            178       2229.000       1966.433       0.468708       0.459515
            179       2394.333       1936.567       0.447151       0.459515
            180       2464.333       2032.567       0.451993       0.459515
            181       2361.667       1992.500       0.457608       0.459515
            182       2585.333       1830.467       0.414527       0.459515
            183       2627.667       1838.900       0.411703       0.459515
            184       2636.333       2003.367       0.431788       0.459515
            185       2431.000       2155.567       0.469974       0.459515
            186       2319.000       2329.767       0.501158       0.459515
            187       2509.333       2431.067       0.492079       0.459515
            188       2477.667       2711.233       0.522506       0.531002
            189       2299.667       2898.367       0.557589       0.531002
            190       2014.333       2837.567       0.584836       0.531002
            191       1965.667       2422.433       0.552046       0.531002
            192       2283.000       2064.033       0.474814       0.459515
            193       2309.000       1997.767       0.463867       0.459515
            194       2334.000       2131.933       0.477377       0.459515
            195       2396.667       2244.667       0.483625       0.459515
            196       2705.667       2249.433       0.453963       0.459515
            197       2813.000       2225.367       0.441684       0.459515
            198       2582.667       2281.400       0.469031       0.459515
            199       2318.333       2438.833       0.512665       0.459515
            200       2269.333       2436.067       0.517717       0.459515
            201       2479.333       2270.733       0.478042       0.459515
            202       2511.000       2163.233       0.462800       0.459515
            203       2361.333       2375.533       0.501499       0.531002
            204       2226.333       2535.367       0.532450       0.531002
            205       2304.667       2359.200       0.505846       0.531002
            206       2685.667       2282.433       0.459418       0.531002
            207       2653.333       2502.667       0.485389       0.531002
            208       2571.333       2684.533       0.510769       0.531002
            209       2472.000       2855.467       0.535990       0.531002
            210       2435.667       2666.100       0.522584       0.531002
            211       2441.667       2544.167       0.510279       0.531002
            212       2340.667       2156.933       0.479574       0.459515
            213       2348.333       1992.167       0.458972       0.459515
            214       2242.000       2081.800       0.481475       0.459515
            215       2227.333       2153.267       0.491546       0.459515
            216       2358.667       2152.467       0.477145       0.459515
            217       2392.333       2231.100       0.482563       0.459515
            218       2453.667       2229.967       0.476119       0.459515
            219       2516.333       2174.700       0.463587       0.459515
            220       2589.333       1971.067       0.432214       0.459515
            221       2881.000       1930.567       0.401235       0.459515
            222       2879.667       1998.367       0.409666       0.459515
            223       2662.333       2123.433       0.443698       0.459515
            224       2108.000       2302.867       0.522089       0.459515
            225       2097.000       2297.633       0.522827       0.459515
            226       2456.000       2182.400       0.470507       0.459515
            227       2823.000       1876.700       0.399323       0.459515
            228       2782.667       2103.067       0.430451       0.459515
            229       2588.667       2241.800       0.464096       0.459515
            230       2266.000       2588.733       0.533239       0.459515
            231       2116.000       2300.733       0.520913       0.459515
            232       2351.000       2074.567       0.468769       0.459515
            233       2589.000       1989.100       0.434482       0.459515
            234       2767.333       1948.267       0.413154       0.459515
            235       2541.667       1979.500       0.437829       0.459515
            236       2524.667       1831.533       0.420443       0.459515
            237       2330.000       1956.667       0.456454       0.459515
            238       2177.000       2062.967       0.486553       0.459515
            239       1965.667       2061.767       0.511931       0.459515
            240       2056.000       1955.067       0.487418       0.459515
            241       2246.333       1822.367       0.447899       0.459515
            242       2376.667       2034.333       0.461195       0.459515
            243       2595.667       2232.767       0.462421       0.459515
            244       2770.333       2496.967       0.474051       0.459515
            245       2795.000       2260.833       0.447173       0.459515
            246       2601.667       2148.833       0.452338       0.459515
            247       2319.667       1973.700       0.459709       0.459515
            248       2252.667       2017.067       0.472410       0.459515
            249       2531.667       1961.167       0.436510       0.459515
            250       2640.667       2130.600       0.446548       0.459515
            251       2568.667       2294.800       0.471845       0.459515
            252       2169.667       2286.367       0.513095       0.459515
            253       2141.667       2113.833       0.496730       0.459515
            254       2273.333       1921.333       0.458042       0.459515
            255       2455.000       1901.833       0.436517       0.459515
            256       2555.333       2013.800       0.440740       0.459515
            257       2431.000       2229.233       0.478352       0.459515
            258       1993.333       2598.000       0.565849       0.531002
            259       1863.000       2696.367       0.591391       0.531002
            260       2247.667       2589.233       0.535308       0.531002
            261       2628.000       2463.200       0.483815       0.531002
            262       2572.333       2610.767       0.503708       0.531002
            263       2167.333       2748.267       0.559091       0.531002
            264       2126.000       2892.067       0.576331       0.531002
            265       2381.333       2993.533       0.556950       0.531002
            266       2622.333       3018.433       0.535110       0.531002
            267       2764.667       2702.533       0.494318       0.459515
            268       2603.000       2097.033       0.446174       0.459515
            269       2382.667       1724.067       0.419815       0.459515
            270       2102.333       1622.433       0.435580       0.459515
            271       2004.667       1880.867       0.484069       0.459515
            272       2011.667       1991.167       0.497439       0.459515
            273       2065.000       2127.167       0.507415       0.459515
            274       2296.333       2001.700       0.465725       0.459515
            275       2464.333       2189.900       0.470518       0.459515
            276       2580.333       2379.300       0.479733       0.459515
            277       2802.000       2431.467       0.464600       0.459515
            278       2761.667       2572.833       0.482301       0.459515
            279       2628.667       2696.467       0.506366       0.531002
            280       2218.333       2865.167       0.563621       0.531002
            281       2225.000       2655.500       0.544104       0.531002
            282       2361.000       2298.567       0.493301       0.459515
            283       2514.667       2028.200       0.446458       0.459515
            284       2716.667       1748.333       0.391564       0.340763
            285       2848.000       1592.867       0.358684       0.340763
            286       2658.667       1744.800       0.396233       0.340763
            287       2176.000       2299.733       0.513823       0.531002
            288       1860.000       2679.000       0.590218       0.531002
            289       1993.000       2563.700       0.562622       0.531002
            290       2515.333       2083.467       0.453046       0.459515
            291       2409.667       2137.700       0.470096       0.459515
            292       2156.000       2148.733       0.499156       0.531002
            293       1790.333       2164.633       0.547320       0.531002
            294       2201.000       1911.233       0.464768       0.531002
            295       2236.000       2136.400       0.488610       0.531002
            296       2023.333       2550.667       0.557645       0.531002
            297       1800.000       2816.333       0.610080       0.531002
            298       1912.667       2651.400       0.580929       0.531002
            299       2193.333       2409.333       0.523465       0.531002
            300       2272.333       2149.767       0.486142       0.459515
            301       2312.667       2092.067       0.474959       0.459515
            302       2160.333       2009.633       0.481930       0.459515
            303       2128.667       2090.133       0.495433       0.459515
            304       2107.000       2158.633       0.506052       0.459515
            305       2306.333       2191.700       0.487257       0.459515
            306       2680.333       2254.633       0.456869       0.459515
            307       2977.000       2156.633       0.420099       0.459515
            308       3025.333       2118.800       0.411887       0.459515
            309       2654.000       1955.600       0.424245       0.459515
            310       2280.667       1862.267       0.449504       0.459515
            311       1992.667       1976.400       0.497951       0.459515
            312       2289.000       2013.767       0.468017       0.459515
            313       2862.333       2129.767       0.426627       0.459515
            314       3112.000       1943.467       0.384429       0.459515
            315       2700.000       1960.667       0.420684       0.459515
            316       2483.000       2212.367       0.471181       0.459515
            317       2571.667       2387.833       0.481467       0.459515
            318       2817.333       2163.600       0.434376       0.459515
            319       2691.333       1828.200       0.404511       0.459515
            320       2452.333       1762.767       0.418203       0.459515
            321       2235.000       1851.167       0.453033       0.459515
            322       2356.000       1859.067       0.441053       0.459515
            323       2755.667       1911.100       0.409513       0.459515
            324       3174.000       2151.267       0.403974       0.459515
            325       3059.000       2232.433       0.421896       0.459515
            326       2636.000       2289.400       0.464815       0.459515
            327       2265.000       2219.500       0.494927       0.459515
            328       2224.333       2185.567       0.495605       0.459515
            329       2394.667       2126.867       0.470386       0.459515
            330       2583.000       2245.700       0.465073       0.459515
            331       2517.000       2498.633       0.498169       0.459515
            332       2408.333       2349.167       0.493782       0.459515
            333       2428.667       2089.800       0.462502       0.459515
            334       2221.333       2204.533       0.498102       0.531002
            335       1982.000       2526.133       0.560350       0.531002
            336       1678.000       2532.200       0.601444       0.531002
            337       1827.333       2167.267       0.542549       0.531002
            338       2204.667       1948.867       0.469207       0.459515
            339       2571.333       2151.533       0.455557       0.459515
            340       2626.667       2354.333       0.472663       0.459515
            341       2451.667       2436.167       0.498414       0.531002
            342       2276.000       2326.067       0.505440       0.531002
            343       2226.667       2254.667       0.503124       0.531002
            344       2217.667       2284.900       0.507466       0.531002
            345       1986.000       2491.400       0.556439       0.531002
            346       1835.667       2728.100       0.597774       0.531002
            347       1859.000       2638.767       0.586684       0.531002
            348       2325.000       2552.500       0.523321       0.531002
            349       2562.667       2512.067       0.495015       0.459515
            350       2611.000       2476.233       0.486754       0.459515
            351       2279.333       2304.067       0.502698       0.459515
            352       2289.333       1950.067       0.459986       0.459515
            353       2304.000       1994.267       0.463970       0.459515
            354       2350.333       2118.967       0.474116       0.459515
            355       2250.000       2398.667       0.515990       0.531002
            356       2070.667       2513.933       0.548343       0.531002
            357       1905.333       2559.800       0.573286       0.531002
            358       1846.000       2346.400       0.559679       0.531002
            359       1817.667       2223.900       0.550257       0.531002
            360       1894.333       1980.233       0.511085       0.531002
            361       1917.667       2013.567       0.512197       0.531002
            362       1925.667       2191.100       0.532238       0.531002
            363       1894.667       2436.200       0.562520       0.531002
            364       1853.333       2404.333       0.564707       0.531002
            365       2021.000       1927.900       0.488212       0.459515
            366       2218.000       1749.533       0.440962       0.459515
            367       2495.333       1915.467       0.434267       0.459515
            368       2411.333       2256.200       0.483382       0.459515
            369       2251.667       2330.500       0.508602       0.531002
            370       2003.333       2495.333       0.554683       0.531002
            371       2007.000       2810.633       0.583405       0.531002
            372       2039.333       2803.067       0.578859       0.531002
            373       2057.333       2472.600       0.545836       0.531002
            374       2276.000       2031.733       0.471648       0.459515
            375       2468.333       2026.167       0.450810       0.459515
            376       2730.333       2246.300       0.451369       0.459515
            377       2823.333       2377.333       0.457121       0.459515
            378       2745.333       2216.467       0.446706       0.459515
            379       2519.333       2009.400       0.443700       0.459515
            380       2212.667       2056.067       0.481657       0.459515
            381       2288.667       2540.133       0.526038       0.459515
            382       2468.667       2598.800       0.512840       0.459515
            383       2621.333       2281.867       0.465383       0.459515
            384       2453.333       1923.000       0.439409       0.459515
            385       2275.333       1790.467       0.440373       0.459515
            386       2098.667       1872.467       0.471519       0.459515
            387       2093.333       1803.000       0.462743       0.459515
            388       2435.667       1859.767       0.432964       0.459515
            389       3091.333       1961.533       0.388202       0.459515
            390       3473.667       2040.633       0.370062       0.459515
            391       3188.667       2257.133       0.414472       0.459515
            392       2715.000       2340.833       0.462997       0.459515
            393       2410.333       2322.300       0.490699       0.459515
            394       2472.667       2290.067       0.480830       0.459515
            395       2475.333       2534.800       0.505935       0.459515
            396       2565.333       2874.800       0.528443       0.459515
            397       2740.333       2885.300       0.512884       0.459515
            398       3039.333       2392.400       0.440449       0.459515
            399       2856.667       1849.333       0.392974       0.459515
            400       2436.000       1602.067       0.396741       0.459515
            401       2136.667       1773.667       0.453585       0.459515
            402       2225.000       1879.833       0.457956       0.459515
            403       2353.000       1837.033       0.438429       0.459515
            404       2277.333       1838.933       0.446748       0.459515
            405       2134.333       2069.233       0.492257       0.459515
            406       2157.000       2337.967       0.520130       0.459515
            407       2342.667       2388.733       0.504868       0.459515
            408       2684.667       2260.533       0.457117       0.459515
            409       2821.000       2133.567       0.430626       0.459515
            410       2839.000       2113.767       0.426785       0.459515
            411       2802.333       2175.100       0.436992       0.459515
            412       2498.667       2176.467       0.465541       0.459515
            413       2200.333       2355.633       0.517044       0.459515
            414       2217.667       2409.567       0.520736       0.459515
            415       2584.333       2449.233       0.486580       0.459515
            416       3086.000       2445.067       0.442061       0.459515
            417       2919.333       2511.400       0.462442       0.459515
            418       2814.000       2544.600       0.474863       0.459515
            419       2611.333       2298.867       0.468182       0.459515
            420       2816.000       2090.067       0.426017       0.459515
            421       2728.333       2185.500       0.444765       0.459515
            422       2454.333       2369.900       0.491249       0.459515
            423       2214.333       2427.567       0.522968       0.459515
            424       2140.333       2167.300       0.503130       0.459515
            425       2272.667       2208.400       0.492829       0.459515
            426       2278.667       2307.800       0.503176       0.459515
            427       2250.333       2441.633       0.520386       0.459515
            428       2374.333       2034.567       0.461468       0.459515
            429       2616.000       1634.400       0.384529       0.459515
            430       2756.000       1570.400       0.362981       0.459515
            431       2253.333       1775.333       0.440675       0.459515
            432       1746.667       1955.667       0.528225       0.459515
            433       1691.000       1804.900       0.516291       0.459515
            434       2080.000       1906.333       0.478217       0.459515
            435       2279.000       2134.100       0.483583       0.459515
            436       2206.333       2057.033       0.482490       0.459515
            437       2161.667       1863.500       0.462962       0.459515
            438       1980.000       1991.000       0.501385       0.531002
            439       1850.000       2362.000       0.560779       0.531002
            440       1890.333       2516.300       0.571025       0.531002
            441       2223.667       2428.967       0.522063       0.531002
            442       2623.000       2774.367       0.514022       0.531002
            443       2820.333       2922.967       0.508935       0.531002
            444       2879.667       2729.700       0.486632       0.459515
            445       2714.667       2234.200       0.451457       0.459515
            446       2342.333       2055.100       0.467341       0.459515
            447       2206.000       1878.400       0.459896       0.459515
            448       2319.333       1840.733       0.442477       0.459515
            449       2603.333       1725.333       0.398583       0.459515
            450       2793.667       1893.967       0.404035       0.459515
            451       2852.333       2071.433       0.420701       0.459515
            452       2904.333       2243.233       0.435785       0.459515
            453       2699.667       2307.033       0.460789       0.459515
            454       2410.667       2120.267       0.467954       0.459515
            455       2167.667       2165.233       0.499719       0.459515
            456       2241.000       2118.233       0.485919       0.459515
            457       2362.333       2102.100       0.470855       0.459515
            458       2370.333       2272.633       0.489479       0.459515
            459       2440.000       2559.000       0.511902       0.531002
            460       2541.667       2714.167       0.516410       0.531002
            461       2294.000       2525.600       0.524027       0.531002
            462       2112.333       2305.100       0.521819       0.531002
            463       2241.000       2274.567       0.503717       0.531002
            464       2506.000       2253.067       0.473426       0.531002
            465       2377.000       2394.300       0.501813       0.531002
            466       2011.000       2572.900       0.561291       0.531002
            467       1961.333       2660.867       0.575671       0.531002
            468       2167.667       2606.567       0.545965       0.531002
            469       2150.333       2506.967       0.538288       0.531002
            470       2158.667       2384.467       0.524851       0.531002
            471       2273.667       2542.633       0.527923       0.531002
            472       2393.333       2594.000       0.520118       0.531002
            473       2527.333       2775.933       0.523438       0.531002
            474       2327.333       2726.600       0.539501       0.531002
            475       2249.667       2711.367       0.546533       0.531002
            476       2173.667       2593.300       0.544015       0.531002
            477       2056.667       2609.333       0.559223       0.531002
            478       2113.333       2747.000       0.565188       0.531002
            479       2102.000       2742.800       0.566133       0.531002
            480       2223.667       2562.633       0.535410       0.531002
            481       2326.667       2427.000       0.510553       0.531002
            482       2181.667       2174.833       0.499216       0.531002
            483       2063.667       2024.967       0.495267       0.531002
            484       1999.000       1989.433       0.498801       0.531002
            485       2116.333       2174.367       0.506763       0.531002
            486       2186.667       2311.333       0.513858       0.531002
            487       2061.667       2165.167       0.512243       0.531002
            488       2090.000       2237.667       0.517061       0.531002
            489       2045.667       2300.100       0.529274       0.531002
            490       2180.667       2399.600       0.523900       0.531002
            491       2206.667       2380.000       0.518895       0.531002
            492       2164.000       2555.267       0.541454       0.531002
            493       1878.667       2681.467       0.588024       0.531002
            494       1591.000       2660.233       0.625756       0.531002
            495       1672.000       2476.467       0.596960       0.531002
            496       1992.000       2784.133       0.582926       0.531002
            497       2308.000       2986.200       0.564051       0.531002
            498       2710.667       2768.267       0.505256       0.531002
            499       3015.333       2182.800       0.419920       0.459515
            500       2885.667       1874.100       0.393738       0.459515
            501       2337.000       2023.633       0.464069       0.459515
            502       2104.000       2179.600       0.508824       0.459515
            503       2208.667       2211.800       0.500354       0.459515
            504       2325.667       2179.433       0.483770       0.459515
            505       2212.000       2169.467       0.495146       0.459515
            506       2176.667       2395.667       0.523948       0.459515
            507       2256.333       2345.033       0.509638       0.459515
            508       2065.000       2109.833       0.505369       0.459515
            509       2016.333       1895.033       0.484494       0.459515
            510       2193.000       2022.367       0.479761       0.459515
            511       2584.333       2449.900       0.486648       0.459515
            512       2659.000       2304.100       0.464246       0.459515
            513       2367.667       2084.900       0.468247       0.459515
            514       2404.667       1781.533       0.425573       0.459515
            515       2344.333       1961.900       0.455595       0.459515
            516       2359.000       2079.433       0.468506       0.459515
            517       1989.000       1939.767       0.493734       0.459515
            518       2043.333       1769.000       0.464020       0.459515
            519       2242.333       1688.100       0.429495       0.459515
            520       2423.667       1739.967       0.417896       0.459515
            521       2442.667       1821.400       0.427151       0.459515
            522       2357.333       1872.933       0.442746       0.459515
            523       2492.000       1969.467       0.441439       0.459515
            524       2735.333       1894.800       0.409232       0.459515
            525       2898.333       1833.167       0.387439       0.459515
            526       2847.333       2007.933       0.413558       0.459515
            527       2608.333       2265.167       0.464793       0.459515
            528       2648.333       2343.500       0.469467       0.459515
            529       2865.000       2197.167       0.434037       0.459515
            530       2907.000       2277.300       0.439269       0.459515
            531       2616.333       2222.367       0.459290       0.459515
            532       2225.333       2185.133       0.495443       0.459515
            533       2383.333       1973.000       0.452904       0.459515
            534       2423.667       2175.300       0.472998       0.459515
            535       2312.000       2272.133       0.495652       0.459515
            536       1915.333       2336.800       0.549559       0.531002
            537       1958.000       2154.200       0.523856       0.531002
            538       2149.667       1954.367       0.476206       0.531002
            539       2358.667       2161.467       0.478186       0.531002
            540       2371.333       2409.867       0.504030       0.531002
            541       2514.000       2776.933       0.524848       0.531002
            542       2385.333       2524.467       0.514169       0.531002
            543       2286.667       2212.000       0.491701       0.459515
            544       2143.333       1831.000       0.460706       0.459515
            545       2176.333       1659.367       0.432611       0.459515
            546       2213.333       1686.667       0.432479       0.459515
            547       2308.667       1931.467       0.455520       0.459515
            548       2394.667       1991.200       0.454004       0.459515
            549       2484.333       2293.900       0.480073       0.459515
            550       2394.000       2376.267       0.498141       0.459515
            551       2390.000       2366.667       0.497547       0.459515
            552       2373.000       2140.033       0.474190       0.459515
            553       2426.333       1880.700       0.436658       0.459515
            554       2521.333       1884.200       0.427689       0.459515
            555       2680.667       1888.933       0.413370       0.459515
            556       2798.333       1909.167       0.405559       0.459515
            557       3026.667       1970.667       0.394344       0.459515
            558       3091.333       1902.867       0.381015       0.459515
            559       2662.333       1957.767       0.423750       0.459515
            560       2071.333       2047.533       0.497111       0.531002
            561       1786.000       2232.733       0.555581       0.531002
            562       2150.333       2447.300       0.532296       0.531002
            563       2416.000       2565.733       0.515028       0.531002
            564       2483.000       2384.700       0.489903       0.459515
            565       2571.667       2029.833       0.441124       0.459515
            566       2477.667       1704.567       0.407573       0.459515
            567       2351.667       1704.833       0.420272       0.459515
            568       2109.333       1815.400       0.462554       0.459515
            569       2212.667       1876.067       0.458838       0.459515
            570       2342.000       2041.467       0.465720       0.459515
            571       2313.667       2228.967       0.490677       0.459515
            572       2454.000       2473.267       0.501955       0.459515
            573       2443.667       2406.633       0.496182       0.459515
            574       2668.667       2110.800       0.441639       0.459515
            575       2590.000       1747.000       0.402813       0.459515
            576       2582.000       1872.467       0.420357       0.459515
            577       2364.000       1956.600       0.452854       0.459515
            578       2181.000       2028.567       0.481894       0.459515
            579       2299.333       1813.400       0.440923       0.459515
            580       2259.667       2124.033       0.484530       0.459515
            581       2094.000       2404.267       0.534487       0.531002
            582       1918.000       2535.867       0.569363       0.531002
            583       2312.667       2342.067       0.503158       0.531002
            584       2728.333       2366.500       0.464490       0.459515
            585       2868.000       2489.533       0.464679       0.459515
            586       2501.000       2493.900       0.499289       0.459515
            587       2332.000       2190.800       0.484390       0.459515
            588       2347.000       2084.633       0.470398       0.459515
            589       2343.000       2216.033       0.486075       0.459515
            590       2445.333       2567.133       0.512150       0.531002
            591       2210.333       2708.300       0.550620       0.531002
            592       2170.333       2811.300       0.564333       0.531002
            593       2261.333       2660.533       0.540554       0.531002
            594       2488.667       2647.467       0.515459       0.531002
            595       2795.667       2402.433       0.462175       0.459515
            596       2543.333       2349.000       0.480139       0.459515
            597       2386.000       2296.733       0.490469       0.459515
            598       2285.000       2324.500       0.504285       0.459515
            599       2633.333       2363.000       0.472947       0.459515
            600       3119.333       2149.067       0.407916       0.459515
            601       3053.333       2033.000       0.399699       0.459515
            602       2619.667       2033.367       0.436998       0.459515
            603       2077.000       2197.633       0.514110       0.459515
            604       2066.333       2158.033       0.510854       0.459515
            605       2458.333       2008.833       0.449688       0.459515
            606       2732.000       1977.467       0.419892       0.459515
            607       2787.333       2207.267       0.441931       0.459515
            608       2577.333       2400.933       0.482283       0.459515
            609       2297.333       2234.267       0.493041       0.459515
            610       2301.333       1961.533       0.460144       0.459515
            611       2228.667       1630.800       0.422545       0.459515
            612       2366.667       1683.000       0.415590       0.459515
            613       2132.667       1997.733       0.483666       0.459515
            614       2172.667       2398.733       0.524726       0.459515
            615       2410.667       2488.267       0.507920       0.459515
            616       2677.333       2306.600       0.462807       0.459515
            617       2758.333       2115.500       0.434053       0.459515
            618       2441.000       2049.567       0.456416       0.459515
            619       2098.667       2223.133       0.514400       0.531002
            620       1788.667       2377.800       0.570699       0.531002
            621       1839.667       2307.033       0.556354       0.531002
            622       2253.000       1628.033       0.419485       0.459515
            623       2786.000        889.067       0.241919       0.340763
            624       3460.333        356.967       0.093513       0.094568
            625       3904.667        206.867       0.050314       0.094568
            626       4023.333        197.667       0.046829       0.094568
            627       3644.333        244.900       0.062969       0.094568
            628       3274.667        305.200       0.085255       0.094568
            629       3118.333        281.833       0.082888       0.094568
            630       3140.000        266.333       0.078188       0.094568
            631       3195.667        251.767       0.073030       0.094568
            632       3383.000        305.367       0.082792       0.094568
            633       3537.667        252.900       0.066718       0.094568
            634       3536.667        183.333       0.049283       0.094568
            635       3538.333        358.167       0.091920       0.094568
            636       3661.000        435.900       0.106398       0.094568
            637       3727.333        504.600       0.119236       0.094568
            638       3714.333        367.233       0.089974       0.094568
            639       3418.667        349.800       0.092823       0.094568
            640       3307.000        324.300       0.089307       0.094568
            641       3019.000        189.767       0.059140       0.094568
            642       2735.667        155.767       0.053872       0.094568
            643       3017.000        245.633       0.075287       0.094568
            644       3336.000        336.067       0.091520       0.094568
            645       3876.333        354.033       0.083689       0.094568
            646       3767.000        228.967       0.057299       0.094568
            647       3702.000        234.467       0.059563       0.094568
            648       3396.000        233.733       0.064394       0.094568
            649       3249.000        251.100       0.071741       0.094568
            650       3085.333        270.133       0.080505       0.094568
            651       3254.000        172.933       0.050463       0.094568
            652       3297.000        129.967       0.037925       0.094568
            653       3574.000         51.933       0.014323       0.094568
            654       3512.333        149.100       0.040722       0.094568
            655       3422.333        272.767       0.073818       0.094568
            656       3210.000        334.000       0.094244       0.094568
            657       3109.333        401.400       0.114335       0.094568
            658       3048.000        350.867       0.103230       0.094568
            659       2899.000        383.100       0.116724       0.094568
            660       2882.000        314.133       0.098285       0.094568
            661       3116.333        184.033       0.055761       0.094568
            662       3294.333         54.567       0.016294       0.094568
            663       3474.667        142.200       0.039316       0.094568
            664       3328.333        368.833       0.099761       0.094568
            665       3354.333        575.567       0.146458       0.094568
            666       3531.333        540.533       0.132748       0.094568
            667       3827.333        445.933       0.104354       0.094568
            668       3879.000        277.767       0.066823       0.094568
            669       3722.000        297.133       0.073930       0.094568
            670       3659.333        365.067       0.090713       0.094568
            671       4085.667        459.100       0.101017       0.094568
            672       4329.000        414.433       0.087370       0.094568
            673       4204.000        499.600       0.106217       0.094568
            674       3656.333        618.367       0.144657       0.094568
            675       3306.667        748.667       0.184613       0.094568
            676       3297.667        690.567       0.173151       0.094568
            677       3499.333        515.067       0.128305       0.094568
            678       3492.000        331.467       0.086693       0.094568
            679       3230.667        192.600       0.056262       0.094568
            680       2896.000        239.733       0.076452       0.094568
            681       2910.333        277.300       0.086992       0.094568
            682       2998.333        385.167       0.113837       0.094568
            683       3288.667        370.133       0.101162       0.094568
            684       3589.000        291.767       0.075183       0.094568
            685       3817.667        209.233       0.051959       0.094568
            686       3872.333        211.433       0.051774       0.094568
            687       3644.333        256.233       0.065691       0.094568
            688       3426.333        202.367       0.055768       0.094568
            689       3138.333         59.500       0.018606       0.094568
            690       2876.667         68.333       0.023203       0.094568
            691       2874.000        173.267       0.056860       0.094568
            692       3035.333        224.800       0.068954       0.094568
            693       3156.000        183.067       0.054826       0.094568
            694       3138.000        155.533       0.047224       0.094568
            695       3205.667        211.433       0.061875       0.094568
            696       3271.667        379.833       0.104021       0.094568
            697       3334.667        454.200       0.119878       0.094568
            698       3353.333        516.667       0.133506       0.094568
            699       3657.333        508.933       0.122156       0.094568
            700       3824.667        571.200       0.129940       0.094568
            701       3678.000        575.867       0.135375       0.094568
            702       3478.667        469.467       0.118909       0.094568
            703       3719.000        238.433       0.060249       0.094568
            704       4018.000        186.200       0.044289       0.094568
            705       3951.667        219.833       0.052699       0.094568
            706       3590.333        270.967       0.070175       0.094568
            707       3457.667        278.233       0.074476       0.094568
            708       3819.667        303.033       0.073504       0.094568
            709       3907.333        363.600       0.085134       0.094568
            710       3606.333        310.367       0.079242       0.094568
            711       3342.333        193.100       0.054618       0.094568
            712       3520.000        164.667       0.044690       0.094568
            713       3566.667        255.000       0.066725       0.094568
            714       3373.667        298.300       0.081237       0.094568
            715       3028.667        333.467       0.099183       0.094568
            716       2960.000        304.333       0.093230       0.094568
            717       2810.667        439.933       0.135339       0.094568
            718       2823.667        455.300       0.138855       0.094568
            719       2968.667        474.800       0.137884       0.094568
            720       3195.667        438.433       0.120644       0.094568
            721       3532.667        440.400       0.110846       0.094568
            722       3391.333        371.533       0.098737       0.094568
            723       3431.000        240.900       0.065606       0.094568
            724       2835.000        179.833       0.059650       0.094568
            725       2825.000        146.500       0.049302       0.094568
            726       2816.333        180.367       0.060188       0.094568
            727       3039.000        164.433       0.051330       0.094568
            728       3174.333        268.233       0.077917       0.094568
            729       3013.667        312.300       0.093898       0.094568
            730       2979.333        434.067       0.127165       0.094568
            731       2873.667        470.633       0.140727       0.094568
            732       2953.000        464.700       0.135969       0.094568
            733       3154.667        450.200       0.124887       0.094568
            734       3447.667        389.567       0.101523       0.094568
            735       3342.000        349.800       0.094751       0.094568
            736       3078.000        258.867       0.077578       0.094568
            737       2955.667        218.100       0.068720       0.094568
            738       3036.333        249.700       0.075988       0.094568
            739       3366.000        228.733       0.063630       0.094568
            740       3430.333        240.300       0.065466       0.094568
            741       3640.333        196.967       0.051329       0.094568
            742       3679.333        144.400       0.037764       0.094568
            743       3692.000        126.133       0.033035       0.094568
            744       3970.333        109.300       0.026792       0.094568
            745       3890.000        142.000       0.035218       0.094568
            746       3728.000        120.200       0.031235       0.094568
            747       3177.000        189.300       0.056234       0.094568
            748       3259.000        291.767       0.082170       0.094568
            749       3287.667        377.900       0.103095       0.094568
            750       3454.333        407.900       0.105612       0.094568
            751       3607.667        324.567       0.082540       0.094568
            752       3736.333        240.367       0.060444       0.094568
            753       3702.333        289.433       0.072508       0.094568
            754       3446.000        333.733       0.088295       0.094568
            755       3349.000        505.100       0.131055       0.094568
            756       3656.667        394.000       0.097268       0.094568
            757       3757.667        391.567       0.094371       0.094568
            758       3718.333        323.833       0.080114       0.094568
            759       3354.000        455.600       0.119593       0.094568
            760       3217.667        452.233       0.123228       0.094568
            761       3317.000        350.300       0.095520       0.094568
            762       3812.333        103.767       0.026497       0.094568
            763       3922.000         47.467       0.011958       0.094568
            764       4103.000         49.033       0.011809       0.094568
            765       3585.667        135.100       0.036310       0.094568
            766       3472.667         88.733       0.024915       0.094568
            767       3128.000         91.533       0.028431       0.094568
            768       2969.667        102.700       0.033427       0.094568
            769       2690.000        177.000       0.061737       0.094568
            770       3011.000        111.567       0.035729       0.094568
            771       3373.000         91.700       0.026467       0.094568
            772       3879.667        127.367       0.031786       0.094568
            773       3883.000        310.033       0.073940       0.094568
            774       3833.667        317.300       0.076440       0.094568
            775       3510.333        296.300       0.077838       0.094568
            776       3189.333        275.067       0.079398       0.094568
            777       3084.667        302.867       0.089406       0.094568
            778       2974.667        207.533       0.065217       0.094568
            779       2997.000         76.967       0.025038       0.094568
            780       2974.000          2.933       0.000985       0.094568
            781       3088.333         25.500       0.008189       0.094568
            782       3146.333         89.367       0.027619       0.094568
            783       3176.000        195.067       0.057865       0.094568
            784       3293.000        231.700       0.065736       0.094568
            785       3432.000        189.467       0.052318       0.094568
            786       3527.333        126.267       0.034560       0.094568
            787       3569.333        131.733       0.035593       0.094568
            788       3493.000        232.033       0.062290       0.094568
            789       3365.333        570.467       0.144943       0.094568
            790       3394.333        828.567       0.196208       0.094568
            791       3554.000        781.933       0.180338       0.094568
            792       3671.000        539.233       0.128077       0.094568
            793       3460.000        348.667       0.091546       0.094568
            794       3256.333        332.033       0.092530       0.094568
            795       3141.333        254.200       0.074863       0.094568
            796       3357.667        213.233       0.059714       0.094568
            797       3558.000        175.867       0.047100       0.094568
            798       3727.333        159.600       0.041061       0.094568
            799       3501.667        248.167       0.066181       0.094568
            800       3278.333        333.167       0.092252       0.094568
            801       3422.000        446.133       0.115336       0.094568
            802       3766.000        396.733       0.095306       0.094568
            803       3872.333        390.100       0.091520       0.094568
            804       3614.667        267.533       0.068913       0.094568
            805       3603.333        224.667       0.058690       0.094568
            806       3795.667        182.767       0.045939       0.094568
            807       3720.333        182.967       0.046875       0.094568
            808       3364.000        305.933       0.083362       0.094568
            809       3122.000        341.133       0.098504       0.094568
            810       3229.000        389.100       0.107543       0.094568
            811       3341.000        282.900       0.078065       0.094568
            812       3510.000        204.000       0.054927       0.094568
            813       3681.000        107.233       0.028307       0.094568
            814       3632.000        116.133       0.030984       0.094568
            815       3355.333        114.800       0.033082       0.094568
            816       2809.333        137.400       0.046628       0.094568
            817       2542.000        221.133       0.080030       0.094568
            818       2726.333        190.367       0.065268       0.094568
            819       3303.333        143.667       0.041679       0.094568
            820       3575.667         89.433       0.024401       0.094568
            821       3499.000        244.767       0.065380       0.094568
            822       3458.667        382.133       0.099493       0.094568
            823       3591.000        366.233       0.092548       0.094568
            824       3523.333        377.000       0.096658       0.094568
            825       3047.667        394.900       0.114711       0.094568
            826       3010.667        417.600       0.121811       0.094568
            827       3410.333        354.633       0.094193       0.094568
            828       4045.667        264.433       0.061352       0.094568
            829       4154.333        247.233       0.056169       0.094568
            830       3548.000        276.200       0.072224       0.094568
            831       2808.667        322.800       0.103083       0.094568
            832       2409.000        252.767       0.094962       0.094568
            833       2422.333        133.767       0.052332       0.094568
            834       2538.333         62.833       0.024156       0.094568
            835       2415.667         87.100       0.034801       0.094568
            836       2234.333        165.233       0.068860       0.094568
            837       2240.000        227.667       0.092260       0.094568
            838       2224.667        245.533       0.099398       0.094568
            839       2216.000        238.400       0.097132       0.094568
            840       2383.333        270.667       0.101984       0.094568
            841       2633.333        384.333       0.127361       0.094568
            842       2734.667        496.867       0.153756       0.094568
            843       2484.333        528.567       0.175435       0.094568
            844       2158.333        388.833       0.152653       0.094568
            845       2031.667        232.833       0.102819       0.094568
            846       2039.000        248.767       0.108738       0.094568
            847       2378.333        264.500       0.100082       0.094568
            848       2581.000        343.233       0.117375       0.094568
            849       2683.333        337.333       0.111675       0.094568
            850       2343.333        560.333       0.192974       0.094568
            851       1999.000        674.433       0.252272       0.094568
            852       1862.000        634.467       0.254146       0.094568
            853       2126.333        337.700       0.137052       0.094568
            854       2466.000         77.400       0.030432       0.094568
            855       2615.000        -31.500      -0.012193       0.094568
            856       2474.333         67.567       0.026581       0.094568
            857       2302.000        139.133       0.056995       0.094568
            858       2025.000        329.833       0.140067       0.094568
            859       1798.667        361.800       0.167464       0.094568
            860       1924.667        390.200       0.168563       0.094568
            861       1861.667        386.167       0.171795       0.094568
            862       1820.333        408.300       0.183206       0.094568
            863       1671.667        421.167       0.201242       0.094568
            864       1858.333        316.167       0.145397       0.094568
            865       2079.333        257.067       0.110027       0.094568
            866       2103.000        284.033       0.118990       0.094568
            867       2038.333        290.833       0.124866       0.094568
            868       2161.667        238.500       0.099368       0.094568
            869       2269.333        309.400       0.119981       0.094568
            870       2434.333        441.567       0.153540       0.094568
            871       2340.667        628.933       0.211791       0.094568
            872       2349.000        572.433       0.195943       0.094568
            873       2354.000        453.600       0.161561       0.094568
            874       2323.667        361.300       0.134564       0.094568
            875       2175.000        333.833       0.133063       0.094568
            876       2000.333        334.967       0.143436       0.094568
            877       2261.000        394.233       0.148474       0.094568
            878       2400.000        540.333       0.183766       0.094568
            879       2563.333        620.667       0.194933       0.094568
            880       2193.667        465.300       0.174993       0.094568
            881       2162.333        249.433       0.103423       0.094568
            882       2044.333        218.567       0.096587       0.094568
            883       2097.000        263.967       0.111804       0.094568
            884       2060.333        318.633       0.133938       0.094568
            885       2023.000        373.033       0.155688       0.094568
            886       2058.000        478.533       0.188656       0.094568
            887       2177.000        577.300       0.209600       0.094568
            888       2313.000        474.033       0.170085       0.094568
            889       2316.000        355.400       0.133039       0.094568
            890       2126.667        363.000       0.145803       0.094568
            891       2135.333        412.800       0.162001       0.094568
            892       2356.333        420.367       0.151391       0.094568
            893       2599.333        277.733       0.096534       0.094568
            894       2592.333        172.433       0.062368       0.094568
            895       2440.000        147.333       0.056944       0.094568
            896       2278.333        146.167       0.060287       0.094568
            897       2239.000        129.100       0.054516       0.094568
            898       2336.333        161.033       0.064481       0.094568
            899       2258.333        204.167       0.082910       0.094568
            900       2227.667        327.900       0.128308       0.094568
            901       2279.000        340.100       0.129854       0.094568
            902       2470.000        411.667       0.142857       0.094568
            903       2516.000        361.400       0.125599       0.094568
            904       2395.333        289.133       0.107706       0.094568
            905       2343.667        214.967       0.084016       0.094568
            906       2281.667        227.167       0.090547       0.094568
            907       2124.000        317.933       0.130197       0.094568
            908       1940.000        362.000       0.157255       0.094568
            909       1929.000        354.767       0.155343       0.094568
            910       2037.333        333.933       0.140825       0.094568
            911       2213.000        313.700       0.124154       0.094568
            912       2301.000        223.567       0.088556       0.094568
            913       2500.000        127.667       0.048586       0.094568
            914       2484.333         70.567       0.027620       0.094568
            915       2571.000         68.900       0.026099       0.094568
            916       2591.000        203.567       0.072844       0.094568
            917       2681.000        335.567       0.111241       0.094568
            918       2632.667        370.400       0.123341       0.094568
            919       2568.667        217.800       0.078164       0.094568
            920       2518.667         99.133       0.037869       0.094568
            921       2547.333        109.267       0.041130       0.094568
            922       2510.000        272.667       0.097988       0.094568
            923       2654.667        412.867       0.134592       0.094568
            924       2585.333        471.133       0.154143       0.094568
            925       2182.333        509.767       0.189357       0.094568
            926       1901.000        367.900       0.162149       0.094568
            927       1979.000        227.100       0.102942       0.094568
            928       2416.000        -15.600      -0.006499       0.094568
            929       2644.000        -53.067      -0.020482       0.094568
            930       2583.333         26.333       0.010091       0.094568
            931       2446.000        109.400       0.042811       0.094568
            932       2355.000        180.833       0.071311       0.094568
            933       2391.333        190.867       0.073916       0.094568
            934       2402.667        267.400       0.100147       0.094568
            935       2419.667        307.367       0.112711       0.094568
            936       2168.000        450.533       0.172056       0.094568
            937       2113.333        490.333       0.188324       0.094568
            938       2107.667        422.900       0.167117       0.094568
            939       2414.333        298.567       0.110054       0.094568
            940       2560.000        253.333       0.090047       0.094568
            941       2459.667        220.367       0.082225       0.094568
            942       2464.000        160.933       0.061309       0.094568
            943       2726.667        155.667       0.054007       0.094568
            944       2891.667        331.500       0.102849       0.094568
            945       3067.333        467.600       0.132280       0.094568
            946       2993.000        570.700       0.160143       0.094568
            947       2895.667        462.433       0.137707       0.094568
            948       2893.000        475.700       0.141212       0.094568
            949       2833.333        463.667       0.140633       0.094568
            950       3111.333        466.867       0.130475       0.094568
            951       3012.333        352.433       0.104742       0.094568
            952       3008.667        180.133       0.056489       0.094568
            953       3059.667        113.700       0.035829       0.094568
            954       3189.333        243.400       0.070906       0.094568
            955       3194.667        316.867       0.090236       0.094568
            956       3100.333        449.633       0.126658       0.094568
            957       2864.000        391.933       0.120375       0.094568
            958       2675.667        405.100       0.131493       0.094568
            959       2612.000        357.467       0.120381       0.094568
            960       2771.667        329.167       0.106154       0.094568
            961       2861.333        470.533       0.141222       0.094568
            962       2847.333        448.933       0.136194       0.094568
            963       2744.333        403.567       0.128202       0.094568
            964       2711.667        286.833       0.095659       0.094568
            965       2684.667        312.533       0.104275       0.094568
            966       2359.000        359.433       0.132221       0.094568
            967       2239.000        296.433       0.116916       0.094568
            968       2164.000        159.267       0.068553       0.094568
            969       2247.000        105.300       0.044765       0.094568
            970       2297.667        123.233       0.050904       0.094568
            971       2315.667        215.767       0.085235       0.094568
            972       2342.667        297.733       0.112761       0.094568
            973       2191.333        342.867       0.135296       0.094568
            974       2273.333        483.667       0.175432       0.094568
            975       2368.000        454.200       0.160938       0.094568
            976       2379.333        388.067       0.140228       0.094568
            977       2187.000        284.300       0.115041       0.094568
            978       2293.000        232.700       0.092133       0.094568
            979       2448.333        199.500       0.075345       0.094568
            980       2615.000        230.833       0.081113       0.094568
            981       2459.667        333.700       0.119462       0.094568
            982       2527.000        377.967       0.130111       0.094568
            983       2722.667        261.400       0.087599       0.094568
            984       2872.000        161.467       0.053228       0.094568
            985       2721.667        191.833       0.065843       0.094568
            986       2319.000        198.433       0.078824       0.094568
            987       2108.333        239.167       0.101881       0.094568
            988       2237.667        244.567       0.098527       0.094568
            989       2543.000        362.700       0.124824       0.094568
            990       2907.667        391.233       0.118595       0.094568
            991       2929.333        339.400       0.103832       0.094568
            992       2656.667        263.333       0.090183       0.094568
            993       2268.667        274.467       0.107925       0.094568
            994       2227.333        371.600       0.142982       0.094568
            995       2388.667        405.467       0.145114       0.094568
            996       2618.333        343.167       0.115876       0.094568
            997       2942.333        267.100       0.083223       0.094568
            998       3043.000        201.367       0.062067       0.094568
            999       3054.667        210.533       0.064478       0.094568
           1000       2710.333        240.300       0.081440       0.094568
           1001       2651.000        283.567       0.096630       0.094568
           1002       2802.000        273.133       0.088820       0.094568
           1003       3095.333        302.800       0.089108       0.094568
           1004       3223.000        326.033       0.091865       0.094568
           1005       3120.667        364.933       0.104697       0.094568
           1006       2862.000        323.800       0.101639       0.094568
           1007       2698.333        279.833       0.093962       0.094568
           1008       2619.667        327.367       0.111083       0.094568
           1009       2555.333        284.133       0.100066       0.094568
           1010       2539.333        246.733       0.088560       0.094568
           1011       2741.000        204.233       0.069344       0.094568
           1012       2958.000        282.867       0.087281       0.094568
           1013       3112.333        246.767       0.073462       0.094568
           1014       3262.000        199.467       0.057625       0.094568
           1015       3257.000        295.300       0.083129       0.094568
           1016       3414.000        464.600       0.119785       0.094568
           1017       3352.333        504.767       0.130867       0.094568
           1018       3498.333        440.167       0.111760       0.094568
           1019       3620.000        318.667       0.080907       0.094568
           1020       3734.667        155.533       0.039981       0.094568
           1021       3585.333        -14.200      -0.003976       0.094568
           1022       3363.667          1.300       0.000386       0.094568
           1023       3379.000         86.433       0.024942       0.094568
           1024       3711.667        195.833       0.050117       0.094568
           1025       3956.000        291.067       0.068534       0.094568
           1026       3712.333        415.767       0.100716       0.094568
           1027       3436.000        436.733       0.112771       0.094568
           1028       3136.667        383.667       0.108986       0.094568
           1029       3176.000        362.733       0.102504       0.094568
           1030       3255.000        332.500       0.092683       0.094568
           1031       3168.667        357.800       0.101461       0.094568
           1032       2998.333        379.833       0.112438       0.094568
           1033       2906.667        378.667       0.115260       0.094568
           1034       3134.000        252.267       0.074497       0.094568
           1035       3466.333        117.700       0.032840       0.094568
           1036       3721.000        171.900       0.044157       0.094568
           1037       3582.667        276.067       0.071543       0.094568
           1038       3445.000        307.500       0.081945       0.094568
           1039       3390.333        101.633       0.029105       0.094568
           1040       3737.667         33.900       0.008988       0.094568
           1041       3852.333         65.433       0.016702       0.094568
           1042       3537.667        251.900       0.066472       0.094568
           1043       3167.333        381.933       0.107609       0.094568
           1044       2945.000        524.167       0.151093       0.094568
           1045       2846.000        600.067       0.174131       0.094568
           1046       2699.667        652.367       0.194618       0.094568
           1047       2632.667        491.067       0.157205       0.094568
           1048       2702.333        427.100       0.136478       0.094568
           1049       2444.000        497.600       0.169160       0.094568
           1050       2432.000        689.800       0.220962       0.094568
           1051       2505.000        784.167       0.238409       0.094568
           1052       2902.667        613.067       0.174378       0.094568
           1053       2964.667        381.200       0.113932       0.094568
           1054       3133.667        253.967       0.074969       0.094568
           1055       3323.000        256.700       0.071710       0.094568
           1056       3500.333        342.967       0.089238       0.094568
           1057       3497.667        324.900       0.084995       0.094568
           1058       3419.000        243.100       0.066383       0.094568
           1059       3206.667        313.000       0.088929       0.094568
           1060       3033.000        375.700       0.110218       0.094568
           1061       2898.000        494.200       0.145687       0.094568
           1062       3005.000        518.500       0.147155       0.094568
           1063       3134.667        539.533       0.146844       0.094568
           1064       2975.333        436.800       0.128014       0.094568
           1065       2780.333        265.300       0.087108       0.094568
           1066       2532.667         79.067       0.030274       0.094568
           1067       2728.667        -49.867      -0.018615       0.094568
           1068       3143.000        -57.633      -0.018680       0.094568
           1069       3294.000        187.933       0.053974       0.094568
           1070       3286.333        426.033       0.114761       0.094568
           1071       3278.000        432.533       0.116569       0.094568
           1072       3515.667        189.767       0.051213       0.094568
           1073       3788.667          4.800       0.001265       0.094568
           1074       3628.333        106.833       0.028602       0.094568
           1075       3790.000        220.000       0.054863       0.094568
           1076       3880.333        233.633       0.056790       0.094568
           1077       3757.000        152.633       0.039040       0.094568
           1078       3309.333        207.400       0.058975       0.094568
           1079       2949.667        360.367       0.108871       0.094568
           1080       2884.333        453.233       0.135798       0.094568
           1081       2707.667        473.900       0.148952       0.094568
           1082       2760.333        394.967       0.125176       0.094568
           1083       3023.667        346.633       0.102849       0.094568
           1084       3234.333        404.900       0.111260       0.094568
           1085       3092.667        409.067       0.116818       0.094568
           1086       2835.333        382.800       0.118951       0.094568
           1087       2921.333        351.867       0.107499       0.094568
           1088       2876.667        478.000       0.142488       0.094568
           1089       3039.667        570.033       0.157917       0.094568
           1090       2837.333        471.933       0.142610       0.094568
           1091       2806.667        408.333       0.127009       0.094568
           1092       2806.667        412.000       0.128003       0.094568
           1093       2831.333        543.867       0.161136       0.094568
           1094       2942.667        420.733       0.125092       0.094568
           1095       2683.000        337.700       0.111795       0.094568
           1096       2727.333        193.600       0.066280       0.094568
           1097       2935.333        121.133       0.039632       0.094568
           1098       3150.667        -23.067      -0.007375       0.094568
           1099       3294.000        -76.400      -0.023744       0.094568
           1100       3186.333         10.367       0.003243       0.094568
           1101       2949.667        170.033       0.054503       0.094568
           1102       2940.000        256.333       0.080196       0.094568
           1103       2910.667        378.600       0.115102       0.094568
           1104       3196.667        402.667       0.111873       0.094568
           1105       3321.667        463.167       0.122374       0.094568
           1106       3398.667        554.800       0.140333       0.094568
           1107       3435.000        674.167       0.164064       0.094568
           1108       3465.000        502.833       0.126727       0.094568
           1109       3453.000        292.700       0.078143       0.094568
           1110       3284.667        113.533       0.033410       0.094568
           1111       2845.667        150.767       0.050315       0.094568
           1112       2544.000        294.600       0.103784       0.094568
           1113       2446.333        340.033       0.122035       0.094568
           1114       2544.000        385.267       0.131523       0.094568
           1115       2876.000        248.400       0.079503       0.094568
           1116       3112.333        186.433       0.056516       0.094568
           1117       3365.333        328.467       0.088924       0.094568
           1118       3241.000        479.900       0.128974       0.094568
           1119       2956.333        575.367       0.162915       0.094568
           1120       2435.667        511.100       0.173444       0.094568
           1121       1960.000        523.667       0.210844       0.094568
           1122       2104.000        507.267       0.194261       0.094568
           1123       2346.000        399.733       0.145583       0.094568
           1124       2664.000        357.267       0.118251       0.094568
           1125       2750.000        394.333       0.125411       0.094568
           1126       3105.333        352.467       0.101934       0.094568
           1127       3063.667        242.633       0.073385       0.094568
           1128       2785.000        161.833       0.054918       0.094568
           1129       2510.000        266.000       0.095821       0.094568
           1130       2755.333        359.467       0.115406       0.094568
           1131       2793.667        347.300       0.110571       0.094568
           1132       2632.000        272.800       0.093914       0.094568
           1133       2434.333        249.233       0.092874       0.094568
           1134       2386.333        168.367       0.065905       0.094568
           1135       2570.667        145.933       0.053719       0.094568
           1136       2645.000        148.167       0.053046       0.094568
           1137       2705.667        263.433       0.088725       0.094568
           1138       2791.000        269.233       0.087978       0.094568
           1139       2917.667        113.233       0.037360       0.094568
           1140       2847.667        166.900       0.055365       0.094568
           1141       2598.667        209.133       0.074483       0.094568
           1142       2562.000        273.467       0.096445       0.094568
           1143       2720.000        179.000       0.061745       0.094568
           1144       2807.667        230.233       0.075787       0.094568
           1145       2624.667        368.200       0.123026       0.094568
           1146       2527.667        411.900       0.140123       0.094568
           1147       2728.333        361.500       0.116997       0.094568
           1148       3120.333        217.967       0.065293       0.094568
           1149       3345.667        229.433       0.064175       0.094568
           1150       3310.667        339.600       0.093034       0.094568
           1151       3117.667        438.900       0.123406       0.094568
           1152       3123.000        316.033       0.091896       0.094568
           1153       3101.000        197.233       0.059800       0.094568
           1154       3028.333        290.167       0.087439       0.094568
           1155       3033.333        441.667       0.127098       0.094568
           1156       2972.000        473.133       0.137334       0.094568
           1157       2846.333        432.367       0.131871       0.094568
           1158       2818.333        568.833       0.167938       0.094568
           1159       2773.000        632.700       0.185777       0.094568
           1160       2958.000        492.200       0.142658       0.094568
           1161       2817.000        322.300       0.102666       0.094568
           1162       2773.333        256.667       0.084708       0.094568
           1163       2626.000        404.400       0.133448       0.094568
           1164       2570.333        467.633       0.153930       0.094568
           1165       2547.333        448.600       0.149736       0.094568
           1166       2538.000        358.200       0.123679       0.094568
           1167       2947.667        257.900       0.080454       0.094568
           1168       3129.000        280.100       0.082162       0.094568
           1169       2875.333        378.133       0.116225       0.094568
           1170       2222.000        422.800       0.159861       0.094568
           1171       1959.333        361.733       0.155848       0.094568
           1172       2003.000        284.700       0.124448       0.094568
           1173       2274.667        366.867       0.138884       0.094568
           1174       2257.667        524.900       0.188639       0.094568
           1175       2276.333        518.367       0.185482       0.094568
           1176       2123.333        423.667       0.166339       0.094568
           1177       2022.000        300.800       0.129499       0.094568
           1178       2215.667        249.433       0.101186       0.094568
           1179       2560.000        219.667       0.079026       0.094568
           1180       2762.000        272.467       0.089791       0.094568
           1181       2703.000        350.033       0.114651       0.094568
           1182       2901.667        308.833       0.096195       0.094568
           1183       2998.667         67.133       0.021897       0.094568
           1184       2923.333       -145.667      -0.052442       0.094568
           1185       2451.667         10.167       0.004130       0.094568
           1186       2304.667        227.200       0.089736       0.094568
           1187       2087.000        318.633       0.132453       0.094568
           1188       1877.333        167.933       0.082108       0.094568
           1189       1826.667        175.333       0.087579       0.094568
           1190       2088.000        227.533       0.098264       0.094568
           1191       2180.667        258.933       0.106138       0.094568
           1192       2313.000        330.033       0.124869       0.094568
           1193       2481.000        349.233       0.123394       0.094568
           1194       2838.667        301.467       0.096004       0.094568
           1195       2819.667         97.367       0.033379       0.094568
           1196       2690.333          0.633       0.000235       0.094568
           1197       2662.000         72.800       0.026620       0.094568
           1198       2841.000        142.233       0.047678       0.094568
           1199       2903.667        132.633       0.043683       0.094568
           1200       2058.000        757.200       0.268968       0.094568
