# Supplementary material for: The role of auxiliary domains in modulating CHD4 activity suggests mechanistic commonality between enzyme families
Source: Nat Commun. 2022 Dec 6;13:7524. doi: 10.1038/s41467-022-35002-0 (PMC9726900; doi:10.1038/s41467-022-35002-0)
Supplement: Supplementary file 6 — source data [file 41467_2022_35002_MOESM6_ESM.zip › smFRET_Source_data/figure_7A/A/CHD4(355-1912) 1mM ATP 500ms/9.dat]

              1       2692.667       3253.457       0.547156       0.573654
              2       1701.667       5012.123       0.746542       0.740229
              3       2116.000       5052.123       0.704804       0.740229
              4       2601.667       5225.457       0.667609       0.740229
              5       3100.333       4966.790       0.615683       0.740229
              6       2682.333       5063.790       0.653719       0.740229
              7       1794.000       4483.790       0.714231       0.740229
              8        710.333       4163.123       0.854244       0.740229
              9        740.667       3849.790       0.838651       0.740229
             10       1190.667       4665.457       0.796680       0.740229
             11       1712.333       5095.457       0.748474       0.740229
             12       2126.333       4963.123       0.700071       0.740229
             13       2142.333       4253.790       0.665058       0.740229
             14       1540.000       3853.790       0.714486       0.740229
             15       1235.333       3579.457       0.743429       0.740229
             16       1152.000       3996.790       0.776258       0.740229
             17       2043.000       4219.123       0.673753       0.740229
             18       2050.333       4555.123       0.689600       0.740229
             19       2053.333       4836.457       0.701974       0.740229
             20       2036.333       4649.790       0.695439       0.740229
             21       2005.333       5361.123       0.727775       0.740229
             22       1720.667       5383.790       0.757805       0.740229
             23        930.667       6014.123       0.865991       0.740229
             24       1264.667       6312.457       0.833094       0.740229
             25       2260.333       5927.123       0.723927       0.740229
             26       2769.000       6369.457       0.696995       0.740229
             27       2783.000       5903.123       0.679604       0.740229
             28       1968.667       6699.123       0.772876       0.740229
             29       1727.000       6511.123       0.790365       0.740229
             30       1819.333       6554.123       0.782726       0.740229
             31       1650.000       6108.123       0.787320       0.740229
             32       1627.000       5427.123       0.769355       0.740229
             33       1509.333       5694.123       0.790471       0.740229
             34       1307.000       5793.790       0.815936       0.740229
             35       1532.333       6731.790       0.814580       0.740229
             36       1499.667       5880.123       0.796787       0.740229
             37       1727.667       6466.790       0.789166       0.740229
             38       2534.000       6127.790       0.707451       0.740229
             39       2019.000       6298.123       0.757248       0.740229
             40       2847.667       6206.790       0.685496       0.740229
             41       2847.333       6938.457       0.709034       0.740229
             42       4027.000       7289.123       0.644136       0.573654
             43       4139.667       6722.790       0.618901       0.573654
             44       3475.667       5300.123       0.603948       0.573654
             45       3120.333       5118.123       0.621248       0.573654
             46       2595.333       4939.790       0.655569       0.573654
             47       3362.000       5893.123       0.636742       0.573654
             48       3006.333       6412.790       0.680827       0.573654
             49       3363.667       6550.457       0.660720       0.573654
             50       3878.000       5870.123       0.602180       0.573654
             51       4568.333       5613.123       0.551308       0.573654
             52       5086.000       5810.790       0.533257       0.573654
             53       5404.333       5589.790       0.508434       0.573654
             54       6201.000       5156.457       0.454015       0.438276
             55       6857.333       4039.457       0.370702       0.438276
             56       6964.667       4643.790       0.400035       0.438276
             57       6697.333       6300.123       0.484720       0.438276
             58       6934.667       7573.123       0.522004       0.573654
             59       7835.333       8745.790       0.527455       0.573654
             60       7447.000       8845.790       0.542927       0.573654
             61       7472.333       8615.790       0.535537       0.573654
             62       6759.333       8484.790       0.556594       0.573654
             63       7759.000       7789.123       0.500969       0.573654
             64       6855.667       9351.790       0.577005       0.573654
             65       6581.000       9151.457       0.581693       0.573654
             66       6665.667       9201.457       0.579907       0.573654
             67       7164.333       7665.123       0.516885       0.573654
             68       6688.667       7603.457       0.532003       0.573654
             69       5479.667       7524.790       0.578632       0.573654
             70       5237.333       7750.123       0.596739       0.573654
             71       4857.000       7531.790       0.607952       0.573654
             72       5681.000       7704.123       0.575574       0.573654
             73       5622.667       8935.123       0.613769       0.573654
             74       5479.000       8931.123       0.619781       0.573654
             75       5020.667       7806.123       0.608580       0.573654
             76       5081.000       6430.790       0.558626       0.573654
             77       5955.667       6139.123       0.507584       0.573654
             78       5768.000       6379.123       0.525155       0.573654
             79       5781.667       6785.123       0.539925       0.573654
             80       4745.000       6775.457       0.588124       0.573654
             81       4441.333       7545.790       0.629491       0.573654
             82       5056.667       6915.457       0.577630       0.573654
             83       6573.000       6426.457       0.494363       0.573654
             84       7111.333       6054.457       0.459863       0.573654
             85       6396.333       6766.457       0.514059       0.573654
             86       4818.000       7669.790       0.614183       0.573654
             87       4351.667       7935.790       0.645845       0.573654
             88       4413.333       7313.790       0.623664       0.573654
             89       5783.667       6273.123       0.520298       0.573654
             90       6298.333       5888.790       0.483198       0.438276
             91       6812.000       5428.457       0.443485       0.438276
             92       5839.000       5064.457       0.464482       0.438276
             93       5926.000       4153.790       0.412091       0.438276
             94       5274.667       4087.790       0.436615       0.438276
             95       5300.000       3898.123       0.423796       0.438276
             96       5397.667       3756.123       0.410335       0.438276
             97       5016.333       4119.790       0.450934       0.438276
             98       5634.333       5056.123       0.472957       0.438276
             99       5742.000       6116.790       0.515802       0.438276
            100       5592.333       5204.457       0.482037       0.438276
            101       5284.667       4975.790       0.484948       0.438276
            102       4840.333       4390.790       0.475651       0.438276
            103       5494.333       5213.457       0.486884       0.438276
            104       6480.333       5153.790       0.442989       0.438276
            105       6610.000       5012.790       0.431290       0.438276
            106       6497.333       5073.790       0.438487       0.438276
            107       5825.000       5177.123       0.470557       0.438276
            108       6374.667       4684.790       0.423600       0.438276
            109       6157.333       4060.123       0.397371       0.438276
            110       5871.667       3652.790       0.383517       0.438276
            111       5191.000       4722.123       0.476351       0.438276
            112       5790.667       4465.457       0.435394       0.438276
            113       5782.333       4545.457       0.440119       0.438276
            114       5495.333       3420.123       0.383617       0.438276
            115       5501.667       4007.123       0.421413       0.438276
            116       5519.333       3738.123       0.403796       0.438276
            117       5669.000       3901.123       0.407636       0.438276
            118       4877.000       3358.123       0.407781       0.438276
            119       5271.333       3050.123       0.366537       0.438276
            120       5709.000       3591.790       0.386181       0.438276
            121       6113.333       4296.457       0.412732       0.438276
            122       5758.000       5199.457       0.474513       0.438276
            123       5878.333       4911.123       0.455178       0.438276
            124       5316.000       4024.457       0.430863       0.438276
            125       5298.000       3316.123       0.384964       0.438276
            126       5247.000       2713.123       0.340839       0.438276
            127       5772.333       3774.790       0.395385       0.438276
            128       5712.000       4618.790       0.447090       0.438276
            129       5529.333       5341.457       0.491359       0.438276
            130       5739.333       4882.123       0.459647       0.438276
            131       5539.333       5053.123       0.477049       0.438276
            132       5962.333       5553.457       0.482247       0.438276
            133       6100.667       4784.790       0.439558       0.438276
            134       7283.333       3036.790       0.294259       0.151303
            135       7148.000       1223.457       0.146146       0.151303
            136       7369.000        479.123       0.061049       0.151303
            137       6932.333        716.790       0.093709       0.151303
            138       6965.667        788.457       0.101682       0.151303
            139       8380.667       1587.123       0.159225       0.151303
            140       8554.333       1183.790       0.121562       0.151303
