# Supplementary material for: The role of auxiliary domains in modulating CHD4 activity suggests mechanistic commonality between enzyme families
Source: Nat Commun. 2022 Dec 6;13:7524. doi: 10.1038/s41467-022-35002-0 (PMC9726900; doi:10.1038/s41467-022-35002-0)
Supplement: Supplementary file 6 — source data [file 41467_2022_35002_MOESM6_ESM.zip › smFRET_Source_data/figure_7A/A/CHD4(355-1912) 1mM ATP 500ms/73.dat]

              1       1791.000       1797.233       0.500869       0.495558
              2        355.333       3030.800       0.895062       0.874560
              3        385.333       3067.467       0.888400       0.874560
              4        189.000       2934.433       0.939490       0.874560
              5        130.333       2507.300       0.950587       0.874560
              6        110.667       2459.600       0.956944       0.874560
              7        202.667       2617.733       0.928143       0.874560
              8        210.667       2971.600       0.933800       0.874560
              9        290.333       3199.967       0.916817       0.874560
             10        405.667       3041.433       0.882317       0.874560
             11        572.000       2746.800       0.827649       0.874560
             12        574.333       2768.567       0.828193       0.874560
             13        500.667       2942.600       0.854595       0.874560
             14        366.000       2842.400       0.885924       0.874560
             15        400.333       2412.967       0.857700       0.874560
             16        478.000       2148.867       0.818034       0.874560
             17        485.667       2560.100       0.840544       0.874560
             18        444.333       3093.233       0.874396       0.874560
             19        463.333       3365.667       0.878994       0.874560
             20        394.333       3158.233       0.889000       0.874560
             21        342.333       3104.433       0.900680       0.874560
             22        321.667       3205.833       0.908812       0.874560
             23        399.000       3297.433       0.892058       0.874560
             24        429.667       3344.700       0.886162       0.874560
             25        234.000       3366.267       0.935005       0.874560
             26         74.333       3307.900       0.978022       0.874560
             27         53.667       3119.967       0.983090       0.874560
             28        313.000       2740.700       0.897501       0.874560
             29        528.667       2562.467       0.828973       0.874560
             30        604.667       2585.533       0.810461       0.874560
             31        595.667       2998.433       0.834265       0.874560
             32        545.667       3201.100       0.854363       0.874560
             33        500.000       3192.000       0.864572       0.874560
             34        502.667       3067.400       0.859200       0.874560
             35        623.667       2786.633       0.817123       0.874560
             36        714.000       2617.267       0.785667       0.874560
             37        563.000       2543.367       0.818759       0.874560
             38        441.000       2760.900       0.862269       0.874560
             39        309.000       2948.100       0.905130       0.874560
             40        283.333       2820.000       0.908700       0.874560
             41        312.333       2597.100       0.892648       0.874560
             42        408.333       2577.500       0.863243       0.874560
             43        483.000       2679.033       0.847250       0.874560
             44        476.333       2808.367       0.854984       0.874560
             45        358.000       2927.200       0.891026       0.874560
             46        177.000       2927.300       0.942982       0.874560
             47         25.667       3153.433       0.991926       0.874560
             48        129.667       3124.367       0.960152       0.874560
             49        211.333       3147.200       0.937076       0.874560
             50        280.667       2905.933       0.911923       0.874560
             51        275.667       2171.100       0.887334       0.874560
             52        341.000       1372.233       0.800961       0.874560
             53        363.333        659.000       0.644604       0.567103
             54        374.000        529.600       0.586100       0.567103
             55        354.333        567.900       0.615788       0.567103
             56        314.000        638.600       0.670376       0.567103
             57        219.000        716.433       0.765884       0.874560
             58        301.000        777.567       0.720926       0.874560
             59        395.000        997.167       0.716270       0.874560
             60        861.667       1012.500       0.540240       0.370930
             61       1658.667        904.467       0.352875       0.370930
             62       2331.667        894.167       0.277189       0.370930
             63       2713.667        917.967       0.252770       0.370930
             64       2861.000       1061.567       0.270631       0.370930
             65       2979.667       1496.033       0.334257       0.370930
             66       2922.667       1869.400       0.390103       0.370930
             67       2719.000       2238.100       0.451494       0.370930
             68       2562.000       1828.800       0.416507       0.370930
             69       2618.333       1419.833       0.351603       0.370930
             70       2878.000       1345.867       0.318634       0.370930
             71       2948.333       1754.167       0.373029       0.370930
             72       2916.333       2395.700       0.450995       0.495558
             73       2711.667       2658.500       0.495050       0.495558
             74       2871.333       2836.867       0.496981       0.495558
             75       2896.000       2713.733       0.483754       0.495558
             76       2820.333       1990.633       0.413770       0.370930
             77       2781.333        972.867       0.259141       0.370930
             78       2754.333        324.567       0.105416       0.370930
             79       2776.000        320.067       0.103378       0.370930
             80       2711.667        592.500       0.179319       0.370930
             81       2893.667        753.300       0.206555       0.370930
             82       3059.000        851.767       0.217800       0.370930
             83       2977.667        957.567       0.243332       0.370930
             84       2870.333        994.967       0.257410       0.370930
             85       2899.667        929.367       0.242716       0.370930
             86       2836.000        746.400       0.208352       0.370930
             87       2451.000        759.233       0.236504       0.370930
             88       2098.667       1067.467       0.337152       0.370930
             89       2131.333       1253.867       0.370397       0.370930
             90       2532.667       1312.733       0.341378       0.370930
             91       2703.000       1227.700       0.312336       0.370930
             92       2622.667       1272.400       0.326670       0.370930
             93       2350.333       1410.300       0.375017       0.370930
             94       2147.667       1456.567       0.404127       0.370930
             95       2227.000       1348.300       0.377115       0.370930
             96       2405.000       1124.167       0.318536       0.370930
             97       2659.333       1003.733       0.274014       0.370930
             98       2971.333        857.200       0.223898       0.370930
             99       3069.667        818.033       0.210416       0.370930
            100       2983.000        757.033       0.202414       0.370930
            101       2652.333        843.767       0.241345       0.370930
            102       2626.000       1050.400       0.285714       0.370930
            103       2763.000       1341.033       0.326760       0.370930
            104       2917.333       1397.267       0.323846       0.370930
            105       2979.333       1278.067       0.300199       0.370930
            106       2921.000       1068.900       0.267901       0.370930
            107       2689.000       1148.767       0.299332       0.370930
            108       2513.667       1420.967       0.361143       0.370930
            109       2520.000       1693.667       0.401946       0.370930
            110       2439.000       1779.767       0.421869       0.370930
            111       2414.000       1395.267       0.366282       0.370930
            112       2317.000        867.300       0.272368       0.370930
            113       2959.333        528.733       0.151583       0.370930
            114       3158.000        575.867       0.154228       0.370930
            115       3286.333        821.700       0.200023       0.370930
            116       3035.000        985.833       0.245181       0.370930
            117       3090.000       1067.333       0.256735       0.370930
            118       3132.000       1523.467       0.327243       0.370930
            119       3033.000       1868.367       0.381193       0.370930
            120       2893.667       2091.300       0.419521       0.370930
            121       2688.667       1903.133       0.414463       0.370930
            122       2479.667       2016.033       0.448436       0.370930
            123       2482.667       2084.733       0.456438       0.370930
            124       2390.000       1995.667       0.455043       0.370930
            125       2452.333       1603.767       0.395396       0.370930
            126       2542.333       1455.100       0.364009       0.370930
            127       2805.333       1381.800       0.330011       0.370930
            128       2919.333       1533.733       0.344422       0.370930
            129       2845.333       1560.800       0.354233       0.370930
            130       2615.667       1806.433       0.408501       0.370930
            131       2387.667       2080.233       0.465595       0.370930
            132       2263.333       2367.667       0.511265       0.370930
            133       2254.333       2389.567       0.514560       0.370930
            134       2553.667       2091.967       0.450308       0.370930
            135       2519.333       1726.400       0.406620       0.370930
            136       2568.000       1610.533       0.385430       0.370930
            137       2691.667       1729.167       0.391140       0.370930
            138       2920.333       2022.633       0.409194       0.370930
            139       2950.333       2241.633       0.431750       0.370930
            140       2551.000       2402.900       0.485052       0.370930
            141       2379.000       2196.767       0.480087       0.370930
            142       2730.000       1913.333       0.412060       0.370930
            143       3016.333       1963.700       0.394315       0.370930
            144       3057.000       2042.967       0.400584       0.370930
            145       2799.000       2223.433       0.442700       0.370930
            146       2600.000       1906.667       0.423077       0.370930
            147       2555.333       1809.133       0.414514       0.370930
            148       2467.000       1668.300       0.403429       0.370930
            149       2546.333       1716.033       0.402601       0.370930
            150       2438.333       1742.167       0.416736       0.370930
            151       2573.333       1633.667       0.388321       0.370930
            152       2856.333       1498.367       0.344080       0.370930
            153       3147.000       1723.633       0.353883       0.370930
            154       3121.333       1899.200       0.378287       0.370930
            155       2866.000       2135.067       0.426922       0.370930
            156       2751.000       2082.233       0.430816       0.370930
            157       2709.000       2020.433       0.427204       0.370930
            158       2700.333       2101.300       0.437622       0.370930
            159       2583.333       2223.667       0.462589       0.370930
            160       2442.667       2322.400       0.487380       0.370930
            161       2318.333       2218.833       0.489035       0.370930
            162       2432.333       1855.767       0.432771       0.370930
            163       2412.333       1618.767       0.401569       0.370930
            164       2577.000       1449.300       0.359958       0.370930
            165       2646.333       1551.367       0.369575       0.370930
            166       2589.000       1505.100       0.367627       0.370930
            167       2544.333       1497.567       0.370511       0.370930
            168       2519.000       1699.433       0.402859       0.370930
            169       2662.333       2120.100       0.443310       0.370930
            170       2671.333       2245.533       0.456700       0.495558
            171       2572.000       2308.133       0.472965       0.495558
            172       2525.333       2332.133       0.480113       0.495558
            173       2330.000       2421.333       0.509611       0.495558
            174       2391.333       2083.533       0.465608       0.495558
            175       2465.667       1687.433       0.406307       0.370930
            176       2500.333       1650.633       0.397650       0.370930
            177       2308.000       1900.867       0.451634       0.370930
            178       2378.000       2269.200       0.488294       0.370930
            179       2749.333       2225.733       0.447378       0.370930
            180       2982.333       2078.433       0.410695       0.370930
            181       2918.333       2041.167       0.411567       0.370930
            182       2720.333       2366.633       0.465235       0.495558
            183       2501.000       2605.233       0.510206       0.495558
            184       2273.000       2633.700       0.536756       0.495558
            185       2099.667       2530.700       0.546544       0.495558
            186       2124.667       2394.200       0.529823       0.495558
            187       2129.333       2429.400       0.532911       0.495558
            188       2018.667       2356.133       0.538569       0.495558
            189       2187.667       2345.567       0.517416       0.495558
            190       2544.333       2171.567       0.460478       0.495558
            191       2750.667       2256.267       0.450628       0.495558
            192       2827.333       2468.933       0.466165       0.495558
            193       3024.667       2460.867       0.448610       0.495558
            194       3009.000       2364.100       0.439988       0.495558
            195       2603.000       2364.033       0.475945       0.495558
            196       2173.333       2664.667       0.550779       0.567103
            197       2042.000       2800.467       0.578314       0.567103
            198       2189.000       2584.767       0.541452       0.567103
            199       2505.667       2502.100       0.499644       0.495558
            200       2677.000       2451.967       0.478063       0.495558
            201       2741.000       2661.233       0.492617       0.495558
            202       2458.667       2656.467       0.519335       0.495558
            203       2485.667       2622.767       0.513419       0.495558
            204       2239.667       2410.033       0.518320       0.495558
            205       2100.667       2153.600       0.506221       0.495558
            206       2072.667       1963.733       0.486506       0.495558
            207       2371.333       1852.200       0.438543       0.495558
            208       2417.333       2075.933       0.462010       0.495558
            209       2172.000       2382.467       0.523106       0.495558
            210       2092.333       2688.433       0.562344       0.567103
            211       2105.333       2760.467       0.567320       0.567103
            212       2279.000       2618.767       0.534686       0.567103
            213       2443.333       2372.667       0.492663       0.495558
            214       2434.000       2104.267       0.463672       0.495558
            215       2421.667       2120.833       0.466887       0.495558
            216       2441.333       2198.533       0.473835       0.495558
            217       2622.667       2189.400       0.454981       0.495558
            218       2635.667       2118.767       0.445640       0.495558
            219       2367.333       2258.933       0.488284       0.495558
            220       2320.667       2419.933       0.510470       0.495558
            221       2319.667       2553.367       0.523979       0.495558
            222       2308.333       2438.167       0.513677       0.495558
            223       2329.333       2469.067       0.514560       0.495558
            224       2308.000       2634.533       0.533033       0.495558
            225       2364.667       2878.533       0.549003       0.495558
            226       2297.000       2893.300       0.557444       0.495558
            227       2392.333       2624.100       0.523101       0.495558
            228       2637.667       2514.567       0.488054       0.495558
            229       2603.333       2297.333       0.468780       0.495558
            230       2378.333       2198.833       0.480392       0.495558
            231       2101.000       1839.900       0.466873       0.495558
            232       2108.333       1946.167       0.480002       0.495558
            233       2345.000       2163.500       0.479871       0.495558
            234       2439.667       2487.367       0.504841       0.495558
            235       2503.000       2517.700       0.501464       0.495558
            236       2589.667       2638.033       0.504626       0.495558
            237       2697.667       2977.567       0.524660       0.495558
            238       2831.333       3147.867       0.526470       0.495558
            239       2741.333       2819.200       0.507002       0.495558
            240       2694.333       2370.900       0.468073       0.495558
            241       2488.333       2219.833       0.471486       0.495558
            242       2410.000       2319.333       0.490414       0.495558
            243       2295.667       2341.100       0.504899       0.495558
            244       2017.000       2437.300       0.547179       0.495558
            245       1870.000       2380.333       0.560035       0.495558
            246       2004.333       2194.233       0.522615       0.495558
            247       2378.667       2357.133       0.497727       0.495558
            248       2833.667       2619.633       0.480376       0.495558
            249       2859.667       2885.367       0.502237       0.495558
            250       2825.333       2334.133       0.452398       0.495558
            251       2512.333       2075.767       0.452424       0.495558
            252       2358.667       1780.133       0.430109       0.495558
            253       2323.000       1925.700       0.453245       0.495558
            254       2359.333       2126.733       0.474075       0.495558
            255       2146.000       2320.400       0.519524       0.495558
            256       2021.667       2351.167       0.537676       0.495558
            257       2271.000       2044.233       0.473725       0.495558
            258       2432.333       1971.433       0.447670       0.495558
            259       2502.000       2328.467       0.482038       0.495558
            260       2021.000       2631.900       0.565647       0.567103
            261       1894.333       2747.900       0.591935       0.567103
            262       1985.333       2377.133       0.544906       0.567103
            263       2135.667       2171.767       0.504190       0.495558
            264       2497.667       2121.900       0.459329       0.495558
            265       2543.667       2153.633       0.458483       0.495558
            266       2516.000       2203.400       0.466881       0.495558
            267       2432.000       2291.800       0.485160       0.495558
            268       2437.667       2470.567       0.503352       0.495558
            269       2442.000       2558.467       0.511646       0.495558
            270       2332.333       2662.433       0.533045       0.495558
            271       2304.000       2675.267       0.537281       0.495558
            272       2570.333       2871.300       0.527654       0.495558
            273       2579.000       2582.100       0.500300       0.495558
            274       2391.667       2284.500       0.488541       0.495558
            275       2382.667       2123.067       0.471192       0.495558
            276       2668.667       2236.133       0.455907       0.495558
            277       2784.667       2163.867       0.437274       0.495558
            278       2730.333       2029.300       0.426356       0.495558
            279       2402.000       2081.133       0.464214       0.495558
            280       2143.000       2424.700       0.530836       0.495558
            281       2052.667       2821.067       0.578831       0.567103
            282       2091.333       3007.200       0.589817       0.567103
            283       2472.667       3086.400       0.555201       0.567103
            284       2325.333       2722.133       0.539307       0.567103
            285       2214.000       2479.267       0.528260       0.495558
            286       2118.000       2224.867       0.512304       0.495558
            287       2123.667       2353.300       0.525646       0.495558
            288       2254.000       2207.933       0.494838       0.495558
            289       2366.000       2142.733       0.475241       0.495558
            290       2445.667       2060.767       0.457294       0.495558
            291       2310.333       2205.633       0.488408       0.495558
            292       2216.333       2397.033       0.519584       0.495558
            293       2374.000       2586.600       0.521429       0.495558
            294       2688.000       2746.200       0.505355       0.495558
            295       2638.000       2776.533       0.512793       0.495558
            296       2409.667       2717.700       0.530038       0.495558
            297       2176.333       2677.700       0.551644       0.495558
            298       2321.000       2626.900       0.530912       0.495558
            299       2789.000       2535.767       0.476221       0.495558
            300       2833.667       2704.967       0.488382       0.495558
            301       2690.667       2765.933       0.506897       0.495558
            302       2415.000       2721.167       0.529805       0.495558
            303       2395.667       2404.433       0.500913       0.495558
            304       2292.000       2191.800       0.488826       0.495558
            305       2095.000       2143.167       0.505682       0.495558
            306       2051.667       1917.833       0.483142       0.495558
            307       1942.667       1943.400       0.500094       0.495558
            308       1925.333       2052.133       0.515940       0.495558
            309       1893.667       2512.300       0.570204       0.495558
            310       2353.333       2650.333       0.529678       0.495558
            311       2461.333       2615.533       0.515187       0.495558
            312       2384.333       2298.900       0.490879       0.495558
            313       2044.333       2219.567       0.520548       0.495558
            314       2119.667       2370.033       0.527882       0.495558
            315       2153.333       2861.667       0.570621       0.567103
            316       2084.333       2743.233       0.568243       0.567103
            317       2036.000       2482.733       0.549431       0.567103
            318       2146.667       2260.000       0.512859       0.495558
            319       2309.000       2422.100       0.511953       0.495558
            320       2149.000       2445.767       0.532294       0.495558
            321       1986.000       2218.400       0.527638       0.495558
            322       1972.667       2150.067       0.521515       0.495558
            323       1954.000       2249.933       0.535197       0.495558
            324       2270.667       2293.933       0.502549       0.495558
            325       2282.333       2244.433       0.495814       0.495558
            326       2351.000       2374.233       0.502458       0.495558
            327       2190.667       2544.600       0.537372       0.567103
            328       2099.000       2857.433       0.576510       0.567103
            329       2183.333       2859.000       0.566999       0.567103
            330       2148.000       3264.533       0.603143       0.567103
            331       2024.333       3002.900       0.597327       0.567103
            332       2114.667       2462.200       0.537966       0.567103
            333       2693.667       1668.633       0.382512       0.370930
            334       3089.000       2058.100       0.399856       0.370930
            335       3211.000       2584.900       0.445988       0.370930
            336       2769.667       2892.033       0.510807       0.370930
            337       2670.000       2321.667       0.465109       0.370930
            338       2659.000       1815.767       0.405779       0.370930
            339       2840.000       1496.333       0.345069       0.370930
            340       2693.667       1682.633       0.384488       0.370930
            341       2491.667       2163.167       0.464714       0.495558
            342       2446.000       2377.067       0.492854       0.495558
            343       2592.000       2537.467       0.494684       0.495558
            344       2712.000       2459.133       0.475550       0.495558
            345       2419.667       2523.367       0.510490       0.495558
            346       2278.333       2496.167       0.522812       0.495558
            347       2094.667       2733.867       0.566190       0.567103
            348       1967.667       2871.900       0.593421       0.567103
            349       1923.667       2820.633       0.594531       0.567103
            350       1979.333       2649.733       0.572412       0.567103
            351       2367.000       2622.300       0.525585       0.495558
            352       2427.000       2713.967       0.527910       0.495558
            353       2324.000       2410.933       0.509180       0.495558
            354       2163.667       2144.633       0.497791       0.495558
            355       2032.667       2066.400       0.504115       0.495558
            356       2228.333       2542.167       0.532893       0.495558
            357       2242.667       2821.733       0.557170       0.495558
            358       2411.000       2703.233       0.528571       0.495558
            359       2308.000       2327.200       0.502071       0.495558
            360       2151.000       2274.900       0.513997       0.495558
            361       2201.000       2447.567       0.526521       0.495558
            362       2246.667       2442.000       0.520830       0.495558
            363       2229.667       2393.367       0.517705       0.495558
            364       2116.333       2320.033       0.522958       0.495558
            365       2137.000       2406.633       0.529672       0.495558
            366       2392.667       2333.400       0.493730       0.495558
            367       2587.667       2278.567       0.468240       0.495558
            368       2318.667       2399.467       0.508563       0.495558
            369       2103.000       2552.367       0.548263       0.495558
            370       1973.667       2571.967       0.565810       0.495558
            371       2221.667       2280.500       0.506534       0.495558
            372       2390.667       1962.933       0.450876       0.495558
            373       2470.000       2181.000       0.468931       0.495558
            374       2564.000       2266.933       0.469254       0.495558
            375       2428.333       2316.167       0.488179       0.495558
            376       2064.333       2097.233       0.503953       0.495558
            377       1716.333       2333.033       0.576148       0.567103
            378       1514.333       2888.900       0.656086       0.567103
            379       1610.000       3183.000       0.664093       0.567103
            380       1660.667       3345.267       0.668260       0.567103
            381       1813.000       3168.033       0.636019       0.567103
            382       1988.667       2862.133       0.590033       0.567103
            383       2088.333       2594.833       0.554077       0.567103
            384       2180.667       2621.600       0.545909       0.567103
            385       2258.667       2754.467       0.549450       0.567103
            386       2601.000       2644.567       0.504153       0.495558
            387       2757.667       2425.233       0.467930       0.495558
            388       2906.000       2475.067       0.459958       0.495558
            389       2906.667       2671.333       0.478905       0.495558
            390       3004.667       2895.867       0.490780       0.495558
            391       2827.667       3046.233       0.518605       0.495558
            392       2592.667       3157.733       0.549133       0.567103
            393       2257.667       3066.233       0.575937       0.567103
            394       2068.333       2767.833       0.572320       0.567103
            395       2106.000       2578.733       0.550455       0.567103
            396       2406.333       2494.033       0.508948       0.495558
            397       2777.333       2568.267       0.480445       0.495558
            398       2635.333       2607.467       0.497342       0.495558
            399       2308.000       2676.200       0.536937       0.495558
            400       2148.667       2777.800       0.563852       0.495558
            401       2401.333       2763.867       0.535094       0.495558
            402       2851.000       2744.233       0.490459       0.495558
            403       2914.333       2958.567       0.503766       0.495558
            404       2718.000       3081.867       0.531369       0.495558
            405       2506.333       2877.700       0.534488       0.495558
            406       2709.333       2431.067       0.472933       0.495558
            407       3000.667       2099.600       0.411665       0.495558
            408       2850.667       2137.267       0.428487       0.495558
            409       2375.667       2180.767       0.478613       0.495558
            410       2151.667       2166.167       0.501679       0.495558
            411       2325.667       2105.433       0.475149       0.495558
            412       2696.667       2173.333       0.446270       0.495558
            413       2777.333       2482.267       0.471950       0.495558
            414       2760.333       2927.300       0.514678       0.495558
            415       2674.333       3152.233       0.541010       0.495558
            416       2844.333       2954.567       0.509505       0.495558
            417       2992.000       2410.133       0.446145       0.495558
            418       3049.333       1933.067       0.387979       0.370930
            419       2935.333       1961.800       0.400602       0.370930
            420       2989.333       2488.733       0.454309       0.495558
            421       2851.333       2904.867       0.504650       0.495558
            422       2709.667       2918.033       0.518513       0.495558
            423       2602.000       2609.467       0.500716       0.495558
            424       2731.667       2577.833       0.485513       0.495558
            425       2884.333       2812.900       0.493731       0.495558
            426       2640.333       3033.967       0.534686       0.567103
            427       2399.333       2934.733       0.550187       0.567103
            428       2045.000       2677.833       0.566997       0.567103
            429       2062.000       2720.467       0.568842       0.567103
            430       2256.667       2448.000       0.520334       0.495558
            431       2539.667       2151.700       0.458651       0.495558
            432       2760.000       1854.333       0.401864       0.370930
            433       2775.000       1948.500       0.412512       0.370930
            434       2478.000       2027.533       0.450010       0.370930
            435       2157.333       1945.267       0.474155       0.370930
            436       2041.667       1921.833       0.484883       0.370930
            437       2515.000       1887.833       0.428777       0.370930
            438       2730.000       1743.667       0.389762       0.370930
            439       3040.667       1797.600       0.371538       0.370930
            440       3200.667       2160.600       0.403002       0.370930
            441       3277.000       2283.633       0.410679       0.370930
            442       2881.333       2305.200       0.444459       0.495558
            443       2357.000       2507.300       0.515449       0.495558
            444       2061.667       2613.500       0.559018       0.495558
            445       2301.333       2647.533       0.534978       0.495558
            446       2530.333       2486.300       0.495611       0.495558
            447       2603.667       2341.633       0.473507       0.495558
            448       2441.667       2403.167       0.496027       0.495558
            449       2117.000       2513.300       0.542794       0.495558
            450       2379.333       2788.733       0.539609       0.495558
            451       2512.667       2735.067       0.521190       0.495558
            452       2548.333       2581.500       0.503233       0.495558
            453       1993.000       2647.367       0.570508       0.567103
            454       1608.000       2726.533       0.629026       0.567103
            455       1756.667       2849.000       0.618586       0.567103
            456       2321.333       2790.867       0.545923       0.567103
            457       2497.667       2734.233       0.522608       0.495558
            458       2254.000       2440.600       0.519874       0.495558
            459       2048.333       2507.500       0.550393       0.495558
            460       2146.333       2478.367       0.535898       0.495558
            461       2393.667       2399.967       0.500657       0.495558
            462       2371.667       2069.833       0.466021       0.495558
            463       2422.333       2200.433       0.475999       0.495558
            464       2598.333       2295.500       0.469060       0.495558
            465       2524.000       2258.267       0.472217       0.495558
            466       2359.000       1994.767       0.458170       0.495558
            467       2129.333       2098.067       0.496302       0.495558
            468       2411.333       2232.200       0.480712       0.495558
            469       2710.333       2172.633       0.444941       0.495558
            470       2793.333       1916.000       0.406852       0.370930
            471       2531.333       1734.200       0.406561       0.370930
            472       2328.000       1793.200       0.435116       0.370930
            473       2293.667       2196.967       0.489233       0.495558
            474       2254.333       2371.567       0.512671       0.495558
            475       2273.333       2506.333       0.524374       0.495558
            476       2145.333       2412.133       0.529271       0.495558
            477       2293.000       2383.700       0.509697       0.495558
            478       2376.333       2309.367       0.492854       0.495558
            479       2619.667       2343.367       0.472164       0.495558
            480       2670.000       2604.333       0.493775       0.495558
            481       2458.333       3011.500       0.550565       0.567103
            482       2335.000       3114.833       0.571547       0.567103
            483       2260.333       3180.967       0.584597       0.567103
            484       2364.667       3048.867       0.563193       0.567103
            485       2372.000       2911.800       0.551081       0.567103
            486       2436.333       2767.700       0.531837       0.567103
            487       2385.000       2814.167       0.541273       0.567103
            488       2258.000       2985.533       0.569374       0.567103
            489       2227.667       2950.567       0.569802       0.567103
            490       2394.000       2747.600       0.534386       0.567103
            491       2726.333       2440.033       0.472292       0.495558
            492       2655.333       2645.800       0.499101       0.495558
            493       2226.333       3049.367       0.578002       0.567103
            494       1827.333       3038.600       0.624464       0.567103
            495       1794.667       2580.200       0.589778       0.567103
            496       2426.667       2313.000       0.488009       0.495558
            497       2866.000       2389.067       0.454622       0.495558
            498       3237.000       2637.633       0.448987       0.495558
            499       2954.333       2443.567       0.452688       0.495558
            500       2566.333       2353.367       0.478356       0.495558
            501       2251.667       2357.167       0.511445       0.495558
            502       2157.000       2510.967       0.537914       0.495558
            503       2378.667       2642.467       0.526269       0.495558
            504       2548.333       2718.833       0.516185       0.495558
            505       2552.667       2753.733       0.518946       0.495558
            506       2508.333       2942.167       0.539798       0.495558
            507       2540.000       2876.667       0.531077       0.495558
            508       2699.333       2695.733       0.499666       0.495558
            509       2700.000       2513.333       0.482097       0.495558
            510       2509.667       2332.700       0.481727       0.495558
            511       2538.667       2251.800       0.470059       0.495558
            512       2477.333       2311.933       0.482732       0.495558
            513       2536.667       2310.333       0.476652       0.495558
            514       2757.667       2358.567       0.460997       0.495558
            515       2587.333       2678.600       0.508666       0.495558
            516       2328.000       3154.867       0.575405       0.567103
            517       1671.667       3498.833       0.676691       0.567103
            518       1578.333       3186.500       0.668754       0.567103
            519       1821.000       2726.900       0.599595       0.567103
            520       2236.333       2208.033       0.496816       0.495558
            521       2534.667       2080.867       0.450840       0.495558
            522       2502.333       2152.433       0.462415       0.495558
            523       2409.000       2291.767       0.487530       0.495558
            524       2637.667       2387.567       0.475116       0.495558
            525       2765.333       2370.467       0.461557       0.495558
            526       2821.667       2603.500       0.479893       0.495558
            527       2623.333       2674.000       0.504782       0.495558
            528       2582.333       2807.433       0.520882       0.495558
            529       2779.000       2743.100       0.496749       0.495558
            530       2996.333       2749.367       0.478509       0.495558
            531       2902.667       2909.067       0.500551       0.495558
            532       2593.000       3105.367       0.544957       0.495558
            533       2436.333       3126.700       0.562049       0.495558
            534       2451.333       2809.867       0.534073       0.495558
            535       2437.333       2484.267       0.504768       0.495558
            536       2376.667       2274.667       0.489035       0.495558
            537       2408.000       2215.533       0.479186       0.495558
            538       2424.000       2178.600       0.473341       0.495558
            539       2290.333       2195.633       0.489445       0.495558
            540       2158.000       2486.867       0.535401       0.495558
            541       2369.000       2686.100       0.531364       0.495558
            542       2500.000       2643.667       0.513965       0.495558
            543       2567.000       2252.967       0.467424       0.495558
            544       2372.333       2040.433       0.462393       0.495558
            545       2311.000       2144.900       0.481362       0.495558
            546       2297.333       2339.600       0.504558       0.495558
            547       1902.667       2444.400       0.562310       0.567103
            548       1439.333       2403.733       0.625473       0.567103
            549       1237.667       2551.567       0.673373       0.567103
            550       1784.000       2421.933       0.575837       0.567103
            551       2481.000       2268.567       0.477637       0.495558
            552       2758.333       2226.833       0.446692       0.495558
            553       2479.333       2180.400       0.467924       0.495558
            554       2191.333       2108.200       0.490332       0.495558
            555       2047.333       1877.600       0.478378       0.495558
            556       1990.000       1857.333       0.482759       0.495558
            557       1990.667       2128.267       0.516703       0.495558
            558       2097.000       2358.633       0.529360       0.495558
            559       2327.667       2490.233       0.516871       0.495558
            560       2427.000       2721.633       0.528613       0.495558
            561       2611.333       2905.867       0.526692       0.495558
            562       2523.667       2811.967       0.527016       0.495558
            563       2485.667       2371.100       0.488205       0.495558
            564       2457.000       2330.967       0.486839       0.495558
            565       2690.333       2541.633       0.485789       0.495558
            566       2807.333       2664.933       0.486989       0.495558
            567       2542.667       2411.400       0.486752       0.495558
            568       2201.667       2248.167       0.505225       0.495558
            569       2050.000       2287.000       0.527323       0.495558
            570       2118.000       2488.200       0.540185       0.567103
            571       2463.333       2797.000       0.531715       0.567103
            572       2376.667       3008.667       0.558678       0.567103
            573       2192.000       3105.133       0.586191       0.567103
            574       1892.333       2834.433       0.599656       0.567103
            575       2014.667       2320.200       0.535241       0.567103
            576       2396.667       1879.667       0.439551       0.495558
            577       2575.000       2088.167       0.447800       0.495558
            578       2372.000       2540.800       0.517180       0.495558
            579       2270.667       2696.267       0.542843       0.495558
            580       2301.333       2587.200       0.529238       0.495558
            581       2656.667       2656.000       0.499937       0.495558
            582       2614.000       2601.600       0.498811       0.495558
            583       2470.333       2415.300       0.494368       0.495558
            584       2349.667       2200.033       0.483556       0.495558
            585       2310.000       2438.333       0.513514       0.495558
            586       2428.000       2606.533       0.517731       0.495558
            587       2708.000       2494.200       0.479451       0.495558
            588       2915.667       2302.100       0.441204       0.495558
            589       2965.000       2411.167       0.448492       0.495558
            590       2641.667       2750.500       0.510092       0.495558
            591       2331.333       2853.867       0.550387       0.495558
            592       2110.333       2701.300       0.561410       0.495558
            593       2274.667       2482.867       0.521881       0.495558
            594       2451.667       2590.500       0.513767       0.495558
            595       2621.000       2759.900       0.512907       0.495558
            596       2596.333       2956.700       0.532448       0.495558
            597       2553.333       3065.333       0.545562       0.567103
            598       2511.000       3183.567       0.559053       0.567103
            599       2507.000       3088.633       0.551972       0.567103
            600       2586.667       2740.667       0.514454       0.495558
            601       2605.000       2169.500       0.454393       0.495558
            602       2598.000       1856.533       0.416774       0.495558
            603       2433.333       1935.333       0.443003       0.495558
            604       2170.000       2247.333       0.508753       0.495558
            605       2054.667       2229.867       0.520446       0.495558
            606       2217.667       2174.233       0.495055       0.495558
            607       2443.000       2578.700       0.513511       0.495558
            608       2561.000       2914.900       0.532314       0.495558
            609       2689.333       2940.733       0.522327       0.495558
            610       2706.333       2527.700       0.482935       0.495558
            611       2596.333       2248.033       0.464051       0.495558
            612       2494.333       2288.233       0.478453       0.495558
            613       2449.333       2309.733       0.485333       0.495558
            614       2657.667       2552.900       0.489947       0.495558
            615       2689.333       2527.067       0.484446       0.495558
            616       2657.000       2452.300       0.479968       0.495558
            617       2329.667       2576.033       0.525110       0.495558
            618       1945.000       2770.167       0.587501       0.567103
            619       1925.000       2836.167       0.595687       0.567103
            620       2080.000       2540.333       0.549816       0.567103
            621       2296.667       2320.333       0.502563       0.495558
            622       2255.667       2294.767       0.504296       0.495558
            623       2243.000       2359.367       0.512642       0.495558
            624       2269.000       2461.767       0.520374       0.495558
            625       2347.333       2556.600       0.521337       0.495558
            626       2314.667       2755.200       0.543446       0.567103
            627       2235.000       2852.167       0.560659       0.567103
            628       2411.000       3000.567       0.554473       0.567103
            629       2350.333       2651.967       0.530149       0.495558
            630       2314.667       2179.533       0.484966       0.495558
            631       2139.667       1807.367       0.457905       0.495558
            632       2253.333       2288.333       0.503853       0.495558
            633       2615.333       2615.467       0.500013       0.495558
            634       2606.333       2721.700       0.510826       0.495558
            635       2539.000       2470.767       0.493190       0.495558
            636       2363.667       2394.967       0.503289       0.495558
            637       2375.333       2281.133       0.489885       0.495558
            638       2548.667       2002.467       0.439993       0.495558
            639       2641.667       1886.833       0.416657       0.495558
            640       2832.667       2221.067       0.439490       0.495558
            641       2999.000       2438.767       0.448487       0.495558
            642       2792.000       2760.467       0.497160       0.495558
            643       2548.333       2762.500       0.520163       0.495558
            644       2228.333       2967.500       0.571131       0.567103
            645       2153.000       3153.700       0.594286       0.567103
            646       2191.667       3020.833       0.579536       0.567103
            647       2022.333       2816.767       0.582085       0.567103
            648       2099.000       2510.100       0.544597       0.567103
            649       2424.333       2398.567       0.497329       0.495558
            650       2712.667       2364.733       0.465737       0.495558
            651       2895.667       2160.433       0.427292       0.495558
            652       2583.000       2007.033       0.437259       0.495558
            653       2581.000       1859.567       0.418768       0.495558
            654       2562.000       2251.133       0.467706       0.495558
            655       2622.667       2575.733       0.495486       0.495558
            656       2722.000       2529.133       0.481636       0.495558
            657       2744.333       2443.233       0.470979       0.495558
            658       2947.333       2464.267       0.455367       0.495558
            659       2906.000       2597.400       0.471963       0.495558
            660       2784.000       2489.933       0.472121       0.495558
            661       2573.000       2581.367       0.500812       0.495558
            662       2429.333       2749.067       0.530872       0.495558
            663       2503.667       2958.300       0.541618       0.567103
            664       2295.000       3107.833       0.575223       0.567103
            665       2150.667       3066.933       0.587805       0.567103
            666       2089.333       2960.067       0.586221       0.567103
            667       2039.667       2500.033       0.550705       0.567103
            668       2278.667       2457.467       0.518876       0.495558
            669       2507.667       2429.233       0.492056       0.495558
            670       2908.000       2380.533       0.450131       0.495558
            671       2985.000       2481.500       0.453947       0.495558
            672       2699.333       2486.733       0.479503       0.495558
            673       2460.000       2848.667       0.536607       0.567103
            674       2143.333       2903.000       0.575269       0.567103
            675       2092.333       3091.100       0.596342       0.567103
            676       2128.333       2899.833       0.576718       0.567103
            677       2503.667       2705.967       0.519416       0.495558
            678       2813.667       2225.967       0.441692       0.495558
            679       2972.333       2152.767       0.420044       0.495558
            680       2785.667       2278.100       0.449882       0.495558
            681       2443.000       2381.700       0.493647       0.495558
            682       2314.667       2175.533       0.484507       0.495558
            683       2202.667       1856.400       0.457347       0.495558
            684       2353.000       2125.367       0.474585       0.495558
            685       2547.333       2410.933       0.486245       0.495558
            686       2411.667       2600.167       0.518805       0.495558
            687       2402.667       2319.400       0.491183       0.495558
            688       2249.667       2438.367       0.520126       0.495558
            689       2375.333       2427.133       0.505393       0.495558
            690       2097.667       2507.900       0.544537       0.495558
            691       2069.000       2375.433       0.534474       0.495558
            692       2180.667       2328.267       0.516368       0.495558
            693       2508.000       2309.533       0.479402       0.495558
            694       2592.000       2154.467       0.453910       0.495558
            695       2720.333       1968.633       0.419844       0.370930
            696       2860.667       1908.933       0.400229       0.370930
            697       2970.000       2158.333       0.420864       0.370930
            698       3041.333       2524.200       0.453541       0.495558
            699       2838.333       2606.833       0.478743       0.495558
            700       2608.333       2591.500       0.498381       0.495558
            701       2580.333       2801.967       0.520589       0.495558
            702       2517.667       3132.567       0.554414       0.567103
            703       2513.000       3368.700       0.572743       0.567103
            704       2462.333       3250.433       0.568977       0.567103
            705       2856.667       2947.667       0.507839       0.495558
            706       3121.333       2297.867       0.424023       0.370930
            707       3080.333       1811.967       0.370371       0.370930
            708       2844.000       1593.267       0.359065       0.370930
            709       2689.333       1719.733       0.390045       0.370930
            710       2637.667       1861.900       0.413795       0.370930
            711       2432.000       2142.133       0.468315       0.495558
            712       2318.667       2349.467       0.503299       0.495558
            713       2161.000       2414.567       0.527709       0.495558
            714       2362.667       2318.733       0.495308       0.495558
            715       2233.000       2528.033       0.530984       0.495558
            716       2216.000       2612.733       0.541080       0.495558
            717       2307.667       2845.233       0.552162       0.495558
            718       2614.667       2952.200       0.530316       0.495558
            719       2761.000       3201.233       0.536918       0.495558
            720       2744.000       3124.267       0.532400       0.495558
            721       2592.333       2772.433       0.516785       0.495558
            722       2306.333       2542.700       0.524373       0.495558
            723       2135.000       2130.500       0.499473       0.495558
            724       2235.667       2039.433       0.477049       0.495558
            725       2398.667       2204.467       0.478906       0.495558
            726       2331.000       2338.567       0.500810       0.495558
            727       2089.333       2321.067       0.526271       0.495558
            728       1909.667       2240.367       0.539843       0.495558
            729       1893.000       2313.700       0.550004       0.495558
            730       2156.000       2395.733       0.526334       0.495558
            731       2583.000       2240.367       0.464482       0.495558
            732       2856.333       2438.700       0.460564       0.495558
            733       2933.333       2938.000       0.500397       0.495558
            734       2647.000       3361.300       0.559443       0.567103
            735       2306.333       3605.367       0.609870       0.567103
            736       1819.333       3424.067       0.653024       0.567103
            737       1681.000       3130.233       0.650609       0.567103
            738       1712.333       2873.767       0.626625       0.567103
            739       2005.667       2650.433       0.569239       0.567103
            740       2074.333       2503.567       0.546881       0.567103
            741       1913.333       2173.333       0.531811       0.495558
            742       1700.333       1895.300       0.527112       0.495558
            743       1781.000       1904.233       0.516720       0.495558
            744       2075.667       2246.100       0.519718       0.495558
            745       2162.000       2521.467       0.538376       0.495558
            746       2208.000       2422.533       0.523165       0.495558
            747       2270.333       2194.633       0.491523       0.495558
            748       2429.333       2465.400       0.503684       0.495558
            749       2778.000       2713.867       0.494161       0.495558
            750       3084.667       2914.867       0.485849       0.495558
            751       3091.000       3125.900       0.502807       0.495558
            752       2538.000       3463.867       0.577132       0.567103
            753       1952.667       3503.400       0.642111       0.567103
            754       1908.000       3082.200       0.617651       0.567103
            755       2279.333       2745.400       0.546377       0.567103
            756       2911.000       2766.233       0.487250       0.495558
            757       3015.667       2943.767       0.493968       0.495558
            758       2881.667       2942.833       0.505251       0.495558
            759       2308.667       2755.800       0.544144       0.567103
            760       2002.000       2609.800       0.565896       0.567103
            761       1928.000       2924.533       0.602682       0.567103
            762       2023.667       3218.967       0.613998       0.567103
            763       2052.000       3268.800       0.614344       0.567103
            764       2074.667       2871.533       0.580553       0.567103
            765       2347.333       2648.600       0.530151       0.495558
            766       2826.333       2402.367       0.459458       0.495558
            767       3118.000       2437.533       0.438758       0.495558
            768       2837.667       2524.233       0.470772       0.495558
            769       2456.667       2508.000       0.505170       0.495558
            770       2406.667       2342.000       0.493191       0.495558
            771       2391.333       2184.200       0.477365       0.495558
            772       2605.000       2180.500       0.455647       0.495558
            773       2525.333       2539.467       0.501395       0.495558
            774       2537.000       2939.300       0.536731       0.495558
            775       2623.000       3087.367       0.540660       0.495558
            776       2743.000       2842.367       0.508895       0.495558
            777       2772.000       2538.133       0.477979       0.495558
            778       2382.333       2689.767       0.530306       0.495558
            779       2260.000       2619.333       0.536822       0.495558
            780       2310.000       2367.333       0.506129       0.495558
            781       2407.667       2102.567       0.466177       0.495558
            782       2224.667       2096.867       0.485214       0.495558
            783       1968.667       2234.800       0.531656       0.495558
            784       1893.667       2366.967       0.555543       0.495558
            785       2214.667       2552.533       0.535437       0.495558
            786       2560.333       2932.633       0.533889       0.495558
            787       2809.667       2874.700       0.505720       0.495558
            788       2713.333       2910.667       0.517544       0.495558
            789       2710.333       2816.300       0.509587       0.495558
            790       2712.667       2739.733       0.502482       0.495558
            791       2777.000       2499.967       0.473751       0.495558
            792       2591.333       2242.533       0.463921       0.495558
            793       2502.667       2312.400       0.480243       0.495558
            794       2361.667       2227.167       0.485345       0.495558
            795       2334.667       1955.533       0.455814       0.495558
            796       2301.000       1729.567       0.429113       0.495558
            797       2008.333       2209.500       0.523847       0.495558
            798       1965.000       2747.167       0.582994       0.567103
            799       1946.333       3031.367       0.608989       0.567103
            800       2015.000       2784.500       0.580165       0.567103
            801       2101.333       2628.200       0.555700       0.567103
            802       2167.000       2585.633       0.544042       0.567103
            803       2303.000       2625.367       0.532705       0.495558
            804       2371.333       2329.200       0.495518       0.495558
            805       2463.333       2290.000       0.481767       0.495558
            806       2281.000       2513.567       0.524253       0.495558
            807       2134.333       3101.233       0.592340       0.567103
            808       2045.000       3289.833       0.616670       0.567103
            809       2193.000       3175.367       0.591496       0.567103
            810       2323.000       2957.367       0.560068       0.567103
            811       2214.667       2612.533       0.541211       0.567103
            812       2109.333       2254.067       0.516585       0.567103
            813       1896.333       2143.033       0.530537       0.567103
            814       2061.333       2508.533       0.548929       0.567103
            815       2104.667       2973.200       0.585521       0.567103
            816       2307.667       3584.233       0.608332       0.567103
            817       2345.333       3732.800       0.614136       0.567103
            818       2519.000       3487.100       0.580593       0.567103
            819       2531.333       2749.533       0.520659       0.567103
            820       2429.333       2567.400       0.513816       0.567103
            821       2395.000       2928.500       0.550108       0.567103
            822       2436.333       3244.033       0.571096       0.567103
            823       2536.667       3044.333       0.545482       0.567103
            824       2778.000       2510.867       0.474746       0.495558
            825       2672.333       2570.767       0.490314       0.495558
            826       2519.333       2723.733       0.519492       0.495558
            827       2428.333       2834.833       0.538617       0.495558
            828       2587.667       2596.900       0.500890       0.495558
            829       2956.333       2603.367       0.468257       0.495558
            830       2948.667       2562.800       0.464994       0.495558
            831       2750.333       2619.633       0.487830       0.495558
            832       2252.333       2756.100       0.550292       0.567103
            833       1941.000       2919.233       0.600636       0.567103
            834       2069.667       2954.367       0.588047       0.567103
            835       2320.667       2834.933       0.549875       0.567103
            836       2540.000       2862.000       0.529804       0.567103
            837       2454.667       2766.867       0.529895       0.567103
            838       2309.667       2852.367       0.552566       0.567103
            839       2074.000       2795.933       0.574121       0.567103
            840       2031.667       2718.500       0.572296       0.567103
            841       2091.667       2629.500       0.556960       0.567103
            842       2323.333       2690.667       0.536631       0.567103
            843       2531.667       2826.167       0.527483       0.495558
            844       2628.667       2578.467       0.495180       0.495558
            845       2442.667       2353.067       0.490658       0.495558
            846       2052.333       2495.433       0.548716       0.567103
            847       1815.000       3024.500       0.624961       0.567103
            848       1995.333       3426.133       0.631957       0.567103
            849       2445.667       3580.100       0.594132       0.567103
            850       2682.667       3317.067       0.552869       0.567103
            851       2731.333       2945.533       0.518866       0.495558
            852       2629.333       2765.733       0.512641       0.495558
            853       2608.000       2571.867       0.496512       0.495558
            854       2670.667       2587.933       0.492134       0.495558
            855       2646.000       2643.400       0.499754       0.495558
            856       2483.000       2481.033       0.499802       0.495558
            857       2382.000       2428.133       0.504795       0.495558
            858       2551.667       2146.167       0.456842       0.495558
            859       2612.000       2408.800       0.479764       0.495558
            860       2515.333       2517.800       0.500245       0.495558
            861       2235.333       2526.133       0.530537       0.495558
            862       2188.000       2550.867       0.538286       0.495558
            863       2348.333       2439.833       0.509555       0.495558
            864       2580.667       2470.933       0.489139       0.495558
            865       2709.333       2459.400       0.475823       0.495558
            866       2529.333       2641.400       0.510837       0.495558
            867       2328.667       2758.800       0.542274       0.495558
            868       2086.000       2534.067       0.548491       0.495558
            869       2028.333       2283.167       0.529553       0.495558
            870       2158.667       2047.467       0.486781       0.495558
            871       2424.000       2200.600       0.475847       0.495558
            872       2553.333       2292.333       0.473069       0.495558
            873       2598.667       2197.800       0.458212       0.495558
            874       2495.000       1961.500       0.440144       0.495558
            875       2493.667       2054.300       0.451696       0.495558
            876       2720.333       2300.300       0.458169       0.495558
            877       2799.333       2792.067       0.499350       0.495558
            878       2775.667       3065.433       0.524804       0.495558
            879       2516.667       3136.333       0.554809       0.495558
            880       2543.333       2696.667       0.514631       0.495558
            881       2670.333       2300.300       0.462778       0.495558
            882       2655.000       2158.500       0.448426       0.495558
            883       2673.667       2469.300       0.480131       0.495558
            884       2542.333       2684.767       0.513625       0.495558
            885       2479.667       2573.700       0.509304       0.495558
            886       2463.333       2305.000       0.483397       0.495558
            887       2434.000       2156.600       0.469786       0.495558
            888       2425.333       2683.133       0.525233       0.495558
            889       2268.000       3032.533       0.572119       0.567103
            890       2046.667       3151.333       0.606259       0.567103
            891       1892.333       2685.100       0.586595       0.567103
            892       2041.000       2316.900       0.531655       0.495558
            893       2300.000       2132.000       0.481047       0.495558
            894       2264.000       1975.267       0.465945       0.495558
            895       2190.333       1869.300       0.460460       0.495558
            896       2198.667       1878.133       0.460688       0.495558
            897       2432.000       2538.800       0.510743       0.495558
            898       2569.333       2747.733       0.516776       0.495558
            899       2423.000       2883.700       0.543407       0.567103
            900       2139.667       2633.033       0.551686       0.567103
            901       1833.333       2491.000       0.576043       0.567103
            902       1760.667       2382.267       0.575019       0.567103
            903       1903.000       2437.367       0.561558       0.567103
            904       2073.667       2787.967       0.573463       0.567103
            905       2039.667       2960.367       0.592069       0.567103
            906       2107.333       2929.933       0.581651       0.567103
            907       2371.667       2991.500       0.557786       0.567103
            908       2729.333       3027.733       0.525916       0.495558
            909       2781.333       2943.533       0.514166       0.495558
            910       2578.667       2700.133       0.511505       0.495558
            911       2490.333       2526.300       0.503585       0.495558
            912       2548.333       2411.833       0.486240       0.495558
            913       2585.333       2498.800       0.491490       0.495558
            914       2511.000       2628.233       0.511406       0.495558
            915       2470.000       2797.667       0.531102       0.495558
            916       2362.667       2801.400       0.542479       0.495558
            917       2365.000       2503.833       0.514257       0.495558
            918       2437.333       2363.933       0.492356       0.495558
            919       2444.000       2479.600       0.503615       0.495558
            920       2603.333       2719.333       0.510897       0.495558
            921       2524.000       2644.267       0.511635       0.495558
            922       2313.000       2627.367       0.531816       0.495558
            923       2088.667       2803.800       0.573085       0.567103
            924       2290.333       2996.967       0.566824       0.567103
            925       2453.000       3083.700       0.556956       0.567103
            926       2521.667       3109.500       0.552195       0.567103
            927       2388.667       2980.800       0.555139       0.567103
            928       2311.333       2737.867       0.542238       0.567103
            929       2222.333       2582.433       0.537473       0.567103
            930       2141.000       2531.233       0.541761       0.567103
            931       2315.000       2539.500       0.523123       0.567103
            932       2264.333       2819.233       0.554578       0.567103
            933       1976.667       2854.333       0.590837       0.567103
            934       1771.667       2743.833       0.607648       0.567103
            935       1866.333       2483.700       0.570961       0.567103
            936       2007.333       2582.600       0.562666       0.567103
            937       2031.667       2595.500       0.560926       0.567103
            938       2147.667       2583.567       0.546066       0.567103
            939       2307.000       2691.300       0.538443       0.567103
            940       2992.333       2595.100       0.464453       0.495558
            941       3214.667       2197.867       0.406070       0.370930
            942       3199.000       1899.433       0.372552       0.370930
            943       2739.000       1931.100       0.413503       0.370930
            944       2395.333       2129.133       0.470582       0.495558
            945       2312.000       2463.800       0.515893       0.495558
            946       2200.000       2427.333       0.524564       0.495558
            947       2341.333       2499.533       0.516340       0.495558
            948       2303.000       2129.367       0.480413       0.495558
            949       2163.333       2332.000       0.518760       0.495558
            950       2096.667       2238.667       0.516377       0.495558
            951       2198.000       2253.533       0.506238       0.495558
            952       2467.667       2248.233       0.476735       0.495558
            953       2608.333       2258.500       0.464059       0.495558
            954       2903.333       2129.000       0.423064       0.495558
            955       2869.667       2213.700       0.435479       0.495558
            956       2755.000       2232.167       0.447582       0.495558
            957       2657.000       2299.967       0.463987       0.495558
            958       2459.333       2199.733       0.472140       0.495558
            959       2344.333       2143.567       0.477632       0.495558
            960       2391.667       2145.167       0.472833       0.495558
            961       2734.000       2082.267       0.432340       0.495558
            962       2866.000       2530.400       0.468905       0.495558
            963       2449.667       2833.367       0.536314       0.567103
            964       1957.333       3005.600       0.605610       0.567103
            965       1886.333       2689.033       0.587720       0.567103
            966       2094.333       2393.233       0.533303       0.567103
            967       2626.000       2244.067       0.460788       0.495558
            968       2747.000       2251.633       0.450450       0.495558
            969       2663.000       2391.367       0.473129       0.495558
            970       2581.000       2439.567       0.485915       0.495558
            971       2495.000       2577.833       0.508164       0.495558
            972       2457.333       2800.933       0.532672       0.495558
            973       2282.667       3039.400       0.571094       0.567103
            974       2257.667       2964.567       0.567682       0.567103
            975       2112.667       2418.400       0.533737       0.567103
            976       2132.333       1967.100       0.479847       0.495558
            977       2113.667       2149.633       0.504218       0.495558
            978       2431.667       2466.833       0.503590       0.495558
            979       2340.667       2418.933       0.508222       0.495558
            980       2233.667       2007.967       0.473395       0.495558
            981       2212.667       1952.067       0.468713       0.495558
            982       2354.333       2199.567       0.483007       0.495558
            983       2422.667       2550.067       0.512810       0.495558
            984       2152.000       2663.800       0.553138       0.567103
            985       1868.000       2801.533       0.599960       0.567103
            986       1922.333       2905.100       0.601790       0.567103
            987       2285.333       2820.133       0.552375       0.567103
            988       2748.333       2656.833       0.491536       0.495558
            989       2733.000       2544.700       0.482161       0.495558
            990       2406.000       2773.400       0.535467       0.495558
            991       2291.667       2529.833       0.524698       0.495558
            992       2263.667       2349.300       0.509282       0.495558
            993       2435.667       2332.433       0.489175       0.495558
            994       2277.333       2539.600       0.527223       0.495558
            995       2517.333       2414.600       0.489585       0.495558
            996       2596.000       2337.400       0.473791       0.495558
            997       2495.333       2358.133       0.485866       0.495558
            998       2484.333       2018.233       0.448241       0.495558
            999       2452.000       1221.800       0.332571       0.370930
           1000       2862.000        352.800       0.109742       0.005741
           1001       2900.000         26.000       0.008886       0.005741
           1002       3555.333         -7.200      -0.002029       0.005741
           1003       3681.667        113.500       0.029906       0.005741
           1004       3806.333         81.033       0.020845       0.005741
           1005       3450.333        106.300       0.029888       0.005741
           1006       3340.000        220.000       0.061798       0.005741
           1007       3238.333        255.167       0.073040       0.005741
           1008       2998.333        136.167       0.043441       0.005741
           1009       3063.667        -33.367      -0.011011       0.005741
           1010       3169.667         45.367       0.014111       0.005741
           1011       3436.667        185.667       0.051256       0.005741
           1012       3480.667        320.600       0.084340       0.005741
           1013       3769.667        264.033       0.065457       0.005741
           1014       4051.333        148.867       0.035443       0.005741
           1015       4214.333        107.233       0.024814       0.005741
           1016       3911.667        202.833       0.049297       0.005741
           1017       3850.333        224.300       0.055048       0.005741
           1018       3929.000         87.433       0.021769       0.005741
           1019       3815.667       -111.900      -0.030212       0.005741
           1020       3506.667       -190.667      -0.057499       0.005741
           1021       3453.000       -154.300      -0.046776       0.005741
           1022       3905.667       -146.567      -0.038990       0.005741
           1023       4084.000       -169.067      -0.043185       0.005741
           1024       3766.667       -103.667      -0.028301       0.005741
           1025       3595.333        -31.533      -0.008848       0.005741
           1026       3760.333        -33.700      -0.009043       0.005741
           1027       3954.333        -95.433      -0.024731       0.005741
           1028       4040.333        -80.700      -0.020381       0.005741
           1029       3982.000        -72.533      -0.018553       0.005741
           1030       3809.333        -39.933      -0.010594       0.005741
           1031       3742.667       -159.267      -0.044446       0.005741
           1032       3408.000       -173.133      -0.053521       0.005741
           1033       3467.000       -103.033      -0.030629       0.005741
           1034       3481.000         91.567       0.025630       0.005741
           1035       3723.000        284.033       0.070884       0.005741
           1036       3782.667        338.067       0.082040       0.005741
           1037       3927.000        323.300       0.076065       0.005741
           1038       3833.333        330.667       0.079411       0.005741
           1039       3605.000        186.167       0.049105       0.005741
           1040       3286.000        122.400       0.035911       0.005741
           1041       3231.667         21.833       0.006711       0.005741
           1042       3531.000        123.567       0.033812       0.005741
           1043       3719.667         95.700       0.025083       0.005741
           1044       3841.333        -46.133      -0.012156       0.005741
           1045       3873.333       -186.667      -0.050633       0.005741
           1046       3814.333       -223.433      -0.062222       0.005741
           1047       3885.333        -78.867      -0.020719       0.005741
           1048       4161.333         76.533       0.018059       0.005741
           1049       4050.333        203.300       0.047794       0.005741
           1050       3811.000        189.567       0.047385       0.005741
           1051       3387.000         39.633       0.011566       0.005741
           1052       3209.667        -18.967      -0.005944       0.005741
           1053       3273.333        130.333       0.038292       0.005741
           1054       3170.333        435.633       0.120809       0.005741
           1055       3566.333        460.033       0.114255       0.005741
           1056       3989.333        274.067       0.064284       0.005741
           1057       3911.000         31.233       0.007923       0.005741
           1058       3672.333         58.433       0.015663       0.005741
           1059       3151.667        182.833       0.054831       0.005741
           1060       3013.667        218.300       0.067544       0.005741
           1061       2744.667        196.867       0.066927       0.005741
           1062       2990.333         69.633       0.022756       0.005741
           1063       3449.333        101.400       0.028557       0.005741
           1064       3627.667         54.567       0.014819       0.005741
           1065       3360.667         42.600       0.012517       0.005741
           1066       3398.667         -8.200      -0.002419       0.005741
           1067       3714.667        128.533       0.033444       0.005741
           1068       3861.000        219.900       0.053885       0.005741
           1069       3710.667        153.933       0.039832       0.005741
           1070       3650.000        -92.333      -0.025953       0.005741
           1071       3708.667       -206.200      -0.058873       0.005741
           1072       3900.333       -184.700      -0.049709       0.005741
           1073       4024.667       -148.800      -0.038391       0.005741
           1074       4131.667       -230.167      -0.058994       0.005741
           1075       3934.000       -223.400      -0.060206       0.005741
           1076       3797.000        -89.033      -0.024011       0.005741
           1077       3773.333         77.667       0.020168       0.005741
           1078       3848.333        144.500       0.036190       0.005741
           1079       4263.667        140.300       0.031858       0.005741
           1080       4189.667         87.367       0.020427       0.005741
           1081       3992.667        108.067       0.026353       0.005741
           1082       3410.667        108.600       0.030859       0.005741
           1083       3319.667        127.033       0.036857       0.005741
           1084       3415.000        122.167       0.034538       0.005741
           1085       3370.000        228.333       0.063455       0.005741
           1086       3210.333        293.967       0.083887       0.005741
           1087       3341.333        216.867       0.060948       0.005741
           1088       3524.333         96.900       0.026759       0.005741
           1089       3853.333        129.000       0.032393       0.005741
           1090       3801.333        169.200       0.042614       0.005741
           1091       4070.667         58.267       0.014112       0.005741
           1092       4016.667       -139.000      -0.035846       0.005741
           1093       3945.000       -195.500      -0.052140       0.005741
           1094       3704.333          1.567       0.000423       0.005741
           1095       3853.667        145.967       0.036495       0.005741
           1096       3917.333        118.933       0.029466       0.005741
           1097       3916.333       -116.300      -0.030605       0.005741
           1098       3569.667       -213.633      -0.063656       0.005741
           1099       3277.000       -220.367      -0.072095       0.005741
           1100       3143.000        -86.633      -0.028345       0.005741
           1101       3114.333         13.900       0.004443       0.005741
           1102       3406.000         78.067       0.022407       0.005741
           1103       3370.667          0.267       0.000079       0.005741
           1104       3354.667       -130.133      -0.040357       0.005741
           1105       3196.333        -55.633      -0.017714       0.005741
           1106       3226.000        122.733       0.036651       0.005741
           1107       3346.667        352.667       0.095332       0.005741
           1108       3455.667        398.433       0.103379       0.005741
           1109       3671.000        320.900       0.080388       0.005741
           1110       3934.000        204.933       0.049514       0.005741
           1111       3993.000        105.033       0.025630       0.005741
           1112       3772.000        124.133       0.031861       0.005741
           1113       3424.333        188.900       0.052280       0.005741
           1114       3376.333        190.367       0.053373       0.005741
           1115       3148.667        190.133       0.056947       0.005741
           1116       2706.333        165.033       0.057476       0.005741
           1117       2422.000        161.467       0.062500       0.005741
           1118       2751.667         90.833       0.031955       0.005741
           1119       3331.333        -99.800      -0.030883       0.005741
           1120       3652.000       -200.200      -0.057999       0.005741
           1121       3460.333        -27.033      -0.007874       0.005741
           1122       3222.000         83.800       0.025349       0.005741
           1123       3520.000        169.000       0.045812       0.005741
           1124       3530.000         46.667       0.013048       0.005741
           1125       3521.333        143.200       0.039077       0.005741
           1126       3198.667        176.133       0.052191       0.005741
           1127       3443.000        119.700       0.033598       0.005741
           1128       3637.000        -12.700      -0.003504       0.005741
           1129       3472.000       -101.533      -0.030124       0.005741
           1130       3296.333        -77.633      -0.024119       0.005741
           1131       3526.333        -18.633      -0.005312       0.005741
           1132       3542.333         81.100       0.022382       0.005741
           1133       3396.333         34.700       0.010114       0.005741
           1134       3162.000        -91.867      -0.029923       0.005741
           1135       3353.333       -219.667      -0.070099       0.005741
           1136       3656.000       -327.600      -0.098426       0.005741
           1137       3670.333       -335.367      -0.100561       0.005741
           1138       3519.000       -287.900      -0.089103       0.005741
           1139       3566.000       -263.933      -0.079930       0.005741
           1140       3761.667       -281.500      -0.080887       0.005741
           1141       3759.333       -232.600      -0.065953       0.005741
           1142       3519.000        -79.233      -0.023035       0.005741
           1143       3630.667          1.600       0.000440       0.005741
           1144       4370.333       -141.367      -0.033428       0.005741
           1145       4658.333       -238.833      -0.054041       0.005741
           1146       4217.000       -215.367      -0.053820       0.005741
           1147       3887.667       -204.100      -0.055408       0.005741
           1148       3962.333       -185.567      -0.049134       0.005741
           1149       4151.333       -150.800      -0.037695       0.005741
           1150       4020.667        -39.733      -0.009981       0.005741
           1151       3897.000        -41.367      -0.010729       0.005741
           1152       3955.000        -52.167      -0.013366       0.005741
           1153       3698.000        -63.133      -0.017369       0.005741
           1154       3353.667        -29.700      -0.008935       0.005741
           1155       3435.667        -69.900      -0.020768       0.005741
           1156       3669.000        -89.233      -0.024927       0.005741
           1157       4114.000       -145.733      -0.036725       0.005741
           1158       3982.000        -90.200      -0.023177       0.005741
           1159       3578.000       -135.467      -0.039351       0.005741
           1160       3371.333       -129.133      -0.039829       0.005741
           1161       3553.667       -143.700      -0.042141       0.005741
           1162       4207.000        -77.367      -0.018735       0.005741
           1163       4299.333         26.067       0.006026       0.005741
           1164       4073.667         61.967       0.014984       0.005741
           1165       3771.333        197.533       0.049771       0.005741
           1166       3956.333        141.700       0.034578       0.005741
           1167       4412.000         52.467       0.011752       0.005741
           1168       4179.333        -23.600      -0.005679       0.005741
           1169       4009.667        -30.300      -0.007614       0.005741
           1170       3552.667        159.067       0.042855       0.005741
           1171       3546.000        114.400       0.031253       0.005741
           1172       3595.000         73.167       0.019946       0.005741
           1173       3382.667          6.400       0.001888       0.005741
           1174       3368.333         61.167       0.017835       0.005741
           1175       3443.333        133.667       0.037368       0.005741
           1176       3506.333         42.700       0.012031       0.005741
           1177       3741.667        -44.833      -0.012127       0.005741
           1178       3541.333        -24.800      -0.007052       0.005741
           1179       3630.000        -97.000      -0.027455       0.005741
           1180       3689.667       -176.633      -0.050279       0.005741
           1181       3618.000       -120.467      -0.034443       0.005741
           1182       3754.000          2.933       0.000781       0.005741
           1183       3689.667         19.700       0.005311       0.005741
           1184       3704.333       -106.767      -0.029677       0.005741
           1185       3519.000       -119.233      -0.035071       0.005741
           1186       3314.667        -37.467      -0.011433       0.005741
           1187       3395.333         32.467       0.009472       0.005741
           1188       3666.000         49.733       0.013385       0.005741
           1189       3918.000         32.533       0.008235       0.005741
           1190       3836.000        -17.600      -0.004609       0.005741
           1191       3842.333        -88.900      -0.023685       0.005741
           1192       3839.667        -80.967      -0.021541       0.005741
           1193       3967.333        -22.400      -0.005678       0.005741
           1194       4008.667         71.133       0.017435       0.005741
           1195       4221.333         19.200       0.004528       0.005741
           1196       4332.000       -183.200      -0.044157       0.005741
           1197       4093.333       -274.000      -0.071740       0.005741
           1198       3796.667       -238.333      -0.066979       0.005741
           1199       3966.000        -86.600      -0.022323       0.005741
           1200       2862.333        743.433       0.206179       0.370930
