# Supplementary material for: The role of auxiliary domains in modulating CHD4 activity suggests mechanistic commonality between enzyme families
Source: Nat Commun. 2022 Dec 6;13:7524. doi: 10.1038/s41467-022-35002-0 (PMC9726900; doi:10.1038/s41467-022-35002-0)
Supplement: Supplementary file 6 — source data [file 41467_2022_35002_MOESM6_ESM.zip › smFRET_Source_data/figure_7A/A/CHD4(355-1912) 1mM ATP 500ms/67.dat]

              1       1169.333       2135.733       0.646200       0.812354
              2        397.000       2604.633       0.867739       0.812354
              3        411.000       2346.233       0.850938       0.812354
              4        518.333       1947.500       0.789794       0.812354
              5        501.000       1919.900       0.793052       0.812354
              6        449.333       2044.400       0.819815       0.812354
              7        316.667       2215.667       0.874951       0.812354
              8        250.000       2093.667       0.893330       0.812354
              9        261.333       2089.200       0.888820       0.812354
             10        357.667       2237.567       0.862183       0.812354
             11        525.333       2340.800       0.816710       0.812354
             12        554.000       2353.600       0.809465       0.812354
             13        569.667       2290.033       0.800795       0.812354
             14        421.667       2453.500       0.853342       0.812354
             15        419.667       2430.700       0.852767       0.812354
             16        336.000       2355.733       0.875173       0.812354
             17        371.333       2300.200       0.861004       0.812354
             18        495.667       2328.433       0.824487       0.812354
             19        618.000       2121.533       0.774414       0.812354
             20        709.000       1728.100       0.709080       0.812354
             21        633.333       1764.667       0.735891       0.812354
             22        640.333       2094.967       0.765900       0.812354
             23        696.333       2065.033       0.747830       0.812354
             24        796.667       1673.667       0.677506       0.812354
             25        782.000       1817.133       0.699130       0.812354
             26        734.333       2249.567       0.753901       0.812354
             27        606.000       2647.400       0.813733       0.812354
             28        537.333       2569.267       0.827035       0.812354
             29        513.667       2574.967       0.833691       0.812354
             30        522.667       2419.400       0.822347       0.812354
             31        480.667       2198.600       0.820598       0.812354
             32        519.000       2070.100       0.799544       0.812354
             33        630.333       2087.633       0.768086       0.812354
             34        800.333       2528.300       0.759561       0.812354
             35        681.667       2323.167       0.773143       0.812354
             36        593.000       2117.367       0.781210       0.812354
             37        550.333       1765.967       0.762408       0.812354
             38        544.333       2038.900       0.789282       0.812354
             39        533.667       2400.300       0.818107       0.812354
             40        548.000       2311.200       0.808338       0.812354
             41        676.333       1961.367       0.743590       0.812354
             42        629.000       1769.100       0.737709       0.812354
             43        461.000       2009.900       0.813428       0.812354
             44        346.000       2395.400       0.873787       0.812354
             45        446.667       2728.333       0.859318       0.812354
             46        511.333       2470.533       0.828519       0.812354
             47        521.333       2287.200       0.814375       0.812354
             48        396.000       1971.733       0.832751       0.812354
             49        331.000       2311.233       0.874727       0.812354
             50        167.333       2342.600       0.933332       0.812354
             51         30.000       1960.667       0.984930       0.812354
             52        -22.333       1223.233       1.018597       0.812354
             53        173.333        684.000       0.797823       0.812354
             54        505.667        580.767       0.534563       0.448963
             55        750.667        351.933       0.319185       0.360451
             56        693.667        302.300       0.303524       0.360451
             57        494.000        304.267       0.381159       0.360451
             58        407.333        559.933       0.578882       0.448963
             59        554.667        794.533       0.588892       0.448963
             60        969.000        961.433       0.498040       0.448963
             61       1539.333       1132.733       0.423917       0.448963
             62       2289.667       1254.367       0.353938       0.360451
             63       2817.333       1121.933       0.284808       0.220287
             64       3298.667        870.800       0.208852       0.220287
             65       3620.000       1010.000       0.218143       0.220287
             66       3583.000       1317.367       0.268830       0.220287
             67       3203.000       1632.033       0.337543       0.360451
             68       2608.333       1374.167       0.345051       0.360451
             69       2580.000       1170.667       0.312122       0.360451
             70       2566.000       1337.733       0.342681       0.360451
             71       2685.667       1829.767       0.405225       0.448963
             72       2716.333       2118.033       0.438120       0.448963
             73       2678.333       2258.500       0.457479       0.448963
             74       2708.000       2109.533       0.437887       0.448963
             75       2586.000       2059.400       0.443320       0.448963
             76       2730.667       1513.933       0.356673       0.360451
             77       2644.000       1026.933       0.279747       0.220287
             78       2465.333        482.800       0.163765       0.131265
             79       2360.333        300.967       0.113090       0.131265
             80       2403.000        271.033       0.101357       0.131265
             81       2634.667        424.533       0.138773       0.131265
             82       2687.333        519.267       0.161937       0.131265
             83       2690.667        493.600       0.155012       0.131265
             84       2558.333        386.833       0.131345       0.131265
             85       2487.000        443.300       0.151281       0.131265
             86       2507.667        540.900       0.177428       0.131265
             87       2555.333        864.133       0.252710       0.220287
             88       2477.667       1122.900       0.311868       0.220287
             89       2466.333       1166.033       0.321012       0.220287
             90       2692.333        860.767       0.242258       0.220287
             91       2961.333        627.200       0.174779       0.220287
             92       2803.667        735.633       0.207847       0.220287
             93       2640.333       1126.633       0.299082       0.360451
             94       2568.333       1439.500       0.359172       0.360451
             95       2834.333       1484.567       0.343737       0.360451
             96       2873.333       1367.333       0.322434       0.360451
             97       2909.333       1137.400       0.281066       0.220287
             98       2848.333        837.167       0.227151       0.220287
             99       2931.000        480.233       0.140780       0.131265
            100       3140.000        326.333       0.094144       0.131265
            101       3336.667        569.333       0.145759       0.131265
            102       3197.333        986.600       0.235807       0.220287
            103       2864.000       1190.600       0.293642       0.360451
            104       2573.667       1400.967       0.352477       0.360451
            105       2507.000       1482.967       0.371674       0.360451
            106       2589.667       1666.033       0.391483       0.360451
            107       2801.333       1600.867       0.363652       0.360451
            108       2716.667       1606.333       0.371578       0.360451
            109       2610.333       1740.967       0.400103       0.360451
            110       2667.000       1713.967       0.391230       0.360451
            111       2753.000       1441.367       0.343643       0.360451
            112       3036.333        786.367       0.205710       0.220287
            113       3013.000        468.033       0.134452       0.131265
            114       2986.000        463.733       0.134426       0.131265
            115       3047.667        538.567       0.150176       0.131265
            116       3253.000        383.367       0.105426       0.131265
            117       3539.333        252.733       0.066648       0.131265
            118       3361.667        580.500       0.147254       0.131265
            119       3085.667       1290.767       0.294936       0.220287
            120       2874.000       1686.600       0.369820       0.360451
            121       2791.000       1660.567       0.373030       0.360451
            122       2844.333       1621.900       0.363147       0.360451
            123       2866.333       1704.367       0.372890       0.360451
            124       2749.000       1717.433       0.384520       0.360451
            125       2660.333       1483.967       0.358074       0.360451
            126       2657.667       1456.900       0.354083       0.360451
            127       2832.333       1592.100       0.359843       0.360451
            128       3059.000       1566.100       0.338609       0.360451
            129       3154.667       1341.533       0.298370       0.360451
            130       3129.000       1131.433       0.265568       0.360451
            131       3004.667       1317.867       0.304883       0.360451
            132       2760.667       1427.267       0.340805       0.360451
            133       2634.667       1544.867       0.369627       0.360451
            134       2650.333       1420.300       0.348914       0.360451
            135       3052.667       1436.067       0.319927       0.360451
            136       3266.333       1284.700       0.282288       0.220287
            137       3375.333       1204.800       0.263049       0.220287
            138       3232.000       1216.800       0.273512       0.220287
            139       3321.333       1289.533       0.279673       0.220287
            140       3136.333       1465.700       0.318490       0.360451
            141       3004.000       1369.933       0.313204       0.360451
            142       2703.667       1434.300       0.346620       0.360451
            143       2688.000       1287.533       0.323864       0.360451
            144       2721.000       1449.567       0.347571       0.360451
            145       2801.000       1607.233       0.364598       0.360451
            146       2748.000       1593.533       0.367044       0.360451
            147       2718.000       1337.200       0.329749       0.360451
            148       2948.000        993.533       0.252068       0.360451
            149       3021.333       1186.867       0.282037       0.360451
            150       2961.333       1702.533       0.365048       0.360451
            151       2576.667       2001.333       0.437163       0.448963
            152       2320.000       2102.333       0.475390       0.448963
            153       2455.667       2007.433       0.449785       0.448963
            154       2661.667       1891.500       0.415425       0.448963
            155       2977.333       1568.933       0.345104       0.360451
            156       3109.333       1233.733       0.284070       0.360451
            157       3078.000       1204.200       0.281211       0.360451
            158       2909.000       1521.433       0.343405       0.360451
            159       2641.667       1581.833       0.374531       0.360451
            160       2437.667       1803.900       0.425291       0.448963
            161       2341.667       1821.167       0.437482       0.448963
            162       2656.000       1840.400       0.409305       0.448963
            163       2868.667       1656.133       0.366012       0.360451
            164       2891.000       1272.233       0.305588       0.360451
            165       2469.333       1198.733       0.326802       0.360451
            166       2330.667       1321.267       0.361799       0.360451
            167       2290.333       1576.633       0.407718       0.360451
            168       2482.000       1680.467       0.403719       0.360451
            169       2720.667       1756.933       0.392383       0.360451
            170       3018.333       1782.167       0.371246       0.360451
            171       2862.000       1974.800       0.408286       0.448963
            172       2448.333       1941.500       0.442272       0.448963
            173       2005.667       1818.767       0.475565       0.448963
            174       1987.000       1710.633       0.462629       0.448963
            175       2429.667       1566.033       0.391930       0.360451
            176       2573.333       1640.333       0.389289       0.360451
            177       2588.667       1593.800       0.381067       0.360451
            178       2470.667       1540.933       0.384119       0.360451
            179       2422.333       1507.100       0.383541       0.360451
            180       2460.667       1908.600       0.436824       0.448963
            181       2453.000       2362.700       0.490624       0.448963
            182       2601.000       2552.233       0.495268       0.448963
            183       2404.333       2183.567       0.475940       0.448963
            184       2132.000       1944.800       0.477041       0.448963
            185       1971.667       2004.167       0.504087       0.448963
            186       2213.333       2037.000       0.479257       0.448963
            187       2286.333       1835.700       0.445338       0.448963
            188       2269.667       1426.367       0.385918       0.360451
            189       2254.667       1366.200       0.377313       0.360451
            190       2542.333       1535.767       0.376589       0.360451
            191       2805.000       1692.833       0.376366       0.360451
            192       2764.000       1557.933       0.360471       0.360451
            193       2421.333       1380.867       0.363176       0.360451
            194       2360.000       1340.667       0.362277       0.360451
            195       2667.333       1384.933       0.341768       0.360451
            196       3072.667       1504.733       0.328731       0.360451
            197       3119.667       1408.700       0.311083       0.360451
            198       2860.333       1499.967       0.344005       0.360451
            199       2553.333       1260.000       0.330420       0.360451
            200       2545.667       1233.767       0.326442       0.360451
            201       2549.000       1336.767       0.344016       0.360451
            202       2352.000       1648.800       0.412118       0.448963
            203       2121.000       2131.233       0.501203       0.448963
            204       2116.000       2319.400       0.522929       0.448963
            205       2306.000       2577.733       0.527820       0.448963
            206       2512.000       2308.133       0.478853       0.448963
            207       2516.000       2112.400       0.456400       0.448963
            208       2560.667       1631.933       0.389241       0.360451
            209       2609.667       1527.700       0.369245       0.360451
            210       2629.667       1442.700       0.354266       0.360451
            211       2515.000       1455.167       0.366525       0.360451
            212       2280.333       1731.967       0.431664       0.448963
            213       2233.667       1939.633       0.464772       0.448963
            214       2467.333       2044.933       0.453194       0.448963
            215       2734.667       1892.200       0.408959       0.448963
            216       2497.667       1918.567       0.434435       0.448963
            217       2103.667       1944.967       0.480401       0.448963
            218       1912.000       1795.467       0.484284       0.448963
            219       2095.333       1651.467       0.440767       0.448963
            220       2419.667       1758.700       0.420906       0.448963
            221       2580.333       2157.633       0.455392       0.448963
            222       2823.333       2190.667       0.436910       0.448963
            223       3005.333       2015.467       0.401423       0.360451
            224       2931.000       1866.567       0.389065       0.360451
            225       2730.000       1739.667       0.389216       0.360451
            226       2530.000       1845.000       0.421714       0.360451
            227       2628.667       1711.467       0.394335       0.360451
            228       2646.000       1625.400       0.380531       0.360451
            229       2711.000       1446.233       0.347884       0.360451
            230       2544.333       1469.233       0.366067       0.360451
            231       2606.333       1473.033       0.361094       0.360451
            232       2409.667       1618.033       0.401726       0.360451
            233       2227.667       1479.233       0.399049       0.360451
            234       2228.000       1630.533       0.422579       0.448963
            235       2275.000       1924.167       0.458226       0.448963
            236       2379.333       2006.400       0.457483       0.448963
            237       2300.667       1829.933       0.443019       0.448963
            238       2642.667       1485.067       0.359778       0.360451
            239       2842.667       1678.733       0.371286       0.360451
            240       3088.000       1864.200       0.376439       0.360451
            241       2831.667       1811.500       0.390143       0.360451
            242       2840.667       1729.933       0.378492       0.360451
            243       2541.333       1776.867       0.411483       0.448963
            244       2362.000       1854.467       0.439815       0.448963
            245       2261.000       1779.900       0.440471       0.448963
            246       2264.667       1809.867       0.444190       0.448963
            247       2410.333       2001.300       0.453642       0.448963
            248       2564.333       2130.900       0.453843       0.448963
            249       2702.000       2070.800       0.433875       0.448963
            250       2733.000       1866.700       0.405831       0.448963
            251       2639.333       1619.400       0.380254       0.360451
            252       2700.000       1471.000       0.352673       0.360451
            253       2759.333       1514.733       0.354401       0.360451
            254       2806.667       1763.333       0.385850       0.360451
            255       2767.000       1922.967       0.410017       0.448963
            256       2674.333       1995.900       0.427366       0.448963
            257       2612.333       1791.100       0.406751       0.448963
            258       2476.333       1795.700       0.420338       0.448963
            259       2485.667       1741.767       0.412015       0.448963
            260       2474.333       1538.233       0.383354       0.360451
            261       2417.000       1310.967       0.351657       0.360451
            262       2425.000       1130.833       0.318022       0.360451
            263       2358.667       1221.133       0.341118       0.360451
            264       2314.667       1277.867       0.355701       0.360451
            265       2090.000       1455.667       0.410548       0.448963
            266       2066.667       1859.000       0.473550       0.448963
            267       2194.333       1807.900       0.451723       0.448963
            268       2588.667       1586.800       0.380029       0.360451
            269       2639.667       1201.700       0.312831       0.360451
            270       2638.333       1221.833       0.316523       0.360451
            271       2421.667       1405.167       0.367188       0.360451
            272       2624.667       1721.200       0.396054       0.360451
            273       2730.000       2099.667       0.434744       0.448963
            274       2492.667       2456.733       0.496370       0.448963
            275       2088.333       2516.500       0.546491       0.448963
            276       1981.000       2257.233       0.532588       0.448963
            277       2261.667       2023.500       0.472210       0.448963
            278       2361.000       1795.233       0.431938       0.448963
            279       2601.667       1770.500       0.404948       0.448963
            280       2876.000       1678.733       0.368569       0.360451
            281       3007.000       1916.300       0.389231       0.360451
            282       2791.333       1881.200       0.402608       0.360451
            283       2583.333       1590.333       0.381040       0.360451
            284       2848.000       1310.867       0.315198       0.360451
            285       3074.333       1575.233       0.338791       0.360451
            286       3111.667       1590.500       0.338248       0.360451
            287       2820.333       1370.633       0.327045       0.360451
            288       2532.333       1293.767       0.338142       0.360451
            289       2389.667       1585.367       0.398831       0.360451
            290       2323.000       1969.367       0.458807       0.448963
            291       2390.000       2000.333       0.455622       0.448963
            292       2406.667       1840.667       0.433370       0.448963
            293       2084.000       1771.933       0.459534       0.448963
            294       1828.000       1655.867       0.475296       0.448963
            295       1864.333       1657.900       0.470696       0.448963
            296       2097.333       1520.933       0.420349       0.448963
            297       2333.333       1536.667       0.397071       0.448963
            298       2370.333       1777.300       0.428509       0.448963
            299       2722.000       1873.467       0.407677       0.448963
            300       2981.000       1708.233       0.364288       0.360451
            301       3208.000       1575.867       0.329413       0.360451
            302       2963.667       1570.967       0.346437       0.360451
            303       2475.333       1636.800       0.398042       0.360451
            304       2030.667       1448.600       0.416352       0.360451
            305       2185.000       1291.500       0.371494       0.360451
            306       2491.333       1220.867       0.328880       0.360451
            307       2648.667       1115.133       0.296279       0.360451
            308       2536.000       1187.067       0.318841       0.360451
            309       2395.333       1264.467       0.345502       0.360451
            310       2386.667       1627.333       0.405414       0.360451
            311       2361.667       1635.833       0.409214       0.360451
            312       2559.333       1631.733       0.389336       0.360451
            313       2698.667       1561.467       0.366530       0.360451
            314       2752.667       1832.400       0.399645       0.360451
            315       2604.333       2100.567       0.446464       0.448963
            316       2297.333       2390.267       0.509913       0.448963
            317       1981.667       2167.833       0.522432       0.448963
            318       1895.333       1857.800       0.495000       0.448963
            319       2406.333       1453.700       0.376603       0.360451
            320       2778.000       1342.200       0.325761       0.360451
            321       2829.000       1483.767       0.344041       0.360451
            322       2511.333       1680.533       0.400903       0.360451
            323       2448.333       1959.500       0.444549       0.448963
            324       2477.333       1883.267       0.431882       0.448963
            325       2357.000       1834.633       0.437689       0.448963
            326       2223.667       1634.967       0.423717       0.448963
            327       2329.333       1677.733       0.418694       0.448963
            328       2473.667       1763.300       0.416170       0.448963
            329       2701.667       1929.500       0.416634       0.448963
            330       2629.333       1804.400       0.406971       0.448963
            331       2673.000       1621.033       0.377508       0.448963
            332       2545.333       1487.467       0.368842       0.448963
            333       2398.000       1639.867       0.406122       0.448963
            334       2269.333       1736.400       0.433479       0.448963
            335       2244.000       2032.600       0.475284       0.448963
            336       2332.667       1831.733       0.439855       0.448963
            337       2370.667       1630.933       0.407570       0.448963
            338       2400.667       1133.267       0.320681       0.360451
            339       2350.667       1115.267       0.321780       0.360451
            340       2372.000       1289.133       0.352113       0.360451
            341       2546.333       1578.367       0.382662       0.360451
            342       2812.333       1529.433       0.352261       0.360451
            343       2651.333       1353.200       0.337917       0.360451
            344       2390.000       1203.000       0.334818       0.360451
            345       2163.333       1419.667       0.396223       0.360451
            346       2267.667       1740.233       0.434201       0.448963
            347       2384.667       2019.867       0.458588       0.448963
            348       2602.000       2154.800       0.452994       0.448963
            349       2893.333       2063.000       0.416235       0.448963
            350       3162.000       1953.133       0.381834       0.448963
            351       3112.000       1903.133       0.379478       0.448963
            352       2782.333       2096.433       0.429706       0.448963
            353       2366.667       2011.667       0.459459       0.448963
            354       2081.333       1908.867       0.478389       0.448963
            355       1960.667       1947.267       0.498286       0.448963
            356       1925.667       1982.767       0.507305       0.448963
            357       2065.333       1891.800       0.478073       0.448963
            358       2133.000       1690.033       0.442066       0.448963
            359       2237.667       1737.567       0.437098       0.448963
            360       2151.667       1942.167       0.474413       0.448963
            361       1896.000       1817.067       0.489371       0.448963
            362       1736.333       1750.367       0.502012       0.448963
            363       1579.667       1921.367       0.548800       0.448963
            364       1663.667       2011.633       0.547339       0.448963
            365       1840.667       2011.600       0.522186       0.448963
            366       2075.667       1574.100       0.431288       0.448963
            367       2361.333       1587.867       0.402073       0.448963
            368       2130.000       1545.000       0.420408       0.448963
            369       1791.000       1657.567       0.480654       0.448963
            370       1552.333       1651.100       0.515416       0.448963
            371       1502.667       1884.733       0.556395       0.448963
            372       1709.667       2058.700       0.546311       0.448963
            373       2241.333       2000.867       0.471658       0.448963
            374       2408.000       1813.867       0.429636       0.448963
            375       2404.667       1482.200       0.381335       0.360451
            376       2264.333       1256.233       0.356827       0.360451
            377       2549.667       1325.367       0.342027       0.360451
            378       2749.667       1548.033       0.360200       0.360451
            379       2750.333       1664.967       0.377090       0.360451
            380       2748.667       1595.800       0.367318       0.360451
            381       2682.333       1746.433       0.394339       0.360451
            382       2483.667       1822.300       0.423203       0.448963
            383       2300.667       1760.933       0.433557       0.448963
            384       2356.667       1569.667       0.399779       0.448963
            385       2476.333       1763.033       0.415872       0.448963
            386       2541.333       1857.200       0.422232       0.448963
            387       2476.333       2006.367       0.447580       0.448963
            388       2464.333       1865.900       0.430901       0.448963
            389       2547.667       1855.567       0.421410       0.448963
            390       2657.333       1777.267       0.400773       0.448963
            391       2611.333       1693.867       0.393447       0.448963
            392       2475.333       1572.467       0.388474       0.448963
            393       2423.333       1547.667       0.389742       0.448963
            394       2517.333       1738.600       0.408512       0.448963
            395       2617.667       1830.233       0.411483       0.448963
            396       2460.333       1758.633       0.416840       0.448963
            397       2368.000       1556.867       0.396667       0.448963
            398       2190.667       1582.933       0.419476       0.448963
            399       2235.000       1652.500       0.425080       0.448963
            400       2097.333       1580.600       0.429752       0.448963
            401       2156.000       1545.400       0.417518       0.448963
            402       2130.333       1485.633       0.410854       0.448963
            403       2118.000       1441.867       0.405034       0.448963
            404       2198.667       1262.800       0.364816       0.360451
            405       2425.667       1052.100       0.302522       0.360451
            406       2366.667       1179.333       0.332581       0.360451
            407       2155.667       1320.433       0.379861       0.360451
            408       2188.000       1523.200       0.410433       0.360451
            409       2638.000       1471.200       0.358026       0.360451
            410       2919.333       1372.733       0.319830       0.360451
            411       2706.000       1323.733       0.328492       0.360451
            412       2636.667       1466.333       0.357381       0.360451
            413       2626.000       1490.400       0.362064       0.360451
            414       2578.333       1366.500       0.346402       0.360451
            415       2143.667       1167.300       0.352556       0.360451
            416       1813.667       1179.633       0.394091       0.360451
            417       2041.000       1285.233       0.386393       0.360451
            418       2532.667       1337.400       0.345575       0.360451
            419       2878.000       1561.867       0.351782       0.360451
            420       2856.667       1684.000       0.370871       0.360451
            421       2542.667       1978.067       0.437554       0.448963
            422       2228.333       2275.833       0.505273       0.448963
            423       2131.333       2186.200       0.506354       0.448963
            424       2576.000       1816.733       0.413577       0.448963
            425       2939.333       1564.400       0.347356       0.360451
            426       3038.333       1826.500       0.375450       0.360451
            427       2702.333       2193.100       0.447989       0.448963
            428       2497.000       2020.633       0.447277       0.448963
            429       2364.667       1778.867       0.429312       0.448963
            430       2382.000       1571.800       0.397542       0.360451
            431       2217.000       1412.300       0.389138       0.360451
            432       2199.667       1384.033       0.386202       0.360451
            433       2272.333       1343.433       0.371549       0.360451
            434       2335.333       1250.800       0.348788       0.360451
            435       2252.333       1237.100       0.354527       0.360451
            436       2223.000       1379.700       0.382963       0.360451
            437       2327.333       1813.933       0.438014       0.448963
            438       2320.000       2089.667       0.473883       0.448963
            439       2313.667       2205.967       0.488085       0.448963
            440       2450.667       1950.600       0.443191       0.448963
            441       2627.000       1760.300       0.401226       0.360451
            442       2601.000       1574.900       0.377140       0.360451
            443       2604.667       1631.200       0.385092       0.360451
            444       2636.000       1524.067       0.366356       0.360451
            445       2633.667       1454.633       0.355804       0.360451
            446       2575.667       1394.767       0.351288       0.360451
            447       2728.000       1406.533       0.340192       0.360451
            448       2673.667       1408.967       0.345112       0.360451
            449       2533.000       1383.700       0.353282       0.360451
            450       2436.667       1601.667       0.396616       0.360451
            451       2629.667       1847.033       0.412588       0.448963
            452       2579.667       2144.700       0.453966       0.448963
            453       2479.000       2035.100       0.450832       0.448963
            454       2369.667       1839.033       0.436960       0.448963
            455       2443.000       1710.367       0.411802       0.448963
            456       2408.333       1618.167       0.401879       0.360451
            457       2505.333       1603.133       0.390202       0.360451
            458       2700.333       1535.633       0.362523       0.360451
            459       2925.000       1766.500       0.376532       0.360451
            460       2799.667       2004.700       0.417266       0.448963
            461       2428.333       2159.833       0.470740       0.448963
            462       1941.667       2207.167       0.531997       0.448963
            463       1830.667       2036.600       0.526625       0.448963
            464       1951.333       2175.533       0.527163       0.448963
            465       1923.333       2103.333       0.522351       0.448963
            466       1836.667       2079.000       0.530944       0.448963
            467       2131.667       1885.833       0.469405       0.448963
            468       2707.667       1869.233       0.408406       0.448963
            469       2804.667       2105.867       0.428847       0.448963
            470       2555.000       2086.167       0.449492       0.448963
            471       2402.667       1882.067       0.439249       0.448963
            472       2710.333       1808.967       0.400276       0.448963
            473       2724.000       1909.600       0.412120       0.448963
            474       2500.667       2117.933       0.458566       0.448963
            475       2258.000       2104.200       0.482371       0.448963
            476       2305.667       2131.767       0.480405       0.448963
            477       2509.000       2097.100       0.455288       0.448963
            478       2580.667       1955.267       0.431062       0.448963
            479       2596.667       1865.333       0.418049       0.448963
            480       2637.000       1727.300       0.395779       0.360451
            481       2760.667       1628.600       0.371041       0.360451
            482       2815.667       1450.433       0.339990       0.360451
            483       2884.667       1337.200       0.316732       0.360451
            484       2721.667       1505.167       0.356098       0.360451
            485       2575.667       1611.767       0.384906       0.360451
            486       2625.333       1634.467       0.383696       0.360451
            487       2727.333       1454.933       0.347882       0.360451
            488       2732.667       1300.733       0.322491       0.360451
            489       2527.333       1469.267       0.367629       0.360451
            490       2351.000       1785.233       0.431608       0.448963
            491       2326.000       1961.733       0.457522       0.448963
            492       2274.333       1919.233       0.457661       0.448963
            493       2385.667       1618.100       0.404144       0.448963
            494       2447.667       1598.233       0.395025       0.360451
            495       2610.667       1579.600       0.376969       0.360451
            496       2688.333       1561.833       0.367476       0.360451
            497       2749.667       1743.367       0.388016       0.360451
            498       2483.667       1944.300       0.439095       0.448963
            499       2156.000       2009.400       0.482403       0.448963
            500       1897.667       1855.567       0.494392       0.448963
            501       2030.667       1530.267       0.429738       0.448963
            502       2136.000       1505.733       0.413466       0.448963
            503       2168.000       1646.200       0.431598       0.448963
            504       2115.667       1855.433       0.467234       0.448963
            505       2150.667       1859.933       0.463754       0.448963
            506       2257.667       1436.233       0.388812       0.448963
            507       2156.000       1350.733       0.385183       0.448963
            508       1975.333       1657.800       0.456300       0.448963
            509       2342.000       1994.133       0.459887       0.448963
            510       2891.667       1867.167       0.392358       0.448963
            511       3235.000       1861.167       0.365209       0.448963
            512       2652.333       1850.433       0.410955       0.448963
            513       2063.333       2121.667       0.506969       0.448963
            514       2077.333       1922.600       0.480658       0.448963
            515       2645.333       1896.133       0.417516       0.448963
            516       2986.667       1848.333       0.382282       0.448963
            517       2936.000       2179.067       0.426009       0.448963
            518       2632.667       2170.733       0.451916       0.448963
            519       2175.667       2279.100       0.511609       0.448963
            520       1831.000       2249.233       0.551251       0.448963
            521       1819.333       2211.067       0.548597       0.448963
            522       2112.000       1901.800       0.473815       0.448963
            523       2506.000       1736.733       0.409343       0.448963
            524       2679.667       1759.033       0.396295       0.448963
            525       2683.667       2096.967       0.438638       0.448963
            526       2570.667       1921.267       0.427715       0.448963
            527       2618.000       1723.533       0.396987       0.360451
            528       2817.667       1412.233       0.333869       0.360451
            529       2815.000       1158.500       0.291557       0.360451
            530       2580.667       1148.267       0.307934       0.360451
            531       2250.333       1365.300       0.377610       0.360451
            532       2255.000       1537.833       0.405458       0.448963
            533       2326.000       1591.733       0.406289       0.448963
            534       2303.667       1541.633       0.400914       0.448963
            535       2095.667       1466.767       0.411732       0.448963
            536       1891.667       1434.500       0.431277       0.448963
            537       1989.667       1586.367       0.443611       0.448963
            538       2142.000       1890.467       0.468811       0.448963
            539       2259.667       2034.700       0.473807       0.448963
            540       2344.333       1818.900       0.436896       0.448963
            541       2290.000       1499.333       0.395672       0.360451
            542       2411.000       1374.233       0.363051       0.360451
            543       2724.333       1455.233       0.348178       0.360451
            544       2828.333       1603.167       0.361766       0.360451
            545       2829.667       1879.700       0.399141       0.360451
            546       2303.667       1908.967       0.453153       0.448963
            547       2048.667       1854.800       0.475167       0.448963
            548       2084.333       1829.233       0.467408       0.448963
            549       2215.000       1960.500       0.469525       0.448963
            550       2447.667       2102.233       0.462039       0.448963
            551       2514.333       2012.900       0.444620       0.448963
            552       2636.667       2049.000       0.437291       0.448963
            553       2596.000       2177.400       0.456153       0.448963
            554       2580.000       2164.000       0.456155       0.448963
            555       2425.333       1944.133       0.444936       0.448963
            556       2319.333       1794.400       0.436197       0.448963
            557       2178.667       2039.467       0.483500       0.448963
            558       2187.000       1985.633       0.475871       0.448963
            559       2171.667       1973.500       0.476097       0.448963
            560       2022.000       1921.467       0.487253       0.448963
            561       1971.000       2059.900       0.511027       0.448963
            562       2161.667       2069.167       0.489068       0.448963
            563       2283.333       1917.333       0.456435       0.448963
            564       2245.000       2092.167       0.482381       0.448963
            565       2104.333       2149.233       0.505278       0.448963
            566       2218.333       2076.833       0.483528       0.448963
            567       2501.333       1951.200       0.438222       0.448963
            568       2512.667       1660.400       0.397885       0.360451
            569       2251.000       1445.567       0.391057       0.360451
            570       2003.333       1275.333       0.388979       0.360451
            571       2496.000       1139.400       0.313418       0.360451
            572       2982.000        921.800       0.236129       0.220287
            573       3115.333        429.800       0.121237       0.131265
            574       2608.000        293.200       0.101062       0.131265
            575       2348.333        357.500       0.132122       0.131265
            576       2525.000        412.167       0.140328       0.131265
            577       2972.667        502.067       0.144491       0.131265
            578       3540.333        584.633       0.141730       0.131265
            579       3633.667        615.633       0.144879       0.131265
            580       3407.333        645.267       0.159223       0.131265
            581       2971.333        634.533       0.175972       0.131265
            582       2974.333        696.900       0.189827       0.131265
            583       3160.333        612.633       0.162374       0.131265
            584       3249.667        510.033       0.135658       0.131265
            585       3303.667        532.300       0.138766       0.131265
            586       3440.333        472.967       0.120861       0.131265
            587       3670.667        397.600       0.097732       0.131265
            588       4011.667        446.500       0.100153       0.131265
            589       3988.333        579.500       0.126865       0.131265
            590       3796.667        708.333       0.157233       0.131265
            591       3297.667        675.233       0.169960       0.131265
            592       3078.667        670.800       0.178905       0.131265
            593       3186.000        587.733       0.155743       0.131265
            594       3214.333        459.567       0.125090       0.131265
            595       3190.333        336.633       0.095446       0.131265
            596       3140.000        385.667       0.109388       0.131265
            597       3194.667        292.200       0.083800       0.131265
            598       3158.333        266.167       0.077724       0.131265
            599       2877.000        205.300       0.066606       0.131265
            600       2668.667        411.800       0.133681       0.131265
            601       2884.333        643.567       0.182422       0.131265
            602       3162.000        595.467       0.158476       0.131265
            603       3492.000        582.800       0.143025       0.131265
            604       3392.667        445.733       0.116125       0.131265
            605       3367.667        466.233       0.121608       0.131265
            606       3293.667        519.633       0.136269       0.131265
            607       3098.000        752.200       0.195366       0.220287
            608       2814.333        805.567       0.222538       0.220287
            609       2721.000        637.233       0.189753       0.220287
            610       2867.667        325.233       0.101861       0.131265
            611       3040.000        346.333       0.102274       0.131265
            612       3066.000        469.733       0.132853       0.131265
            613       3051.333        674.867       0.181114       0.131265
            614       3188.333        728.167       0.185923       0.131265
            615       3505.333        645.800       0.155572       0.131265
            616       3538.667        430.133       0.108379       0.131265
            617       3440.333        245.967       0.066725       0.131265
            618       2911.667        474.167       0.140044       0.131265
            619       2492.000        771.133       0.236317       0.220287
            620       2027.333       1081.600       0.347901       0.360451
            621       1950.333       1041.633       0.348143       0.360451
            622       2219.667        942.700       0.298100       0.360451
            623       2709.333        859.733       0.240885       0.220287
            624       2867.333        736.933       0.204461       0.220287
            625       2841.000        772.567       0.213796       0.220287
            626       2719.333        922.733       0.253354       0.220287
            627       2817.667       1074.233       0.276018       0.220287
            628       2872.333        873.767       0.233247       0.220287
            629       2880.667        605.267       0.173631       0.131265
            630       2878.000        498.533       0.147647       0.131265
            631       2900.667        530.933       0.154719       0.131265
            632       3049.667        509.033       0.143039       0.131265
            633       3039.333        375.067       0.109848       0.131265
            634       3183.333        426.333       0.118109       0.131265
            635       3562.000        488.467       0.120595       0.131265
            636       3819.000        610.767       0.137878       0.131265
            637       3939.667        595.367       0.131282       0.131265
            638       3550.667        449.933       0.112466       0.131265
            639       3346.667        426.333       0.112996       0.131265
            640       3046.000        368.400       0.107896       0.131265
            641       3008.000        414.867       0.121204       0.131265
            642       2942.000        344.800       0.104904       0.131265
            643       3199.000        512.433       0.138069       0.131265
            644       2953.000        659.367       0.182530       0.131265
            645       2917.333        627.600       0.177041       0.131265
            646       2982.000        562.467       0.158689       0.131265
            647       3232.667        651.733       0.167782       0.131265
            648       3070.000        831.000       0.213022       0.220287
            649       2661.333        853.200       0.242763       0.220287
            650       2507.000        905.300       0.265305       0.220287
            651       2786.667        805.000       0.224130       0.220287
            652       3136.667        717.000       0.186057       0.220287
            653       3047.667        522.233       0.146288       0.131265
            654       2764.667        453.200       0.140839       0.131265
            655       2637.667        356.900       0.119183       0.131265
            656       2739.000        317.100       0.103760       0.131265
            657       3012.000        327.133       0.097970       0.131265
            658       3066.333        390.367       0.112930       0.131265
            659       3057.000        492.633       0.138784       0.131265
            660       3033.667        700.967       0.187694       0.220287
            661       2899.333        868.067       0.230415       0.220287
            662       2701.000        860.900       0.241697       0.220287
            663       2506.000        763.400       0.233499       0.220287
            664       2654.333        682.567       0.204551       0.220287
            665       3119.333        713.733       0.186204       0.220287
            666       3606.000        831.400       0.187362       0.220287
            667       3911.333       1054.533       0.212356       0.220287
            668       3559.667        987.700       0.217203       0.220287
            669       2917.667        811.567       0.217623       0.220287
            670       2480.667        648.600       0.207269       0.220287
            671       2611.667        669.167       0.203962       0.220287
            672       2982.667        761.400       0.203362       0.220287
            673       2990.333        891.967       0.229752       0.220287
            674       3005.333       1055.133       0.259855       0.220287
            675       2897.333       1068.600       0.269445       0.220287
            676       2918.000        942.533       0.244146       0.220287
            677       3102.333        819.767       0.209012       0.220287
            678       3163.667        642.633       0.168834       0.220287
            679       2976.333        686.367       0.187394       0.220287
            680       2784.000        652.267       0.189818       0.220287
            681       3070.667        775.267       0.201581       0.220287
            682       3629.667        758.033       0.172763       0.131265
            683       3822.000        605.133       0.136687       0.131265
            684       3444.667        395.533       0.102998       0.131265
            685       3047.333        242.267       0.073646       0.131265
            686       3079.667        242.367       0.072957       0.131265
            687       3454.333        306.900       0.081596       0.131265
            688       3593.000        301.367       0.077385       0.131265
            689       3348.000        482.533       0.125970       0.131265
            690       2908.333        671.833       0.187654       0.220287
            691       2552.000        750.133       0.227166       0.220287
            692       2691.667        607.167       0.184055       0.220287
            693       2663.333        519.667       0.163263       0.131265
            694       2726.333        426.367       0.135239       0.131265
            695       2709.000        450.433       0.142568       0.131265
            696       2794.333        405.233       0.126653       0.131265
            697       3032.667        506.067       0.143008       0.131265
            698       2911.000        422.900       0.126848       0.131265
            699       3154.667        278.200       0.081040       0.131265
            700       3426.667        355.667       0.094034       0.131265
            701       3362.333        548.100       0.140163       0.131265
            702       3030.000        782.667       0.205281       0.220287
            703       2710.333        674.633       0.199303       0.220287
            704       3241.333        705.867       0.178827       0.220287
            705       3705.667        779.767       0.173844       0.220287
            706       4132.000        882.467       0.175984       0.220287
            707       4106.667        778.000       0.159274       0.220287
            708       3802.333        695.767       0.154680       0.220287
            709       3276.333        721.033       0.180377       0.220287
            710       2899.667        853.367       0.227381       0.220287
            711       2957.667        854.233       0.224096       0.220287
            712       3093.333        716.000       0.187959       0.220287
            713       2869.333        534.733       0.157087       0.220287
            714       2765.000        487.167       0.149798       0.220287
            715       2701.000        630.233       0.189189       0.220287
            716       2942.000        825.800       0.219173       0.220287
            717       3090.000       1224.333       0.283783       0.220287
            718       3157.667       1280.567       0.288531       0.220287
            719       3109.000       1006.767       0.244612       0.220287
            720       3257.333        498.933       0.132827       0.131265
            721       3188.333        318.167       0.090736       0.131265
            722       3313.333        416.000       0.111548       0.131265
            723       3483.333        404.667       0.104081       0.131265
            724       3617.000        407.967       0.101359       0.131265
            725       3334.667        651.533       0.163447       0.131265
            726       3053.333        714.000       0.189524       0.131265
            727       3043.667        643.300       0.174479       0.131265
            728       3079.333        423.733       0.120961       0.131265
            729       2888.667        442.800       0.132914       0.131265
            730       2908.667        625.800       0.177056       0.131265
            731       3228.333        643.833       0.166272       0.131265
            732       3352.333        730.433       0.178906       0.220287
            733       3371.000        859.233       0.203117       0.220287
            734       3267.000        908.633       0.217604       0.220287
            735       3321.667        796.833       0.193477       0.220287
            736       3182.000        552.800       0.148013       0.131265
            737       2968.333        452.833       0.132362       0.131265
            738       2826.333        451.033       0.137621       0.131265
            739       2948.667        394.467       0.117993       0.131265
            740       3112.000        412.133       0.116946       0.131265
            741       3162.000        484.800       0.132938       0.131265
            742       3059.667        567.700       0.156505       0.131265
            743       2981.000        498.233       0.143202       0.131265
            744       2866.667        408.000       0.124593       0.131265
            745       2741.333        328.867       0.107116       0.131265
            746       2848.667        574.800       0.167900       0.131265
            747       2758.667        769.467       0.218095       0.220287
            748       2796.000        884.733       0.240369       0.220287
            749       2927.667        742.233       0.202249       0.220287
            750       3180.667        701.600       0.180719       0.220287
            751       3470.667        713.600       0.170544       0.131265
            752       3407.667        715.567       0.173545       0.131265
            753       3444.667        558.200       0.139450       0.131265
            754       2969.667        537.033       0.153145       0.131265
            755       2808.667        561.467       0.166601       0.131265
            756       2833.000        515.367       0.153916       0.131265
            757       3291.333        401.867       0.108813       0.131265
            758       3378.000        464.200       0.120816       0.131265
            759       3316.333        514.033       0.134200       0.131265
            760       3217.000        458.967       0.124856       0.131265
            761       3450.333        284.967       0.076290       0.131265
            762       3550.667        251.267       0.066089       0.131265
            763       3432.667        421.400       0.109339       0.131265
            764       2996.667        666.667       0.181984       0.220287
            765       2668.000        944.533       0.261460       0.220287
            766       2710.000        856.667       0.240187       0.220287
            767       3038.333        620.833       0.169665       0.220287
            768       3333.000        506.700       0.131963       0.220287
            769       3271.333        830.200       0.202412       0.220287
            770       3010.333        936.967       0.237369       0.220287
            771       2718.667        886.800       0.245960       0.220287
            772       2519.000        567.767       0.183936       0.220287
            773       2338.000        598.533       0.203823       0.220287
            774       2288.333        712.500       0.237434       0.220287
            775       2585.333        875.133       0.252895       0.220287
            776       2853.333       1044.333       0.267938       0.220287
            777       2988.000       1168.867       0.281189       0.220287
            778       2739.333       1123.400       0.290830       0.220287
            779       2795.000        926.500       0.248959       0.220287
            780       2780.667        672.600       0.194772       0.220287
            781       2965.667        554.100       0.157425       0.131265
            782       3067.333        571.933       0.157156       0.131265
            783       3031.333        622.200       0.170301       0.131265
            784       2787.667        542.900       0.163005       0.131265
            785       2485.333        330.800       0.117466       0.131265
            786       2660.000        238.667       0.082337       0.131265
            787       3098.667        276.133       0.081822       0.131265
            788       3208.333        370.833       0.103609       0.131265
            789       2962.667        442.067       0.129839       0.131265
            790       2704.000        630.933       0.189189       0.220287
            791       2516.000        903.733       0.264270       0.220287
            792       2400.667        918.267       0.276675       0.220287
            793       2346.333        768.700       0.246771       0.220287
            794       2855.000        664.833       0.188882       0.220287
            795       3342.333        909.433       0.213895       0.220287
            796       3567.000       1257.300       0.260618       0.220287
            797       3147.000       1550.300       0.330041       0.360451
            798       3007.000       1561.967       0.341864       0.360451
            799       2912.333       1305.433       0.309508       0.360451
            800       3051.000        887.567       0.225353       0.220287
            801       3199.333        521.733       0.140211       0.220287
            802       3155.333        627.800       0.165947       0.220287
            803       3075.000        790.500       0.204501       0.220287
            804       3011.333        852.200       0.220575       0.220287
            805       3018.000        600.200       0.165884       0.131265
            806       2886.333        526.367       0.154238       0.131265
            807       2878.000        664.200       0.187511       0.131265
            808       3329.333        681.400       0.169894       0.131265
            809       3728.667        707.800       0.159541       0.131265
            810       3659.333        591.400       0.139129       0.131265
            811       3265.333        645.133       0.164976       0.131265
            812       3111.000        505.900       0.139871       0.131265
            813       2938.333        586.167       0.166312       0.131265
            814       2771.667        779.833       0.219579       0.220287
            815       2537.333        969.933       0.276550       0.220287
            816       2795.667        933.100       0.250244       0.220287
            817       3124.333        832.567       0.210409       0.220287
            818       3390.000        572.333       0.144444       0.131265
            819       3364.000        453.600       0.118818       0.131265
            820       3198.667        372.133       0.104216       0.131265
            821       2981.667        618.500       0.171798       0.131265
            822       2704.000        721.600       0.210649       0.220287
            823       2502.000        756.800       0.232233       0.220287
            824       2437.667        756.233       0.236774       0.220287
            825       2416.000        863.067       0.263205       0.220287
            826       2544.667        907.200       0.262814       0.220287
            827       2588.333        851.833       0.247614       0.220287
            828       3019.667        627.367       0.172021       0.131265
            829       3321.000        508.567       0.132800       0.131265
            830       3599.000        573.100       0.137365       0.131265
            831       3418.000        594.867       0.148240       0.131265
            832       3222.333        551.767       0.146198       0.131265
            833       3162.000        401.800       0.112745       0.131265
            834       3299.000        510.433       0.133992       0.131265
            835       3246.333        521.033       0.138302       0.131265
            836       3115.333        463.467       0.129503       0.131265
            837       3091.667        493.500       0.137651       0.131265
            838       3233.333        688.667       0.175591       0.131265
            839       3302.667        867.400       0.208006       0.220287
            840       2992.667        951.400       0.241223       0.220287
            841       2726.667       1139.333       0.294706       0.220287
            842       2376.333       1119.033       0.320148       0.220287
            843       2368.000        964.200       0.289358       0.220287
            844       2566.333        765.033       0.229645       0.220287
            845       2975.333        729.467       0.196898       0.220287
            846       3020.333        729.300       0.194499       0.220287
            847       2882.667        782.067       0.213403       0.220287
            848       2657.000        930.300       0.259332       0.220287
            849       2843.333        980.667       0.256450       0.220287
            850       2786.667        853.000       0.234362       0.220287
            851       2819.000        662.433       0.190276       0.220287
            852       2806.000        505.400       0.152624       0.131265
            853       2736.333        410.700       0.130504       0.131265
            854       2682.000        426.800       0.137288       0.131265
            855       2709.333        490.400       0.153263       0.131265
            856       2837.333        625.267       0.180577       0.220287
            857       2821.667        731.500       0.205873       0.220287
            858       2827.333        808.600       0.222391       0.220287
            859       2732.000        724.800       0.209674       0.220287
            860       2633.000        658.367       0.200028       0.220287
            861       2672.000        770.467       0.223812       0.220287
            862       2931.333        770.867       0.208219       0.220287
            863       3192.333        846.767       0.209642       0.220287
            864       2885.000        886.500       0.235052       0.220287
            865       2855.000        939.167       0.247529       0.220287
            866       3122.000        767.467       0.197319       0.220287
            867       3616.333        638.700       0.150105       0.131265
            868       3855.667        613.433       0.137261       0.131265
            869       3540.000        746.333       0.174119       0.131265
            870       2995.667       1023.433       0.254642       0.220287
            871       2563.333       1169.000       0.313209       0.220287
            872       3005.000        978.167       0.245575       0.220287
            873       3406.000        689.733       0.168403       0.131265
            874       3690.000        625.667       0.144976       0.131265
            875       3459.000        572.100       0.141922       0.131265
            876       3124.333        396.233       0.112548       0.131265
            877       2703.333        293.667       0.097987       0.131265
            878       2503.333        650.000       0.206131       0.220287
            879       2578.000        894.200       0.257531       0.220287
            880       2794.000        835.267       0.230148       0.220287
            881       2991.667        544.500       0.153980       0.131265
            882       3221.333        443.533       0.121023       0.131265
            883       3402.667        479.733       0.123566       0.131265
            884       3515.000        548.833       0.135053       0.131265
            885       3808.000        627.200       0.141414       0.131265
            886       3852.667        745.400       0.162112       0.131265
            887       3685.333        738.800       0.166993       0.131265
            888       3321.667        809.500       0.195949       0.220287
            889       2968.333       1050.500       0.261394       0.220287
            890       2860.667       1177.933       0.291669       0.220287
            891       3214.333        975.567       0.232838       0.220287
            892       3173.667        591.633       0.157128       0.131265
            893       2959.333        445.400       0.130818       0.131265
            894       2580.333        504.633       0.163578       0.131265
            895       2763.000        687.367       0.199216       0.131265
            896       3359.333        504.400       0.130547       0.131265
            897       3415.333        417.133       0.108842       0.131265
            898       3328.000        486.533       0.127547       0.131265
            899       3019.000        660.433       0.179493       0.220287
            900       3091.000       1153.567       0.271775       0.220287
            901       3246.667        874.667       0.212229       0.220287
            902       3001.333        727.867       0.195180       0.220287
            903       2592.667        258.400       0.090633       0.131265
            904       2503.667        366.633       0.127733       0.131265
            905       2675.000        552.833       0.171271       0.131265
            906       2728.333        567.500       0.172187       0.131265
            907       2885.333        569.800       0.164914       0.131265
            908       3023.000        659.700       0.179135       0.131265
            909       3430.667        719.600       0.173386       0.131265
            910       3473.667        687.967       0.165312       0.131265
            911       3262.667        622.067       0.160131       0.131265
            912       2738.333        594.500       0.178377       0.131265
            913       2443.000        419.033       0.146411       0.131265
            914       2742.667        180.400       0.061716       0.131265
            915       3089.333        145.400       0.044950       0.131265
            916       3305.333        338.467       0.092888       0.131265
            917       3009.000        507.433       0.144303       0.131265
            918       2874.333        546.900       0.159855       0.131265
            919       2951.333        829.200       0.219334       0.220287
            920       3088.333       1040.500       0.252008       0.220287
            921       3145.667       1209.767       0.277760       0.220287
            922       2993.667       1027.967       0.255609       0.220287
            923       3070.000        822.000       0.211202       0.220287
            924       3278.333        543.167       0.142134       0.131265
            925       3522.000        218.800       0.058490       0.131265
            926       3513.667        183.633       0.049667       0.131265
            927       3464.667        236.200       0.063823       0.131265
            928       3403.667        376.300       0.099551       0.131265
            929       3294.667        377.533       0.102808       0.131265
            930       3007.333        374.933       0.110853       0.131265
            931       2685.333        348.800       0.114959       0.131265
            932       2807.333        176.600       0.059184       0.131265
            933       3322.000        210.467       0.059581       0.131265
            934       3791.667        248.500       0.061507       0.131265
            935       3984.333        447.567       0.100988       0.131265
            936       3716.333        522.700       0.123306       0.131265
            937       3434.000        647.267       0.158595       0.131265
            938       3138.667        658.800       0.173484       0.131265
            939       2792.333        713.767       0.203579       0.220287
            940       2431.333        698.533       0.223183       0.220287
            941       2514.000        637.600       0.202310       0.220287
            942       3175.667        502.433       0.136601       0.131265
            943       3774.667        385.867       0.092745       0.131265
            944       4048.333        442.167       0.098467       0.131265
            945       3502.000        468.133       0.117914       0.131265
            946       2986.000        554.733       0.156672       0.131265
            947       2771.000        510.233       0.155500       0.131265
            948       3094.333        446.567       0.126117       0.131265
            949       3180.000        423.000       0.117402       0.131265
            950       2923.667        371.633       0.112777       0.131265
            951       2731.000        318.233       0.104365       0.131265
            952       2656.000        337.067       0.112616       0.131265
            953       2482.667        546.733       0.180476       0.220287
            954       2411.667        796.500       0.248273       0.220287
            955       2838.667        733.800       0.205404       0.220287
            956       2989.000        677.433       0.184766       0.220287
            957       2888.000        762.533       0.208883       0.220287
            958       2894.333        694.567       0.193532       0.220287
            959       3295.667        659.100       0.166660       0.131265
            960       3784.667        527.867       0.122403       0.131265
            961       3666.667        459.667       0.111398       0.131265
            962       3485.667        405.767       0.104272       0.131265
            963       3407.333        399.267       0.104888       0.131265
            964       3360.000        764.333       0.185323       0.220287
            965       3240.333       1034.300       0.241962       0.220287
            966       3255.000       1073.167       0.247949       0.220287
            967       3516.333        861.367       0.196762       0.220287
            968       3771.000        664.567       0.149827       0.131265
            969       3631.333        516.533       0.124530       0.131265
            970       3321.333        659.200       0.165606       0.131265
            971       3093.000        463.033       0.130211       0.131265
            972       3074.000        328.267       0.096485       0.131265
            973       3156.667         80.333       0.024817       0.131265
            974       3254.333        230.900       0.066251       0.131265
            975       3054.333        543.900       0.151158       0.131265
            976       3002.667        747.067       0.199232       0.220287
            977       3078.667        826.800       0.211703       0.220287
            978       3162.333        689.767       0.179063       0.220287
            979       3264.333        664.567       0.169148       0.220287
            980       3116.000        763.733       0.196852       0.220287
            981       3316.000        826.733       0.199562       0.220287
            982       3402.333        781.767       0.186842       0.220287
            983       3634.333        592.567       0.140189       0.131265
            984       3771.333        510.200       0.119163       0.131265
            985       3591.000        644.233       0.152113       0.131265
            986       3343.333        669.000       0.166736       0.131265
            987       3010.667        646.600       0.176799       0.131265
            988       2997.667        472.900       0.136260       0.131265
            989       2951.333        469.533       0.137256       0.131265
            990       2932.333        527.433       0.152448       0.131265
            991       3016.333        606.367       0.167380       0.131265
            992       3280.000        489.333       0.129820       0.131265
            993       3300.000        290.333       0.080865       0.131265
            994       3085.000        224.833       0.067929       0.131265
            995       2869.667        361.367       0.111842       0.131265
            996       3092.000        461.133       0.129782       0.131265
            997       3584.667        439.867       0.109296       0.131265
            998       3647.000        383.633       0.095179       0.131265
            999       3506.333        424.033       0.107886       0.131265
           1000       3234.667        505.200       0.135085       0.131265
           1001       3476.667        591.667       0.145432       0.131265
           1002       3630.333        736.967       0.168747       0.131265
           1003       3624.000        691.933       0.160321       0.131265
           1004       3406.000        740.067       0.178498       0.131265
           1005       3259.000        471.767       0.126453       0.131265
           1006       3118.000        331.533       0.096110       0.131265
           1007       2982.333        405.100       0.119589       0.131265
           1008       2983.333        451.667       0.131490       0.131265
           1009       3010.333        455.633       0.131459       0.131265
           1010       3318.667        233.800       0.065813       0.131265
           1011       3485.667        280.100       0.074381       0.131265
           1012       3827.667        278.567       0.067840       0.131265
           1013       3790.333        397.967       0.095019       0.131265
           1014       3442.000        584.467       0.145156       0.131265
           1015       2942.667        724.400       0.197542       0.131265
           1016       2894.667        779.200       0.212093       0.131265
           1017       3071.333        584.200       0.159813       0.131265
           1018       3136.000        509.400       0.139738       0.131265
           1019       2837.667        501.233       0.150119       0.131265
           1020       2662.667        604.067       0.184915       0.131265
           1021       2788.000        643.867       0.187614       0.131265
           1022       2983.000        581.700       0.163183       0.131265
           1023       3246.333        522.367       0.138607       0.131265
           1024       3327.000        608.300       0.154575       0.131265
           1025       3136.667        613.000       0.163481       0.131265
           1026       2916.333        828.700       0.221280       0.220287
           1027       2769.333       1019.067       0.268997       0.220287
           1028       2952.000        911.467       0.235919       0.220287
           1029       2921.000        606.900       0.172029       0.131265
           1030       2833.333        465.000       0.140980       0.131265
           1031       2896.333        561.033       0.162272       0.131265
           1032       3159.667        666.700       0.174238       0.131265
           1033       3490.000        551.000       0.136352       0.131265
           1034       3617.000        398.633       0.099270       0.131265
           1035       3820.000        379.000       0.090260       0.131265
           1036       3800.000        419.667       0.099455       0.131265
           1037       3706.000        562.733       0.131827       0.131265
           1038       3479.333        447.733       0.114012       0.131265
           1039       3162.667        370.733       0.104923       0.131265
           1040       3060.667        322.933       0.095441       0.131265
           1041       2831.333        574.200       0.168608       0.131265
           1042       2919.667        804.033       0.215923       0.220287
           1043       2907.667        843.233       0.224808       0.220287
           1044       3267.000        762.300       0.189189       0.220287
           1045       3306.667        661.333       0.166667       0.220287
           1046       3452.000        769.133       0.182210       0.220287
           1047       3290.667        898.933       0.214563       0.220287
           1048       3097.667        897.567       0.224659       0.220287
           1049       2760.000        775.333       0.219310       0.220287
           1050       2449.333        638.067       0.206668       0.220287
           1051       2638.333        657.833       0.199575       0.220287
           1052       2630.000        725.000       0.216095       0.220287
           1053       2480.333        740.967       0.230021       0.220287
           1054       2427.333        619.267       0.203265       0.220287
           1055       2963.667        357.300       0.107589       0.131265
           1056       3474.333        294.233       0.078076       0.131265
           1057       3605.333        437.800       0.108282       0.131265
           1058       3218.000        589.533       0.154833       0.131265
           1059       3384.000        503.933       0.129615       0.131265
           1060       3565.333        383.467       0.097110       0.131265
           1061       3651.000        526.233       0.125977       0.131265
           1062       3272.000        772.800       0.191060       0.220287
           1063       2982.000        824.800       0.216665       0.220287
           1064       2929.333        707.400       0.194515       0.220287
           1065       3214.333        539.233       0.143659       0.131265
           1066       3043.333        501.333       0.141433       0.131265
           1067       2832.000        520.133       0.155165       0.131265
           1068       2637.667        465.900       0.150118       0.131265
           1069       2942.667        399.733       0.119595       0.131265
           1070       3228.000        478.200       0.129027       0.131265
           1071       3298.667        599.467       0.153783       0.131265
           1072       3363.000        713.367       0.175001       0.131265
           1073       3448.000        754.533       0.179542       0.131265
           1074       3583.000        803.033       0.183089       0.131265
           1075       3659.000        855.100       0.189429       0.131265
           1076       3641.000        735.567       0.168069       0.131265
           1077       3379.333        567.733       0.143837       0.131265
           1078       3357.667        477.900       0.124597       0.131265
           1079       3225.333        476.467       0.128712       0.131265
           1080       3173.667        572.633       0.152853       0.131265
           1081       2883.667        583.633       0.168325       0.131265
           1082       2910.667        592.933       0.169235       0.131265
           1083       3249.667        652.033       0.167115       0.131265
           1084       3364.667        681.533       0.168438       0.131265
           1085       3207.333        759.267       0.191415       0.220287
           1086       2946.000        859.067       0.225769       0.220287
           1087       3091.667        762.833       0.197907       0.220287
           1088       3487.667        785.567       0.183834       0.220287
           1089       3437.333        687.600       0.166694       0.220287
           1090       3155.333        921.800       0.226090       0.220287
           1091       2841.667        820.167       0.223977       0.220287
           1092       3092.000        667.133       0.177470       0.131265
           1093       3209.667        459.033       0.125122       0.131265
           1094       3100.333        443.967       0.125262       0.131265
           1095       2828.667        754.133       0.210487       0.220287
           1096       2815.667        853.767       0.232670       0.220287
           1097       3065.000        799.167       0.206815       0.220287
           1098       3360.333        490.633       0.127405       0.131265
           1099       3271.000        284.567       0.080034       0.131265
           1100       3098.667        281.800       0.083361       0.131265
           1101       3203.667        382.300       0.106610       0.131265
           1102       3503.000        345.033       0.089665       0.131265
           1103       3805.000        255.500       0.062923       0.131265
           1104       3990.667        338.267       0.078141       0.131265
           1105       3892.000        478.133       0.109409       0.131265
           1106       3368.000        647.533       0.161257       0.131265
           1107       2786.000        427.400       0.133006       0.131265
           1108       2937.000        312.967       0.096298       0.131265
           1109       3522.333        292.100       0.076578       0.131265
           1110       3512.667        294.400       0.077330       0.131265
           1111       3072.667        327.400       0.096292       0.131265
           1112       2887.333        375.600       0.115111       0.131265
           1113       3135.333        423.800       0.119074       0.131265
           1114       3469.667        454.700       0.115866       0.131265
           1115       3616.333        407.367       0.101242       0.131265
           1116       3391.333        636.533       0.158032       0.131265
           1117       3042.000        728.133       0.193132       0.131265
           1118       2865.667        668.767       0.189215       0.131265
           1119       3251.000        474.567       0.127381       0.131265
           1120       3441.667        516.833       0.130563       0.131265
           1121       3091.333        606.200       0.163947       0.131265
           1122       2606.333        445.367       0.145941       0.131265
           1123       2963.333         45.333       0.015068       0.131265
           1124       3428.000        -32.133      -0.009462       0.131265
           1125       3515.000        303.833       0.079562       0.131265
           1126       3235.000        681.500       0.174007       0.131265
           1127       3279.667        652.033       0.165840       0.131265
           1128       3629.333        420.067       0.103736       0.131265
           1129       3631.000        501.567       0.121369       0.131265
           1130       3360.667        568.267       0.144636       0.131265
           1131       3148.333        746.833       0.191733       0.220287
           1132       3003.000        769.367       0.203948       0.220287
           1133       3006.667        744.000       0.198365       0.220287
           1134       2949.000        792.100       0.211729       0.220287
           1135       2871.333        774.200       0.212369       0.220287
           1136       2924.333        869.567       0.229201       0.220287
           1137       3211.667        683.500       0.175474       0.131265
           1138       3452.333        494.433       0.125276       0.131265
           1139       3473.667        341.300       0.089463       0.131265
           1140       3213.333        256.000       0.073789       0.131265
           1141       3387.667        121.900       0.034734       0.131265
           1142       3492.333        205.100       0.055471       0.131265
           1143       3779.333        379.400       0.091230       0.131265
           1144       3495.333        686.133       0.164089       0.131265
           1145       2999.333       1019.067       0.253600       0.220287
           1146       2445.667       1063.433       0.303050       0.220287
           1147       2508.333        935.167       0.271574       0.220287
           1148       2833.667        583.633       0.170788       0.131265
           1149       2998.667        381.800       0.112943       0.131265
           1150       2916.333        204.033       0.065388       0.131265
           1151       2941.333        231.867       0.073070       0.131265
           1152       3009.000        308.433       0.092973       0.131265
           1153       3167.667        516.567       0.140210       0.131265
           1154       3223.333        800.333       0.198906       0.220287
           1155       3225.333        866.800       0.211821       0.220287
           1156       2966.667        931.667       0.238991       0.220287
           1157       2998.333        610.500       0.169168       0.220287
           1158       3144.667        704.867       0.183104       0.220287
           1159       3274.000        821.600       0.200606       0.220287
           1160       2972.000       1126.800       0.274910       0.220287
           1161       2812.667       1009.400       0.264098       0.220287
           1162       2994.333        737.233       0.197567       0.220287
           1163       3363.667        391.633       0.104288       0.131265
           1164       3750.000        418.667       0.100432       0.131265
           1165       4067.000        457.967       0.101209       0.131265
           1166       4173.333        699.000       0.143463       0.131265
           1167       3721.333        673.200       0.153190       0.131265
           1168       3310.667        866.933       0.207519       0.131265
           1169       3405.000        604.833       0.150838       0.131265
           1170       3439.667        483.033       0.123138       0.131265
           1171       3493.000        189.033       0.051339       0.131265
           1172       3310.333        382.967       0.103692       0.131265
           1173       3373.333        656.667       0.162945       0.131265
           1174       3374.667        683.533       0.168433       0.131265
           1175       3281.667        545.167       0.142459       0.131265
           1176       2977.000        515.300       0.147553       0.131265
           1177       2772.333        576.433       0.172133       0.131265
           1178       2658.667        592.800       0.182318       0.131265
           1179       2944.333        398.233       0.119140       0.131265
           1180       3338.000        317.867       0.086947       0.131265
           1181       3388.667        379.467       0.100704       0.131265
           1182       3289.000        289.100       0.080797       0.131265
           1183       3217.333        241.600       0.069848       0.131265
           1184       3200.000        149.333       0.044586       0.131265
           1185       3297.000        276.633       0.077410       0.131265
           1186       3254.667        516.867       0.137044       0.131265
           1187       3607.667        609.900       0.144609       0.131265
           1188       3996.000        691.733       0.147562       0.131265
           1189       4135.000        634.167       0.132972       0.131265
           1190       3730.000        581.000       0.134772       0.131265
           1191       3287.667        300.900       0.083850       0.131265
           1192       2988.667        117.800       0.037921       0.131265
           1193       2949.333         86.067       0.028354       0.131265
           1194       2721.333        383.533       0.123527       0.131265
           1195       2570.333        471.633       0.155042       0.131265
           1196       2621.667        455.167       0.147933       0.131265
           1197       2835.000        402.500       0.124324       0.131265
           1198       2835.000        720.500       0.202644       0.220287
           1199       2787.000        916.967       0.247563       0.220287
           1200       1998.333       1644.500       0.451434       0.448963
