# Supplementary material for: The role of auxiliary domains in modulating CHD4 activity suggests mechanistic commonality between enzyme families
Source: Nat Commun. 2022 Dec 6;13:7524. doi: 10.1038/s41467-022-35002-0 (PMC9726900; doi:10.1038/s41467-022-35002-0)
Supplement: Supplementary file 6 — source data [file 41467_2022_35002_MOESM6_ESM.zip › smFRET_Source_data/figure_7A/A/CHD4(355-1912) 1mM ATP 500ms/66.dat]

              1        691.000       1326.567       0.657508       0.861233
              2        152.333       1741.767       0.919575       0.861233
              3        269.667       1506.700       0.848192       0.861233
              4        336.333       1300.033       0.794463       0.861233
              5        312.333       1295.767       0.805775       0.861233
              6        273.000       1485.367       0.844742       0.861233
              7        255.333       1657.800       0.866537       0.861233
              8        418.000       1753.867       0.807539       0.861233
              9        571.667       1763.833       0.755227       0.861233
             10        600.000       1772.667       0.747120       0.861233
             11        467.667       1659.233       0.780118       0.861233
             12        275.000       1607.167       0.853892       0.861233
             13         79.000       1525.100       0.950751       0.861233
             14         14.667       1360.867       0.989337       0.861233
             15         39.000       1444.433       0.973710       0.861233
             16         90.333       1541.967       0.944659       0.861233
             17         65.000       1727.500       0.963738       0.861233
             18        108.000       2042.200       0.949772       0.861233
             19        204.333       2208.233       0.915305       0.861233
             20        246.667       2373.667       0.905864       0.861233
             21        245.667       1970.767       0.889161       0.861233
             22        321.333       1680.533       0.839483       0.861233
             23        279.333       1642.733       0.854670       0.861233
             24        158.000       1980.867       0.926129       0.861233
             25         74.667       2160.533       0.966595       0.861233
             26        321.333       2031.533       0.863429       0.861233
             27        403.333       1902.000       0.825043       0.861233
             28        395.667       2024.433       0.836508       0.861233
             29        328.333       1970.833       0.857195       0.861233
             30        383.333       1844.000       0.827896       0.861233
             31        365.667       1703.100       0.823244       0.861233
             32        286.333       1834.700       0.865003       0.861233
             33        186.667       1935.000       0.912019       0.861233
             34         57.000       2001.633       0.972312       0.861233
             35         36.333       1916.700       0.981396       0.861233
             36        101.333       1787.200       0.946343       0.861233
             37        196.333       1598.367       0.890604       0.861233
             38        231.333       1645.867       0.876767       0.861233
             39        295.333       1666.133       0.849432       0.861233
             40        398.667       1747.800       0.814268       0.861233
             41        464.000       1704.600       0.786037       0.861233
             42        564.333       1905.233       0.771485       0.861233
             43        531.000       2165.900       0.803107       0.861233
             44        472.333       2243.433       0.826077       0.861233
             45        529.000       2136.433       0.801533       0.861233
             46        547.667       1970.567       0.782519       0.861233
             47        503.000       1905.700       0.791174       0.861233
             48        283.000       1844.700       0.866993       0.861233
             49        169.333       1857.067       0.916436       0.861233
             50         67.000       2238.300       0.970937       0.861233
             51         53.000       2009.700       0.974306       0.861233
             52        175.667       1485.100       0.894226       0.861233
             53        269.000        707.100       0.724413       0.861233
             54        244.667        638.200       0.722872       0.861233
             55         98.000        803.200       0.891256       0.861233
             56         -5.000        967.833       1.005193       0.861233
             57        164.333        821.900       0.833373       0.861233
             58        246.667        698.000       0.738885       0.861233
             59        337.667        644.900       0.656342       0.661316
             60        382.000        620.133       0.618813       0.661316
             61        815.000        610.500       0.428271       0.377948
             62       1242.000        612.800       0.330386       0.377948
             63       1567.333        699.600       0.308611       0.377948
             64       1516.667        841.667       0.356890       0.377948
             65       1498.667        977.467       0.394755       0.377948
             66       1423.333       1145.333       0.445886       0.489867
             67       1458.667       1248.467       0.461177       0.489867
             68       1379.000       1209.433       0.467245       0.489867
             69       1384.333       1184.900       0.461188       0.489867
             70       1285.000       1120.833       0.465882       0.489867
             71       1373.333       1441.667       0.512137       0.489867
             72       1298.667       1948.133       0.600016       0.573997
             73       1427.333       2297.600       0.616816       0.573997
             74       1434.667       2141.867       0.598867       0.573997
             75       1344.667       1671.200       0.554136       0.573997
             76       1162.667       1230.400       0.514152       0.489867
             77       1086.333        842.700       0.436851       0.377948
             78       1199.667        607.700       0.336235       0.377948
             79       1421.000        486.567       0.255072       0.377948
             80       1691.333        687.200       0.288918       0.377948
             81       1877.333        835.600       0.308006       0.377948
             82       1705.000        975.500       0.363925       0.377948
             83       1344.333        921.233       0.406624       0.377948
             84       1216.000        868.067       0.416525       0.377948
             85       1305.333        860.467       0.397297       0.377948
             86       1428.000        904.533       0.387790       0.377948
             87       1209.333        939.067       0.437100       0.377948
             88       1146.667        891.667       0.437449       0.377948
             89       1391.667        843.167       0.377284       0.377948
             90       1758.667        874.467       0.332101       0.377948
             91       1831.000        895.567       0.328459       0.377948
             92       1600.667        845.267       0.345580       0.377948
             93       1278.000        841.867       0.397132       0.377948
             94       1180.000        838.667       0.415456       0.377948
             95       1123.000        974.033       0.464482       0.489867
             96       1094.000       1145.600       0.511520       0.489867
             97        871.333       1224.533       0.584261       0.573997
             98        626.333       1115.033       0.640321       0.573997
             99        734.000        986.267       0.573322       0.573997
            100        970.333       1170.633       0.546778       0.573997
            101       1321.667       1274.167       0.490851       0.489867
            102       1425.000       1331.500       0.483040       0.489867
            103       1515.333       1232.800       0.448595       0.489867
            104       1549.000       1267.767       0.450079       0.489867
            105       1598.333       1373.500       0.462173       0.489867
            106       1466.000       1365.733       0.482296       0.489867
            107       1277.333       1332.933       0.510650       0.489867
            108       1210.000       1139.333       0.484960       0.489867
            109       1444.000       1021.933       0.414421       0.377948
            110       1736.667       1170.333       0.402591       0.377948
            111       1673.333       1074.667       0.391072       0.377948
            112       1454.667        979.867       0.402486       0.377948
            113       1180.667        731.933       0.382690       0.377948
            114       1168.000        824.200       0.413713       0.377948
            115       1428.000        931.533       0.394796       0.377948
            116       1880.333        906.967       0.325393       0.377948
            117       1995.333        782.133       0.281600       0.377948
            118       1770.667        801.267       0.311543       0.377948
            119       1500.333       1213.967       0.447249       0.489867
            120       1299.000       1605.100       0.552701       0.573997
            121       1237.333       1758.600       0.586996       0.573997
            122       1083.333       1557.667       0.589802       0.573997
            123        957.333       1382.600       0.590872       0.573997
            124        768.000       1317.533       0.631749       0.661316
            125        782.667       1449.733       0.649406       0.661316
            126       1007.000       1670.300       0.623875       0.661316
            127       1329.000       1700.433       0.561304       0.573997
            128       1454.000       1487.267       0.505655       0.489867
            129       1650.333       1220.967       0.425231       0.489867
            130       1625.333       1258.467       0.436392       0.489867
            131       1558.333       1237.500       0.442623       0.489867
            132       1511.667       1363.167       0.474172       0.489867
            133       1476.333       1704.367       0.535846       0.573997
            134       1363.333       1938.000       0.587036       0.573997
            135       1224.667       2032.867       0.624051       0.573997
            136       1146.000       1509.067       0.568372       0.573997
            137       1120.000       1214.667       0.520274       0.573997
            138        951.667       1125.167       0.541770       0.573997
            139        933.333       1266.667       0.575758       0.573997
            140        936.000       1526.733       0.619934       0.573997
            141       1142.667       1686.400       0.596098       0.573997
            142       1491.333       1788.200       0.545261       0.573997
            143       1539.333       1930.400       0.556354       0.573997
            144       1361.667       1885.500       0.580660       0.573997
            145       1163.667       1767.967       0.603065       0.573997
            146       1392.333       1601.100       0.534871       0.573997
            147       1567.333       1648.933       0.512686       0.573997
            148       1525.000       1955.833       0.561887       0.573997
            149       1325.000       2269.500       0.631381       0.573997
            150       1306.000       2070.400       0.613197       0.573997
            151       1358.000       1722.200       0.559120       0.573997
            152       1285.667       1314.100       0.505468       0.489867
            153       1346.000       1425.733       0.514383       0.489867
            154       1188.000       1679.867       0.585755       0.573997
            155       1160.667       1982.267       0.630706       0.573997
            156       1310.000       2246.333       0.631643       0.573997
            157       1485.000       2312.167       0.608919       0.573997
            158       1613.000       2168.367       0.573435       0.573997
            159       1534.667       1841.200       0.545401       0.573997
            160       1546.000       1509.400       0.494011       0.489867
            161       1380.333       1401.633       0.503828       0.489867
            162       1171.333       1513.533       0.563728       0.573997
            163       1100.333       1790.300       0.619345       0.573997
            164       1237.333       1948.267       0.611585       0.573997
            165       1225.000       1861.500       0.603110       0.573997
            166       1150.333       1403.967       0.549648       0.573997
            167       1078.667       1078.800       0.500031       0.489867
            168        996.000        977.733       0.495373       0.489867
            169        855.000       1231.167       0.590157       0.573997
            170        777.000       1452.300       0.651460       0.661316
            171        699.667       1572.367       0.692053       0.661316
            172        779.333       1744.067       0.691157       0.661316
            173        893.000       1771.033       0.664794       0.661316
            174       1108.333       1826.833       0.622395       0.661316
            175       1125.667       1651.433       0.594661       0.573997
            176       1145.667       1507.767       0.568232       0.573997
            177       1088.333       1415.167       0.565275       0.573997
            178       1313.000       1652.033       0.557172       0.573997
            179       1224.667       1758.533       0.589479       0.573997
            180       1252.667       1887.067       0.601028       0.573997
            181       1282.333       1697.100       0.569605       0.573997
            182       1247.667       1571.233       0.557392       0.573997
            183       1145.000       1320.167       0.535528       0.573997
            184        896.667       1276.333       0.587360       0.573997
            185        854.667       1443.533       0.628115       0.661316
            186        823.667       1564.300       0.655076       0.661316
            187        797.333       1499.600       0.652870       0.661316
            188        870.333       1275.967       0.594496       0.573997
            189        800.000       1116.667       0.582609       0.573997
            190        790.333       1178.633       0.598605       0.573997
            191        877.000       1143.967       0.566049       0.573997
            192       1049.333       1080.733       0.507371       0.489867
            193       1052.000       1022.800       0.492963       0.489867
            194        907.333       1330.267       0.594506       0.573997
            195        736.000       1696.733       0.697460       0.661316
            196        660.333       1694.967       0.719639       0.661316
            197        669.333       1527.400       0.695305       0.661316
            198        696.000       1520.733       0.686024       0.661316
            199        823.000       1623.700       0.663629       0.661316
            200       1053.333       1539.667       0.593778       0.573997
            201       1147.000       1289.300       0.529204       0.573997
            202       1077.667       1460.567       0.575426       0.573997
            203       1054.333       1548.567       0.594939       0.573997
            204       1214.000       1467.600       0.547285       0.573997
            205       1130.667       1245.267       0.524117       0.573997
            206        949.667       1397.033       0.595318       0.573997
            207        801.667       1672.500       0.675985       0.661316
            208        922.333       1969.100       0.681012       0.661316
            209       1095.333       1769.467       0.617658       0.661316
            210        984.333       1570.567       0.614727       0.661316
            211        844.000       1504.933       0.640688       0.661316
            212        660.000       1654.667       0.714862       0.661316
            213        633.333       1948.667       0.754712       0.661316
            214        769.667       1682.367       0.686111       0.661316
            215        853.667       1641.300       0.657844       0.661316
            216        911.333       1575.867       0.633591       0.661316
            217        866.333       1851.367       0.681226       0.661316
            218        808.333       1954.167       0.707391       0.661316
            219       1008.667       1857.800       0.648115       0.661316
            220       1160.333       1669.633       0.589983       0.573997
            221       1243.667       1493.300       0.545604       0.573997
            222       1193.667       1591.300       0.571389       0.573997
            223       1128.333       1657.833       0.595023       0.573997
            224       1134.333       1599.567       0.585086       0.573997
            225       1116.667       1582.000       0.586215       0.573997
            226        963.000       1893.033       0.662819       0.661316
            227        834.000       2221.600       0.727059       0.661316
            228        774.000       2126.933       0.733189       0.661316
            229        916.667       1942.000       0.679338       0.661316
            230        885.667       1998.767       0.692950       0.661316
            231        698.000       2063.533       0.747242       0.661316
            232        626.333       1955.033       0.757364       0.661316
            233        805.333       1512.467       0.652544       0.661316
            234        992.000       1276.800       0.562764       0.573997
            235        928.000       1212.533       0.566463       0.573997
            236        920.000       1532.667       0.624898       0.573997
            237       1189.667       1918.033       0.617187       0.573997
            238       1494.000       1989.267       0.571092       0.573997
            239       1434.667       1849.533       0.563161       0.573997
            240       1194.333       1546.900       0.564308       0.573997
            241       1036.667       1391.000       0.572978       0.573997
            242       1098.667       1468.800       0.572081       0.573997
            243       1131.333       1673.533       0.596653       0.573997
            244        920.333       1735.633       0.653485       0.661316
            245        778.333       1590.833       0.671474       0.661316
            246        705.333       1538.800       0.685699       0.661316
            247        900.000       1463.000       0.619128       0.661316
            248        923.000       1627.367       0.638091       0.661316
            249        869.667       1649.033       0.654716       0.661316
            250        962.333       1734.100       0.643109       0.661316
            251       1085.333       1755.467       0.617948       0.661316
            252       1355.000       1734.500       0.561418       0.573997
            253       1192.000       1654.800       0.581284       0.573997
            254       1062.333       1418.767       0.571830       0.573997
            255        922.000       1307.133       0.586386       0.573997
            256       1063.000       1377.700       0.564469       0.573997
            257       1256.000       1576.067       0.556508       0.573997
            258       1289.000       1517.433       0.540698       0.573997
            259       1077.333       1425.600       0.569572       0.573997
            260        853.000       1353.367       0.613392       0.573997
            261        972.000       1480.133       0.603610       0.573997
            262       1467.333       1647.600       0.528936       0.489867
            263       1747.333       1584.600       0.475580       0.489867
            264       1532.667       1551.733       0.503091       0.489867
            265       1087.333       1611.267       0.597075       0.573997
            266       1021.667       1852.500       0.644535       0.661316
            267       1180.000       2043.333       0.633919       0.661316
            268       1224.667       1875.867       0.605014       0.661316
            269       1056.667       1748.333       0.623292       0.661316
            270        839.333       1473.733       0.637134       0.661316
            271        704.667       1501.867       0.680645       0.661316
            272        694.667       1317.867       0.654830       0.661316
            273        853.667       1345.967       0.611905       0.573997
            274       1194.000       1403.933       0.540404       0.573997
            275       1340.333       1594.633       0.543322       0.573997
            276       1342.333       1692.433       0.557682       0.573997
            277       1260.000       1559.667       0.553139       0.573997
            278       1246.333       1403.367       0.529632       0.573997
            279        943.333       1181.667       0.556078       0.573997
            280        671.000       1175.900       0.636689       0.661316
            281        633.667       1451.633       0.696127       0.661316
            282       1127.333       1602.933       0.587098       0.573997
            283       1499.667       1748.033       0.538237       0.573997
            284       1540.333       1570.300       0.504817       0.573997
            285       1287.000       1552.633       0.546772       0.573997
            286       1073.333       1637.000       0.603985       0.573997
            287       1000.667       1586.267       0.613184       0.573997
            288        921.000       1574.233       0.630896       0.661316
            289        787.000       1341.300       0.630221       0.661316
            290        642.333       1239.433       0.658654       0.661316
            291        609.333       1242.400       0.670939       0.661316
            292        960.667       1262.267       0.567838       0.573997
            293       1180.667       1402.267       0.542897       0.573997
            294       1321.667       1461.167       0.525064       0.573997
            295       1171.667       1591.167       0.575918       0.573997
            296       1170.667       1625.600       0.581347       0.573997
            297       1126.000       1681.067       0.598870       0.573997
            298       1139.667       1610.367       0.585581       0.573997
            299       1099.000       1550.767       0.585246       0.573997
            300       1254.333       1484.233       0.541975       0.573997
            301       1176.000       1669.067       0.586653       0.573997
            302       1025.333       1570.133       0.604952       0.573997
            303        805.667       1582.100       0.662586       0.661316
            304        875.667       1559.100       0.640349       0.661316
            305        946.333       1854.033       0.662068       0.661316
            306        887.333       1976.933       0.690206       0.661316
            307        756.000       1781.400       0.702057       0.661316
            308        682.000       1602.133       0.701418       0.661316
            309        837.000       1484.967       0.639530       0.661316
            310       1008.667       1500.133       0.597949       0.573997
            311       1244.667       1533.533       0.551988       0.573997
            312       1322.333       1487.767       0.529435       0.489867
            313       1331.667       1483.500       0.526967       0.489867
            314       1378.667       1263.133       0.478134       0.489867
            315       1216.667       1351.667       0.526282       0.489867
            316       1125.000       1375.167       0.550030       0.573997
            317        907.000       1560.967       0.632491       0.661316
            318        898.000       1810.533       0.668455       0.661316
            319        879.000       1908.100       0.684618       0.661316
            320        966.000       1932.067       0.666674       0.661316
            321       1103.667       1548.967       0.583935       0.573997
            322       1250.333       1461.633       0.538957       0.573997
            323       1253.000       1548.700       0.552772       0.573997
            324       1407.000       1608.633       0.533431       0.573997
            325       1453.000       1581.033       0.521100       0.573997
            326       1428.000       1497.200       0.511828       0.573997
            327       1140.333       1476.300       0.564198       0.573997
            328        844.333       1615.233       0.656715       0.661316
            329        781.333       1599.533       0.671828       0.661316
            330        808.667       1649.467       0.671024       0.661316
            331        762.667       1453.733       0.655898       0.661316
            332        650.667       1339.600       0.673076       0.661316
            333        534.667       1266.533       0.703161       0.661316
            334        820.667       1264.267       0.606382       0.573997
            335        897.667       1249.233       0.581878       0.573997
            336        917.333       1265.267       0.579706       0.573997
            337        742.000       1558.467       0.677457       0.661316
            338        715.667       1462.433       0.671426       0.661316
            339        696.333       1315.033       0.653801       0.661316
            340        625.667       1105.100       0.638503       0.661316
            341        796.667       1395.000       0.636502       0.661316
            342        889.000       1474.100       0.623799       0.661316
            343        953.000       1478.033       0.607986       0.661316
            344        826.667       1401.333       0.628965       0.661316
            345        807.667       1399.233       0.634027       0.661316
            346        804.333       1285.233       0.615072       0.661316
            347        846.000       1399.733       0.623286       0.661316
            348        966.667       1643.667       0.629677       0.661316
            349       1209.000       1687.767       0.582638       0.573997
            350       1237.333       1523.933       0.551896       0.573997
            351       1015.000       1669.500       0.621904       0.661316
            352        663.333       2051.667       0.755678       0.661316
            353        722.000       2191.133       0.752157       0.661316
            354        819.333       2020.400       0.711475       0.661316
            355       1024.000       1667.933       0.619604       0.661316
            356        949.667       1594.700       0.626757       0.661316
            357        839.667       1737.367       0.674173       0.661316
            358        797.000       1932.633       0.708019       0.661316
            359        815.000       1945.833       0.704799       0.661316
            360       1023.000       1890.700       0.648900       0.661316
            361       1087.333       1924.267       0.638952       0.661316
            362        991.667       2008.167       0.669426       0.661316
            363        969.000       1817.767       0.652285       0.661316
            364       1012.333       1894.767       0.651772       0.661316
            365       1187.333       1872.600       0.611974       0.573997
            366       1312.667       1860.400       0.586310       0.573997
            367       1206.667       1639.667       0.576063       0.573997
            368       1133.333       1629.667       0.589818       0.573997
            369       1186.000       1808.067       0.603883       0.573997
            370       1337.667       1844.567       0.579645       0.573997
            371       1439.000       1558.100       0.519869       0.489867
            372       1317.667       1284.233       0.493575       0.489867
            373       1091.333       1281.200       0.540013       0.573997
            374        900.667       1551.933       0.632771       0.661316
            375        678.000       1798.200       0.726193       0.661316
            376        697.333       1729.600       0.712669       0.661316
            377        673.000       1609.700       0.705174       0.661316
            378        725.000       1519.500       0.676988       0.661316
            379        638.000       1748.533       0.732667       0.661316
            380        582.333       1736.100       0.748825       0.661316
            381        615.333       1704.133       0.734709       0.661316
            382        723.000       1731.033       0.705383       0.661316
            383        843.333       1926.000       0.695474       0.661316
            384        955.667       1953.100       0.671453       0.661316
            385        985.000       1740.833       0.638643       0.661316
            386       1413.000       1519.367       0.518137       0.489867
            387       1543.333       1344.000       0.465481       0.489867
            388       1546.667       1252.000       0.447356       0.489867
            389       1086.333       1175.367       0.519683       0.489867
            390        886.333       1284.367       0.591683       0.573997
            391        859.333       1423.733       0.623606       0.661316
            392        885.000       1633.833       0.648647       0.661316
            393        903.000       1824.367       0.668911       0.661316
            394        850.000       1681.667       0.664253       0.661316
            395        933.667       1600.967       0.631636       0.661316
            396        999.000       1690.767       0.628592       0.661316
            397       1387.667       1814.233       0.566611       0.573997
            398       1463.333       1827.667       0.555353       0.573997
            399       1460.000       1346.000       0.479686       0.489867
            400       1163.333       1158.333       0.498923       0.489867
            401       1034.667       1243.867       0.545907       0.573997
            402        819.333       1583.067       0.658952       0.661316
            403        759.667       1707.367       0.692073       0.661316
            404        849.000       1690.767       0.665717       0.661316
            405       1016.667       1717.333       0.628139       0.661316
            406       1066.000       1856.733       0.635273       0.661316
            407       1146.667       1864.667       0.619216       0.661316
            408       1223.667       1629.633       0.571140       0.573997
            409       1255.667       1405.433       0.528140       0.573997
            410       1012.667       1274.733       0.557285       0.573997
            411        856.000       1398.400       0.620298       0.661316
            412        768.333       1504.500       0.661949       0.661316
            413        758.000       1660.200       0.686544       0.661316
            414        855.667       1650.767       0.658612       0.661316
            415        932.333       1622.100       0.635014       0.661316
            416        893.000       1468.367       0.621829       0.661316
            417        648.000       1421.200       0.686835       0.661316
            418        419.667       1453.033       0.775903       0.661316
            419        469.667       1383.367       0.746542       0.661316
            420        985.000       1211.833       0.551627       0.573997
            421       1536.000       1354.400       0.468586       0.489867
            422       1633.667       1485.300       0.476215       0.489867
            423       1320.000       1560.667       0.541773       0.573997
            424       1007.000       1295.300       0.562611       0.573997
            425       1028.667       1362.800       0.569860       0.573997
            426       1007.000       1463.633       0.592412       0.573997
            427       1060.333       1470.633       0.581056       0.573997
            428       1085.333       1335.467       0.551663       0.573997
            429       1132.333       1691.100       0.598952       0.573997
            430       1047.000       1988.967       0.655135       0.661316
            431        935.667       2041.100       0.685677       0.661316
            432        876.333       1799.033       0.672444       0.661316
            433        939.667       1670.367       0.639979       0.661316
            434       1101.000       1708.900       0.608171       0.661316
            435       1094.667       1699.533       0.608236       0.661316
            436        909.333       1515.733       0.625027       0.661316
            437        618.667       1375.133       0.689705       0.661316
            438        557.000       1382.967       0.712882       0.661316
            439        612.667       1783.733       0.744339       0.661316
            440        738.000       2116.533       0.741464       0.661316
            441        935.000       1961.167       0.677159       0.661316
            442       1239.000       1659.433       0.572528       0.573997
            443       1245.667       1375.100       0.524694       0.573997
            444       1145.333       1298.133       0.531267       0.573997
            445        977.667       1342.233       0.578574       0.573997
            446       1203.000       1346.700       0.528180       0.573997
            447       1195.667       1332.433       0.527049       0.573997
            448       1226.333       1293.367       0.513302       0.573997
            449        967.333       1682.267       0.634913       0.661316
            450        916.667       1948.667       0.680084       0.661316
            451        886.667       2021.000       0.695059       0.661316
            452       1276.333       1804.033       0.585655       0.573997
            453       1378.667       1690.467       0.550796       0.573997
            454       1131.333       1582.867       0.583180       0.573997
            455        867.000       1423.967       0.621557       0.573997
            456       1060.667       1621.933       0.604612       0.573997
            457       1187.000       1888.300       0.614021       0.573997
            458       1143.333       1997.667       0.635997       0.661316
            459        892.667       1898.400       0.680170       0.661316
            460        900.333       1594.300       0.639092       0.661316
            461        850.000       1542.000       0.644649       0.661316
            462        913.333       1599.000       0.636460       0.661316
            463       1050.000       1682.667       0.615760       0.661316
            464       1254.333       1570.900       0.556025       0.573997
            465       1196.333       1206.367       0.502088       0.489867
            466       1123.000       1194.033       0.515329       0.489867
            467        894.000       1356.933       0.602831       0.573997
            468        960.667       1498.267       0.609316       0.573997
            469       1030.667       1309.933       0.559657       0.573997
            470       1019.333       1103.733       0.519877       0.573997
            471        954.667       1162.533       0.549090       0.573997
            472        715.667       1553.100       0.684557       0.661316
            473        565.667       1833.100       0.764184       0.661316
            474        526.333       1861.033       0.779534       0.661316
            475        680.000       1416.000       0.675573       0.661316
            476       1010.667       1073.600       0.515097       0.573997
            477       1095.333       1103.467       0.501849       0.573997
            478       1168.000       1387.200       0.542893       0.573997
            479       1132.000       1534.133       0.575415       0.573997
            480       1028.667       1421.467       0.580159       0.573997
            481        791.333       1350.533       0.630540       0.661316
            482        694.667       1430.533       0.673129       0.661316
            483        723.333       1682.000       0.699279       0.661316
            484       1051.333       1788.200       0.629751       0.661316
            485       1286.667       1822.667       0.586192       0.573997
            486       1302.000       1648.467       0.558714       0.573997
            487       1095.000       1560.167       0.587597       0.573997
            488        843.000       1521.700       0.643507       0.661316
            489        830.000       1417.667       0.630728       0.661316
            490       1038.667       1658.133       0.614852       0.661316
            491       1069.333       1860.733       0.635048       0.661316
            492       1181.333       1934.200       0.620825       0.661316
            493       1071.333       1726.533       0.617089       0.661316
            494       1111.000       1474.233       0.570252       0.573997
            495       1108.000       1295.533       0.539012       0.573997
            496        995.667       1139.767       0.533740       0.573997
            497        931.000       1273.900       0.577759       0.573997
            498        698.000       1480.533       0.679601       0.661316
            499        698.333       1617.500       0.698453       0.661316
            500        763.667       1464.633       0.657287       0.661316
            501        888.000       1344.533       0.602246       0.573997
            502       1042.333       1140.100       0.522399       0.489867
            503       1026.333        990.033       0.490999       0.489867
            504        999.667       1173.700       0.540038       0.573997
            505        852.000       1287.800       0.601832       0.573997
            506        813.333       1377.667       0.628784       0.573997
            507        888.667       1282.133       0.590627       0.573997
            508        929.333       1420.067       0.604438       0.573997
            509        750.667       1644.600       0.686604       0.661316
            510        660.333       1843.633       0.736285       0.661316
            511        710.000       1789.333       0.715924       0.661316
            512        921.333       1676.867       0.645396       0.661316
            513        934.000       1428.933       0.604729       0.573997
            514        985.000       1428.167       0.591823       0.573997
            515       1056.000       1551.400       0.594999       0.573997
            516       1186.667       1650.667       0.581767       0.573997
            517       1270.000       1523.667       0.545400       0.573997
            518       1268.000       1336.533       0.513157       0.573997
            519       1261.333       1411.533       0.528097       0.573997
            520       1021.333       1658.867       0.618934       0.573997
            521       1016.333       1850.033       0.645428       0.573997
            522       1180.000       1696.333       0.589755       0.573997
            523       1470.333       1527.300       0.509502       0.489867
            524       1462.000       1487.800       0.504373       0.489867
            525       1267.333       1726.267       0.576652       0.573997
            526       1042.333       1917.767       0.647872       0.661316
            527        976.667       1813.667       0.649982       0.661316
            528       1037.333       1451.600       0.583222       0.573997
            529       1061.000       1267.900       0.544420       0.573997
            530       1132.333       1336.100       0.541274       0.573997
            531       1240.333       1415.633       0.533001       0.573997
            532       1113.000       1329.367       0.544294       0.573997
            533       1087.333       1181.933       0.520844       0.573997
            534        958.333       1493.167       0.609083       0.573997
            535        989.667       1683.367       0.629759       0.661316
            536        951.333       1791.533       0.653161       0.661316
            537        785.667       1727.767       0.687413       0.661316
            538        689.000       1709.433       0.712729       0.661316
            539        729.333       1657.400       0.694422       0.661316
            540        732.667       1413.733       0.658653       0.661316
            541        773.000       1256.033       0.619030       0.661316
            542        740.000       1263.333       0.630616       0.661316
            543        784.667       1279.533       0.619869       0.661316
            544        880.333       1315.633       0.599114       0.661316
            545        734.000       1259.933       0.631883       0.661316
            546        618.667       1334.800       0.683298       0.661316
            547        582.333       1559.100       0.728064       0.661316
            548        679.667       1783.367       0.724053       0.661316
            549        930.333       1892.300       0.670402       0.661316
            550       1141.333       1932.200       0.628658       0.661316
            551       1289.667       1913.367       0.597361       0.573997
            552       1434.333       1833.233       0.561039       0.573997
            553       1413.333       1720.000       0.548936       0.573997
            554       1346.333       1607.700       0.544239       0.573997
            555       1152.667       1666.067       0.591069       0.573997
            556       1059.000       1585.100       0.599486       0.573997
            557       1121.000       1620.567       0.591110       0.573997
            558       1200.333       1471.300       0.550712       0.573997
            559       1348.000       1368.867       0.503840       0.489867
            560       1432.000       1373.800       0.489629       0.489867
            561       1420.333       1416.967       0.499407       0.489867
            562       1252.333       1511.100       0.546820       0.573997
            563       1192.333       1494.767       0.556275       0.573997
            564       1007.000       1464.633       0.592577       0.573997
            565        910.667       1414.600       0.608360       0.573997
            566        823.000       1694.367       0.673071       0.661316
            567        735.000       1907.167       0.721819       0.661316
            568        773.667       1988.300       0.719886       0.661316
            569        688.667       1718.800       0.713946       0.661316
            570        954.667       1639.867       0.632047       0.661316
            571       1119.000       1772.767       0.613039       0.661316
            572       1168.667       1743.133       0.598645       0.661316
            573       1003.333       1816.333       0.644166       0.661316
            574        799.667       1746.367       0.685917       0.661316
            575        987.667       1842.567       0.651030       0.661316
            576       1030.333       1700.300       0.622676       0.661316
            577        940.667       1580.933       0.626956       0.661316
            578        676.000       1444.067       0.681142       0.661316
            579        732.333       1525.767       0.675686       0.661316
            580        777.333       1583.267       0.670705       0.661316
            581        768.000       1816.200       0.702809       0.661316
            582        803.000       1687.367       0.677558       0.661316
            583        899.000       1509.767       0.626780       0.661316
            584       1087.667       1226.900       0.530078       0.573997
            585       1091.667       1033.167       0.486234       0.489867
            586        982.333       1045.433       0.515559       0.489867
            587        864.333       1064.900       0.551981       0.573997
            588        839.333       1346.400       0.615995       0.573997
            589        984.667       1459.867       0.597196       0.573997
            590        927.000       1421.633       0.605302       0.573997
            591        771.667       1317.833       0.630693       0.661316
            592        778.333       1542.833       0.664680       0.661316
            593        780.667       1698.600       0.685122       0.661316
            594        923.000       1740.700       0.653490       0.661316
            595        998.000       1453.533       0.592908       0.573997
            596        980.667       1367.933       0.582446       0.573997
            597        947.000       1210.967       0.561161       0.573997
            598       1080.000       1193.333       0.524927       0.573997
            599       1150.333       1353.300       0.540534       0.573997
            600       1186.333       1689.367       0.587463       0.573997
            601       1195.000       1902.500       0.614205       0.573997
            602       1531.333       1789.200       0.538829       0.573997
            603       1588.000       1484.200       0.483107       0.489867
            604       1538.667       1336.467       0.464836       0.489867
            605       1464.000       1458.267       0.499019       0.489867
            606       1615.333       1702.133       0.513082       0.489867
            607       1643.667       1706.300       0.509348       0.489867
            608       1557.667       1461.900       0.484142       0.489867
            609       1417.667       1227.900       0.464135       0.489867
            610       1194.333       1138.900       0.488121       0.489867
            611        943.667       1114.300       0.541457       0.573997
            612        805.000       1184.833       0.595444       0.573997
            613        861.667       1418.833       0.622159       0.573997
            614       1076.333       1437.367       0.571813       0.573997
            615       1301.667       1367.833       0.512393       0.489867
            616       1406.333       1260.367       0.472632       0.489867
            617       1539.333       1189.733       0.435949       0.489867
            618       1438.667       1091.467       0.431387       0.489867
            619       1373.667        934.633       0.404901       0.489867
            620       1127.000        945.633       0.456247       0.489867
            621        947.667       1086.567       0.534141       0.573997
            622        899.667       1439.367       0.615368       0.573997
            623       1134.000       1818.267       0.615888       0.573997
            624       1624.000       1734.600       0.516465       0.489867
            625       1628.000       1362.200       0.455555       0.489867
            626       1435.333       1157.133       0.446345       0.489867
            627       1087.333       1408.267       0.564300       0.573997
            628        977.333       1749.600       0.641600       0.661316
            629        937.667       1811.900       0.658977       0.661316
            630       1077.667       1687.900       0.610327       0.573997
            631       1023.667       1397.967       0.577283       0.573997
            632       1064.000       1254.267       0.541036       0.573997
            633       1035.667       1218.100       0.540473       0.573997
            634       1255.000       1248.500       0.498702       0.489867
            635       1158.333       1177.167       0.504032       0.489867
            636        990.667       1201.600       0.548109       0.573997
            637       1003.667       1273.633       0.559273       0.573997
            638       1200.000       1486.667       0.553350       0.573997
            639       1229.333       1479.067       0.546103       0.573997
            640       1122.667       1607.733       0.588827       0.573997
            641        893.000       1386.700       0.608282       0.573997
            642        853.333       1289.333       0.601742       0.573997
            643        898.667       1139.800       0.559146       0.573997
            644       1045.333       1261.800       0.546912       0.573997
            645       1176.000       1484.733       0.558017       0.573997
            646       1115.667       1642.433       0.595494       0.573997
            647        993.000       1748.367       0.637772       0.661316
            648        825.667       1657.100       0.667441       0.661316
            649        873.667       1447.633       0.623630       0.661316
            650        903.333       1321.667       0.594007       0.661316
            651        966.000       1445.400       0.599403       0.661316
            652        880.667       1683.600       0.656562       0.661316
            653        868.667       1814.800       0.676289       0.661316
            654        923.000       1553.367       0.627277       0.661316
            655       1021.333       1203.533       0.540946       0.573997
            656       1078.333       1043.500       0.491792       0.489867
            657       1156.000        934.067       0.446908       0.489867
            658       1170.667        938.267       0.444901       0.489867
            659       1236.667        940.000       0.431853       0.489867
            660       1161.333       1113.533       0.489494       0.489867
            661       1221.333       1416.867       0.537058       0.573997
            662       1126.333       1528.033       0.575668       0.573997
            663        923.000       1587.367       0.632325       0.661316
            664        734.000       1502.267       0.671774       0.661316
            665        801.000       1464.900       0.646498       0.661316
            666        954.333       1602.900       0.626810       0.661316
            667        998.333       1652.167       0.623342       0.661316
            668        828.667       1707.800       0.673299       0.661316
            669        739.000       1648.433       0.690463       0.661316
            670        667.333       1540.600       0.697757       0.661316
            671        836.000       1487.400       0.640182       0.661316
            672        885.000       1438.500       0.619109       0.661316
            673       1017.333       1499.267       0.595751       0.573997
            674       1178.667       1862.467       0.612425       0.573997
            675       1237.333       1780.933       0.590052       0.573997
            676       1375.000       1694.167       0.551996       0.573997
            677       1296.333       1392.700       0.517918       0.573997
            678       1264.000       1630.267       0.563275       0.573997
            679       1256.000       1730.067       0.579380       0.573997
            680       1164.333       1741.900       0.599367       0.573997
            681       1281.667       1713.167       0.572041       0.573997
            682       1039.333       1718.400       0.623120       0.661316
            683        907.333       1550.933       0.630905       0.661316
            684        745.000       1441.167       0.659221       0.661316
            685        900.000       1399.333       0.608582       0.573997
            686       1050.000       1492.667       0.587048       0.573997
            687       1094.000       1513.600       0.580457       0.573997
            688        942.333       1632.100       0.633965       0.661316
            689        935.000       2006.833       0.682171       0.661316
            690       1112.667       2121.067       0.655919       0.661316
            691       1089.333       2228.400       0.671663       0.661316
            692        895.667       2181.433       0.708925       0.661316
            693        664.333       1954.567       0.746331       0.661316
            694       1005.000       1619.833       0.617119       0.661316
            695       1289.667       1359.700       0.513217       0.573997
            696       1525.333       1623.800       0.515634       0.573997
            697       1254.667       1991.533       0.613497       0.573997
            698       1069.333       2070.400       0.659419       0.661316
            699       1029.000       1902.433       0.648977       0.661316
            700       1177.000       1656.300       0.584583       0.573997
            701       1266.000       1490.400       0.540705       0.573997
            702       1272.000       1429.800       0.529203       0.573997
            703       1238.667       1329.133       0.517616       0.573997
            704       1155.667       1381.767       0.544553       0.573997
            705       1128.667       1377.467       0.549638       0.573997
            706       1027.667       1415.900       0.579440       0.573997
            707        981.667       1459.833       0.597925       0.573997
            708        919.333       1449.400       0.611888       0.573997
            709       1008.333       1578.500       0.610206       0.573997
            710       1172.333       1645.100       0.583900       0.573997
            711       1294.000       1664.600       0.562631       0.573997
            712       1367.667       1542.900       0.530103       0.573997
            713       1503.667       1321.300       0.467722       0.489867
            714       1532.000       1391.800       0.476024       0.489867
            715       1426.667       1421.000       0.499005       0.489867
            716       1296.333       1530.033       0.541343       0.573997
            717       1201.000       1614.567       0.573443       0.573997
            718       1312.333       1525.100       0.537493       0.573997
            719       1178.667       1390.467       0.541220       0.573997
            720       1136.667       1383.000       0.548882       0.573997
            721        961.000       1599.900       0.624741       0.573997
            722       1064.000       1769.267       0.624462       0.573997
            723       1078.667       1720.133       0.614597       0.573997
            724       1246.667       1486.333       0.543847       0.573997
            725       1437.667       1228.233       0.460720       0.489867
            726       1275.000       1065.500       0.455245       0.489867
            727       1068.333       1219.167       0.532969       0.573997
            728        846.000       1543.067       0.645887       0.661316
            729        895.333       1651.467       0.648448       0.661316
            730        900.000       1666.667       0.649351       0.661316
            731        935.333       1627.800       0.635082       0.661316
            732       1087.333       1824.267       0.626551       0.661316
            733       1207.667       1887.233       0.609788       0.661316
            734       1095.333       1936.800       0.638758       0.661316
            735        896.333       1715.367       0.656801       0.661316
            736        805.667       1477.100       0.647066       0.661316
            737        818.333       1273.833       0.608858       0.573997
            738       1129.000       1176.100       0.510216       0.489867
            739       1322.333       1247.767       0.485493       0.489867
            740       1391.333       1331.533       0.489019       0.489867
            741       1155.333       1397.800       0.547484       0.573997
            742        930.333       1432.300       0.606230       0.573997
            743       1083.667       1242.967       0.534234       0.573997
            744       1277.000       1291.300       0.502784       0.489867
            745       1359.333       1364.067       0.500869       0.489867
            746       1162.667       1506.400       0.564392       0.573997
            747        831.667       1752.500       0.678168       0.661316
            748        710.000       1879.667       0.725833       0.661316
            749        819.000       1919.100       0.700887       0.661316
            750        990.667       1579.267       0.614517       0.573997
            751       1159.333       1433.400       0.552853       0.573997
            752       1263.333       1604.000       0.559405       0.573997
            753       1307.000       1807.300       0.580323       0.573997
            754       1171.000       1784.567       0.603798       0.573997
            755        881.667       1534.833       0.635147       0.661316
            756        747.667       1389.233       0.650116       0.661316
            757        915.667       1416.767       0.607420       0.573997
            758       1086.333       1384.367       0.560314       0.573997
            759       1072.000       1199.133       0.527989       0.573997
            760        831.667       1141.833       0.578583       0.573997
            761        622.333       1283.100       0.673390       0.661316
            762        946.000       1428.067       0.601528       0.573997
            763       1445.000       1466.500       0.503692       0.489867
            764       1974.000       1619.933       0.450741       0.489867
            765       2055.000       1743.167       0.458949       0.489867
            766       1764.000       1613.267       0.477684       0.489867
            767       1381.333       1554.867       0.529551       0.573997
            768        931.667       1579.833       0.629040       0.661316
            769        709.667       1798.700       0.717080       0.661316
            770        739.333       1650.067       0.690578       0.661316
            771        824.333       1529.233       0.649751       0.661316
            772        854.000       1383.267       0.618284       0.661316
            773        658.667       1320.133       0.667138       0.661316
            774        742.667       1421.733       0.656872       0.661316
            775        829.333       1733.733       0.676429       0.661316
            776        847.333       1933.600       0.695306       0.661316
            777        891.667       1992.500       0.690841       0.661316
            778       1144.667       1614.200       0.585095       0.573997
            779       1300.667       1278.267       0.495657       0.489867
            780       1305.000       1140.833       0.466440       0.489867
            781       1191.000       1208.233       0.503591       0.489867
            782       1223.667       1376.633       0.529413       0.489867
            783       1230.000       1429.000       0.537420       0.573997
            784       1141.667       1500.833       0.567960       0.573997
            785        879.667       1541.367       0.636657       0.661316
            786        706.000       1436.733       0.670514       0.661316
            787        867.667       1404.900       0.618200       0.661316
            788        992.667       1364.733       0.578915       0.573997
            789       1045.000       1367.833       0.566899       0.573997
            790       1035.000       1308.167       0.558290       0.573997
            791       1152.000       1473.133       0.561165       0.573997
            792       1036.000       1552.400       0.599753       0.573997
            793        657.333       1693.600       0.720395       0.661316
            794        501.000       1681.233       0.770419       0.661316
            795        678.667       1841.133       0.730666       0.661316
            796        786.000       1761.067       0.691410       0.661316
            797        829.333       1686.067       0.670298       0.661316
            798        732.333       1696.100       0.698434       0.661316
            799        868.667       1771.467       0.670976       0.661316
            800       1058.667       1727.800       0.620068       0.661316
            801       1052.333       1534.767       0.593238       0.573997
            802        934.000       1396.267       0.599188       0.573997
            803        887.333       1281.600       0.590890       0.573997
            804        947.667       1011.900       0.516390       0.573997
            805        928.000       1080.867       0.538048       0.573997
            806        845.000       1160.500       0.578659       0.573997
            807        904.667       1517.200       0.626459       0.573997
            808       1027.000       1516.967       0.596300       0.573997
            809       1059.333       1471.733       0.581468       0.573997
            810        868.000       1477.533       0.629935       0.661316
            811        755.333       1475.133       0.661356       0.661316
            812        760.333       1534.967       0.668743       0.661316
            813        917.667       1573.233       0.631592       0.661316
            814       1126.000       1683.400       0.599203       0.573997
            815       1146.333       1950.033       0.629781       0.573997
            816       1255.000       1860.167       0.597132       0.573997
            817       1255.333       1593.800       0.559398       0.573997
            818       1486.667       1251.333       0.457025       0.489867
            819       1492.667       1244.067       0.454581       0.489867
            820       1512.000       1366.467       0.474720       0.489867
            821       1148.000       1534.200       0.571993       0.573997
            822        925.000       1523.500       0.622218       0.661316
            823        853.000       1652.700       0.659576       0.661316
            824        851.667       1706.500       0.667079       0.661316
            825        916.000       1867.400       0.670906       0.661316
            826        781.667       1883.167       0.706673       0.661316
            827        811.333       1610.200       0.664951       0.661316
            828        876.667       1401.000       0.615103       0.661316
            829        961.333       1481.867       0.606527       0.573997
            830       1105.667       1738.100       0.611196       0.573997
            831       1181.667       1624.833       0.578954       0.573997
            832       1254.000       1133.933       0.474860       0.489867
            833       1044.333        856.567       0.450611       0.489867
            834        981.667        876.833       0.471796       0.489867
            835       1187.000       1112.633       0.483831       0.489867
            836       1574.333       1372.567       0.465766       0.489867
            837       1495.000       1646.833       0.524163       0.573997
            838       1198.667       2004.467       0.625783       0.661316
            839        932.333       2105.767       0.693120       0.661316
            840        991.667       2048.833       0.673848       0.661316
            841        917.000       2040.967       0.689990       0.661316
            842        923.000       1962.033       0.680073       0.661316
            843        932.667       1895.400       0.670211       0.661316
            844       1078.667       1777.133       0.622289       0.661316
            845       1006.333       1731.033       0.632372       0.661316
            846       1008.333       1580.500       0.610507       0.573997
            847        960.000       1480.667       0.606665       0.573997
            848       1088.333       1398.500       0.562362       0.573997
            849       1083.000       1570.367       0.591839       0.573997
            850       1253.000       1660.033       0.569864       0.573997
            851       1271.000       1687.233       0.570352       0.573997
            852       1172.000       1739.133       0.597408       0.573997
            853       1016.000       1752.067       0.632957       0.661316
            854        915.333       1708.800       0.651186       0.661316
            855        965.333       1482.467       0.605632       0.573997
            856        970.333       1232.300       0.559467       0.573997
            857       1074.000       1229.600       0.533773       0.573997
            858       1059.000       1299.433       0.550973       0.573997
            859        959.667       1328.367       0.580571       0.573997
            860        865.667       1314.100       0.602863       0.573997
            861        985.667       1383.100       0.583890       0.573997
            862       1268.333       1543.500       0.548930       0.573997
            863       1424.000       1607.600       0.530281       0.573997
            864       1327.000       1618.300       0.549452       0.573997
            865       1130.667       1665.267       0.595603       0.573997
            866       1065.667       1645.100       0.606876       0.573997
            867       1117.333       1474.933       0.568974       0.573997
            868       1163.667       1248.300       0.517544       0.573997
            869       1164.000       1440.267       0.553041       0.573997
            870       1281.333       1615.200       0.557632       0.573997
            871       1380.000       1704.333       0.552578       0.573997
            872       1520.000       1468.667       0.491412       0.489867
            873       1430.333       1436.300       0.501041       0.489867
            874       1407.000       1338.967       0.487612       0.489867
            875       1251.000       1349.900       0.519013       0.489867
            876       1389.333       1402.067       0.502281       0.489867
            877       1377.333       1530.267       0.526299       0.489867
            878       1338.000       1560.533       0.538387       0.573997
            879       1076.000       1474.733       0.578161       0.573997
            880       1068.000       1726.867       0.617871       0.661316
            881        918.333       1821.167       0.664781       0.661316
            882        815.667       1763.767       0.683781       0.661316
            883        714.667       1359.867       0.655505       0.661316
            884        812.333       1279.767       0.611714       0.661316
            885        875.333       1474.800       0.627539       0.661316
            886        738.667       1921.133       0.722285       0.661316
            887        734.000       2028.600       0.734308       0.661316
            888        927.000       1691.300       0.645953       0.661316
            889       1063.000       1028.700       0.491801       0.377948
            890       1142.333        644.433       0.360670       0.377948
            891        951.333        777.200       0.449630       0.489867
            892        851.333       1074.533       0.557948       0.573997
            893        854.667       1290.200       0.601529       0.573997
            894        811.333       1550.533       0.656486       0.661316
            895        856.333       1659.367       0.659604       0.661316
            896        884.333       1808.567       0.671606       0.661316
            897        985.333       1743.133       0.638869       0.661316
            898       1062.333       1870.767       0.637812       0.661316
            899        924.333       1856.900       0.667653       0.661316
            900        905.333       1743.133       0.658167       0.661316
