# Supplementary material for: The role of auxiliary domains in modulating CHD4 activity suggests mechanistic commonality between enzyme families
Source: Nat Commun. 2022 Dec 6;13:7524. doi: 10.1038/s41467-022-35002-0 (PMC9726900; doi:10.1038/s41467-022-35002-0)
Supplement: Supplementary file 6 — source data [file 41467_2022_35002_MOESM6_ESM.zip › smFRET_Source_data/figure_7A/A/CHD4(355-1912) 1mM ATP 500ms/72.dat]

              1       1659.667       2873.033       0.633846       0.800867
              2        486.667       3391.667       0.874517       0.800867
              3        413.667       2821.300       0.872126       0.800867
              4        476.333       2359.367       0.832023       0.800867
              5        676.000       2371.733       0.778196       0.800867
              6        709.667       2484.033       0.777792       0.800867
              7        627.333       2452.600       0.796316       0.800867
              8        516.333       2126.700       0.804644       0.800867
              9        525.000       2062.167       0.797075       0.800867
             10        399.667       2017.033       0.834623       0.800867
             11        286.333       2059.700       0.877950       0.800867
             12        169.667       2434.700       0.934853       0.800867
             13        167.000       2606.967       0.939797       0.800867
             14        182.667       2632.733       0.935119       0.800867
             15        319.667       2381.033       0.881636       0.800867
             16        429.333       2501.733       0.853523       0.800867
             17        379.667       2805.700       0.880809       0.800867
             18        370.667       2943.933       0.888172       0.800867
             19        443.000       2957.033       0.869707       0.800867
             20        636.333       2911.700       0.820652       0.800867
             21        647.667       2961.567       0.820553       0.800867
             22        560.333       2962.633       0.840948       0.800867
             23        496.333       2869.033       0.852517       0.800867
             24        666.667       2926.000       0.814437       0.800867
             25        774.333       2932.900       0.791129       0.800867
             26        791.333       2879.200       0.784409       0.800867
             27        762.667       2862.400       0.789613       0.800867
             28        818.667       3057.133       0.788775       0.800867
             29        961.333       2939.200       0.753538       0.800867
             30        953.000       2665.367       0.736621       0.800867
             31        989.000       2350.100       0.703812       0.800867
             32        857.000       2394.633       0.736440       0.800867
             33        887.000       2402.967       0.730392       0.800867
             34        870.000       2352.667       0.730037       0.800867
             35        860.000       2383.333       0.734841       0.800867
             36        746.000       2529.733       0.772265       0.800867
             37        618.333       2720.500       0.814806       0.800867
             38        622.333       2952.767       0.825926       0.800867
             39        590.667       3221.267       0.845048       0.800867
             40        627.000       3255.967       0.838526       0.800867
             41        811.000       2822.233       0.776783       0.800867
             42        834.667       2359.200       0.738666       0.800867
             43        760.667       2240.267       0.746523       0.800867
             44        577.000       2654.633       0.821453       0.800867
             45        662.333       2915.100       0.814858       0.800867
             46        818.667       2867.800       0.777926       0.800867
             47        902.000       2569.133       0.740143       0.800867
             48        796.333       2505.700       0.758835       0.800867
             49        710.333       2709.967       0.792318       0.800867
             50        607.000       2864.300       0.825138       0.800867
             51        461.667       2180.833       0.825292       0.800867
             52        264.667       1346.867       0.835767       0.800867
             53        227.000        817.633       0.782699       0.800867
             54        265.667        759.767       0.740923       0.800867
             55        489.000        584.100       0.544311       0.556011
             56        539.000        434.100       0.446100       0.497458
             57        530.667        503.933       0.487080       0.497458
             58        366.667        669.333       0.646075       0.800867
             59        370.000        842.333       0.694803       0.800867
             60        812.667        992.733       0.549869       0.556011
             61       1762.667       1007.733       0.363750       0.189073
             62       2481.333        802.533       0.244387       0.189073
             63       3105.333        628.133       0.168244       0.189073
             64       3017.000        806.300       0.210891       0.189073
             65       2926.333       1255.033       0.300149       0.189073
             66       2734.667       1763.533       0.392053       0.430278
             67       2862.667       2097.067       0.422818       0.430278
             68       2818.000       2035.200       0.419352       0.430278
             69       2749.333       1809.733       0.396953       0.430278
             70       2537.333       1805.600       0.415756       0.430278
             71       2512.667       2081.733       0.453102       0.430278
             72       2420.000       2684.333       0.525893       0.497458
             73       2434.000       2839.267       0.538427       0.497458
             74       2531.667       2912.500       0.534976       0.497458
             75       2684.000       2600.267       0.492077       0.497458
             76       2484.333       2237.900       0.473907       0.497458
             77       2453.667       1633.633       0.399685       0.430278
             78       2260.000       1027.667       0.312582       0.189073
             79       2420.667        834.600       0.256385       0.189073
             80       2374.333        826.567       0.258229       0.189073
             81       2397.333        905.933       0.274254       0.189073
             82       2280.000        982.667       0.301185       0.189073
             83       2294.000       1066.600       0.317384       0.189073
             84       2531.333       1321.200       0.342943       0.189073
             85       2739.000       1217.767       0.307768       0.189073
             86       2976.000       1051.067       0.261001       0.189073
             87       3104.000        962.933       0.236771       0.189073
             88       3125.667       1209.100       0.278931       0.189073
             89       2854.000       1586.600       0.357294       0.430278
             90       2503.333       1692.333       0.403353       0.430278
             91       2522.333       1576.100       0.384562       0.430278
             92       2997.000       1335.300       0.308220       0.189073
             93       3213.333       1340.000       0.294290       0.189073
             94       3283.000       1481.700       0.310974       0.189073
             95       2931.667       1723.500       0.370234       0.430278
             96       2892.333       1951.767       0.402916       0.430278
             97       2945.667       1815.433       0.381305       0.430278
             98       2979.000       1399.767       0.319671       0.189073
             99       2915.333        979.467       0.251481       0.189073
            100       2779.000       1113.100       0.285990       0.189073
            101       2696.000       1285.400       0.322851       0.189073
            102       2709.667       1210.033       0.308706       0.189073
            103       2690.333        858.300       0.241868       0.189073
            104       2729.333        756.400       0.216999       0.189073
            105       2749.333        853.733       0.236946       0.189073
            106       2844.333       1055.567       0.270665       0.189073
            107       2604.333       1218.567       0.318755       0.189073
            108       2227.667       1462.233       0.396280       0.430278
            109       1995.000       2020.167       0.503134       0.430278
            110       2465.333       2112.133       0.461420       0.430278
            111       2750.000       1753.000       0.389296       0.430278
            112       2769.333       1140.067       0.291622       0.189073
            113       2518.333        989.833       0.282151       0.189073
            114       2468.333        979.500       0.284091       0.189073
            115       2373.667       1071.967       0.311109       0.189073
            116       2045.000       1175.833       0.365071       0.430278
            117       1896.000       1429.733       0.429900       0.430278
            118       2027.333       1762.267       0.465027       0.497458
            119       2195.667       2244.100       0.505454       0.497458
            120       2206.000       2678.067       0.548327       0.556011
            121       2073.000       2795.367       0.574190       0.556011
            122       2299.667       2539.700       0.524800       0.497458
            123       2493.000       2310.700       0.481025       0.497458
            124       2694.667       2076.200       0.435183       0.430278
            125       2590.000       1860.000       0.417978       0.430278
            126       2390.667       1822.267       0.432541       0.430278
            127       2328.333       2159.167       0.481151       0.497458
            128       2388.333       2541.500       0.515535       0.497458
            129       2664.667       2766.200       0.509348       0.497458
            130       2916.000       2464.733       0.458066       0.497458
            131       2814.667       2266.533       0.446063       0.497458
            132       2617.333       2247.933       0.462037       0.497458
            133       2266.000       2378.400       0.512101       0.497458
            134       2326.667       2634.667       0.531040       0.497458
            135       2784.333       2909.233       0.510969       0.497458
            136       2967.000       2815.633       0.486912       0.497458
            137       3182.000       2473.800       0.437392       0.430278
            138       3016.000       1901.733       0.386709       0.430278
            139       2785.000       1969.167       0.414198       0.430278
            140       2458.667       2364.133       0.490199       0.497458
            141       2316.000       2634.733       0.532191       0.497458
            142       2412.333       2697.100       0.527867       0.497458
            143       2392.000       2475.800       0.508608       0.497458
            144       2186.000       2261.067       0.508440       0.497458
            145       2141.333       2247.867       0.512136       0.497458
            146       2312.000       2325.800       0.501488       0.497458
            147       2558.667       2440.133       0.488144       0.497458
            148       2559.667       2342.367       0.477836       0.497458
            149       2374.000       2309.267       0.493089       0.497458
            150       2211.667       2138.833       0.491629       0.497458
            151       2368.333       2052.500       0.464279       0.497458
            152       2808.000       1997.533       0.415674       0.430278
            153       3016.000       2219.400       0.423922       0.430278
            154       3050.000       2426.667       0.443092       0.430278
            155       2797.333       2699.600       0.491110       0.497458
            156       2634.667       2972.200       0.530100       0.497458
            157       2523.667       2912.633       0.535775       0.497458
            158       2544.000       2583.267       0.503829       0.497458
            159       2731.667       2033.500       0.426743       0.430278
            160       2806.333       1897.700       0.403420       0.430278
            161       2825.000       1838.833       0.394275       0.430278
            162       2690.667       1855.267       0.408116       0.430278
            163       2485.333       1742.800       0.412191       0.430278
            164       2263.333       1827.667       0.446753       0.430278
            165       2284.333       2189.567       0.489409       0.497458
            166       2527.000       2549.300       0.502196       0.497458
            167       2758.000       2274.867       0.452002       0.430278
            168       2627.667       1796.233       0.406029       0.430278
            169       2378.000       1627.867       0.406371       0.430278
            170       2332.333       2156.433       0.480407       0.497458
            171       2262.333       2611.767       0.535846       0.556011
            172       2298.333       2757.500       0.545410       0.556011
            173       2188.000       2658.867       0.548574       0.556011
            174       2157.333       2546.600       0.541377       0.556011
            175       2184.333       2190.233       0.500674       0.497458
            176       2112.000       1954.467       0.480630       0.497458
            177       2083.667       1673.300       0.445386       0.430278
            178       2018.000       1618.867       0.445127       0.430278
            179       2129.333       1847.400       0.464552       0.497458
            180       2344.000       2338.933       0.499459       0.497458
            181       2497.000       2653.300       0.515174       0.497458
            182       2422.333       2514.100       0.509295       0.497458
            183       2275.667       2417.100       0.515069       0.497458
            184       2258.000       2309.200       0.505605       0.497458
            185       2347.333       2253.600       0.489814       0.497458
            186       2376.000       1914.067       0.446162       0.430278
            187       2315.667       1673.100       0.419453       0.430278
            188       2150.667       1574.933       0.422733       0.430278
            189       2250.000       1924.000       0.460949       0.430278
            190       2503.333       2066.667       0.452225       0.430278
            191       3052.667       2142.733       0.412429       0.430278
            192       3130.333       2095.300       0.400966       0.430278
            193       2707.000       2328.633       0.462431       0.430278
            194       2047.000       2441.300       0.543925       0.497458
            195       2031.333       2143.533       0.513438       0.497458
            196       2016.667       2024.667       0.500990       0.497458
            197       1854.333       2014.233       0.520667       0.497458
            198       1512.667       2281.733       0.601342       0.556011
            199       1623.667       1915.300       0.541203       0.556011
            200       1914.333       1609.233       0.456706       0.497458
            201       2208.667       1831.133       0.453273       0.497458
            202       2286.000       2213.067       0.491895       0.497458
            203       2406.000       2363.733       0.495569       0.497458
            204       2456.333       2086.367       0.459279       0.497458
            205       2543.667       2376.633       0.483026       0.497458
            206       2613.000       2779.700       0.515456       0.497458
            207       2675.667       2922.433       0.522040       0.497458
            208       2857.667       2842.900       0.498705       0.497458
            209       3002.333       2430.100       0.447332       0.430278
            210       3030.667       2381.933       0.440072       0.430278
            211       2753.333       2545.333       0.480372       0.497458
            212       2512.667       2961.400       0.540987       0.556011
            213       2296.333       2949.700       0.562272       0.556011
            214       2353.667       2719.300       0.536037       0.556011
            215       2447.000       2622.967       0.517354       0.497458
            216       2582.667       2713.400       0.512342       0.497458
            217       2652.000       2690.133       0.503569       0.497458
            218       2446.000       2586.733       0.513982       0.497458
            219       2382.333       2667.100       0.528198       0.556011
            220       2435.000       3096.500       0.559794       0.556011
            221       2682.667       3281.733       0.550220       0.556011
            222       2488.667       3347.467       0.573576       0.556011
            223       2254.667       2896.200       0.562274       0.556011
            224       2117.667       2698.233       0.560276       0.556011
            225       2303.000       2356.367       0.505727       0.497458
            226       2572.333       2072.100       0.446147       0.430278
            227       2796.667       1845.667       0.397573       0.430278
            228       2965.000       1820.500       0.380420       0.430278
            229       2465.333       2107.133       0.460831       0.497458
            230       2043.667       2684.967       0.567810       0.556011
            231       1990.333       2790.300       0.583667       0.556011
            232       2370.667       2705.267       0.532959       0.556011
            233       2480.000       2167.333       0.466361       0.497458
            234       2341.000       1969.567       0.456916       0.497458
            235       2230.667       2139.267       0.489542       0.497458
            236       2406.333       2300.033       0.488707       0.497458
            237       2414.667       2239.533       0.481185       0.497458
            238       2453.667       1818.300       0.425635       0.430278
            239       2423.333       1547.333       0.389691       0.430278
            240       2395.000       1745.833       0.421614       0.430278
            241       2385.667       2207.100       0.480560       0.497458
            242       2202.000       2521.467       0.533817       0.497458
            243       2110.333       2279.300       0.519246       0.497458
            244       2168.667       1947.800       0.473173       0.497458
            245       2431.667       1748.833       0.418331       0.430278
            246       2722.000       2014.467       0.425310       0.430278
            247       2855.667       2091.767       0.422798       0.430278
            248       2875.667       2247.100       0.438650       0.430278
            249       2584.333       2171.900       0.456643       0.430278
            250       2168.667       2158.133       0.498783       0.497458
            251       1862.000       2156.467       0.536639       0.497458
            252       1770.333       2130.300       0.546142       0.497458
            253       2140.000       2024.667       0.486153       0.497458
            254       2244.667       1748.867       0.437925       0.430278
            255       2475.000       1611.833       0.394397       0.430278
            256       2412.667       1684.733       0.411171       0.430278
            257       2341.000       2276.900       0.493060       0.497458
            258       2319.667       2826.700       0.549261       0.497458
            259       2388.000       2713.867       0.531936       0.497458
            260       2669.667       2093.700       0.439542       0.430278
            261       2598.667       1629.800       0.385435       0.430278
            262       2198.667       1977.800       0.473558       0.497458
            263       1885.000       2514.500       0.571542       0.556011
            264       1971.333       2535.200       0.562561       0.556011
            265       2131.667       2206.167       0.508587       0.497458
            266       2195.000       2092.833       0.488086       0.497458
            267       2187.000       2323.300       0.515110       0.497458
            268       2495.667       2526.100       0.503030       0.497458
            269       2708.667       2210.133       0.449324       0.430278
            270       2800.000       1947.333       0.410195       0.430278
            271       2675.333       1916.467       0.417367       0.430278
            272       2696.333       2214.700       0.450964       0.430278
            273       2767.333       2138.933       0.435959       0.430278
            274       2658.667       1996.133       0.428833       0.430278
            275       2514.333       1855.233       0.424581       0.430278
            276       2535.667       1892.433       0.427369       0.430278
            277       2710.667       1844.933       0.404981       0.430278
            278       2895.333       1709.800       0.371281       0.430278
            279       2678.333       2130.500       0.443039       0.430278
            280       2480.000       2714.667       0.522587       0.497458
            281       2465.000       2880.167       0.538836       0.497458
            282       2452.000       2459.467       0.500760       0.497458
            283       2354.000       2188.267       0.481757       0.497458
            284       2261.333       2155.533       0.488023       0.497458
            285       2513.333       2278.333       0.475478       0.497458
            286       2541.000       2000.233       0.440460       0.497458
            287       2357.000       2028.300       0.462523       0.497458
            288       2049.000       2148.433       0.511845       0.497458
            289       2218.667       2182.467       0.495887       0.497458
            290       2502.000       2137.800       0.460753       0.497458
            291       2713.333       2127.000       0.439433       0.497458
            292       2493.667       2277.967       0.477398       0.497458
            293       2216.000       2397.067       0.519625       0.497458
            294       2029.000       2491.100       0.551116       0.556011
            295       2107.000       2580.633       0.550519       0.556011
            296       2106.000       2524.733       0.545212       0.556011
            297       2006.333       2584.033       0.562925       0.556011
            298       2045.667       2650.767       0.564421       0.556011
            299       2137.333       2677.267       0.556073       0.556011
            300       2273.333       2572.333       0.530852       0.556011
            301       2336.000       2437.733       0.510656       0.497458
            302       2370.333       2394.300       0.502515       0.497458
            303       2322.333       2298.767       0.497450       0.497458
            304       2487.000       2422.300       0.493410       0.497458
            305       2605.333       2343.133       0.473507       0.497458
            306       2790.333       2375.967       0.459897       0.497458
            307       2628.000       2428.200       0.480242       0.497458
            308       2490.667       2711.600       0.521234       0.497458
            309       2425.000       2497.167       0.507331       0.497458
            310       2587.667       1939.900       0.428464       0.430278
            311       2480.000       1657.000       0.400532       0.430278
            312       2329.333       1910.067       0.450551       0.430278
            313       2097.667       2061.900       0.495701       0.497458
            314       2284.000       2354.933       0.507645       0.497458
            315       2305.667       2386.100       0.508572       0.497458
            316       2091.000       2363.567       0.530594       0.497458
            317       1948.333       2021.833       0.509257       0.497458
            318       1876.333       1976.033       0.512940       0.497458
            319       1975.667       2409.100       0.549425       0.556011
            320       2065.000       2633.167       0.560467       0.556011
            321       2045.000       2564.500       0.556351       0.556011
            322       1942.333       2482.767       0.561065       0.556011
            323       1722.667       2387.067       0.580832       0.556011
            324       1791.000       2430.233       0.575716       0.556011
            325       1997.667       2190.567       0.523029       0.497458
            326       2197.667       2248.567       0.505724       0.497458
            327       2230.667       2185.933       0.494936       0.497458
            328       2266.667       2385.667       0.512789       0.497458
            329       2137.000       2474.300       0.536573       0.497458
            330       2351.667       2680.167       0.532642       0.497458
            331       2742.667       2633.400       0.489838       0.497458
            332       2830.333       2472.967       0.466307       0.497458
            333       2802.667       2332.067       0.454175       0.430278
            334       2690.333       2234.633       0.453736       0.430278
            335       2840.333       2192.300       0.435617       0.430278
            336       2627.000       2128.967       0.447641       0.430278
            337       2309.667       1991.700       0.463039       0.430278
            338       2407.667       1984.567       0.451835       0.430278
            339       2398.333       1994.500       0.454035       0.430278
            340       2413.000       2269.700       0.484699       0.497458
            341       2288.333       2358.833       0.507585       0.497458
            342       2523.667       2488.300       0.496472       0.497458
            343       2418.000       2605.533       0.518665       0.497458
            344       2189.333       2551.733       0.538219       0.497458
            345       2214.333       2181.900       0.496311       0.497458
            346       2487.667       1975.233       0.442590       0.497458
            347       2467.667       2034.233       0.451861       0.497458
            348       2090.667       2375.600       0.531898       0.556011
            349       1764.333       2545.567       0.590632       0.556011
            350       1726.333       2517.700       0.593233       0.556011
            351       1871.333       2265.200       0.547608       0.556011
            352       1818.000       1935.200       0.515613       0.497458
            353       1862.000       1914.800       0.506990       0.497458
            354       2038.000       2164.867       0.515093       0.497458
            355       2387.667       2434.233       0.504829       0.497458
            356       2787.333       2398.267       0.462486       0.430278
            357       2717.000       2158.967       0.442777       0.430278
            358       2503.000       1673.700       0.400723       0.430278
            359       2172.333       1726.100       0.442768       0.430278
            360       2106.667       1801.333       0.460935       0.430278
            361       2076.000       1948.733       0.484189       0.497458
            362       2023.000       1995.033       0.496520       0.497458
            363       2052.667       2098.067       0.505469       0.497458
            364       2250.333       2276.967       0.502941       0.497458
            365       2475.667       2342.767       0.486209       0.497458
            366       2438.667       2361.133       0.491923       0.497458
            367       2207.667       2345.900       0.515179       0.497458
            368       2151.333       2219.200       0.507764       0.497458
            369       2345.333       2285.800       0.493572       0.497458
            370       2621.333       2471.533       0.485293       0.497458
            371       2623.333       2617.667       0.499459       0.497458
            372       2628.667       2481.800       0.485631       0.497458
            373       2724.000       2396.933       0.468066       0.497458
            374       2537.667       2279.233       0.473174       0.497458
            375       2129.333       2598.733       0.549640       0.556011
            376       1813.333       2854.000       0.611484       0.556011
            377       1761.667       3216.500       0.646121       0.556011
            378       2011.667       3070.167       0.604145       0.556011
            379       2135.333       2766.467       0.564378       0.556011
            380       2240.667       2481.600       0.525510       0.556011
            381       2106.333       2385.700       0.531096       0.556011
            382       2020.333       2497.633       0.552822       0.556011
            383       2094.333       2406.567       0.534686       0.556011
            384       2205.667       2386.767       0.519717       0.497458
            385       2173.333       2298.667       0.514013       0.497458
            386       2111.333       2246.200       0.515475       0.497458
            387       2062.333       2154.767       0.510959       0.497458
            388       1997.667       2243.567       0.528989       0.497458
            389       2089.667       2287.367       0.522584       0.497458
            390       2148.000       2351.200       0.522582       0.497458
            391       2339.667       2373.367       0.503575       0.497458
            392       2442.000       2546.467       0.510471       0.497458
            393       2502.667       2683.733       0.517456       0.497458
            394       2388.000       2663.867       0.527303       0.556011
            395       2302.000       2753.467       0.544651       0.556011
            396       2271.000       2723.900       0.545336       0.556011
            397       2385.667       2589.767       0.520511       0.556011
            398       2203.333       2447.000       0.526199       0.556011
            399       2040.000       2609.000       0.561196       0.556011
            400       1935.000       2813.500       0.592503       0.556011
            401       1884.333       2629.233       0.582518       0.556011
            402       1873.333       2376.333       0.559181       0.556011
            403       1916.000       2010.400       0.512021       0.497458
            404       2023.333       1883.333       0.482082       0.497458
            405       1944.000       1997.600       0.506799       0.497458
            406       1746.667       2233.667       0.561176       0.556011
            407       1957.000       2455.633       0.556501       0.556011
            408       2512.333       2103.433       0.455706       0.497458
            409       2695.000       2072.833       0.434754       0.430278
            410       2580.667       2007.600       0.437551       0.430278
            411       2299.333       2197.400       0.488666       0.430278
            412       2422.667       2087.733       0.462871       0.430278
            413       2549.667       2090.367       0.450507       0.430278
            414       2568.000       2097.200       0.449541       0.430278
            415       2601.000       2402.900       0.480205       0.497458
            416       2709.333       2604.067       0.490094       0.497458
            417       2602.000       2560.800       0.496010       0.497458
            418       2472.333       2182.767       0.468898       0.497458
            419       2257.333       1850.267       0.450450       0.497458
            420       2222.667       1825.067       0.450886       0.497458
            421       2112.333       1952.100       0.480288       0.497458
            422       2028.333       2061.500       0.504055       0.497458
            423       2214.000       2067.267       0.482863       0.497458
            424       2421.333       2147.200       0.469998       0.497458
            425       2470.667       2238.267       0.475323       0.497458
            426       2541.333       2368.200       0.482368       0.497458
            427       2384.000       2398.267       0.501492       0.497458
            428       2415.333       2264.800       0.483918       0.497458
            429       2356.333       2078.033       0.468620       0.497458
            430       2330.333       1938.967       0.454165       0.497458
            431       2232.667       2092.067       0.483745       0.497458
            432       2011.000       2524.900       0.556648       0.556011
            433       2182.000       2676.467       0.550887       0.556011
            434       2321.333       2678.867       0.535752       0.556011
            435       2543.667       2331.633       0.478254       0.497458
            436       2486.333       2198.367       0.469265       0.497458
            437       2510.333       2034.300       0.447627       0.497458
            438       2298.333       2150.833       0.483424       0.497458
            439       2140.000       2225.000       0.509737       0.497458
            440       2080.000       2471.000       0.542958       0.556011
            441       2193.000       2513.700       0.534068       0.556011
            442       2151.333       2510.200       0.538492       0.556011
            443       2046.333       2364.700       0.536088       0.556011
            444       2035.667       2250.100       0.525017       0.497458
            445       2266.333       2297.033       0.503364       0.497458
            446       2461.000       2421.900       0.495996       0.497458
            447       2371.000       2355.567       0.498367       0.497458
            448       2295.667       2195.100       0.488803       0.497458
            449       2223.333       2046.667       0.479313       0.497458
            450       2289.333       2017.400       0.468429       0.497458
            451       2422.667       1822.067       0.429254       0.430278
            452       2368.000       1413.200       0.373744       0.430278
            453       2377.000       1414.300       0.373038       0.430278
            454       2245.000       1681.833       0.428293       0.430278
            455       2128.000       2119.533       0.499003       0.497458
            456       1919.000       2210.433       0.535287       0.497458
            457       1951.667       2412.167       0.552763       0.497458
            458       2418.333       2542.833       0.512547       0.497458
            459       2818.333       2499.167       0.469989       0.497458
            460       2970.667       2337.267       0.440335       0.430278
            461       3004.667       2337.200       0.437525       0.430278
            462       3249.333       2504.067       0.435233       0.430278
            463       3398.000       2396.533       0.413585       0.430278
            464       3037.333       2226.267       0.422955       0.430278
            465       2606.667       2174.667       0.454824       0.430278
            466       2498.333       2216.500       0.470112       0.497458
            467       2359.333       2307.733       0.494472       0.497458
            468       2106.667       2150.667       0.505168       0.497458
            469       1780.333       2078.300       0.538610       0.497458
            470       1789.000       2128.433       0.543323       0.497458
            471       2170.333       2208.967       0.504411       0.497458
            472       2395.333       2079.800       0.464746       0.497458
            473       2657.000       1729.300       0.394250       0.430278
            474       2761.667       1451.833       0.344567       0.430278
            475       2811.333       1570.867       0.358465       0.430278
            476       2879.667       1906.367       0.398319       0.430278
            477       2696.333       2114.367       0.439513       0.430278
            478       2426.000       2115.733       0.465843       0.497458
            479       2164.000       2050.933       0.486587       0.497458
            480       1913.000       2014.700       0.512947       0.497458
            481       1854.333       2004.567       0.519466       0.497458
            482       1990.667       1768.933       0.470511       0.497458
            483       2142.000       1838.133       0.461827       0.497458
            484       2315.667       1984.433       0.461485       0.497458
            485       2315.667       2218.100       0.489240       0.497458
            486       2572.667       2364.400       0.478908       0.497458
            487       2797.333       2358.267       0.457418       0.497458
            488       2610.333       2397.967       0.478799       0.497458
            489       2478.333       2308.167       0.482224       0.497458
            490       2350.000       2312.000       0.495924       0.497458
            491       2302.333       2492.100       0.519790       0.497458
            492       2016.333       2602.700       0.563473       0.556011
            493       1836.000       2732.400       0.598109       0.556011
            494       2030.667       2589.933       0.560519       0.556011
            495       2244.667       2728.200       0.548617       0.556011
            496       2426.667       2597.000       0.516953       0.497458
            497       2480.000       2425.000       0.494393       0.497458
            498       2537.333       2195.267       0.463861       0.497458
            499       2307.000       2210.967       0.489372       0.497458
            500       2116.667       2331.000       0.524095       0.497458
            501       2085.000       2458.167       0.541069       0.556011
            502       2350.333       2631.633       0.528232       0.556011
            503       2287.000       2658.300       0.537541       0.556011
            504       2050.667       2624.267       0.561348       0.556011
            505       1753.667       2632.633       0.600195       0.556011
            506       1936.000       2441.067       0.557695       0.556011
            507       2005.333       2286.133       0.532716       0.556011
            508       2085.000       2204.500       0.513929       0.556011
            509       2139.333       2440.400       0.532869       0.556011
            510       2121.000       2536.900       0.544645       0.556011
            511       2079.000       2375.767       0.533309       0.556011
            512       1846.333       2272.367       0.551719       0.556011
            513       2139.000       2106.767       0.496204       0.497458
            514       2521.333       1811.867       0.418136       0.430278
            515       2739.667       1769.700       0.392450       0.430278
            516       2556.333       2007.367       0.439855       0.430278
            517       2269.667       2381.367       0.512008       0.497458
            518       2297.000       2347.300       0.505415       0.497458
            519       2268.333       2038.833       0.473358       0.497458
            520       2327.333       1831.600       0.440401       0.497458
            521       2161.667       2084.167       0.490873       0.497458
            522       2209.667       2346.033       0.514967       0.497458
            523       2399.667       2487.033       0.508939       0.497458
            524       2691.667       2432.167       0.474677       0.497458
            525       2713.333       2416.667       0.471085       0.497458
            526       2491.000       2526.900       0.503577       0.497458
            527       2028.000       2470.867       0.549220       0.556011
            528       1776.000       2632.733       0.597163       0.556011
            529       1695.333       2479.133       0.593880       0.556011
            530       1910.667       2294.267       0.545613       0.556011
            531       2203.000       2287.700       0.509431       0.497458
            532       2451.333       2517.200       0.506628       0.497458
            533       2610.000       2648.000       0.503614       0.497458
            534       2477.000       2502.300       0.502541       0.497458
            535       2385.000       2840.833       0.543613       0.556011
            536       2225.000       2978.833       0.572431       0.556011
            537       2397.333       2937.600       0.550635       0.556011
            538       2192.667       2688.067       0.550751       0.556011
            539       2057.333       2571.600       0.555549       0.556011
            540       2192.333       2556.767       0.538369       0.556011
            541       2546.667       2390.667       0.484202       0.497458
            542       2740.000       2328.667       0.459424       0.497458
            543       2527.333       2206.600       0.466124       0.497458
            544       2386.000       2137.067       0.472482       0.497458
            545       2591.000       2083.567       0.445724       0.430278
            546       2747.333       2190.933       0.443664       0.430278
            547       2674.000       2496.600       0.482845       0.497458
            548       2544.333       2771.567       0.521373       0.497458
            549       2564.000       2860.933       0.527367       0.497458
            550       2674.000       2580.600       0.491113       0.497458
            551       2434.000       2308.267       0.486743       0.497458
            552       2064.667       2276.200       0.524365       0.497458
            553       1890.667       2443.600       0.563786       0.556011
            554       1793.333       2808.333       0.610286       0.556011
            555       1986.333       2853.700       0.589603       0.556011
            556       2299.333       2726.733       0.542518       0.556011
            557       2721.333       2469.200       0.475712       0.497458
            558       2884.667       2342.533       0.448143       0.497458
            559       2817.000       2347.967       0.454595       0.497458
            560       2435.000       2499.500       0.506536       0.497458
            561       2069.667       2829.700       0.577564       0.556011
            562       1943.667       2890.967       0.597970       0.556011
            563       2158.333       2710.167       0.556674       0.556011
            564       2565.000       2541.833       0.497732       0.497458
            565       2572.000       2435.800       0.486401       0.497458
            566       2585.000       2561.167       0.497684       0.497458
            567       2390.000       2604.333       0.521458       0.497458
            568       2388.333       2547.167       0.516091       0.497458
            569       2504.000       2420.267       0.491498       0.497458
            570       2680.333       2273.300       0.458916       0.430278
            571       2701.333       2317.200       0.461729       0.430278
            572       2628.667       2335.133       0.470433       0.430278
            573       2614.333       2192.233       0.456091       0.430278
            574       2629.333       2151.067       0.449976       0.430278
            575       2760.667       2205.933       0.444154       0.430278
            576       2638.000       2510.200       0.487588       0.497458
            577       2633.000       2685.367       0.504923       0.497458
            578       2498.333       2732.500       0.522383       0.497458
            579       2604.667       2579.867       0.497608       0.497458
            580       2589.000       2500.100       0.491266       0.497458
            581       2605.333       2660.467       0.505235       0.497458
            582       2701.333       2865.533       0.514748       0.497458
            583       2676.667       2827.333       0.513687       0.497458
            584       2520.333       2479.633       0.495930       0.497458
            585       2265.333       2265.800       0.500051       0.497458
            586       2302.667       2228.067       0.491767       0.497458
            587       2363.333       2238.667       0.486455       0.497458
            588       2436.667       2059.333       0.458037       0.430278
            589       2461.667       1799.167       0.422257       0.430278
            590       2531.000       1587.567       0.385466       0.430278
            591       2493.333       1430.667       0.364594       0.430278
            592       2557.000       1555.633       0.378257       0.430278
            593       2352.333       1761.433       0.428180       0.430278
            594       2374.667       1907.200       0.445413       0.430278
            595       2120.000       2061.667       0.493025       0.497458
            596       1940.000       2124.667       0.522716       0.497458
            597       2062.000       2388.800       0.536713       0.497458
            598       2371.667       2349.500       0.497652       0.497458
            599       2916.000       2139.067       0.423153       0.430278
            600       2994.667       1726.200       0.365653       0.430278
            601       2883.667       1578.300       0.353723       0.430278
            602       2578.667       1622.800       0.386246       0.430278
            603       2091.667       1787.167       0.460749       0.430278
            604       1837.000       1941.633       0.513845       0.497458
            605       1870.333       1995.300       0.516164       0.497458
            606       1999.667       2150.367       0.518156       0.497458
            607       2095.000       2381.167       0.531966       0.497458
            608       2142.000       2611.133       0.549350       0.497458
            609       2361.333       2312.200       0.494743       0.497458
            610       2675.667       1880.433       0.412729       0.430278
            611       2667.333       1775.933       0.399691       0.430278
            612       2454.000       1943.600       0.441968       0.430278
            613       2312.333       2073.433       0.472764       0.430278
            614       2422.667       1983.733       0.450194       0.430278
            615       2322.333       2154.433       0.481248       0.497458
            616       1747.000       2229.633       0.560684       0.556011
            617       1633.000       2207.033       0.574743       0.556011
            618       1780.333       2166.300       0.548898       0.556011
            619       2156.667       2190.333       0.503872       0.497458
            620       2111.000       2137.900       0.503166       0.497458
            621       2311.333       1854.867       0.445218       0.430278
            622       2517.667       1601.567       0.388802       0.430278
            623       2669.667       1773.033       0.399089       0.430278
            624       2468.000       1946.867       0.440980       0.430278
            625       2215.667       2012.433       0.475966       0.497458
            626       2000.333       1962.300       0.495201       0.497458
            627       2065.333       1945.133       0.485014       0.497458
            628       2097.333       2038.267       0.492859       0.497458
            629       2284.667       2046.533       0.472510       0.497458
            630       2529.333       2063.733       0.449315       0.430278
            631       2916.333       2020.367       0.409254       0.430278
            632       2985.333       1979.133       0.398660       0.430278
            633       2874.667       2006.867       0.411114       0.430278
            634       2679.000       2453.767       0.478059       0.430278
            635       2683.000       2324.367       0.464189       0.430278
            636       2562.000       2167.467       0.458290       0.430278
            637       2372.667       1662.067       0.411940       0.430278
            638       2099.667       1716.033       0.449730       0.430278
            639       1983.667       2000.967       0.502171       0.497458
            640       2094.333       2045.567       0.494110       0.497458
            641       2129.333       2171.400       0.504891       0.497458
            642       2081.667       2265.167       0.521107       0.497458
            643       2152.333       2452.100       0.532552       0.497458
            644       2395.333       2537.800       0.514440       0.497458
            645       2420.333       2331.633       0.490667       0.497458
            646       2297.000       2240.633       0.493789       0.497458
            647       2133.667       2019.633       0.486272       0.497458
            648       2203.000       1989.033       0.474479       0.497458
            649       2158.667       2292.467       0.515030       0.497458
            650       2119.000       2613.100       0.552207       0.556011
            651       2152.000       2795.467       0.565030       0.556011
            652       2203.667       2469.967       0.528490       0.556011
            653       2347.333       2256.600       0.490146       0.497458
            654       2385.333       2319.133       0.492964       0.497458
            655       2376.333       2461.700       0.508822       0.497458
            656       2389.000       2497.767       0.511129       0.497458
            657       2545.333       2445.133       0.489961       0.497458
            658       2770.667       2491.933       0.473518       0.497458
            659       2828.000       2459.867       0.465191       0.497458
            660       2890.667       2357.600       0.449215       0.430278
            661       2719.333       2217.400       0.449163       0.430278
            662       2547.000       2170.633       0.460111       0.430278
            663       2265.000       2099.833       0.481080       0.430278
            664       2337.000       2041.967       0.466312       0.430278
            665       2465.667       1958.433       0.442674       0.430278
            666       2515.667       1812.100       0.418715       0.430278
            667       2396.333       1760.033       0.423455       0.430278
            668       2291.000       1889.900       0.452032       0.430278
            669       2402.000       2127.800       0.469734       0.430278
            670       2579.667       2185.033       0.458588       0.430278
            671       2506.667       2049.333       0.449810       0.430278
            672       2342.333       1940.100       0.453037       0.430278
            673       2177.667       2139.900       0.495626       0.497458
            674       2340.333       2409.633       0.507295       0.497458
            675       2188.667       2811.133       0.562249       0.556011
            676       2089.333       2826.400       0.574970       0.556011
            677       1763.000       2792.700       0.613012       0.556011
            678       1712.000       2450.467       0.588705       0.556011
            679       1875.000       2263.500       0.546937       0.556011
            680       2130.333       2236.300       0.512134       0.497458
            681       2446.333       2133.033       0.465792       0.497458
            682       2469.333       1948.733       0.441083       0.497458
            683       2270.333       1965.300       0.463992       0.497458
            684       2165.667       2192.433       0.503071       0.497458
            685       2031.000       2490.567       0.550819       0.497458
            686       2174.000       2388.933       0.523552       0.497458
            687       2128.667       2350.133       0.524724       0.497458
            688       2134.000       2362.600       0.525419       0.497458
            689       2253.333       2342.000       0.509647       0.497458
            690       2308.000       2136.200       0.480671       0.497458
            691       2242.333       2194.767       0.494640       0.497458
            692       2096.333       2312.033       0.524465       0.497458
            693       2258.667       2396.467       0.514801       0.497458
            694       2309.000       2010.767       0.465480       0.497458
            695       2065.000       1978.167       0.489262       0.497458
            696       1752.667       2158.067       0.551832       0.556011
            697       1982.000       2420.467       0.549798       0.556011
            698       2536.667       2253.333       0.470424       0.497458
            699       2985.000       2138.167       0.417353       0.430278
            700       3194.667       2109.867       0.397748       0.430278
            701       3042.333       2355.100       0.436337       0.430278
            702       2707.000       2342.633       0.463921       0.430278
            703       2398.333       2367.500       0.496765       0.497458
            704       2403.333       2393.333       0.498958       0.497458
            705       2488.000       2538.867       0.505059       0.497458
            706       2543.000       2278.367       0.472556       0.497458
            707       2852.000       1887.800       0.398287       0.430278
            708       2831.333       2041.533       0.418959       0.430278
            709       2699.333       1934.067       0.417418       0.430278
            710       2286.000       1959.067       0.461493       0.430278
            711       2151.333       1757.200       0.449580       0.430278
            712       2124.000       2125.600       0.500188       0.497458
            713       1977.333       2448.933       0.553273       0.556011
            714       2065.667       2419.100       0.539404       0.556011
            715       2126.333       2379.700       0.528114       0.556011
            716       2357.333       2374.267       0.501789       0.497458
            717       2368.333       2299.167       0.492591       0.497458
            718       2283.000       2178.367       0.488273       0.497458
            719       2049.000       2014.100       0.495705       0.497458
            720       1959.667       1831.033       0.483033       0.497458
            721       1978.000       1848.533       0.483083       0.497458
            722       2103.000       1974.033       0.484184       0.497458
            723       2413.667       2359.300       0.494305       0.497458
            724       2489.667       2382.367       0.488988       0.497458
            725       2691.667       2283.833       0.459016       0.497458
            726       2695.667       2120.433       0.440280       0.497458
            727       2617.000       2291.633       0.466858       0.497458
            728       2332.000       2549.800       0.522307       0.497458
            729       1987.667       2595.900       0.566349       0.556011
            730       1827.000       2479.967       0.575804       0.556011
            731       1895.333       2240.133       0.541688       0.556011
            732       2176.333       2207.367       0.503540       0.497458
            733       2697.667       2361.567       0.466784       0.497458
            734       2584.333       2501.233       0.491830       0.497458
            735       2263.000       2537.033       0.528545       0.556011
            736       1855.000       2549.167       0.578808       0.556011
            737       1756.000       2511.067       0.588476       0.556011
            738       1750.667       2485.933       0.586776       0.556011
            739       1600.000       2257.000       0.585170       0.556011
            740       1959.000       2140.767       0.522168       0.497458
            741       2321.333       2386.867       0.506959       0.497458
            742       2602.333       2653.100       0.504830       0.497458
            743       2395.000       2915.500       0.549007       0.556011
            744       1969.333       2543.067       0.563573       0.556011
            745       1696.667       2337.333       0.579408       0.556011
            746       1728.667       2358.800       0.577081       0.556011
            747       1727.333       2669.933       0.607180       0.556011
            748       1768.000       2995.200       0.628821       0.556011
            749       1868.000       2946.533       0.612008       0.556011
            750       2133.000       2859.700       0.572776       0.556011
            751       2410.333       2580.633       0.517061       0.497458
            752       2467.000       2442.633       0.497518       0.497458
            753       2620.333       2104.300       0.445389       0.430278
            754       2587.000       1963.633       0.431508       0.430278
            755       2518.333       2053.167       0.449123       0.430278
            756       2405.667       2137.767       0.470518       0.497458
            757       2367.000       2183.967       0.479891       0.497458
            758       2230.333       1985.633       0.470979       0.497458
            759       1970.667       2036.933       0.508268       0.497458
            760       1897.000       2220.967       0.539336       0.497458
            761       2025.333       2477.467       0.550206       0.497458
            762       2328.667       2530.133       0.520732       0.497458
            763       2431.667       2374.167       0.494018       0.497458
            764       2411.333       2356.867       0.494289       0.497458
            765       2297.000       2457.633       0.516892       0.497458
            766       2229.000       2552.767       0.533854       0.497458
            767       2175.333       2097.467       0.490888       0.497458
            768       1991.333       1779.867       0.471963       0.497458
            769       1889.000       1594.767       0.457771       0.497458
            770       1696.333       1757.700       0.508883       0.497458
            771       1711.000       2105.567       0.551691       0.556011
            772       1789.000       2129.100       0.543401       0.556011
            773       1912.333       2067.767       0.519526       0.497458
            774       2119.000       2096.100       0.497284       0.497458
            775       2236.333       2235.033       0.499855       0.497458
            776       2285.667       2405.767       0.512800       0.497458
            777       2422.667       2539.400       0.511763       0.497458
            778       2431.333       2823.200       0.537288       0.497458
            779       2418.667       2996.800       0.553378       0.497458
            780       2553.333       2639.667       0.508312       0.497458
            781       2415.667       2370.767       0.495310       0.497458
            782       2516.000       2285.733       0.476023       0.497458
            783       2379.000       2364.767       0.498500       0.497458
            784       2314.333       2452.900       0.514533       0.497458
            785       2353.000       2646.033       0.529309       0.497458
            786       2362.333       2808.100       0.543107       0.497458
            787       2525.333       2608.800       0.508129       0.497458
            788       2590.000       2327.000       0.473256       0.497458
            789       2546.000       2006.400       0.440735       0.497458
            790       2401.667       2196.500       0.477690       0.497458
            791       2214.333       2218.567       0.500477       0.497458
            792       2129.667       2302.700       0.519519       0.497458
            793       2281.000       2322.567       0.504515       0.497458
            794       2274.000       2433.267       0.516917       0.497458
            795       2163.333       2426.000       0.528617       0.497458
            796       2169.667       2307.033       0.515342       0.497458
            797       2438.667       2333.467       0.488978       0.497458
            798       2514.667       2569.533       0.505396       0.497458
            799       2482.000       2634.467       0.514900       0.497458
            800       2080.000       2394.333       0.535126       0.556011
            801       1725.667       2092.100       0.547991       0.556011
            802       1461.333       2158.200       0.596265       0.556011
            803       1506.000       2506.733       0.624695       0.556011
            804       1797.667       2599.233       0.591151       0.556011
            805       2061.000       2355.567       0.533348       0.556011
            806       2249.667       2192.033       0.493512       0.497458
            807       2096.333       2239.367       0.516495       0.497458
            808       1913.667       2460.967       0.562554       0.556011
            809       2030.333       2517.300       0.553541       0.556011
            810       2274.667       2613.533       0.534662       0.556011
            811       2422.667       2560.400       0.513820       0.497458
            812       2377.000       2320.967       0.494036       0.497458
            813       2283.333       2078.667       0.476540       0.497458
            814       2284.000       1952.267       0.460846       0.497458
            815       2216.000       2010.400       0.475677       0.497458
            816       2275.667       2179.100       0.489161       0.497458
            817       2091.000       2338.567       0.527945       0.497458
            818       1994.000       2332.933       0.539166       0.497458
            819       2120.667       2020.267       0.487877       0.497458
            820       2424.333       1774.900       0.422672       0.430278
            821       2530.667       2003.267       0.441839       0.430278
            822       2552.667       2542.400       0.498992       0.497458
            823       2324.667       3095.867       0.571137       0.556011
            824       2013.667       3082.967       0.604903       0.556011
            825       1646.000       2887.733       0.636944       0.556011
            826       1795.667       2656.767       0.596700       0.556011
            827       2264.000       2866.267       0.558697       0.556011
            828       2634.667       2997.867       0.532241       0.556011
            829       2693.000       3218.700       0.544463       0.556011
            830       2506.333       2553.367       0.504648       0.497458
            831       2763.333       1732.000       0.385288       0.430278
            832       3090.000        765.333       0.198513       0.189073
            833       3278.333        422.500       0.114163       0.189073
            834       3066.000        317.733       0.093900       0.189073
            835       2903.667        367.300       0.112291       0.189073
            836       3133.333        662.000       0.174425       0.189073
            837       3315.333        765.133       0.187511       0.189073
            838       3383.000        598.033       0.150221       0.189073
            839       3116.667        300.000       0.087805       0.189073
            840       2847.000        515.300       0.153258       0.189073
            841       2890.667        824.267       0.221879       0.189073
            842       2965.000        962.833       0.245131       0.189073
            843       2833.667        912.300       0.243542       0.189073
            844       2658.667        747.133       0.219371       0.189073
            845       2870.333        712.300       0.198820       0.189073
            846       3221.000        820.567       0.203032       0.189073
            847       3439.333       1004.733       0.226084       0.189073
            848       3431.667       1006.500       0.226783       0.189073
            849       3583.667        861.633       0.193830       0.189073
            850       3518.333        702.167       0.166370       0.189073
            851       3290.000        771.000       0.189855       0.189073
            852       2960.333        792.633       0.211202       0.189073
            853       2743.667        824.967       0.231172       0.189073
            854       2623.333        696.667       0.209839       0.189073
            855       2659.000        502.767       0.159014       0.189073
            856       2779.333        618.400       0.182004       0.189073
            857       3111.000        830.233       0.210653       0.189073
            858       3145.333       1054.800       0.251135       0.189073
            859       3414.333        877.567       0.204470       0.189073
            860       3415.333        826.800       0.194902       0.189073
            861       3499.000        644.433       0.155531       0.189073
            862       3062.333        599.433       0.163701       0.189073
            863       2639.000        553.433       0.173358       0.189073
            864       2545.000        741.833       0.225698       0.189073
            865       2656.667        832.667       0.238632       0.189073
            866       3188.000        756.867       0.191861       0.189073
            867       3434.000        548.933       0.137821       0.189073
            868       3405.000        440.500       0.114549       0.189073
            869       3000.667        444.933       0.129131       0.189073
            870       2637.667        517.567       0.164034       0.189073
            871       2731.000        478.567       0.149106       0.189073
            872       2763.333        512.333       0.156406       0.189073
            873       2724.667        471.533       0.147529       0.189073
            874       2653.333        505.667       0.160072       0.189073
            875       2832.667        541.733       0.160542       0.189073
            876       3079.333        664.733       0.177543       0.189073
            877       3163.000        822.700       0.206413       0.189073
            878       3199.667        769.033       0.193775       0.189073
            879       3268.000        697.200       0.175830       0.189073
            880       3341.667        698.500       0.172889       0.189073
            881       3253.667        643.300       0.165077       0.189073
            882       2964.667        768.200       0.205794       0.189073
            883       2708.333        893.167       0.247999       0.189073
            884       2565.667        935.433       0.267183       0.189073
            885       2856.333        746.033       0.207095       0.189073
            886       2866.000        486.400       0.145090       0.189073
            887       2922.667        606.400       0.171830       0.189073
            888       2970.667        774.933       0.206892       0.189073
            889       3156.000        710.067       0.183666       0.189073
            890       3229.333        457.067       0.123987       0.189073
            891       2958.667        363.133       0.109318       0.189073
            892       2931.000        477.900       0.140192       0.189073
            893       2892.667        597.067       0.171092       0.189073
            894       3009.333        562.400       0.157459       0.189073
            895       3094.333        654.900       0.174676       0.189073
            896       3260.667        687.933       0.174222       0.189073
            897       3161.000        623.900       0.164839       0.189073
            898       2933.667        559.967       0.160282       0.189073
            899       2666.333        646.367       0.195118       0.189073
            900       2807.333        850.600       0.232536       0.189073
            901       3337.000        879.300       0.208548       0.189073
            902       3265.667        835.433       0.203710       0.189073
            903       2904.000        791.600       0.214201       0.189073
            904       2592.667        913.733       0.260590       0.189073
            905       2939.667        986.367       0.251237       0.189073
            906       3274.333        988.567       0.231900       0.189073
            907       3505.667        753.767       0.176964       0.189073
            908       3352.667        685.733       0.169803       0.189073
            909       3149.000        621.433       0.164817       0.189073
            910       2767.000        582.967       0.174022       0.189073
            911       2836.000        358.067       0.112104       0.189073
            912       2842.000        433.133       0.132249       0.189073
            913       2933.000        641.700       0.179512       0.189073
            914       2875.000        811.167       0.220057       0.189073
            915       2966.000        519.733       0.149103       0.189073
            916       2932.333        248.100       0.078008       0.189073
            917       3061.333        316.533       0.093708       0.189073
            918       3472.333        510.767       0.128233       0.189073
            919       3533.667        547.300       0.134110       0.189073
            920       3103.667        511.633       0.141519       0.189073
            921       2852.667        661.733       0.188292       0.189073
            922       2797.000        827.967       0.228407       0.189073
            923       2835.667        722.100       0.202964       0.189073
            924       2612.333        573.433       0.179999       0.189073
            925       2553.667        630.967       0.198129       0.189073
            926       3199.667        762.033       0.192350       0.189073
            927       3397.333        857.600       0.201554       0.189073
            928       3394.667        854.200       0.201042       0.189073
            929       2978.333        856.833       0.223415       0.189073
            930       3052.000        817.467       0.211261       0.189073
            931       3215.667        892.100       0.217174       0.189073
            932       3297.667        962.900       0.226003       0.189073
            933       3304.000       1005.933       0.233399       0.189073
            934       3222.333        777.100       0.194303       0.189073
            935       3123.000        668.367       0.176286       0.189073
            936       2821.667        714.167       0.201980       0.189073
            937       2675.000        802.500       0.230769       0.189073
            938       2470.000        692.333       0.218931       0.189073
            939       2361.000        422.233       0.151706       0.189073
            940       2247.333        270.933       0.107587       0.189073
            941       2262.667        233.733       0.093628       0.189073
            942       2226.667        461.667       0.171730       0.189073
            943       2205.333        637.800       0.224330       0.189073
            944       2212.000        703.467       0.241288       0.189073
            945       2398.000        639.200       0.210457       0.189073
            946       2761.000        492.233       0.151306       0.189073
            947       2986.333        344.700       0.103481       0.189073
            948       2988.667        120.800       0.038849       0.189073
            949       2847.000         61.300       0.021078       0.189073
            950       2667.667        150.567       0.053426       0.189073
            951       2627.000        375.300       0.125004       0.189073
            952       2580.667        580.600       0.183661       0.189073
            953       2353.667        807.967       0.255554       0.189073
            954       2052.667        829.733       0.287862       0.189073
            955       1782.333        689.100       0.278826       0.189073
            956       1954.000        401.267       0.170370       0.189073
            957       2352.333        245.100       0.094362       0.189073
            958       2651.333        216.867       0.075611       0.189073
            959       2991.667        161.833       0.051319       0.189073
            960       3126.000        177.067       0.053607       0.189073
            961       2887.333        285.933       0.090107       0.189073
            962       2444.667        422.533       0.147368       0.189073
            963       2360.667        415.267       0.149595       0.189073
            964       2490.667        341.933       0.120714       0.189073
            965       2608.667        315.800       0.107986       0.189073
            966       2574.667        411.533       0.137812       0.189073
            967       2573.667        311.967       0.108110       0.189073
            968       2459.000        378.100       0.133270       0.189073
            969       2232.000        381.467       0.145962       0.189073
            970       2091.333        495.867       0.191662       0.189073
            971       2050.667        449.267       0.179711       0.189073
            972       2120.000        514.333       0.195242       0.189073
            973       2286.333        592.367       0.205776       0.189073
            974       2473.333        684.333       0.216721       0.189073
            975       2519.000        601.767       0.192827       0.189073
            976       2611.333        440.533       0.144349       0.189073
            977       2706.667        274.667       0.092129       0.189073
            978       2657.667        100.900       0.036577       0.189073
            979       2532.667        164.067       0.060839       0.189073
            980       2430.333        220.967       0.083343       0.189073
            981       2660.333        405.633       0.132302       0.189073
            982       2739.000        504.433       0.155524       0.189073
            983       2914.000        502.933       0.147189       0.189073
            984       3147.000        332.300       0.095508       0.189073
            985       3484.333        313.900       0.082644       0.189073
            986       3502.667        395.733       0.101512       0.189073
            987       3007.667        502.900       0.143253       0.189073
            988       2518.667        383.467       0.132133       0.189073
            989       2333.667        379.633       0.139916       0.189073
            990       2292.333        499.433       0.178895       0.189073
            991       2103.667        686.300       0.245989       0.189073
            992       1888.667        688.800       0.267239       0.189073
            993       1740.333        688.967       0.283607       0.189073
            994       1959.000        602.100       0.235094       0.189073
            995       2329.333        568.400       0.196153       0.189073
            996       2955.667        520.767       0.149799       0.189073
            997       3020.667        548.933       0.153780       0.189073
            998       2830.667        586.933       0.171738       0.189073
            999       2731.000        481.900       0.149989       0.189073
           1000       2632.333        396.100       0.130794       0.189073
