# Supplementary material for: The role of auxiliary domains in modulating CHD4 activity suggests mechanistic commonality between enzyme families
Source: Nat Commun. 2022 Dec 6;13:7524. doi: 10.1038/s41467-022-35002-0 (PMC9726900; doi:10.1038/s41467-022-35002-0)
Supplement: Supplementary file 6 — source data [file 41467_2022_35002_MOESM6_ESM.zip › smFRET_Source_data/figure_7A/A/CHD4(355-1912) 1mM ATP 500ms/8.dat]

              1       3171.333       2947.352       0.481697       0.440768
              2       3846.333       5441.685       0.585882       0.440768
              3       3317.000       6940.019       0.676612       0.781837
              4       1440.667       6773.019       0.824602       0.781837
              5       1140.667       6969.685       0.859357       0.781837
              6       1834.667       5952.019       0.764384       0.781837
              7       2061.000       5739.685       0.735792       0.781837
              8       1519.667       5508.352       0.783770       0.781837
              9       1393.667       6075.685       0.813415       0.781837
             10       2042.333       6831.685       0.769852       0.781837
             11       1920.667       7687.352       0.800098       0.781837
             12       2398.000       7069.019       0.746700       0.781837
             13       2270.667       6552.019       0.742633       0.781837
             14       2246.333       5596.352       0.713576       0.781837
             15       1164.333       5568.352       0.827063       0.781837
             16        957.000       5236.352       0.845479       0.781837
             17       1279.000       5162.685       0.801449       0.781837
             18       1630.333       5985.352       0.785924       0.781837
             19       1686.000       6509.352       0.794274       0.781837
             20       1297.333       6636.352       0.836478       0.781837
             21        753.333       5682.685       0.882950       0.781837
             22       1946.667       5042.019       0.721455       0.781837
             23       2885.333       3741.019       0.564567       0.440768
             24       5179.667       3700.352       0.416705       0.440768
             25       4958.000       3111.685       0.385602       0.440768
             26       5897.000       3629.685       0.381002       0.440768
             27       5218.333       3535.352       0.403870       0.440768
             28       5239.667       3802.352       0.420520       0.440768
             29       4520.000       2942.019       0.394266       0.440768
             30       4314.333       2497.685       0.366659       0.440768
             31       4787.667       2242.685       0.319000       0.263217
             32       5578.333       2747.352       0.329985       0.263217
             33       6414.667       2726.352       0.298255       0.263217
             34       6714.000       1723.352       0.204253       0.263217
             35       6160.000       1662.019       0.212480       0.263217
             36       6872.000       1883.019       0.215079       0.263217
             37       5063.000       2408.685       0.322375       0.263217
             38       5516.333       2532.352       0.314629       0.263217
             39       5879.667       3018.685       0.339241       0.263217
             40      10160.000       3842.019       0.274390       0.263217
             41      12090.667       3927.352       0.245183       0.263217
             42      12764.000       2889.685       0.184601       0.263217
             43      12154.000       2960.352       0.195864       0.263217
             44      13123.000       3631.352       0.216741       0.263217
             45      13705.667       4070.685       0.228994       0.263217
             46      14514.333       4206.352       0.224690       0.263217
             47      13125.333       4599.352       0.259489       0.263217
             48      12450.333       5022.685       0.287454       0.263217
             49      10758.000       5078.685       0.320691       0.263217
             50      11965.333       4404.019       0.269041       0.263217
             51      12649.333       5121.019       0.288178       0.263217
             52      13901.667       4895.685       0.260445       0.263217
             53      13636.000       4602.019       0.252331       0.263217
             54      12212.667       3348.352       0.215176       0.263217
             55      11919.333       2962.685       0.199078       0.145375
             56      11074.667       2774.352       0.200328       0.145375
             57      11894.333       2891.352       0.195551       0.145375
             58      10859.000       2368.019       0.179029       0.145375
             59      11802.667       2393.019       0.168574       0.145375
             60      12628.333       2648.019       0.173341       0.145375
             61      13968.667       3304.685       0.191317       0.145375
             62      13778.000       3293.685       0.192933       0.145375
             63      13619.333       3149.685       0.187828       0.145375
             64      12792.000       2437.019       0.160025       0.145375
             65      11541.000       2470.019       0.176291       0.145375
             66       9820.000       1589.352       0.139303       0.145375
             67       9044.000       1747.352       0.161922       0.145375
             68       8325.000       1586.352       0.160054       0.145375
             69       8873.000       1625.019       0.154793       0.145375
             70       9211.333       1441.019       0.135277       0.145375
             71      10089.333       1285.019       0.112975       0.145375
             72       8958.333       1779.019       0.165685       0.145375
             73       9248.333       2142.019       0.188056       0.145375
             74       8614.333       2035.019       0.191093       0.145375
             75       7217.667       1331.019       0.155699       0.145375
             76       6464.667       1004.352       0.134469       0.145375
             77       6211.000        703.685       0.101767       0.145375
             78       8550.333        900.352       0.095268       0.145375
             79       7110.333        939.352       0.116694       0.145375
             80       7322.000       1215.352       0.142357       0.145375
             81       6203.333       1308.685       0.174212       0.145375
             82       6634.333       1084.685       0.140521       0.145375
             83       5564.333        606.019       0.098215       0.145375
             84       4547.333        793.352       0.148549       0.145375
             85       4236.333       1147.352       0.213116       0.145375
             86       4794.667        953.685       0.165906       0.145375
             87       5922.000        634.019       0.096708       0.145375
             88       6722.667        711.352       0.095689       0.145375
             89       7069.000       1651.019       0.189337       0.145375
             90       7670.000       1712.352       0.182508       0.145375
             91       8585.000       1720.019       0.166911       0.145375
             92       8468.667       1338.685       0.136498       0.145375
             93       8214.333       1547.019       0.158484       0.145375
             94       7275.000       1380.685       0.159512       0.145375
             95       6396.333       1256.019       0.164135       0.145375
             96       5169.333       1701.685       0.247661       0.145375
             97       5628.333       1558.685       0.216875       0.145375
             98       6238.333       1595.685       0.203687       0.145375
             99       8020.667        991.019       0.109970       0.145375
            100       8522.667       1875.352       0.180357       0.145375
            101       8893.000       2109.685       0.191743       0.145375
            102       8275.667       2011.019       0.195497       0.145375
            103       7966.000        995.019       0.111039       0.145375
            104       6923.000        658.685       0.086878       0.145375
            105       6682.333        353.352       0.050223       0.145375
            106       6809.000        187.019       0.026732       0.145375
            107       7527.333        292.019       0.037346       0.145375
            108       7695.333        545.685       0.066216       0.145375
            109       8140.333       1091.019       0.118186       0.145375
            110       8251.667       1004.685       0.108540       0.145375
            111       8716.667       1183.685       0.119560       0.145375
            112       8740.333       1227.685       0.123162       0.145375
            113       8942.667       1371.685       0.132988       0.145375
            114       8418.667       1202.352       0.124971       0.145375
            115       7731.333       1099.352       0.124492       0.145375
            116       8919.667       1126.352       0.112119       0.145375
            117       8473.000       1309.685       0.133878       0.145375
            118       9357.667       1126.352       0.107435       0.145375
            119       7901.000       1184.685       0.130390       0.145375
            120       8023.000       1499.352       0.157456       0.145375
            121       6328.667       1802.019       0.221632       0.145375
            122       6258.333       1684.685       0.212096       0.145375
            123       6585.333       1804.685       0.215099       0.145375
            124       7096.667       1696.352       0.192920       0.145375
            125       6958.667       1719.685       0.198158       0.145375
            126       6801.667       1686.019       0.198643       0.145375
            127       6201.667       1659.685       0.211120       0.145375
            128       6335.000       1335.352       0.174093       0.145375
            129       6675.333        760.352       0.102257       0.145375
            130       7157.667        994.019       0.121940       0.145375
            131       7613.000       1521.019       0.166522       0.145375
            132       7028.000       1466.352       0.172627       0.145375
            133       7995.000       1425.685       0.151336       0.145375
            134       7764.667       1320.685       0.145364       0.145375
            135       8517.000       1341.685       0.136092       0.145375
            136       7922.667       1088.352       0.120780       0.145375
            137       8913.000       1309.352       0.128087       0.145375
            138       8540.667       1284.685       0.130752       0.145375
            139       8675.333       1378.352       0.137099       0.145375
            140       7573.333        947.019       0.111148       0.145375
            141       7453.000       1029.685       0.121387       0.145375
            142       6546.333       1456.352       0.181983       0.145375
            143       6946.667       1534.352       0.180916       0.145375
            144       6961.667       1486.019       0.175908       0.145375
            145       7626.000        772.019       0.091929       0.145375
            146       7487.000       1159.685       0.134119       0.145375
            147       6959.667       1625.352       0.189324       0.145375
            148       6841.333       1746.685       0.203386       0.145375
            149       7363.333       1605.019       0.178965       0.145375
            150       8168.333       1148.685       0.123289       0.145375
            151       8346.667       1371.685       0.141144       0.145375
            152       7415.333       1373.685       0.156296       0.145375
            153       7964.667       1632.685       0.170118       0.145375
            154       8723.333       1499.019       0.146641       0.145375
            155       9093.667       1598.352       0.149490       0.145375
            156       7927.333       1447.352       0.154389       0.145375
            157       7253.667       1506.352       0.171958       0.145375
            158       7091.000        590.352       0.076855       0.145375
            159       7386.333        350.019       0.045243       0.145375
            160       6589.000         48.019       0.007235       0.145375
            161       6683.333        617.685       0.084603       0.145375
            162       6980.000        981.685       0.123301       0.145375
            163       7137.000       1304.352       0.154519       0.145375
            164       6286.667       1716.352       0.214463       0.145375
            165       5401.333       1848.352       0.254956       0.145375
            166       5990.667       1422.685       0.191909       0.145375
            167       7026.667        638.019       0.083241       0.145375
            168       6977.000        -21.981      -0.003160       0.145375
            169       6581.333         97.685       0.014626       0.145375
            170       6409.333        280.019       0.041860       0.145375
            171       6864.000       1133.019       0.141680       0.145375
            172       7293.000       1429.352       0.163872       0.145375
            173       6409.333       1745.685       0.214063       0.145375
            174       6104.000       1265.019       0.171667       0.145375
            175       6029.333        999.685       0.142223       0.145375
            176       6363.000        945.352       0.129352       0.145375
            177       6699.000       1098.352       0.140862       0.145375
            178       6434.333       1173.019       0.154195       0.145375
            179       6568.667       1298.685       0.165073       0.145375
            180       6026.667       1247.685       0.171518       0.145375
            181       5741.000       1375.019       0.193229       0.145375
            182       5669.667       1311.685       0.187884       0.145375
            183       6867.333       1202.019       0.148961       0.145375
            184       7395.000        807.019       0.098393       0.145375
            185       7524.000        830.352       0.099392       0.145375
            186       6957.667        885.019       0.112846       0.145375
            187       6686.333       1169.019       0.148818       0.145375
            188       6385.000        827.685       0.114754       0.145375
            189       5923.333       1099.685       0.156583       0.145375
            190       5515.000        936.019       0.145096       0.145375
            191       5542.000        961.019       0.147780       0.145375
            192       5665.667        397.685       0.065588       0.145375
            193       5623.333        438.685       0.072366       0.145375
            194       5966.000        533.352       0.082062       0.145375
            195       5701.000       1220.352       0.176317       0.145375
