# Supplementary material for: The role of auxiliary domains in modulating CHD4 activity suggests mechanistic commonality between enzyme families
Source: Nat Commun. 2022 Dec 6;13:7524. doi: 10.1038/s41467-022-35002-0 (PMC9726900; doi:10.1038/s41467-022-35002-0)
Supplement: Supplementary file 6 — source data [file 41467_2022_35002_MOESM6_ESM.zip › smFRET_Source_data/figure_7A/A/CHD4(355-1912) 1mM ATP 500ms/62.dat]

              1       1143.000       1703.367       0.598435       0.718600
              2        639.333       2427.400       0.791526       0.718600
              3        680.333       2351.633       0.775613       0.718600
              4        653.667       2206.633       0.771469       0.718600
              5        588.000       1634.867       0.735477       0.718600
              6        570.667       1380.267       0.707490       0.718600
              7        567.000       1319.967       0.699518       0.718600
              8        532.333       1437.433       0.729748       0.718600
              9        533.667       1481.967       0.735236       0.718600
             10        616.667       1718.000       0.735865       0.718600
             11        671.333       1941.867       0.743099       0.718600
             12        679.333       1932.067       0.739859       0.718600
             13        632.333       1758.100       0.735473       0.718600
             14        596.000       1811.733       0.752464       0.718600
             15        715.000       2021.167       0.738686       0.718600
             16        862.000       2175.133       0.716180       0.718600
             17        950.333       2269.633       0.704862       0.718600
             18        798.667       2338.467       0.745415       0.718600
             19        680.667       2380.600       0.777652       0.718600
             20        585.000       2471.833       0.808625       0.718600
             21        585.333       2452.800       0.807338       0.718600
             22        608.667       2218.467       0.784705       0.718600
             23        627.333       1677.600       0.727830       0.718600
             24        607.333       1409.600       0.698883       0.718600
             25        581.667       1400.833       0.706599       0.718600
             26        564.000       1789.600       0.760367       0.718600
             27        692.000       1987.133       0.741708       0.718600
             28        807.333       2147.267       0.726754       0.718600
             29        748.667       2107.133       0.737843       0.718600
             30        659.000       1985.100       0.750766       0.718600
             31        580.333       2006.633       0.775670       0.718600
             32        671.333       2112.200       0.758820       0.718600
             33        819.667       2146.700       0.723680       0.718600
             34        883.667       1964.633       0.689756       0.718600
             35        883.667       1751.633       0.664681       0.718600
             36        868.000       1871.533       0.683158       0.718600
             37        802.333       2089.767       0.722578       0.718600
             38        829.333       1852.067       0.690709       0.718600
             39        815.667       1676.767       0.672743       0.718600
             40        774.333       1452.233       0.652230       0.718600
             41        706.667       1738.333       0.710975       0.718600
             42        576.000       1986.400       0.775211       0.718600
             43        627.000       2025.300       0.763601       0.718600
             44        677.667       1970.900       0.744138       0.718600
             45        787.000       1694.300       0.682828       0.718600
             46        831.000       1497.567       0.643128       0.718600
             47        799.000       1391.433       0.635232       0.718600
             48        807.667       1311.900       0.618947       0.718600
             49        846.333       1639.700       0.659565       0.718600
             50        920.667       1622.933       0.638046       0.718600
             51        873.333       1410.000       0.617518       0.718600
             52        771.333        864.200       0.528390       0.384202
             53        674.000        395.600       0.369858       0.384202
             54        712.000        229.800       0.244001       0.384202
             55        779.333        239.400       0.234998       0.384202
             56        914.000        565.267       0.382126       0.384202
             57        944.333        603.900       0.390057       0.384202
             58        925.667        647.767       0.411690       0.384202
             59        895.667        812.767       0.475738       0.384202
             60       1081.333       1229.533       0.532066       0.384202
             61       1725.333       1453.467       0.457238       0.384202
             62       2251.667       1163.833       0.340751       0.384202
             63       2736.667        737.000       0.212168       0.213638
             64       2665.000        732.500       0.215600       0.213638
             65       2667.667        973.567       0.267373       0.213638
             66       2532.333       1226.767       0.326346       0.384202
             67       2472.333       1335.767       0.350770       0.384202
             68       2400.000       1315.667       0.354086       0.384202
             69       2270.333       1418.967       0.384617       0.384202
             70       2166.667       1195.000       0.355478       0.384202
             71       2019.333       1238.733       0.380205       0.384202
             72       2082.000       1511.133       0.420561       0.384202
             73       2165.333       1815.133       0.456010       0.384202
             74       2218.000       1882.200       0.459051       0.384202
             75       2085.333       1974.133       0.486304       0.384202
             76       2101.667       1610.833       0.433895       0.384202
             77       2134.000       1255.267       0.370365       0.384202
             78       2210.000        619.333       0.218897       0.213638
             79       2248.333        640.500       0.221716       0.213638
             80       2400.333        931.300       0.279533       0.213638
             81       2657.667       1033.900       0.280071       0.213638
             82       2767.333        944.267       0.254410       0.213638
             83       2544.667        698.533       0.215384       0.213638
             84       2217.000        832.633       0.273027       0.213638
             85       2158.667       1003.133       0.317267       0.384202
             86       2481.333       1016.533       0.290615       0.384202
             87       2528.667        884.467       0.259136       0.384202
             88       2478.333       1005.833       0.288687       0.384202
             89       2502.667       1213.733       0.326588       0.384202
             90       2479.000       1272.100       0.339127       0.384202
             91       2299.667        987.033       0.300311       0.384202
             92       2323.667        770.633       0.249049       0.384202
             93       2440.667        903.600       0.270194       0.384202
             94       2569.667       1266.367       0.330124       0.384202
             95       2530.000       1472.333       0.367869       0.384202
             96       2757.667       1540.900       0.358468       0.384202
             97       2868.667       1625.467       0.361686       0.384202
             98       2456.667       1519.333       0.382126       0.384202
             99       2369.667       1274.700       0.349773       0.384202
            100       2272.333       1083.767       0.322924       0.384202
            101       2577.667       1162.900       0.310889       0.384202
            102       2573.333       1218.667       0.321378       0.384202
            103       2354.000       1133.933       0.325102       0.384202
            104       2096.000       1048.067       0.333347       0.384202
            105       1938.333        876.500       0.311386       0.384202
            106       2229.000        688.433       0.235972       0.213638
            107       2549.667        563.700       0.181058       0.213638
            108       2648.333        901.833       0.254026       0.213638
            109       2492.667       1527.733       0.379995       0.384202
            110       2326.333       1723.367       0.425554       0.384202
            111       2418.333       1411.167       0.368499       0.384202
            112       2438.667        615.800       0.201606       0.213638
            113       2640.333        335.300       0.112682       0.143025
            114       2596.000        337.400       0.115020       0.143025
            115       2996.667        555.000       0.156265       0.143025
            116       3193.667        566.967       0.150764       0.143025
            117       3383.000        470.033       0.121990       0.143025
            118       3313.667        422.633       0.113115       0.143025
            119       3156.333        750.033       0.192003       0.213638
            120       2832.667       1100.400       0.279782       0.384202
            121       2590.000       1235.000       0.322876       0.384202
            122       2354.000       1430.600       0.378006       0.384202
            123       2341.333       1689.867       0.419197       0.384202
            124       2389.333       2024.400       0.458659       0.384202
            125       2474.667       1962.867       0.442333       0.384202
            126       2632.000       1630.467       0.382517       0.384202
            127       2747.667       1350.900       0.329603       0.384202
            128       2824.000       1103.933       0.281047       0.384202
            129       3060.667       1098.267       0.264074       0.384202
            130       3091.000       1391.567       0.310440       0.384202
            131       2991.667       1682.833       0.360003       0.384202
            132       2844.667       1897.200       0.400096       0.384202
            133       2910.667       1700.267       0.368747       0.384202
            134       3254.667       1404.533       0.301454       0.384202
            135       3237.667       1317.567       0.289242       0.384202
            136       2723.667       1411.300       0.341309       0.384202
            137       2252.000       1704.133       0.430757       0.384202
            138       2314.000       1943.600       0.456501       0.384202
            139       2493.333       1868.667       0.428397       0.384202
            140       2577.667       1693.900       0.396552       0.384202
            141       2326.333       1741.033       0.428049       0.384202
            142       2492.000       2029.800       0.448892       0.384202
            143       2795.000       2074.167       0.425980       0.384202
            144       2962.667       1894.400       0.390030       0.384202
            145       3122.667       1562.067       0.333438       0.384202
            146       3160.667       1559.600       0.330405       0.384202
            147       3099.333       1531.400       0.330704       0.384202
            148       3019.667       1525.033       0.335563       0.384202
            149       2859.667       1415.700       0.331129       0.384202
            150       2903.333       1278.000       0.305644       0.384202
            151       2788.333       1059.167       0.275287       0.384202
            152       2778.667        930.800       0.250926       0.384202
            153       2704.333        985.567       0.267098       0.384202
            154       2652.667       1560.400       0.370372       0.384202
            155       2724.667       2372.533       0.465458       0.384202
            156       2967.333       2717.267       0.478005       0.384202
            157       3115.333       2632.467       0.457996       0.384202
            158       3059.667       2264.033       0.425274       0.384202
            159       2857.333       2088.267       0.422247       0.384202
            160       2779.667       1904.367       0.406566       0.384202
            161       2629.333       1659.067       0.386873       0.384202
            162       2735.667       1426.100       0.342667       0.384202
            163       2734.333       1300.900       0.322385       0.384202
            164       2734.667       1193.200       0.303778       0.384202
            165       2600.667       1440.267       0.356419       0.384202
            166       2304.000       1720.933       0.427568       0.384202
            167       2216.667       1869.667       0.457541       0.384202
            168       2134.667       1694.867       0.442578       0.384202
            169       2447.333       1462.267       0.374020       0.384202
            170       2529.667       1379.367       0.352866       0.384202
            171       2282.333       1286.100       0.360410       0.384202
            172       2020.667       1506.933       0.427184       0.384202
            173       1785.000       1763.500       0.496971       0.384202
            174       1818.667       1970.133       0.519989       0.384202
            175       1800.000       1913.333       0.515260       0.384202
            176       1977.000       1854.300       0.483987       0.384202
            177       2159.000       1846.433       0.460982       0.384202
            178       2417.000       2052.967       0.459280       0.384202
            179       2631.333       2182.200       0.453347       0.384202
            180       2754.333       2036.567       0.425091       0.384202
            181       2713.000       1662.033       0.379890       0.384202
            182       2404.333       1410.567       0.369752       0.384202
            183       2175.000       1441.167       0.398534       0.384202
            184       2284.000       1577.933       0.408586       0.384202
            185       2791.333       1766.867       0.387624       0.384202
            186       3142.000       2128.467       0.403848       0.384202
            187       3000.667       2231.600       0.426507       0.384202
            188       2479.333       2110.733       0.459848       0.384202
            189       2428.333       1896.500       0.438514       0.384202
            190       2561.333       1891.200       0.424747       0.384202
            191       2765.333       2000.800       0.419795       0.384202
            192       2812.000       1814.800       0.392237       0.384202
            193       2765.667       1595.433       0.365833       0.384202
            194       3052.333       1604.767       0.344585       0.384202
            195       3042.667       1761.733       0.366692       0.384202
            196       2970.333       1887.967       0.388606       0.384202
            197       2510.667       1721.267       0.406733       0.384202
            198       2205.667       1680.433       0.432422       0.384202
            199       2454.333       1642.233       0.400880       0.384202
            200       2869.333       1480.067       0.340292       0.384202
            201       2993.667       1276.633       0.298956       0.384202
            202       2709.667       1104.033       0.289491       0.384202
            203       2628.000       1197.533       0.313037       0.384202
            204       2728.333       1386.167       0.336898       0.384202
            205       2641.333       1769.533       0.401176       0.384202
            206       2338.000       1894.867       0.447656       0.384202
            207       2282.000       2191.133       0.489843       0.384202
            208       2415.333       2151.133       0.471072       0.384202
            209       2767.667       2183.900       0.441052       0.384202
            210       2695.000       2006.167       0.426738       0.384202
            211       2660.333       1728.300       0.393813       0.384202
            212       2750.667       1660.600       0.376445       0.384202
            213       2992.000       1552.800       0.341665       0.384202
            214       3078.333       1701.833       0.356020       0.384202
            215       2957.333       1648.267       0.357883       0.384202
            216       2860.333       1810.300       0.387592       0.384202
            217       2731.667       1776.500       0.394063       0.384202
            218       2500.000       1819.667       0.421252       0.384202
            219       2533.333       1663.000       0.396298       0.384202
            220       2604.000       1659.933       0.389296       0.384202
            221       2530.333       1600.967       0.387521       0.384202
            222       2223.000       1580.033       0.415467       0.384202
            223       2185.000       1647.833       0.429926       0.384202
            224       2296.000       1767.400       0.434956       0.384202
            225       2840.667       1954.933       0.407651       0.384202
            226       2847.667       1866.567       0.395943       0.384202
            227       2686.667       1881.667       0.411893       0.384202
            228       2195.333       1734.800       0.441410       0.384202
            229       2123.333       1718.333       0.447289       0.384202
            230       2447.000       1614.633       0.397533       0.384202
            231       2757.000       1530.967       0.357038       0.384202
            232       3043.333       1431.333       0.319875       0.384202
            233       2964.000       1384.600       0.318401       0.384202
            234       2633.667       1390.300       0.345505       0.384202
            235       2368.333       1552.500       0.395962       0.384202
            236       2357.667       1672.900       0.415053       0.384202
            237       2535.000       1617.167       0.389475       0.384202
            238       2642.000       1620.800       0.380220       0.384202
            239       2666.333       1714.367       0.391345       0.384202
            240       2779.667       1949.700       0.412254       0.384202
            241       3062.000       1970.133       0.391511       0.384202
            242       3097.000       1726.633       0.357953       0.384202
            243       2878.000       1565.867       0.352366       0.384202
            244       2704.333       1555.567       0.365165       0.384202
            245       2449.667       1439.033       0.370055       0.384202
            246       2478.000       1223.867       0.330608       0.384202
            247       2358.000       1233.200       0.343395       0.384202
            248       2555.333       1413.133       0.356091       0.384202
            249       2586.667       1701.000       0.396719       0.384202
            250       2336.000       1653.067       0.414399       0.384202
            251       2128.667       1761.133       0.452757       0.384202
            252       2226.333       1993.700       0.472437       0.384202
            253       2294.333       2246.900       0.494777       0.384202
            254       2280.667       2498.267       0.522767       0.384202
            255       2216.000       2310.400       0.510428       0.384202
            256       2284.667       2010.867       0.468130       0.384202
            257       2561.333       1531.200       0.374145       0.384202
            258       2676.000       1326.733       0.331457       0.384202
            259       2826.000       1301.733       0.315363       0.384202
            260       2714.000       1750.933       0.392152       0.384202
            261       2466.333       1772.700       0.418185       0.384202
            262       2314.333       1850.233       0.444280       0.384202
            263       2135.667       1494.433       0.411678       0.384202
            264       2251.333       1564.533       0.410007       0.384202
            265       2459.667       1435.033       0.368458       0.384202
            266       2726.000       1330.067       0.327920       0.384202
            267       2749.333       1343.733       0.328295       0.384202
            268       2620.667       1277.267       0.327678       0.384202
            269       2342.667       1297.400       0.356422       0.384202
            270       2190.333       1413.967       0.392300       0.384202
            271       2410.000       1631.333       0.403662       0.384202
            272       2393.000       1735.367       0.420352       0.384202
            273       2301.667       1714.833       0.426947       0.384202
            274       2103.333       1792.000       0.460038       0.384202
            275       2253.000       2008.700       0.471338       0.384202
            276       2222.000       2163.467       0.493326       0.384202
            277       2015.333       1817.467       0.474188       0.384202
            278       1877.333       1401.267       0.427398       0.384202
            279       2167.000       1209.967       0.358300       0.384202
            280       2594.000       1548.267       0.373773       0.384202
            281       2785.667       1782.767       0.390236       0.384202
            282       2620.667       1851.267       0.413975       0.384202
            283       2216.333       1853.033       0.455362       0.384202
            284       2036.333       2052.700       0.502001       0.384202
            285       2213.667       1753.967       0.442069       0.384202
            286       2541.000       1564.233       0.381034       0.384202
            287       2957.000       1509.633       0.337980       0.384202
            288       3072.667       1677.733       0.353177       0.384202
            289       3089.667       1701.700       0.355160       0.384202
            290       2872.000       1449.800       0.335462       0.384202
            291       2599.667       1325.700       0.337726       0.384202
            292       2578.667       1250.467       0.326566       0.384202
            293       2755.000       1196.167       0.302738       0.384202
            294       3048.000       1433.533       0.319876       0.384202
            295       3181.000       1650.567       0.341621       0.384202
            296       3144.333       1989.233       0.387495       0.384202
            297       3172.333       1861.433       0.369789       0.384202
            298       3113.667       1866.300       0.374762       0.384202
            299       3060.333       1865.300       0.378692       0.384202
            300       3027.667       2028.900       0.401241       0.384202
            301       3163.333       1751.000       0.356305       0.384202
            302       3348.333       1533.167       0.314077       0.384202
            303       3158.333       1418.167       0.309880       0.384202
            304       2833.667       1697.633       0.374646       0.384202
            305       2746.667       1839.000       0.401032       0.384202
            306       3000.667       1924.933       0.390802       0.384202
            307       3209.333       1805.067       0.359977       0.384202
            308       3003.333       1876.333       0.384521       0.384202
            309       2939.667       1874.033       0.389312       0.384202
            310       2969.000       1864.100       0.385694       0.384202
            311       3370.667       1699.933       0.335253       0.384202
            312       3411.000       1528.900       0.309500       0.384202
            313       3300.333       1462.967       0.307133       0.384202
            314       3074.333       1312.233       0.299148       0.384202
            315       2746.667       1318.333       0.324313       0.384202
            316       2644.667       1357.533       0.339197       0.384202
            317       3006.333       1455.033       0.326141       0.384202
            318       3243.667       1596.633       0.329862       0.384202
            319       3323.000       1847.367       0.357299       0.384202
            320       2671.333       2116.200       0.442023       0.384202
            321       2346.000       2208.400       0.484894       0.384202
            322       1994.333       2207.233       0.525336       0.384202
            323       1984.333       1957.900       0.496647       0.384202
            324       2073.667       1642.967       0.442058       0.384202
            325       2237.000       1344.300       0.375366       0.384202
            326       2254.000       1458.267       0.392824       0.384202
            327       2251.667       1711.167       0.431804       0.384202
            328       2302.333       2012.767       0.466447       0.384202
            329       2321.333       2056.200       0.469717       0.384202
            330       2355.667       1915.433       0.448464       0.384202
            331       2493.000       1560.033       0.384905       0.384202
            332       2542.000       1482.467       0.368364       0.384202
            333       2486.000       1241.400       0.333047       0.384202
            334       2418.000       1051.867       0.303143       0.384202
            335       2642.667        632.733       0.193177       0.213638
            336       2962.333        670.767       0.184627       0.213638
            337       3167.000        831.967       0.208045       0.213638
            338       3132.000        931.133       0.229166       0.213638
            339       3100.333        683.633       0.180666       0.213638
            340       2964.333        498.567       0.143974       0.213638
            341       2750.333        637.967       0.188285       0.213638
            342       2580.333        828.633       0.243075       0.213638
            343       2667.000        810.967       0.233173       0.213638
            344       2845.000        615.500       0.177864       0.213638
            345       2987.333        465.933       0.134925       0.143025
            346       2870.000        466.333       0.139774       0.143025
            347       2894.000        433.267       0.130217       0.143025
            348       2981.000        412.900       0.121659       0.143025
            349       3025.667        285.767       0.086297       0.075960
            350       3170.667        306.267       0.088085       0.075960
            351       3186.000        329.067       0.093616       0.075960
            352       3164.000        434.267       0.120688       0.143025
            353       2902.000        602.800       0.171993       0.143025
            354       2659.000        691.100       0.206292       0.213638
            355       2647.333        778.267       0.227191       0.213638
            356       3047.000        479.967       0.136085       0.143025
            357       3565.667        350.100       0.089408       0.075960
            358       3983.667        246.300       0.058227       0.075960
            359       4018.000        465.200       0.103765       0.075960
            360       3723.667        773.967       0.172083       0.143025
            361       3092.333        935.767       0.232310       0.213638
            362       2685.333        868.133       0.244306       0.213638
            363       2461.000        739.567       0.231074       0.213638
            364       2722.333        685.433       0.201139       0.213638
            365       3130.000        557.333       0.151148       0.143025
            366       3482.667        398.067       0.102575       0.143025
            367       3519.000        387.100       0.099101       0.143025
            368       3206.000        477.733       0.129687       0.143025
            369       2990.667        558.933       0.157464       0.143025
            370       2941.667        409.500       0.122196       0.143025
            371       2985.333        322.467       0.097487       0.075960
            372       3053.000        239.700       0.072797       0.075960
            373       3273.000        206.367       0.059312       0.075960
            374       3438.000        225.200       0.061476       0.075960
            375       3474.000        214.267       0.058094       0.075960
            376       3314.333        351.233       0.095820       0.075960
            377       3104.667        421.867       0.119626       0.143025
            378       3014.667        570.867       0.159214       0.143025
            379       3033.000        665.033       0.179834       0.143025
            380       3003.000        654.700       0.178992       0.143025
            381       3227.333        583.267       0.153064       0.143025
            382       3182.000        407.133       0.113435       0.143025
            383       3092.667        530.067       0.146317       0.143025
            384       3132.333        763.433       0.195965       0.143025
            385       3214.667        666.533       0.171734       0.143025
            386       3110.667        402.267       0.114510       0.143025
            387       2689.333        305.067       0.101879       0.143025
            388       2557.333        364.600       0.124780       0.143025
            389       3083.333        283.333       0.084158       0.075960
            390       3527.333         31.600       0.008879       0.075960
            391       3632.000         33.133       0.009040       0.075960
            392       3295.333        204.800       0.058512       0.075960
            393       2923.667        367.300       0.111609       0.143025
            394       2812.333        666.767       0.191649       0.213638
            395       2975.667        761.767       0.203821       0.213638
            396       2894.000        674.933       0.189113       0.213638
            397       2848.000        639.867       0.183455       0.213638
            398       2944.333        475.567       0.139059       0.143025
            399       3040.667        465.600       0.132791       0.143025
            400       2983.000        350.700       0.105198       0.143025
            401       2537.333        425.933       0.143738       0.143025
            402       2588.333        395.833       0.132645       0.143025
            403       2554.000        307.933       0.107596       0.143025
            404       2793.667        275.633       0.089803       0.143025
            405       2958.333        399.500       0.118976       0.143025
            406       3133.000        436.700       0.122335       0.143025
            407       3075.000        583.500       0.159492       0.143025
            408       2935.000        639.833       0.178983       0.213638
            409       2638.333        830.167       0.239345       0.213638
            410       2424.333        870.567       0.264216       0.213638
            411       2595.000        851.833       0.247135       0.213638
            412       3011.000        645.567       0.176550       0.213638
            413       3263.333        636.667       0.163248       0.213638
            414       3203.333        663.667       0.171623       0.213638
            415       3167.667        783.900       0.198377       0.213638
            416       3015.000        850.500       0.220023       0.213638
            417       2785.333        776.467       0.217998       0.213638
            418       2393.667        559.967       0.189586       0.213638
            419       2511.000        209.900       0.077144       0.075960
            420       2659.000         91.433       0.033243       0.075960
            421       2900.000        263.000       0.083149       0.075960
            422       3022.667        402.400       0.117487       0.143025
            423       2765.333        434.133       0.135689       0.143025
            424       2610.000        509.000       0.163193       0.143025
            425       2327.667        708.233       0.233286       0.213638
            426       2537.333        785.600       0.236418       0.213638
            427       2820.667        633.267       0.183347       0.213638
            428       2918.667        407.800       0.122593       0.143025
            429       2705.000        489.167       0.153144       0.143025
            430       2513.333        691.000       0.215645       0.213638
            431       2702.333        809.433       0.230492       0.213638
            432       3034.333        862.900       0.221413       0.213638
            433       2904.333        670.233       0.187501       0.213638
            434       2948.667        614.467       0.172451       0.143025
            435       3292.667        510.400       0.134207       0.143025
            436       3844.333        525.567       0.120270       0.143025
            437       3633.333        567.000       0.134989       0.143025
            438       2974.667        492.533       0.142055       0.143025
            439       2427.667        542.233       0.182576       0.143025
            440       2446.333        379.700       0.134358       0.143025
            441       2600.667        263.267       0.091925       0.143025
            442       2809.000        337.433       0.107243       0.143025
            443       2860.333        658.967       0.187244       0.213638
            444       2905.667        934.767       0.243401       0.213638
            445       3031.667        899.833       0.228878       0.213638
            446       2907.000        833.633       0.222859       0.213638
            447       2831.000        800.900       0.220518       0.213638
            448       2603.333        784.333       0.231526       0.213638
            449       2581.667        829.167       0.243098       0.213638
            450       2674.000        907.600       0.253406       0.213638
            451       2971.000       1069.233       0.264646       0.213638
            452       3338.333        993.167       0.229289       0.213638
            453       3472.667        902.067       0.206199       0.213638
            454       3544.000        901.933       0.202867       0.213638
            455       3406.000        881.400       0.205579       0.213638
            456       3295.000        794.167       0.194212       0.213638
            457       3186.667        592.333       0.156743       0.143025
            458       3216.333        464.367       0.126163       0.143025
            459       3176.000        412.400       0.114926       0.143025
            460       3187.000        480.633       0.131047       0.143025
            461       3147.000        590.633       0.158023       0.143025
            462       3048.333        648.500       0.175420       0.143025
            463       2841.000        559.233       0.164469       0.143025
            464       2700.667        508.600       0.158479       0.143025
            465       2644.667        491.533       0.156729       0.143025
            466       2816.333        708.367       0.200972       0.213638
            467       2926.333        956.700       0.246380       0.213638
            468       3202.000       1087.467       0.253520       0.213638
            469       3088.000        920.200       0.229579       0.213638
            470       3044.333        680.567       0.182707       0.213638
            471       2958.333        605.833       0.169979       0.213638
            472       2917.667        635.900       0.178947       0.213638
            473       2968.667        749.800       0.201642       0.213638
            474       3105.333        871.133       0.219072       0.213638
            475       3043.667        880.300       0.224339       0.213638
            476       2679.333        830.400       0.236599       0.213638
            477       2224.667        922.533       0.293128       0.213638
            478       2291.667        986.833       0.301001       0.213638
            479       2650.333        800.967       0.232077       0.213638
            480       3081.000        253.233       0.075949       0.075960
            481       3257.667         -2.433      -0.000748       0.075960
            482       3142.667         36.733       0.011554       0.075960
            483       2838.667        201.800       0.066371       0.075960
            484       2694.333        223.567       0.076619       0.075960
            485       2783.667        385.633       0.121678       0.143025
            486       3086.333        431.033       0.122544       0.143025
            487       3208.333        571.833       0.151272       0.143025
            488       3277.667        528.233       0.138793       0.143025
            489       3130.333        734.300       0.190005       0.213638
            490       3013.667        830.967       0.216137       0.213638
            491       2950.333        805.633       0.214494       0.213638
            492       3065.000        695.167       0.184877       0.213638
            493       3294.000        478.600       0.126862       0.143025
            494       3151.000        367.233       0.104380       0.143025
            495       2857.333        413.933       0.126536       0.143025
            496       2863.000        544.700       0.159844       0.143025
            497       2971.667        765.167       0.204763       0.213638
            498       3299.000        834.433       0.201874       0.213638
            499       3102.000        724.467       0.189330       0.213638
            500       3018.667        552.467       0.154703       0.213638
            501       2600.000        580.000       0.182390       0.213638
            502       2487.667        818.567       0.247583       0.213638
            503       2574.333        981.567       0.276039       0.213638
            504       2799.000        698.433       0.199699       0.213638
            505       2739.333        455.400       0.142547       0.143025
            506       2699.667        406.367       0.130831       0.143025
            507       2730.333        484.967       0.150831       0.143025
            508       3129.333        706.067       0.184092       0.143025
            509       3425.667        637.100       0.156814       0.143025
            510       3460.333        651.633       0.158472       0.143025
            511       3283.000        485.367       0.128800       0.143025
            512       3380.000        451.000       0.117724       0.143025
            513       3478.333        556.500       0.137924       0.143025
            514       3492.333        572.100       0.140758       0.143025
            515       3278.333        596.833       0.154015       0.143025
            516       3253.000        409.700       0.111857       0.143025
            517       3182.667        273.733       0.079196       0.143025
            518       2772.000        339.467       0.109102       0.143025
            519       2389.333        494.733       0.171540       0.143025
            520       2435.000        680.833       0.218508       0.213638
            521       2467.333        837.600       0.253439       0.213638
            522       2515.333        821.467       0.246184       0.213638
            523       2253.000        754.367       0.250840       0.213638
            524       2390.000        687.667       0.223438       0.213638
            525       2606.000        729.400       0.218684       0.213638
            526       3159.667        677.033       0.176462       0.143025
            527       3530.333        514.633       0.127228       0.143025
            528       3342.333        712.433       0.175703       0.143025
            529       2739.333        954.733       0.258450       0.213638
            530       2481.333        997.200       0.286673       0.213638
            531       2732.333        722.767       0.209188       0.213638
            532       2803.333        555.000       0.165261       0.143025
            533       3002.000        517.800       0.147111       0.143025
            534       2972.000        511.800       0.146909       0.143025
            535       3050.333        585.967       0.161144       0.143025
            536       3060.000        670.667       0.179771       0.213638
            537       3026.333        812.367       0.211625       0.213638
            538       3156.333        892.367       0.220408       0.213638
            539       3056.333        918.700       0.231118       0.213638
            540       3291.000        855.567       0.206331       0.213638
            541       3472.333        838.433       0.194497       0.213638
            542       3802.000        680.800       0.151869       0.143025
            543       3930.667        600.933       0.132610       0.143025
            544       3596.667        401.333       0.100384       0.143025
            545       2907.667        357.900       0.109598       0.143025
            546       2507.000        441.300       0.149679       0.143025
            547       2771.000        654.900       0.191161       0.213638
            548       2910.667        829.933       0.221872       0.213638
            549       2834.333        739.233       0.206861       0.213638
            550       2722.667        654.733       0.193857       0.213638
            551       2879.333        554.733       0.161538       0.143025
            552       3117.333        494.267       0.136855       0.143025
            553       3179.000        598.767       0.158498       0.143025
            554       3246.667        795.667       0.196834       0.213638
            555       3055.667       1019.100       0.250100       0.213638
            556       2877.333        958.267       0.249835       0.213638
            557       2960.000       1051.000       0.262029       0.213638
            558       3132.333        913.433       0.225775       0.213638
            559       3327.667        672.567       0.168132       0.143025
            560       2913.000        421.700       0.126458       0.143025
            561       2529.667        502.700       0.165778       0.143025
            562       2521.000        639.233       0.202274       0.213638
            563       2684.000        843.600       0.239143       0.213638
            564       2934.000        788.267       0.211771       0.213638
            565       3026.333        689.367       0.185528       0.213638
            566       3184.667        503.200       0.136447       0.143025
            567       3227.000        617.300       0.160575       0.143025
            568       3179.333        589.733       0.156467       0.143025
            569       3095.667        461.433       0.129722       0.143025
            570       2999.333        449.400       0.130309       0.143025
            571       2832.333        694.100       0.196828       0.213638
            572       2935.667        801.100       0.214383       0.213638
            573       2966.333        668.367       0.183885       0.213638
            574       3029.333        654.067       0.177571       0.213638
            575       2944.000        779.267       0.209296       0.213638
            576       2974.667       1000.200       0.251631       0.213638
            577       3125.000       1099.833       0.260326       0.213638
            578       3270.667        932.267       0.221813       0.213638
            579       3388.000        739.200       0.179104       0.213638
            580       3282.667        591.067       0.152583       0.143025
            581       3067.333        660.267       0.177129       0.143025
            582       2995.000        602.167       0.167400       0.143025
            583       2932.000        592.800       0.168180       0.143025
            584       3301.667        527.500       0.137758       0.143025
            585       3723.667        505.967       0.119624       0.143025
            586       3807.000        368.300       0.088209       0.143025
            587       3540.333        467.967       0.116749       0.143025
            588       3109.000        778.100       0.200175       0.213638
            589       2850.000       1074.000       0.273700       0.213638
            590       2688.333       1029.167       0.276844       0.213638
            591       2592.333        775.433       0.230252       0.213638
            592       2669.000        475.767       0.151288       0.143025
            593       3194.667        356.533       0.100398       0.075960
            594       3427.000        256.967       0.069753       0.075960
            595       3259.333        216.067       0.062170       0.075960
            596       2664.667        277.867       0.094431       0.075960
            597       2569.333        471.067       0.154936       0.143025
            598       2857.333        757.933       0.209648       0.213638
            599       3075.000        774.500       0.201195       0.213638
            600       3299.667        601.033       0.154083       0.143025
            601       3468.333        595.833       0.146607       0.143025
            602       3430.000        799.000       0.188934       0.213638
            603       3133.333        946.333       0.231963       0.213638
            604       2923.000        761.367       0.206648       0.213638
            605       3063.333        520.667       0.145275       0.143025
            606       3108.000        388.533       0.111120       0.143025
            607       3248.333        461.833       0.124478       0.143025
            608       3187.333        570.933       0.151914       0.143025
            609       3264.667        690.533       0.174589       0.143025
            610       3189.333        645.733       0.168376       0.143025
            611       3307.000        666.633       0.167764       0.143025
            612       3288.667        639.800       0.162863       0.143025
            613       3230.667        559.933       0.147716       0.143025
            614       3100.667        483.600       0.134923       0.143025
            615       3110.667        425.267       0.120270       0.143025
            616       3534.667        556.533       0.136032       0.143025
            617       3705.333        443.133       0.106819       0.143025
            618       3647.667        544.233       0.129830       0.143025
            619       3489.333        574.067       0.141277       0.143025
            620       3461.000        887.567       0.204106       0.213638
            621       3514.667        886.533       0.201430       0.213638
            622       3284.000        860.933       0.207707       0.213638
            623       3082.000        846.800       0.215537       0.213638
            624       2806.000        934.067       0.249746       0.213638
            625       2615.667        886.433       0.253115       0.213638
            626       3188.667        541.800       0.145237       0.143025
            627       3680.000        283.000       0.071411       0.075960
            628       3924.667        166.867       0.040783       0.075960
            629       3577.667        187.567       0.049815       0.075960
            630       3271.667        360.167       0.099169       0.075960
            631       3161.000        454.567       0.125725       0.143025
            632       3164.667        503.533       0.137270       0.143025
            633       3349.000        438.433       0.115760       0.143025
            634       3577.667        457.233       0.113320       0.143025
            635       3513.667        489.300       0.122234       0.143025
            636       3584.000        440.600       0.109477       0.143025
            637       3736.333        448.033       0.107073       0.143025
            638       3810.000        657.667       0.147206       0.143025
            639       3700.000        657.333       0.150857       0.143025
            640       3414.667        519.200       0.131982       0.143025
            641       3089.000        493.100       0.137657       0.143025
            642       3231.333        650.867       0.167654       0.143025
            643       3098.333        818.167       0.208903       0.213638
            644       3109.667        810.367       0.206724       0.213638
            645       2920.667        783.600       0.211540       0.213638
            646       2805.000        786.167       0.218917       0.213638
            647       2756.000        662.067       0.193696       0.213638
            648       2525.000        541.500       0.176586       0.143025
            649       2471.333        426.533       0.147189       0.143025
            650       2293.000        423.367       0.155858       0.143025
            651       2424.000        406.267       0.143544       0.143025
            652       2832.667        468.067       0.141807       0.143025
            653       3341.333        644.533       0.161705       0.143025
            654       3395.000        934.500       0.215845       0.213638
            655       3273.333       1226.333       0.272539       0.213638
            656       3128.333       1125.833       0.264643       0.213638
            657       3288.667        932.133       0.220843       0.213638
            658       3376.667        554.667       0.141089       0.143025
            659       3485.000        566.833       0.139896       0.143025
            660       3191.000        492.567       0.133720       0.143025
            661       2932.000        383.467       0.115660       0.143025
            662       2749.667        129.033       0.044823       0.075960
            663       2875.333        170.133       0.055864       0.075960
            664       2939.667        524.700       0.151456       0.143025
            665       2730.000        882.333       0.244256       0.213638
            666       2600.000        935.667       0.264637       0.213638
            667       2917.333        874.933       0.230715       0.213638
            668       3164.667        843.533       0.210452       0.213638
            669       3208.667        891.133       0.217360       0.213638
            670       2882.000        905.133       0.239002       0.213638
            671       3050.000        757.667       0.198985       0.213638
            672       3575.000        558.833       0.135185       0.143025
            673       3731.000        413.900       0.099858       0.143025
            674       3603.000        442.033       0.109278       0.143025
            675       3125.333        560.467       0.152061       0.143025
            676       3039.667        656.700       0.177661       0.143025
            677       3013.000        581.033       0.161666       0.143025
            678       3265.000        511.167       0.135367       0.143025
            679       3545.000        363.833       0.093080       0.143025
            680       3654.000        448.267       0.109273       0.143025
            681       3293.333        588.333       0.151567       0.143025
            682       2885.667        775.767       0.211875       0.213638
            683       2869.333        743.067       0.205699       0.213638
            684       3204.000        841.600       0.208028       0.213638
            685       3377.000        937.300       0.217254       0.213638
            686       3250.333        851.967       0.207680       0.213638
            687       3120.667        635.600       0.169211       0.213638
            688       2786.000        590.400       0.174861       0.213638
            689       2509.000        624.100       0.199196       0.213638
            690       2450.333        518.300       0.174592       0.143025
            691       2820.000        292.000       0.093830       0.143025
            692       3292.667        335.400       0.092446       0.143025
            693       3170.667        547.600       0.147273       0.143025
            694       2975.000        662.833       0.182206       0.143025
            695       2826.333        682.033       0.194402       0.143025
            696       3244.667        590.200       0.153904       0.143025
            697       3213.333        506.000       0.136046       0.143025
            698       2892.333        481.100       0.142614       0.143025
            699       2507.333        385.933       0.133390       0.143025
            700       2744.000        565.600       0.170897       0.143025
            701       3261.000        494.567       0.131689       0.143025
            702       3465.667        632.767       0.154392       0.143025
            703       3460.667        426.267       0.109667       0.143025
            704       3293.000        467.700       0.124365       0.143025
            705       3318.333        350.833       0.095617       0.075960
            706       3089.000        339.100       0.098918       0.075960
            707       3026.333        311.700       0.093378       0.075960
            708       2916.667        280.667       0.087781       0.075960
            709       3063.667        329.300       0.097054       0.075960
            710       3202.667        292.733       0.083748       0.075960
            711       3371.333        309.200       0.084010       0.075960
            712       3645.000        462.500       0.112599       0.143025
            713       3508.333        630.167       0.152269       0.143025
            714       3312.000        762.800       0.187199       0.213638
            715       2705.000        717.167       0.209565       0.213638
            716       2346.667        618.333       0.208544       0.213638
            717       2511.333        581.533       0.188024       0.213638
            718       2795.667        686.100       0.197055       0.213638
            719       3041.000        747.900       0.197392       0.213638
            720       3083.000        619.700       0.167364       0.143025
            721       3050.667        351.267       0.103255       0.143025
            722       3169.000        296.767       0.085628       0.143025
            723       3275.667        380.767       0.104136       0.143025
            724       3484.333        568.233       0.140216       0.143025
            725       3593.000        635.700       0.150330       0.143025
            726       3184.667        717.200       0.183809       0.143025
            727       2890.333        555.633       0.161242       0.143025
            728       2712.667        372.400       0.120711       0.143025
            729       2631.333        261.533       0.090406       0.143025
            730       2987.333        355.600       0.106374       0.143025
            731       3521.000        488.233       0.121777       0.143025
            732       4016.333        509.367       0.112550       0.143025
            733       3858.000        411.533       0.096388       0.143025
            734       3300.333        403.300       0.108893       0.143025
            735       2939.333        405.733       0.121293       0.143025
            736       2673.667        587.633       0.180184       0.143025
            737       2648.333        716.167       0.212860       0.143025
            738       2680.667        586.600       0.179538       0.143025
            739       3012.000        301.467       0.090982       0.075960
            740       3094.667        182.533       0.055698       0.075960
            741       2960.333        359.633       0.108324       0.075960
            742       2765.333        609.133       0.180512       0.143025
            743       3046.667        551.333       0.153233       0.143025
            744       3152.000        370.467       0.105173       0.143025
            745       3205.667        302.767       0.086297       0.143025
            746       3116.333        500.367       0.138349       0.143025
            747       3328.667        586.467       0.149795       0.143025
            748       3527.333        477.267       0.119180       0.143025
            749       3703.000        389.367       0.095145       0.143025
            750       3578.333        462.833       0.114530       0.143025
            751       3363.667        610.967       0.153716       0.143025
            752       3142.000        713.800       0.185124       0.143025
            753       3226.000        614.400       0.159983       0.143025
            754       3179.667        457.700       0.125833       0.143025
            755       2977.667        277.567       0.085268       0.075960
            756       3113.000        292.367       0.085855       0.075960
            757       3444.667        377.533       0.098774       0.075960
            758       3588.000        471.533       0.116155       0.143025
            759       3363.000        612.700       0.154111       0.143025
            760       3117.333        725.267       0.188744       0.213638
            761       3073.333        826.000       0.211831       0.213638
            762       3354.000        766.267       0.185975       0.213638
            763       3744.333        748.900       0.166673       0.213638
            764       3958.667        862.800       0.178950       0.213638
            765       3672.000       1136.467       0.236347       0.213638
            766       3634.000        976.600       0.211816       0.213638
            767       3939.667        545.033       0.121532       0.143025
            768       4333.667         59.300       0.013499       0.075960
            769       4097.333        -26.400      -0.006485       0.075960
            770       3535.667         44.100       0.012319       0.075960
            771       3089.333        216.400       0.065462       0.075960
            772       2830.000        357.667       0.112203       0.143025
            773       2752.000        410.800       0.129885       0.143025
            774       2748.000        491.200       0.151642       0.143025
            775       2716.667        680.333       0.200275       0.213638
            776       2763.333        799.000       0.224291       0.213638
            777       2782.333        857.100       0.235504       0.213638
            778       2991.667        905.167       0.232283       0.213638
            779       3117.667       1020.567       0.246619       0.213638
            780       3175.667       1130.767       0.262576       0.213638
            781       3078.667        967.133       0.239046       0.213638
            782       3131.667        693.167       0.181228       0.213638
            783       3291.000        462.567       0.123234       0.143025
            784       3507.667        502.567       0.125321       0.143025
            785       3159.667        727.700       0.187196       0.213638
            786       2806.333       1077.700       0.277469       0.213638
            787       2737.667       1194.233       0.303729       0.213638
            788       3018.333       1043.167       0.256843       0.213638
            789       3651.667        741.167       0.168722       0.143025
            790       3777.000        544.300       0.125957       0.143025
            791       3791.000        523.233       0.121281       0.143025
            792       3204.667        620.533       0.162222       0.143025
            793       3219.333        721.733       0.183131       0.213638
            794       3429.667        845.033       0.197682       0.213638
            795       3441.333        780.200       0.184814       0.213638
            796       3046.333        712.700       0.189597       0.213638
            797       2683.667        699.967       0.206868       0.213638
            798       2670.667        702.933       0.208363       0.213638
            799       3002.000        754.800       0.200916       0.213638
            800       3233.667        688.967       0.175639       0.213638
            801       3386.000        721.400       0.175634       0.213638
            802       3286.333        655.033       0.166194       0.213638
            803       3230.667        714.600       0.181128       0.213638
            804       3306.667        746.333       0.184143       0.213638
            805       3488.000        742.200       0.175453       0.213638
            806       3384.000        875.933       0.205621       0.213638
            807       3477.000        859.967       0.198288       0.213638
            808       3606.000        690.067       0.160628       0.143025
            809       3652.333        460.433       0.111952       0.143025
            810       3383.000        468.367       0.121611       0.143025
            811       3040.000        652.333       0.176672       0.143025
            812       2707.667        762.233       0.219670       0.213638
            813       2549.333        834.067       0.246517       0.213638
            814       2765.667        826.433       0.230070       0.213638
            815       3247.000        799.633       0.197605       0.213638
            816       3461.000        638.233       0.155696       0.143025
            817       3155.333        612.800       0.162627       0.143025
            818       3018.667        652.133       0.177654       0.143025
            819       3041.000        691.900       0.185352       0.143025
            820       3090.333        649.633       0.173700       0.143025
            821       3207.333        433.600       0.119090       0.143025
            822       3337.333        365.600       0.098733       0.075960
            823       3539.000        387.433       0.098673       0.075960
            824       3386.000        363.067       0.096842       0.075960
            825       3181.000        267.233       0.077499       0.075960
            826       3187.333        235.933       0.068921       0.075960
            827       3202.333        200.433       0.058903       0.075960
            828       3350.000        170.667       0.048476       0.075960
            829       3041.333        114.533       0.036292       0.075960
            830       2947.000        220.633       0.069652       0.075960
            831       2733.000        465.367       0.145501       0.143025
            832       2789.333        698.067       0.200168       0.213638
            833       2785.333        871.800       0.238383       0.213638
            834       2916.667        895.000       0.234805       0.213638
            835       3182.000       1061.467       0.250141       0.213638
            836       3368.667       1065.133       0.240230       0.213638
            837       3470.333        935.967       0.212416       0.213638
            838       3196.333        534.033       0.143158       0.143025
            839       2945.333        400.467       0.119692       0.143025
            840       2703.667        290.633       0.097062       0.075960
            841       2605.667        209.767       0.074506       0.075960
            842       2845.333        216.467       0.070699       0.075960
            843       3175.000        416.833       0.116050       0.143025
            844       3260.000        642.333       0.164602       0.143025
            845       3191.333        685.533       0.176827       0.143025
            846       2910.667        664.933       0.185964       0.143025
            847       3019.000        590.100       0.163503       0.143025
            848       3167.000        483.300       0.132400       0.143025
            849       3252.000        396.800       0.108748       0.143025
            850       3275.667        420.433       0.113751       0.143025
            851       2963.333        569.000       0.161083       0.143025
            852       2930.333        647.967       0.181082       0.213638
            853       2820.667        830.933       0.227553       0.213638
            854       2945.667        900.433       0.234116       0.213638
            855       2940.000        838.333       0.221879       0.213638
            856       2933.333        593.000       0.168163       0.143025
            857       2806.667        414.667       0.128725       0.143025
            858       2804.333        355.567       0.112525       0.143025
            859       3031.667        353.833       0.104514       0.143025
            860       3268.333        412.167       0.111987       0.143025
            861       3124.667        616.533       0.164796       0.143025
            862       2829.333        656.067       0.188233       0.143025
            863       2699.667        465.367       0.147034       0.143025
            864       2949.000        119.100       0.038819       0.075960
            865       3049.333         70.067       0.022462       0.075960
            866       2813.333        139.000       0.047081       0.075960
            867       2820.667        257.933       0.083783       0.075960
            868       2766.000        361.067       0.115465       0.143025
            869       2999.333        453.400       0.131316       0.143025
            870       2977.000        687.633       0.187640       0.143025
            871       3126.000        740.400       0.191496       0.143025
            872       3386.333        634.033       0.157705       0.143025
            873       3432.667        231.400       0.063154       0.075960
            874       3599.000         87.767       0.023806       0.075960
            875       3462.000        411.800       0.106304       0.075960
            876       3362.333        681.433       0.168515       0.143025
            877       3142.000        913.800       0.225307       0.213638
            878       2908.667        699.133       0.193784       0.213638
            879       2500.667        660.267       0.208883       0.213638
            880       2449.000        500.100       0.169577       0.143025
            881       2841.667        448.500       0.136315       0.143025
            882       3301.667        433.833       0.116138       0.143025
            883       3275.667        461.767       0.123552       0.143025
            884       2949.000        519.433       0.149760       0.143025
            885       2875.333        665.133       0.187866       0.143025
            886       3174.000        692.933       0.179195       0.143025
            887       3407.667        643.567       0.158857       0.143025
            888       3446.333        502.367       0.127223       0.143025
            889       3217.000        525.633       0.140445       0.143025
            890       2847.333        639.933       0.183506       0.213638
            891       2665.667        794.433       0.229598       0.213638
            892       2428.333        737.500       0.232956       0.213638
            893       2309.333        625.733       0.213192       0.213638
            894       2535.667        371.433       0.127768       0.143025
            895       2846.000        159.400       0.053038       0.075960
            896       3052.333        207.767       0.063730       0.075960
            897       2963.333        310.667       0.094889       0.075960
            898       2873.333        446.667       0.134538       0.075960
            899       3007.667        396.233       0.116406       0.075960
            900       3124.333        341.567       0.098551       0.075960
            901       3230.667        361.600       0.100661       0.075960
            902       3256.667        339.667       0.094448       0.075960
            903       3075.333        342.133       0.100113       0.075960
            904       2946.333        413.033       0.122950       0.143025
            905       2914.667        514.867       0.150127       0.143025
            906       3067.667        571.900       0.157134       0.143025
            907       3306.000        514.733       0.134721       0.143025
            908       3374.333        383.233       0.101990       0.143025
            909       3550.000        385.667       0.097993       0.143025
            910       3537.333        410.600       0.104004       0.143025
            911       3581.333        576.533       0.138661       0.143025
            912       3399.333        675.067       0.165685       0.143025
            913       3041.667        762.833       0.200508       0.213638
            914       2933.333        766.000       0.207064       0.213638
            915       2576.667        654.333       0.202517       0.213638
            916       2411.333        487.533       0.168181       0.143025
            917       2659.667        401.700       0.131216       0.143025
            918       3035.667        346.433       0.102431       0.075960
            919       3630.333        224.967       0.058353       0.075960
            920       3658.000         62.867       0.016896       0.075960
            921       3431.000         39.567       0.011401       0.075960
            922       3153.000        118.367       0.036183       0.075960
            923       3000.667        136.267       0.043439       0.075960
            924       3222.667        111.400       0.033413       0.075960
            925       3391.333        302.200       0.081819       0.075960
            926       3394.667        499.200       0.128202       0.143025
            927       3357.667        674.900       0.167362       0.143025
            928       3556.333        578.700       0.139951       0.143025
            929       3461.667        511.500       0.128739       0.143025
            930       3272.667        567.400       0.147758       0.143025
            931       2908.333        565.167       0.162708       0.143025
            932       3008.667        421.133       0.122787       0.143025
            933       3288.333        552.167       0.143775       0.143025
            934       3681.000        490.233       0.117527       0.143025
            935       3593.000        563.367       0.135543       0.143025
            936       3400.000        442.667       0.115198       0.143025
            937       2973.667        662.633       0.182227       0.213638
            938       2758.000        799.867       0.224816       0.213638
            939       2688.333        636.833       0.191519       0.213638
            940       2809.333        386.067       0.120820       0.143025
            941       3040.000        271.333       0.081941       0.075960
            942       3296.000        133.733       0.038992       0.075960
            943       3409.333         35.067       0.010181       0.075960
            944       3568.333         78.500       0.021526       0.075960
            945       3643.000        139.367       0.036846       0.075960
            946       3517.333        268.600       0.070947       0.075960
            947       3119.333        304.400       0.088909       0.075960
            948       2657.000        476.633       0.152102       0.143025
            949       2217.667        655.900       0.228253       0.213638
            950       2135.667        589.433       0.216298       0.213638
            951       2104.667        520.533       0.198283       0.213638
            952       2437.667        539.233       0.181139       0.213638
            953       2686.000        646.733       0.194055       0.213638
            954       3038.333        645.833       0.175300       0.143025
            955       3425.667        417.433       0.108619       0.075960
            956       3656.333        254.033       0.064964       0.075960
            957       3801.000        361.233       0.086788       0.075960
            958       3514.667        577.533       0.141130       0.143025
            959       3093.000        626.367       0.168407       0.143025
            960       2902.333        541.100       0.157140       0.143025
            961       3023.333        493.667       0.140366       0.143025
            962       3470.333        601.967       0.147820       0.143025
            963       3617.000        747.300       0.171230       0.143025
            964       3395.000        790.500       0.188866       0.143025
            965       3092.333        722.433       0.189378       0.143025
            966       3175.667        485.767       0.132671       0.143025
            967       3480.333        307.300       0.081132       0.075960
            968       3724.667        268.867       0.067326       0.075960
            969       3592.667        284.067       0.073275       0.075960
            970       3322.333        468.100       0.123495       0.143025
            971       3043.667        700.967       0.187192       0.213638
            972       2649.000        796.100       0.231082       0.213638
            973       2472.333        807.767       0.246263       0.213638
            974       2600.000        545.000       0.173291       0.143025
            975       3064.333        379.567       0.110214       0.143025
            976       3646.333        125.033       0.033153       0.075960
            977       3829.333         84.733       0.021648       0.075960
            978       4026.000        277.067       0.064388       0.075960
            979       3959.667        607.367       0.132989       0.143025
            980       3655.000        829.500       0.184970       0.213638
            981       3016.000        864.733       0.222827       0.213638
            982       2642.333        780.767       0.228088       0.213638
            983       2960.000        744.333       0.200936       0.213638
            984       3376.667        727.000       0.177159       0.143025
            985       3433.000        518.367       0.131187       0.143025
            986       3273.667        318.633       0.088699       0.075960
            987       3186.667        277.333       0.080062       0.075960
            988       3188.333        343.500       0.097258       0.075960
            989       3006.333        519.367       0.147309       0.143025
            990       3118.333        493.833       0.136714       0.143025
            991       2982.667        519.067       0.148231       0.143025
            992       3133.667        460.300       0.128076       0.143025
            993       3066.000        457.733       0.129900       0.143025
            994       3146.000        452.067       0.125642       0.143025
            995       3331.667        329.833       0.090081       0.075960
            996       3387.667        255.567       0.070148       0.075960
            997       3315.333        192.800       0.054958       0.075960
            998       3000.000        182.667       0.057394       0.075960
            999       2641.000        167.233       0.059551       0.075960
           1000       2655.000        203.833       0.071299       0.075960
           1001       2685.333        212.133       0.073213       0.075960
           1002       3102.667        199.733       0.060481       0.075960
           1003       3278.000        105.200       0.031095       0.075960
           1004       3351.667         84.833       0.024686       0.075960
           1005       3289.000         40.767       0.012243       0.075960
           1006       3301.333        223.867       0.063505       0.075960
           1007       3237.667        616.900       0.160044       0.143025
           1008       2984.333        799.900       0.211377       0.213638
           1009       2880.000        832.667       0.224277       0.213638
           1010       2933.000        636.033       0.178209       0.213638
           1011       3071.000        538.567       0.149205       0.143025
           1012       2902.667        349.067       0.107348       0.075960
           1013       2629.333        173.733       0.061980       0.075960
           1014       2766.667        241.000       0.080129       0.075960
           1015       2864.333        278.233       0.088537       0.075960
           1016       3062.333        340.433       0.100046       0.075960
           1017       2819.000        286.100       0.092139       0.075960
           1018       3182.000        339.467       0.096399       0.075960
           1019       3685.667        431.100       0.104718       0.075960
           1020       3949.333        493.400       0.111058       0.143025
           1021       3586.333        495.367       0.121363       0.143025
           1022       2966.000        567.400       0.160582       0.143025
           1023       2737.667        574.233       0.173385       0.143025
           1024       2594.333        810.233       0.237984       0.213638
           1025       2615.667        681.433       0.206677       0.213638
           1026       2536.667        680.333       0.211481       0.213638
           1027       2793.667        420.633       0.130863       0.143025
           1028       2830.667        436.267       0.133540       0.143025
           1029       3174.000        459.267       0.126406       0.143025
           1030       3330.667        605.600       0.153851       0.143025
           1031       3569.333        540.067       0.131422       0.143025
           1032       3438.000        357.200       0.094119       0.075960
           1033       3407.000        214.967       0.059351       0.075960
           1034       3583.333        139.667       0.037515       0.075960
           1035       3560.333        154.633       0.041624       0.075960
           1036       3265.000        141.500       0.041538       0.075960
           1037       2766.667        393.333       0.124473       0.143025
           1038       2707.333        580.267       0.176502       0.143025
           1039       2914.000        754.600       0.205692       0.213638
           1040       3307.000        783.967       0.191634       0.213638
           1041       3381.000        663.567       0.164064       0.143025
           1042       3404.667        565.533       0.142445       0.143025
           1043       3306.333        513.033       0.134324       0.143025
           1044       3269.333        563.067       0.146923       0.143025
           1045       3220.667        468.933       0.127096       0.143025
           1046       3206.000        330.733       0.093514       0.075960
           1047       3243.333        224.667       0.064783       0.075960
           1048       3175.333        283.800       0.082044       0.075960
           1049       3110.333        411.300       0.116792       0.143025
           1050       3055.667        620.100       0.168700       0.143025
           1051       3252.333        672.767       0.171401       0.143025
           1052       3426.333        653.033       0.160082       0.143025
           1053       3448.000        496.867       0.125953       0.143025
           1054       3083.000        333.033       0.097491       0.075960
           1055       3007.333        229.933       0.071027       0.075960
           1056       3191.000        306.567       0.087651       0.075960
           1057       3623.333        380.667       0.095072       0.075960
           1058       3833.000        319.367       0.076912       0.075960
           1059       3492.667        269.067       0.071527       0.075960
           1060       3357.000        203.967       0.057278       0.075960
           1061       3072.667        385.733       0.111535       0.075960
           1062       3087.000        437.300       0.124081       0.075960
           1063       3071.333        243.533       0.073467       0.075960
           1064       3142.333        -82.567      -0.026985       0.075960
           1065       3465.667       -200.900      -0.061536       0.075960
           1066       3757.000          9.300       0.002469       0.075960
           1067       3809.667        366.700       0.087804       0.075960
           1068       3545.333        542.467       0.132704       0.143025
           1069       3089.000        569.433       0.155650       0.143025
           1070       2905.667        478.100       0.141292       0.143025
           1071       2797.000        372.633       0.117564       0.143025
           1072       3048.000        268.867       0.081060       0.075960
           1073       3117.000        103.633       0.032178       0.075960
           1074       3167.000        342.300       0.097541       0.075960
           1075       3261.333        556.200       0.145696       0.143025
           1076       3398.333        622.500       0.154819       0.143025
           1077       3666.667        436.667       0.106418       0.143025
           1078       3339.333        527.067       0.136320       0.143025
           1079       2929.000        705.433       0.194097       0.143025
           1080       2926.333        681.700       0.188939       0.143025
           1081       3020.667        550.600       0.154175       0.143025
           1082       3151.667        565.500       0.152132       0.143025
           1083       3143.667        701.633       0.182465       0.143025
           1084       3160.667        720.267       0.185591       0.143025
           1085       3311.000        667.567       0.167791       0.143025
           1086       3272.000        539.467       0.141538       0.143025
           1087       3233.333        617.667       0.160391       0.143025
           1088       2939.333        915.400       0.237474       0.213638
           1089       2524.333       1004.567       0.284668       0.213638
           1090       2484.333        909.567       0.268000       0.213638
           1091       2855.333        677.800       0.191841       0.213638
           1092       3116.667        687.333       0.180687       0.213638
           1093       3175.667        635.767       0.166805       0.143025
           1094       2975.333        532.467       0.151795       0.143025
           1095       2891.667        478.167       0.141896       0.143025
           1096       3025.667        519.433       0.146521       0.143025
           1097       3269.667        656.700       0.167254       0.143025
           1098       3412.667        658.400       0.161727       0.143025
           1099       3362.667        547.733       0.140071       0.143025
           1100       3151.333        447.533       0.124354       0.143025
           1101       2994.000        538.933       0.152546       0.143025
           1102       2714.000        637.600       0.190237       0.213638
           1103       2620.333        737.300       0.219589       0.213638
           1104       2629.667        589.700       0.183173       0.213638
           1105       2794.667        613.867       0.180097       0.213638
           1106       2882.333        522.433       0.153442       0.143025
           1107       2996.667        339.667       0.101808       0.075960
           1108       3167.333        154.600       0.046539       0.075960
           1109       3039.000         92.433       0.029518       0.075960
           1110       2959.000        199.433       0.063143       0.075960
           1111       2841.333        298.200       0.094982       0.075960
           1112       2911.000        263.567       0.083024       0.075960
           1113       2941.667        318.833       0.097787       0.075960
           1114       2864.667        234.867       0.075775       0.075960
           1115       2942.000        221.467       0.070008       0.075960
           1116       3077.333        349.600       0.102015       0.075960
           1117       3030.000        468.333       0.133873       0.143025
           1118       2880.000        535.333       0.156744       0.143025
           1119       2615.000        510.500       0.163334       0.143025
           1120       2722.333        749.767       0.215940       0.213638
           1121       2829.667        759.367       0.211580       0.213638
           1122       2875.333        622.133       0.177881       0.213638
           1123       3018.667        427.800       0.124127       0.143025
           1124       3114.000        404.600       0.114989       0.143025
           1125       3332.333        363.433       0.098338       0.075960
           1126       2945.667        255.767       0.079891       0.075960
           1127       2701.333        197.200       0.068034       0.075960
           1128       2510.333        249.967       0.090558       0.075960
           1129       2851.333        368.200       0.114364       0.143025
           1130       2961.333        475.867       0.138446       0.143025
           1131       2862.667        505.400       0.150056       0.143025
           1132       2647.333        412.933       0.134934       0.143025
           1133       2713.667        382.967       0.123672       0.143025
           1134       2619.333        533.400       0.169187       0.143025
           1135       2418.667        883.133       0.267470       0.213638
           1136       2367.333        941.267       0.284491       0.213638
           1137       2582.333        986.767       0.276475       0.213638
           1138       2838.000        944.533       0.249709       0.213638
           1139       3158.667        832.467       0.208579       0.213638
           1140       3255.333        673.467       0.171418       0.143025
           1141       3061.000        483.233       0.136344       0.143025
           1142       2666.333        454.367       0.145598       0.143025
           1143       2776.000        392.067       0.123756       0.143025
           1144       2899.333        535.400       0.155878       0.143025
           1145       2697.667        683.567       0.202165       0.213638
           1146       2392.667        723.067       0.232069       0.213638
           1147       2395.000        457.500       0.160386       0.143025
           1148       2754.667        238.200       0.079589       0.075960
           1149       2930.667        253.267       0.079545       0.075960
           1150       2925.667        452.767       0.134017       0.143025
           1151       2760.667        623.933       0.184345       0.143025
           1152       2493.000        564.700       0.184681       0.143025
           1153       2584.333        323.567       0.111272       0.143025
           1154       2966.333        328.033       0.099574       0.143025
           1155       3159.000        491.100       0.134544       0.143025
           1156       3039.667        704.367       0.188130       0.213638
           1157       2648.333        770.833       0.225445       0.213638
           1158       2743.000        651.367       0.191896       0.213638
           1159       3019.667        398.033       0.116462       0.143025
           1160       3237.000        176.633       0.051743       0.075960
           1161       3269.000        279.100       0.078662       0.075960
           1162       3160.000        628.333       0.165860       0.143025
           1163       3202.000        855.133       0.210773       0.213638
           1164       2980.333        769.633       0.205237       0.213638
           1165       2661.667        576.167       0.177948       0.213638
           1166       2404.000        514.267       0.176223       0.143025
           1167       2516.667        415.000       0.141558       0.143025
           1168       2988.333        338.167       0.101658       0.075960
           1169       3371.667        314.833       0.085402       0.075960
           1170       3342.333        308.100       0.084401       0.075960
           1171       3016.000        322.733       0.096663       0.075960
           1172       2743.667        254.967       0.085028       0.075960
           1173       2546.000        300.400       0.105537       0.075960
           1174       2505.000        215.833       0.079326       0.075960
           1175       2401.333        169.533       0.065944       0.075960
           1176       2511.667        396.167       0.136241       0.143025
           1177       2696.333        687.033       0.203062       0.213638
           1178       3111.333        767.533       0.197876       0.213638
           1179       3258.000        600.867       0.155711       0.143025
           1180       3342.667        506.067       0.131489       0.143025
           1181       3153.000        517.367       0.140958       0.143025
           1182       3164.000        453.267       0.125306       0.143025
           1183       3250.000        416.333       0.113556       0.143025
           1184       3400.333        305.967       0.082553       0.075960
           1185       3411.000        160.233       0.044868       0.075960
           1186       3192.000        262.467       0.075979       0.075960
           1187       2911.333        299.867       0.093381       0.075960
           1188       2737.333        393.933       0.125806       0.075960
           1189       2592.333        226.767       0.080439       0.075960
           1190       2732.333        395.433       0.126427       0.143025
           1191       2915.667        583.433       0.166738       0.143025
           1192       3133.667        756.300       0.194423       0.143025
           1193       3187.333        613.600       0.161434       0.143025
           1194       3341.667        427.500       0.113420       0.143025
           1195       3169.333        221.733       0.065387       0.143025
           1196       2763.333        402.000       0.127001       0.143025
           1197       2480.333        551.967       0.182029       0.213638
           1198       2521.333        626.533       0.199034       0.213638
           1199       2592.000        530.133       0.169798       0.213638
           1200       1846.000       1109.067       0.375310       0.384202
