# Supplementary material for: The role of auxiliary domains in modulating CHD4 activity suggests mechanistic commonality between enzyme families
Source: Nat Commun. 2022 Dec 6;13:7524. doi: 10.1038/s41467-022-35002-0 (PMC9726900; doi:10.1038/s41467-022-35002-0)
Supplement: Supplementary file 6 — source data [file 41467_2022_35002_MOESM6_ESM.zip › smFRET_Source_data/figure_7A/A/CHD4(355-1912) 1mM ATP 500ms/63.dat]

              1        904.000       1332.600       0.595815       0.855068
              2        291.333       1488.867       0.836348       0.855068
              3        220.000       1552.333       0.875870       0.855068
              4        180.000       1642.667       0.901244       0.855068
              5        187.667       1720.567       0.901654       0.855068
              6        321.000       1593.567       0.832338       0.855068
              7        410.333       1565.633       0.792338       0.855068
              8        468.000       1380.200       0.746781       0.855068
              9        317.000       1338.300       0.808494       0.855068
             10        278.000       1319.533       0.825982       0.855068
             11        360.333       1316.300       0.785085       0.855068
             12        401.000       1307.233       0.765255       0.855068
             13        397.000       1428.300       0.782502       0.855068
             14        241.000       1769.233       0.880113       0.855068
             15        125.000       1943.500       0.939570       0.855068
             16         83.333       1677.000       0.952660       0.855068
             17         80.000       1388.333       0.945516       0.855068
             18        170.333       1263.633       0.881215       0.855068
             19        263.000       1452.700       0.846710       0.855068
             20        239.667       1564.033       0.867125       0.855068
             21        128.667       1530.133       0.922434       0.855068
             22         46.000       1325.067       0.966449       0.855068
             23        154.000       1232.267       0.888910       0.855068
             24        339.333       1254.067       0.787038       0.855068
             25        364.000       1479.267       0.802525       0.855068
             26        251.667       1666.500       0.868798       0.855068
             27        104.333       2017.233       0.950823       0.855068
             28        147.667       1927.233       0.928832       0.855068
             29        120.000       1727.667       0.935053       0.855068
             30        155.333       1252.467       0.889662       0.855068
             31        190.000       1408.333       0.881126       0.855068
             32        341.333       1595.533       0.823770       0.855068
             33        417.000       1614.967       0.794780       0.855068
             34        419.000       1344.100       0.762350       0.855068
             35        289.333       1285.733       0.816304       0.855068
             36        164.000       1561.267       0.904942       0.855068
             37        133.000       1704.367       0.927614       0.855068
             38        230.333       1669.633       0.878770       0.855068
             39        251.000       1734.567       0.873588       0.855068
             40        261.333       1796.200       0.872987       0.855068
             41        218.667       1820.800       0.892782       0.855068
             42        107.333       1600.267       0.937144       0.855068
             43       -151.333       1385.133       1.122656       0.855068
             44       -333.000       1491.633       1.287408       0.855068
             45       -185.667       1458.233       1.145899       0.855068
             46         15.333       1674.467       0.990926       0.855068
             47        188.333       1615.833       0.895612       0.855068
             48        148.667       1812.133       0.924181       0.855068
             49        139.333       1888.733       0.931297       0.855068
             50        200.667       1793.933       0.899395       0.855068
             51        239.000       1456.767       0.859061       0.855068
             52        181.333       1002.867       0.846873       0.855068
             53         92.667        668.067       0.878188       0.855068
             54        167.000        526.633       0.759239       0.855068
             55        375.333        535.467       0.587908       0.855068
             56        494.667        578.533       0.539073       0.855068
             57        512.000        754.133       0.595619       0.855068
             58        422.333        955.767       0.693539       0.855068
             59        411.333       1208.867       0.746122       0.855068
             60        789.667       1343.367       0.629792       0.855068
             61       1385.333       1306.800       0.485414       0.457881
             62       2018.667       1067.467       0.345891       0.349047
             63       2268.000        747.867       0.247977       0.279516
             64       2366.333        611.033       0.205226       0.279516
             65       2406.333        815.700       0.253163       0.279516
             66       2389.000        909.767       0.275790       0.279516
             67       2365.000       1118.500       0.321085       0.349047
             68       2157.333       1092.267       0.336123       0.349047
             69       1792.000       1377.800       0.434665       0.401264
             70       1862.000       1443.133       0.436634       0.401264
             71       2057.667       1628.233       0.441746       0.401264
             72       2472.333       1545.100       0.384599       0.401264
             73       2353.667       1652.300       0.412460       0.401264
             74       2408.667       1769.133       0.423461       0.401264
             75       2286.667       1766.333       0.435809       0.401264
             76       2394.333       1577.900       0.397232       0.401264
             77       2380.667       1149.267       0.325577       0.349047
             78       2454.333        955.233       0.280163       0.279516
             79       2392.667        787.733       0.247684       0.279516
             80       2434.333        823.567       0.252791       0.279516
             81       2437.000        710.633       0.225768       0.279516
             82       2262.000        581.467       0.204492       0.279516
             83       2073.333        515.333       0.199073       0.279516
             84       2071.667        589.833       0.221617       0.279516
             85       2086.000        663.733       0.241381       0.279516
             86       2220.667        708.933       0.241990       0.279516
             87       2259.000        802.100       0.262030       0.279516
             88       2456.333        920.367       0.272564       0.279516
             89       2659.000       1021.767       0.277596       0.279516
             90       2533.667       1158.300       0.313735       0.279516
             91       2477.667       1086.233       0.304788       0.279516
             92       2296.000        936.733       0.289765       0.279516
             93       2297.667        814.900       0.261810       0.279516
             94       2137.333        863.933       0.287856       0.279516
             95       1905.667        833.433       0.304273       0.279516
             96       1906.000        866.733       0.312592       0.279516
             97       2150.000       1114.667       0.341434       0.279516
             98       2604.000       1069.600       0.291159       0.279516
             99       2761.333        862.867       0.238085       0.279516
            100       2485.333        529.467       0.175622       0.279516
            101       2001.333        690.867       0.256618       0.279516
            102       1984.333        874.900       0.305991       0.279516
            103       2271.000        981.567       0.301782       0.279516
            104       2438.667       1007.800       0.292415       0.279516
            105       2137.333       1148.600       0.349551       0.349047
            106       1859.667       1280.033       0.407693       0.401264
            107       1639.667       1452.367       0.469712       0.457881
            108       1786.667       1402.000       0.439682       0.457881
            109       1956.667       1256.667       0.391079       0.349047
            110       2174.667        925.533       0.298540       0.279516
            111       2188.667        746.800       0.254406       0.279516
            112       2072.333        710.767       0.255387       0.279516
            113       1924.333        739.233       0.277535       0.279516
            114       1957.667        730.900       0.271855       0.279516
            115       1891.667        652.833       0.256566       0.279516
            116       1860.667        615.600       0.248600       0.279516
            117       2176.667        590.000       0.213253       0.279516
            118       2376.333        924.700       0.280124       0.279516
            119       2436.000       1185.067       0.327270       0.349047
            120       2016.667       1390.333       0.408081       0.401264
            121       1849.667       1508.367       0.449182       0.401264
            122       2140.000       1444.000       0.402902       0.401264
            123       2375.000       1331.500       0.359234       0.349047
            124       2782.000        986.133       0.261703       0.279516
            125       2612.667        894.733       0.255099       0.279516
            126       2567.000        911.967       0.262137       0.279516
            127       2486.000       1144.733       0.315290       0.279516
            128       2637.333       1092.600       0.292927       0.279516
            129       2730.667       1061.600       0.279938       0.279516
            130       2567.333        955.600       0.271251       0.279516
            131       2441.333       1092.200       0.309096       0.279516
            132       2290.333       1263.300       0.355495       0.349047
            133       2276.667       1395.667       0.380049       0.349047
            134       2274.333       1362.900       0.374708       0.349047
            135       2357.667       1325.567       0.359892       0.349047
            136       2154.667       1219.533       0.361429       0.349047
            137       2116.667       1224.000       0.366394       0.349047
            138       1917.000       1235.967       0.392001       0.401264
            139       1949.000       1363.767       0.411670       0.401264
            140       2146.000       1395.733       0.394082       0.401264
            141       2105.667       1292.767       0.380401       0.401264
            142       2023.333       1021.667       0.335523       0.349047
            143       2023.667       1193.300       0.370939       0.349047
            144       2258.000       1275.200       0.360919       0.349047
            145       2523.333       1577.667       0.384703       0.349047
            146       2530.667       1411.933       0.358122       0.349047
            147       2640.000       1364.667       0.340769       0.349047
            148       2578.333       1267.833       0.329636       0.349047
            149       2353.667       1312.300       0.357968       0.349047
            150       2072.000       1433.133       0.408867       0.401264
            151       2026.000       1339.733       0.398051       0.401264
            152       2204.000       1348.267       0.379551       0.401264
            153       2537.000       1391.967       0.354283       0.349047
            154       2781.333       1605.533       0.365986       0.349047
            155       2604.000       1583.267       0.378115       0.349047
            156       2376.000       1430.067       0.375733       0.349047
            157       2369.667       1232.700       0.342192       0.349047
            158       2671.667       1316.167       0.330046       0.349047
            159       2875.333       1343.133       0.318394       0.349047
            160       2580.667       1311.600       0.336976       0.349047
            161       2127.000       1253.633       0.370828       0.349047
            162       1778.000       1162.533       0.395348       0.349047
            163       2103.000       1034.033       0.329621       0.349047
            164       2378.000        936.533       0.282554       0.279516
            165       2449.333       1109.067       0.311676       0.279516
            166       2198.667       1300.800       0.371714       0.349047
            167       2074.667       1424.867       0.407159       0.401264
            168       2307.000       1259.967       0.353232       0.401264
            169       2314.000       1383.267       0.374132       0.401264
            170       2215.000       1436.833       0.393455       0.401264
            171       2046.667       1640.000       0.444846       0.401264
            172       2244.000       1625.267       0.420045       0.401264
            173       2240.333       1577.300       0.413162       0.401264
            174       2204.667       1675.200       0.431767       0.401264
            175       2035.000       1537.500       0.430371       0.401264
            176       2034.000       1537.600       0.430507       0.401264
            177       1976.000       1364.067       0.408395       0.401264
            178       1764.667       1301.867       0.424540       0.401264
            179       1673.000       1180.700       0.413744       0.401264
            180       1882.000       1153.467       0.379996       0.401264
            181       2049.667       1343.700       0.395978       0.401264
            182       2232.667       1307.733       0.369374       0.349047
            183       2080.667       1237.600       0.372966       0.349047
            184       2310.000        986.000       0.299150       0.279516
            185       2371.333        986.867       0.293868       0.279516
            186       2444.667       1078.867       0.306189       0.279516
            187       2337.667       1120.567       0.324029       0.349047
            188       2346.000       1092.400       0.317706       0.349047
            189       2203.000       1181.033       0.349002       0.349047
            190       2050.000       1400.333       0.405855       0.401264
            191       2066.000       1474.733       0.416505       0.401264
            192       2074.333       1272.233       0.380161       0.401264
            193       1882.333       1051.433       0.358390       0.349047
            194       1739.667        946.367       0.352329       0.349047
            195       1785.333       1046.133       0.369467       0.349047
            196       2133.667       1011.967       0.321705       0.349047
            197       2256.333       1111.367       0.330008       0.349047
            198       2279.667       1040.033       0.313291       0.349047
            199       2102.667       1073.400       0.337965       0.349047
            200       2002.333       1172.433       0.369297       0.349047
            201       1801.333       1257.200       0.411047       0.401264
            202       1864.000       1355.267       0.420986       0.401264
            203       1906.333       1513.367       0.442544       0.401264
            204       2270.000       1502.000       0.398197       0.401264
            205       2380.333       1450.300       0.378606       0.401264
            206       2577.000       1288.300       0.333299       0.349047
            207       2422.000       1252.133       0.340797       0.349047
            208       2191.667       1273.500       0.367515       0.349047
            209       1884.333       1140.900       0.377128       0.401264
            210       1815.000       1204.500       0.398907       0.401264
            211       2033.333       1266.667       0.383838       0.401264
            212       2231.333       1365.200       0.379588       0.401264
            213       2375.000       1554.500       0.395597       0.401264
            214       2229.000       1736.767       0.437940       0.457881
            215       2097.333       1746.267       0.454331       0.457881
            216       2223.333       1406.333       0.387455       0.401264
            217       2287.667       1071.233       0.318924       0.349047
            218       2440.333        954.300       0.281120       0.279516
            219       2344.000        996.600       0.298330       0.279516
            220       2366.333       1305.367       0.355521       0.349047
            221       2323.000       1494.033       0.391412       0.401264
            222       2262.667       1540.400       0.405042       0.401264
            223       2201.667       1294.167       0.370203       0.349047
            224       2034.667       1191.867       0.369395       0.349047
            225       2093.667       1142.967       0.353134       0.349047
            226       2288.000       1295.200       0.361465       0.349047
            227       2303.333       1179.333       0.338629       0.349047
            228       2142.000       1113.133       0.341962       0.349047
            229       1937.000       1039.633       0.349265       0.349047
            230       2065.000       1132.833       0.354250       0.349047
            231       2094.000       1077.933       0.339835       0.349047
            232       2014.667        957.200       0.322087       0.349047
            233       1841.333        949.533       0.340229       0.349047
            234       2001.667       1063.500       0.346963       0.349047
            235       2311.000       1144.900       0.331289       0.349047
            236       2290.000       1104.333       0.325346       0.349047
            237       1986.333       1184.700       0.373601       0.401264
            238       1645.000       1279.167       0.437447       0.457881
            239       1669.333       1548.067       0.481155       0.457881
            240       2089.667       1718.033       0.451200       0.457881
            241       2573.000       1550.367       0.375995       0.349047
            242       3026.000       1276.400       0.296672       0.279516
            243       2831.333        959.200       0.253051       0.279516
            244       2367.667       1010.900       0.299210       0.279516
            245       1934.000       1160.933       0.375108       0.349047
            246       1955.000       1465.833       0.428502       0.401264
            247       2289.333       1694.067       0.425282       0.401264
            248       2529.333       1833.400       0.420241       0.401264
            249       2513.333       1927.333       0.434019       0.401264
            250       2381.333       1784.200       0.428325       0.401264
            251       2213.667       1468.633       0.398836       0.401264
            252       2042.667       1090.733       0.348099       0.349047
            253       1946.000       1124.400       0.366206       0.349047
            254       2114.000       1237.600       0.369256       0.349047
            255       2270.000       1344.667       0.372003       0.349047
            256       2460.333       1198.300       0.327527       0.349047
            257       2155.000       1225.833       0.362583       0.349047
            258       2139.000       1281.433       0.374641       0.349047
            259       2104.333       1395.900       0.398802       0.401264
            260       2322.000       1556.467       0.401310       0.401264
            261       2282.667       1487.733       0.394582       0.401264
            262       2104.667       1304.200       0.382590       0.401264
            263       1960.000       1156.000       0.370988       0.401264
            264       1955.667       1325.100       0.403899       0.401264
            265       2254.333       1535.233       0.405121       0.401264
            266       2418.333       1505.833       0.383733       0.401264
            267       2275.667       1283.767       0.360666       0.401264
            268       1860.000       1270.333       0.405814       0.401264
            269       1750.000       1304.333       0.427044       0.401264
            270       1793.667       1421.967       0.442204       0.401264
            271       1779.000       1326.433       0.427133       0.401264
            272       1739.333       1310.067       0.429615       0.401264
            273       2004.667       1235.200       0.381250       0.401264
            274       2088.333       1203.500       0.365602       0.349047
            275       2110.667       1134.933       0.349684       0.349047
            276       1923.667       1110.967       0.366096       0.349047
            277       2147.000       1168.300       0.352396       0.349047
            278       2287.000       1273.967       0.357759       0.349047
            279       2022.667       1513.067       0.427936       0.401264
            280       1589.333       1490.400       0.483938       0.457881
            281       1491.667       1241.833       0.454302       0.457881
            282       1734.333        838.567       0.325923       0.349047
            283       2007.667        844.567       0.296107       0.349047
            284       2066.000       1076.067       0.342471       0.349047
            285       2186.333       1280.700       0.369394       0.349047
            286       2312.333       1309.433       0.361545       0.349047
            287       2307.000       1231.300       0.347992       0.349047
            288       2155.667       1144.767       0.346853       0.349047
            289       2175.000       1132.500       0.342404       0.349047
            290       2000.667       1096.600       0.354054       0.349047
            291       1827.667       1154.233       0.387080       0.401264
            292       1684.000       1148.267       0.405423       0.401264
            293       2000.000       1174.667       0.370013       0.349047
            294       2267.000       1115.633       0.329812       0.349047
            295       2274.667       1031.200       0.311930       0.349047
            296       1943.000       1115.367       0.364694       0.349047
            297       1846.667       1250.000       0.403660       0.401264
            298       1866.667       1338.000       0.417516       0.401264
            299       1920.000       1358.667       0.414396       0.401264
            300       1773.333       1478.000       0.454583       0.457881
            301       1523.000       1480.367       0.492902       0.457881
            302       1605.333       1362.800       0.459144       0.457881
            303       1799.333       1345.400       0.427826       0.457881
            304       2032.000       1450.800       0.416561       0.457881
            305       1983.000       1768.367       0.471393       0.457881
            306       1973.333       1838.667       0.482336       0.457881
            307       2128.667       1548.133       0.421055       0.401264
            308       2103.667       1146.300       0.352711       0.349047
            309       2050.667        998.600       0.327489       0.349047
            310       1781.000       1173.900       0.397272       0.401264
            311       1812.333       1388.767       0.433840       0.457881
            312       1808.667       1493.467       0.452273       0.457881
            313       1884.333       1510.900       0.445006       0.457881
            314       2048.000       1268.533       0.382488       0.401264
            315       1988.667       1024.800       0.340073       0.349047
            316       1799.667        931.700       0.341111       0.349047
            317       1558.000       1067.533       0.406597       0.401264
            318       1569.333       1353.733       0.463121       0.457881
            319       1610.333       1461.967       0.475854       0.457881
            320       1731.333       1498.533       0.463961       0.457881
            321       1860.000       1235.333       0.399095       0.401264
            322       1941.000       1061.567       0.353553       0.349047
            323       1807.333        923.267       0.338119       0.349047
            324       1897.000       1120.967       0.371431       0.349047
            325       2274.000       1398.267       0.380764       0.401264
            326       2485.333       1548.800       0.383924       0.401264
            327       2364.333       1410.233       0.373615       0.401264
            328       1931.667       1169.833       0.377183       0.401264
            329       1784.000       1116.933       0.385026       0.401264
            330       1620.333       1099.633       0.404282       0.401264
            331       1683.000       1176.700       0.411477       0.401264
            332       1691.333       1275.867       0.429990       0.401264
            333       1750.000       1326.333       0.431141       0.401264
            334       1961.000       1331.567       0.404416       0.401264
            335       2317.333       1145.267       0.330753       0.349047
            336       2553.667       1140.633       0.308755       0.349047
            337       2386.667       1130.667       0.321456       0.349047
            338       2056.333       1184.033       0.365401       0.349047
            339       1892.333        998.433       0.345387       0.349047
            340       2037.000        892.633       0.304691       0.279516
            341       2229.667        924.033       0.293000       0.279516
            342       2486.333       1147.033       0.315694       0.279516
            343       2412.000       1364.800       0.361364       0.349047
            344       2128.333       1360.833       0.390017       0.401264
            345       1869.333       1252.067       0.401123       0.401264
            346       1898.000       1194.867       0.386330       0.401264
            347       2278.000       1330.533       0.368719       0.401264
            348       2592.333       1448.433       0.358455       0.401264
            349       2495.667       1513.433       0.377500       0.401264
            350       1989.667       1594.700       0.444904       0.457881
            351       1604.667       1709.867       0.515870       0.457881
            352       1664.000       1741.600       0.511393       0.457881
            353       1950.000       1640.000       0.456825       0.457881
            354       1987.333       1548.267       0.437908       0.457881
            355       2009.333       1517.067       0.430203       0.457881
            356       2164.667       1497.867       0.408970       0.401264
            357       2321.000       1428.567       0.380995       0.401264
            358       2134.667       1273.867       0.373729       0.401264
            359       1877.333       1286.267       0.406583       0.401264
            360       1998.667       1237.800       0.382454       0.401264
            361       2311.667       1189.500       0.339744       0.349047
            362       2355.000       1158.500       0.329728       0.349047
            363       2152.667       1205.400       0.358957       0.349047
            364       1994.000       1302.933       0.395196       0.401264
            365       1841.333       1179.200       0.390395       0.401264
            366       1673.333       1046.000       0.384653       0.401264
            367       1743.333        907.333       0.342304       0.349047
            368       2106.000        818.400       0.279852       0.279516
            369       2644.000        799.600       0.232199       0.279516
            370       2798.000        857.867       0.234655       0.279516
            371       2769.000        938.433       0.253122       0.279516
            372       2349.667       1046.700       0.308182       0.279516
            373       1796.333       1478.700       0.451507       0.457881
            374       1486.333       1665.033       0.528353       0.457881
            375       1733.667       1611.300       0.481709       0.457881
            376       2288.000       1201.867       0.344388       0.349047
            377       2599.000        955.100       0.268732       0.279516
            378       2361.333        898.533       0.275635       0.279516
            379       2026.333       1074.033       0.346421       0.349047
            380       2091.333       1429.533       0.406017       0.401264
            381       2261.000       1579.567       0.411285       0.401264
            382       2609.000       1415.433       0.351710       0.349047
            383       2470.333       1276.300       0.340652       0.349047
            384       2417.000       1181.967       0.328418       0.349047
            385       2241.667       1037.167       0.316322       0.279516
            386       2245.333        789.133       0.260057       0.279516
            387       2308.333        751.500       0.245602       0.279516
            388       2315.000        827.833       0.263404       0.279516
            389       2137.000        901.967       0.296800       0.279516
            390       1911.667        981.833       0.339324       0.349047
            391       1777.667       1088.900       0.379862       0.401264
            392       1828.000       1323.867       0.420026       0.401264
            393       2137.667       1449.233       0.404035       0.401264
            394       2190.333       1535.300       0.412091       0.401264
            395       2254.667       1381.200       0.379882       0.401264
            396       2195.000       1127.167       0.339287       0.349047
            397       2327.333        914.600       0.282116       0.279516
            398       2220.000        956.667       0.301154       0.279516
            399       1885.667       1054.767       0.358711       0.349047
            400       1496.333       1211.033       0.447310       0.457881
            401       1360.667       1226.267       0.474023       0.457881
            402       1462.333       1300.767       0.470764       0.457881
            403       1613.667       1374.967       0.460065       0.457881
            404       1795.000       1328.500       0.425324       0.401264
            405       1871.000       1217.233       0.394152       0.401264
            406       2154.000       1122.600       0.342611       0.349047
            407       2246.000       1091.067       0.326954       0.349047
            408       2524.000       1198.600       0.321979       0.349047
            409       2394.333       1375.233       0.364825       0.349047
            410       2320.667       1496.600       0.392061       0.401264
            411       2109.667       1451.700       0.407624       0.401264
            412       2142.000       1272.800       0.372730       0.401264
            413       2143.333       1282.667       0.374392       0.401264
            414       2191.333       1333.867       0.378380       0.401264
            415       2166.000       1321.400       0.378907       0.401264
            416       2066.000       1276.733       0.381943       0.401264
            417       1735.333       1309.467       0.430067       0.401264
            418       1587.333       1274.267       0.445299       0.401264
            419       1751.333       1280.200       0.422295       0.401264
            420       1858.000       1160.867       0.384537       0.401264
            421       1827.333       1150.933       0.386444       0.401264
            422       1489.000       1083.767       0.421246       0.401264
            423       1334.333       1109.567       0.454015       0.401264
            424       1707.667       1121.900       0.396492       0.401264
            425       2141.667       1075.833       0.334369       0.349047
            426       2317.667       1039.567       0.309650       0.349047
            427       1812.667       1205.733       0.399461       0.401264
            428       1544.333       1303.567       0.457729       0.457881
            429       1609.000       1343.433       0.455026       0.457881
            430       1720.333       1248.300       0.420497       0.457881
            431       1666.333       1262.033       0.430968       0.457881
            432       1685.000       1291.500       0.433899       0.457881
            433       1871.333       1254.200       0.401276       0.401264
            434       2298.000       1199.533       0.342966       0.349047
            435       2112.000       1239.467       0.369828       0.349047
            436       1857.000       1399.300       0.429721       0.401264
            437       1722.000       1545.133       0.472932       0.457881
            438       2096.333       1734.700       0.452802       0.457881
            439       2193.667       1705.300       0.437372       0.457881
            440       1884.000       1639.933       0.465370       0.457881
            441       1546.000       1518.400       0.495497       0.457881
            442       1467.333       1481.267       0.502363       0.457881
            443       1558.000       1410.533       0.475162       0.457881
            444       1861.667       1366.500       0.423305       0.457881
            445       2069.333       1487.400       0.418193       0.457881
            446       1966.667       1565.000       0.443134       0.457881
            447       1827.333       1456.933       0.443610       0.457881
            448       1888.000       1149.200       0.378375       0.349047
            449       2054.333       1011.900       0.330014       0.349047
            450       2066.333        954.367       0.315942       0.279516
            451       1952.667        899.733       0.315430       0.279516
            452       2025.333        843.467       0.294014       0.279516
            453       2149.667        858.700       0.285437       0.279516
            454       2173.667       1197.967       0.355308       0.349047
            455       2118.333       1337.500       0.387027       0.401264
            456       1939.667       1500.700       0.436204       0.401264
            457       2075.000       1422.833       0.406776       0.401264
            458       2387.000       1234.967       0.340966       0.349047
            459       2564.333       1093.567       0.298960       0.349047
            460       2572.000       1152.133       0.309370       0.349047
            461       2391.333       1288.200       0.350099       0.349047
            462       2220.000       1452.333       0.395480       0.401264
            463       2110.667       1412.933       0.400991       0.401264
            464       2444.333       1433.900       0.369730       0.349047
            465       2723.000       1250.367       0.314687       0.349047
            466       2678.333       1153.833       0.301092       0.349047
            467       2161.333       1242.200       0.364974       0.349047
            468       2186.000       1261.400       0.365899       0.349047
            469       2430.000       1188.000       0.328358       0.349047
            470       2615.333       1102.467       0.296537       0.349047
            471       2325.000       1349.500       0.367261       0.349047
            472       2192.000       1469.133       0.401278       0.401264
            473       2117.333       1361.267       0.391326       0.401264
            474       2182.333       1155.767       0.346235       0.349047
            475       2025.000       1006.500       0.332014       0.349047
            476       1927.667       1106.233       0.364624       0.349047
            477       1928.000       1109.867       0.365344       0.349047
            478       2062.000       1172.800       0.362557       0.349047
            479       2008.333       1206.500       0.375292       0.349047
            480       1959.000       1160.433       0.372001       0.349047
            481       1911.333       1148.867       0.375422       0.401264
            482       1934.333       1143.567       0.371541       0.401264
            483       1820.667       1437.267       0.441159       0.457881
            484       1807.667       1834.567       0.503693       0.457881
            485       2056.333       2041.700       0.498215       0.457881
            486       2283.000       1933.033       0.458496       0.457881
            487       2100.333       1648.633       0.439757       0.457881
            488       1891.000       1477.233       0.438578       0.457881
            489       1666.667       1273.000       0.433042       0.457881
            490       2094.667       1062.867       0.336613       0.349047
            491       2221.667       1307.833       0.370544       0.349047
            492       2436.667       1400.333       0.364955       0.349047
            493       2187.667       1482.900       0.403998       0.401264
            494       2021.333       1199.867       0.372491       0.401264
            495       1913.000       1236.367       0.392576       0.401264
            496       1930.667       1287.267       0.400029       0.401264
            497       2118.000       1221.533       0.365780       0.349047
            498       2157.667       1101.567       0.337983       0.349047
            499       2155.000       1070.500       0.331887       0.349047
            500       2315.000       1006.167       0.302956       0.349047
            501       2359.667       1109.033       0.319726       0.349047
            502       2322.667       1206.067       0.341785       0.349047
            503       2054.000       1274.267       0.382862       0.349047
            504       2106.333       1190.700       0.361143       0.349047
            505       2181.333       1188.533       0.352694       0.349047
            506       2286.667       1309.000       0.364049       0.349047
            507       2263.000       1419.700       0.385505       0.401264
            508       2253.000       1375.367       0.379059       0.401264
            509       2162.667       1461.067       0.403194       0.401264
            510       1993.667       1526.633       0.433666       0.457881
            511       1823.000       1586.033       0.465244       0.457881
            512       1742.000       1466.800       0.457118       0.457881
            513       1598.667       1400.467       0.466957       0.457881
            514       1543.333       1372.000       0.470615       0.457881
            515       1562.000       1416.467       0.475569       0.457881
            516       1562.000       1295.133       0.453298       0.457881
            517       1684.000       1044.600       0.382834       0.401264
            518       1915.333       1114.800       0.367905       0.401264
            519       1970.667       1459.600       0.425506       0.401264
            520       1859.333       1675.067       0.473932       0.457881
            521       1804.000       1595.600       0.469349       0.457881
            522       1795.333       1320.133       0.423735       0.401264
            523       1909.667       1320.033       0.408717       0.401264
            524       1727.000       1272.633       0.424263       0.401264
            525       1988.000       1279.200       0.391528       0.401264
            526       2206.000       1308.733       0.372356       0.349047
            527       2485.000       1151.500       0.316651       0.279516
            528       2580.333       1037.967       0.286866       0.279516
            529       2155.667       1020.767       0.321356       0.279516
            530       1594.667       1262.533       0.441878       0.457881
            531       1344.667       1384.200       0.507244       0.457881
            532       1555.667       1444.433       0.481462       0.457881
            533       1974.333       1435.233       0.420943       0.401264
            534       1982.333       1400.767       0.414048       0.401264
            535       2012.333       1293.433       0.391266       0.401264
            536       1935.000       1040.833       0.349762       0.349047
            537       1964.000        912.267       0.317170       0.349047
            538       2090.333        918.633       0.305299       0.349047
            539       2174.667       1142.867       0.344493       0.349047
            540       2190.000       1274.667       0.367905       0.349047
            541       2190.667       1260.933       0.365318       0.349047
            542       2212.000       1113.133       0.334764       0.349047
            543       2209.333       1116.400       0.335685       0.349047
            544       1902.333       1298.767       0.405725       0.401264
            545       1635.000       1341.500       0.450697       0.457881
            546       1707.667       1339.567       0.439601       0.457881
            547       1920.333       1126.300       0.369687       0.349047
            548       2148.667        959.467       0.308695       0.279516
            549       2229.333        869.733       0.280644       0.279516
            550       2264.667        924.867       0.289969       0.279516
            551       1975.333       1191.133       0.376171       0.349047
            552       1740.333       1237.633       0.415597       0.401264
            553       1539.333       1036.067       0.402293       0.401264
            554       1590.000        924.667       0.367709       0.401264
            555       1560.000       1062.667       0.405186       0.401264
            556       1767.000       1345.967       0.432374       0.401264
            557       2032.000       1331.467       0.395861       0.401264
            558       2288.000       1177.533       0.339784       0.349047
            559       2502.000       1102.467       0.305861       0.349047
            560       2513.333       1270.667       0.335800       0.349047
            561       2335.333       1490.800       0.389636       0.401264
            562       2141.333       1569.533       0.422956       0.401264
            563       1782.667       1545.400       0.464354       0.457881
            564       1597.333       1588.933       0.498682       0.457881
            565       1444.000       1391.933       0.490820       0.457881
            566       1616.333       1180.033       0.421988       0.457881
            567       1885.667        890.433       0.320750       0.349047
            568       2213.667       1103.967       0.332757       0.349047
            569       2521.667       1346.167       0.348042       0.349047
            570       2471.000       1455.233       0.370644       0.349047
            571       2309.333       1254.400       0.351990       0.349047
            572       2212.000       1058.800       0.323713       0.349047
            573       2224.333       1186.233       0.347811       0.349047
            574       2385.667       1271.433       0.347662       0.349047
            575       2539.667       1334.700       0.344495       0.349047
            576       2669.667       1284.700       0.324881       0.349047
            577       2603.000       1331.700       0.338450       0.349047
            578       2357.667       1568.567       0.399509       0.401264
            579       2156.333       1491.367       0.408851       0.401264
            580       1751.000       1387.233       0.442043       0.457881
            581       1597.667       1254.233       0.439789       0.457881
            582       1482.000       1264.800       0.460463       0.457881
            583       1410.667       1294.267       0.478484       0.457881
            584       1525.000       1180.167       0.436264       0.457881
            585       1803.000       1369.700       0.431714       0.457881
            586       2241.333       1544.533       0.407974       0.457881
            587       2127.333       1666.933       0.439330       0.457881
            588       1835.333       1431.800       0.438244       0.457881
            589       1599.000       1099.767       0.407507       0.401264
            590       1661.333        932.200       0.359432       0.349047
            591       1756.667        987.333       0.359815       0.349047
            592       1706.000       1274.733       0.427658       0.401264
            593       1521.000       1428.233       0.484273       0.457881
            594       1589.667       1377.033       0.464163       0.457881
            595       1832.000       1358.467       0.425789       0.401264
            596       2038.667       1492.133       0.422605       0.401264
            597       2024.000       1560.933       0.435415       0.401264
            598       2099.667       1461.367       0.410377       0.401264
            599       2280.000       1397.000       0.379929       0.401264
            600       2386.667       1532.667       0.391053       0.401264
            601       2262.333       1537.100       0.404560       0.401264
            602       2176.667       1376.333       0.387372       0.401264
            603       2164.667       1346.200       0.383438       0.401264
            604       2043.000       1492.700       0.422179       0.401264
            605       1988.000       1476.867       0.426241       0.401264
            606       2104.000       1408.600       0.401013       0.401264
            607       2141.000       1348.233       0.386398       0.401264
            608       2188.000       1418.867       0.393379       0.401264
            609       2012.333       1449.433       0.418698       0.401264
            610       1949.667       1390.033       0.416215       0.401264
            611       1917.000       1343.300       0.412017       0.401264
            612       1932.667       1301.400       0.402404       0.401264
            613       1966.000       1244.400       0.387615       0.401264
            614       1983.667       1198.300       0.376591       0.401264
            615       2032.333       1167.433       0.364850       0.349047
            616       2080.333       1243.633       0.374141       0.349047
            617       2033.667       1203.300       0.371737       0.349047
            618       2084.000       1072.933       0.339866       0.349047
            619       2180.667       1180.933       0.351301       0.349047
            620       2253.000       1393.033       0.382068       0.401264
            621       2102.000       1397.133       0.399280       0.401264
            622       1860.000       1146.333       0.381306       0.401264
            623       1643.000       1026.700       0.384575       0.401264
            624       1772.000        969.467       0.353631       0.349047
            625       1837.667       1062.567       0.366373       0.349047
            626       1870.000       1063.333       0.362500       0.349047
            627       1819.333       1258.733       0.408936       0.401264
            628       2081.000       1382.900       0.399232       0.401264
            629       2286.000       1498.400       0.395941       0.401264
            630       2206.000       1496.067       0.404117       0.401264
            631       1944.000       1540.267       0.442063       0.457881
            632       1850.667       1448.600       0.439067       0.457881
            633       1620.667       1471.933       0.475953       0.457881
            634       1547.667       1361.900       0.468077       0.457881
            635       1557.667       1291.900       0.453367       0.457881
            636       2004.333       1100.233       0.354392       0.349047
            637       2136.333       1147.033       0.349347       0.349047
            638       1989.667       1267.367       0.389117       0.401264
            639       1911.000       1532.233       0.444998       0.457881
            640       1933.000       1608.367       0.454166       0.457881
            641       2136.333       1648.033       0.435485       0.457881
            642       2076.667       1488.667       0.417539       0.401264
            643       2163.667       1295.633       0.374536       0.349047
            644       2164.667       1230.533       0.362433       0.349047
            645       2054.667       1296.533       0.386886       0.349047
            646       2222.667       1200.400       0.350680       0.349047
            647       2362.333        946.767       0.286110       0.279516
            648       2565.667        798.100       0.237264       0.279516
            649       2329.333        720.733       0.236301       0.279516
            650       1917.000        704.300       0.268683       0.279516
            651       1675.000        789.167       0.320257       0.349047
            652       1865.667        991.767       0.347083       0.349047
            653       2010.667       1230.933       0.379730       0.401264
            654       1974.667       1310.533       0.398920       0.401264
            655       1782.000       1279.800       0.417989       0.401264
            656       1834.667       1398.533       0.432554       0.401264
            657       2014.000       1436.267       0.416277       0.401264
            658       2132.333       1361.767       0.389733       0.401264
            659       2372.667       1115.400       0.319776       0.349047
            660       2415.333       1053.467       0.303698       0.349047
            661       2187.000       1035.300       0.321292       0.349047
            662       1835.000       1005.500       0.353987       0.349047
            663       1848.667        930.800       0.334884       0.349047
            664       2158.333       1040.167       0.325205       0.349047
            665       2391.667       1173.167       0.329094       0.349047
            666       2340.333       1292.967       0.355866       0.349047
            667       1971.667       1247.167       0.387459       0.401264
            668       1664.333       1192.233       0.417366       0.401264
            669       1846.333       1006.367       0.352777       0.349047
            670       2270.333       1013.967       0.308731       0.349047
            671       2438.667       1115.800       0.313915       0.349047
            672       2254.667       1281.200       0.362344       0.349047
            673       1980.000       1549.333       0.438988       0.401264
            674       1803.667       1591.967       0.468828       0.457881
            675       1762.667       1584.067       0.473317       0.457881
            676       2066.667       1364.000       0.397590       0.401264
            677       2364.667       1280.200       0.351234       0.349047
            678       2450.000       1147.000       0.318877       0.349047
            679       2209.000       1102.433       0.332917       0.349047
            680       2115.000       1134.833       0.349197       0.349047
            681       2027.667       1253.233       0.381979       0.401264
            682       1994.333       1470.233       0.424363       0.401264
            683       2286.000       1538.067       0.402207       0.401264
            684       2470.333       1529.300       0.382360       0.401264
            685       2614.000       1446.933       0.356306       0.349047
            686       2796.333       1363.700       0.327810       0.349047
            687       2850.667       1247.600       0.304421       0.279516
            688       2930.000       1047.667       0.263387       0.279516
            689       2672.333        911.100       0.254253       0.279516
            690       2615.000       1039.833       0.284509       0.279516
            691       2439.333       1237.400       0.336549       0.349047
            692       2324.333       1394.233       0.374938       0.401264
            693       2149.333       1422.067       0.398182       0.401264
            694       2176.333       1608.367       0.424965       0.401264
            695       2282.333       1633.433       0.417143       0.401264
            696       2548.333       1529.833       0.375128       0.401264
            697       2531.000       1280.900       0.336027       0.349047
            698       2270.000       1228.667       0.351181       0.349047
            699       1926.000       1256.067       0.394733       0.401264
            700       1891.000       1250.233       0.398007       0.401264
            701       2174.000       1409.933       0.393404       0.401264
            702       2249.667       1662.700       0.424986       0.401264
            703       2195.333       1889.467       0.462560       0.457881
            704       1881.000       1968.233       0.511331       0.457881
            705       1663.000       1745.367       0.512083       0.457881
            706       1909.667       1456.033       0.432609       0.457881
            707       2008.667       1081.467       0.349974       0.349047
            708       2158.667        843.467       0.280956       0.279516
            709       2044.000        752.933       0.269200       0.279516
            710       2093.000        771.367       0.269297       0.279516
            711       2217.000        794.967       0.263936       0.279516
            712       2224.000        775.600       0.258568       0.279516
            713       2319.333        824.733       0.262314       0.279516
            714       2260.000       1077.333       0.322813       0.349047
            715       2131.333       1288.533       0.376779       0.401264
            716       1975.667       1289.767       0.394976       0.401264
            717       1971.000       1333.233       0.403492       0.401264
            718       2134.333       1414.567       0.398593       0.401264
            719       2418.667       1592.133       0.396962       0.401264
            720       2310.333       1606.967       0.410223       0.401264
            721       1925.000       1528.500       0.442594       0.401264
            722       1704.667       1341.533       0.440396       0.401264
            723       2033.333       1041.000       0.338610       0.349047
            724       2388.000        838.867       0.259963       0.279516
            725       2399.333        764.400       0.241613       0.279516
            726       2273.000        685.367       0.231671       0.279516
            727       2114.667        664.867       0.239201       0.279516
            728       2030.000        978.000       0.325133       0.349047
            729       1948.000       1408.867       0.419697       0.401264
            730       2175.000       1533.167       0.413457       0.401264
            731       2076.333       1263.033       0.378225       0.401264
            732       2047.667       1057.900       0.340646       0.349047
            733       1881.667       1419.500       0.429999       0.401264
            734       1928.000       1618.867       0.456422       0.457881
            735       1687.000       1631.967       0.491709       0.457881
            736       1360.667       1341.600       0.496472       0.457881
            737       1227.333       1196.600       0.493660       0.457881
            738       1427.667       1115.567       0.438641       0.457881
            739       1848.667       1045.133       0.361163       0.349047
            740       2364.667       1137.200       0.324741       0.349047
            741       2643.333       1212.667       0.314488       0.349047
            742       2481.333       1213.867       0.328498       0.349047
            743       2198.333       1111.833       0.335884       0.349047
            744       2073.667       1158.633       0.358455       0.349047
            745       1957.667       1344.900       0.407229       0.401264
            746       1668.000       1452.200       0.465419       0.457881
            747       1391.333       1483.200       0.515979       0.457881
            748       1400.333       1323.300       0.485858       0.457881
            749       1764.000       1378.267       0.438622       0.457881
            750       1924.333       1502.900       0.438517       0.457881
            751       1950.333       1510.967       0.436532       0.457881
            752       1942.333       1344.100       0.408984       0.401264
            753       1955.667       1110.100       0.362095       0.349047
            754       2134.667       1189.200       0.357776       0.349047
            755       1875.000       1263.500       0.402581       0.401264
            756       1906.000       1313.400       0.407964       0.401264
            757       1857.000       1188.300       0.390208       0.401264
            758       2215.000       1003.167       0.311720       0.349047
            759       2190.667        745.600       0.253928       0.279516
            760       1978.667        686.133       0.257480       0.279516
            761       1773.667        714.967       0.287293       0.279516
            762       1845.667        882.100       0.323378       0.349047
            763       2118.333       1116.500       0.345149       0.349047
            764       2033.333       1334.000       0.396159       0.401264
            765       2151.000       1396.900       0.393726       0.401264
            766       1957.000       1290.300       0.397345       0.401264
            767       1973.667       1317.300       0.400278       0.401264
            768       1885.333       1405.133       0.427032       0.401264
            769       2065.667       1377.767       0.400114       0.401264
            770       2097.000       1232.300       0.370138       0.401264
            771       2003.000       1186.033       0.371910       0.401264
            772       2079.333       1241.067       0.373770       0.401264
            773       2038.000       1243.200       0.378886       0.401264
            774       1843.333       1232.333       0.400672       0.401264
            775       1597.667       1015.900       0.388703       0.401264
            776       1613.667        954.967       0.371780       0.349047
            777       1911.333       1001.867       0.343906       0.349047
            778       2435.000       1249.833       0.339183       0.349047
            779       2943.000       1291.367       0.304973       0.279516
            780       2955.333       1159.133       0.281721       0.279516
            781       2644.000       1094.600       0.292783       0.279516
            782       2119.000       1207.100       0.362918       0.349047
            783       2027.000       1284.967       0.387977       0.401264
            784       1987.333       1435.933       0.419463       0.401264
            785       1981.667       1531.167       0.435878       0.401264
            786       1958.333       1480.167       0.430469       0.401264
            787       1807.333       1238.600       0.406641       0.401264
            788       1680.333       1133.633       0.402860       0.401264
            789       1817.333       1245.933       0.406734       0.401264
            790       2145.667       1415.433       0.397471       0.401264
            791       2252.333       1520.767       0.403055       0.401264
            792       2086.000       1646.400       0.441110       0.457881
            793       1884.000       1671.267       0.470082       0.457881
            794       2052.000       1459.800       0.415684       0.401264
            795       2382.333       1205.100       0.335923       0.349047
            796       2332.333       1140.767       0.328458       0.349047
            797       2119.333       1407.400       0.399066       0.401264
            798       1925.000       1644.500       0.460709       0.457881
            799       2007.000       1628.300       0.447914       0.457881
            800       2164.000       1384.933       0.390239       0.401264
            801       2067.000       1210.300       0.369298       0.401264
            802       2234.000       1275.267       0.363400       0.401264
            803       2284.667       1430.200       0.384994       0.401264
            804       2294.333       1473.233       0.391030       0.401264
            805       2119.667       1347.367       0.388622       0.401264
            806       2140.667       1191.933       0.357659       0.349047
            807       2158.000       1063.533       0.330133       0.349047
            808       2177.000       1077.967       0.331176       0.349047
            809       2406.667       1060.667       0.305903       0.279516
            810       2738.333       1121.167       0.290495       0.279516
            811       2719.667       1372.367       0.335375       0.349047
            812       2412.333       1325.100       0.354548       0.349047
            813       2211.333       1221.867       0.355897       0.349047
            814       2073.333        976.000       0.320070       0.349047
            815       1990.333       1001.633       0.334774       0.349047
            816       1653.333       1297.667       0.439738       0.401264
            817       1554.667       1282.200       0.451978       0.457881
            818       1447.000       1244.967       0.462475       0.457881
            819       1683.000       1135.700       0.402916       0.401264
            820       1857.333       1151.933       0.382795       0.401264
            821       1930.333       1294.633       0.401441       0.401264
            822       1909.000       1473.433       0.435613       0.401264
            823       2128.667       1410.133       0.398478       0.401264
            824       2132.667       1361.733       0.389690       0.401264
            825       1903.000       1077.033       0.361417       0.349047
            826       1719.000       1058.433       0.381083       0.349047
            827       1863.667        984.300       0.345615       0.349047
            828       2021.333        907.200       0.309780       0.349047
            829       1988.667        899.467       0.311435       0.349047
            830       2018.333       1051.833       0.342598       0.349047
            831       2239.333       1191.733       0.347336       0.349047
            832       2270.667       1416.600       0.384187       0.401264
            833       2157.000       1454.300       0.402708       0.401264
            834       2106.000       1480.400       0.412782       0.401264
            835       2198.333       1377.500       0.385225       0.401264
            836       2500.667       1391.267       0.357474       0.401264
            837       2327.333       1666.933       0.417332       0.401264
            838       2152.000       1607.800       0.427629       0.401264
            839       1702.000       1534.467       0.474118       0.457881
            840       1578.667       1154.133       0.422326       0.401264
            841       1722.000       1031.133       0.374531       0.401264
            842       1956.000       1093.733       0.358632       0.401264
            843       2018.333       1412.167       0.411650       0.401264
            844       1838.667       1621.133       0.468563       0.457881
            845       1707.000       1645.300       0.490797       0.457881
            846       1680.333       1527.967       0.476254       0.457881
            847       1923.667       1563.633       0.448379       0.457881
            848       2156.667       1383.333       0.390772       0.401264
            849       2420.000       1112.000       0.314836       0.349047
            850       2349.000       1027.767       0.304364       0.349047
            851       2116.667       1088.667       0.339642       0.349047
            852       1792.333       1242.433       0.409400       0.401264
            853       1686.000       1190.400       0.413851       0.401264
            854       1775.667       1228.100       0.408853       0.401264
            855       1810.000       1720.333       0.487301       0.457881
            856       1774.333       2051.233       0.536191       0.457881
            857       1770.000       2212.333       0.555537       0.457881
            858       1826.000       1877.400       0.506940       0.457881
            859       1878.667       1817.800       0.491767       0.457881
            860       1709.667       1800.367       0.512920       0.457881
            861       1716.333       1705.367       0.498397       0.457881
            862       2006.333       1451.033       0.419693       0.401264
            863       2291.333       1145.200       0.333243       0.349047
            864       2397.667       1109.567       0.316365       0.349047
            865       2225.000       1198.500       0.350080       0.349047
            866       2143.333       1475.000       0.407646       0.401264
            867       2087.667       1445.567       0.409134       0.401264
            868       1962.333       1275.767       0.393986       0.401264
            869       1834.667       1176.533       0.390719       0.401264
            870       1583.667       1332.300       0.456898       0.457881
            871       1477.333       1514.267       0.506173       0.457881
            872       1604.000       1494.600       0.482347       0.457881
            873       1986.000       1450.067       0.422014       0.401264
            874       2373.333       1460.000       0.380870       0.401264
            875       2347.000       1466.300       0.384523       0.401264
            876       2221.000       1391.900       0.385258       0.401264
            877       1866.000       1325.400       0.415304       0.401264
            878       1776.333       1418.367       0.443975       0.457881
            879       1982.000       1635.800       0.452153       0.457881
            880       2317.667       1657.900       0.417022       0.401264
            881       2519.667       1529.700       0.377763       0.401264
            882       2440.000       1169.333       0.323975       0.349047
            883       2347.000       1014.300       0.301758       0.279516
            884       2176.667        885.000       0.289058       0.279516
            885       2039.667       1051.700       0.340206       0.349047
            886       1773.000       1209.700       0.405572       0.401264
            887       1862.000       1309.133       0.412828       0.401264
            888       1940.667       1200.933       0.382268       0.401264
            889       2059.000       1219.100       0.371892       0.401264
            890       2033.667       1276.967       0.385717       0.401264
            891       1981.000       1275.900       0.391753       0.401264
            892       2007.333       1183.600       0.370926       0.349047
            893       2073.667       1187.300       0.364094       0.349047
            894       2356.333       1223.033       0.341690       0.349047
            895       2526.333       1214.367       0.324636       0.349047
            896       2426.000       1143.067       0.320270       0.349047
            897       2059.000       1240.100       0.375890       0.401264
            898       1720.000       1293.333       0.429204       0.401264
            899       1651.667       1366.500       0.452758       0.401264
            900       1849.333       1237.067       0.400812       0.401264
            901       2179.000       1170.767       0.349507       0.349047
            902       2225.333       1186.800       0.347818       0.349047
            903       2115.000       1434.833       0.404197       0.401264
            904       1921.333       1660.867       0.463644       0.457881
            905       1873.333       1604.000       0.461273       0.457881
            906       1962.000       1317.133       0.401671       0.401264
            907       1911.000       1117.233       0.368939       0.401264
            908       2004.333       1187.900       0.372122       0.401264
            909       1805.333       1269.467       0.412862       0.401264
            910       1721.667       1221.500       0.415029       0.401264
            911       1529.667       1151.033       0.429378       0.457881
            912       1550.667       1195.933       0.435423       0.457881
            913       1662.000       1336.800       0.445778       0.457881
            914       1789.333       1344.400       0.429009       0.457881
            915       1862.000       1500.133       0.446185       0.457881
            916       1927.000       1607.300       0.454772       0.457881
            917       1934.333       1626.233       0.456734       0.457881
            918       1827.667       1459.233       0.443954       0.457881
            919       1835.667       1327.767       0.419723       0.401264
            920       1999.000       1322.433       0.398151       0.401264
            921       2089.667       1340.033       0.390714       0.401264
            922       1989.667       1377.033       0.409016       0.401264
            923       2020.333       1351.967       0.400903       0.401264
            924       2228.667       1339.133       0.375339       0.401264
            925       2497.000       1289.967       0.340633       0.349047
            926       2704.667       1432.200       0.346204       0.349047
            927       2890.000       1406.667       0.327386       0.349047
            928       2643.000       1411.367       0.348110       0.349047
            929       2297.000       1372.300       0.373995       0.349047
            930       1927.000       1427.633       0.425571       0.401264
            931       1773.333       1557.667       0.467627       0.457881
            932       1673.667       1580.300       0.485653       0.457881
            933       1573.333       1397.000       0.470318       0.457881
            934       1660.000       1151.667       0.409603       0.401264
            935       1906.333       1015.033       0.347452       0.349047
            936       2118.333       1158.833       0.353608       0.349047
            937       2221.333       1310.867       0.371119       0.349047
            938       1994.333       1329.567       0.400002       0.401264
            939       1792.667       1235.400       0.407983       0.401264
            940       1854.000       1156.600       0.384176       0.401264
            941       2095.333       1153.133       0.354978       0.349047
            942       2150.667       1237.933       0.365323       0.349047
            943       2020.000       1202.667       0.373190       0.349047
            944       1810.333       1212.967       0.401206       0.401264
            945       1713.667       1153.633       0.402341       0.401264
            946       1879.000       1113.767       0.372153       0.349047
            947       1880.333        996.633       0.346418       0.349047
            948       1853.667       1121.300       0.376912       0.401264
            949       1644.333       1214.900       0.424904       0.401264
            950       1597.333       1273.600       0.443619       0.401264
            951       1778.333       1185.833       0.400056       0.401264
            952       2008.667       1221.133       0.378083       0.401264
            953       2179.000       1269.433       0.368119       0.349047
            954       2223.667       1240.967       0.358181       0.349047
            955       2147.667       1168.233       0.352313       0.349047
            956       1994.000       1131.267       0.361974       0.349047
            957       1900.000       1059.000       0.357891       0.349047
            958       1650.000       1056.667       0.390394       0.349047
            959       1537.333        879.933       0.364020       0.349047
            960       1698.333        826.167       0.327260       0.349047
            961       2308.000        775.867       0.251589       0.279516
            962       2949.000        921.433       0.238070       0.279516
            963       2975.000       1109.167       0.271577       0.279516
            964       2586.667       1282.667       0.331496       0.349047
            965       2295.333       1437.800       0.385146       0.349047
            966       2386.000       1504.733       0.386748       0.349047
            967       2719.667       1370.700       0.335104       0.349047
            968       2835.333       1092.133       0.278076       0.279516
            969       2738.667        812.800       0.228863       0.279516
            970       2546.667        807.667       0.240783       0.279516
            971       2470.333       1012.300       0.290671       0.279516
            972       2263.667       1291.300       0.363238       0.349047
            973       2225.333       1371.800       0.381359       0.401264
            974       2053.000       1379.367       0.401870       0.401264
            975       2307.667       1323.567       0.364495       0.349047
            976       2440.667       1257.933       0.340111       0.349047
            977       2229.333       1253.400       0.359890       0.349047
            978       1766.000       1314.067       0.426636       0.401264
            979       1510.667       1434.267       0.487029       0.457881
            980       1756.667       1503.333       0.461145       0.457881
            981       2205.667       1295.433       0.370008       0.349047
            982       2263.000       1139.367       0.334875       0.349047
            983       2240.333       1081.633       0.325600       0.349047
            984       2021.333       1086.867       0.349677       0.349047
            985       2056.000       1056.733       0.339487       0.349047
            986       1966.000       1179.400       0.374960       0.349047
            987       2063.333       1212.333       0.370103       0.349047
            988       1847.333       1468.600       0.442892       0.401264
            989       1816.333       1419.033       0.438600       0.401264
            990       1924.000       1453.267       0.430309       0.401264
            991       2082.000       1276.467       0.380074       0.401264
            992       2189.333       1240.400       0.361661       0.401264
            993       2072.000       1323.467       0.389775       0.401264
            994       1894.333       1496.233       0.441293       0.457881
            995       1663.333       1478.000       0.470501       0.457881
            996       1468.333       1302.833       0.470139       0.457881
            997       1530.667       1098.267       0.417761       0.401264
            998       1910.667       1075.267       0.360111       0.349047
            999       2261.000       1086.900       0.324651       0.349047
           1000       2477.333        988.600       0.285233       0.279516
           1001       2348.000        979.867       0.294443       0.279516
           1002       2049.667       1107.033       0.350693       0.349047
           1003       2003.667       1264.633       0.386939       0.401264
           1004       1830.667       1200.600       0.396072       0.401264
           1005       1899.333       1260.067       0.398831       0.401264
           1006       1880.000       1297.667       0.408371       0.401264
           1007       2089.667       1374.700       0.396811       0.401264
           1008       2271.333       1284.200       0.361184       0.349047
           1009       2368.000       1076.533       0.312534       0.279516
           1010       2302.333        882.433       0.277079       0.279516
           1011       2156.000        909.067       0.296590       0.279516
           1012       1940.667       1101.600       0.362098       0.349047
           1013       1921.667       1479.833       0.435053       0.401264
           1014       1909.667       1605.033       0.456663       0.401264
           1015       2158.333       1587.500       0.423804       0.401264
           1016       2188.000       1300.867       0.372862       0.349047
           1017       2175.000       1124.500       0.340809       0.349047
           1018       1967.667       1073.233       0.352933       0.349047
           1019       1950.000       1256.000       0.391765       0.401264
           1020       1839.667       1347.033       0.422705       0.401264
           1021       1800.667       1479.600       0.451061       0.457881
           1022       1786.667       1586.667       0.470356       0.457881
           1023       1918.000       1504.533       0.439596       0.457881
           1024       1738.000       1386.867       0.443816       0.457881
           1025       1594.667       1367.867       0.461722       0.457881
           1026       1341.000       1417.233       0.513819       0.457881
           1027       1416.333       1463.700       0.508223       0.457881
           1028       1565.000       1305.167       0.454735       0.457881
           1029       1749.667       1313.367       0.428780       0.457881
           1030       1797.000       1451.300       0.446788       0.457881
           1031       1836.667       1325.333       0.419144       0.401264
           1032       2077.333       1167.267       0.359757       0.349047
           1033       2038.333        966.167       0.321573       0.349047
           1034       1980.000        987.000       0.332659       0.349047
           1035       2010.667       1229.933       0.379539       0.349047
           1036       2387.000       1192.967       0.333234       0.349047
           1037       2450.000       1261.000       0.339801       0.349047
           1038       2272.000       1079.133       0.322020       0.349047
           1039       2097.333       1170.933       0.358273       0.349047
           1040       2165.667       1080.100       0.332772       0.349047
           1041       2240.667       1104.600       0.330198       0.349047
           1042       1967.333       1139.267       0.366725       0.401264
           1043       1713.000       1379.700       0.446115       0.457881
           1044       1624.000       1422.933       0.467005       0.457881
           1045       2002.333       1335.100       0.400038       0.401264
           1046       2347.000       1233.300       0.344468       0.349047
           1047       2270.667       1345.267       0.372039       0.349047
           1048       2161.333       1531.533       0.414727       0.401264
           1049       2140.000       1510.000       0.413699       0.401264
           1050       2368.333       1351.167       0.363266       0.349047
           1051       2174.000       1192.600       0.354245       0.349047
           1052       1889.333       1203.733       0.389171       0.401264
           1053       1572.667       1156.067       0.423664       0.401264
           1054       1715.333       1149.800       0.401308       0.401264
           1055       1656.667       1086.000       0.395965       0.401264
           1056       1727.333       1175.267       0.404901       0.401264
           1057       1849.667       1408.033       0.432217       0.457881
           1058       1917.667       1572.233       0.450510       0.457881
           1059       1989.000       1577.433       0.442300       0.457881
           1060       1900.333       1338.967       0.413351       0.401264
           1061       1996.333       1156.033       0.366719       0.401264
           1062       2031.667       1225.167       0.376183       0.401264
           1063       2034.000       1273.933       0.385115       0.401264
           1064       2241.000       1456.900       0.393980       0.401264
           1065       2277.333       1400.933       0.380868       0.401264
           1066       2255.333       1344.800       0.373542       0.349047
           1067       2207.667       1197.900       0.351748       0.349047
           1068       2211.333       1336.533       0.376715       0.349047
           1069       2273.000       1294.033       0.362776       0.349047
           1070       2309.333       1280.400       0.356684       0.349047
           1071       2336.000       1002.733       0.300333       0.279516
           1072       2182.667        956.733       0.304750       0.279516
           1073       2073.333        893.667       0.301202       0.279516
           1074       1970.333        933.633       0.321503       0.349047
           1075       2014.000       1129.267       0.359265       0.349047
           1076       1878.667       1435.133       0.433078       0.401264
           1077       1816.000       1806.400       0.498675       0.457881
           1078       1705.667       1931.100       0.530994       0.457881
           1079       1764.000       1738.600       0.496374       0.457881
           1080       1734.333       1406.567       0.447823       0.457881
           1081       1977.333       1064.933       0.350046       0.349047
           1082       1974.000       1122.267       0.362458       0.349047
           1083       2204.667       1262.867       0.364197       0.349047
           1084       2217.000       1179.967       0.347359       0.349047
           1085       2127.333        934.933       0.305308       0.279516
           1086       2180.333        848.300       0.280093       0.279516
           1087       2118.333       1032.167       0.327620       0.279516
           1088       2380.000       1086.333       0.313396       0.279516
           1089       2369.333       1006.067       0.298059       0.279516
           1090       2283.333        940.000       0.291624       0.279516
           1091       2046.667       1036.000       0.336073       0.349047
           1092       1884.667       1129.200       0.374668       0.349047
           1093       2024.667       1168.533       0.365944       0.349047
           1094       2123.333       1110.333       0.343367       0.349047
           1095       2109.667       1085.367       0.339704       0.349047
           1096       1958.667       1159.133       0.371779       0.349047
           1097       2136.667       1385.000       0.393280       0.401264
           1098       2159.667       1602.033       0.425880       0.401264
           1099       2187.000       1537.967       0.412881       0.401264
           1100       1803.667       1334.633       0.425273       0.401264
           1101       1723.667       1225.967       0.415634       0.401264
           1102       1799.000       1239.433       0.407919       0.401264
           1103       2179.667       1101.033       0.335609       0.349047
           1104       2273.667        874.633       0.277811       0.279516
           1105       2258.333        958.833       0.298037       0.279516
           1106       2206.333       1214.033       0.354942       0.349047
           1107       2458.667       1409.133       0.364324       0.349047
           1108       2604.667       1427.533       0.354033       0.349047
           1109       2459.000       1510.100       0.380464       0.401264
           1110       2125.000       1542.833       0.420639       0.401264
           1111       2052.667       1432.067       0.410954       0.401264
           1112       2449.667       1231.700       0.334577       0.349047
           1113       2529.000       1055.100       0.294384       0.279516
           1114       2476.667       1095.333       0.306644       0.279516
           1115       2216.667       1241.667       0.359036       0.349047
           1116       2401.667       1477.833       0.380934       0.349047
           1117       2551.000       1512.900       0.372278       0.349047
           1118       2518.000       1352.533       0.349444       0.349047
           1119       2599.000       1190.767       0.314206       0.279516
           1120       2734.000       1173.600       0.300338       0.279516
           1121       2764.667       1195.200       0.301828       0.279516
           1122       2508.333       1189.167       0.321614       0.349047
           1123       2092.333       1318.100       0.386490       0.401264
           1124       1690.000       1379.667       0.449452       0.457881
           1125       1667.667       1609.900       0.491188       0.457881
           1126       1886.667       1506.333       0.443953       0.457881
           1127       2140.000       1465.667       0.406490       0.401264
           1128       2099.000       1328.433       0.387588       0.401264
           1129       1865.667       1337.100       0.417483       0.401264
           1130       1854.333       1345.233       0.420442       0.401264
           1131       1851.667       1310.833       0.414493       0.401264
           1132       2007.333       1398.933       0.410694       0.401264
           1133       2105.333       1237.800       0.370251       0.349047
           1134       2130.667       1067.933       0.333875       0.349047
           1135       1952.000       1086.133       0.357500       0.349047
           1136       1816.000       1315.067       0.420006       0.401264
           1137       1792.333       1512.100       0.457597       0.401264
           1138       1941.667       1367.833       0.413305       0.401264
           1139       1885.000       1272.167       0.402946       0.401264
           1140       1938.000       1123.533       0.366984       0.349047
           1141       1853.000        888.700       0.324142       0.349047
           1142       1862.667        852.733       0.314036       0.349047
           1143       1848.667        930.800       0.334884       0.349047
           1144       1747.667       1081.900       0.382355       0.401264
           1145       1890.667       1144.600       0.377100       0.401264
           1146       1873.000       1274.700       0.404962       0.401264
           1147       2040.667       1439.600       0.413646       0.401264
           1148       2127.333       1499.600       0.413462       0.401264
           1149       2149.333       1385.067       0.391882       0.401264
           1150       2131.000       1241.900       0.368199       0.349047
           1151       2244.667       1032.200       0.314996       0.279516
           1152       2431.667        941.500       0.279115       0.279516
           1153       2700.000       1032.000       0.276527       0.279516
           1154       2517.667       1273.900       0.335982       0.349047
           1155       2273.000       1366.367       0.375441       0.401264
           1156       1942.667       1427.067       0.423495       0.401264
           1157       1790.333       1404.633       0.439639       0.457881
           1158       1775.667       1451.767       0.449821       0.457881
           1159       1734.667       1471.867       0.459021       0.457881
           1160       1723.000       1408.700       0.449820       0.457881
           1161       1796.667       1433.000       0.443699       0.457881
           1162       1805.667       1345.100       0.426912       0.457881
           1163       2060.333       1535.967       0.427096       0.457881
           1164       1846.667       1683.000       0.476816       0.457881
           1165       1772.000       1753.800       0.497419       0.457881
           1166       1597.333       1573.267       0.496205       0.457881
           1167       1821.333       1316.533       0.419563       0.401264
           1168       1975.667       1240.100       0.385631       0.401264
           1169       2077.000       1337.967       0.391795       0.401264
           1170       2064.667       1479.200       0.417397       0.401264
           1171       2029.667       1633.700       0.445956       0.457881
           1172       1813.667       1580.300       0.465620       0.457881
           1173       1658.333       1414.833       0.460383       0.457881
           1174       1530.333       1237.967       0.447194       0.457881
           1175       1430.667       1125.933       0.440403       0.457881
           1176       1717.667        932.900       0.351962       0.349047
           1177       2185.667        766.433       0.259623       0.279516
           1178       2197.333        864.600       0.282371       0.279516
           1179       1851.667       1358.500       0.423187       0.457881
           1180       1819.000       1700.100       0.483106       0.457881
           1181       2164.333       1874.233       0.464084       0.457881
           1182       2156.000       1858.733       0.462978       0.457881
           1183       1761.000       1682.900       0.488661       0.457881
           1184       1938.000       1589.200       0.450556       0.457881
           1185       2527.000       1297.633       0.339283       0.349047
           1186       3020.333       1181.300       0.281153       0.279516
           1187       2851.667        916.833       0.243289       0.279516
           1188       2439.667        952.367       0.280766       0.279516
           1189       2043.667       1083.633       0.346508       0.349047
           1190       1786.333       1399.033       0.439206       0.401264
           1191       1880.333       1484.633       0.441203       0.401264
           1192       1894.000       1474.600       0.437749       0.401264
           1193       1942.000       1231.800       0.388115       0.401264
           1194       1963.667       1122.300       0.363679       0.401264
           1195       2073.000       1176.700       0.362095       0.401264
           1196       2076.000       1374.067       0.398272       0.401264
           1197       1977.667       1589.900       0.445654       0.457881
           1198       2055.000       1657.500       0.446465       0.457881
           1199       2130.000       1451.667       0.405305       0.457881
           1200       1645.333       1400.467       0.459803       0.457881
