# Supplementary material for: The role of auxiliary domains in modulating CHD4 activity suggests mechanistic commonality between enzyme families
Source: Nat Commun. 2022 Dec 6;13:7524. doi: 10.1038/s41467-022-35002-0 (PMC9726900; doi:10.1038/s41467-022-35002-0)
Supplement: Supplementary file 6 — source data [file 41467_2022_35002_MOESM6_ESM.zip › smFRET_Source_data/figure_7A/A/CHD4(355-1912) 1mM ATP 500ms/61.dat]

              1       1537.667       1874.900       0.549411       0.503125
              2        500.333       2570.633       0.837076       0.855354
              3        373.333       2218.000       0.855930       0.855354
              4        357.667       2087.900       0.853749       0.855354
              5        480.000       2119.667       0.815361       0.855354
              6        428.667       2144.467       0.833407       0.855354
              7        321.000       2116.567       0.868311       0.855354
              8        258.333       1994.167       0.885313       0.855354
              9        405.000       2106.500       0.838742       0.855354
             10        494.667       2097.867       0.809196       0.855354
             11        537.667       2104.233       0.796485       0.855354
             12        491.333       2089.200       0.809600       0.855354
             13        513.000       2126.700       0.805660       0.855354
             14        473.667       2163.300       0.820374       0.855354
             15        288.333       2417.167       0.893427       0.855354
             16         77.667       2599.900       0.970994       0.855354
             17        -23.667       2789.033       1.008558       0.855354
             18         86.000       2753.067       0.969708       0.855354
             19        355.000       2552.833       0.877916       0.855354
             20        513.000       2562.367       0.833191       0.855354
             21        506.667       2441.000       0.828113       0.855354
             22        320.000       2476.667       0.885578       0.855354
             23        180.667       2328.600       0.928000       0.855354
             24        283.667       2271.633       0.888989       0.855354
             25        396.333       2441.367       0.860333       0.855354
             26        509.667       2634.700       0.837911       0.855354
             27        595.667       2567.100       0.811663       0.855354
             28        664.000       2370.600       0.781190       0.855354
             29        683.667       2242.300       0.766345       0.855354
             30        564.333       2119.233       0.789708       0.855354
             31        453.000       2129.033       0.824557       0.855354
             32        307.000       2190.633       0.877084       0.855354
             33        326.667       2457.333       0.882663       0.855354
             34        325.000       2725.833       0.893472       0.855354
             35        379.000       2778.100       0.879953       0.855354
             36        436.667       2680.667       0.859923       0.855354
             37        569.667       2431.033       0.810155       0.855354
             38        692.667       2278.400       0.766863       0.855354
             39        753.667       2267.300       0.750521       0.855354
             40        554.000       2178.267       0.797238       0.855354
             41        307.667       2086.233       0.871479       0.855354
             42        178.667       1932.800       0.915383       0.855354
             43        181.000       2062.567       0.919325       0.855354
             44        201.000       2191.233       0.915978       0.855354
             45        210.000       2334.000       0.917453       0.855354
             46        312.000       2392.133       0.884621       0.855354
             47        391.667       2277.167       0.853244       0.855354
             48        351.333       1966.867       0.848446       0.855354
             49        237.000       1802.633       0.883803       0.855354
             50        157.000       1894.633       0.923476       0.855354
             51         90.667       1837.267       0.952972       0.855354
             52        162.667       1377.400       0.894377       0.855354
             53        355.667        768.767       0.683693       0.855354
             54        523.333        579.667       0.525536       0.503125
             55        630.667        605.933       0.489999       0.503125
             56        659.667        738.700       0.528259       0.503125
             57        673.000        821.700       0.549742       0.503125
             58        720.000        876.667       0.549061       0.503125
             59        820.667        999.600       0.549150       0.503125
             60       1086.000       1187.067       0.522231       0.503125
             61       1994.000       1248.933       0.385125       0.320232
             62       2880.000       1160.333       0.287188       0.320232
             63       3583.000        919.700       0.204255       0.320232
             64       3620.333        840.633       0.188442       0.320232
             65       3543.333       1138.667       0.243201       0.320232
             66       3615.333       1609.467       0.308044       0.320232
             67       3349.000       2069.767       0.381963       0.320232
             68       3038.000       1867.200       0.380657       0.320232
             69       2716.333       1674.367       0.381344       0.320232
             70       2817.333       1482.933       0.344847       0.320232
             71       3023.667       1654.967       0.353729       0.320232
             72       2998.000       1823.867       0.378249       0.320232
             73       2841.333       1890.200       0.399490       0.320232
             74       2884.667       1873.867       0.393791       0.320232
             75       3035.333       1826.133       0.375634       0.320232
             76       2843.000       1665.033       0.369348       0.320232
             77       2532.000       1387.800       0.354049       0.320232
             78       2463.000       1085.367       0.305878       0.320232
             79       2523.667        747.633       0.228543       0.320232
             80       2585.333        528.800       0.169806       0.320232
             81       2620.667        592.933       0.184508       0.320232
             82       2802.000        730.133       0.206712       0.320232
             83       2975.000        844.833       0.221170       0.320232
             84       3127.000        617.300       0.164864       0.320232
             85       3564.000        539.267       0.131424       0.320232
             86       3737.000        650.967       0.148353       0.320232
             87       3330.333        740.967       0.181998       0.320232
             88       2796.000        913.400       0.246239       0.320232
             89       2762.333       1133.433       0.290940       0.320232
             90       2985.000       1304.167       0.304061       0.320232
             91       3241.667       1453.500       0.309574       0.320232
             92       2990.000       1307.000       0.304166       0.320232
             93       2811.667       1323.500       0.320060       0.320232
             94       2837.667       1109.900       0.281161       0.320232
             95       2702.667       1069.067       0.283442       0.320232
             96       2566.333       1205.700       0.319642       0.320232
             97       2447.667       1301.900       0.347213       0.320232
             98       2539.667       1209.367       0.322581       0.320232
             99       2526.333       1206.033       0.323128       0.320232
            100       2538.667       1160.800       0.313775       0.320232
            101       2403.000       1212.033       0.335276       0.320232
            102       2543.000        947.700       0.271493       0.320232
            103       2434.333       1037.233       0.298780       0.320232
            104       2647.000       1117.967       0.296939       0.320232
            105       2806.000       1429.400       0.337489       0.320232
            106       2847.333       1634.267       0.364661       0.320232
            107       2757.000       1927.967       0.411522       0.320232
            108       2698.333       1889.833       0.411893       0.320232
            109       2778.000       1809.200       0.394402       0.320232
            110       2739.333       1694.733       0.382207       0.320232
            111       2632.333       1362.433       0.341055       0.320232
            112       2529.667        871.700       0.256279       0.320232
            113       2687.000        370.967       0.121312       0.320232
            114       3154.000        395.933       0.111533       0.320232
            115       3341.667        725.500       0.178380       0.320232
            116       3224.333        926.233       0.223158       0.320232
            117       2671.000       1053.900       0.282934       0.320232
            118       2487.000       1353.633       0.352451       0.320232
            119       2635.333       1635.133       0.382893       0.320232
            120       2874.667       1777.200       0.382040       0.320232
            121       2925.333       1594.133       0.352726       0.320232
            122       2778.667       1666.133       0.374850       0.320232
            123       2571.000       1855.567       0.419189       0.431991
            124       2249.000       1866.767       0.453565       0.431991
            125       2067.667       1584.233       0.433811       0.431991
            126       2160.333       1416.633       0.396043       0.431991
            127       2402.000       1404.800       0.369024       0.320232
            128       2583.667       1493.300       0.366277       0.320232
            129       2758.000       1370.533       0.331966       0.320232
            130       2791.333       1352.533       0.326394       0.320232
            131       2870.333       1406.633       0.328886       0.320232
            132       2692.667       1431.400       0.347085       0.320232
            133       2588.000       1640.533       0.387967       0.320232
            134       2594.000       1541.933       0.372814       0.320232
            135       2557.333       1637.600       0.390376       0.320232
            136       2745.667       1479.433       0.350153       0.320232
            137       2822.667       1437.400       0.337413       0.320232
            138       3201.333       1159.200       0.265839       0.320232
            139       3010.667       1276.933       0.297820       0.320232
            140       2780.667       1811.267       0.394445       0.431991
            141       2639.667       2474.033       0.483805       0.431991
            142       2798.667       2649.133       0.486276       0.431991
            143       3286.000       2592.733       0.441036       0.431991
            144       3254.000       2481.933       0.432699       0.431991
            145       3220.667       2235.933       0.409767       0.431991
            146       2825.333       2063.467       0.422080       0.431991
            147       2737.667       1865.900       0.405316       0.431991
            148       2894.667       1953.867       0.402981       0.431991
            149       2771.000       2057.900       0.426163       0.431991
            150       2673.333       2028.333       0.431407       0.431991
            151       2252.000       1966.133       0.466115       0.431991
            152       2560.000       1811.000       0.414322       0.431991
            153       3030.333       1776.967       0.369639       0.320232
            154       3425.667       1717.433       0.333930       0.320232
            155       3422.667       1804.733       0.345245       0.320232
            156       3225.333       1820.467       0.360789       0.320232
            157       3250.667       1774.933       0.353178       0.320232
            158       3163.667       1571.967       0.331944       0.320232
            159       2832.667       1805.067       0.389213       0.431991
            160       2649.667       1997.700       0.429856       0.431991
            161       2772.000       2120.467       0.433415       0.431991
            162       2967.333       1860.267       0.385340       0.431991
            163       2902.333       1716.433       0.371622       0.431991
            164       2727.333       1709.600       0.385311       0.431991
            165       2715.667       1937.433       0.416375       0.431991
            166       2815.000       2091.500       0.426271       0.431991
            167       3158.667       2289.467       0.420230       0.431991
            168       3215.000       2292.833       0.416286       0.431991
            169       3331.000       2313.567       0.409875       0.431991
            170       3204.000       2330.267       0.421062       0.431991
            171       3082.667       2292.733       0.426523       0.431991
            172       2838.333       2140.833       0.429958       0.431991
            173       2568.333       1996.833       0.437406       0.431991
            174       2618.000       1978.533       0.430440       0.431991
            175       2414.333       1974.567       0.449900       0.431991
            176       2309.667       1916.700       0.453510       0.431991
            177       2234.333       1955.900       0.466776       0.431991
            178       2462.333       2132.767       0.464139       0.431991
            179       2750.000       2322.000       0.457808       0.431991
            180       3006.000       2445.400       0.448582       0.431991
            181       3250.000       2412.667       0.426065       0.431991
            182       3508.333       2342.500       0.400370       0.431991
            183       3584.667       2242.200       0.384804       0.431991
            184       3542.667       2145.400       0.377176       0.431991
            185       3059.333       2100.067       0.407037       0.431991
            186       2668.667       2192.133       0.450982       0.431991
            187       2922.333       2469.100       0.457967       0.431991
            188       3187.333       2622.600       0.451399       0.431991
            189       3339.667       2509.700       0.429055       0.431991
            190       3088.667       2293.467       0.426126       0.431991
            191       2949.000       2134.100       0.419842       0.431991
            192       2952.333       2036.433       0.408204       0.431991
            193       2969.667       1904.700       0.390758       0.431991
            194       3037.000       1892.300       0.383888       0.431991
            195       2841.000       2066.233       0.421059       0.431991
            196       2301.667       2535.500       0.524170       0.503125
            197       2143.000       2847.367       0.570573       0.503125
            198       2225.000       2700.500       0.548269       0.503125
            199       2599.000       2508.100       0.491101       0.503125
            200       2460.667       2513.600       0.505321       0.503125
            201       2303.000       2766.367       0.545703       0.503125
            202       2411.333       2874.867       0.543844       0.503125
            203       2820.333       2641.633       0.483641       0.503125
            204       3360.000       2405.667       0.417240       0.431991
            205       3187.333       2127.267       0.400268       0.431991
            206       2888.333       2081.167       0.418788       0.431991
            207       2338.333       2019.500       0.463418       0.431991
            208       2201.667       2134.167       0.492216       0.503125
            209       2212.333       2386.100       0.518894       0.503125
            210       2772.333       2591.433       0.483137       0.503125
            211       3329.333       2881.067       0.463910       0.503125
            212       3148.667       2765.467       0.467603       0.503125
            213       2678.000       2802.200       0.511332       0.503125
            214       2184.000       2664.933       0.549592       0.503125
            215       2377.667       2523.567       0.514884       0.503125
            216       2404.000       2450.933       0.504834       0.503125
            217       2414.333       2562.233       0.514860       0.503125
            218       2304.667       2925.867       0.559382       0.503125
            219       2527.000       2612.633       0.508331       0.503125
            220       2679.000       2122.767       0.442080       0.431991
            221       2890.667       1670.600       0.366258       0.431991
            222       2901.667       1621.167       0.358441       0.431991
            223       3082.000       1753.800       0.362670       0.431991
            224       2807.667       2011.900       0.417444       0.431991
            225       2636.000       2470.067       0.483751       0.503125
            226       2552.667       2685.067       0.512639       0.503125
            227       2794.000       2442.933       0.466482       0.431991
            228       2751.667       2042.167       0.425999       0.431991
            229       2392.667       1772.067       0.425493       0.431991
            230       2233.333       1907.000       0.460591       0.431991
            231       2516.333       2056.033       0.449665       0.431991
            232       2640.667       2182.933       0.452553       0.431991
            233       2763.000       2110.700       0.433080       0.431991
            234       2535.667       2222.767       0.467122       0.431991
            235       2857.333       2024.267       0.414673       0.431991
            236       2957.333       1789.267       0.376958       0.431991
            237       2905.000       1655.500       0.363008       0.431991
            238       2568.000       2110.867       0.451149       0.431991
            239       2461.000       2789.567       0.531289       0.503125
            240       2651.333       3088.200       0.538058       0.503125
            241       2701.667       2876.500       0.515671       0.503125
            242       2564.333       2581.900       0.501707       0.503125
            243       2251.000       2568.900       0.532978       0.503125
            244       2169.000       2654.767       0.550351       0.503125
            245       2470.000       2590.333       0.511890       0.503125
            246       2770.000       2340.333       0.457961       0.431991
            247       2968.333       2128.500       0.417612       0.431991
            248       2897.333       2014.933       0.410184       0.431991
            249       2953.000       2055.033       0.410347       0.431991
            250       2995.667       2071.433       0.408801       0.431991
            251       3152.667       2027.067       0.391346       0.431991
            252       2854.333       1871.233       0.395981       0.431991
            253       2424.333       1828.900       0.430002       0.431991
            254       2197.667       2064.567       0.484386       0.431991
            255       2715.333       2186.800       0.446091       0.431991
            256       3185.667       1981.100       0.383431       0.431991
            257       3033.333       1781.000       0.369937       0.431991
            258       2579.333       1917.400       0.426398       0.431991
            259       2285.667       2395.433       0.511724       0.503125
            260       2258.667       2470.467       0.522393       0.503125
            261       2526.667       2340.000       0.480822       0.503125
            262       2755.000       2106.500       0.433302       0.431991
            263       3051.000       2090.900       0.406640       0.431991
            264       3051.667       2144.833       0.412746       0.431991
            265       3030.333       2229.967       0.423924       0.431991
            266       3072.000       2608.133       0.459168       0.431991
            267       2878.667       2739.467       0.487612       0.503125
            268       2828.667       2678.800       0.486394       0.503125
            269       2519.667       2438.033       0.491767       0.503125
            270       2254.000       2266.600       0.501394       0.503125
            271       2125.000       2142.500       0.502050       0.503125
            272       2393.000       1733.700       0.420118       0.431991
            273       2663.000       1456.367       0.353541       0.431991
            274       2732.667       1545.733       0.361288       0.431991
            275       2642.667       1810.067       0.406507       0.431991
            276       2656.667       2334.667       0.467744       0.431991
            277       2496.333       2450.033       0.495320       0.503125
            278       2283.000       2332.367       0.505348       0.503125
            279       2306.000       2130.400       0.480209       0.503125
            280       2437.667       2283.900       0.483717       0.503125
            281       2507.333       2363.933       0.485281       0.503125
            282       2542.333       2169.433       0.460429       0.431991
            283       2426.667       1983.667       0.449777       0.431991
            284       2507.667       1993.567       0.442893       0.431991
            285       2368.000       2115.200       0.471806       0.431991
            286       2389.667       2071.033       0.464284       0.431991
            287       2309.000       2031.767       0.468066       0.431991
            288       2253.000       2110.700       0.483695       0.431991
            289       2297.333       2149.267       0.483351       0.431991
            290       2461.667       2131.500       0.464059       0.431991
            291       2763.667       2084.967       0.430011       0.431991
            292       3080.000       1986.333       0.392065       0.431991
            293       2859.667       1975.033       0.408512       0.431991
            294       2692.000       1991.467       0.425212       0.431991
            295       2644.000       2159.267       0.449541       0.431991
            296       2588.333       2090.167       0.446760       0.431991
            297       2408.000       1870.867       0.437234       0.431991
            298       2031.333       1859.200       0.477878       0.503125
            299       2057.667       2090.900       0.504005       0.503125
            300       2348.667       2150.467       0.477974       0.503125
            301       2610.333       2241.300       0.461968       0.431991
            302       3186.667       2366.333       0.426136       0.431991
            303       2910.667       2704.267       0.481620       0.431991
            304       2728.000       2422.867       0.470380       0.431991
            305       2324.333       2098.900       0.474517       0.431991
            306       2344.000       1885.600       0.445810       0.431991
            307       2502.667       2006.733       0.445011       0.431991
            308       2455.667       2244.767       0.477566       0.503125
            309       2615.333       2415.467       0.480136       0.503125
            310       2479.333       2623.067       0.514085       0.503125
            311       2623.333       2420.333       0.479876       0.503125
            312       2563.667       2207.300       0.462653       0.503125
            313       2490.000       1920.000       0.435374       0.503125
            314       2101.333       2110.867       0.501132       0.503125
            315       2199.000       2173.433       0.497076       0.503125
            316       2542.000       2213.800       0.465495       0.503125
            317       3029.000       1810.100       0.374057       0.320232
            318       3246.333       1422.367       0.304660       0.320232
            319       3217.000       1392.633       0.302114       0.320232
            320       2896.000       1629.067       0.360009       0.320232
            321       2673.667       1901.967       0.415673       0.320232
            322       2611.000       1820.233       0.410774       0.320232
            323       2825.333       1558.133       0.355457       0.320232
            324       2971.333       1223.533       0.291674       0.320232
            325       2749.333       1360.067       0.330965       0.320232
            326       2517.333       1997.600       0.442443       0.431991
            327       2349.667       2587.700       0.524105       0.503125
            328       2401.333       2548.200       0.514836       0.503125
            329       2605.333       2144.467       0.451486       0.431991
            330       2535.000       1905.167       0.429075       0.431991
            331       2577.667       1980.567       0.434503       0.431991
            332       2443.000       2200.367       0.473873       0.503125
            333       2353.333       2434.000       0.508425       0.503125
            334       2379.000       2548.767       0.517226       0.503125
            335       2404.000       2388.267       0.498358       0.503125
            336       2550.000       2108.333       0.452594       0.431991
            337       2641.000       1888.567       0.416942       0.431991
            338       2610.333       1922.633       0.424145       0.431991
            339       2528.333       1948.833       0.435283       0.431991
            340       2355.000       1864.500       0.441877       0.431991
            341       2536.000       1608.400       0.388090       0.431991
            342       2655.000       1737.167       0.395515       0.431991
            343       2514.000       1926.600       0.433860       0.431991
            344       2201.000       2085.900       0.486575       0.431991
            345       2225.667       1925.100       0.463794       0.431991
            346       2380.667       1942.933       0.449379       0.431991
            347       2667.667       2029.900       0.432117       0.431991
            348       2547.667       2221.567       0.465812       0.431991
            349       2833.667       2255.300       0.443174       0.431991
            350       2983.667       2025.300       0.404335       0.431991
            351       2978.333       1644.500       0.355734       0.431991
            352       2593.000       1644.367       0.388063       0.431991
            353       2290.667       1810.933       0.441519       0.431991
            354       2341.333       2283.533       0.493751       0.503125
            355       2638.000       2477.867       0.484349       0.503125
            356       2774.667       2704.867       0.493631       0.503125
            357       2991.000       2309.233       0.435685       0.431991
            358       3097.333       1807.267       0.368484       0.431991
            359       3261.000       1844.233       0.361244       0.431991
            360       2947.000       2352.633       0.443924       0.431991
            361       2677.000       2545.633       0.487423       0.431991
            362       2550.000       2253.333       0.469119       0.431991
            363       2645.667       2090.433       0.441383       0.431991
            364       2749.333       2214.067       0.446079       0.431991
            365       2450.333       2508.633       0.505878       0.503125
            366       2293.333       2353.667       0.506492       0.503125
            367       2341.667       2228.500       0.487619       0.503125
            368       2698.667       2148.800       0.443283       0.431991
            369       3000.667       2296.600       0.433544       0.431991
            370       2854.333       2310.567       0.447359       0.431991
            371       2749.000       2189.433       0.443346       0.431991
            372       2593.000       2108.367       0.448458       0.431991
            373       2498.667       2052.133       0.450939       0.431991
            374       2208.333       2020.833       0.477833       0.503125
            375       1867.667       2199.233       0.540764       0.503125
            376       1943.667       2260.967       0.537732       0.503125
            377       2352.333       2241.100       0.487892       0.503125
            378       2719.667       1931.367       0.415255       0.431991
            379       2480.000       2026.000       0.449623       0.431991
            380       1915.333       2375.133       0.553584       0.503125
            381       1795.000       2440.833       0.576235       0.503125
            382       2107.000       2188.967       0.509540       0.503125
            383       2348.667       1797.467       0.433528       0.431991
            384       2307.000       1785.300       0.436258       0.431991
            385       2445.000       1883.500       0.435139       0.431991
            386       2744.667       1889.867       0.407779       0.431991
            387       2682.667       1912.733       0.416228       0.431991
            388       2630.667       1962.267       0.427236       0.431991
            389       2659.667       1914.367       0.418529       0.431991
            390       3156.333       1662.367       0.344982       0.320232
            391       3351.333       1591.867       0.322032       0.320232
            392       2911.333       1992.533       0.406319       0.431991
            393       2436.000       2537.400       0.510194       0.503125
            394       2217.667       2554.900       0.535330       0.503125
            395       2388.333       2308.833       0.491537       0.503125
            396       2434.333       1961.900       0.446268       0.503125
            397       2037.333       2039.267       0.500237       0.503125
            398       1867.667       2353.900       0.557589       0.503125
            399       1909.667       2563.367       0.573071       0.503125
            400       2570.333       2646.967       0.507344       0.503125
            401       2853.667       2377.300       0.454467       0.431991
            402       2977.000       2222.300       0.427423       0.431991
            403       2750.000       2054.333       0.427600       0.431991
            404       2920.667       2029.267       0.409958       0.431991
            405       2927.000       2115.633       0.419549       0.431991
            406       2660.667       2171.933       0.449434       0.431991
            407       2111.333       2176.200       0.507565       0.503125
            408       1750.333       2059.967       0.540631       0.503125
            409       1738.333       1927.167       0.525758       0.503125
            410       1719.667       1872.367       0.521255       0.503125
            411       2196.333       1752.700       0.443830       0.431991
            412       2462.333       1799.767       0.422272       0.431991
            413       2778.333       1733.833       0.384257       0.431991
            414       2514.333       2010.900       0.444375       0.431991
            415       2418.000       2214.867       0.478077       0.431991
            416       2480.667       2380.267       0.489673       0.431991
            417       2531.667       2332.833       0.479563       0.431991
            418       2644.333       2099.233       0.442543       0.431991
            419       3057.000       1755.967       0.364841       0.320232
            420       3353.333       1641.333       0.328617       0.320232
            421       3372.000       1802.133       0.348297       0.320232
            422       3082.333       2034.100       0.397562       0.431991
            423       2892.000       1960.467       0.404014       0.431991
            424       2627.333       1857.933       0.414230       0.431991
            425       2480.667       1945.267       0.439516       0.431991
            426       2498.000       2246.533       0.473499       0.431991
            427       2779.000       2496.767       0.473252       0.431991
            428       3202.000       2563.133       0.444592       0.431991
            429       3449.667       2481.367       0.418370       0.431991
            430       3236.333       2201.367       0.404834       0.431991
            431       2799.667       1968.033       0.412785       0.431991
            432       2252.667       1885.067       0.455580       0.431991
            433       2116.000       1921.400       0.475900       0.503125
            434       2174.000       2171.267       0.499685       0.503125
            435       2372.000       2394.467       0.502357       0.503125
            436       2623.000       2402.367       0.478048       0.503125
            437       2403.333       2207.000       0.478707       0.503125
            438       2163.667       1963.633       0.475767       0.503125
            439       2047.333       2150.933       0.512338       0.503125
            440       2281.333       2258.867       0.497526       0.503125
            441       2674.000       2331.933       0.465834       0.431991
            442       2971.333       2240.533       0.429891       0.431991
            443       2869.000       2284.433       0.443284       0.431991
            444       2621.667       2235.833       0.460285       0.431991
            445       2584.333       2073.900       0.445212       0.431991
            446       2497.667       1886.233       0.430264       0.431991
            447       2337.333       1846.600       0.441355       0.431991
            448       2076.333       2216.033       0.516273       0.503125
            449       2036.667       2400.000       0.540947       0.503125
            450       2167.000       2496.633       0.535341       0.503125
            451       2250.333       2235.633       0.498362       0.503125
            452       2189.000       2129.433       0.493103       0.503125
            453       2283.333       1994.000       0.466178       0.503125
            454       2277.000       2321.967       0.504889       0.503125
            455       2443.000       2516.033       0.507364       0.503125
            456       2380.000       2889.333       0.548330       0.503125
            457       2332.667       2587.067       0.525855       0.503125
            458       2456.000       2297.067       0.483281       0.503125
            459       2603.333       1884.000       0.419848       0.431991
            460       2529.667       1976.033       0.438563       0.431991
            461       2280.333       2094.967       0.478817       0.431991
            462       2193.000       2043.700       0.482380       0.431991
            463       2210.333       1838.967       0.454144       0.431991
            464       2290.667       1789.600       0.438599       0.431991
            465       2295.000       1874.167       0.449530       0.431991
            466       2569.000       2089.100       0.448488       0.431991
            467       2888.667       2191.800       0.431417       0.431991
            468       3142.667       2372.733       0.430201       0.431991
            469       3063.333       2421.667       0.441507       0.431991
            470       2992.000       2417.133       0.446861       0.431991
            471       3095.667       2508.100       0.447574       0.431991
            472       3179.333       2408.067       0.430982       0.431991
            473       2986.333       2420.700       0.447695       0.431991
            474       2579.000       2315.100       0.473039       0.431991
            475       2666.000       2447.400       0.478625       0.431991
            476       2955.667       2455.433       0.453777       0.431991
            477       3154.333       2507.900       0.442917       0.431991
            478       3014.000       2258.600       0.428366       0.431991
            479       3127.000       2097.300       0.401451       0.431991
            480       3199.667       2011.700       0.386022       0.431991
            481       3090.000       2220.667       0.418152       0.431991
            482       2780.333       2332.967       0.456255       0.431991
            483       2544.667       2337.867       0.478822       0.431991
            484       2638.667       2299.800       0.465691       0.431991
            485       2999.000       2013.433       0.401688       0.431991
            486       3136.667       1954.667       0.383920       0.431991
            487       2972.667       1976.733       0.399388       0.431991
            488       2546.333       2234.700       0.467409       0.431991
            489       2316.667       2495.000       0.518531       0.503125
            490       2232.000       2533.467       0.531630       0.503125
            491       2333.000       2695.700       0.536063       0.503125
            492       2370.333       2649.967       0.527850       0.503125
            493       2392.333       2563.767       0.517295       0.503125
            494       2232.000       2226.133       0.499342       0.503125
            495       2301.000       2082.233       0.475045       0.503125
            496       2335.000       2445.167       0.511523       0.503125
            497       2505.000       2745.500       0.522903       0.503125
            498       2785.333       2610.800       0.483828       0.503125
            499       2664.667       2069.533       0.437145       0.503125
            500       2307.333       1928.267       0.455252       0.503125
            501       2187.000       2010.633       0.478992       0.503125
            502       2387.000       2218.300       0.481684       0.503125
            503       2563.333       2383.333       0.481806       0.503125
            504       2202.667       2534.400       0.535015       0.503125
            505       2251.000       2266.567       0.501723       0.503125
            506       2231.000       2007.900       0.473684       0.503125
            507       2544.667       1983.200       0.437999       0.431991
            508       2560.000       2146.000       0.456014       0.431991
            509       2665.667       2326.433       0.466023       0.431991
            510       2441.000       2347.567       0.490244       0.431991
            511       2329.000       2189.767       0.484594       0.431991
            512       2615.333       1940.133       0.425891       0.431991
            513       3011.333       1791.200       0.372970       0.431991
            514       3185.333       2151.800       0.403175       0.431991
            515       3233.333       2439.333       0.430015       0.431991
            516       3124.333       2428.567       0.437351       0.431991
            517       3071.667       2169.500       0.413935       0.431991
            518       3231.667       2143.833       0.398816       0.431991
            519       3095.333       2443.800       0.441188       0.431991
            520       2943.333       2577.667       0.466884       0.431991
            521       2493.667       2582.967       0.508795       0.431991
            522       2611.667       2231.500       0.460752       0.431991
            523       2831.667       2173.833       0.434289       0.431991
            524       2831.333       2356.533       0.454239       0.431991
            525       2812.667       2354.400       0.455655       0.431991
            526       2870.667       2250.267       0.439425       0.431991
            527       2623.333       2201.000       0.456229       0.431991
            528       2406.333       2263.033       0.484655       0.503125
            529       2210.667       2214.267       0.500407       0.503125
            530       2346.667       2072.000       0.468920       0.503125
            531       2442.667       2108.400       0.463276       0.503125
            532       2327.667       2167.900       0.482231       0.503125
            533       2408.333       2134.167       0.469822       0.503125
            534       2451.333       2354.867       0.489964       0.503125
            535       2581.667       2382.833       0.479974       0.503125
            536       2507.000       2104.967       0.456414       0.431991
            537       2455.667       1795.100       0.422300       0.431991
            538       2548.000       1568.533       0.381033       0.320232
            539       2798.667       1713.133       0.379701       0.320232
            540       3072.000       1567.800       0.337902       0.320232
            541       3186.667       1708.667       0.349040       0.320232
            542       3070.667       1688.600       0.354803       0.320232
            543       2835.000       1923.500       0.404224       0.431991
            544       2530.333       2047.967       0.447320       0.431991
            545       2642.667       2378.733       0.473719       0.503125
            546       2436.000       2430.733       0.499459       0.503125
            547       2399.000       2267.767       0.485940       0.503125
            548       1966.667       2034.667       0.508497       0.503125
            549       1895.667       2113.767       0.527198       0.503125
            550       1979.333       2095.400       0.514242       0.503125
            551       2395.000       2136.167       0.471439       0.503125
            552       2778.667       1880.467       0.403609       0.431991
            553       2923.000       2000.700       0.406341       0.431991
            554       2663.333       2049.667       0.434896       0.431991
            555       2576.333       2141.700       0.453939       0.431991
            556       2274.000       2278.267       0.500469       0.503125
            557       2134.000       2699.933       0.558538       0.503125
            558       2038.333       2594.833       0.560056       0.503125
            559       2339.000       2404.767       0.506932       0.503125
            560       2545.000       1892.833       0.426522       0.431991
            561       2511.333       1967.200       0.439251       0.431991
            562       2204.667       1962.533       0.470948       0.503125
            563       2102.667       2191.067       0.510294       0.503125
            564       2221.333       2488.200       0.528333       0.503125
            565       2331.667       2808.167       0.546354       0.503125
            566       2441.667       2743.833       0.529136       0.503125
            567       2508.667       2615.800       0.510453       0.503125
            568       2564.667       2732.533       0.515845       0.503125
            569       2813.333       2759.000       0.495125       0.503125
            570       2813.333       2776.667       0.496720       0.503125
            571       3027.667       2282.233       0.429807       0.431991
            572       2963.667       1988.633       0.401558       0.431991
            573       2788.667       1832.133       0.396497       0.431991
            574       2476.667       2305.000       0.482049       0.503125
            575       2221.333       2603.533       0.539607       0.503125
            576       2281.667       2612.833       0.533830       0.503125
            577       2172.333       2290.433       0.513232       0.503125
            578       2024.000       2119.600       0.511536       0.503125
            579       2077.333       1816.600       0.466521       0.503125
            580       2688.000       1528.533       0.362509       0.320232
            581       3340.333       1542.633       0.315921       0.320232
            582       3352.333       1796.100       0.348863       0.320232
            583       3009.333       2280.400       0.431099       0.431991
            584       2616.667       2205.667       0.457386       0.431991
            585       2488.333       2218.833       0.471373       0.431991
            586       2484.000       2041.600       0.451123       0.431991
            587       2595.333       2030.467       0.438944       0.431991
            588       2725.000       2076.500       0.432469       0.431991
            589       2780.000       2007.667       0.419341       0.431991
            590       2709.333       1825.067       0.402494       0.431991
            591       2816.000       1629.067       0.366489       0.431991
            592       2777.000       1704.633       0.380360       0.431991
            593       2403.000       2107.033       0.467188       0.431991
            594       2012.000       2443.133       0.548386       0.503125
            595       1847.333       2577.933       0.582549       0.503125
            596       2427.333       2394.267       0.496571       0.503125
            597       2948.667       2099.800       0.415928       0.431991
            598       3379.000       1871.767       0.356475       0.320232
            599       3332.000       1713.467       0.339605       0.320232
            600       3015.000       1693.833       0.359714       0.320232
            601       2692.667       1776.067       0.397443       0.431991
            602       2479.667       1931.033       0.437807       0.431991
            603       2488.333       2147.500       0.463239       0.431991
            604       2441.333       2243.867       0.478927       0.503125
            605       2371.667       2410.833       0.504095       0.503125
            606       2267.000       2497.633       0.524203       0.503125
            607       2382.667       2602.400       0.522039       0.503125
            608       2759.000       2775.767       0.501515       0.503125
            609       3048.000       2663.200       0.466312       0.431991
            610       3173.667       2518.300       0.442431       0.431991
            611       3219.667       2293.700       0.416025       0.431991
            612       2937.667       2236.567       0.432251       0.431991
            613       2705.333       2090.467       0.435895       0.431991
            614       2519.667       1942.033       0.435268       0.431991
            615       2583.000       2264.033       0.467097       0.431991
            616       2622.333       2485.100       0.486565       0.431991
            617       2610.333       2478.300       0.487027       0.431991
            618       2751.667       2145.167       0.438072       0.431991
            619       2672.333       1950.767       0.421961       0.431991
            620       2547.667       2146.567       0.457277       0.431991
            621       2653.333       2160.667       0.448830       0.431991
            622       2950.667       2317.267       0.439882       0.431991
            623       3075.667       2345.767       0.432684       0.431991
            624       2976.000       2219.733       0.427222       0.431991
            625       3085.000       2010.167       0.394524       0.431991
            626       2861.667       1532.833       0.348807       0.320232
            627       2951.667       1109.167       0.273138       0.320232
            628       2953.000        573.700       0.162673       0.320232
            629       3199.333        309.067       0.088093       0.021950
            630       3352.333        289.100       0.079392       0.021950
            631       3472.333        378.433       0.098275       0.021950
            632       3622.667        318.400       0.080790       0.021950
            633       3889.333        114.067       0.028492       0.021950
            634       4076.000        -85.267      -0.021366       0.021950
            635       4216.333        -49.633      -0.011912       0.021950
            636       4186.000          2.400       0.000573       0.021950
            637       4242.667        -26.600      -0.006309       0.021950
            638       4692.333       -147.233      -0.032394       0.021950
            639       4579.000       -154.233      -0.034857       0.021950
            640       4315.667        -58.233      -0.013678       0.021950
            641       3961.667        -97.167      -0.025143       0.021950
            642       4185.667        -93.900      -0.022949       0.021950
            643       4110.667        -63.067      -0.015581       0.021950
            644       3713.333         98.000       0.025713       0.021950
            645       3255.667        186.767       0.054254       0.021950
            646       3270.000        197.000       0.056821       0.021950
            647       3590.333        200.967       0.053007       0.021950
            648       4057.000        134.300       0.032043       0.021950
            649       4172.333         86.433       0.020295       0.021950
            650       4093.667         64.633       0.015543       0.021950
            651       4236.000        102.400       0.023603       0.021950
            652       4090.667        113.600       0.027020       0.021950
            653       4066.667         42.000       0.010222       0.021950
            654       3703.000         11.033       0.002971       0.021950
            655       3576.667         17.000       0.004731       0.021950
            656       3624.000         26.600       0.007286       0.021950
            657       3780.333        -32.367      -0.008636       0.021950
            658       3716.333        -27.300      -0.007400       0.021950
            659       3249.333         15.733       0.004819       0.021950
            660       2756.667         98.667       0.034555       0.021950
            661       2982.000         88.800       0.028918       0.021950
            662       3497.333        151.600       0.041546       0.021950
            663       3758.667        251.467       0.062708       0.021950
            664       3993.333        259.000       0.060908       0.021950
            665       3961.000        205.567       0.049337       0.021950
            666       3887.000        193.633       0.047452       0.021950
            667       3633.333        288.000       0.073444       0.021950
            668       3485.667        249.433       0.066781       0.021950
            669       3638.333        126.167       0.033515       0.021950
            670       3880.000          1.333       0.000344       0.021950
            671       4056.000        -20.933      -0.005188       0.021950
            672       4139.667         18.700       0.004497       0.021950
            673       3803.000         72.700       0.018758       0.021950
            674       3571.000        103.233       0.028097       0.021950
            675       3516.333        295.367       0.077489       0.021950
            676       3663.000        397.700       0.097939       0.021950
            677       3887.333        354.933       0.083666       0.021950
            678       4118.667         71.467       0.017056       0.021950
            679       4238.000        -92.133      -0.022223       0.021950
            680       3942.333        -65.567      -0.016913       0.021950
            681       3407.333        136.600       0.038545       0.021950
            682       3445.667        135.767       0.037908       0.021950
            683       3818.000         54.200       0.013997       0.021950
            684       3872.333         90.767       0.022903       0.021950
            685       3726.667        153.000       0.039436       0.021950
            686       3610.333        185.300       0.048819       0.021950
            687       3851.333         59.533       0.015223       0.021950
            688       3879.000        204.433       0.050064       0.021950
            689       3872.333        366.100       0.086376       0.021950
            690       3914.333        261.233       0.062562       0.021950
            691       4114.667         64.200       0.015363       0.021950
            692       4687.333        -82.400      -0.017894       0.021950
            693       4858.667         35.800       0.007314       0.021950
            694       4718.667        211.800       0.042957       0.021950
            695       4194.333        348.567       0.076728       0.021950
            696       3686.333        326.367       0.081333       0.021950
            697       3682.667        159.067       0.041405       0.021950
            698       3569.333         68.400       0.018803       0.021950
            699       3622.333        169.767       0.044769       0.021950
            700       3488.333        344.167       0.089802       0.021950
            701       3723.667        374.300       0.091338       0.021950
            702       4232.000        380.800       0.082553       0.021950
            703       4154.333        288.900       0.065020       0.021950
            704       3998.667        240.800       0.056800       0.021950
            705       3895.000        130.833       0.032498       0.021950
            706       4122.333         41.433       0.009951       0.021950
            707       4347.000        -91.367      -0.021470       0.021950
            708       4164.000         16.933       0.004050       0.021950
            709       3975.333         19.467       0.004873       0.021950
            710       3824.000         69.600       0.017875       0.021950
            711       3458.000        -77.133      -0.022815       0.021950
            712       3297.333        -91.733      -0.028617       0.021950
            713       3500.000       -171.000      -0.051367       0.021950
            714       4082.667       -270.600      -0.070985       0.021950
            715       4107.333       -256.067      -0.066489       0.021950
            716       3549.333        -40.267      -0.011475       0.021950
            717       2941.333        221.867       0.070140       0.021950
            718       2987.667        341.900       0.102686       0.021950
            719       2871.000        338.900       0.105580       0.021950
            720       2935.333        157.467       0.050914       0.021950
            721       3157.667        -23.100      -0.007369       0.021950
            722       3526.333       -138.967      -0.041025       0.021950
            723       3908.667        -53.200      -0.013799       0.021950
            724       3965.333         87.133       0.021501       0.021950
            725       4021.000         93.567       0.022740       0.021950
            726       4167.333         25.600       0.006106       0.021950
            727       4153.333         51.000       0.012130       0.021950
            728       4143.000         68.033       0.016156       0.021950
            729       4009.667        141.033       0.033978       0.021950
            730       3860.333         66.633       0.016968       0.021950
            731       3818.000          9.533       0.002491       0.021950
            732       3769.333       -100.267      -0.027328       0.021950
            733       3710.333         -3.700      -0.000998       0.021950
            734       3356.333        109.367       0.031557       0.021950
            735       2885.000        157.167       0.051663       0.021950
            736       3005.667         67.767       0.022049       0.021950
            737       3180.667        139.600       0.042045       0.021950
            738       3387.000        139.967       0.039685       0.021950
            739       3249.000        101.100       0.030178       0.021950
            740       3421.333        -99.133      -0.029840       0.021950
            741       3856.000       -241.267      -0.066745       0.021950
            742       4321.667       -239.500      -0.058670       0.021950
            743       4662.333       -127.233      -0.028055       0.021950
            744       4438.000        -65.800      -0.015050       0.021950
            745       3915.667        -69.567      -0.018088       0.021950
            746       3642.000        -78.867      -0.022134       0.021950
            747       3636.333         98.033       0.026252       0.021950
            748       3801.000        205.567       0.051307       0.021950
            749       3676.333        224.367       0.057520       0.021950
            750       3507.000        214.633       0.057672       0.021950
            751       3491.333         49.533       0.013989       0.021950
            752       3369.000         -0.567      -0.000168       0.021950
            753       3423.000        -16.967      -0.004981       0.021950
            754       3153.333        209.000       0.062159       0.021950
            755       3202.667        239.067       0.069461       0.021950
            756       3007.000        128.300       0.040921       0.021950
            757       3392.000        -89.867      -0.027215       0.021950
            758       3305.333        -44.200      -0.013554       0.021950
            759       3206.667        177.333       0.052403       0.021950
            760       3084.333        295.900       0.087538       0.021950
            761       3034.000        292.933       0.088049       0.021950
            762       3252.667         81.733       0.024512       0.021950
            763       3340.333         15.633       0.004658       0.021950
            764       3703.000         69.367       0.018388       0.021950
            765       3960.333        135.300       0.033035       0.021950
            766       4124.333        171.900       0.040012       0.021950
            767       4086.333        281.367       0.064420       0.021950
            768       4000.333        335.300       0.077336       0.021950
            769       3858.667        429.800       0.100222       0.021950
            770       3889.000        172.100       0.042378       0.021950
            771       3846.000         65.733       0.016804       0.021950
            772       3822.333       -114.567      -0.030899       0.021950
            773       3761.667        -72.500      -0.019652       0.021950
            774       3792.000       -159.867      -0.044015       0.021950
            775       3598.333       -218.833      -0.064753       0.021950
            776       3289.333       -157.933      -0.050435       0.021950
            777       3159.667         92.367       0.028403       0.021950
            778       3123.000        414.367       0.117140       0.021950
            779       3293.667        524.633       0.137400       0.021950
            780       3429.333        441.733       0.114112       0.021950
            781       3673.333        295.333       0.074416       0.021950
            782       3911.667        102.833       0.025615       0.021950
            783       3712.333         77.100       0.020346       0.021950
            784       3384.667        160.200       0.045192       0.021950
            785       3163.333        306.333       0.088289       0.021950
            786       3676.333        245.367       0.062566       0.021950
            787       4154.000         69.267       0.016401       0.021950
            788       4310.333         45.967       0.010552       0.021950
            789       4217.000        131.633       0.030270       0.021950
            790       3948.000        236.200       0.056450       0.021950
            791       3611.333        285.867       0.073352       0.021950
            792       3138.667        308.800       0.089573       0.021950
            793       3268.333        135.833       0.039902       0.021950
            794       3424.667        -47.467      -0.014055       0.021950
            795       3546.333        -19.967      -0.005662       0.021950
            796       3451.333        112.867       0.031667       0.021950
            797       3282.000        287.467       0.080535       0.021950
            798       3299.333        283.400       0.079102       0.021950
            799       3215.000        337.167       0.094919       0.021950
            800       3383.333        314.333       0.085009       0.021950
            801       3494.333        335.900       0.087697       0.021950
            802       3479.000        245.433       0.065898       0.021950
            803       3578.333         81.500       0.022269       0.021950
            804       3755.000       -141.833      -0.039255       0.021950
            805       3912.667       -235.600      -0.064073       0.021950
            806       3773.333       -250.667      -0.071158       0.021950
            807       3625.000       -146.167      -0.042016       0.021950
            808       3648.333        186.167       0.048550       0.021950
            809       3591.000        381.233       0.095975       0.021950
            810       3334.667        350.867       0.095201       0.021950
            811       3482.333         53.433       0.015112       0.021950
            812       3832.333        -74.567      -0.019843       0.021950
            813       4056.333         57.367       0.013945       0.021950
            814       3807.667        160.233       0.040382       0.021950
            815       3246.000        234.400       0.067349       0.021950
            816       2924.667        207.200       0.066159       0.021950
            817       2745.000        228.167       0.076742       0.021950
            818       2974.333        231.567       0.072231       0.021950
            819       3127.000        207.967       0.062359       0.021950
            820       3451.333        195.867       0.053703       0.021950
            821       3991.667         92.833       0.022728       0.021950
            822       4212.667         72.400       0.016896       0.021950
            823       4053.333        159.667       0.037899       0.021950
            824       3606.667        173.000       0.045771       0.021950
            825       3436.333        102.700       0.029019       0.021950
            826       3508.667       -117.200      -0.034557       0.021950
            827       3594.667       -150.467      -0.043687       0.021950
            828       3681.667       -113.833      -0.031905       0.021950
            829       3337.333         -5.400      -0.001621       0.021950
            830       3118.333          1.833       0.000588       0.021950
            831       3109.000        -32.567      -0.010586       0.021950
            832       3435.667         24.767       0.007157       0.021950
            833       3464.333        185.233       0.050755       0.021950
            834       3483.333        338.667       0.088610       0.021950
            835       3668.333        255.500       0.065115       0.021950
            836       4059.333         85.400       0.020604       0.021950
            837       4232.667        -36.600      -0.008722       0.021950
            838       4237.333         29.933       0.007015       0.021950
            839       4071.667         85.500       0.020567       0.021950
            840       3899.333        167.733       0.041242       0.021950
            841       3625.000        131.500       0.035006       0.021950
            842       3448.333        158.500       0.043944       0.021950
            843       3455.667        115.100       0.032234       0.021950
            844       3708.667         87.133       0.022955       0.021950
            845       3593.000         86.367       0.023473       0.021950
            846       3530.333         60.633       0.016885       0.021950
            847       3395.333        135.133       0.038276       0.021950
            848       3749.000        308.433       0.076017       0.021950
            849       3971.667        415.500       0.094708       0.021950
            850       3849.333        459.733       0.106690       0.021950
            851       3483.667        358.633       0.093338       0.021950
            852       3165.000        270.833       0.078826       0.021950
            853       3139.667        123.700       0.037906       0.021950
            854       3385.333          2.467       0.000728       0.021950
            855       3454.667         47.533       0.013572       0.021950
            856       3488.000        175.200       0.047827       0.021950
            857       3638.000        126.200       0.033526       0.021950
            858       3770.333        -27.367      -0.007311       0.021950
            859       4013.000       -174.967      -0.045588       0.021950
            860       3938.667        -69.200      -0.017884       0.021950
            861       3780.667        140.267       0.035774       0.021950
            862       3369.667        289.700       0.079167       0.021950
            863       3346.333        209.700       0.058970       0.021950
            864       3667.667         -8.433      -0.002305       0.021950
            865       4184.333       -214.433      -0.054015       0.021950
            866       4044.000       -205.400      -0.053509       0.021950
            867       3558.000        -88.800      -0.025597       0.021950
            868       3022.000        246.800       0.075502       0.021950
            869       3206.333        268.367       0.077234       0.021950
            870       3201.333        246.867       0.071593       0.021950
            871       2986.667        103.000       0.033337       0.021950
            872       2651.667        151.167       0.053934       0.021950
            873       2999.667        170.033       0.053643       0.021950
            874       3792.333        129.433       0.033004       0.021950
            875       4107.333        105.600       0.025066       0.021950
            876       3930.000         45.667       0.011487       0.021950
            877       3623.333        107.333       0.028771       0.021950
            878       3456.000        141.400       0.039306       0.021950
            879       3637.667        213.900       0.055536       0.021950
            880       3707.333         41.267       0.011009       0.021950
            881       3771.667        -94.167      -0.025606       0.021950
            882       3626.000         20.733       0.005685       0.021950
            883       3445.333        124.133       0.034776       0.021950
            884       3479.667        318.367       0.083824       0.021950
            885       3354.333        279.900       0.077018       0.021950
            886       3274.333        353.567       0.097458       0.021950
            887       3196.667        361.333       0.101555       0.021950
            888       3398.333        306.500       0.082730       0.021950
            889       3686.000        242.067       0.061625       0.021950
            890       3628.000        193.200       0.050560       0.021950
            891       3764.333        150.567       0.038460       0.021950
            892       3563.333        131.333       0.035547       0.021950
            893       3475.333        121.467       0.033771       0.021950
            894       3157.667         95.567       0.029376       0.021950
            895       2929.667         87.033       0.028851       0.021950
            896       2940.000         50.333       0.016832       0.021950
            897       3092.000         36.133       0.011551       0.021950
            898       3297.000        139.967       0.040724       0.021950
            899       3294.333        223.233       0.063462       0.021950
            900       3256.000        336.067       0.093558       0.021950
            901       3499.667        300.033       0.078962       0.021950
            902       3966.333        279.367       0.065800       0.021950
            903       4368.333        273.500       0.058921       0.021950
            904       4425.667        252.100       0.053893       0.021950
            905       4257.333        135.267       0.030794       0.021950
            906       3909.667         22.700       0.005773       0.021950
            907       3865.667          6.433       0.001661       0.021950
            908       3759.667        -30.300      -0.008125       0.021950
            909       3691.000        -56.767      -0.015620       0.021950
            910       3429.000        -75.900      -0.022636       0.021950
            911       3453.333        136.667       0.038069       0.021950
            912       3822.667        254.400       0.062398       0.021950
            913       4384.000        415.600       0.086591       0.021950
            914       4543.667        424.300       0.085407       0.021950
            915       4225.667        374.433       0.081397       0.021950
            916       3994.000        245.267       0.057856       0.021950
            917       3865.333        130.133       0.032570       0.021950
            918       3816.333        187.700       0.046878       0.021950
            919       3539.333        180.400       0.048498       0.021950
            920       3510.667        203.267       0.054731       0.021950
            921       3695.667        144.100       0.037528       0.021950
            922       3672.000        133.800       0.035157       0.021950
            923       3797.000         40.967       0.010674       0.021950
            924       3858.667        -36.867      -0.009646       0.021950
            925       3999.333       -100.267      -0.025716       0.021950
            926       3956.667        -63.333      -0.016267       0.021950
            927       3749.333         37.733       0.009964       0.021950
            928       3731.333        100.867       0.026321       0.021950
            929       3777.667         65.233       0.016975       0.021950
            930       3987.000         16.633       0.004155       0.021950
            931       4041.000        144.233       0.034462       0.021950
            932       3829.667        235.367       0.057900       0.021950
            933       3502.000        250.800       0.066830       0.021950
            934       3409.667          1.700       0.000498       0.021950
            935       3577.667        -65.100      -0.018533       0.021950
            936       3758.000        -35.467      -0.009528       0.021950
            937       3640.000         80.000       0.021505       0.021950
            938       3620.000         85.000       0.022942       0.021950
            939       3869.667         71.700       0.018192       0.021950
            940       4307.333         14.933       0.003455       0.021950
            941       4320.333         70.633       0.016086       0.021950
            942       4065.667         97.100       0.023326       0.021950
            943       3697.000        266.300       0.067191       0.021950
            944       3557.333        274.267       0.071580       0.021950
            945       3680.667        239.267       0.061038       0.021950
            946       3578.333        308.500       0.079371       0.021950
            947       3392.000        427.467       0.111918       0.021950
            948       3359.333        448.067       0.117683       0.021950
            949       3937.000        199.967       0.048337       0.021950
            950       4135.667         91.767       0.021707       0.021950
            951       3678.000        133.867       0.035118       0.021950
            952       3123.000        243.033       0.072202       0.021950
            953       3341.667        209.500       0.058995       0.021950
            954       3568.667        146.133       0.039338       0.021950
            955       3553.667         20.300       0.005680       0.021950
            956       3139.667        -79.633      -0.026024       0.021950
            957       3110.333       -121.033      -0.040489       0.021950
            958       3382.333        -40.233      -0.012038       0.021950
            959       3747.667         96.900       0.025204       0.021950
            960       3871.333        254.200       0.061616       0.021950
            961       3647.333        265.600       0.067877       0.021950
            962       3449.333        243.733       0.065998       0.021950
            963       3951.000        165.233       0.040142       0.021950
            964       4447.000        195.967       0.042207       0.021950
            965       4290.000        170.000       0.038117       0.021950
            966       3514.667        146.200       0.039936       0.021950
            967       3376.333         86.033       0.024848       0.021950
            968       3658.000        110.200       0.029245       0.021950
            969       4047.667        104.567       0.025183       0.021950
            970       4138.000          6.867       0.001657       0.021950
            971       4306.333       -105.967      -0.025228       0.021950
            972       4453.000       -168.967      -0.039441       0.021950
            973       4026.667        -66.333      -0.016749       0.021950
            974       3598.000          4.867       0.001351       0.021950
            975       3353.333          0.333       0.000099       0.021950
            976       3623.000        -84.967      -0.024015       0.021950
            977       4080.667       -173.733      -0.044468       0.021950
            978       4027.667        -45.433      -0.011409       0.021950
            979       3880.333         76.633       0.019367       0.021950
            980       3807.000        169.967       0.042738       0.021950
            981       3998.667         82.133       0.020127       0.021950
            982       3967.000         10.300       0.002590       0.021950
            983       3764.333        -10.100      -0.002690       0.021950
            984       3532.667        -35.267      -0.010084       0.021950
            985       3196.667         72.667       0.022227       0.021950
            986       3145.000        186.167       0.055886       0.021950
            987       3585.333        226.467       0.059412       0.021950
            988       4195.333        217.800       0.049353       0.021950
            989       4590.667         77.933       0.016693       0.021950
            990       4455.667        -11.567      -0.002603       0.021950
            991       4286.333       -116.300      -0.027889       0.021950
            992       4158.667       -107.533      -0.026544       0.021950
            993       4015.000         -2.833      -0.000706       0.021950
            994       3870.000        115.667       0.029021       0.021950
            995       3466.000        152.733       0.042206       0.021950
            996       3081.333        145.533       0.045101       0.021950
            997       2975.000         73.167       0.024003       0.021950
            998       3195.333         28.133       0.008728       0.021950
            999       3508.667        -48.200      -0.013929       0.021950
           1000       3585.667        -43.900      -0.012395       0.021950
           1001       3478.000         50.533       0.014321       0.021950
           1002       3361.000        137.567       0.039321       0.021950
           1003       3632.667        151.067       0.039925       0.021950
           1004       3791.667         58.167       0.015109       0.021950
           1005       4209.667        -78.300      -0.018953       0.021950
           1006       4349.000       -198.900      -0.047927       0.021950
           1007       4295.667       -114.233      -0.027319       0.021950
           1008       3946.667          2.000       0.000507       0.021950
           1009       3708.000         96.200       0.025288       0.021950
           1010       3860.000         77.667       0.019724       0.021950
           1011       4191.333        161.867       0.037183       0.021950
           1012       4091.333        263.867       0.060587       0.021950
           1013       3831.000        253.567       0.062079       0.021950
           1014       3549.000        142.433       0.038585       0.021950
           1015       3426.333         23.367       0.006774       0.021950
           1016       3308.667        156.133       0.045063       0.021950
           1017       3287.000        318.967       0.088455       0.021950
           1018       3537.667        379.900       0.096973       0.021950
           1019       3998.000        203.533       0.048443       0.021950
           1020       4081.667        104.833       0.025041       0.021950
           1021       3954.000        -23.733      -0.006039       0.021950
           1022       3897.667        -24.433      -0.006308       0.021950
           1023       3898.333       -106.167      -0.027996       0.021950
           1024       4154.000        -90.400      -0.022246       0.021950
           1025       4309.000        -48.567      -0.011399       0.021950
           1026       4521.000         -7.433      -0.001647       0.021950
           1027       4372.333         66.433       0.014967       0.021950
           1028       4182.000         40.800       0.009662       0.021950
           1029       3938.000         17.533       0.004433       0.021950
           1030       3897.667         -7.100      -0.001825       0.021950
           1031       3581.000        117.233       0.031700       0.021950
           1032       3362.333        266.767       0.073508       0.021950
           1033       3348.333        417.167       0.110787       0.021950
           1034       3681.333        234.533       0.059893       0.021950
           1035       3852.333         82.100       0.020867       0.021950
           1036       3564.333         -0.433      -0.000122       0.021950
           1037       3332.333         37.767       0.011206       0.021950
           1038       3738.333        -63.167      -0.017187       0.021950
           1039       4253.333        -34.667      -0.008217       0.021950
           1040       4464.000        -39.733      -0.008981       0.021950
           1041       4458.333         30.167       0.006721       0.021950
           1042       4317.333        -53.067      -0.012445       0.021950
           1043       4354.333         37.233       0.008478       0.021950
           1044       4279.667          6.367       0.001485       0.021950
           1045       4082.667         67.400       0.016241       0.021950
           1046       3861.000         18.567       0.004786       0.021950
           1047       3404.000         52.600       0.015217       0.021950
           1048       3255.667        -29.233      -0.009061       0.021950
           1049       3098.333        -73.833      -0.024412       0.021950
           1050       2851.667        -49.167      -0.017544       0.021950
           1051       2866.000        -41.600      -0.014729       0.021950
           1052       3155.333       -137.533      -0.045574       0.021950
           1053       3646.667       -232.667      -0.068151       0.021950
           1054       3973.333       -326.333      -0.089480       0.021950
           1055       4196.333       -250.633      -0.063521       0.021950
           1056       4380.333       -144.033      -0.034000       0.021950
           1057       4492.333        -14.900      -0.003328       0.021950
           1058       4248.667        118.467       0.027127       0.021950
           1059       3889.333        303.733       0.072437       0.021950
           1060       3452.000        448.467       0.114978       0.021950
           1061       3403.667        423.967       0.110765       0.021950
           1062       3618.000        185.533       0.048779       0.021950
           1063       3839.333         21.733       0.005629       0.021950
           1064       3985.667       -147.567      -0.038448       0.021950
           1065       3964.667       -143.800      -0.037635       0.021950
           1066       4055.000        -92.167      -0.023258       0.021950
           1067       3787.333          6.600       0.001740       0.021950
           1068       3752.000        100.800       0.026163       0.021950
           1069       3943.667        -44.367      -0.011378       0.021950
           1070       4155.667        -41.233      -0.010022       0.021950
           1071       4215.667        -25.900      -0.006182       0.021950
           1072       3980.000         58.667       0.014526       0.021950
           1073       3871.667         50.833       0.012959       0.021950
           1074       3866.333       -120.967      -0.032298       0.021950
           1075       4168.667       -163.867      -0.040918       0.021950
           1076       4299.333        -75.267      -0.017819       0.021950
           1077       4253.333        126.667       0.028919       0.021950
           1078       3781.667        133.167       0.034016       0.021950
           1079       3782.667        121.400       0.031096       0.021950
           1080       3928.667         85.467       0.021291       0.021950
           1081       4106.667        143.667       0.033801       0.021950
           1082       4158.000         75.200       0.017764       0.021950
           1083       4004.667         81.533       0.019953       0.021950
           1084       4114.000         35.600       0.008579       0.021950
           1085       4042.333          6.767       0.001671       0.021950
           1086       4247.667        -47.433      -0.011293       0.021950
           1087       4267.000        -69.033      -0.016444       0.021950
           1088       4473.667        -81.033      -0.018448       0.021950
           1089       4194.333       -101.767      -0.024866       0.021950
           1090       3699.000        -14.900      -0.004044       0.021950
           1091       3236.667         30.000       0.009184       0.021950
           1092       3183.667        113.300       0.034365       0.021950
           1093       3332.333        169.767       0.048476       0.021950
           1094       3390.333        216.300       0.059973       0.021950
           1095       3383.333        123.333       0.035171       0.021950
           1096       3409.000        -43.900      -0.013046       0.021950
           1097       3372.667        -78.267      -0.023757       0.021950
           1098       3429.333         28.733       0.008309       0.021950
           1099       3609.333         61.400       0.016727       0.021950
           1100       3841.000         -8.100      -0.002113       0.021950
           1101       3589.333       -117.267      -0.033774       0.021950
           1102       3236.000        -96.933      -0.030880       0.021950
           1103       3131.000         13.900       0.004420       0.021950
           1104       3610.000         33.333       0.009149       0.021950
           1105       4066.000        125.067       0.029841       0.021950
           1106       4000.000         74.667       0.018325       0.021950
           1107       3690.333        105.967       0.027913       0.021950
           1108       3649.667        -31.967      -0.008836       0.021950
           1109       3500.667        -25.733      -0.007405       0.021950
           1110       3437.333       -101.067      -0.030293       0.021950
           1111       3216.000        -49.600      -0.015664       0.021950
           1112       3497.667       -100.433      -0.029563       0.021950
           1113       3564.333         -1.433      -0.000402       0.021950
           1114       3366.333         81.367       0.023600       0.021950
           1115       3123.333        144.000       0.044073       0.021950
           1116       3059.000         58.433       0.018744       0.021950
           1117       3467.000        -65.033      -0.019116       0.021950
           1118       3886.333        -72.300      -0.018956       0.021950
           1119       4084.667        -53.133      -0.013179       0.021950
           1120       3820.333        -14.033      -0.003687       0.021950
           1121       3219.333         69.067       0.021003       0.021950
           1122       3136.000        103.733       0.032019       0.021950
           1123       3215.000        140.833       0.041967       0.021950
           1124       3409.333         96.067       0.027405       0.021950
           1125       3402.333         12.433       0.003641       0.021950
           1126       3452.667       -123.933      -0.037231       0.021950
           1127       3438.667       -183.200      -0.056275       0.021950
           1128       3519.333       -195.600      -0.058849       0.021950
           1129       3840.000        -81.000      -0.021548       0.021950
           1130       4024.667         65.867       0.016102       0.021950
           1131       4088.333        159.167       0.037473       0.021950
           1132       3913.333        110.333       0.027421       0.021950
           1133       4040.000        -48.667      -0.012193       0.021950
           1134       4151.000        -85.433      -0.021014       0.021950
           1135       4018.333        -48.167      -0.012132       0.021950
           1136       3881.000        -16.433      -0.004252       0.021950
           1137       3674.000         33.600       0.009062       0.021950
           1138       3500.333        -19.033      -0.005467       0.021950
           1139       3439.667         24.033       0.006939       0.021950
           1140       3426.000        232.400       0.063525       0.021950
           1141       3902.667        295.400       0.070366       0.021950
           1142       3964.000        209.267       0.050145       0.021950
           1143       3810.000         17.667       0.004616       0.021950
           1144       3496.000        181.400       0.049328       0.021950
           1145       3317.000        194.300       0.055336       0.021950
           1146       3569.000        -19.233      -0.005418       0.021950
           1147       3801.667       -341.500      -0.098695       0.021950
           1148       3964.667       -233.133      -0.062477       0.021950
           1149       3939.333         -8.600      -0.002188       0.021950
           1150       3803.333        228.000       0.056557       0.021950
           1151       3833.333        255.667       0.062525       0.021950
           1152       3934.000        201.600       0.048747       0.021950
           1153       4030.667         75.600       0.018411       0.021950
           1154       4047.000          2.633       0.000650       0.021950
           1155       3849.000        -21.567      -0.005635       0.021950
           1156       3642.000         22.133       0.006041       0.021950
           1157       3473.333        109.000       0.030427       0.021950
           1158       3551.667        157.500       0.042462       0.021950
           1159       3822.333        142.767       0.036006       0.021950
           1160       4144.333         24.233       0.005813       0.021950
           1161       4123.000         93.033       0.022067       0.021950
           1162       3971.333        196.867       0.047231       0.021950
           1163       3928.000        232.533       0.055890       0.021950
           1164       4136.000        160.733       0.037408       0.021950
           1165       4018.667         70.133       0.017153       0.021950
           1166       3607.000          0.300       0.000083       0.021950
           1167       3236.000        -51.933      -0.016310       0.021950
           1168       3329.000       -211.900      -0.067980       0.021950
           1169       3537.667       -255.433      -0.077823       0.021950
           1170       3694.333       -165.767      -0.046978       0.021950
           1171       3868.333         19.833       0.005101       0.021950
           1172       4155.667        -25.567      -0.006190       0.021950
           1173       3969.333       -111.933      -0.029018       0.021950
           1174       3655.000        -86.833      -0.024336       0.021950
           1175       3630.000        -60.667      -0.016997       0.021950
           1176       3903.000        -65.967      -0.017192       0.021950
           1177       4097.000       -139.033      -0.035127       0.021950
           1178       3998.333         17.833       0.004440       0.021950
           1179       4034.000        134.267       0.032212       0.021950
           1180       4004.667        167.867       0.040231       0.021950
           1181       3843.333         95.000       0.024122       0.021950
           1182       3474.333        110.567       0.030842       0.021950
           1183       3294.667        151.200       0.043879       0.021950
           1184       3175.000        133.167       0.040254       0.021950
           1185       3344.333        -16.433      -0.004938       0.021950
           1186       3602.667       -102.267      -0.029216       0.021950
           1187       4142.667        -68.267      -0.016755       0.021950
           1188       4424.333         19.567       0.004403       0.021950
           1189       4054.667         28.533       0.006988       0.021950
           1190       3621.333          9.867       0.002717       0.021950
           1191       3433.333         41.667       0.011990       0.021950
           1192       3566.667         38.333       0.010633       0.021950
           1193       3850.667         67.600       0.017253       0.021950
           1194       3828.667        181.800       0.045331       0.021950
           1195       3987.000        404.967       0.092206       0.021950
           1196       3741.000        576.900       0.133607       0.021950
           1197       3769.000        443.100       0.105197       0.021950
           1198       3653.667        270.967       0.069043       0.021950
           1199       3618.333        118.833       0.031798       0.021950
           1200       2566.000       1061.733       0.292671       0.320232
