# Supplementary material for: The role of auxiliary domains in modulating CHD4 activity suggests mechanistic commonality between enzyme families
Source: Nat Commun. 2022 Dec 6;13:7524. doi: 10.1038/s41467-022-35002-0 (PMC9726900; doi:10.1038/s41467-022-35002-0)
Supplement: Supplementary file 6 — source data [file 41467_2022_35002_MOESM6_ESM.zip › smFRET_Source_data/figure_7A/A/CHD4(355-1912) 1mM ATP 500ms/75.dat]

              1       1435.667       1954.100       0.576470       0.785766
              2        558.000       2846.533       0.836101       0.785766
              3        692.333       2547.100       0.786279       0.785766
              4        812.667       2167.400       0.727299       0.785766
              5        879.000       1874.767       0.680801       0.785766
              6        900.333       1586.967       0.638028       0.785766
              7        912.333       1581.433       0.634154       0.785766
              8        779.333       1641.067       0.678015       0.785766
              9        693.333       1818.667       0.723992       0.785766
             10        594.333       1735.900       0.744947       0.785766
             11        522.333       1643.100       0.758786       0.785766
             12        657.000       1757.633       0.727909       0.785766
             13        853.000       1880.033       0.687893       0.785766
             14        868.667       1798.133       0.674266       0.785766
             15        655.333       1779.800       0.730884       0.785766
             16        533.333       1847.000       0.775942       0.785766
             17        502.667       1882.067       0.789215       0.785766
             18        438.333       2173.833       0.832195       0.785766
             19        438.667       2154.467       0.830835       0.785766
             20        420.333       2371.300       0.849431       0.785766
             21        462.667       2077.733       0.817876       0.785766
             22        326.667       2032.333       0.861523       0.785766
             23        249.333       1862.400       0.881930       0.785766
             24        271.667       1884.833       0.874024       0.785766
             25        337.333       2131.600       0.863369       0.785766
             26        560.667       2242.267       0.799971       0.785766
             27        734.333       2268.233       0.755431       0.785766
             28        659.333       2057.400       0.757307       0.785766
             29        468.333       2043.833       0.813574       0.785766
             30        286.667       2095.333       0.879653       0.785766
             31        385.333       2071.467       0.843156       0.785766
             32        448.333       2106.833       0.824539       0.785766
             33        771.667       2034.500       0.725010       0.785766
             34        857.667       2198.567       0.719371       0.785766
             35        883.667       2128.633       0.706647       0.785766
             36        655.000       2019.833       0.755125       0.785766
             37        475.333       1945.800       0.803673       0.785766
             38        382.000       1901.133       0.832686       0.785766
             39        192.667       1993.733       0.911879       0.785766
             40        260.000       1872.333       0.878068       0.785766
             41        381.333       1958.867       0.837051       0.785766
             42        498.667       1864.467       0.788981       0.785766
             43        436.333       1914.033       0.814355       0.785766
             44        212.000       1876.467       0.898490       0.785766
             45        150.667       1901.600       0.926585       0.785766
             46        198.667       1746.133       0.897847       0.785766
             47        323.333       1667.000       0.837548       0.785766
             48        319.333       1637.400       0.836803       0.785766
             49        324.333       1636.567       0.834600       0.785766
             50        346.667       1658.333       0.827099       0.785766
             51        411.000       1371.567       0.769434       0.785766
             52        379.333        979.400       0.720818       0.785766
             53        468.000        649.533       0.581221       0.292785
             54        611.333        542.867       0.470340       0.292785
             55        774.000        563.933       0.421496       0.292785
             56        729.333        381.733       0.343574       0.292785
             57        505.333        418.133       0.452787       0.292785
             58        362.667        590.733       0.619607       0.292785
             59        495.000        776.167       0.610594       0.292785
             60        849.000        896.100       0.513495       0.292785
             61       1524.667       1092.867       0.417518       0.292785
             62       2080.000       1139.000       0.353837       0.292785
             63       2547.667       1001.900       0.282260       0.292785
             64       2909.333        830.400       0.222048       0.292785
             65       2776.000        885.733       0.241889       0.292785
             66       2528.333       1075.500       0.298432       0.292785
             67       2015.000       1386.833       0.407672       0.292785
             68       2068.333       1353.833       0.395607       0.292785
             69       2265.333       1138.133       0.334404       0.292785
             70       2477.667        972.900       0.281954       0.292785
             71       2693.667       1071.967       0.284671       0.292785
             72       2638.333       1397.500       0.346273       0.292785
             73       2470.667       1863.267       0.429925       0.292785
             74       2049.333       2379.067       0.537229       0.292785
             75       2031.000       2552.233       0.556863       0.292785
             76       2218.333       2023.167       0.476993       0.292785
             77       2295.667       1295.433       0.360734       0.292785
             78       2451.000        668.900       0.214398       0.292785
             79       2304.667        404.200       0.149214       0.292785
             80       2375.667        500.433       0.173997       0.292785
             81       2279.333        785.400       0.256270       0.292785
             82       2400.000        943.667       0.282225       0.292785
             83       2473.333        800.667       0.244553       0.292785
             84       2357.667        558.567       0.191537       0.292785
             85       1979.667        400.033       0.168102       0.292785
             86       1974.667        567.200       0.223143       0.292785
             87       2314.667        863.867       0.271782       0.292785
             88       2461.000       1262.900       0.339134       0.292785
             89       2261.000       1493.900       0.397853       0.292785
             90       2182.000       1471.800       0.402814       0.292785
             91       2628.000       1314.533       0.333424       0.292785
             92       3123.000       1270.700       0.289210       0.292785
             93       3137.000       1351.300       0.301072       0.292785
             94       2837.667       1475.233       0.342051       0.292785
             95       2280.333       1381.300       0.377236       0.292785
             96       1992.000       1513.800       0.431799       0.292785
             97       2064.000       1220.267       0.371549       0.292785
             98       2371.667        949.500       0.285894       0.292785
             99       2556.667        638.667       0.199875       0.292785
            100       2555.000        674.500       0.208856       0.292785
            101       2564.333        747.233       0.225643       0.292785
            102       2455.000        773.500       0.239585       0.292785
            103       2370.667        931.600       0.282109       0.292785
            104       2327.000       1028.633       0.306539       0.292785
            105       2333.333       1133.667       0.326988       0.292785
            106       2366.000       1020.067       0.301254       0.292785
            107       2499.000       1061.100       0.298053       0.292785
            108       2699.000       1189.767       0.305950       0.292785
            109       2795.000       1746.500       0.384565       0.292785
            110       2559.000       2141.100       0.455543       0.292785
            111       2196.000       1819.400       0.453106       0.292785
            112       1971.000       1095.900       0.357332       0.292785
            113       1936.667        608.333       0.239031       0.292785
            114       1907.333        744.933       0.280867       0.292785
            115       1817.667        926.233       0.337561       0.292785
            116       1939.000        885.433       0.313491       0.292785
            117       2264.000        755.933       0.250315       0.292785
            118       2494.667       1175.533       0.320291       0.292785
            119       2720.000       1454.333       0.348399       0.292785
            120       2928.667       1745.133       0.373386       0.292785
            121       3418.000       1734.200       0.336594       0.292785
            122       3406.000       2201.733       0.392624       0.292785
            123       3176.667       2382.333       0.428554       0.455604
            124       2660.333       2494.967       0.483961       0.455604
            125       2484.667       2115.533       0.459879       0.455604
            126       2602.667       2167.733       0.454413       0.455604
            127       2771.667       1927.833       0.410221       0.455604
            128       2892.667       1623.733       0.359519       0.292785
            129       2971.000       1312.567       0.306419       0.292785
            130       3020.000       1469.000       0.327244       0.292785
            131       3004.667       1885.867       0.385616       0.292785
            132       2728.000       2174.533       0.443553       0.292785
            133       2459.667       2367.033       0.490404       0.292785
            134       2231.333       2266.867       0.503950       0.292785
            135       2406.000       2002.733       0.454265       0.292785
            136       2600.667       1391.267       0.348520       0.292785
            137       2646.333       1330.700       0.334596       0.292785
            138       2370.000       1599.667       0.402973       0.292785
            139       2041.000       2156.233       0.513727       0.518985
            140       2062.667       2384.400       0.536174       0.518985
            141       2213.333       2436.667       0.524014       0.518985
            142       2303.667       2298.633       0.499453       0.518985
            143       2345.000       2150.167       0.478329       0.455604
            144       2398.667       2010.800       0.456019       0.455604
            145       2399.000       2006.100       0.455404       0.455604
            146       2343.000       2354.700       0.501245       0.518985
            147       2122.667       2608.733       0.551366       0.518985
            148       2099.333       2440.733       0.537599       0.518985
            149       2207.667       2106.900       0.488323       0.455604
            150       2288.000       1876.867       0.450643       0.455604
            151       2241.333       1905.200       0.459468       0.455604
            152       2103.667       1961.300       0.482489       0.455604
            153       2268.000       1777.533       0.439382       0.455604
            154       2451.000       1805.900       0.424229       0.455604
            155       2685.667       2101.433       0.438978       0.455604
            156       2641.000       2405.233       0.476639       0.455604
            157       2505.333       2611.467       0.510371       0.518985
            158       2259.667       2577.367       0.532840       0.518985
            159       2021.667       2520.500       0.554911       0.518985
            160       2035.000       2315.500       0.532238       0.518985
            161       2099.333       1832.733       0.466099       0.455604
            162       2097.333       1630.933       0.437451       0.455604
            163       1935.667       1854.433       0.489283       0.518985
            164       1793.000       2229.033       0.554206       0.582093
            165       1696.000       2521.400       0.597856       0.582093
            166       1670.000       2446.333       0.594299       0.582093
            167       1880.667       2357.933       0.556300       0.582093
            168       2049.333       2307.733       0.529653       0.518985
            169       2209.000       2499.767       0.530875       0.518985
            170       2233.667       2614.633       0.539289       0.518985
            171       2405.333       2629.467       0.522258       0.518985
            172       2286.333       2748.700       0.545915       0.518985
            173       1994.333       2554.233       0.561547       0.582093
            174       1771.667       2478.167       0.583121       0.582093
            175       1885.000       2130.167       0.530530       0.582093
            176       1790.667       2369.267       0.569544       0.582093
            177       1594.333       2401.900       0.601041       0.582093
            178       1682.667       2221.400       0.568996       0.582093
            179       1929.333       1981.400       0.506657       0.518985
            180       2334.000       2037.933       0.466140       0.455604
            181       2478.667       2043.467       0.451881       0.455604
            182       2671.000       1999.233       0.428080       0.455604
            183       2797.333       2229.933       0.443568       0.455604
            184       2672.000       2342.133       0.467106       0.455604
            185       2574.333       2259.233       0.467405       0.455604
            186       2242.000       2023.800       0.474424       0.455604
            187       2130.333       2143.300       0.501517       0.518985
            188       2140.000       2380.000       0.526549       0.518985
            189       2117.667       2266.900       0.517018       0.518985
            190       1889.667       2283.033       0.547136       0.518985
            191       1524.333       2070.567       0.575973       0.518985
            192       1536.333       1782.367       0.537068       0.518985
            193       1684.667       1613.867       0.489268       0.518985
            194       1990.333       1846.300       0.481229       0.518985
            195       2067.333       2198.600       0.515385       0.518985
            196       2025.000       2146.167       0.514524       0.518985
            197       1921.333       1743.533       0.475743       0.455604
            198       1952.667       1637.400       0.456092       0.455604
            199       2077.333       1560.933       0.429032       0.455604
            200       2097.000       1561.300       0.426783       0.455604
            201       1872.667       1531.733       0.449928       0.455604
            202       1798.667       1688.133       0.484150       0.455604
            203       1964.333       2078.233       0.514088       0.518985
            204       2303.000       2383.700       0.508609       0.518985
            205       2519.667       2549.367       0.502930       0.518985
            206       2494.333       2378.567       0.488121       0.518985
            207       2443.000       2242.367       0.478589       0.518985
            208       2275.000       1991.500       0.466776       0.518985
            209       2019.667       2046.700       0.503324       0.518985
            210       2005.000       2035.833       0.503815       0.518985
            211       2145.667       2298.767       0.517224       0.518985
            212       2532.333       2310.100       0.477054       0.455604
            213       2584.000       2195.600       0.459369       0.455604
            214       2435.667       2022.433       0.453654       0.455604
            215       1971.000       1976.233       0.500663       0.518985
            216       1675.000       2232.500       0.571337       0.582093
            217       1694.000       2337.933       0.579854       0.582093
            218       1766.667       2490.000       0.584965       0.582093
            219       1774.667       2398.200       0.574713       0.582093
            220       1701.333       2226.867       0.566892       0.582093
            221       1698.667       2167.133       0.560591       0.582093
            222       1847.000       2026.300       0.523146       0.518985
            223       1995.667       2078.100       0.510118       0.518985
            224       2089.333       2084.067       0.499369       0.518985
            225       1948.667       2169.800       0.526847       0.518985
            226       1954.667       2395.200       0.550638       0.582093
            227       1901.333       2605.867       0.578156       0.582093
            228       1956.333       2833.033       0.591526       0.582093
            229       1870.667       2843.933       0.603218       0.582093
            230       1880.333       2751.300       0.594024       0.582093
            231       1857.333       2281.600       0.551253       0.582093
            232       1875.000       1950.167       0.509825       0.518985
            233       1890.333       1687.300       0.471625       0.518985
            234       1913.333       1854.000       0.492125       0.518985
            235       1998.333       2293.167       0.534351       0.518985
            236       2151.667       2342.833       0.521267       0.518985
            237       2430.000       2034.333       0.455686       0.455604
            238       2689.333       1684.067       0.385070       0.455604
            239       2567.333       1972.267       0.434458       0.455604
            240       2117.333       2396.267       0.530899       0.518985
            241       1844.000       2635.267       0.588325       0.582093
            242       1939.667       2335.700       0.546316       0.518985
            243       2305.667       2145.433       0.482001       0.455604
            244       2471.000       1895.233       0.434066       0.455604
            245       2374.333       1811.900       0.432823       0.455604
            246       2166.667       1993.667       0.479208       0.455604
            247       2081.000       2107.900       0.503211       0.455604
            248       2483.667       2093.967       0.457434       0.455604
            249       2689.333       2033.067       0.430516       0.455604
            250       2524.667       2125.533       0.457084       0.455604
            251       2228.333       2413.500       0.519945       0.455604
            252       2246.000       2200.733       0.494910       0.455604
            253       2532.667       2023.067       0.444070       0.455604
            254       2641.333       1879.200       0.415703       0.455604
            255       2576.000       2177.733       0.458110       0.455604
            256       2244.667       2238.200       0.499279       0.455604
            257       2466.333       2279.367       0.480301       0.455604
            258       2403.000       2050.033       0.460368       0.455604
            259       2457.000       1855.633       0.430278       0.455604
            260       2038.333       1680.833       0.451938       0.455604
            261       2121.000       1821.567       0.462026       0.455604
            262       2157.000       1846.633       0.461239       0.455604
            263       2295.000       1944.500       0.458663       0.455604
            264       2377.000       2317.300       0.493641       0.518985
            265       2511.000       2568.233       0.505634       0.518985
            266       2419.333       2635.733       0.521404       0.518985
            267       2222.000       2383.467       0.517530       0.518985
            268       2085.667       2044.433       0.495008       0.518985
            269       1954.333       1780.900       0.476784       0.455604
            270       1975.000       1568.500       0.442641       0.455604
            271       1913.333       1915.000       0.500218       0.518985
            272       2241.667       2240.167       0.499833       0.518985
            273       2205.667       2473.767       0.528647       0.518985
            274       2271.667       2540.500       0.527933       0.518985
            275       2075.000       2293.500       0.525009       0.518985
            276       2067.667       2016.233       0.493703       0.518985
            277       1938.333       1815.833       0.483685       0.518985
            278       1790.333       1907.967       0.515904       0.518985
            279       1747.333       1964.933       0.529308       0.518985
            280       1745.000       1920.500       0.523939       0.518985
            281       1814.000       1865.600       0.507012       0.518985
            282       2081.667       1766.833       0.459097       0.455604
            283       2425.333       1732.467       0.416679       0.455604
            284       2771.000       1807.233       0.394745       0.455604
            285       2507.667       1835.567       0.422627       0.455604
            286       2133.667       2040.633       0.488856       0.518985
            287       1883.000       2071.367       0.523818       0.518985
            288       2215.000       2243.833       0.503233       0.518985
            289       2393.333       2241.667       0.483639       0.518985
            290       2263.667       2214.967       0.494563       0.518985
            291       1989.333       2266.733       0.532589       0.518985
            292       1978.000       2365.867       0.544645       0.518985
            293       2045.667       2711.100       0.569946       0.518985
            294       2242.333       2638.767       0.540609       0.518985
            295       2224.000       2456.600       0.524847       0.518985
            296       2222.000       2215.467       0.499264       0.518985
            297       2202.667       2086.400       0.486446       0.518985
            298       2194.333       2336.233       0.515660       0.518985
            299       2004.000       2583.267       0.563139       0.582093
            300       1670.667       2801.600       0.626438       0.582093
            301       1470.667       2395.267       0.619583       0.582093
            302       1408.333       1828.833       0.564949       0.582093
            303       1381.667       1530.500       0.525554       0.518985
            304       1600.333       1713.300       0.517046       0.518985
            305       1760.667       2116.933       0.545939       0.518985
            306       1775.333       2310.800       0.565522       0.518985
            307       1693.333       2144.333       0.558760       0.518985
            308       1795.333       1951.800       0.520878       0.518985
            309       1948.000       2149.867       0.524631       0.518985
            310       1932.667       2511.733       0.565146       0.582093
            311       1701.667       2587.833       0.603295       0.582093
            312       1517.667       2457.233       0.618187       0.582093
            313       1408.333       2197.500       0.609429       0.582093
            314       1506.667       2076.000       0.579457       0.582093
            315       1605.000       1941.833       0.547484       0.518985
            316       1755.667       1999.100       0.532417       0.518985
            317       1949.333       2068.067       0.514777       0.518985
            318       2155.667       2189.767       0.503924       0.518985
            319       2141.000       2402.900       0.528819       0.518985
            320       1975.000       2625.167       0.570668       0.582093
            321       1701.333       2560.867       0.600832       0.582093
            322       1406.000       2353.733       0.626037       0.582093
            323       1272.000       2121.467       0.625162       0.582093
            324       1478.000       2240.200       0.602496       0.582093
            325       1886.000       2062.400       0.522338       0.518985
            326       2318.000       1861.867       0.445437       0.455604
            327       2468.000       1795.867       0.421183       0.455604
            328       2531.000       1956.900       0.436039       0.455604
            329       2429.333       2285.067       0.484699       0.455604
            330       2560.667       2311.600       0.474440       0.455604
            331       2589.333       2453.400       0.486522       0.455604
            332       2596.667       2557.000       0.496152       0.518985
            333       2303.000       2686.033       0.538388       0.518985
            334       2107.667       2703.233       0.561898       0.582093
            335       1803.000       2802.033       0.608472       0.582093
            336       1584.667       2704.200       0.630516       0.582093
            337       1399.333       2678.067       0.656807       0.582093
            338       1601.000       2495.567       0.609185       0.582093
            339       1804.333       2524.567       0.583189       0.582093
            340       1987.000       2733.300       0.579052       0.582093
            341       1790.333       2669.300       0.598547       0.582093
            342       1652.000       2443.800       0.596660       0.582093
            343       1679.000       2174.100       0.564247       0.582093
            344       1848.333       2277.833       0.552046       0.582093
            345       2059.333       2576.067       0.555738       0.582093
            346       2078.000       2626.533       0.558298       0.582093
            347       2208.333       2417.167       0.522574       0.518985
            348       2264.000       2026.267       0.472294       0.455604
            349       2167.000       1655.967       0.433163       0.455604
            350       2075.333       1885.467       0.476032       0.455604
            351       2124.667       2487.867       0.539371       0.518985
            352       2439.000       2767.767       0.531571       0.518985
            353       2580.333       2634.967       0.505238       0.518985
            354       2723.000       2515.367       0.480181       0.518985
            355       2611.333       2392.533       0.478137       0.518985
            356       2517.000       2370.300       0.484992       0.518985
            357       2191.333       2279.533       0.509864       0.518985
            358       2264.667       2573.533       0.531920       0.518985
            359       2149.333       2679.400       0.554887       0.518985
            360       2095.333       2399.467       0.533832       0.518985
            361       1954.667       2134.200       0.521954       0.518985
            362       1889.333       2236.733       0.542098       0.518985
            363       1900.333       2498.300       0.567972       0.582093
            364       1825.333       2572.133       0.584913       0.582093
            365       1928.667       2234.133       0.536690       0.518985
            366       1965.333       1938.133       0.496516       0.518985
            367       1911.667       1890.500       0.497216       0.518985
            368       1877.000       2021.967       0.518590       0.518985
            369       1891.333       2215.533       0.539470       0.518985
            370       1912.667       2441.400       0.560717       0.582093
            371       1891.000       2712.900       0.589261       0.582093
            372       1901.333       2772.533       0.593199       0.582093
            373       1750.667       2738.933       0.610062       0.582093
            374       1532.667       2687.400       0.636815       0.582093
            375       1276.667       2377.667       0.650643       0.582093
            376       1319.000       1937.100       0.594914       0.582093
            377       1863.667       1615.300       0.464305       0.518985
            378       2006.333       1929.033       0.490179       0.518985
            379       2205.000       2395.500       0.520704       0.518985
            380       2038.000       2392.533       0.540010       0.518985
            381       2166.000       2186.067       0.502305       0.518985
            382       2187.000       2100.633       0.489928       0.518985
            383       2106.000       2170.400       0.507530       0.518985
            384       2017.000       2395.300       0.542869       0.518985
            385       2094.000       2603.933       0.554272       0.582093
            386       2149.000       2762.433       0.562450       0.582093
            387       2206.000       2786.067       0.558099       0.582093
            388       1998.667       2543.133       0.559940       0.582093
            389       1939.000       2390.100       0.552101       0.582093
            390       1919.000       2394.767       0.555145       0.582093
            391       1991.667       2362.500       0.542584       0.582093
            392       1749.333       2285.400       0.566431       0.582093
            393       1646.000       2139.733       0.565210       0.582093
            394       1842.333       2350.767       0.560627       0.582093
            395       2241.000       2741.567       0.550232       0.582093
            396       2380.333       2753.300       0.536326       0.582093
            397       1989.000       2604.767       0.567022       0.582093
            398       1725.000       2344.500       0.576115       0.582093
            399       1769.000       2084.433       0.540929       0.518985
            400       1961.000       2124.900       0.520057       0.518985
            401       2152.667       2047.400       0.487468       0.455604
            402       2467.667       1982.567       0.445497       0.455604
            403       2741.000       1798.900       0.396242       0.455604
            404       2914.667       1747.533       0.374830       0.455604
            405       2844.667       2187.867       0.434745       0.455604
            406       2556.000       2574.400       0.501793       0.518985
            407       2172.667       3012.733       0.581003       0.582093
            408       1732.667       2945.400       0.629619       0.582093
            409       1816.667       2629.000       0.591362       0.582093
            410       1951.333       2476.200       0.559273       0.582093
            411       2046.333       2532.700       0.553108       0.582093
            412       1829.333       2408.400       0.568323       0.582093
            413       1534.667       2116.200       0.579643       0.582093
            414       1565.333       2078.467       0.570412       0.582093
            415       1650.333       2361.967       0.588681       0.582093
            416       1684.333       2713.567       0.617014       0.582093
            417       1455.000       2791.500       0.657365       0.582093
            418       1624.333       2671.233       0.621858       0.582093
            419       1836.000       2349.067       0.561297       0.582093
            420       2069.333       2252.400       0.521180       0.518985
            421       2035.000       2273.833       0.527714       0.518985
            422       1896.667       2275.000       0.545346       0.518985
            423       1735.333       2274.800       0.567263       0.582093
            424       1748.667       2455.133       0.584027       0.582093
            425       2230.000       2375.000       0.515744       0.518985
            426       2399.000       2265.433       0.485682       0.518985
            427       2408.667       2177.800       0.474832       0.518985
            428       2190.000       2520.000       0.535032       0.518985
            429       2299.667       2918.033       0.559257       0.582093
            430       2125.000       3165.500       0.598337       0.582093
            431       1899.333       3570.733       0.652777       0.582093
            432       1645.667       3453.433       0.677263       0.582093
            433       1822.000       2936.800       0.617130       0.582093
            434       2267.667       2164.233       0.488331       0.518985
            435       2434.000       1782.267       0.422712       0.455604
            436       2177.000       1717.967       0.441074       0.455604
            437       1820.667       1910.267       0.512008       0.518985
            438       1782.333       2056.100       0.535661       0.518985
            439       2043.333       2174.333       0.515530       0.518985
            440       2187.333       2046.267       0.483340       0.455604
            441       2396.000       1917.400       0.444522       0.455604
            442       2776.667       2252.667       0.447906       0.455604
            443       3066.667       2676.333       0.466017       0.455604
            444       3097.333       2925.600       0.485743       0.455604
            445       2692.333       2760.767       0.506275       0.518985
            446       2354.000       2340.600       0.498573       0.518985
            447       2352.000       2320.133       0.496590       0.518985
            448       2262.000       2507.800       0.525766       0.518985
            449       2218.000       2611.533       0.540742       0.518985
            450       2149.667       2208.367       0.506735       0.518985
            451       2334.000       1948.267       0.454962       0.455604
            452       2469.000       2346.100       0.487238       0.518985
            453       2231.000       2801.233       0.556658       0.582093
            454       1871.333       2855.200       0.604079       0.582093
            455       1824.667       2636.533       0.590992       0.582093
            456       1960.667       2301.267       0.539958       0.518985
            457       1973.333       1919.667       0.493107       0.518985
            458       1941.333       1598.867       0.451632       0.455604
            459       2075.333       1508.133       0.420859       0.455604
            460       2540.333       1738.967       0.406367       0.455604
            461       2560.333       2159.300       0.457514       0.455604
            462       2499.333       2733.733       0.522396       0.518985
            463       2364.667       2946.867       0.554805       0.518985
            464       2525.667       2602.767       0.507517       0.518985
            465       2442.667       2195.400       0.473344       0.455604
            466       2368.667       1872.800       0.441545       0.455604
            467       2138.667       1934.467       0.474933       0.455604
            468       1855.667       2130.433       0.534466       0.518985
            469       1613.667       2485.300       0.606324       0.582093
            470       1497.667       2604.567       0.634914       0.582093
            471       1756.667       2457.000       0.583103       0.582093
            472       1908.333       2328.500       0.549585       0.582093
            473       1949.000       2055.433       0.513289       0.518985
            474       1832.667       1885.067       0.507047       0.518985
            475       1764.000       1683.267       0.488290       0.518985
            476       1747.000       1797.300       0.507096       0.518985
            477       1852.000       1941.133       0.511749       0.518985
            478       1765.667       2248.767       0.560170       0.582093
            479       1650.333       2656.633       0.616822       0.582093
            480       1595.667       2784.767       0.635729       0.582093
            481       1713.000       2696.367       0.611509       0.582093
            482       1755.667       2221.433       0.558556       0.582093
            483       1834.667       1968.200       0.517557       0.518985
            484       1804.667       1953.200       0.519763       0.518985
            485       1955.333       2132.133       0.521627       0.518985
            486       2213.000       2463.033       0.526736       0.518985
            487       2330.667       2537.933       0.521286       0.518985
            488       2213.667       2405.967       0.520813       0.518985
            489       1850.000       2273.667       0.551370       0.518985
            490       1930.000       2357.667       0.549872       0.518985
            491       2119.667       2563.700       0.547405       0.518985
            492       2313.000       2518.367       0.521253       0.518985
            493       2162.000       2254.800       0.510505       0.518985
            494       2010.667       2097.267       0.510541       0.518985
            495       1821.333       2077.533       0.532856       0.518985
            496       1717.667       2132.567       0.553880       0.518985
            497       1684.000       2097.933       0.554725       0.518985
            498       1609.333       1967.067       0.550013       0.518985
            499       1620.333       1684.300       0.509678       0.518985
            500       1603.000       1679.033       0.511583       0.518985
            501       1809.333       1684.400       0.482120       0.455604
            502       2231.667       1757.833       0.440615       0.455604
            503       2327.333       1852.933       0.443257       0.455604
            504       2356.000       2070.733       0.467779       0.455604
            505       2404.000       2416.600       0.501307       0.455604
            506       2746.000       2437.733       0.470266       0.455604
            507       2809.667       2216.367       0.440977       0.455604
            508       2513.667       1951.633       0.437067       0.455604
            509       2079.333       2008.067       0.491282       0.518985
            510       1885.000       2081.833       0.524810       0.518985
            511       1922.333       2100.433       0.522137       0.518985
            512       1999.667       2270.700       0.531734       0.518985
            513       2120.667       2405.933       0.531510       0.518985
            514       2092.000       2432.467       0.537625       0.518985
            515       2072.000       2109.467       0.504480       0.518985
            516       2281.667       2152.167       0.485396       0.518985
            517       2244.000       2165.600       0.491110       0.518985
            518       2193.000       2179.033       0.498403       0.518985
            519       1914.667       2249.200       0.540171       0.518985
            520       1933.000       2524.033       0.566303       0.582093
            521       2097.667       2807.567       0.572361       0.582093
            522       2081.000       2938.567       0.585422       0.582093
            523       1930.667       2964.267       0.605579       0.582093
            524       1804.000       2734.933       0.602550       0.582093
            525       1851.000       2501.900       0.574766       0.582093
            526       1985.000       2317.167       0.538605       0.518985
            527       2140.000       2453.333       0.534107       0.518985
            528       2333.667       2638.300       0.530635       0.518985
            529       2378.000       2944.200       0.553192       0.518985
            530       2390.000       2799.333       0.539440       0.518985
            531       2182.333       2546.100       0.538466       0.518985
            532       2150.333       2243.967       0.510654       0.518985
            533       1852.000       2223.133       0.545536       0.518985
            534       1769.000       2144.100       0.547929       0.518985
            535       1799.000       2037.100       0.531034       0.518985
            536       2136.000       1949.733       0.477205       0.455604
            537       2491.333       2153.533       0.463637       0.455604
            538       2509.333       2408.733       0.489772       0.518985
            539       2403.000       2494.033       0.509295       0.518985
            540       2047.667       2232.233       0.521562       0.518985
            541       2019.333       1957.067       0.492170       0.518985
            542       2138.667       2092.467       0.494540       0.518985
            543       2340.333       2028.300       0.464287       0.455604
            544       2493.333       1908.667       0.433591       0.455604
            545       2606.667       1783.333       0.406226       0.455604
            546       2592.000       2429.800       0.483850       0.455604
            547       2303.333       2668.333       0.536708       0.518985
            548       1912.333       2424.767       0.559076       0.518985
            549       1651.667       1795.500       0.520863       0.518985
            550       1658.000       1525.533       0.479195       0.455604
            551       1970.333       1690.633       0.461800       0.455604
            552       2184.333       2115.900       0.492043       0.518985
            553       2208.333       2507.833       0.531752       0.518985
            554       1806.000       2644.733       0.594224       0.582093
            555       1663.000       2290.033       0.579310       0.582093
            556       1658.000       2096.867       0.558440       0.582093
            557       1683.000       1969.367       0.539203       0.582093
            558       1748.000       2219.533       0.559424       0.582093
            559       1961.000       2295.900       0.539336       0.518985
            560       2184.000       2570.600       0.540655       0.518985
            561       2306.000       2740.067       0.543010       0.518985
            562       2108.667       2782.467       0.568880       0.518985
            563       2068.667       2454.467       0.542647       0.518985
            564       2031.667       1970.500       0.492358       0.518985
            565       2046.667       1812.667       0.469684       0.518985
            566       1922.000       2171.467       0.530471       0.518985
            567       1910.333       2474.967       0.564378       0.582093
            568       1749.333       2661.733       0.603422       0.582093
            569       1640.333       2562.633       0.609720       0.582093
            570       1352.333       2554.433       0.653848       0.582093
            571       1469.000       2381.100       0.618451       0.582093
            572       1592.667       2241.067       0.584565       0.582093
            573       1708.667       2157.800       0.558081       0.582093
            574       1805.000       2176.167       0.546615       0.518985
            575       1925.333       1962.133       0.504733       0.518985
            576       2143.000       1844.700       0.462597       0.455604
            577       2232.333       1839.100       0.451708       0.455604
            578       2311.000       2049.900       0.470064       0.455604
            579       2238.000       1990.200       0.470697       0.455604
            580       2222.000       1934.800       0.465454       0.455604
            581       2326.000       1797.733       0.435948       0.455604
            582       2459.000       1849.767       0.429303       0.455604
            583       2351.667       2158.833       0.478624       0.455604
            584       2127.000       2432.633       0.533515       0.518985
            585       1847.000       2477.300       0.572879       0.518985
            586       1724.667       2160.533       0.556093       0.518985
            587       1904.000       1873.600       0.495976       0.518985
            588       2203.000       1962.033       0.471073       0.455604
            589       2566.333       2122.700       0.452695       0.455604
            590       2675.333       2319.467       0.464376       0.455604
            591       2651.667       2361.500       0.471060       0.455604
            592       2479.333       2176.733       0.467505       0.455604
            593       2333.333       1904.667       0.449426       0.455604
            594       2160.000       2105.000       0.493552       0.518985
            595       2215.333       2400.133       0.520020       0.518985
            596       2236.667       2521.667       0.529947       0.518985
            597       2304.333       2026.233       0.467891       0.455604
            598       2274.667       1885.200       0.453188       0.455604
            599       2355.000       2032.833       0.463289       0.455604
            600       2206.333       2045.033       0.481030       0.455604
            601       1999.333       1904.067       0.487797       0.455604
            602       1865.333       1949.467       0.511027       0.455604
            603       2421.667       2160.833       0.471540       0.455604
            604       2773.000       2275.367       0.450713       0.455604
            605       2746.667       2170.333       0.441394       0.455604
            606       2272.667       2015.067       0.469961       0.455604
            607       2020.667       2163.267       0.517041       0.518985
            608       1922.333       2474.767       0.562818       0.582093
            609       1993.000       2780.033       0.582446       0.582093
            610       2152.667       2640.067       0.550848       0.582093
            611       2079.000       2515.433       0.547496       0.582093
            612       1729.667       2658.367       0.605822       0.582093
            613       1575.000       2608.167       0.623491       0.582093
            614       1725.667       2268.100       0.567910       0.582093
            615       1906.333       1957.033       0.506562       0.518985
            616       1808.333       2086.167       0.535670       0.518985
            617       1872.333       2322.433       0.553650       0.582093
            618       1935.667       2552.767       0.568743       0.582093
            619       2051.667       2716.167       0.569686       0.582093
            620       2019.000       2760.767       0.577594       0.582093
            621       2090.333       2632.967       0.557442       0.582093
            622       1970.333       2343.633       0.543266       0.582093
            623       1850.667       2259.933       0.549782       0.582093
            624       1709.333       2248.400       0.568103       0.582093
            625       1890.333       2423.300       0.561777       0.582093
            626       1926.667       2290.000       0.543083       0.518985
            627       1794.000       2158.933       0.546160       0.518985
            628       1752.000       2118.467       0.547341       0.518985
            629       2157.333       1944.933       0.474112       0.455604
            630       2398.000       1809.867       0.430115       0.455604
            631       2232.000       1558.800       0.411206       0.455604
            632       1712.333       1808.100       0.513602       0.518985
            633       1412.333       1959.100       0.581088       0.582093
            634       1499.333       2051.067       0.577700       0.582093
            635       1656.667       2156.667       0.565559       0.582093
            636       1816.000       2068.067       0.532449       0.518985
            637       1961.333       1993.533       0.504071       0.518985
            638       2120.000       2111.333       0.498976       0.518985
            639       2324.333       2355.233       0.503302       0.518985
            640       2268.333       2527.500       0.527020       0.518985
            641       2148.000       2437.867       0.531604       0.518985
            642       2145.000       2501.833       0.538395       0.518985
            643       2118.000       2529.867       0.544307       0.518985
            644       1972.000       2342.133       0.542898       0.518985
            645       1978.333       2159.833       0.521930       0.518985
            646       2103.333       1862.333       0.469614       0.455604
            647       2149.333       1706.400       0.442562       0.455604
            648       1921.333       2093.200       0.521406       0.518985
            649       1612.667       2455.733       0.603612       0.582093
            650       1471.667       3050.167       0.674542       0.582093
            651       1554.000       3031.933       0.661138       0.582093
            652       1750.000       3131.333       0.641491       0.582093
            653       1937.333       2736.267       0.585473       0.582093
            654       1999.000       2210.100       0.525077       0.518985
            655       1853.333       1941.333       0.511595       0.518985
            656       1937.333       1882.267       0.492792       0.518985
            657       2207.000       1880.967       0.460123       0.455604
            658       2262.333       1701.767       0.429295       0.455604
            659       2003.667       1743.300       0.465256       0.455604
            660       1839.667       1773.033       0.490778       0.455604
            661       2270.667       2148.267       0.486151       0.455604
            662       2676.000       2407.400       0.473581       0.455604
            663       2827.667       2355.900       0.454494       0.455604
            664       2477.333       2082.267       0.456677       0.455604
            665       2100.333       1933.300       0.479295       0.455604
            666       1841.333       2272.200       0.552372       0.518985
            667       2031.667       2606.167       0.561936       0.518985
            668       2414.000       2745.933       0.532164       0.518985
            669       2397.667       2578.900       0.518209       0.518985
            670       2209.333       2436.733       0.524472       0.518985
            671       2240.000       2345.000       0.511450       0.518985
            672       2371.333       2564.200       0.519539       0.518985
            673       2371.333       2698.533       0.532269       0.518985
            674       2225.667       2768.433       0.554341       0.518985
            675       2167.333       2603.933       0.545753       0.518985
            676       2033.667       2351.633       0.536254       0.518985
            677       1788.000       2057.200       0.535005       0.518985
            678       1788.000       1853.200       0.508953       0.518985
            679       1984.333       1707.567       0.462517       0.455604
            680       2280.000       1606.667       0.413379       0.455604
            681       2307.667       1703.900       0.424747       0.455604
            682       2295.000       2066.500       0.473805       0.455604
            683       2121.000       2397.900       0.530638       0.518985
            684       2027.333       2336.600       0.535434       0.518985
            685       1955.667       2147.100       0.523330       0.518985
            686       2056.333       2307.700       0.528800       0.518985
            687       2092.000       2735.133       0.566616       0.582093
            688       2085.000       2924.500       0.583791       0.582093
            689       1859.333       2560.400       0.579311       0.582093
            690       2003.667       2097.633       0.511456       0.518985
            691       2349.667       1882.367       0.444790       0.455604
            692       2634.000       1841.600       0.411476       0.455604
            693       2450.000       1976.667       0.446536       0.455604
            694       2289.333       2274.400       0.498364       0.518985
            695       2298.667       2427.133       0.513592       0.518985
            696       2334.333       2323.233       0.498808       0.518985
            697       1983.000       2113.367       0.515912       0.518985
            698       1589.333       2147.400       0.574673       0.582093
            699       1601.667       2364.833       0.596202       0.582093
            700       1813.000       2287.367       0.557844       0.582093
            701       1996.333       2063.367       0.508256       0.518985
            702       1932.333       1859.100       0.490342       0.518985
            703       1847.333       1926.267       0.510459       0.518985
            704       1911.000       1983.567       0.509316       0.518985
            705       1988.000       1948.200       0.494944       0.518985
            706       1940.000       2029.333       0.511253       0.518985
            707       1976.000       2132.067       0.518995       0.518985
            708       2164.667       2342.533       0.519731       0.518985
            709       2210.667       2194.600       0.498176       0.518985
            710       2019.333       2246.067       0.526578       0.518985
            711       1715.333       2145.133       0.555667       0.518985
            712       1776.667       2200.000       0.553227       0.518985
            713       2082.333       2450.433       0.540604       0.518985
            714       2317.667       2496.567       0.518580       0.518985
            715       2460.000       2355.333       0.489132       0.518985
            716       2366.333       2079.033       0.467685       0.455604
            717       2290.667       1862.600       0.448466       0.455604
            718       2357.333       1700.933       0.419128       0.455604
            719       2324.333       1642.900       0.414117       0.455604
            720       2412.000       1855.467       0.434793       0.455604
            721       2350.000       2265.333       0.490828       0.518985
            722       2239.667       2202.700       0.495839       0.518985
            723       1946.000       2137.733       0.523475       0.518985
            724       1835.333       1899.800       0.508630       0.518985
            725       2010.333       1947.633       0.492079       0.518985
            726       2106.667       2171.333       0.507558       0.518985
            727       2099.667       2466.033       0.540122       0.518985
            728       2114.667       2608.867       0.552313       0.518985
            729       2177.667       2486.900       0.533147       0.518985
            730       2118.333       2202.500       0.509740       0.518985
            731       2121.333       2148.867       0.503224       0.518985
            732       2383.333       1968.667       0.452359       0.455604
            733       2335.333       1926.133       0.451988       0.455604
            734       2048.667       2054.133       0.500666       0.518985
            735       1625.667       2315.767       0.587544       0.582093
            736       1813.667       2642.967       0.593041       0.582093
            737       1994.000       2514.933       0.557767       0.582093
            738       2152.667       2287.067       0.515136       0.518985
            739       2106.000       2003.067       0.487475       0.518985
            740       1983.667       2116.300       0.516175       0.518985
            741       2104.667       2323.200       0.524677       0.518985
            742       2271.667       2502.833       0.524208       0.518985
            743       2520.000       2251.333       0.471846       0.518985
            744       2445.333       2219.133       0.475753       0.518985
            745       2202.000       2180.133       0.497505       0.518985
            746       1774.333       2352.900       0.570091       0.582093
            747       1359.000       2307.767       0.629374       0.582093
            748       1061.000       2233.567       0.677955       0.582093
            749       1153.333       2186.333       0.654656       0.582093
            750       1631.000       2076.900       0.560128       0.582093
            751       2011.333       2176.533       0.519724       0.518985
            752       2287.333       2372.933       0.509184       0.518985
            753       2197.000       2573.967       0.539506       0.518985
            754       2165.667       2454.767       0.531285       0.518985
            755       2045.333       2187.133       0.516751       0.518985
            756       1922.000       2035.467       0.514336       0.518985
            757       1810.000       2102.000       0.537321       0.518985
            758       1873.667       2150.300       0.534373       0.518985
            759       1993.000       2253.700       0.530694       0.518985
            760       2171.333       2607.533       0.545638       0.518985
            761       2261.000       2738.900       0.547791       0.518985
            762       2287.333       2526.267       0.524819       0.518985
            763       2328.667       1955.133       0.456402       0.455604
            764       1920.667       2035.267       0.514485       0.518985
            765       1699.333       2252.067       0.569941       0.518985
            766       1827.333       2220.267       0.548539       0.518985
            767       2038.333       2026.833       0.498586       0.518985
            768       2038.333       2194.500       0.518447       0.518985
            769       1889.333       2539.400       0.573392       0.582093
            770       1984.000       2523.933       0.559887       0.582093
            771       2138.333       2476.500       0.536639       0.582093
            772       2052.000       2715.467       0.569583       0.582093
            773       1920.333       2624.967       0.577512       0.582093
            774       1650.333       2310.300       0.583316       0.582093
            775       1623.667       1832.300       0.530185       0.518985
            776       1974.667       1827.867       0.480697       0.455604
            777       2317.000       1917.300       0.452802       0.455604
            778       2332.667       1820.733       0.438372       0.455604
            779       2283.667       1969.967       0.463126       0.455604
            780       2237.333       2151.933       0.490272       0.518985
            781       2143.333       2340.000       0.521933       0.518985
            782       1968.667       2114.133       0.517815       0.518985
            783       1922.000       2066.800       0.518151       0.518985
            784       1755.333       2241.467       0.560815       0.582093
            785       1361.333       2613.867       0.657543       0.582093
            786       1333.333       2632.333       0.663781       0.582093
            787       1422.000       2418.133       0.629700       0.582093
            788       1580.000       2293.667       0.592118       0.582093
            789       1594.667       2309.867       0.591586       0.582093
            790       1685.333       2659.133       0.612074       0.582093
            791       1872.000       2500.467       0.571866       0.582093
            792       1753.333       2142.667       0.549966       0.582093
            793       1687.667       1882.567       0.527295       0.518985
            794       1696.667       1906.000       0.529053       0.518985
            795       1744.000       1966.933       0.530037       0.518985
            796       1729.667       1914.033       0.525299       0.518985
            797       1587.333       1661.600       0.511429       0.518985
            798       1725.667       1488.100       0.463039       0.518985
            799       1793.000       1710.700       0.488255       0.518985
            800       1881.667       1950.167       0.508938       0.518985
            801       1922.333       2192.767       0.532859       0.518985
            802       1882.667       2196.067       0.538419       0.518985
            803       1812.333       2311.433       0.560515       0.582093
            804       1620.000       2467.000       0.603621       0.582093
            805       1691.333       2499.533       0.596424       0.582093
            806       1874.333       2546.567       0.576029       0.582093
            807       2035.667       2507.100       0.551888       0.582093
            808       2047.667       2150.567       0.512255       0.518985
            809       2166.333       1798.700       0.453641       0.455604
            810       2083.667       1488.300       0.416661       0.455604
            811       2134.333       1603.567       0.429002       0.455604
            812       1945.000       2099.167       0.519060       0.518985
            813       1977.667       2549.233       0.563130       0.518985
            814       2036.000       2641.067       0.564684       0.518985
            815       1903.667       2220.633       0.538427       0.518985
            816       1825.333       1844.133       0.502562       0.518985
            817       1820.333       1865.967       0.506190       0.518985
            818       2208.333       2198.500       0.498884       0.518985
            819       2190.000       2503.000       0.533348       0.518985
            820       1879.333       2556.067       0.576288       0.582093
            821       1448.667       2481.800       0.631426       0.582093
            822       1257.333       2450.600       0.660907       0.582093
            823       1497.333       2405.933       0.616390       0.582093
            824       1673.000       2345.033       0.583627       0.582093
            825       1902.333       2142.100       0.529642       0.518985
            826       1814.333       2034.900       0.528651       0.518985
            827       1839.333       2101.067       0.533212       0.518985
            828       1850.333       2411.633       0.565850       0.582093
            829       2006.000       2477.400       0.552572       0.582093
            830       2055.667       2510.767       0.549831       0.582093
            831       2117.000       2519.967       0.543452       0.582093
            832       1989.667       2496.367       0.556475       0.582093
            833       1986.333       2564.033       0.563478       0.582093
            834       2105.667       2536.100       0.546365       0.518985
            835       2278.000       2440.867       0.517257       0.518985
            836       2285.333       2085.467       0.477136       0.455604
            837       2212.333       1736.433       0.439741       0.455604
            838       2160.667       1947.933       0.474111       0.455604
            839       2143.000       2359.367       0.524028       0.518985
            840       2064.333       2587.567       0.556239       0.518985
            841       2011.333       2442.533       0.548407       0.518985
            842       2078.000       2355.533       0.531299       0.518985
            843       2275.667       2259.100       0.498173       0.518985
            844       2446.000       2224.067       0.476239       0.518985
            845       2368.000       2219.867       0.483856       0.518985
            846       1917.333       2778.600       0.591703       0.582093
            847       1679.667       2974.700       0.639120       0.582093
            848       1816.667       2929.000       0.617195       0.582093
            849       2055.667       2642.767       0.562478       0.582093
            850       2202.000       2515.467       0.533224       0.518985
            851       2055.000       2369.167       0.535506       0.518985
            852       2032.000       2034.467       0.500303       0.518985
            853       1832.667       1906.400       0.509860       0.518985
            854       1803.000       1775.367       0.496139       0.518985
            855       1695.667       1935.433       0.533016       0.518985
            856       1472.667       2161.067       0.594724       0.582093
            857       1291.667       2372.833       0.647519       0.582093
            858       1299.333       2196.400       0.628309       0.582093
            859       1562.667       1813.067       0.537088       0.518985
            860       1799.333       1749.067       0.492917       0.518985
            861       2032.000       1830.133       0.473866       0.518985
            862       1976.667       1943.667       0.495791       0.518985
            863       1985.333       2036.133       0.506316       0.518985
            864       2035.333       2261.133       0.526277       0.518985
            865       2230.000       2576.667       0.536061       0.518985
            866       2246.667       2601.333       0.536579       0.518985
            867       2212.667       2475.400       0.528022       0.518985
            868       2058.000       2248.533       0.522121       0.518985
            869       1950.667       2010.933       0.507606       0.518985
            870       1992.000       1876.133       0.485023       0.518985
            871       1957.000       2003.300       0.505846       0.518985
            872       1794.000       2163.267       0.546657       0.518985
            873       1546.667       2456.667       0.613655       0.582093
            874       1553.333       2342.667       0.601300       0.582093
            875       1787.667       2374.567       0.570503       0.582093
            876       1857.333       2326.267       0.556044       0.582093
            877       2015.333       2233.133       0.525633       0.582093
            878       1826.333       2226.033       0.549317       0.582093
            879       1866.333       2121.700       0.532017       0.582093
            880       1629.000       2132.433       0.566920       0.582093
            881       1781.333       2215.867       0.554355       0.582093
            882       1621.333       2251.200       0.581325       0.582093
            883       1786.667       2225.333       0.554669       0.582093
            884       1850.000       2051.000       0.525763       0.518985
            885       2112.667       2186.067       0.508537       0.518985
            886       2417.667       2607.900       0.518927       0.518985
            887       2498.667       2555.133       0.505587       0.518985
            888       2348.333       2226.167       0.486647       0.518985
            889       1873.667       2146.967       0.533987       0.518985
            890       1667.000       2434.967       0.593610       0.582093
            891       2002.667       2545.400       0.559666       0.518985
            892       2628.000       2327.200       0.469648       0.455604
            893       2991.000       2201.900       0.424021       0.455604
            894       2670.333       2318.967       0.464788       0.455604
            895       2195.667       2442.100       0.526568       0.518985
            896       2052.667       2421.400       0.541208       0.518985
            897       2186.000       2385.733       0.521844       0.518985
            898       2326.000       2256.733       0.492443       0.518985
            899       2167.000       2348.300       0.520076       0.518985
            900       2354.000       2124.600       0.474389       0.455604
            901       2301.000       1867.233       0.447968       0.455604
            902       2197.000       1695.633       0.435601       0.455604
            903       1796.667       1677.333       0.482825       0.455604
            904       1854.333       1802.900       0.492968       0.455604
            905       2163.667       1785.633       0.452139       0.455604
            906       2295.333       1887.467       0.451245       0.455604
            907       2230.667       1987.600       0.471189       0.455604
            908       2153.000       2049.367       0.487670       0.455604
            909       2091.667       1980.500       0.486350       0.455604
            910       2060.667       1987.600       0.490976       0.518985
            911       1964.667       2027.867       0.507915       0.518985
            912       2029.000       2111.767       0.509994       0.518985
            913       1972.333       2183.100       0.525360       0.518985
            914       1857.333       2112.267       0.532111       0.518985
            915       1877.667       2093.233       0.527143       0.518985
            916       2079.333       1834.067       0.468663       0.455604
            917       2442.333       1701.767       0.410648       0.455604
            918       2529.333       1711.733       0.403609       0.455604
            919       2151.000       2039.567       0.486704       0.518985
            920       1568.667       2286.800       0.593132       0.582093
            921       1203.667       2190.967       0.645421       0.582093
            922       1320.667       1770.267       0.572729       0.582093
            923       1684.333       1473.900       0.466685       0.518985
            924       1984.333       1840.233       0.481161       0.518985
            925       2065.333       2255.133       0.521965       0.518985
            926       2011.333       2618.200       0.565543       0.518985
            927       1932.667       2365.067       0.550306       0.518985
            928       1835.333       2011.467       0.522893       0.518985
            929       1553.333       1546.000       0.498817       0.518985
            930       1596.667       1386.333       0.464745       0.518985
            931       1680.667       1611.267       0.489459       0.518985
            932       1835.667       2060.767       0.528885       0.518985
            933       2046.000       2303.400       0.529590       0.518985
            934       2425.333       2206.133       0.476336       0.455604
            935       2775.667       2074.767       0.427749       0.455604
            936       2599.000       1811.433       0.410716       0.455604
            937       2150.333       1729.300       0.445738       0.455604
            938       1930.000       1629.000       0.457713       0.455604
            939       1804.333       1691.900       0.483921       0.455604
            940       1931.333       1738.867       0.473780       0.455604
            941       1933.000       1846.700       0.488584       0.455604
            942       2005.667       1908.100       0.487535       0.518985
            943       1740.333       2142.967       0.551842       0.582093
            944       1655.000       2057.833       0.554249       0.582093
            945       1498.667       2059.133       0.578766       0.582093
            946       1714.000       1970.267       0.534779       0.518985
            947       1846.333       1875.367       0.503901       0.518985
            948       2233.000       1836.700       0.451311       0.455604
            949       2467.333       1689.933       0.406501       0.455604
            950       2296.667       1742.667       0.431424       0.455604
            951       1982.667       1872.733       0.485743       0.455604
            952       1711.000       1840.567       0.518241       0.518985
            953       1820.333       1860.967       0.505519       0.518985
            954       1945.667       1862.433       0.489072       0.518985
            955       1942.667       2163.733       0.526917       0.518985
            956       1566.333       2360.700       0.601141       0.582093
            957       1205.000       2568.833       0.680696       0.582093
            958       1514.333       2897.233       0.656736       0.582093
            959       1788.667       2902.133       0.618686       0.582093
            960       1930.000       2504.000       0.564727       0.582093
            961       1575.667       1987.100       0.557741       0.582093
            962       1550.333       1923.633       0.553728       0.582093
            963       1582.333       2266.433       0.588873       0.582093
            964       1678.000       2620.200       0.609604       0.582093
            965       1749.000       2805.433       0.615979       0.582093
            966       1774.333       2845.900       0.615965       0.582093
            967       1980.000       2711.333       0.577945       0.582093
            968       2200.000       2455.000       0.527390       0.518985
            969       2216.000       2318.400       0.511291       0.518985
            970       2142.667       2159.733       0.501983       0.518985
            971       2189.333       2131.733       0.493335       0.518985
            972       2383.333       2058.000       0.463374       0.455604
            973       2529.667       2048.367       0.447434       0.455604
            974       2603.000       1916.033       0.423992       0.455604
            975       2472.000       1917.800       0.436876       0.455604
            976       2098.333       2210.833       0.513054       0.518985
            977       1824.000       2365.933       0.564671       0.518985
            978       1776.333       2179.700       0.550981       0.518985
            979       1816.333       1738.367       0.489033       0.518985
            980       1839.333       1734.067       0.485271       0.518985
            981       1879.000       1940.433       0.508042       0.518985
            982       2254.667       2080.867       0.479956       0.518985
            983       2238.333       2349.833       0.512151       0.518985
            984       2410.333       2438.633       0.502918       0.518985
            985       2264.333       2702.900       0.544146       0.518985
            986       2560.000       2497.333       0.493804       0.518985
            987       2748.000       2526.867       0.479039       0.455604
            988       2736.000       2407.067       0.468022       0.455604
            989       2421.667       2298.167       0.486917       0.455604
            990       2093.000       2000.700       0.488727       0.455604
            991       2055.667       1705.767       0.453488       0.455604
            992       2219.333       1666.067       0.428802       0.455604
            993       2193.000       1778.033       0.447751       0.455604
            994       1998.667       1870.800       0.483477       0.455604
            995       1773.667       2169.633       0.550208       0.518985
            996       1915.000       2138.833       0.527608       0.518985
            997       2107.333       2045.600       0.492568       0.518985
            998       2167.000       1928.967       0.470943       0.455604
            999       2158.333       1926.833       0.471666       0.455604
           1000       1994.000       2036.267       0.505244       0.518985
           1001       1875.000       2006.167       0.516898       0.518985
           1002       1970.333       2170.967       0.524223       0.518985
           1003       2081.333       2082.533       0.500144       0.518985
           1004       2129.333       1947.400       0.477686       0.518985
           1005       1777.000       2099.300       0.541573       0.518985
           1006       1638.333       2305.500       0.584584       0.582093
           1007       1671.000       2401.567       0.589694       0.582093
           1008       2000.333       2217.633       0.525759       0.518985
           1009       2179.667       2199.700       0.502287       0.518985
           1010       2430.333       2271.300       0.483087       0.455604
           1011       2502.333       2384.767       0.487972       0.455604
           1012       2485.000       2392.167       0.490483       0.455604
           1013       2440.667       2335.933       0.489037       0.455604
           1014       2348.000       2168.867       0.480171       0.455604
           1015       2291.000       1994.567       0.465415       0.455604
           1016       2027.000       1914.967       0.485790       0.455604
           1017       1705.667       2075.433       0.548897       0.518985
           1018       1560.333       2274.967       0.593165       0.582093
           1019       1689.000       2302.433       0.576844       0.582093
           1020       1936.000       1889.733       0.493953       0.518985
           1021       2000.333       1639.633       0.450453       0.455604
           1022       1985.667       1450.100       0.422060       0.455604
           1023       2163.333       1713.333       0.441960       0.455604
           1024       2324.667       1863.200       0.444904       0.455604
           1025       2387.333       2034.267       0.460075       0.455604
           1026       2269.667       1855.700       0.449827       0.455604
           1027       2233.333       1908.333       0.460765       0.455604
           1028       2245.000       2171.167       0.491641       0.455604
           1029       2180.333       2315.633       0.515047       0.455604
           1030       2482.000       2176.800       0.467245       0.455604
           1031       2457.333       1935.267       0.440574       0.455604
           1032       2347.333       1884.267       0.445285       0.455604
           1033       2263.000       1845.700       0.449218       0.455604
           1034       2138.000       1845.200       0.463246       0.455604
           1035       2063.000       1856.700       0.473684       0.455604
           1036       1814.333       2090.900       0.535410       0.518985
           1037       2104.333       2210.233       0.512272       0.518985
           1038       2341.333       2372.867       0.503345       0.518985
           1039       2439.000       2289.433       0.484184       0.518985
           1040       2606.333       2341.367       0.473223       0.518985
           1041       2473.000       2364.700       0.488807       0.518985
           1042       2340.667       2285.600       0.494048       0.518985
           1043       2121.667       2214.500       0.510705       0.518985
           1044       2380.000       2045.667       0.462228       0.455604
           1045       2526.667       1834.000       0.420578       0.455604
           1046       2558.667       1465.467       0.364170       0.455604
           1047       2429.333       1478.733       0.378380       0.455604
           1048       2448.667       1785.800       0.421730       0.455604
           1049       2389.333       2184.400       0.477597       0.455604
           1050       2249.667       2122.367       0.485442       0.455604
           1051       2098.000       1988.200       0.486565       0.455604
           1052       2082.000       1603.133       0.435027       0.455604
           1053       2220.667       1544.933       0.410275       0.455604
           1054       2241.667       1776.833       0.442163       0.455604
           1055       2042.333       2131.100       0.510635       0.518985
           1056       1792.000       2214.800       0.552760       0.582093
           1057       1672.333       2133.767       0.560618       0.582093
           1058       1621.000       2206.233       0.576456       0.582093
           1059       1713.333       2254.000       0.568140       0.582093
           1060       1898.333       2092.167       0.524287       0.518985
           1061       1943.000       2093.033       0.518587       0.518985
           1062       1952.000       1911.800       0.494798       0.518985
           1063       1817.333       1813.600       0.499486       0.518985
           1064       1757.000       1656.300       0.485249       0.518985
           1065       1608.000       1773.200       0.524429       0.518985
           1066       1720.000       2034.667       0.541903       0.518985
           1067       1972.000       1876.133       0.487544       0.455604
           1068       2022.000       1792.467       0.469913       0.455604
           1069       1875.000       1696.833       0.475059       0.455604
           1070       1945.333       1836.467       0.485607       0.455604
           1071       2114.000       1949.933       0.479814       0.455604
           1072       2239.667       2014.033       0.473478       0.455604
           1073       2341.000       2004.567       0.461290       0.455604
           1074       2434.667       2118.200       0.465245       0.455604
           1075       2244.333       2122.567       0.486058       0.455604
           1076       1921.333       2336.200       0.548721       0.518985
           1077       1913.333       2584.333       0.574594       0.582093
           1078       2027.000       2622.967       0.564083       0.582093
           1079       2141.333       2486.200       0.537262       0.518985
           1080       1938.000       2203.200       0.532020       0.518985
           1081       1952.333       2227.767       0.532946       0.518985
           1082       1899.667       2201.033       0.536746       0.518985
           1083       1858.667       2199.133       0.541952       0.518985
           1084       1716.667       2143.333       0.555268       0.582093
           1085       1687.333       2167.933       0.562330       0.582093
           1086       1737.000       2140.967       0.552085       0.582093
           1087       1778.000       2226.533       0.556003       0.582093
           1088       1722.667       2252.400       0.566632       0.582093
           1089       1530.667       2261.933       0.596407       0.582093
           1090       1462.000       2033.467       0.581744       0.582093
           1091       1316.667       1776.667       0.574353       0.582093
           1092       1687.333       1575.600       0.482878       0.518985
           1093       2065.667       1789.767       0.464219       0.518985
           1094       2286.667       2351.667       0.507007       0.518985
           1095       1968.667       2667.800       0.575395       0.582093
           1096       1548.000       2536.200       0.620978       0.582093
           1097       1430.000       2075.333       0.592050       0.582093
           1098       1693.000       1789.033       0.513790       0.518985
           1099       1883.000       1838.033       0.493958       0.518985
           1100       1996.000       2292.400       0.534558       0.518985
           1101       1812.667       2583.733       0.587693       0.582093
           1102       1775.667       2497.767       0.584487       0.582093
           1103       1924.000       2357.267       0.550600       0.582093
           1104       1984.333       2428.900       0.550367       0.582093
           1105       1915.667       2342.100       0.550077       0.582093
           1106       1771.333       2117.867       0.544551       0.518985
           1107       1860.667       1891.933       0.504166       0.518985
           1108       1981.333       1986.533       0.500655       0.518985
           1109       1787.333       1995.933       0.527569       0.518985
           1110       1595.000       2040.500       0.561271       0.518985
           1111       1776.667       1904.333       0.517341       0.518985
           1112       2289.667       1699.700       0.426058       0.455604
           1113       2673.667       1533.967       0.364568       0.455604
           1114       2698.333       1736.500       0.391559       0.455604
           1115       2349.000       2023.767       0.462811       0.455604
           1116       2014.333       2208.900       0.523035       0.518985
           1117       1809.667       2168.033       0.545047       0.518985
           1118       1882.000       1853.467       0.496181       0.518985
           1119       2047.667       1777.567       0.464695       0.455604
           1120       2218.667       1817.133       0.450254       0.455604
           1121       2344.000       1867.267       0.443398       0.455604
           1122       2422.333       1615.433       0.400081       0.455604
           1123       2334.667       1467.867       0.386023       0.455604
           1124       2341.333       1563.533       0.400406       0.455604
           1125       2243.000       1844.033       0.451191       0.455604
           1126       1997.333       1844.600       0.480123       0.455604
           1127       1824.333       1661.900       0.476704       0.455604
           1128       1918.667       1398.800       0.421647       0.455604
           1129       2181.667       1426.500       0.395353       0.455604
           1130       2142.333       1867.767       0.465766       0.455604
           1131       2040.667       2384.933       0.538895       0.518985
           1132       1797.667       2697.900       0.600125       0.582093
           1133       1591.667       2553.500       0.616019       0.582093
           1134       1754.333       2246.567       0.561515       0.582093
           1135       2092.000       2011.800       0.490229       0.518985
           1136       2406.000       1882.733       0.438995       0.455604
           1137       2220.333       1949.967       0.467584       0.455604
           1138       2193.667       1634.633       0.426987       0.455604
           1139       2093.667       1450.967       0.409342       0.455604
           1140       2027.667       1212.900       0.374286       0.455604
           1141       1853.333       1305.667       0.413316       0.455604
           1142       1975.333       1298.133       0.396562       0.455604
           1143       2093.333       1609.333       0.434642       0.455604
           1144       1980.333       1891.967       0.488590       0.455604
           1145       1891.667       2093.500       0.525323       0.518985
           1146       1894.000       2022.933       0.516458       0.518985
           1147       1853.000       2066.033       0.527179       0.518985
           1148       1772.333       1952.767       0.524219       0.518985
           1149       1445.333       2063.133       0.588044       0.582093
           1150       1339.333       2228.400       0.624598       0.582093
           1151       1328.667       2532.133       0.655857       0.582093
           1152       1473.000       2384.367       0.618133       0.582093
           1153       1752.000       2099.133       0.545069       0.582093
           1154       1731.667       2273.833       0.567678       0.582093
           1155       1730.333       2406.967       0.581772       0.582093
           1156       1725.667       2560.767       0.597412       0.582093
           1157       1825.000       2395.500       0.567587       0.582093
           1158       2031.333       2344.200       0.535752       0.518985
           1159       2192.333       2522.100       0.534974       0.518985
           1160       2223.000       2551.700       0.534421       0.518985
           1161       2141.667       2355.167       0.523739       0.518985
           1162       2217.333       2022.933       0.477077       0.455604
           1163       2352.333       1987.433       0.457959       0.455604
           1164       2366.000       2200.400       0.481868       0.455604
           1165       2243.333       2130.333       0.487082       0.455604
           1166       2270.667       1826.267       0.445764       0.455604
           1167       2429.333       1513.067       0.383793       0.455604
           1168       2174.000       1648.600       0.431277       0.455604
           1169       1797.000       1938.633       0.518957       0.518985
           1170       1579.667       2310.033       0.593885       0.582093
           1171       1685.000       2398.500       0.587364       0.582093
           1172       1791.667       2396.833       0.572241       0.582093
           1173       1843.000       2337.367       0.559130       0.582093
           1174       1788.000       2354.533       0.568380       0.582093
           1175       1646.333       2243.033       0.576709       0.582093
           1176       1754.000       2026.600       0.536052       0.518985
           1177       1728.667       1575.133       0.476764       0.455604
           1178       1847.667       1327.233       0.418039       0.455604
           1179       1895.667       1544.433       0.448950       0.455604
           1180       2030.333       1735.300       0.460826       0.455604
           1181       2230.667       1963.267       0.468121       0.455604
           1182       2247.333       1840.933       0.450297       0.455604
           1183       2164.333       1513.567       0.411530       0.455604
           1184       2006.000       1125.733       0.359460       0.292785
           1185       1876.667        551.333       0.227073       0.292785
           1186       1766.000        308.733       0.148806       0.292785
           1187       1661.333          7.533       0.004514       0.292785
           1188       1704.333        -53.100      -0.032158       0.292785
           1189       1907.333        -20.067      -0.010633       0.292785
           1190       2155.333         49.133       0.022288       0.292785
           1191       2757.000         37.300       0.013349       0.292785
           1192       3350.333          7.967       0.002372       0.292785
           1193       3944.667        -93.467      -0.024269       0.292785
           1194       4080.333       -177.700      -0.045533       0.292785
           1195       4285.667       -256.233      -0.063590       0.292785
           1196       4199.000       -161.567      -0.040017       0.292785
           1197       3787.667        -52.100      -0.013947       0.292785
           1198       3261.333         52.867       0.015952       0.292785
           1199       3205.667         47.100       0.014480       0.292785
           1200       2245.667       1026.433       0.313693       0.292785
