# Supplementary material for: The role of auxiliary domains in modulating CHD4 activity suggests mechanistic commonality between enzyme families
Source: Nat Commun. 2022 Dec 6;13:7524. doi: 10.1038/s41467-022-35002-0 (PMC9726900; doi:10.1038/s41467-022-35002-0)
Supplement: Supplementary file 6 — source data [file 41467_2022_35002_MOESM6_ESM.zip › smFRET_Source_data/figure_7A/A/CHD4(355-1912) 1mM ATP 500ms/49.dat]

              1        156.667        781.076       0.832932       0.808058
              2         88.333       1169.076       0.929750       0.927348
              3        324.333       1083.409       0.769607       0.808058
              4        559.000       1213.409       0.684610       0.690532
              5        693.667       1475.076       0.680153       0.690532
              6        515.000       1654.409       0.762608       0.808058
              7        307.333       1753.076       0.850839       0.808058
              8        204.667       1502.409       0.880107       0.808058
              9        330.333       1212.409       0.785879       0.808058
             10        565.000        909.409       0.616796       0.690532
             11        604.333        946.742       0.610378       0.690532
             12        564.333       1096.742       0.660260       0.690532
             13        386.667       1230.076       0.760836       0.808058
             14        339.000       1368.076       0.801415       0.808058
             15        451.667       1691.742       0.789276       0.808058
             16        530.667       1774.409       0.769783       0.808058
             17        431.667       1620.076       0.789610       0.808058
             18        328.667       1332.742       0.802176       0.808058
             19        353.333       1281.742       0.783904       0.808058
             20        317.667       1469.742       0.822275       0.808058
             21        215.333       1435.076       0.869527       0.927348
             22         67.667       1311.409       0.950933       0.927348
             23        113.000       1468.076       0.928530       0.927348
             24        132.667       1586.742       0.922842       0.927348
             25        208.667       1768.409       0.894457       0.927348
             26        191.667       1528.409       0.888571       0.927348
             27        182.333       1345.076       0.880626       0.927348
             28         93.667       1136.076       0.923832       0.927348
             29        101.667       1128.742       0.917372       0.927348
             30         34.667       1036.742       0.967644       0.927348
             31        -28.000        977.742       1.029482       0.927348
             32         -9.000        888.409       1.010234       0.927348
             33         73.000        985.076       0.931007       0.927348
             34        221.333       1401.742       0.863633       0.927348
             35        124.333       1561.409       0.926244       0.927348
             36        115.333       1560.076       0.931161       0.927348
             37         77.667       1101.076       0.934111       0.927348
             38        180.000        983.409       0.845282       0.927348
             39        247.333       1251.409       0.834973       0.927348
             40        209.667       1769.409       0.894058       0.927348
             41        117.000       1870.076       0.941120       0.927348
             42         92.000       1829.742       0.952127       0.927348
             43        183.667       1615.742       0.897929       0.927348
             44        427.333       1560.076       0.784980       0.808058
             45        506.667       1428.742       0.738212       0.690532
             46        516.667       1323.409       0.719214       0.690532
             47        477.333       1203.409       0.715999       0.690532
             48        364.333       1351.409       0.787653       0.808058
             49        287.333       1603.076       0.848005       0.808058
             50        180.000       1793.742       0.908803       0.808058
             51        366.667       1600.742       0.813630       0.808058
             52        504.333       1252.076       0.712861       0.690532
             53        521.667       1020.409       0.661711       0.690532
             54        482.000        956.076       0.664830       0.690532
             55        700.333        808.742       0.535919       0.690532
             56        803.333        800.076       0.498984       0.690532
             57        924.667        859.409       0.481711       0.690532
             58        565.000       1095.076       0.659654       0.690532
             59        387.000       1225.409       0.759986       0.808058
             60         96.333       1188.409       0.925017       0.927348
             61         81.000       1287.409       0.940807       0.927348
             62        145.000       1368.742       0.904211       0.927348
             63        437.333       1508.742       0.775274       0.808058
             64        647.000       1445.409       0.690787       0.690532
             65        614.333       1375.409       0.691250       0.690532
             66        325.333       1308.409       0.800866       0.808058
             67        229.667       1438.076       0.862289       0.808058
             68        450.000       1484.742       0.767411       0.808058
             69        638.333       1516.742       0.703800       0.690532
             70        759.667       1390.076       0.646624       0.690532
             71        632.333       1557.409       0.711229       0.690532
             72        465.333       1648.409       0.779853       0.808058
             73        204.000       1664.409       0.890816       0.808058
             74        256.000       1337.409       0.839338       0.808058
             75        384.333       1013.742       0.725098       0.690532
             76        563.000       1066.076       0.654405       0.690532
             77        477.000       1388.076       0.744246       0.690532
             78        312.333       1664.742       0.842023       0.808058
             79         75.667       1503.409       0.952082       0.927348
             80         76.333       1312.409       0.945034       0.927348
             81        215.000       1401.742       0.867017       0.927348
             82        328.000       1554.076       0.825724       0.927348
             83        243.000       1540.076       0.863719       0.927348
             84         36.667       1410.742       0.974667       0.927348
             85         88.333       1606.742       0.947888       0.927348
             86        230.333       1730.409       0.882527       0.927348
             87        516.667       1884.076       0.784789       0.808058
             88        519.667       1736.409       0.769659       0.808058
             89        500.333       1629.409       0.765073       0.808058
             90        345.000       1377.742       0.799738       0.808058
             91        220.000       1301.409       0.855397       0.808058
             92        223.667       1453.409       0.866633       0.808058
             93        356.667       1691.076       0.825824       0.808058
             94        304.000       1494.409       0.830962       0.808058
             95        139.333       1294.742       0.902841       0.927348
             96         86.667        947.409       0.916189       0.927348
             97        291.667       1044.409       0.781699       0.808058
             98        489.667       1203.409       0.710783       0.808058
             99        390.667       1362.742       0.777196       0.808058
            100        267.333       1433.742       0.842845       0.808058
            101         99.000       1463.409       0.936636       0.927348
            102        257.000       1543.409       0.857255       0.927348
            103        228.000       1594.742       0.874914       0.927348
            104        177.333       1486.076       0.893392       0.927348
            105        -60.000       1488.742       1.041995       0.927348
            106        148.333       1535.742       0.911920       0.927348
            107        384.667       1697.076       0.815219       0.808058
            108        529.000       1558.409       0.746576       0.690532
            109        499.000       1190.742       0.704689       0.690532
            110        405.333       1045.076       0.720539       0.690532
            111        376.333       1242.742       0.767563       0.690532
            112        441.333       1391.076       0.759151       0.690532
            113        518.667       1207.076       0.699453       0.690532
            114        522.000       1029.076       0.663459       0.690532
            115        413.333       1052.076       0.717940       0.690532
            116        451.667       1149.076       0.717839       0.690532
            117        545.667       1196.742       0.686832       0.690532
            118        408.000       1128.742       0.734503       0.690532
            119        135.667       1009.076       0.881487       0.808058
            120        203.667        874.409       0.811083       0.808058
            121        314.667        980.076       0.756966       0.808058
            122        437.333       1353.076       0.755736       0.808058
            123        376.000       1650.409       0.814450       0.808058
            124        388.667       1776.076       0.820456       0.808058
            125        203.333       1625.409       0.888812       0.927348
            126        -80.667       1416.742       1.060376       1.126525
            127       -263.333       1214.076       1.276977       1.126525
            128       -116.333        974.742       1.135522       1.126525
            129         32.667       1025.076       0.969117       0.927348
            130        220.667       1323.409       0.857088       0.808058
            131        298.667       1590.076       0.841870       0.808058
            132        511.333       1674.742       0.766095       0.808058
            133        648.000       1687.076       0.722493       0.690532
            134        711.667       1694.076       0.704180       0.690532
            135        707.667       1541.409       0.685352       0.690532
            136        453.333       1193.742       0.724765       0.690532
            137        387.667        913.409       0.702041       0.690532
            138        264.333        884.076       0.769827       0.808058
            139        287.333       1057.076       0.786275       0.808058
            140        220.333       1463.742       0.869167       0.808058
            141        328.333       1657.742       0.834682       0.808058
            142        475.000       1709.409       0.782550       0.808058
            143        613.333       1715.409       0.736625       0.808058
            144        503.000       1790.076       0.780644       0.808058
            145        441.333       1647.742       0.788742       0.808058
            146        252.667       1272.742       0.834361       0.808058
            147        309.000       1295.409       0.807406       0.808058
            148        253.333       1360.076       0.842983       0.808058
            149        545.333       1488.409       0.731857       0.808058
            150        512.333       1500.076       0.745413       0.808058
            151        467.667       1585.742       0.772249       0.808058
            152        142.000       1658.076       0.921114       0.927348
            153         26.333       1550.742       0.983302       0.927348
            154         82.333       1653.076       0.952557       0.927348
            155        272.667       1691.076       0.861149       0.808058
            156        550.000       1575.076       0.741186       0.808058
            157        594.000       1443.742       0.708501       0.808058
            158        492.333       1520.076       0.755351       0.808058
            159        254.333       1902.076       0.882057       0.808058
            160        372.000       2131.742       0.851422       0.808058
            161        487.667       2076.409       0.809808       0.808058
            162        437.667       1763.409       0.801158       0.808058
            163        170.000       1597.742       0.903832       0.927348
            164         -7.333       1661.742       1.004433       0.927348
            165        214.000       1727.409       0.889771       0.927348
            166        538.667       1751.076       0.764748       0.808058
            167        998.333       1587.076       0.613859       0.690532
            168       1082.333       1610.742       0.598105       0.690532
            169        914.333       1794.742       0.662493       0.690532
            170        685.333       1994.076       0.744222       0.690532
            171        623.000       2021.076       0.764379       0.690532
            172        707.667       1810.076       0.718928       0.690532
            173        676.667       1634.076       0.707165       0.690532
            174        591.333       1756.742       0.748163       0.690532
            175        579.333       1750.409       0.751332       0.808058
            176        489.000       1843.742       0.790375       0.808058
            177        414.333       1722.076       0.806061       0.808058
            178        303.667       1708.076       0.849053       0.808058
            179        127.000       1648.076       0.928454       0.927348
            180         12.000       1450.076       0.991792       0.927348
            181         11.667       1209.076       0.990443       0.927348
            182        301.667       1126.409       0.788760       0.808058
            183        628.000       1159.742       0.648719       0.690532
            184        629.667       1286.076       0.671320       0.690532
            185        492.667       1388.742       0.738140       0.690532
            186        298.000       1564.742       0.840021       0.808058
            187        514.667       1822.076       0.779750       0.808058
            188        717.333       1953.409       0.731411       0.690532
            189        777.333       1903.742       0.710067       0.690532
            190        611.333       1788.076       0.745215       0.690532
            191        294.000       1681.409       0.851170       0.808058
            192        -59.333       1404.409       1.044112       1.126525
            193       -251.667       1159.076       1.277346       1.126525
            194         80.000       1077.409       0.930880       0.927348
            195        478.667       1257.409       0.724282       0.808058
            196        507.333       1615.742       0.761039       0.808058
            197        147.333       1621.742       0.916717       0.927348
            198         32.667       1489.076       0.978533       0.927348
            199        335.000       1230.409       0.785998       0.808058
            200        520.667       1100.409       0.678814       0.690532
            201        541.667       1367.742       0.716317       0.690532
            202        430.000       1419.742       0.767535       0.808058
            203        237.667       1328.742       0.848273       0.808058
            204         93.667       1160.409       0.925310       0.927348
            205         67.667       1261.742       0.949100       0.927348
            206        278.333       1583.742       0.850525       0.808058
            207        352.333       1698.076       0.828164       0.808058
            208        387.333       1442.742       0.788351       0.808058
            209        411.000       1184.409       0.742386       0.808058
            210        275.333       1071.742       0.795607       0.808058
            211         97.667       1237.076       0.926827       0.927348
            212       -111.333       1325.742       1.091677       1.126525
            213        -97.333       1173.076       1.090480       1.126525
            214        -34.000       1239.742       1.028198       1.126525
            215        -75.667       1583.409       1.050185       1.126525
            216       -147.667       2094.076       1.075866       1.126525
            217       -161.333       2144.742       1.081341       1.126525
            218        190.000       1803.076       0.904670       0.927348
            219        383.333       1456.409       0.791637       0.808058
            220        317.000       1393.076       0.814628       0.808058
            221        163.000       1502.742       0.902146       0.808058
            222        291.333       1406.409       0.828400       0.808058
            223        528.000       1239.076       0.701201       0.690532
            224        763.333       1230.742       0.617199       0.690532
            225        749.000       1319.742       0.637944       0.690532
            226        472.667       1319.742       0.736295       0.690532
            227         35.667       1274.076       0.972768       1.126525
            228       -218.000       1384.742       1.186845       1.126525
            229       -123.000       1532.742       1.087250       1.126525
            230         29.000       1308.409       0.978316       0.927348
            231        126.333        972.076       0.884985       0.927348
            232        176.333        988.409       0.848607       0.927348
            233        112.667       1296.742       0.920061       0.927348
            234        137.333       1385.409       0.909812       0.927348
            235        133.000       1147.742       0.896154       0.927348
            236        308.667       1137.742       0.786598       0.808058
            237        582.667       1187.076       0.670762       0.690532
            238        745.667       1173.076       0.611377       0.690532
            239        656.000        942.742       0.589677       0.690532
            240        294.333        928.409       0.759284       0.808058
            241       -132.333       1292.076       1.114106       1.126525
            242       -409.667       1540.742       1.362192       1.126525
            243       -336.667       1522.076       1.284009       1.126525
            244        -27.333       1303.076       1.021425       0.927348
            245        307.333       1212.076       0.797728       0.808058
            246        431.333       1290.409       0.749479       0.690532
            247        501.667       1248.742       0.713400       0.690532
            248        451.000       1233.076       0.732197       0.690532
            249        365.667       1229.076       0.770705       0.690532
            250        441.333       1323.742       0.749964       0.690532
            251        609.333       1400.076       0.696760       0.690532
            252        792.667       1679.076       0.679309       0.690532
            253        693.000       1618.409       0.700183       0.690532
            254        358.667       1446.742       0.801338       0.808058
            255         77.333       1233.742       0.941015       0.927348
            256        -70.333       1433.409       1.051599       0.927348
            257        -24.667       1414.742       1.017745       0.927348
            258         66.000       1213.742       0.948427       0.927348
            259        244.667        935.076       0.792610       0.808058
            260        568.333        937.742       0.622640       0.690532
            261        615.667        991.076       0.616823       0.690532
            262        442.667       1042.409       0.701923       0.690532
            263        159.333       1267.076       0.888298       0.808058
            264        173.000       1548.409       0.899501       0.808058
            265        322.667       1746.076       0.844028       0.808058
            266        435.333       1743.076       0.800160       0.808058
            267        339.667       1698.409       0.833340       0.808058
            268        226.667       1576.409       0.874289       0.808058
            269        370.333       1320.409       0.780964       0.808058
            270        574.000       1318.742       0.696736       0.690532
            271        566.000       1251.076       0.688511       0.690532
            272        297.333       1293.409       0.813085       0.808058
            273        156.333       1202.742       0.884971       0.808058
            274        184.333       1206.076       0.867425       0.808058
            275        319.333       1319.076       0.805095       0.808058
            276        373.333       1272.742       0.773198       0.808058
            277        469.000       1187.742       0.716914       0.808058
            278        349.000       1113.409       0.761353       0.808058
            279        300.333       1358.742       0.818976       0.808058
            280        363.333       1756.409       0.828596       0.808058
            281        355.000       1783.742       0.834015       0.808058
            282        356.000       1584.742       0.816565       0.808058
            283        221.000       1275.742       0.852346       0.808058
            284        189.333       1102.409       0.853428       0.808058
            285         78.667       1002.076       0.927211       0.927348
            286        356.000        884.409       0.712998       0.690532
            287        425.333       1004.409       0.702511       0.690532
            288        589.000       1054.742       0.641671       0.690532
            289        437.000       1214.409       0.735377       0.690532
            290        557.000       1264.076       0.694137       0.690532
            291        480.000       1444.409       0.750573       0.690532
            292        387.667       1452.409       0.789320       0.808058
            293        224.000       1524.076       0.871859       0.927348
            294        129.333       1284.076       0.908495       0.927348
            295        124.667       1361.409       0.916110       0.927348
            296        431.333       1519.076       0.778850       0.808058
            297        657.000       1792.742       0.731809       0.808058
            298        748.333       1975.409       0.725255       0.808058
            299        507.333       1844.742       0.784304       0.808058
            300        453.333       1637.076       0.783137       0.808058
            301        167.000       1216.742       0.879313       0.927348
            302         92.333       1048.409       0.919059       0.927348
            303        -76.000       1152.076       1.070627       0.927348
            304          5.667       1195.076       0.995281       0.927348
            305        139.667       1138.742       0.890750       0.927348
            306        426.333       1024.409       0.706127       0.690532
            307        647.333       1276.076       0.663445       0.690532
            308        498.000       1364.409       0.732604       0.808058
            309        137.333       1287.742       0.903631       0.927348
            310        -43.333       1097.409       1.041110       0.927348
            311        135.000       1172.742       0.896769       0.927348
            312        350.000       1198.076       0.773913       0.808058
            313        415.667       1260.409       0.752000       0.808058
            314        313.000       1474.742       0.824919       0.808058
            315        286.333       1830.742       0.864751       0.808058
            316        427.667       1989.742       0.823089       0.808058
            317        619.000       1905.076       0.754762       0.808058
            318        666.000       1695.076       0.717925       0.808058
            319        413.333       1468.076       0.780307       0.808058
            320        200.667       1424.076       0.876493       0.927348
            321         41.333       1548.076       0.973995       0.927348
            322         29.000       1613.076       0.982339       0.927348
            323         27.000       1469.076       0.981953       0.927348
            324        116.333       1377.742       0.922137       0.927348
            325        224.667       1474.409       0.867771       0.927348
            326        462.000       1641.742       0.780391       0.808058
            327        635.333       1658.409       0.723015       0.808058
            328        607.333       1749.742       0.742336       0.808058
            329        503.667       1838.409       0.784949       0.808058
            330        454.333       1614.742       0.780417       0.808058
            331        656.000       1350.742       0.673102       0.690532
            332        692.333       1235.409       0.640858       0.690532
            333        639.667       1433.409       0.691441       0.690532
            334        336.667       1440.409       0.810550       0.808058
            335         99.000       1213.076       0.924547       0.927348
            336         48.333       1256.409       0.962956       0.927348
            337        218.667       1248.076       0.850917       0.808058
            338        381.000       1428.076       0.789395       0.808058
            339        224.000       1287.409       0.851794       0.808058
            340         15.667       1364.409       0.988648       0.927348
            341        -20.333       1442.076       1.014302       0.927348
            342        252.333       1413.742       0.848546       0.808058
            343        470.000       1199.076       0.718407       0.690532
            344        730.333       1112.076       0.603599       0.690532
            345        820.333       1301.076       0.613307       0.690532
            346        769.667       1490.409       0.659451       0.690532
            347        605.000       1340.742       0.689065       0.690532
            348        562.333       1373.409       0.709500       0.690532
            349        541.333       1644.076       0.752297       0.808058
            350        418.667       1911.076       0.820295       0.808058
            351        356.000       1679.076       0.825068       0.808058
            352        369.667       1376.409       0.788287       0.808058
            353        282.667       1301.409       0.821557       0.808058
            354         89.333       1564.409       0.945981       0.927348
            355         29.333       1887.409       0.984696       0.927348
            356        102.000       1944.076       0.950148       0.927348
            357        121.000       1908.742       0.940387       0.927348
            358         48.333       1450.742       0.967758       0.927348
            359         79.667       1112.742       0.933188       0.927348
            360         64.333       1031.742       0.941306       0.927348
            361         83.667       1160.076       0.932730       0.927348
            362        147.667       1266.409       0.895574       0.927348
            363        206.333       1303.742       0.863362       0.927348
            364        289.000       1416.409       0.830539       0.927348
            365        192.667       1555.409       0.889784       0.927348
            366        160.000       1365.742       0.895133       0.927348
            367        120.333       1078.076       0.899589       0.927348
            368        234.000        978.742       0.807049       0.808058
            369        421.000        983.076       0.700159       0.690532
            370        469.667       1062.409       0.693444       0.690532
            371        546.667        887.409       0.618802       0.690532
            372        486.000        882.409       0.644843       0.690532
            373        532.333       1006.076       0.653972       0.690532
            374        641.000       1056.742       0.622440       0.690532
            375        940.667       1068.742       0.531869       0.690532
            376        992.333       1082.409       0.521708       0.690532
            377        712.000       1307.076       0.647363       0.690532
            378        331.333       1287.409       0.795314       0.808058
            379        163.667       1181.409       0.878322       0.927348
            380        120.000       1233.409       0.911335       0.927348
            381        217.000       1335.076       0.860187       0.927348
            382        238.667       1567.076       0.867829       0.927348
            383        222.333       1483.742       0.869681       0.927348
            384        132.333       1460.742       0.916932       0.927348
            385        292.333       1361.409       0.823229       0.808058
            386        576.667       1377.076       0.704840       0.690532
            387        620.333       1498.076       0.707170       0.690532
            388        681.667       1619.076       0.703719       0.690532
            389        458.333       1660.409       0.783677       0.808058
            390        300.333       1511.742       0.834260       0.808058
            391         20.000       1459.076       0.986478       0.927348
            392         58.667       1488.076       0.962071       0.927348
            393        196.000       1568.409       0.888915       0.927348
            394        473.667       1443.076       0.752879       0.808058
            395        663.333       1444.076       0.685238       0.690532
            396        717.667       1328.076       0.649190       0.690532
            397        491.667       1178.076       0.705543       0.690532
            398        262.333       1047.409       0.799706       0.808058
            399        271.000       1029.076       0.791551       0.808058
            400        314.333       1183.742       0.790175       0.808058
            401        257.000       1375.076       0.842532       0.808058
            402        200.667       1413.409       0.875677       0.808058
            403        316.333       1411.742       0.816945       0.808058
            404        688.333       1393.742       0.669400       0.690532
            405        862.000       1541.742       0.641393       0.690532
            406        721.333       1865.409       0.721142       0.690532
            407        443.000       1799.742       0.802474       0.808058
            408        368.333       1798.742       0.830032       0.808058
            409        419.000       1592.076       0.791654       0.808058
            410        425.000       1335.409       0.758579       0.808058
            411        585.667       1112.742       0.655167       0.690532
            412        564.667       1021.742       0.644060       0.690532
            413        603.000       1188.742       0.663456       0.690532
            414        214.000       1458.409       0.872041       0.808058
            415        127.333       1667.742       0.929065       0.927348
            416        -65.333       1696.409       1.040055       0.927348
            417       -111.333       1560.409       1.076831       0.927348
            418        166.667       1436.409       0.896033       0.927348
            419        419.000       1416.076       0.771672       0.808058
            420        482.000       1387.076       0.742119       0.808058
            421        323.000       1259.409       0.795881       0.808058
            422        308.667       1179.742       0.792620       0.808058
            423        318.667       1268.742       0.799254       0.808058
            424        301.000       1398.409       0.822880       0.808058
            425        291.000       1525.076       0.839764       0.808058
            426        370.000       1499.742       0.802112       0.808058
            427        251.667       1346.742       0.842552       0.808058
            428        190.000       1401.742       0.880634       0.927348
            429        184.667       1649.409       0.899314       0.927348
            430        350.667       2023.409       0.852293       0.808058
            431        366.333       1996.742       0.844976       0.808058
            432        426.333       1581.409       0.787655       0.808058
            433        407.333       1390.409       0.773420       0.808058
            434        428.333       1457.076       0.772817       0.808058
            435        423.333       1575.742       0.788235       0.808058
            436        513.000       1562.742       0.752860       0.808058
            437        602.333       1579.076       0.723879       0.808058
            438        467.333       1686.076       0.782980       0.808058
            439        302.333       1506.409       0.832849       0.808058
            440         -1.333       1373.409       1.000972       0.927348
            441         49.667       1368.742       0.964984       0.927348
            442         57.667       1460.409       0.962013       0.927348
            443        155.333       1357.742       0.897339       0.927348
            444        247.667       1294.076       0.839359       0.808058
            445        406.667       1325.076       0.765169       0.808058
            446        476.000       1379.409       0.743453       0.690532
            447        540.333       1508.076       0.736218       0.690532
            448        617.333       1397.742       0.693643       0.690532
            449        690.667       1366.409       0.664248       0.690532
            450        428.333       1207.742       0.738195       0.808058
            451        126.667       1254.409       0.908284       0.927348
            452         88.000       1332.742       0.938061       0.927348
            453        164.000       1349.076       0.891612       0.927348
            454        283.667       1173.742       0.805362       0.808058
            455        433.667        940.742       0.684470       0.690532
            456        618.000        836.742       0.575183       0.690532
            457        615.667        879.409       0.588204       0.690532
            458        393.000       1119.076       0.740092       0.690532
            459        253.333       1340.076       0.841012       0.808058
            460        198.667       1593.409       0.889142       0.808058
            461        299.000       1603.742       0.842858       0.808058
            462        272.000       1587.409       0.853717       0.808058
            463        320.667       1377.742       0.811196       0.808058
            464        178.333       1219.076       0.872383       0.808058
            465        241.667       1277.742       0.840947       0.808058
            466        249.667       1424.742       0.850893       0.808058
            467        261.333       1579.409       0.858028       0.808058
            468        293.667       1363.742       0.822816       0.808058
            469        257.000       1390.076       0.843966       0.808058
            470        242.000       1332.076       0.846259       0.808058
            471        195.667       1309.076       0.869967       0.808058
            472        242.667       1381.409       0.850582       0.808058
            473        321.333       1480.076       0.821621       0.808058
            474        235.333       1449.742       0.860343       0.808058
            475        341.333       1390.409       0.802896       0.808058
            476        357.000       1514.742       0.809269       0.808058
            477        284.333       1598.742       0.849006       0.808058
            478        -24.000       1555.409       1.015672       1.126525
            479       -185.667       1433.409       1.148802       1.126525
            480         54.000       1689.409       0.969026       0.927348
            481        145.667       1584.409       0.915803       0.927348
            482        375.333       1454.742       0.794908       0.808058
            483        287.667       1098.076       0.792410       0.808058
            484        320.333       1057.742       0.767550       0.808058
            485        199.000       1102.076       0.847050       0.808058
            486        252.333       1252.742       0.832345       0.808058
            487        454.000       1648.076       0.784023       0.808058
            488        725.667       1757.076       0.707716       0.690532
            489        759.667       1791.076       0.702178       0.690532
            490        618.000       1577.409       0.718503       0.690532
            491        313.333       1375.076       0.814421       0.808058
            492        115.667       1209.409       0.912709       0.927348
            493         64.000       1164.742       0.947914       0.927348
            494        -10.667       1344.742       1.007996       0.927348
            495        -48.667       1473.076       1.034166       0.927348
            496         96.333       1530.742       0.940794       0.927348
            497        141.667       1602.076       0.918757       0.927348
            498        113.000       1704.742       0.937835       0.927348
            499        -46.667       1654.076       1.029032       0.927348
            500         15.333       1573.076       0.990347       0.927348
            501        228.000       1254.742       0.846231       0.808058
            502        319.667       1084.409       0.772329       0.808058
            503        273.000       1009.076       0.787064       0.808058
            504        215.333       1074.742       0.833085       0.808058
            505        147.667       1207.742       0.891054       0.808058
            506        226.333       1325.076       0.854111       0.808058
            507        308.333       1520.742       0.831427       0.808058
            508        388.333       1679.409       0.812195       0.808058
            509        442.667       1686.742       0.792118       0.808058
            510        416.667       1701.409       0.803281       0.808058
            511        365.333       1538.076       0.808064       0.808058
            512        208.000       1505.742       0.878628       0.927348
            513        138.000       1566.742       0.919049       0.927348
            514         62.667       1463.742       0.958945       0.927348
            515        191.333       1157.742       0.858175       0.808058
            516        349.000       1076.409       0.755158       0.808058
            517        462.667       1175.742       0.717612       0.808058
            518        459.333       1292.409       0.737785       0.808058
            519        227.333       1092.076       0.827701       0.808058
            520        156.000        960.742       0.860308       0.808058
            521         81.667        926.076       0.918961       0.927348
            522         71.000        996.076       0.933463       0.927348
            523         29.667       1194.742       0.975771       0.927348
            524        118.333       1513.742       0.927495       0.927348
            525        382.333       1661.076       0.812894       0.808058
            526        636.000       1485.076       0.700152       0.690532
            527        565.667       1176.076       0.675229       0.690532
            528        292.333       1014.742       0.776346       0.808058
            529         -3.000       1093.076       1.002752       0.927348
            530          9.000       1386.742       0.993552       0.927348
            531        121.333       1311.742       0.915334       0.927348
            532        237.333       1285.742       0.844175       0.927348
            533         96.000       1313.409       0.931886       0.927348
            534          8.333       1622.076       0.994889       0.927348
            535        174.667       1671.742       0.905402       0.927348
            536        296.667       1415.742       0.826755       0.808058
            537        255.667       1163.409       0.819836       0.808058
            538         13.000       1220.742       0.989463       0.927348
            539         84.333       1439.742       0.944666       0.927348
            540        202.667       1660.076       0.891200       0.927348
            541        192.000       1688.742       0.897913       0.927348
            542         54.333       1662.742       0.968357       0.927348
            543         -4.000       1688.742       1.002374       0.927348
            544         74.667       1776.742       0.959670       0.927348
            545        127.000       1998.076       0.940237       0.927348
            546        156.333       2146.076       0.932100       0.927348
            547         11.667       2006.742       0.994220       0.927348
            548        -31.667       1663.076       1.019411       0.927348
            549        -29.333       1414.742       1.021173       0.927348
            550        137.000       1521.409       0.917391       0.927348
            551        277.667       1584.409       0.850883       0.808058
            552        576.333       1522.076       0.725347       0.690532
            553        630.667       1300.409       0.673412       0.690532
            554        466.667       1510.409       0.763961       0.808058
            555        180.667       1664.742       0.902099       0.927348
            556         47.667       1863.742       0.975062       0.927348
            557          0.667       1679.076       0.999603       0.927348
            558       -164.000       1611.742       1.113280       1.126525
            559       -149.333       1633.409       1.100624       1.126525
            560        133.000       1490.742       0.918090       0.927348
            561        333.333       1470.409       0.815199       0.808058
            562        294.333       1435.742       0.829873       0.808058
            563        104.000       1517.076       0.935845       0.927348
            564        341.000       1392.742       0.803316       0.808058
            565        639.667       1309.409       0.671810       0.690532
            566        875.333       1333.076       0.603636       0.690532
            567        663.000       1507.076       0.694481       0.690532
            568        493.000       1451.409       0.746453       0.690532
            569        401.667       1363.076       0.772394       0.808058
            570        352.667       1291.742       0.785536       0.808058
            571        401.333       1339.409       0.769447       0.808058
            572        132.333       1280.409       0.906329       0.927348
            573         40.667       1146.409       0.965742       0.927348
            574       -120.000       1058.742       1.127831       1.126525
            575        143.667       1178.076       0.891305       0.927348
            576        384.667       1317.076       0.773957       0.808058
            577        560.333       1578.409       0.738008       0.808058
            578        522.000       1860.076       0.780863       0.808058
            579        544.333       1873.076       0.774828       0.808058
            580        750.667       1698.076       0.693448       0.690532
            581        559.333       1528.076       0.732044       0.690532
            582        223.667       1599.742       0.877336       0.808058
            583       -245.333       2029.076       1.137539       1.126525
            584       -160.333       2048.076       1.084934       1.126525
            585         54.667       2016.742       0.973609       0.927348
            586        266.000       1751.409       0.868148       0.927348
            587        257.333       1594.076       0.861007       0.808058
            588        284.667       1564.742       0.846077       0.808058
            589        311.667       1443.742       0.822454       0.808058
            590        458.000       1396.076       0.752977       0.808058
            591        399.667       1229.742       0.754717       0.808058
            592        332.667       1387.409       0.806598       0.808058
            593        321.333       1509.409       0.824479       0.808058
            594        414.333       1751.409       0.808688       0.808058
            595        373.000       1616.409       0.812507       0.808058
            596        379.667       1750.409       0.821759       0.808058
            597        346.333       1684.076       0.829427       0.808058
            598        373.667       1653.742       0.815693       0.808058
            599        360.333       1516.409       0.808001       0.808058
            600        345.333       1575.409       0.820208       0.808058
            601        352.667       1658.409       0.824638       0.808058
            602        448.333       1689.409       0.790277       0.808058
            603        361.000       1765.742       0.830257       0.808058
            604        316.000       1741.076       0.846384       0.808058
            605        126.333       1553.076       0.924775       0.927348
            606        189.000       1411.742       0.881930       0.927348
            607        180.667       1189.076       0.868102       0.927348
            608        124.000       1286.409       0.912082       0.927348
            609         81.333       1301.742       0.941194       0.927348
            610        213.667       1609.076       0.882777       0.927348
            611        459.000       1683.409       0.785755       0.808058
            612        545.333       1810.409       0.768509       0.808058
            613        387.667       1761.409       0.819612       0.808058
            614        316.333       1625.742       0.837116       0.808058
            615        403.333       1384.742       0.774432       0.808058
            616        464.667       1326.076       0.740517       0.808058
            617        239.000       1323.742       0.847064       0.808058
            618         96.333       1256.409       0.928787       0.927348
            619        215.667       1468.742       0.871963       0.927348
            620        271.000       1591.742       0.854516       0.927348
            621         74.667       1719.409       0.958382       0.927348
            622       -158.000       1414.409       1.125755       1.126525
            623       -128.333       1162.076       1.124144       1.126525
            624        -44.000        930.742       1.049620       1.126525
            625         -5.667       1003.742       1.005678       0.927348
            626         57.333       1285.742       0.957312       0.927348
            627        212.000       1349.409       0.864225       0.927348
            628        246.667       1188.742       0.828156       0.927348
            629        184.000       1216.409       0.868610       0.927348
            630        197.000       1489.076       0.883161       0.927348
            631        222.000       1883.076       0.894541       0.927348
            632        193.000       1740.742       0.900194       0.927348
            633         88.000       1486.742       0.944118       0.927348
            634         75.333       1136.742       0.937848       0.927348
            635        182.333       1076.409       0.855146       0.808058
            636        255.333       1108.076       0.812724       0.808058
            637        139.000       1288.409       0.902621       0.927348
            638         12.000       1537.076       0.992253       0.927348
            639         19.667       1733.409       0.988782       0.927348
            640        311.000       1622.742       0.839172       0.808058
            641        439.333       1357.076       0.755438       0.808058
            642        363.667       1222.076       0.770665       0.808058
            643        338.667       1178.076       0.776714       0.808058
            644        488.667       1228.409       0.715408       0.690532
            645        539.000       1113.409       0.673810       0.690532
            646        260.667       1052.076       0.801433       0.808058
            647         60.667       1034.076       0.944584       0.927348
            648        108.667       1245.409       0.919748       0.927348
            649        191.667       1235.742       0.865724       0.927348
            650        136.000       1137.409       0.893200       0.927348
            651        179.000       1345.409       0.882577       0.927348
            652        377.333       1622.409       0.811309       0.808058
            653        636.667       1582.076       0.713051       0.808058
            654        442.000       1266.409       0.741280       0.808058
            655        220.000       1021.076       0.822734       0.808058
            656         63.000       1035.409       0.942644       0.927348
            657        182.333       1304.409       0.877361       0.927348
            658        395.000       1536.076       0.795451       0.808058
            659        361.667       1660.742       0.821170       0.808058
            660        144.000       1299.076       0.900213       0.927348
            661        -52.333       1088.409       1.050511       0.927348
            662         56.667       1082.409       0.950252       0.927348
            663        536.667       1301.742       0.708081       0.690532
            664        659.667       1299.076       0.663219       0.690532
            665        711.000       1253.742       0.638121       0.690532
            666        378.333       1207.409       0.761416       0.808058
            667        187.000       1163.409       0.861523       0.808058
            668        -98.333       1108.409       1.097352       1.126525
            669        -27.000        989.742       1.028045       1.126525
            670        139.333       1058.076       0.883638       0.927348
            671        205.667       1223.076       0.856051       0.808058
            672        266.333       1332.076       0.833376       0.808058
            673        302.000       1424.409       0.825070       0.808058
            674        353.333       1410.409       0.799668       0.808058
            675        158.333       1421.409       0.899773       0.927348
            676        136.000       1454.076       0.914469       0.927348
            677        386.667       1609.076       0.806254       0.808058
            678        694.000       1344.742       0.659594       0.690532
            679        839.667       1041.409       0.553624       0.690532
            680        575.000        718.409       0.555438       0.690532
            681        212.333        837.742       0.797792       0.808058
            682        -32.000       1100.076       1.029960       1.126525
            683        -65.667       1227.076       1.056541       1.126525
            684        -69.333       1360.076       1.053716       1.126525
            685       -118.000       1276.076       1.101893       1.126525
            686        137.333       1301.742       0.904568       0.927348
            687        399.000       1269.409       0.760850       0.808058
            688        470.333       1470.409       0.757653       0.808058
            689        248.000       1510.409       0.858963       0.808058
            690        111.667       1470.076       0.929403       0.927348
            691        109.000       1292.742       0.922240       0.927348
            692        156.333       1305.076       0.893026       0.927348
            693        241.000       1272.742       0.840792       0.808058
            694        318.333       1357.076       0.809997       0.808058
            695        353.000       1380.409       0.796355       0.808058
            696        243.000       1532.409       0.863130       0.808058
            697         76.333       1499.076       0.951547       0.927348
            698         22.667       1533.409       0.985433       0.927348
            699        -21.333       1390.409       1.015582       0.927348
            700         64.333       1442.076       0.957294       0.927348
            701         45.667       1371.409       0.967774       0.927348
            702         84.333       1463.076       0.945500       0.927348
            703        215.000       1701.076       0.887791       0.927348
            704        317.333       2076.742       0.867451       0.927348
            705        262.000       2037.076       0.886041       0.927348
            706          3.333       1659.742       0.997996       0.927348
            707       -174.667       1366.742       1.146523       1.126525
            708       -225.000       1470.409       1.180664       1.126525
            709       -240.667       1491.742       1.192368       1.126525
            710       -155.667       1280.076       1.138443       1.126525
            711         82.000       1271.076       0.939397       0.927348
            712        312.333       1375.742       0.814977       0.808058
            713        276.000       1454.742       0.840531       0.808058
            714        137.000       1359.409       0.908447       0.927348
            715         59.333       1380.076       0.958779       0.927348
            716         47.667       1504.742       0.969295       0.927348
            717        -26.000       1495.076       1.017698       0.927348
            718          4.333       1510.742       0.997140       0.927348
            719        147.333       1559.409       0.913676       0.927348
            720        278.667       1592.076       0.851040       0.927348
            721        293.333       1443.076       0.831069       0.927348
            722        179.667       1305.742       0.879046       0.927348
            723        104.000       1156.076       0.917465       0.927348
            724        111.667       1208.076       0.915388       0.927348
            725        226.667       1151.076       0.835480       0.808058
            726        381.667       1355.742       0.780324       0.808058
            727        470.333       1436.409       0.753331       0.808058
            728        338.000       1470.076       0.813061       0.808058
            729        360.667       1356.409       0.789953       0.808058
            730        329.333       1302.076       0.798130       0.808058
            731        376.333       1216.742       0.763769       0.808058
            732        358.000       1192.742       0.769143       0.808058
            733        375.000       1258.409       0.770419       0.808058
            734        382.667       1409.409       0.786467       0.808058
            735        345.333       1573.409       0.820021       0.808058
            736        367.000       1460.742       0.799206       0.808058
            737        295.000       1374.742       0.823326       0.808058
            738        203.333       1219.409       0.857084       0.808058
            739         27.000       1255.076       0.978940       0.927348
            740        226.333       1290.742       0.850809       0.808058
            741        371.333       1325.742       0.781192       0.808058
            742        607.333       1343.076       0.688612       0.690532
            743        598.667       1413.076       0.702414       0.690532
            744        480.000       1494.076       0.756848       0.808058
            745        192.667       1363.076       0.876158       0.927348
            746          1.000       1197.742       0.999166       0.927348
            747        -17.000       1084.742       1.015921       0.927348
            748         23.000       1167.409       0.980679       0.927348
            749        263.333       1210.742       0.821357       0.808058
            750        439.000       1395.409       0.760686       0.808058
            751        367.000       1552.742       0.808829       0.808058
            752         92.000       1619.742       0.946254       0.927348
            753        -66.333       1447.742       1.048019       0.927348
            754         62.000       1348.076       0.956031       0.927348
            755         60.000       1214.742       0.952932       0.927348
            756         46.667       1349.409       0.966573       0.927348
            757        -23.000       1420.742       1.016455       0.927348
            758         84.333       1661.742       0.951701       0.927348
            759         64.333       1621.409       0.961837       0.927348
            760        216.000       1475.076       0.872271       0.927348
            761        220.667       1296.076       0.854513       0.808058
            762        224.667        989.076       0.814898       0.808058
            763        171.667        829.742       0.828575       0.808058
            764        226.000       1046.742       0.822431       0.808058
            765        460.000       1386.409       0.750868       0.808058
            766        493.333       1567.742       0.760643       0.808058
            767        374.000       1486.742       0.799005       0.808058
            768        139.333       1432.409       0.911351       0.808058
            769        325.000       1277.742       0.797223       0.808058
            770        326.333       1099.409       0.771113       0.808058
            771        269.667        861.409       0.761584       0.808058
            772       -139.667        969.076       1.168393       1.126525
            773       -244.333       1079.742       1.292471       1.126525
            774        -66.333       1450.076       1.047938       1.126525
            775        132.000       1500.409       0.919138       0.927348
            776        203.333       1679.409       0.892002       0.927348
            777         40.333       1519.409       0.974141       0.927348
            778       -111.333       1339.076       1.090681       1.126525
            779       -209.333       1032.076       1.254434       1.126525
            780       -183.333        767.076       1.314065       1.126525
            781        -65.667        727.076       1.099283       1.126525
            782          2.333        649.742       0.996422       0.927348
            783        -11.000        557.409       1.020131       0.927348
            784         71.667        456.742       0.864373       0.808058
            785        318.000        729.076       0.696297       0.690532
            786        428.000       1122.409       0.723944       0.690532
            787        392.000       1339.076       0.773551       0.808058
            788        349.333       1112.076       0.760961       0.808058
            789        311.000       1197.076       0.793777       0.808058
            790        248.333       1379.742       0.847468       0.808058
            791        306.000       1575.742       0.837385       0.808058
            792        277.000       1373.076       0.832129       0.808058
            793        267.667       1170.409       0.813872       0.808058
            794        228.667       1254.742       0.845851       0.808058
            795        269.000       1321.409       0.830861       0.808058
            796        275.000       1239.409       0.818411       0.808058
            797        401.000        985.742       0.710833       0.690532
            798        355.000        976.076       0.733298       0.690532
            799        308.333       1284.076       0.806373       0.808058
            800         88.333       1375.742       0.939666       0.927348
            801        163.000       1226.742       0.882712       0.927348
            802        248.667       1030.409       0.805589       0.808058
            803        277.333       1026.409       0.787279       0.808058
            804        148.000       1138.742       0.884981       0.808058
            805        197.667       1170.742       0.855550       0.808058
            806        248.333       1165.076       0.824302       0.808058
            807        404.333       1203.409       0.748509       0.808058
            808        229.000       1330.409       0.853150       0.808058
            809        -61.333       1347.742       1.047678       1.126525
            810       -327.667       1272.409       1.346832       1.126525
            811       -451.000       1186.409       1.613264       1.126525
            812       -310.667       1306.076       1.312099       1.126525
            813        -38.667       1426.076       1.027870       1.126525
            814        165.667       1459.742       0.898077       0.927348
            815        196.000       1388.742       0.876321       0.927348
            816        246.000       1358.742       0.846704       0.927348
            817        238.667       1505.742       0.863182       0.927348
            818        197.000       1439.409       0.879614       0.927348
            819         93.000       1410.076       0.938127       0.927348
            820        314.000       1440.076       0.820988       0.808058
            821        400.333       1300.742       0.764659       0.808058
            822        319.333       1282.742       0.800675       0.808058
            823       -157.667       1173.742       1.155172       1.126525
            824       -417.667       1341.076       1.452309       1.126525
            825       -430.333       1393.742       1.446678       1.126525
            826       -250.667       1227.409       1.256635       1.126525
            827       -126.667       1249.409       1.112819       1.126525
            828        -88.333       1089.742       1.088209       1.126525
            829        118.000       1023.076       0.896589       0.927348
            830        212.667        941.742       0.815779       0.927348
            831        116.667       1243.742       0.914241       0.927348
            832        -72.000       1614.742       1.046670       0.927348
            833         98.000       1485.409       0.938108       0.927348
            834        467.000       1014.742       0.684831       0.690532
            835        873.667        435.409       0.332608       0.132815
            836       1071.667        156.742       0.127598       0.132815
            837       1269.333        -21.258      -0.017032       0.132815
            838       1348.333       -203.924      -0.178192       0.132815
            839       1510.667       -176.258      -0.132087       0.132815
            840       1633.667        -51.591      -0.032610       0.132815
            841       1328.333        181.076       0.119965       0.132815
            842        871.667        199.409       0.186176       0.132815
            843        584.667         64.409       0.099232       0.132815
            844        592.000         69.076       0.104490       0.132815
            845        585.333         87.409       0.129929       0.132815
            846        407.000        199.409       0.328836       0.132815
            847        513.667        169.409       0.248009       0.132815
            848        912.333        249.076       0.214460       0.132815
            849       1100.667        260.076       0.191128       0.132815
            850       1086.667        246.076       0.184639       0.132815
            851        843.333        262.409       0.237315       0.132815
            852        815.333        227.742       0.218337       0.132815
            853        661.667        162.742       0.197405       0.132815
            854        611.333        152.076       0.199206       0.132815
            855        634.667        113.742       0.151979       0.132815
            856       1047.000        109.409       0.094611       0.132815
            857       1283.333         84.409       0.061714       0.132815
            858       1315.000        102.076       0.072033       0.132815
            859       1210.333        116.409       0.087741       0.132815
