# Supplementary material for: The role of auxiliary domains in modulating CHD4 activity suggests mechanistic commonality between enzyme families
Source: Nat Commun. 2022 Dec 6;13:7524. doi: 10.1038/s41467-022-35002-0 (PMC9726900; doi:10.1038/s41467-022-35002-0)
Supplement: Supplementary file 6 — source data [file 41467_2022_35002_MOESM6_ESM.zip › smFRET_Source_data/figure_7A/A/CHD4(355-1912) 1mM ATP 500ms/48.dat]

              1        851.667       1814.634       0.680581       0.651836
              2        669.333       2375.968       0.780208       0.757736
              3        477.333       1940.301       0.802562       0.757736
              4        823.333       1833.301       0.690084       0.757736
              5        794.667       1935.634       0.708945       0.757736
              6        832.333       1907.968       0.696262       0.757736
              7        527.333       1906.634       0.783344       0.757736
              8        708.000       1872.301       0.725613       0.757736
              9        834.333       1917.634       0.696823       0.757736
             10        899.667       1906.968       0.679450       0.757736
             11        865.667       2073.634       0.705486       0.757736
             12        839.333       2165.634       0.720685       0.757736
             13        759.667       2031.634       0.727845       0.757736
             14        598.000       1789.634       0.749543       0.757736
             15        513.333       1937.301       0.790530       0.757736
             16        567.333       1910.968       0.771080       0.757736
             17        818.000       1841.301       0.692400       0.651836
             18       1023.333       1575.301       0.606203       0.651836
             19       1203.000       1920.301       0.614831       0.651836
             20       1072.333       2226.634       0.674949       0.651836
             21        917.000       2344.301       0.718824       0.757736
             22        603.000       2045.968       0.772364       0.757736
             23        333.333       1723.968       0.837975       0.883004
             24        230.000       1731.634       0.882751       0.883004
             25        481.000       1799.968       0.789125       0.757736
             26        825.000       1990.301       0.706959       0.757736
             27        882.000       1907.301       0.683792       0.757736
             28        749.667       1985.634       0.725929       0.757736
             29        590.000       2283.968       0.794709       0.757736
             30        643.333       2610.968       0.802313       0.757736
             31        664.333       2577.301       0.795062       0.757736
             32        687.000       2383.301       0.776243       0.757736
             33        691.667       2180.968       0.759222       0.757736
             34        534.333       1993.634       0.788631       0.757736
             35        533.000       1847.968       0.776141       0.757736
             36        461.333       1825.968       0.798307       0.757736
             37        642.000       1985.301       0.755643       0.757736
             38        793.000       2217.634       0.736600       0.757736
             39        953.667       2455.301       0.720248       0.757736
             40        967.000       2605.301       0.729306       0.757736
             41        702.333       2627.968       0.789108       0.757736
             42        384.333       2413.634       0.862638       0.883004
             43        114.333       2402.634       0.954575       0.883004
             44        -35.667       1974.968       1.018392       1.049255
             45       -117.667       1854.968       1.067730       1.049255
             46        -93.000       1648.968       1.059770       1.049255
             47         62.000       1697.301       0.964759       1.049255
             48         97.667       1789.301       0.948241       1.049255
             49        -23.000       2325.634       1.009989       1.049255
             50        -71.000       2702.634       1.026979       1.049255
             51         -0.333       2464.634       1.000135       1.049255
             52        177.667       1936.301       0.915956       0.883004
             53        273.333       1987.968       0.879126       0.883004
             54        337.333       2429.634       0.878086       0.883004
             55        395.000       2564.968       0.866553       0.883004
             56        468.000       2301.968       0.831045       0.883004
             57        576.000       2160.634       0.789522       0.757736
             58        712.333       2186.634       0.754280       0.757736
             59        591.000       2079.301       0.778677       0.757736
             60        648.667       2047.968       0.759453       0.757736
             61        813.333       2121.968       0.722913       0.757736
             62       1009.000       2077.301       0.673071       0.757736
             63        745.000       1917.301       0.720167       0.757736
             64        467.333       1787.968       0.792785       0.757736
             65        670.333       1864.634       0.735565       0.757736
             66        835.667       2021.301       0.707499       0.757736
             67        679.667       1846.301       0.730928       0.757736
             68        474.000       1685.968       0.780552       0.757736
             69        603.667       1659.301       0.733241       0.757736
             70        718.000       1784.634       0.713102       0.757736
             71        741.000       2092.301       0.738468       0.757736
             72        881.333       2270.634       0.720386       0.757736
             73        952.000       2448.301       0.720025       0.757736
             74        814.000       2425.301       0.748711       0.757736
             75        490.667       2271.301       0.822349       0.757736
             76        457.333       2162.634       0.825443       0.757736
             77        476.333       2145.968       0.818353       0.757736
             78        725.667       2194.301       0.751481       0.757736
             79        872.000       1947.301       0.690703       0.651836
             80        913.000       1605.968       0.637550       0.651836
             81        553.667       1236.301       0.690683       0.651836
             82        468.667       1243.634       0.726294       0.757736
             83        467.000       1312.634       0.737587       0.757736
             84        496.667       1244.968       0.714827       0.757736
             85        286.667       1418.968       0.831930       0.883004
             86         26.333       1886.301       0.986232       0.883004
             87         31.667       2188.634       0.985738       0.883004
             88        322.667       2056.968       0.864405       0.883004
             89        544.667       1811.301       0.768814       0.757736
             90        517.333       1834.634       0.780042       0.757736
             91        281.333       2045.634       0.879099       0.883004
             92        235.000       2063.634       0.897765       0.883004
             93        559.000       2107.301       0.790346       0.757736
             94        636.333       1981.301       0.756905       0.757736
             95        704.667       1973.301       0.736865       0.757736
             96        546.000       2132.634       0.796165       0.757736
             97        499.000       2192.968       0.814634       0.757736
             98        652.000       2264.634       0.776455       0.757736
             99        701.667       2192.301       0.757542       0.757736
            100        852.667       2307.301       0.730166       0.757736
            101        824.333       2066.968       0.714892       0.757736
            102        836.333       1740.634       0.675458       0.651836
            103        885.333       1558.301       0.637698       0.651836
            104        777.667       1522.968       0.661977       0.651836
            105        679.000       1662.634       0.710032       0.757736
            106        485.000       1904.634       0.797040       0.757736
            107        479.333       2181.301       0.819842       0.757736
            108        301.000       2433.634       0.889930       0.883004
            109         87.667       2238.634       0.962315       1.049255
            110       -106.333       1920.634       1.058608       1.049255
            111        167.000       1688.968       0.910020       0.883004
            112        652.333       1774.634       0.731215       0.757736
            113        981.333       1998.301       0.670653       0.651836
            114       1058.000       2207.634       0.676020       0.651836
            115        898.333       2408.634       0.728351       0.757736
            116        761.333       2591.634       0.772937       0.757736
            117        921.333       2436.301       0.725600       0.757736
            118       1038.667       2028.301       0.661338       0.651836
            119       1162.000       1976.634       0.629775       0.651836
            120        760.667       2105.968       0.734648       0.757736
            121        465.667       2225.301       0.826952       0.883004
            122        198.000       2150.634       0.915696       0.883004
            123        278.333       2221.968       0.888680       0.883004
            124        605.000       2347.301       0.795075       0.757736
            125       1004.333       2353.968       0.700940       0.651836
            126       1075.000       2084.634       0.659771       0.651836
            127       1057.333       2012.634       0.655588       0.651836
            128       1017.667       1912.634       0.652709       0.651836
            129       1101.000       1839.301       0.625549       0.651836
            130       1110.000       1650.968       0.597967       0.651836
            131        778.333       1415.968       0.645293       0.651836
            132        427.000       1476.634       0.775692       0.757736
            133        272.333       1900.634       0.874672       0.883004
            134        283.333       2247.634       0.888053       0.883004
            135        505.667       2450.634       0.828953       0.883004
            136        486.667       2188.634       0.818089       0.883004
            137        519.000       2203.301       0.809352       0.883004
            138        220.000       1846.634       0.893547       0.883004
            139        -98.000       1711.301       1.060745       1.049255
            140       -133.667       1724.301       1.084034       1.049255
            141        121.000       1932.634       0.941080       0.883004
            142        390.667       2046.968       0.839735       0.883004
            143        617.667       1966.634       0.760993       0.757736
            144        620.000       1887.968       0.752788       0.757736
            145        437.333       1756.634       0.800666       0.757736
            146        136.000       1681.968       0.925191       0.883004
            147        -21.000       1778.968       1.011946       0.883004
            148        131.000       1808.968       0.932473       0.883004
            149        194.000       1685.634       0.896788       0.883004
            150        191.333       1605.634       0.893524       0.883004
            151        215.667       1797.301       0.892861       0.883004
            152        308.000       1933.634       0.862600       0.883004
            153        562.000       1718.301       0.753541       0.757736
            154        763.333       1573.968       0.673412       0.757736
            155        706.333       1721.634       0.709085       0.757736
            156        742.333       2207.634       0.748359       0.757736
            157        282.333       2354.968       0.892946       0.883004
            158         52.000       2147.301       0.976356       1.049255
            159        -48.000       1881.301       1.026182       1.049255
            160        214.000       1858.968       0.896766       0.883004
            161        447.000       1979.301       0.815769       0.883004
            162        386.333       2081.634       0.843461       0.883004
            163        617.000       1974.968       0.761957       0.757736
            164        692.667       1812.634       0.723520       0.757736
            165        718.000       1593.301       0.689352       0.757736
            166        603.333       1590.301       0.724962       0.757736
            167        603.667       1506.634       0.713943       0.757736
            168        655.667       1397.301       0.680625       0.757736
            169        626.667       1471.968       0.701393       0.757736
            170        543.333       1636.968       0.750799       0.757736
            171        761.333       1832.634       0.706499       0.757736
            172        780.333       1734.301       0.689683       0.757736
            173        835.667       1748.634       0.676637       0.757736
            174        552.333       1811.968       0.766386       0.757736
            175        459.667       1743.301       0.791342       0.757736
            176        516.000       1684.301       0.765487       0.757736
            177        650.000       1693.968       0.722692       0.757736
            178        769.333       1803.634       0.700994       0.757736
            179        744.000       1898.301       0.718427       0.757736
            180        627.333       1935.301       0.755200       0.757736
            181        424.333       2136.968       0.834329       0.757736
            182        645.000       2160.634       0.770105       0.757736
            183        564.333       2018.301       0.781489       0.757736
            184        753.667       1693.301       0.692000       0.651836
            185        780.667       1674.301       0.682005       0.651836
            186       1034.667       1654.301       0.615218       0.651836
            187       1078.667       1679.301       0.608891       0.651836
            188        838.333       1637.968       0.661457       0.651836
            189        847.333       1645.968       0.660156       0.651836
            190        861.333       1738.968       0.668756       0.651836
            191        838.333       1921.968       0.696289       0.651836
            192        659.000       1936.301       0.746080       0.757736
            193        569.667       2132.968       0.789218       0.757736
            194        580.333       1764.634       0.752520       0.757736
            195        482.000       1762.301       0.785234       0.757736
            196        367.333       1404.634       0.792698       0.757736
            197        243.000       1534.301       0.863276       0.883004
            198         64.333       1799.301       0.965480       1.049255
            199          1.667       1968.301       0.999154       1.049255
            200         42.333       1814.634       0.977203       1.049255
            201         88.000       1650.968       0.949395       0.883004
            202        224.333       1629.968       0.879020       0.883004
            203        208.667       1688.968       0.890039       0.883004
            204        380.000       1723.301       0.819332       0.757736
            205        497.667       1655.968       0.768918       0.757736
            206        526.000       1678.634       0.761412       0.757736
            207        555.000       1542.301       0.735374       0.757736
            208        247.000       1722.634       0.874596       0.883004
            209        190.667       1928.634       0.910033       0.883004
            210         94.333       1963.301       0.954154       0.883004
            211        180.667       1934.634       0.914591       0.883004
            212        245.333       1945.634       0.888025       0.883004
            213        306.667       2119.301       0.873590       0.883004
            214        345.333       2094.968       0.858487       0.883004
            215        158.000       2040.301       0.928126       0.883004
            216         87.333       2021.634       0.958590       0.883004
            217        345.000       2187.634       0.863778       0.883004
            218        643.667       2176.301       0.771747       0.757736
            219        831.000       2045.968       0.711154       0.757736
            220        589.000       1698.968       0.742566       0.757736
            221        488.667       1673.968       0.774041       0.757736
            222        512.333       1850.634       0.783182       0.757736
            223        858.667       2221.968       0.721270       0.757736
            224        893.000       2677.634       0.749904       0.757736
            225        807.667       2766.634       0.774035       0.757736
            226        392.000       2808.634       0.877524       0.883004
            227        392.000       2644.634       0.870910       0.883004
            228        435.333       2413.301       0.847178       0.883004
            229        279.667       2123.301       0.883616       0.883004
            230        159.667       1808.301       0.918867       0.883004
            231       -113.000       1909.968       1.062884       1.049255
            232       -171.333       2254.301       1.082254       1.049255
            233       -466.667       2254.634       1.261004       1.049255
            234       -453.333       2169.634       1.264134       1.049255
            235       -340.667       1980.968       1.207685       1.049255
            236         87.333       2135.301       0.960707       0.883004
            237        476.000       2082.634       0.813963       0.757736
            238        837.000       1762.301       0.677990       0.757736
            239        789.333       1624.968       0.673059       0.757736
            240        565.333       1831.634       0.764146       0.757736
            241        464.333       2085.634       0.817906       0.757736
            242        550.333       2205.634       0.800312       0.757736
            243        773.667       2155.634       0.735887       0.757736
            244        929.333       2333.301       0.715159       0.757736
            245       1042.000       2262.301       0.684653       0.757736
            246        963.000       2007.968       0.675863       0.757736
            247        685.667       1649.301       0.706349       0.757736
            248        469.000       1667.968       0.780530       0.757736
            249        279.000       1955.301       0.875129       0.883004
            250        380.667       2093.968       0.846173       0.883004
            251        397.333       2097.634       0.840746       0.883004
            252        483.333       1986.968       0.804342       0.883004
            253        346.000       1983.968       0.851500       0.883004
            254        171.333       1997.634       0.921007       0.883004
            255        144.667       2022.968       0.933261       0.883004
            256        111.333       1916.968       0.945110       0.883004
            257        138.000       1849.968       0.930582       0.883004
            258        -25.000       1779.968       1.014245       1.049255
            259        162.667       1739.968       0.914505       0.883004
            260        425.333       1586.301       0.788563       0.757736
            261        661.667       1547.301       0.700463       0.757736
            262        448.333       1752.634       0.796302       0.757736
            263        174.000       2018.634       0.920643       0.883004
            264        -49.000       2252.301       1.022239       1.049255
            265        -19.333       2201.301       1.008861       1.049255
            266        172.000       1935.634       0.918392       0.883004
            267        290.333       1641.634       0.849721       0.883004
            268        431.667       1422.301       0.767166       0.757736
            269        455.667       1436.301       0.759157       0.757736
            270        359.000       1515.968       0.808530       0.757736
            271        203.667       1647.968       0.890007       0.883004
            272        117.333       1762.968       0.937599       0.883004
            273        374.333       1737.968       0.822784       0.883004
            274        631.000       1915.301       0.752190       0.757736
            275        802.667       2186.968       0.731517       0.757736
            276        582.000       2265.301       0.795596       0.757736
            277        309.333       2073.634       0.870190       0.883004
            278        -71.000       1628.634       1.045582       1.049255
            279       -164.000       1731.968       1.104594       1.049255
            280       -160.000       2106.634       1.082193       1.049255
            281        -46.000       2484.301       1.018866       1.049255
            282        180.667       2559.968       0.934079       0.883004
            283        449.000       2493.634       0.847416       0.883004
            284        788.333       2452.301       0.756735       0.757736
            285        737.000       2381.968       0.763704       0.757736
            286        490.333       2188.634       0.816969       0.757736
            287        223.667       2018.968       0.900266       0.883004
            288        396.000       1773.968       0.817509       0.757736
            289        908.667       1596.968       0.637351       0.651836
            290       1181.667       1779.301       0.600919       0.651836
            291       1390.000       1766.968       0.559704       0.651836
            292       1137.667       1745.301       0.605383       0.651836
            293        957.667       1793.968       0.651964       0.651836
            294        820.333       2041.968       0.713401       0.757736
            295        492.667       2311.968       0.824338       0.883004
            296        373.333       1918.634       0.837112       0.883004
            297        183.333       1552.968       0.894412       0.883004
            298        316.000       1499.301       0.825924       0.883004
            299        389.333       1672.634       0.811184       0.757736
            300        421.000       1863.634       0.815725       0.757736
            301        910.000       2106.301       0.698306       0.757736
            302        941.000       2370.634       0.715850       0.757736
            303        832.667       2555.968       0.754277       0.757736
            304        343.667       2366.301       0.873184       0.883004
            305        457.667       2197.968       0.827662       0.883004
            306        720.667       1991.968       0.734330       0.757736
            307        827.667       1749.634       0.678863       0.757736
            308        617.667       1621.968       0.724211       0.757736
            309        375.333       1779.634       0.825829       0.883004
            310        196.000       2200.634       0.918219       0.883004
            311        102.667       2511.968       0.960734       0.883004
            312        154.333       2514.634       0.942175       0.883004
            313         88.667       2277.634       0.962529       1.049255
            314         -2.000       2018.301       1.000992       1.049255
            315       -143.000       1688.968       1.092499       1.049255
            316        -69.333       1615.634       1.044838       1.049255
            317         55.333       1780.634       0.969861       1.049255
            318        142.667       1486.301       0.912419       1.049255
            319        753.000        970.968       0.563217       0.326029
            320       1182.667        560.968       0.321723       0.326029
            321       1232.667       1045.968       0.459033       0.326029
            322        551.333       1555.634       0.738329       0.757736
            323         29.333       1970.634       0.985333       0.883004
            324         40.000       1907.301       0.979459       0.883004
            325        265.333       1874.301       0.875991       0.883004
            326        359.333       1662.634       0.822285       0.883004
            327        220.000       1633.301       0.881293       0.883004
            328        215.333       1694.968       0.887278       0.883004
            329        531.333       2033.301       0.792823       0.757736
            330        781.333       2450.634       0.758248       0.757736
            331        779.000       2557.968       0.766555       0.757736
            332        383.333       2188.301       0.850938       0.883004
            333        157.000       2070.634       0.929522       0.883004
            334       -114.667       1981.968       1.061408       1.049255
            335          5.333       2019.301       0.997366       1.049255
            336         94.333       1939.634       0.953621       0.883004
            337        351.333       2005.968       0.850959       0.883004
            338        348.000       2084.968       0.856965       0.883004
            339        188.667       2045.968       0.915572       0.883004
            340        275.667       2064.301       0.882192       0.883004
            341        363.667       2129.301       0.854123       0.883004
            342        642.000       2263.301       0.779025       0.883004
            343        263.333       2215.968       0.893787       0.883004
            344         47.333       2152.301       0.978481       0.883004
            345        151.667       1923.634       0.926918       0.883004
            346        464.667       1859.634       0.800083       0.757736
            347        659.667       1852.634       0.737425       0.757736
            348        582.667       1822.301       0.757724       0.757736
            349        420.333       1858.301       0.815533       0.757736
            350        192.667       1895.968       0.907755       0.883004
            351        -60.000       1930.968       1.032069       1.049255
            352        -10.000       1932.301       1.005202       1.049255
            353        256.000       2112.634       0.891921       0.883004
            354        307.333       2234.968       0.879112       0.883004
            355        423.333       2169.301       0.836717       0.883004
            356        421.667       1757.968       0.806542       0.883004
            357        150.667       1596.301       0.913755       0.883004
            358       -261.667       1625.968       1.191795       1.049255
            359       -687.333       1769.301       1.635262       1.049255
            360       -241.667       1920.301       1.143966       1.049255
            361        113.000       1911.301       0.944178       0.883004
            362        399.333       2034.634       0.835933       0.883004
            363        414.333       1941.301       0.824110       0.883004
            364        509.333       1980.968       0.795473       0.757736
            365        727.000       1894.301       0.722657       0.757736
            366        673.000       1872.968       0.735660       0.757736
            367        483.333       1848.968       0.792765       0.757736
            368        150.000       2008.301       0.930501       0.883004
            369        -41.000       2125.301       1.019671       1.049255
            370        199.333       2093.301       0.913055       0.883004
            371        358.333       1894.301       0.840927       0.883004
            372        334.333       1713.968       0.836775       0.883004
            373        -13.333       1894.634       1.007087       1.049255
            374       -127.000       1999.301       1.067831       1.049255
            375       -157.333       2271.968       1.074402       1.049255
            376        135.667       2324.968       0.944865       0.883004
            377        220.333       2143.968       0.906808       0.883004
            378        266.333       1813.968       0.871974       0.883004
            379        118.333       1692.634       0.934657       0.883004
            380        304.667       1819.301       0.856558       0.883004
            381        650.333       2121.634       0.765389       0.757736
            382        605.000       1988.968       0.766767       0.757736
            383        570.333       1878.968       0.767144       0.757736
            384        167.667       1725.301       0.911427       0.883004
            385         -2.333       1730.301       1.001350       1.049255
            386       -104.000       1913.301       1.057481       1.049255
            387        222.667       1968.301       0.898371       0.883004
            388        563.000       2062.634       0.785576       0.757736
            389        548.667       1956.634       0.780998       0.757736
            390        448.667       2107.634       0.824486       0.883004
            391        273.333       2244.634       0.891447       0.883004
            392        180.333       2266.634       0.926303       0.883004
            393         11.333       2085.634       0.994595       1.049255
            394       -150.000       1954.968       1.083104       1.049255
            395       -171.333       2003.301       1.093524       1.049255
            396        132.333       2086.301       0.940354       0.883004
            397        410.333       1993.301       0.829286       0.883004
            398        540.000       1852.968       0.774339       0.883004
            399        321.000       2124.968       0.868764       0.883004
            400        341.667       2342.634       0.872717       0.883004
            401        755.333       2456.301       0.764813       0.757736
            402        996.000       2103.968       0.678706       0.651836
            403        923.667       1812.968       0.662481       0.651836
            404        572.333       1950.301       0.773121       0.757736
            405        479.333       2002.634       0.806874       0.757736
            406        612.333       1972.301       0.763087       0.757736
            407        749.667       1430.301       0.656111       0.757736
            408        431.000       1151.634       0.727669       0.757736
            409         95.000       1274.634       0.930638       0.883004
            410       -156.333       1636.301       1.105633       1.049255
            411        107.667       1725.968       0.941282       0.883004
            412        413.000       1679.634       0.802641       0.757736
            413        736.333       1551.634       0.678171       0.651836
            414        787.333       1433.301       0.645447       0.651836
            415        838.333       1352.301       0.617310       0.651836
            416        574.000       1368.968       0.704576       0.651836
            417        849.000       1633.301       0.657979       0.651836
            418        811.667       1556.301       0.657231       0.651836
            419        817.667       1517.634       0.649867       0.651836
            420        462.000       1734.634       0.789678       0.757736
            421        370.000       2056.301       0.847504       0.883004
            422        257.667       2314.301       0.899817       0.883004
            423        151.667       1964.301       0.928323       0.883004
            424        -83.333       1652.301       1.053113       1.049255
            425        -91.333       1309.301       1.074988       1.049255
            426         -9.667       1154.968       1.008440       1.049255
            427        338.667       1465.968       0.812335       0.883004
            428        338.333       1582.634       0.823873       0.883004
            429        410.667       1746.301       0.809609       0.883004
            430        216.333       1669.634       0.885293       0.883004
            431        354.667       2049.634       0.852487       0.883004
            432        279.000       2260.301       0.890127       0.883004
            433        342.000       2216.301       0.866318       0.883004
            434        544.000       2032.301       0.788845       0.757736
            435        768.000       1886.634       0.710695       0.757736
            436       1099.333       1843.968       0.626496       0.651836
            437        714.000       1783.301       0.714091       0.757736
            438        267.000       1722.968       0.865827       0.883004
            439       -217.667       1722.968       1.144600       1.049255
            440       -190.333       1740.634       1.122772       1.049255
            441       -148.000       1927.968       1.083148       1.049255
            442        -83.667       1860.301       1.047093       1.049255
            443        115.000       1820.634       0.940588       0.883004
            444        530.000       1825.301       0.774976       0.757736
            445        849.000       2038.634       0.705988       0.757736
            446        775.000       2006.634       0.721387       0.757736
            447        402.000       1941.634       0.828472       0.883004
            448         97.000       1938.634       0.952349       0.883004
            449         54.667       2013.301       0.973565       0.883004
            450        316.667       2045.968       0.865969       0.883004
            451        549.333       2175.968       0.798432       0.757736
            452        619.000       2402.634       0.795144       0.757736
            453        401.000       2530.968       0.863232       0.883004
            454        193.667       2443.634       0.926566       0.883004
            455        125.667       2413.634       0.950511       0.883004
            456        126.667       2119.301       0.943603       0.883004
            457        248.333       1889.968       0.883864       0.883004
            458        382.333       1687.634       0.815295       0.757736
            459        691.000       1662.968       0.706453       0.757736
            460        555.333       1707.301       0.754563       0.757736
            461        365.333       1879.634       0.837266       0.883004
            462         60.667       2002.968       0.970602       0.883004
            463        300.000       1989.301       0.868956       0.883004
            464        389.333       1958.634       0.834183       0.883004
            465        516.000       2200.301       0.810036       0.757736
            466        532.000       2360.301       0.816063       0.757736
            467        591.333       2122.301       0.782088       0.757736
            468        413.333       1871.968       0.819134       0.757736
            469        342.000       1856.634       0.844449       0.883004
            470        267.333       1820.301       0.871944       0.883004
            471        219.667       1677.301       0.884201       0.883004
            472       -220.333       1519.968       1.169535       1.049255
            473       -335.667       1594.634       1.266621       1.049255
            474       -254.000       1882.968       1.155927       1.049255
            475         63.667       2214.634       0.972055       1.049255
            476         77.000       2365.968       0.968481       1.049255
            477         20.333       2187.634       0.990791       1.049255
            478        -65.000       1921.301       1.035016       1.049255
            479        135.667       1836.634       0.931214       0.883004
            480        242.000       1931.968       0.888683       0.883004
            481        320.000       2248.301       0.875404       0.883004
            482        161.667       2315.968       0.934750       0.883004
            483         14.667       2351.634       0.993802       1.049255
            484        -65.000       2020.968       1.033232       1.049255
            485         79.333       2152.634       0.964456       1.049255
            486        155.333       2346.301       0.937907       0.883004
            487        157.000       2283.968       0.935681       0.883004
            488        114.333       1931.968       0.944127       0.883004
            489        276.667       1611.968       0.853510       0.883004
            490        312.667       1711.968       0.845569       0.883004
            491        413.333       1734.968       0.807600       0.757736
            492        622.000       1603.634       0.720529       0.757736
            493        632.000       1424.301       0.692652       0.757736
            494        482.000       1288.634       0.727781       0.757736
            495         56.667       1422.968       0.961702       0.883004
            496       -161.667       1687.634       1.105944       1.049255
            497       -338.333       1907.634       1.215595       1.049255
            498       -363.333       2057.634       1.214444       1.049255
            499          0.667       1926.634       0.999654       1.049255
            500        269.333       1852.301       0.873054       0.883004
            501        370.667       1621.634       0.813950       0.883004
            502         38.000       1564.301       0.976284       1.049255
            503        -37.667       1513.968       1.025514       1.049255
            504        330.000       1407.301       0.810050       0.883004
            505        584.000       1364.301       0.700252       0.757736
            506        597.667       1348.968       0.692974       0.757736
            507        220.667       1539.301       0.874619       0.883004
            508         33.667       1790.968       0.981549       1.049255
            509       -238.667       2077.301       1.129806       1.049255
            510       -389.000       2133.301       1.223012       1.049255
            511       -165.333       1687.968       1.108584       1.049255
            512         60.333       1298.634       0.955604       0.883004
            513        283.667       1175.634       0.805615       0.757736
            514        380.000       1421.301       0.789041       0.757736
            515        604.333       1897.968       0.758489       0.757736
            516        774.667       2143.301       0.734518       0.757736
            517        781.667       2254.968       0.742588       0.757736
            518        779.000       1939.968       0.713494       0.757736
            519        606.333       1698.968       0.736983       0.757736
            520        496.333       1549.968       0.757449       0.757736
            521        359.333       1591.301       0.815786       0.757736
            522        485.000       1686.301       0.776632       0.757736
            523        460.667       1640.968       0.780806       0.757736
            524        365.333       1539.301       0.808187       0.757736
            525        567.000       1323.968       0.700154       0.651836
            526        566.667       1352.301       0.704702       0.651836
            527        915.000       1590.634       0.634823       0.651836
            528        807.333       1873.968       0.698902       0.651836
            529       1111.333       2095.301       0.653427       0.651836
            530        676.333       2003.301       0.747602       0.757736
            531        297.333       1967.968       0.868744       0.883004
            532        -39.333       1958.968       1.020490       1.049255
            533        101.667       1943.968       0.950301       0.883004
            534        291.000       1917.301       0.868224       0.883004
            535        396.333       1706.634       0.811536       0.757736
            536        458.333       1793.968       0.796504       0.757736
            537        482.667       1772.634       0.785986       0.757736
            538        570.333       1801.301       0.759519       0.757736
            539        804.667       1627.301       0.669129       0.651836
            540        906.667       1668.634       0.647938       0.651836
            541        871.667       1605.301       0.648091       0.651836
            542        970.000       1678.968       0.633820       0.651836
            543       1223.333       1517.968       0.553740       0.651836
            544       1217.333       1674.968       0.579113       0.651836
            545        858.000       1826.968       0.680443       0.651836
            546        680.333       1785.968       0.724148       0.757736
            547        488.333       1744.968       0.781340       0.757736
            548        324.000       1739.634       0.842995       0.883004
            549        111.000       2035.634       0.948291       0.883004
            550        234.333       2238.968       0.905255       0.883004
            551        426.000       2156.968       0.835073       0.883004
            552        234.333       1995.968       0.894932       0.883004
            553        -42.000       1940.968       1.022117       1.049255
            554        -69.667       1980.301       1.036463       1.049255
            555        128.000       1864.301       0.935753       0.883004
            556        504.333       1742.968       0.775583       0.757736
            557        586.333       1767.968       0.750952       0.757736
            558        704.667       2225.634       0.759524       0.757736
            559        439.667       2560.968       0.853475       0.883004
            560        277.000       2570.968       0.902738       0.883004
            561        282.333       2239.634       0.888050       0.883004
            562        387.000       1802.301       0.823231       0.883004
            563        390.333       1652.634       0.808938       0.883004
            564        252.000       1710.968       0.871623       0.883004
            565        336.667       2108.634       0.862321       0.883004
            566        544.000       2278.634       0.807272       0.757736
            567        588.333       2399.634       0.803099       0.757736
            568        598.667       2229.968       0.788355       0.757736
            569        451.333       1950.634       0.812099       0.757736
            570        385.000       1822.301       0.825579       0.883004
            571        268.000       1875.968       0.874998       0.883004
            572        141.000       2031.634       0.935102       0.883004
            573         49.667       2035.968       0.976186       0.883004
            574        109.333       1851.634       0.944245       0.883004
            575        299.000       1916.634       0.865050       0.883004
            576        462.000       1781.634       0.794084       0.757736
            577        555.000       1854.968       0.769706       0.757736
            578        394.333       1725.301       0.813962       0.757736
            579        207.000       1709.968       0.892017       0.883004
            580        194.667       1867.968       0.905622       0.883004
            581        627.000       2104.301       0.770439       0.757736
            582        866.000       2183.968       0.716063       0.757736
            583        649.000       1892.634       0.744652       0.757736
            584        331.667       1699.301       0.836695       0.883004
            585        269.667       1851.634       0.872877       0.883004
            586        506.667       2011.634       0.798806       0.757736
            587        971.000       2144.301       0.688313       0.651836
            588       1071.333       2091.968       0.661324       0.651836
            589       1078.667       1969.968       0.646180       0.651836
            590        828.667       1773.301       0.681523       0.651836
            591        650.333       1688.301       0.721917       0.757736
            592        395.333       1918.634       0.829153       0.883004
            593          5.333       2054.634       0.997411       1.049255
            594       -123.333       2067.968       1.063422       1.049255
            595       -175.000       1886.301       1.102261       1.049255
            596        -34.333       1708.968       1.020502       1.049255
            597         50.333       1748.968       0.972026       1.049255
            598         26.667       1955.301       0.986545       1.049255
            599         11.333       2177.968       0.994823       1.049255
            600        161.667       2178.301       0.930911       0.883004
            601        368.000       1810.301       0.831061       0.883004
            602        574.000       1653.968       0.742366       0.757736
            603        627.000       1704.301       0.731051       0.757736
            604        643.333       2174.301       0.771676       0.757736
            605        383.667       2300.968       0.857088       0.883004
            606        210.000       2107.301       0.909377       0.883004
            607        304.000       1975.968       0.866665       0.883004
            608        496.000       2178.634       0.814554       0.883004
            609        318.667       2533.301       0.888264       0.883004
            610         87.333       2465.301       0.965787       0.883004
            611          3.000       2116.301       0.998584       0.883004
            612        260.000       1977.634       0.883806       0.883004
            613        355.000       1803.968       0.835570       0.883004
            614        234.333       1868.301       0.888553       0.883004
            615        142.333       1615.634       0.919035       0.883004
            616         35.667       1549.301       0.977497       0.883004
            617        291.000       1406.968       0.828619       0.883004
            618        555.667       1472.634       0.726043       0.757736
            619        947.667       1613.301       0.629958       0.651836
            620        893.333       1802.301       0.668600       0.651836
            621        573.000       1884.301       0.766817       0.757736
            622        158.000       1915.301       0.923793       0.883004
            623         92.667       1887.301       0.953198       0.883004
            624        301.000       1707.634       0.850147       0.883004
            625        402.000       1718.301       0.810404       0.757736
            626        390.333       1651.634       0.808845       0.757736
            627        338.667       1531.968       0.818956       0.757736
            628        470.333       1324.634       0.737971       0.757736
            629        291.667       1162.634       0.799445       0.757736
            630         75.333       1527.634       0.953004       0.883004
            631       -109.667       1865.968       1.062442       1.049255
            632         15.667       2027.968       0.992334       1.049255
            633        158.667       1852.968       0.921125       0.883004
            634        138.333       1699.634       0.924736       0.883004
            635        346.000       1894.968       0.845602       0.883004
            636        493.667       1808.634       0.785577       0.757736
            637        673.333       1535.301       0.695136       0.757736
            638        390.000       1381.301       0.779823       0.757736
            639        274.000       1587.634       0.852818       0.883004
            640        156.000       2102.301       0.930922       0.883004
            641         10.667       2316.634       0.995417       1.049255
            642       -185.667       2441.968       1.082288       1.049255
            643       -233.333       2182.968       1.119681       1.049255
            644         52.000       1862.301       0.972836       1.049255
            645        374.667       1765.301       0.824919       0.883004
            646        486.000       1630.968       0.770426       0.757736
            647        516.000       1660.301       0.762900       0.757736
            648        414.667       1591.301       0.793283       0.757736
            649        293.333       1686.968       0.851874       0.883004
            650        158.000       1816.634       0.919985       0.883004
            651        -12.333       1997.968       1.006211       1.049255
            652       -168.333       2154.301       1.084761       1.049255
            653       -268.333       2002.301       1.154751       1.049255
            654       -308.667       1744.301       1.215004       1.049255
            655       -220.667       1480.301       1.175183       1.049255
            656       -152.333       1541.301       1.109674       1.049255
            657        216.000       1477.301       0.872439       0.883004
            658        487.333       1492.968       0.753909       0.757736
            659        591.667       1594.301       0.729334       0.757736
            660        483.000       1880.301       0.795625       0.757736
            661        350.000       2176.634       0.861476       0.883004
            662        302.667       2139.968       0.876090       0.883004
            663        170.667       2110.301       0.925178       0.883004
            664        -75.000       1930.301       1.040425       1.049255
            665       -202.333       1860.301       1.122037       1.049255
            666       -148.667       1943.968       1.082809       1.049255
            667        129.333       2011.301       0.939582       0.883004
            668        599.667       2091.301       0.777156       0.757736
            669        756.667       1862.301       0.711082       0.757736
            670        752.667       1772.634       0.701950       0.757736
            671        668.000       1665.301       0.713710       0.757736
            672        481.000       1537.968       0.761759       0.757736
            673        327.667       1542.634       0.824805       0.883004
            674         85.000       1598.301       0.949504       0.883004
            675        314.667       1925.634       0.859543       0.883004
            676        278.667       1924.968       0.873542       0.883004
            677        100.000       1854.968       0.948848       0.883004
            678       -326.333       1657.301       1.245185       1.049255
            679       -427.000       1964.968       1.277639       1.049255
            680       -419.667       2415.301       1.210292       1.049255
            681       -298.000       2823.634       1.117990       1.049255
            682        100.000       2456.301       0.960881       1.049255
            683        409.000       1981.634       0.828916       0.883004
            684        756.000       1655.968       0.686563       0.757736
            685        735.667       1927.634       0.723776       0.757736
            686        379.000       2104.301       0.847381       0.883004
            687         -5.667       2102.634       1.002702       1.049255
            688       -247.333       2110.634       1.132739       1.049255
            689       -122.333       2026.301       1.064252       1.049255
            690        206.000       2045.968       0.908524       0.883004
            691        350.000       1876.634       0.842812       0.883004
            692        508.000       1709.634       0.770927       0.757736
            693        431.667       1550.634       0.782240       0.757736
            694        449.333       1407.301       0.757985       0.757736
            695        319.000       1463.968       0.821085       0.883004
            696        192.333       1701.634       0.898450       0.883004
            697        186.000       1920.634       0.911708       0.883004
            698        382.000       1937.634       0.835319       0.883004
            699        745.333       1793.301       0.706404       0.757736
            700        867.333       1748.968       0.668489       0.757736
            701        733.000       1727.968       0.702150       0.757736
            702        400.667       1670.968       0.806594       0.757736
            703        240.333       1625.968       0.871225       0.883004
            704        188.000       1644.634       0.897415       0.883004
            705        332.333       1611.301       0.829014       0.883004
            706        355.667       1485.968       0.806874       0.757736
            707        364.000       1479.634       0.802564       0.757736
            708        363.333       1490.301       0.803989       0.757736
            709        568.333       1313.301       0.697958       0.651836
            710        683.667       1005.301       0.595216       0.651836
            711        514.000        638.634       0.554065       0.651836
            712        383.333        467.968       0.549709       0.651836
            713        547.333        397.968       0.420996       0.326029
            714        644.333        308.301       0.323630       0.326029
            715        636.333        290.968       0.313779       0.326029
            716        559.000        270.634       0.326209       0.326029
            717        481.000        347.634       0.419527       0.326029
            718        387.667        408.968       0.513369       0.326029
            719        502.333        452.634       0.473979       0.326029
            720        926.667        508.634       0.354375       0.326029
            721       1068.333        394.968       0.269916       0.326029
            722        963.333        428.301       0.307768       0.326029
            723        829.333        466.301       0.359902       0.326029
            724       1145.667        600.968       0.344072       0.326029
            725       1213.667        641.634       0.345838       0.326029
            726        996.000        570.634       0.364242       0.326029
            727        865.667        526.301       0.378099       0.326029
            728        842.333        597.301       0.414898       0.326029
            729       1082.667        642.634       0.372477       0.326029
            730        967.000        616.968       0.389508       0.326029
            731        770.667        502.301       0.394591       0.326029
            732        558.000        343.634       0.381124       0.326029
            733        585.000        419.634       0.417699       0.326029
            734        958.333        486.634       0.336779       0.326029
            735       1208.000        762.634       0.386999       0.326029
            736       1088.000        694.968       0.389781       0.326029
            737        909.000        655.634       0.419034       0.326029
            738        802.333        551.968       0.407566       0.326029
            739       1019.667        618.634       0.377607       0.326029
            740       1113.000        619.301       0.357502       0.326029
            741       1184.000        632.301       0.348126       0.326029
            742       1225.333        578.634       0.320757       0.326029
            743       1370.000        507.301       0.270229       0.326029
            744       1425.000        500.968       0.260112       0.326029
            745       1292.333        450.968       0.258686       0.326029
            746       1121.000        395.968       0.261026       0.326029
            747       1075.667        371.968       0.256949       0.326029
            748       1141.000        679.968       0.373410       0.326029
            749       1221.667        882.301       0.419351       0.326029
            750       1178.000        956.634       0.448149       0.326029
            751       1154.667        628.634       0.352512       0.326029
            752       1189.333        440.968       0.270482       0.326029
            753       1127.667        491.968       0.303752       0.326029
            754       1209.667        615.968       0.337399       0.326029
            755       1268.333        722.968       0.363063       0.326029
            756       1357.000        629.968       0.317050       0.326029
            757       1416.000        560.301       0.283510       0.326029
            758       1337.000        450.968       0.252224       0.326029
            759       1354.000        436.634       0.243843       0.326029
            760       1134.000        420.301       0.270412       0.326029
            761       1278.667        451.301       0.260873       0.326029
            762       1360.000        288.301       0.174908       0.326029
            763       1608.667        142.968       0.081620       0.326029
            764       1355.333        102.301       0.070183       0.326029
            765       1288.000        157.968       0.109247       0.326029
            766       1051.667        434.301       0.292268       0.326029
            767       1183.000        637.634       0.350226       0.326029
            768       1281.667        808.634       0.386851       0.326029
            769       1653.000        602.968       0.267277       0.326029
            770       1357.333        548.968       0.287975       0.326029
            771        931.333        539.301       0.366713       0.326029
            772        749.333        796.968       0.515403       0.326029
            773        998.667        657.634       0.397050       0.326029
            774       1416.333        494.301       0.258710       0.326029
            775       1429.667        434.968       0.233272       0.326029
            776       1311.333        622.634       0.321947       0.326029
            777       1190.333        837.634       0.413041       0.326029
            778        966.000        857.301       0.470192       0.326029
            779        989.333        739.634       0.427790       0.326029
            780        970.667        699.968       0.418983       0.326029
            781       1261.667        747.968       0.372191       0.326029
            782       1402.667        773.301       0.355383       0.326029
            783       1506.667        566.301       0.273184       0.326029
            784       1359.333        323.968       0.192460       0.326029
            785       1220.333        320.634       0.208073       0.326029
            786       1212.000        430.634       0.262161       0.326029
            787       1218.000        655.968       0.350042       0.326029
            788       1407.000        668.301       0.322026       0.326029
            789       1241.667        574.968       0.316502       0.326029
            790       1123.000        440.634       0.281801       0.326029
            791        661.667        369.968       0.358623       0.326029
            792        544.333        388.301       0.416349       0.326029
            793        738.667        340.968       0.315818       0.326029
            794        966.000        384.968       0.284957       0.326029
            795       1062.667        441.634       0.293581       0.326029
            796        879.000        413.301       0.319818       0.326029
            797        925.333        341.301       0.269455       0.326029
            798       1085.667        291.634       0.211743       0.326029
            799       1034.667        536.968       0.341662       0.326029
            800       1115.000        736.301       0.397721       0.326029
            801       1253.333        733.634       0.369223       0.326029
            802       1282.667        527.968       0.291593       0.326029
            803        940.667        329.968       0.259687       0.326029
            804        803.667        232.968       0.224735       0.326029
            805       1090.333        248.634       0.185691       0.326029
            806       1579.000        245.634       0.134621       0.326029
            807       1572.000        330.968       0.173922       0.326029
            808       1283.333        622.634       0.326676       0.326029
            809        952.333        575.634       0.376732       0.326029
            810        681.667        514.301       0.430029       0.326029
            811        796.333        157.968       0.165532       0.326029
            812        558.667        346.301       0.382667       0.326029
            813        416.667        488.968       0.539917       0.326029
            814        607.000        557.301       0.478657       0.326029
            815       1080.333        498.301       0.315653       0.326029
            816       1603.667        515.301       0.243185       0.326029
            817       1426.333        390.968       0.215136       0.326029
            818       1367.333        293.301       0.176620       0.326029
            819       1242.000        298.968       0.194013       0.326029
            820       1235.333        331.301       0.211473       0.326029
            821       1219.333        343.634       0.219860       0.326029
            822       1311.333        276.301       0.174033       0.326029
            823       1500.333        512.968       0.254789       0.326029
            824       1441.333        515.634       0.263486       0.326029
            825       1243.667        428.634       0.256314       0.326029
            826        935.000        347.301       0.270842       0.326029
            827        774.667        453.968       0.369490       0.326029
            828        753.333        532.968       0.414341       0.326029
            829        743.667        352.301       0.321452       0.326029
            830        974.000        303.634       0.237654       0.326029
            831       1249.667        317.634       0.202663       0.326029
            832       1340.333        431.968       0.243733       0.326029
            833       1222.000        405.634       0.249217       0.326029
            834        859.333        314.301       0.267802       0.326029
            835        850.000        206.634       0.195559       0.326029
            836        818.000        302.968       0.270273       0.326029
            837        902.000        464.968       0.340145       0.326029
            838        719.000        753.968       0.511870       0.326029
            839        837.667        791.634       0.485874       0.326029
            840        956.667        729.968       0.432795       0.326029
            841       1324.000        615.634       0.317397       0.326029
            842       1338.333        553.634       0.292624       0.326029
            843       1271.333        547.968       0.301197       0.326029
            844        810.333        514.301       0.388259       0.326029
            845        700.000        475.968       0.404746       0.326029
            846        843.667        587.634       0.410560       0.326029
            847        938.000        636.301       0.404180       0.326029
            848       1030.333        694.968       0.402810       0.326029
            849       1198.333        581.634       0.326767       0.326029
            850       1771.667        450.634       0.202778       0.326029
            851       1790.000        287.968       0.138581       0.326029
            852       1335.667        373.301       0.218437       0.326029
            853       1082.333        534.634       0.330640       0.326029
            854       1681.000        827.968       0.330003       0.326029
            855       1882.333        838.968       0.308297       0.326029
            856       1601.333        712.634       0.307971       0.326029
            857        980.667        588.634       0.375093       0.326029
            858        917.000        515.634       0.359920       0.326029
            859       1058.000        545.968       0.340386       0.326029
            860       1028.000        643.634       0.385033       0.326029
            861       1046.333        753.301       0.418586       0.326029
            862       1276.000        869.968       0.405396       0.326029
            863       1279.333        961.634       0.429116       0.326029
            864       1202.333       1157.968       0.490602       0.326029
            865       1011.333       1157.968       0.533798       0.326029
            866        874.333        890.634       0.504618       0.326029
            867        787.333        582.634       0.425291       0.326029
            868        729.333        482.968       0.398389       0.326029
            869        764.000        513.968       0.402176       0.326029
            870        912.000        557.634       0.379437       0.326029
            871        774.333        550.301       0.415436       0.326029
            872        806.000        580.634       0.418736       0.326029
            873        853.000        654.634       0.434213       0.326029
            874        849.000        781.301       0.479237       0.326029
            875        723.667        888.301       0.551066       0.651836
            876        520.000        846.634       0.619503       0.651836
            877        615.667        778.968       0.558546       0.651836
            878        668.667        746.634       0.527545       0.651836
            879        524.667        721.301       0.578908       0.651836
            880        408.000        666.301       0.620218       0.651836
            881        236.667        658.968       0.735755       0.757736
            882        159.000        576.968       0.783958       0.757736
            883        271.333        490.968       0.644060       0.651836
            884        555.667        385.634       0.409682       0.326029
            885        761.333        307.634       0.287786       0.326029
            886        609.000        280.968       0.315706       0.326029
            887        661.000        281.634       0.298774       0.326029
            888        993.333        396.301       0.285184       0.326029
            889       1142.333        458.634       0.286473       0.326029
            890       1210.000        345.634       0.222182       0.326029
            891       1144.667        267.968       0.189694       0.326029
            892       1405.667        425.634       0.232422       0.326029
            893       1484.333        640.634       0.301480       0.326029
            894       1342.667        681.968       0.336835       0.326029
            895       1267.667        544.301       0.300392       0.326029
            896       1190.000        388.968       0.246343       0.326029
            897       1231.000        423.968       0.256179       0.326029
            898        898.000        481.301       0.348946       0.326029
            899        788.000        573.634       0.421284       0.326029
            900        819.333        587.301       0.417522       0.326029
            901        772.000        523.301       0.404000       0.326029
            902        770.333        495.968       0.391667       0.326029
            903        648.333        661.634       0.505077       0.326029
            904        870.000        841.301       0.491615       0.326029
            905       1250.000        908.301       0.420841       0.326029
            906       1495.667        905.634       0.377143       0.326029
            907       1588.667        974.968       0.380307       0.326029
            908       1354.000       1061.301       0.439407       0.326029
            909       1332.333       1044.301       0.439403       0.326029
            910       1317.667        776.968       0.370932       0.326029
            911       1389.667        636.968       0.314298       0.326029
            912       1283.667        483.968       0.273794       0.326029
            913       1212.000        589.634       0.327277       0.326029
            914       1244.000        630.968       0.336522       0.326029
            915       1396.333        635.968       0.312930       0.326029
            916       1353.667        516.301       0.276102       0.326029
            917       1153.333        345.968       0.230753       0.326029
            918        906.000        171.968       0.159530       0.326029
            919        937.000        266.634       0.221524       0.326029
            920        835.667        378.968       0.312001       0.326029
            921        976.667        523.634       0.349020       0.326029
            922       1102.000        476.634       0.301928       0.326029
            923       1217.667        447.634       0.268801       0.326029
            924       1032.000        526.301       0.337740       0.326029
            925        727.667        530.968       0.421860       0.326029
            926        616.333        386.301       0.385286       0.326029
            927        915.333        256.634       0.218977       0.326029
            928       1331.667        309.634       0.188652       0.326029
            929       1556.333        577.634       0.270686       0.326029
            930       1263.667        619.968       0.329134       0.326029
            931        981.667        484.301       0.330363       0.326029
            932        980.667        359.634       0.268324       0.326029
            933       1238.000        414.301       0.250742       0.326029
            934       1300.000        697.301       0.349122       0.326029
            935       1159.333        651.634       0.359827       0.326029
            936       1028.667        593.634       0.365921       0.326029
            937       1009.333        354.968       0.260183       0.326029
            938       1223.667        323.634       0.209161       0.326029
            939       1401.667        300.634       0.176605       0.326029
            940       1649.333        489.634       0.228912       0.326029
            941       1623.000        857.968       0.345820       0.326029
            942       1681.333        926.634       0.355309       0.326029
            943       1554.333        742.301       0.323213       0.326029
            944       1313.000        441.968       0.251838       0.326029
            945       1063.000        456.968       0.300643       0.326029
            946       1192.333        450.634       0.274281       0.326029
            947       1509.333        479.301       0.241020       0.326029
            948       1632.667        601.634       0.269272       0.326029
            949       1585.667        548.634       0.257056       0.326029
            950       1634.667        408.968       0.200118       0.326029
