# Supplementary material for: The role of auxiliary domains in modulating CHD4 activity suggests mechanistic commonality between enzyme families
Source: Nat Commun. 2022 Dec 6;13:7524. doi: 10.1038/s41467-022-35002-0 (PMC9726900; doi:10.1038/s41467-022-35002-0)
Supplement: Supplementary file 6 — source data [file 41467_2022_35002_MOESM6_ESM.zip › smFRET_Source_data/figure_7A/A/CHD4(355-1912) 1mM ATP 500ms/74.dat]

              1       2130.667       1670.267       0.439436       0.429319
              2        513.667       1929.300       0.789737       0.795413
              3        468.000       1996.533       0.810106       0.795413
              4        559.667       2596.033       0.822649       0.795413
              5        518.333       3014.833       0.853295       0.795413
              6        529.667       2827.700       0.842237       0.795413
              7        522.333       2669.433       0.836350       0.795413
              8        561.667       2557.500       0.819931       0.795413
              9        539.667       2531.700       0.824291       0.795413
             10        426.667       2539.333       0.856147       0.795413
             11        476.000       2536.733       0.842004       0.795413
             12        470.333       2408.300       0.836612       0.795413
             13        561.000       2345.567       0.806989       0.795413
             14        565.000       2181.500       0.794284       0.795413
             15        723.333       2206.333       0.753100       0.795413
             16        720.333       2164.633       0.750315       0.795413
             17        555.667       2053.767       0.787055       0.795413
             18        443.000       2046.033       0.822019       0.795413
             19        360.667       1994.600       0.846868       0.795413
             20        387.000       2129.633       0.846223       0.795413
             21        461.333       2009.533       0.813291       0.795413
             22        609.000       1926.767       0.759836       0.795413
             23        594.333       2055.233       0.775687       0.795413
             24        579.333       2174.733       0.789644       0.795413
             25        517.667       2507.567       0.828884       0.795413
             26        612.000       2727.133       0.816719       0.795413
             27        665.000       2750.500       0.805299       0.795413
             28        626.000       2442.067       0.795963       0.795413
             29        502.667       2193.067       0.813532       0.795413
             30        482.333       2250.433       0.823500       0.795413
             31        691.000       2441.233       0.779391       0.795413
             32        917.000       2305.300       0.715421       0.795413
             33        986.000       2380.733       0.707135       0.795413
             34        811.667       2587.833       0.761239       0.795413
             35        555.000       2940.167       0.841209       0.795413
             36        373.667       3073.967       0.891616       0.795413
             37        330.000       2625.333       0.888337       0.795413
             38        412.333       2422.100       0.854527       0.795413
             39        363.667       2418.300       0.869277       0.795413
             40        442.333       2340.767       0.841065       0.795413
             41        478.667       2138.133       0.817079       0.795413
             42        562.667       2002.733       0.780671       0.795413
             43        464.667       2015.533       0.812650       0.795413
             44        482.667       2171.400       0.818141       0.795413
             45        607.667       2080.900       0.773981       0.795413
             46        699.667       2163.033       0.755592       0.795413
             47        701.333       2017.867       0.742081       0.795413
             48        636.000       1909.400       0.750138       0.795413
             49        449.333       1861.400       0.805545       0.795413
             50        388.333       1863.500       0.827548       0.795413
             51        286.667       1502.333       0.839762       0.795413
             52        289.333        949.733       0.766491       0.795413
             53        303.000        445.700       0.595299       0.795413
             54        329.667        617.367       0.651895       0.795413
             55        475.000        872.500       0.647495       0.795413
             56        302.333        891.100       0.746669       0.795413
             57        126.000        621.067       0.831340       0.795413
             58        155.667        439.100       0.738273       0.795413
             59        516.667        474.000       0.478466       0.429319
             60       1229.000        573.767       0.318270       0.296414
             61       2056.333        657.033       0.242147       0.296414
             62       2768.333        656.167       0.191609       0.123264
             63       3143.667        570.633       0.153631       0.123264
             64       3216.667        506.333       0.136001       0.123264
             65       2753.667        758.967       0.216068       0.123264
             66       2379.667       1027.367       0.301543       0.296414
             67       2336.667       1294.667       0.356527       0.296414
             68       2855.000       1192.500       0.294626       0.296414
             69       3137.667       1051.567       0.251016       0.296414
             70       3244.000       1255.600       0.279047       0.296414
             71       3044.000       1702.933       0.358744       0.363064
             72       2726.667       2012.333       0.424632       0.429319
             73       2386.000       1941.733       0.448672       0.429319
             74       2541.667       1903.500       0.428218       0.429319
             75       2945.000       1718.833       0.368545       0.363064
             76       3046.333       1371.367       0.310425       0.296414
             77       2949.000        733.100       0.199098       0.123264
             78       3070.667        381.600       0.110536       0.123264
             79       3310.667        468.600       0.123992       0.123264
             80       3349.667        566.700       0.144700       0.123264
             81       3068.667        689.467       0.183460       0.123264
             82       2926.000        592.400       0.168372       0.123264
             83       2949.667        572.367       0.162510       0.123264
             84       3029.000        537.767       0.150771       0.123264
             85       3033.333        513.000       0.144656       0.123264
             86       2998.000        581.533       0.162461       0.123264
             87       2979.667        680.033       0.185817       0.123264
             88       2636.000        953.733       0.265684       0.296414
             89       2462.333       1071.100       0.303133       0.296414
             90       2504.667       1143.867       0.313514       0.296414
             91       2944.000        881.267       0.230380       0.123264
             92       3347.667        844.233       0.201396       0.123264
             93       3468.333        685.167       0.164961       0.123264
             94       3570.000        675.333       0.159077       0.123264
             95       3545.667       1020.767       0.223537       0.123264
             96       3591.000       1327.567       0.269909       0.296414
             97       3524.667       1489.867       0.297110       0.296414
             98       3443.333       1129.000       0.246920       0.296414
             99       3237.000        754.300       0.188986       0.123264
            100       3109.333        604.067       0.162672       0.123264
            101       3361.000        471.567       0.123042       0.123264
            102       3795.333        611.467       0.138755       0.123264
            103       4077.333        653.267       0.138094       0.123264
            104       4033.667        744.633       0.155836       0.123264
            105       3998.667        740.800       0.156305       0.123264
            106       3986.000        906.400       0.185267       0.123264
            107       3749.667        988.700       0.208658       0.123264
            108       3652.667       1139.400       0.237768       0.296414
            109       3747.333       1506.933       0.286802       0.296414
            110       3978.333       1419.500       0.262976       0.296414
            111       3993.333       1057.000       0.209293       0.123264
            112       3669.000        414.767       0.101565       0.123264
            113       3441.333        291.867       0.078181       0.123264
            114       3390.333        348.300       0.093162       0.123264
            115       3516.667        464.667       0.116711       0.123264
            116       3748.667        511.467       0.120059       0.123264
            117       3642.333        530.433       0.127118       0.123264
            118       3537.667        689.900       0.163191       0.123264
            119       3681.667       1035.167       0.219462       0.123264
            120       3837.667       1673.567       0.303665       0.296414
            121       3814.667       1688.867       0.306870       0.296414
            122       3029.333       1564.400       0.340551       0.296414
            123       2523.000       1114.367       0.306366       0.296414
            124       2198.667       1266.800       0.365550       0.363064
            125       2529.667       1499.700       0.372192       0.363064
            126       3058.333       1755.500       0.364678       0.363064
            127       3502.000       1756.800       0.334069       0.363064
            128       3716.333       1679.033       0.311199       0.363064
            129       3477.000       1637.300       0.320142       0.363064
            130       3177.000       1669.300       0.344448       0.363064
            131       2917.667       1706.567       0.369049       0.363064
            132       2813.333       1741.000       0.382273       0.363064
            133       2929.333       1710.733       0.368687       0.363064
            134       2841.667       1876.833       0.397761       0.363064
            135       2877.667       2044.900       0.415413       0.363064
            136       2919.000       1978.100       0.403933       0.363064
            137       3082.333       1927.100       0.384694       0.363064
            138       3266.000       1843.400       0.360786       0.363064
            139       3343.000       2298.367       0.407413       0.429319
            140       3237.667       2435.233       0.429275       0.429319
            141       3106.000       2430.400       0.438986       0.429319
            142       3314.333       2060.567       0.383368       0.363064
            143       3661.667       1982.167       0.351209       0.363064
            144       3489.000       2079.767       0.373470       0.363064
            145       2921.000       2084.900       0.416489       0.429319
            146       2487.667       1864.900       0.428460       0.429319
            147       2515.667       1735.433       0.408232       0.429319
            148       2768.667       1858.800       0.401688       0.429319
            149       2825.333       1779.800       0.386482       0.429319
            150       2646.000       1791.733       0.403750       0.429319
            151       2485.333       1537.800       0.382239       0.429319
            152       2491.333       1599.200       0.390951       0.429319
            153       2682.333       1810.100       0.402922       0.429319
            154       2987.333       2007.933       0.401967       0.429319
            155       2942.667       2301.067       0.438822       0.429319
            156       2848.333       2199.833       0.435769       0.429319
            157       2588.000       2209.867       0.460594       0.429319
            158       2644.333       2135.233       0.446742       0.429319
            159       2924.667       2136.200       0.422102       0.429319
            160       2986.667       2118.000       0.414914       0.429319
            161       3068.667       2005.467       0.395233       0.429319
            162       3010.000       2112.000       0.412339       0.429319
            163       3165.667       1855.100       0.369485       0.363064
            164       3237.333       1707.267       0.345279       0.363064
            165       3145.000       1473.500       0.319043       0.363064
            166       2957.667       1755.233       0.372432       0.363064
            167       3052.000       1661.467       0.352494       0.363064
            168       2958.667       1438.467       0.327137       0.363064
            169       2906.667       1328.667       0.313710       0.363064
            170       2615.667       1419.433       0.351772       0.363064
            171       2809.333       1478.733       0.344848       0.363064
            172       2565.333       1443.800       0.360128       0.363064
            173       2315.000       1702.167       0.423723       0.429319
            174       2208.333       2000.167       0.475268       0.429319
            175       2605.000       2199.500       0.457800       0.429319
            176       3189.333       2141.733       0.401746       0.429319
            177       3352.000       2092.800       0.384367       0.429319
            178       3199.000       2056.767       0.391335       0.429319
            179       2854.000       2017.933       0.414196       0.429319
            180       2656.667       1813.333       0.405667       0.429319
            181       2648.667       1837.133       0.409544       0.429319
            182       2683.667       2128.633       0.442332       0.429319
            183       2686.333       2465.700       0.478588       0.429319
            184       2525.000       2366.833       0.483834       0.429319
            185       2321.333       2078.200       0.472368       0.429319
            186       2399.333       2019.067       0.456968       0.429319
            187       2958.000       2033.200       0.407357       0.429319
            188       3377.000       2123.633       0.386071       0.429319
            189       3400.667       2257.600       0.398991       0.429319
            190       3059.000       2180.767       0.416195       0.429319
            191       3273.667       1879.300       0.364703       0.363064
            192       3535.667       1482.433       0.295417       0.296414
            193       3773.333       1474.000       0.280905       0.296414
            194       3375.333       1775.467       0.344697       0.363064
            195       2983.000       2160.367       0.420030       0.429319
            196       2805.000       2557.500       0.476923       0.429319
            197       2637.333       2489.267       0.485559       0.429319
            198       2470.333       2329.300       0.485308       0.429319
            199       2308.333       2159.167       0.483305       0.429319
            200       2463.667       2162.633       0.467465       0.429319
            201       2689.333       2237.733       0.454172       0.429319
            202       2709.000       2270.100       0.455926       0.429319
            203       2717.000       2203.967       0.447873       0.429319
            204       2774.333       2033.233       0.422924       0.429319
            205       3179.667       1945.700       0.379622       0.429319
            206       3368.333       2122.167       0.386516       0.429319
            207       3434.333       2135.233       0.383375       0.429319
            208       3185.333       2244.467       0.413361       0.429319
            209       3042.000       2197.800       0.419443       0.429319
            210       2920.000       2215.333       0.431390       0.429319
            211       2730.333       2146.300       0.440119       0.429319
            212       2507.000       2021.300       0.446371       0.429319
            213       2303.333       1958.333       0.459523       0.429319
            214       2425.667       1898.433       0.439035       0.429319
            215       2771.000       2103.567       0.431539       0.429319
            216       3018.000       2287.533       0.431160       0.429319
            217       2932.667       2243.733       0.433454       0.429319
            218       2879.000       2317.433       0.445966       0.429319
            219       3009.000       2484.767       0.452288       0.429319
            220       3280.667       2645.933       0.446450       0.429319
            221       2994.000       2337.267       0.438407       0.429319
            222       2767.000       2218.633       0.445005       0.429319
            223       2603.333       2077.667       0.443851       0.429319
            224       3091.667       2036.500       0.397120       0.429319
            225       3377.000       1896.967       0.359685       0.429319
            226       3079.333       2046.400       0.399240       0.429319
            227       2661.333       2162.200       0.448261       0.429319
            228       2469.333       2048.733       0.453454       0.429319
            229       2684.667       1773.200       0.397769       0.429319
            230       2875.333       1585.133       0.355374       0.363064
            231       2819.333       1648.400       0.368957       0.363064
            232       2897.667       1931.233       0.399932       0.429319
            233       3136.667       2150.333       0.406721       0.429319
            234       3392.667       2098.400       0.382148       0.429319
            235       3339.667       2123.700       0.388716       0.429319
            236       2859.000       2347.100       0.450837       0.429319
            237       2467.333       2480.933       0.501374       0.429319
            238       2411.667       2414.500       0.500294       0.429319
            239       2586.000       2215.400       0.461407       0.429319
            240       2673.000       2357.700       0.468662       0.429319
            241       2901.667       2252.833       0.437061       0.429319
            242       2829.667       2085.033       0.424244       0.429319
            243       2917.333       1840.600       0.386849       0.363064
            244       2765.667       1644.100       0.372832       0.363064
            245       2866.333       1656.700       0.366281       0.363064
            246       2919.333       1763.733       0.376619       0.363064
            247       2876.667       1843.333       0.390537       0.363064
            248       2756.333       1912.700       0.409657       0.429319
            249       2643.667       1989.633       0.429420       0.429319
            250       2699.667       2131.033       0.441144       0.429319
            251       2697.000       2356.300       0.466289       0.429319
            252       2649.333       2240.067       0.458148       0.429319
            253       2720.667       2296.267       0.457703       0.429319
            254       2646.000       2251.733       0.459750       0.429319
            255       2524.000       2256.933       0.472070       0.429319
            256       2481.000       2280.233       0.478917       0.429319
            257       2660.000       2243.667       0.457549       0.429319
            258       2832.333       2393.100       0.457972       0.429319
            259       2986.667       2180.000       0.421935       0.429319
            260       3353.667       2023.967       0.376368       0.363064
            261       3659.333       1776.067       0.326759       0.363064
            262       3556.667       1838.333       0.340748       0.363064
            263       3027.000       1962.967       0.393383       0.363064
            264       3087.000       2058.633       0.400074       0.363064
            265       3251.333       2135.200       0.396396       0.363064
            266       3551.000       2112.900       0.373047       0.363064
            267       3302.333       2194.433       0.399223       0.429319
            268       2986.000       2138.733       0.417336       0.429319
            269       2791.000       2057.900       0.424406       0.429319
            270       2824.667       2192.200       0.436966       0.429319
            271       2992.000       2567.800       0.461851       0.429319
            272       2949.000       2750.433       0.482580       0.429319
            273       2881.000       2544.233       0.468963       0.429319
            274       3131.000       2197.900       0.412449       0.429319
            275       3250.000       1948.333       0.374800       0.363064
            276       3326.000       1878.400       0.360925       0.363064
            277       3010.333       1880.967       0.384554       0.363064
            278       2908.000       1930.867       0.399033       0.429319
            279       2683.333       2024.333       0.430008       0.429319
            280       2468.000       2008.533       0.448681       0.429319
            281       2454.000       2230.267       0.476119       0.429319
            282       2735.667       2336.767       0.460680       0.429319
            283       3216.667       2445.000       0.431852       0.429319
            284       3599.667       2415.367       0.401555       0.429319
            285       3608.333       2299.500       0.389229       0.429319
            286       3166.667       2081.000       0.396557       0.429319
            287       2800.667       1959.267       0.411616       0.429319
            288       2759.000       1782.433       0.392483       0.363064
            289       3092.000       1677.800       0.351755       0.363064
            290       3407.000       1649.967       0.326276       0.363064
            291       3390.000       1859.667       0.354245       0.363064
            292       3052.667       2100.733       0.407640       0.429319
            293       2740.667       2077.600       0.431192       0.429319
            294       2706.000       2126.400       0.440030       0.429319
            295       2743.000       2154.033       0.439865       0.429319
            296       2576.333       2070.033       0.445517       0.429319
            297       2331.000       1817.567       0.438119       0.429319
            298       2350.333       1881.300       0.444580       0.429319
            299       2379.333       2146.400       0.474266       0.429319
            300       2299.667       2321.367       0.502348       0.429319
            301       2491.333       2195.533       0.468444       0.429319
            302       2725.000       2056.500       0.430095       0.429319
            303       3221.667       1826.500       0.361815       0.363064
            304       3271.333       1553.200       0.321938       0.296414
            305       3295.000       1356.500       0.291626       0.296414
            306       2977.667       1380.900       0.316824       0.296414
            307       3045.000       1625.833       0.348082       0.363064
            308       3196.333       1895.700       0.372287       0.363064
            309       3260.667       2118.267       0.393808       0.363064
            310       3003.333       2125.333       0.414403       0.429319
            311       3049.667       2113.367       0.409327       0.429319
            312       3224.667       2313.533       0.417741       0.429319
            313       3353.000       2305.033       0.407391       0.429319
            314       3208.667       2077.467       0.393003       0.429319
            315       2918.333       1990.500       0.405493       0.429319
            316       2622.333       2164.433       0.452170       0.429319
            317       2433.333       2314.333       0.487468       0.429319
            318       2568.667       1951.133       0.431686       0.429319
            319       2758.000       1898.533       0.407714       0.429319
            320       2694.333       2079.567       0.435612       0.429319
            321       2533.667       2424.633       0.489005       0.429319
            322       2516.333       2518.033       0.500169       0.429319
            323       2672.667       2772.400       0.509158       0.429319
            324       2732.000       2816.800       0.507641       0.429319
            325       2844.333       2684.567       0.485552       0.429319
            326       2754.000       2406.933       0.466376       0.429319
            327       2717.333       2388.267       0.467774       0.429319
            328       3104.333       2458.233       0.441924       0.429319
            329       3221.000       2376.567       0.424571       0.429319
            330       3312.333       2326.767       0.412613       0.429319
            331       2682.000       2140.133       0.443815       0.429319
            332       2477.667       2013.567       0.448333       0.429319
            333       2623.667       1925.300       0.423239       0.429319
            334       2840.667       1993.267       0.412349       0.429319
            335       3041.000       1965.567       0.392598       0.429319
            336       3129.000       1923.100       0.380654       0.429319
            337       2934.667       1912.867       0.394606       0.429319
            338       2655.667       2120.433       0.443968       0.429319
            339       2689.667       2265.367       0.457185       0.429319
            340       3022.000       2400.133       0.442655       0.429319
            341       3439.667       2540.033       0.424776       0.429319
            342       3126.333       2775.367       0.470266       0.429319
            343       2974.333       3006.567       0.502695       0.429319
            344       3019.000       2958.433       0.494934       0.429319
            345       2957.667       2709.233       0.478080       0.429319
            346       2974.000       2457.600       0.452463       0.429319
            347       2672.333       2467.767       0.480101       0.429319
            348       2757.000       2608.967       0.486206       0.429319
            349       2917.333       2525.600       0.464015       0.429319
            350       2992.333       2199.767       0.423676       0.429319
            351       2860.333       1885.633       0.397313       0.429319
            352       2582.667       1755.733       0.404696       0.429319
            353       2637.667       1935.233       0.423196       0.429319
            354       2834.000       2065.267       0.421546       0.429319
            355       2795.667       2145.767       0.434240       0.429319
            356       2888.000       1966.867       0.405133       0.429319
            357       2936.667       1863.667       0.388237       0.429319
            358       2910.667       1744.600       0.374758       0.429319
            359       2565.000       1783.167       0.410096       0.429319
            360       2638.667       1802.800       0.405902       0.429319
            361       3110.333       2012.633       0.392865       0.429319
            362       3253.000       2040.367       0.385457       0.429319
            363       3074.000       2070.600       0.402480       0.429319
            364       2984.333       2216.233       0.426152       0.429319
            365       3205.000       2350.167       0.423060       0.429319
            366       3207.333       2419.933       0.430037       0.429319
            367       3115.667       2200.433       0.413919       0.429319
            368       2915.000       2067.833       0.414991       0.429319
            369       2790.333       1939.633       0.410073       0.429319
            370       2406.333       2009.033       0.455009       0.429319
            371       2568.333       2030.500       0.441525       0.429319
            372       3055.000       2112.500       0.408805       0.429319
            373       3559.333       2101.067       0.371187       0.363064
            374       3622.333       2167.767       0.374392       0.363064
            375       3455.333       2117.467       0.379965       0.363064
            376       3364.333       2111.233       0.385573       0.363064
            377       3172.667       2226.067       0.412331       0.429319
            378       3146.333       2295.033       0.421775       0.429319
            379       3439.333       2306.067       0.401376       0.429319
            380       3642.000       2314.133       0.388529       0.429319
            381       3586.000       2386.067       0.399538       0.429319
            382       3093.333       2162.333       0.411429       0.429319
            383       2872.333       1865.433       0.393737       0.363064
            384       2851.667       1745.833       0.379735       0.363064
            385       3623.333       1991.000       0.354628       0.363064
            386       3991.667       2125.500       0.347465       0.363064
            387       3939.000       1995.433       0.336247       0.363064
            388       3206.667       1663.667       0.341592       0.363064
            389       3081.000       1504.567       0.328109       0.296414
            390       3651.667       1662.500       0.312843       0.296414
            391       4238.667       1970.800       0.317386       0.296414
            392       4480.333       2035.633       0.312407       0.296414
            393       4189.000       1906.767       0.312802       0.296414
            394       3744.000       1929.267       0.340063       0.363064
            395       3171.667       2097.500       0.398071       0.429319
            396       2722.000       2173.800       0.444013       0.429319
            397       2559.333       2217.733       0.464246       0.429319
            398       2933.667       2019.633       0.407735       0.429319
            399       3343.333       1924.000       0.365270       0.363064
            400       3501.000       1952.900       0.358074       0.363064
            401       3534.667       2221.200       0.385902       0.363064
            402       3418.333       2345.500       0.406934       0.363064
            403       3296.000       2129.733       0.392525       0.363064
            404       3148.333       1883.833       0.374358       0.363064
            405       3130.333       2094.300       0.400851       0.429319
            406       3343.333       2230.000       0.400120       0.429319
            407       3227.000       2524.633       0.438942       0.429319
            408       3429.333       2526.067       0.424164       0.429319
            409       3560.667       2364.600       0.399071       0.429319
            410       3749.333       1987.067       0.346396       0.363064
            411       3566.000       1774.067       0.332218       0.363064
            412       3682.000       1958.133       0.347179       0.363064
            413       3915.667       2036.433       0.342137       0.363064
            414       4250.000       1878.333       0.306500       0.363064
            415       3924.000       1880.267       0.323946       0.363064
            416       3649.000       2337.433       0.390455       0.363064
            417       3414.000       2603.267       0.432633       0.429319
            418       3258.000       2610.200       0.444804       0.429319
            419       3510.000       2285.667       0.394375       0.429319
            420       3452.667       2282.400       0.397973       0.429319
            421       3588.000       2270.533       0.387560       0.429319
            422       3248.333       2326.167       0.417287       0.429319
            423       3028.333       2268.167       0.428239       0.429319
            424       2978.000       2281.200       0.433754       0.429319
            425       3348.667       2295.467       0.406700       0.429319
            426       3877.000       2257.633       0.368014       0.363064
            427       3930.000       2218.000       0.360768       0.363064
            428       3836.333       2155.700       0.359761       0.363064
            429       3613.333       2196.667       0.378084       0.363064
            430       3618.667       2197.133       0.377787       0.363064
            431       3249.000       2291.433       0.413584       0.363064
            432       3313.333       2293.000       0.409002       0.363064
            433       3483.000       2223.367       0.389629       0.363064
            434       3547.667       2127.233       0.374849       0.363064
            435       3372.667       1920.067       0.362774       0.363064
            436       3166.667       1984.000       0.385193       0.363064
            437       3183.333       2010.333       0.387074       0.363064
            438       3293.333       2237.000       0.404496       0.363064
            439       3777.333       2143.267       0.362002       0.363064
            440       4279.333       1653.733       0.278732       0.296414
            441       4103.000       1058.367       0.205056       0.123264
            442       3515.333        924.467       0.208223       0.123264
            443       3617.667       1384.900       0.276838       0.296414
            444       3731.667       1671.833       0.309398       0.296414
            445       3698.667       1739.800       0.319906       0.296414
            446       3050.333       1448.300       0.321942       0.296414
            447       3121.000       1411.900       0.311478       0.296414
            448       3863.333       1475.667       0.276394       0.296414
            449       4380.000       1711.000       0.280906       0.296414
            450       4358.000       1794.867       0.291712       0.296414
            451       4033.333       1571.000       0.280319       0.296414
            452       3672.667       1451.067       0.283205       0.296414
            453       3414.333       1482.900       0.302804       0.296414
            454       3129.333       1549.733       0.331206       0.296414
            455       3285.667       1570.767       0.323440       0.296414
            456       3497.000       1548.300       0.306880       0.296414
            457       3612.667       1686.400       0.318245       0.296414
            458       3751.667       1600.500       0.299038       0.296414
            459       3908.333       1701.500       0.303307       0.296414
            460       3883.667       1723.633       0.307391       0.296414
            461       3753.333       1793.667       0.323358       0.296414
            462       3526.000       1635.400       0.316852       0.296414
            463       3575.333       1442.800       0.287517       0.296414
            464       3571.000       1468.567       0.291407       0.296414
            465       3650.667       1537.600       0.296361       0.296414
            466       3551.000       1536.567       0.302024       0.296414
            467       3499.000       1630.767       0.317903       0.296414
            468       3443.667       1712.300       0.332101       0.296414
            469       3371.333       1715.200       0.337204       0.296414
            470       3313.333       1602.667       0.326010       0.296414
            471       3461.667       1454.167       0.295813       0.296414
            472       3665.000       1448.167       0.283223       0.296414
            473       3851.000       1380.233       0.263845       0.296414
            474       3883.000       1742.700       0.309775       0.296414
            475       3992.667       2090.067       0.343606       0.363064
            476       3870.667       2346.600       0.377433       0.363064
            477       4021.333       2331.533       0.367005       0.363064
            478       4260.000       1937.333       0.312608       0.296414
            479       3985.000       1779.833       0.308740       0.296414
            480       3629.333       1574.400       0.302552       0.296414
            481       3442.333       1744.100       0.336281       0.363064
            482       3420.667       1893.600       0.356324       0.363064
            483       3372.333       2073.433       0.380742       0.363064
            484       3348.333       2296.500       0.406832       0.429319
            485       3679.000       2476.100       0.402284       0.429319
            486       3717.333       2513.267       0.403375       0.429319
            487       3571.333       2373.533       0.399258       0.429319
            488       3408.333       2321.500       0.405160       0.429319
            489       3573.667       2366.967       0.398437       0.429319
            490       3679.667       2541.700       0.408544       0.429319
            491       3900.667       2367.267       0.377679       0.363064
            492       4073.667       2189.300       0.349563       0.363064
            493       4046.000       2129.400       0.344820       0.363064
            494       3755.333       2146.467       0.363697       0.363064
            495       3524.667       2308.867       0.395792       0.429319
            496       3508.333       2469.833       0.413142       0.429319
            497       3715.333       2669.467       0.418097       0.429319
            498       3776.333       2809.033       0.426557       0.429319
            499       3560.000       2739.000       0.434831       0.429319
            500       3534.667       2559.533       0.419995       0.429319
            501       3594.333       2095.233       0.368259       0.363064
            502       3431.667       1902.500       0.356663       0.363064
            503       3213.333       1848.000       0.365121       0.363064
            504       3092.667       2023.733       0.395539       0.363064
            505       3529.667       1886.700       0.348333       0.363064
            506       3906.667       1583.000       0.288360       0.296414
            507       3819.333       1644.400       0.300966       0.296414
            508       3384.000       2059.933       0.378391       0.363064
            509       2880.333       2486.300       0.463289       0.429319
            510       2607.000       2636.967       0.502857       0.429319
            511       2410.333       2504.633       0.509593       0.429319
            512       2541.333       2513.867       0.497283       0.429319
            513       2863.000       2276.033       0.442891       0.429319
            514       3300.000       2087.333       0.387452       0.363064
            515       3412.667       1900.067       0.357644       0.363064
            516       3704.667       1840.867       0.331955       0.363064
            517       3632.333       2088.767       0.365099       0.363064
            518       3454.667       2425.200       0.412458       0.429319
            519       3191.333       2454.867       0.434782       0.429319
            520       3547.667       2226.900       0.385639       0.363064
            521       4008.667       1906.133       0.322265       0.296414
            522       4320.000       1819.667       0.296379       0.296414
            523       4234.000       1779.933       0.295968       0.296414
            524       3715.000       1791.167       0.325302       0.296414
            525       3647.000       1795.300       0.329879       0.296414
            526       3724.000       1699.600       0.313371       0.296414
            527       4119.333       1497.733       0.266640       0.296414
            528       3751.667       1642.167       0.304453       0.296414
            529       3305.667       1947.433       0.370721       0.363064
            530       3007.333       2374.600       0.441217       0.429319
            531       3305.667       2343.433       0.414833       0.429319
            532       3627.000       2238.633       0.381652       0.363064
            533       3878.333       2213.833       0.363390       0.363064
            534       3789.000       2256.100       0.373211       0.363064
            535       3747.000       2247.967       0.374976       0.363064
            536       3535.333       2003.133       0.361677       0.363064
            537       3210.000       1850.000       0.365613       0.363064
            538       2935.000       1840.167       0.385362       0.363064
            539       3095.333       1781.467       0.365294       0.363064
            540       3569.333       1778.067       0.332511       0.363064
            541       3979.000       1913.767       0.324765       0.363064
            542       4066.333       2180.367       0.349043       0.363064
            543       3853.333       2167.000       0.359947       0.363064
            544       3497.000       1895.633       0.351523       0.363064
            545       3581.333       1537.533       0.300366       0.296414
            546       3661.333       1601.867       0.304352       0.296414
            547       3909.667       1816.033       0.317172       0.296414
            548       3925.000       2025.833       0.340429       0.363064
            549       3847.333       2081.600       0.351092       0.363064
            550       3841.000       2150.900       0.358968       0.363064
            551       3791.667       2309.833       0.378568       0.363064
            552       3922.000       2351.133       0.374794       0.363064
            553       3894.333       2049.900       0.344855       0.363064
            554       3787.000       1761.300       0.317449       0.363064
            555       3514.333       1965.900       0.358726       0.363064
            556       3394.000       2218.933       0.395325       0.363064
            557       3617.667       2336.567       0.392421       0.363064
            558       4252.000       2143.800       0.335189       0.363064
            559       4405.667       2072.100       0.319879       0.363064
            560       4030.000       2045.667       0.336698       0.363064
            561       3557.667       2199.233       0.382017       0.363064
            562       3688.000       2221.867       0.375959       0.363064
            563       3889.333       2342.400       0.375883       0.363064
            564       4048.667       2092.467       0.340730       0.363064
            565       4163.333       1954.333       0.319457       0.363064
            566       4159.333       1874.400       0.310653       0.363064
            567       3721.000       1994.233       0.348933       0.363064
            568       3205.333       2320.133       0.419898       0.429319
            569       3147.000       2644.967       0.456661       0.429319
            570       3545.000       2753.833       0.437197       0.429319
            571       3569.667       2745.700       0.434765       0.429319
            572       3582.000       2685.800       0.428508       0.429319
            573       3780.667       2719.933       0.418413       0.429319
            574       3934.667       2482.533       0.386856       0.363064
            575       4026.667       2185.333       0.351792       0.363064
            576       3675.667       1982.433       0.350371       0.363064
            577       3703.667       2061.633       0.357593       0.363064
            578       3756.667       2064.667       0.354672       0.363064
            579       3587.667       1975.233       0.355073       0.363064
            580       3326.667       1880.333       0.361116       0.363064
            581       3155.000       1743.500       0.355925       0.363064
            582       3410.333       1895.967       0.357305       0.363064
            583       3296.000       1984.067       0.375765       0.363064
            584       3102.667       2364.400       0.432481       0.429319
            585       3040.000       2380.333       0.439149       0.429319
            586       3712.333       2345.767       0.387212       0.363064
            587       4335.333       2033.133       0.319250       0.363064
            588       4262.333       1934.433       0.312168       0.363064
            589       3746.000       1972.067       0.344883       0.363064
            590       3388.667       2112.133       0.383968       0.363064
            591       3586.667       2074.000       0.366388       0.363064
            592       3908.333       1976.500       0.335863       0.363064
            593       4033.667       2093.633       0.341689       0.363064
            594       4083.000       2049.033       0.334152       0.363064
            595       3990.667       1896.600       0.322153       0.296414
            596       3830.333       1704.967       0.308017       0.296414
            597       3955.333       1597.467       0.287687       0.296414
            598       4129.000       1665.433       0.287420       0.296414
            599       4242.667       1725.067       0.289066       0.296414
            600       4013.000       1767.700       0.305793       0.296414
            601       4184.333       1779.567       0.298390       0.296414
            602       4348.333       1729.500       0.284559       0.296414
            603       4396.000       2057.733       0.318844       0.296414
            604       4166.667       2280.000       0.353671       0.363064
            605       4034.000       2394.933       0.372524       0.363064
            606       4394.667       2190.867       0.332679       0.363064
            607       4716.000       2112.067       0.309321       0.363064
            608       4368.000       2244.867       0.339470       0.363064
            609       3733.333       2527.667       0.403716       0.363064
            610       3594.667       2411.200       0.401474       0.363064
            611       4096.000       2102.733       0.339220       0.363064
            612       4433.333       1900.667       0.300074       0.363064
            613       4147.333       2143.600       0.340744       0.363064
            614       3856.333       2384.367       0.382067       0.363064
            615       3696.667       2431.000       0.396725       0.363064
            616       3821.667       2486.167       0.394140       0.363064
            617       4052.333       2505.433       0.382056       0.363064
            618       4052.667       2417.067       0.373596       0.363064
            619       3855.000       2208.833       0.364264       0.363064
            620       3493.667       2002.300       0.364322       0.363064
            621       3532.667       2071.067       0.369587       0.363064
            622       3833.667       2156.300       0.359985       0.363064
            623       3935.333       2225.800       0.361265       0.363064
            624       3874.667       2084.533       0.349801       0.363064
            625       3802.333       2093.100       0.355038       0.363064
            626       3922.667       2189.733       0.358244       0.363064
            627       4270.333       2273.633       0.347440       0.363064
            628       4543.333       2088.333       0.314903       0.296414
            629       4861.667       1807.500       0.271023       0.296414
            630       5004.333       1947.567       0.280149       0.296414
            631       4830.333       2159.633       0.308962       0.296414
            632       4450.333       2326.300       0.343283       0.296414
            633       3927.000       1930.300       0.329555       0.296414
            634       3726.667       1434.667       0.277964       0.296414
            635       3972.333       1216.767       0.234485       0.296414
            636       4340.667       1501.933       0.257066       0.296414
            637       4451.333       1948.533       0.304465       0.296414
            638       4270.333       1989.967       0.317871       0.296414
            639       4129.667       1757.700       0.298555       0.296414
            640       3962.000       1751.800       0.306591       0.296414
            641       4128.667       1871.467       0.311904       0.296414
            642       4349.000       2117.100       0.327415       0.296414
            643       4679.667       2360.367       0.335278       0.363064
            644       4560.000       2390.333       0.343916       0.363064
            645       4308.667       2397.133       0.357472       0.363064
            646       4366.667       1998.000       0.313921       0.296414
            647       4412.000       1967.133       0.308370       0.296414
            648       4332.000       1863.133       0.300741       0.296414
            649       3899.667       1709.367       0.304752       0.296414
            650       3708.333       1686.167       0.312571       0.296414
            651       3737.667       1718.900       0.315015       0.296414
            652       3909.667       1807.700       0.316177       0.296414
            653       3912.000       1970.800       0.335011       0.363064
            654       3783.333       1988.333       0.344499       0.363064
            655       3816.667       2295.667       0.375579       0.363064
            656       4052.667       2271.067       0.359134       0.363064
            657       4136.333       2312.367       0.358579       0.363064
            658       4096.333       2364.033       0.365929       0.363064
            659       3986.667       2352.667       0.371122       0.363064
            660       4037.333       2453.933       0.378036       0.363064
            661       4043.000       2195.033       0.351879       0.363064
            662       3842.000       2208.133       0.364973       0.363064
            663       3541.333       2082.200       0.370265       0.363064
            664       3463.333       2218.000       0.390401       0.363064
            665       3979.333       2113.400       0.346872       0.363064
            666       4604.000       2036.600       0.306689       0.296414
            667       4533.000       2097.367       0.316327       0.296414
            668       3919.333       2216.400       0.361228       0.363064
            669       3557.333       2450.933       0.407927       0.429319
            670       3336.000       2458.400       0.424272       0.429319
            671       3303.667       2424.633       0.423273       0.429319
            672       3535.000       2080.500       0.370492       0.363064
            673       4151.333       1781.533       0.300282       0.296414
            674       4755.000       1734.167       0.267240       0.296414
            675       4695.000       1929.833       0.291303       0.296414
            676       4201.000       2091.900       0.332422       0.363064
            677       3789.000       2339.767       0.381768       0.363064
            678       3565.333       2356.133       0.397897       0.363064
            679       3602.000       2259.133       0.385443       0.363064
            680       3892.667       2056.400       0.345668       0.363064
            681       3949.667       2150.367       0.352517       0.363064
            682       3999.000       2307.767       0.365919       0.363064
            683       3816.000       2310.067       0.377088       0.363064
            684       3732.333       2472.100       0.398441       0.363064
            685       3754.000       2609.600       0.410082       0.363064
            686       3748.333       2631.833       0.412502       0.363064
            687       3693.667       2410.300       0.394874       0.363064
            688       3536.667       2190.333       0.382457       0.363064
            689       3517.000       2063.633       0.369785       0.363064
            690       3622.000       2031.133       0.359293       0.363064
            691       3647.667       1819.567       0.332813       0.363064
            692       3681.000       1708.900       0.317056       0.296414
            693       3939.000       1430.433       0.266403       0.296414
            694       4214.667       1451.533       0.256174       0.296414
            695       4511.000       1487.233       0.247945       0.296414
            696       4305.333       1602.133       0.271205       0.296414
            697       4319.667       1963.700       0.312524       0.296414
            698       4086.667       2158.333       0.345610       0.296414
            699       4197.667       2123.233       0.335907       0.296414
            700       4160.667       1924.600       0.316272       0.296414
            701       3941.000       1741.900       0.306516       0.296414
            702       3655.333       1807.467       0.330868       0.296414
            703       3564.000       2000.267       0.359484       0.363064
            704       3652.333       2163.767       0.372031       0.363064
            705       3695.667       2499.433       0.403453       0.363064
            706       3692.333       2325.100       0.386394       0.363064
            707       3812.667       2237.400       0.369814       0.363064
            708       3639.667       2029.700       0.358012       0.363064
            709       3495.333       2094.800       0.374732       0.363064
            710       3507.000       2150.967       0.380166       0.363064
            711       3914.667       2031.533       0.341652       0.363064
            712       4302.000       2007.467       0.318167       0.363064
            713       4036.667       2194.000       0.352129       0.363064
            714       3815.333       2479.467       0.393891       0.363064
            715       3274.667       2659.533       0.448170       0.429319
            716       3062.333       2550.767       0.454431       0.429319
            717       2884.667       2341.867       0.448073       0.429319
            718       3318.000       1970.867       0.372644       0.363064
            719       3702.333       1706.433       0.315494       0.296414
            720       4016.667       1572.333       0.281326       0.296414
            721       4136.667       1875.333       0.311932       0.296414
            722       4065.333       2342.133       0.365532       0.363064
            723       3795.333       2467.467       0.393988       0.363064
            724       3182.333       2384.433       0.428334       0.429319
            725       2966.667       2157.667       0.421063       0.429319
            726       3379.000       2102.100       0.383518       0.363064
            727       3653.000       2005.033       0.354369       0.363064
            728       3734.000       1963.933       0.344675       0.363064
            729       3656.333       1898.033       0.341719       0.363064
            730       3744.000       1901.600       0.336829       0.363064
            731       3632.667       1789.067       0.329981       0.363064
            732       3407.667       1766.900       0.341459       0.363064
            733       3125.000       1882.167       0.375895       0.363064
            734       3239.000       2273.767       0.412455       0.429319
            735       3118.667       2716.133       0.465506       0.429319
            736       3170.000       2783.333       0.467525       0.429319
            737       3455.667       2515.767       0.421300       0.429319
            738       3845.333       2232.133       0.367280       0.363064
            739       4315.000       2004.833       0.317229       0.296414
            740       4346.667       1805.000       0.293416       0.296414
            741       4188.667       1538.800       0.268670       0.296414
            742       3770.000       1424.333       0.274209       0.296414
            743       3702.333       1749.433       0.320893       0.296414
            744       3856.000       2030.067       0.344894       0.363064
            745       3781.667       2458.167       0.393947       0.363064
            746       3446.667       2497.000       0.420111       0.429319
            747       3419.667       2539.367       0.426137       0.429319
            748       3756.667       2450.000       0.394737       0.429319
            749       3934.333       2247.567       0.363572       0.429319
            750       3602.000       2204.133       0.379622       0.429319
            751       3115.333       2258.800       0.420310       0.429319
            752       3099.667       2273.033       0.423071       0.429319
            753       3455.333       2035.133       0.370667       0.363064
            754       3942.333       1521.433       0.278459       0.296414
            755       4032.667       1231.067       0.233877       0.296414
            756       3894.333       1326.900       0.254135       0.296414
            757       3958.000       1652.867       0.294583       0.296414
            758       4035.333       2026.467       0.334301       0.363064
            759       3853.333       2102.333       0.352997       0.363064
            760       3826.667       2060.333       0.349980       0.363064
            761       3991.333       1921.200       0.324937       0.363064
            762       4286.333       1993.700       0.317466       0.363064
            763       3891.333       1883.867       0.326199       0.363064
            764       3283.000       1931.033       0.370353       0.363064
            765       2927.667       1964.900       0.401609       0.363064
            766       3217.333       2051.933       0.389415       0.363064
            767       3839.333       2030.400       0.345910       0.363064
            768       4298.667       1902.800       0.306831       0.296414
            769       4630.333       1826.300       0.282856       0.296414
            770       4589.000       1559.100       0.253591       0.296414
            771       4396.333       1694.367       0.278189       0.296414
            772       4111.333       2058.867       0.333679       0.363064
            773       4011.667       2525.500       0.386329       0.363064
            774       3898.667       2587.800       0.398954       0.363064
            775       3852.000       2466.467       0.390358       0.363064
            776       3875.000       2371.500       0.379653       0.363064
            777       3913.667       2361.300       0.376305       0.363064
            778       3726.000       2301.733       0.381857       0.363064
            779       3455.000       2182.500       0.387140       0.363064
            780       3259.333       1918.067       0.370469       0.363064
            781       3476.667       1714.667       0.330294       0.296414
            782       3707.000       1563.633       0.296669       0.296414
            783       3804.333       1514.567       0.284752       0.296414
            784       3583.333       1763.000       0.329759       0.296414
            785       3532.667       1747.400       0.330943       0.296414
            786       3597.333       1617.600       0.310186       0.296414
            787       3827.000       1544.967       0.287598       0.296414
            788       4072.333       1906.767       0.318905       0.296414
            789       4047.333       2429.600       0.375116       0.363064
            790       3912.667       2347.400       0.374980       0.363064
            791       3663.667       2254.300       0.380925       0.363064
            792       3703.667       2081.633       0.359814       0.363064
            793       3504.000       2149.267       0.380181       0.363064
            794       3308.667       2154.467       0.394365       0.363064
            795       3519.333       2263.067       0.391372       0.363064
            796       3866.000       2230.733       0.365890       0.363064
            797       3820.000       2033.000       0.347343       0.363064
            798       3067.333       1935.600       0.386893       0.363064
            799       2875.667       1884.433       0.395881       0.363064
            800       3278.333       1956.167       0.373706       0.363064
            801       3876.667       1735.333       0.309218       0.296414
            802       3976.000       1518.067       0.276310       0.296414
            803       4159.000       1469.433       0.261073       0.296414
            804       4090.000       1785.333       0.303869       0.296414
            805       3936.667       2151.667       0.353408       0.363064
            806       3434.667       2237.867       0.394509       0.363064
            807       3714.667       2236.200       0.375777       0.363064
            808       3839.000       2330.100       0.377705       0.363064
            809       3724.667       2524.533       0.403977       0.429319
            810       3488.667       2655.467       0.432195       0.429319
            811       3719.333       2760.733       0.426035       0.429319
            812       4243.667       2864.967       0.403026       0.429319
            813       4327.333       2719.267       0.385898       0.363064
            814       3969.000       2472.767       0.383865       0.363064
            815       3599.667       2253.700       0.385026       0.363064
            816       3674.667       1948.533       0.346517       0.363064
            817       3757.667       1785.567       0.322116       0.296414
            818       3927.000       1547.300       0.282648       0.296414
            819       3935.667       1685.433       0.299840       0.296414
            820       3911.333       1779.200       0.312660       0.296414
            821       3616.000       2158.400       0.373788       0.363064
            822       3232.000       2363.133       0.422355       0.429319
            823       3270.000       2614.000       0.444256       0.429319
            824       3472.333       2917.100       0.456551       0.429319
            825       3707.333       3070.267       0.453002       0.429319
            826       3766.667       2914.667       0.436240       0.429319
            827       3997.333       2420.267       0.377130       0.363064
            828       4337.000       2075.633       0.323679       0.363064
            829       4468.000       2081.533       0.317814       0.363064
            830       4269.667       2190.700       0.339098       0.363064
            831       4107.333       2429.267       0.371641       0.363064
            832       4121.000       2776.567       0.402543       0.363064
            833       4545.000       2866.167       0.386736       0.363064
            834       4526.667       2585.333       0.363517       0.363064
            835       4211.667       2106.833       0.333439       0.363064
            836       3758.667       2052.133       0.353158       0.363064
            837       3791.333       2094.200       0.355822       0.363064
            838       4136.333       2183.367       0.345486       0.363064
            839       4187.000       2143.967       0.338648       0.363064
            840       4020.000       2295.667       0.363488       0.363064
            841       3568.667       2573.133       0.418954       0.429319
            842       3277.000       2750.300       0.456307       0.429319
            843       3421.000       2690.567       0.440242       0.429319
            844       3838.667       2304.467       0.375129       0.363064
            845       4130.667       2215.267       0.349084       0.363064
            846       4195.667       2204.100       0.344403       0.363064
            847       4156.000       2345.067       0.360720       0.363064
            848       4000.333       2220.633       0.356960       0.363064
            849       3900.333       2107.633       0.350806       0.363064
            850       3716.000       2050.400       0.355577       0.363064
            851       3640.000       1947.333       0.348526       0.363064
            852       3434.000       2150.933       0.385131       0.363064
            853       3656.667       2057.000       0.360014       0.363064
            854       3779.667       1986.700       0.344532       0.363064
            855       3583.333       1984.000       0.356365       0.363064
            856       3308.000       2258.867       0.405770       0.363064
            857       3578.667       2563.467       0.417358       0.363064
            858       4113.333       2419.333       0.370344       0.363064
            859       4824.333       2144.567       0.307734       0.296414
            860       5120.333       1925.633       0.273296       0.296414
            861       4550.667       2039.933       0.309522       0.296414
            862       3839.667       2023.033       0.345069       0.363064
            863       3232.000       1992.133       0.381333       0.363064
            864       3573.333       1987.667       0.357430       0.363064
            865       3887.667       2160.900       0.357258       0.363064
            866       4076.333       2149.700       0.345276       0.363064
            867       4169.333       1929.067       0.316323       0.363064
            868       3876.667       1822.000       0.319724       0.363064
            869       3610.000       1965.000       0.352466       0.363064
            870       3650.000       2243.333       0.380656       0.363064
            871       3842.000       2350.467       0.379569       0.363064
            872       4037.000       2190.633       0.351760       0.363064
            873       3898.000       1984.200       0.337323       0.363064
            874       4087.333       1856.600       0.312352       0.296414
            875       4359.333       1951.400       0.309219       0.296414
            876       4349.667       1946.700       0.309178       0.296414
            877       4040.667       2267.600       0.359465       0.363064
            878       3597.333       2385.600       0.398734       0.363064
            879       3748.333       2519.167       0.401941       0.363064
            880       3866.000       2435.067       0.386453       0.363064
            881       3932.000       2089.467       0.347003       0.363064
            882       3689.000       1912.767       0.341458       0.363064
            883       3555.000       1557.500       0.304645       0.296414
            884       3678.667       1605.467       0.303828       0.296414
            885       3697.000       1749.633       0.321232       0.296414
            886       3584.667       2075.533       0.366689       0.363064
            887       3381.333       2562.200       0.431090       0.363064
            888       3836.667       2401.000       0.384920       0.363064
            889       4194.667       1862.867       0.307529       0.296414
            890       4348.000       1297.867       0.229879       0.296414
            891       3940.333       1483.967       0.273578       0.296414
            892       3823.667       2099.967       0.354507       0.363064
            893       3890.667       2372.267       0.378779       0.363064
            894       4039.000       2093.433       0.341371       0.363064
            895       4128.000       1832.533       0.307445       0.363064
            896       4027.000       2029.967       0.335146       0.363064
            897       3733.000       2269.700       0.378113       0.363064
            898       3594.000       2261.933       0.386264       0.363064
            899       4080.333       1725.967       0.297258       0.296414
            900       4373.000       1634.700       0.272101       0.296414
            901       4319.000       1565.767       0.266071       0.296414
            902       3582.000       1856.467       0.341358       0.363064
            903       3241.333       1987.867       0.380147       0.363064
            904       3405.667       2052.767       0.376072       0.363064
            905       4130.333       1851.300       0.309497       0.296414
            906       4517.000       1783.300       0.283050       0.296414
            907       4795.000       1782.833       0.271037       0.296414
            908       4293.333       1974.333       0.315003       0.296414
            909       4126.000       1837.733       0.308151       0.296414
            910       4438.000       1728.200       0.280270       0.296414
            911       4516.667       1855.333       0.291170       0.296414
            912       4487.000       1844.633       0.291336       0.296414
            913       4091.000       1813.900       0.307186       0.296414
            914       4302.667       1565.400       0.266766       0.296414
            915       4225.667       1661.767       0.282257       0.296414
            916       4058.000       1784.867       0.305478       0.296414
            917       4019.667       1791.700       0.308310       0.296414
            918       4465.000       1746.167       0.281133       0.296414
            919       4869.333       1842.067       0.274468       0.296414
            920       4904.333       2004.567       0.290143       0.296414
            921       4538.667       2293.800       0.335721       0.363064
            922       4027.000       2437.967       0.377104       0.363064
            923       3939.667       2630.700       0.400389       0.363064
            924       4133.000       2522.033       0.378966       0.363064
            925       4392.000       2416.133       0.354889       0.363064
            926       4410.000       2261.333       0.338963       0.363064
            927       3884.000       2213.267       0.362993       0.363064
            928       3497.000       2132.967       0.378860       0.363064
            929       3364.667       2054.200       0.379083       0.363064
            930       3514.667       1831.200       0.342545       0.363064
            931       3324.333       1917.900       0.365856       0.363064
            932       3149.333       2069.067       0.396494       0.363064
            933       3302.333       2258.767       0.406173       0.363064
            934       3914.000       2284.933       0.368601       0.363064
            935       4146.000       2186.067       0.345237       0.363064
            936       3904.667       2306.867       0.371384       0.363064
            937       3492.667       2232.067       0.389899       0.363064
            938       3489.667       2315.367       0.398855       0.363064
            939       3834.333       2318.900       0.376859       0.363064
            940       4461.333       2343.867       0.344423       0.363064
            941       4696.000       2499.733       0.347391       0.363064
            942       4708.333       2588.833       0.354772       0.363064
            943       4341.000       2343.567       0.350594       0.363064
            944       3955.667       1902.100       0.324714       0.296414
            945       3885.000       1532.167       0.282835       0.296414
            946       3825.000       1558.167       0.289452       0.296414
            947       3994.000       1602.933       0.286395       0.296414
            948       4017.333       1735.600       0.301690       0.296414
            949       4032.000       2226.467       0.355753       0.363064
            950       4034.000       2411.933       0.374179       0.363064
            951       3851.667       2374.833       0.381407       0.363064
            952       3778.667       1904.133       0.335070       0.363064
            953       3890.333       1601.967       0.291675       0.296414
            954       4295.667       1333.433       0.236882       0.296414
            955       4414.333       1496.233       0.253145       0.296414
            956       4622.000       1603.133       0.257526       0.296414
            957       4519.333       1709.733       0.274477       0.296414
            958       4623.667       1730.633       0.272356       0.296414
            959       4419.667       1865.033       0.296758       0.296414
            960       4300.667       2019.600       0.319543       0.296414
            961       3742.667       2165.067       0.366480       0.363064
            962       3439.000       2165.433       0.386379       0.363064
            963       3536.667       2066.000       0.368753       0.363064
            964       3817.333       1953.600       0.338524       0.363064
            965       3698.333       2038.167       0.355298       0.363064
            966       3365.333       2388.133       0.415077       0.429319
            967       3270.667       2499.933       0.433219       0.429319
            968       3856.333       2554.700       0.398485       0.429319
            969       4692.000       2448.467       0.342900       0.363064
            970       5041.667       2260.500       0.309566       0.296414
            971       5059.000       2018.767       0.285227       0.296414
            972       4422.333       1845.767       0.294470       0.296414
            973       4071.667       1656.833       0.289226       0.296414
            974       3838.000       1711.200       0.308369       0.296414
            975       4048.333       1976.500       0.328059       0.296414
            976       4224.333       2260.900       0.348623       0.296414
            977       3930.333       2162.300       0.354904       0.296414
            978       3746.333       1725.033       0.315284       0.296414
            979       3697.333       1449.267       0.281597       0.296414
            980       3857.667       1821.233       0.320702       0.296414
            981       3818.000       2101.200       0.354980       0.363064
            982       3918.667       2283.467       0.368174       0.363064
            983       3688.333       2067.833       0.359238       0.363064
            984       3534.000       2092.933       0.371949       0.363064
            985       3373.667       2064.300       0.379609       0.363064
            986       3377.667       1883.233       0.357968       0.363064
            987       3711.333       1744.867       0.319795       0.296414
            988       3890.000       1788.333       0.314940       0.296414
            989       4050.333       1944.300       0.324340       0.296414
            990       4162.000       1892.133       0.312536       0.296414
            991       4528.667       1751.800       0.278928       0.296414
            992       4853.667       1843.633       0.275280       0.296414
            993       4582.667       2169.067       0.321261       0.296414
            994       3927.667       2365.900       0.375924       0.363064
            995       3657.333       2364.600       0.392665       0.363064
            996       3857.333       2221.933       0.365494       0.363064
            997       4199.667       2235.700       0.347408       0.363064
            998       4246.000       2194.733       0.340758       0.363064
            999       3916.000       2212.067       0.360973       0.363064
           1000       3827.667       2019.567       0.345388       0.363064
           1001       3886.000       1775.733       0.313638       0.296414
           1002       3982.667       1870.400       0.319559       0.296414
           1003       3865.000       1870.833       0.326166       0.296414
           1004       3708.667       1892.133       0.337833       0.296414
           1005       3942.667       1645.733       0.294491       0.296414
           1006       4241.667       1950.500       0.314995       0.296414
           1007       4330.000       2142.000       0.330964       0.296414
           1008       4169.000       2007.100       0.324979       0.296414
           1009       3920.667       1586.933       0.288135       0.296414
           1010       4300.000       1471.000       0.254895       0.296414
           1011       4669.333       1750.400       0.272659       0.296414
           1012       4814.000       1854.933       0.278145       0.296414
           1013       4552.667       1759.067       0.278698       0.296414
           1014       4239.000       1403.433       0.248728       0.296414
           1015       4373.000       1338.367       0.234334       0.296414
           1016       4471.000       1857.567       0.293521       0.296414
           1017       4529.667       2378.700       0.344322       0.363064
           1018       4525.000       2594.833       0.364451       0.363064
           1019       4424.000       2285.600       0.340646       0.363064
           1020       4486.667       1903.667       0.297898       0.296414
           1021       4518.000       1738.867       0.277913       0.296414
           1022       4627.667       1851.900       0.285806       0.296414
           1023       4474.333       2102.900       0.319724       0.296414
           1024       4257.000       2490.633       0.369112       0.363064
           1025       4571.000       2537.900       0.357003       0.363064
           1026       4989.000       2446.433       0.329024       0.363064
           1027       4955.000       2225.167       0.309905       0.363064
           1028       4225.000       2244.500       0.346936       0.363064
           1029       3927.333       2298.267       0.369164       0.363064
           1030       4337.667       2422.233       0.358324       0.363064
           1031       4593.000       2360.033       0.339425       0.363064
           1032       4481.000       2188.900       0.328176       0.296414
           1033       4106.667       1894.333       0.315670       0.296414
           1034       4338.333       1711.167       0.282861       0.296414
           1035       4432.333       1898.100       0.299837       0.296414
           1036       4342.667       1963.067       0.311315       0.296414
           1037       3863.333       1939.333       0.334214       0.363064
           1038       3617.667       2083.233       0.365422       0.363064
           1039       4242.667       2274.400       0.348991       0.363064
           1040       4944.333       2424.233       0.328997       0.296414
           1041       5220.000       2207.333       0.297191       0.296414
           1042       4818.333       2163.500       0.309876       0.296414
           1043       4270.000       1975.667       0.316326       0.296414
           1044       4206.333       1876.033       0.308438       0.296414
           1045       3922.000       1984.467       0.335982       0.363064
           1046       4031.667       2304.500       0.363706       0.363064
           1047       4346.333       2466.700       0.362056       0.363064
           1048       4441.333       2284.200       0.339631       0.363064
           1049       4381.333       2107.867       0.324827       0.363064
           1050       4115.000       2095.167       0.337377       0.363064
           1051       4427.667       2267.900       0.338717       0.363064
           1052       4481.667       2594.500       0.366653       0.363064
           1053       4395.000       2431.833       0.356217       0.363064
           1054       4205.000       2259.833       0.349558       0.363064
           1055       4217.333       1922.600       0.313130       0.296414
           1056       4520.667       2066.600       0.313726       0.296414
           1057       4211.667       2000.500       0.322029       0.296414
           1058       3925.000       1995.167       0.337012       0.296414
           1059       3927.667       2156.567       0.354452       0.296414
           1060       4366.000       2148.400       0.329792       0.296414
           1061       4832.000       1898.133       0.282035       0.296414
           1062       4426.000       1552.067       0.259627       0.296414
           1063       4219.667       1581.700       0.272643       0.296414
           1064       3824.000       1809.933       0.321256       0.296414
           1065       3879.333       2144.400       0.355992       0.363064
           1066       3846.333       2561.367       0.399733       0.363064
           1067       4208.000       2490.867       0.371834       0.363064
           1068       4527.333       2101.933       0.317069       0.296414
           1069       4795.000       1659.833       0.257146       0.296414
           1070       4548.667       1584.133       0.258305       0.296414
           1071       4217.000       1786.300       0.297553       0.296414
           1072       4168.333       1659.500       0.284754       0.296414
           1073       4461.667       1811.167       0.288732       0.296414
           1074       4964.667       1831.867       0.269530       0.296414
           1075       4864.333       2131.233       0.304655       0.296414
           1076       4558.667       1898.467       0.294011       0.296414
           1077       4264.000       1621.267       0.275479       0.296414
           1078       4400.000       1474.333       0.250979       0.296414
           1079       4855.333       1622.800       0.250504       0.296414
           1080       4734.667       1898.533       0.286217       0.296414
           1081       4640.667       1870.600       0.287287       0.296414
           1082       4834.333       1860.567       0.277908       0.296414
           1083       5174.333       1870.233       0.265486       0.296414
           1084       5026.000       2114.400       0.296118       0.296414
           1085       4479.000       2380.100       0.346999       0.363064
           1086       4435.333       2524.800       0.362752       0.363064
           1087       4980.333       2626.300       0.345264       0.363064
           1088       4827.667       2604.233       0.350413       0.363064
           1089       4264.333       2644.233       0.382747       0.363064
           1090       3831.000       2264.233       0.371476       0.363064
           1091       3917.000       2094.300       0.348394       0.363064
           1092       4066.333       1891.700       0.317504       0.296414
           1093       3955.333       1797.800       0.312491       0.296414
           1094       4343.333       1621.000       0.271782       0.296414
           1095       4540.667       1824.933       0.286687       0.296414
           1096       4665.667       1800.100       0.278405       0.296414
           1097       4337.000       1952.633       0.310453       0.296414
           1098       4373.667       1891.967       0.301959       0.296414
           1099       4467.333       2137.933       0.323671       0.296414
           1100       4545.667       2156.100       0.321721       0.296414
           1101       4298.333       1899.500       0.306478       0.296414
           1102       4137.000       1737.633       0.295786       0.296414
           1103       4570.667       1661.933       0.266652       0.296414
           1104       5238.333       1564.500       0.229978       0.296414
           1105       5382.667       1577.067       0.226599       0.296414
           1106       5101.000       1752.900       0.255752       0.296414
           1107       4953.667       2009.633       0.288604       0.296414
           1108       5303.000       2221.700       0.295254       0.296414
           1109       5118.667       2268.800       0.307115       0.296414
           1110       4917.333       2220.600       0.311098       0.296414
           1111       4711.667       1995.833       0.297552       0.296414
           1112       4874.000       1673.933       0.255643       0.296414
           1113       4946.333       1447.033       0.226334       0.296414
           1114       4913.333       1402.333       0.222040       0.296414
           1115       4818.333       1563.167       0.244953       0.296414
           1116       4671.333       1782.200       0.276159       0.296414
           1117       4431.333       1888.867       0.298862       0.296414
           1118       4198.667       2164.467       0.340157       0.296414
           1119       4231.667       1963.500       0.316941       0.296414
           1120       4449.667       1697.033       0.276089       0.296414
           1121       5057.333       1397.600       0.216517       0.123264
           1122       5676.000       1458.067       0.204381       0.123264
           1123       5879.000       1592.433       0.213136       0.123264
           1124       5609.333       1491.400       0.210035       0.123264
           1125       4949.333       1690.067       0.254551       0.296414
           1126       4757.333       1989.267       0.294855       0.296414
           1127       4878.667       1903.133       0.280624       0.296414
           1128       5138.667       1661.133       0.244291       0.296414
           1129       5552.000       1540.800       0.217234       0.296414
           1130       5734.667       1963.867       0.255096       0.296414
           1131       5796.333       2260.367       0.280557       0.296414
           1132       5404.333       2492.233       0.315610       0.296414
           1133       5388.000       2487.533       0.315856       0.296414
           1134       5656.000       2427.733       0.300323       0.296414
           1135       5759.000       2072.767       0.264661       0.296414
           1136       5318.333       1774.833       0.250217       0.296414
           1137       4803.667       1586.633       0.248288       0.296414
           1138       4465.667       1559.433       0.258823       0.296414
           1139       4457.333       1711.600       0.277455       0.296414
           1140       4498.333       1807.833       0.286677       0.296414
           1141       5105.333       2050.133       0.286513       0.296414
           1142       5847.667       2161.900       0.269915       0.296414
           1143       6231.333       2222.533       0.262901       0.296414
           1144       6055.000       2309.500       0.276107       0.296414
           1145       5848.333       2216.167       0.274805       0.296414
           1146       5706.667       1807.667       0.240562       0.296414
           1147       5632.333       1195.433       0.175084       0.123264
           1148       5585.667        604.100       0.097597       0.123264
           1149       5816.667        367.667       0.059451       0.123264
           1150       6008.333        366.833       0.057541       0.123264
           1151       5733.000        684.367       0.106643       0.123264
           1152       5164.000        948.267       0.155142       0.123264
           1153       5311.667        930.500       0.149067       0.123264
           1154       5746.667        724.667       0.111981       0.123264
           1155       5818.667        665.467       0.102630       0.123264
           1156       5342.667        726.733       0.119737       0.123264
           1157       4960.333        739.300       0.129710       0.123264
           1158       5122.000        670.800       0.115799       0.123264
           1159       5553.667        416.967       0.069836       0.123264
           1160       5796.667        222.333       0.036939       0.123264
           1161       5865.333        157.133       0.026091       0.123264
           1162       5574.667        310.867       0.052819       0.123264
           1163       5531.667        520.500       0.086002       0.123264
           1164       5287.333        742.933       0.123201       0.123264
           1165       5088.333        797.500       0.135495       0.123264
           1166       4806.000        587.733       0.108966       0.123264
           1167       4953.000        287.367       0.054837       0.123264
           1168       4931.000        250.567       0.048357       0.123264
           1169       4935.667        350.433       0.066293       0.123264
           1170       5120.000        416.667       0.075256       0.123264
           1171       5813.000        330.367       0.053776       0.123264
           1172       5930.000        409.667       0.064620       0.123264
           1173       5698.000        392.533       0.064450       0.123264
           1174       5301.333        366.200       0.064614       0.123264
           1175       5541.333        305.533       0.052256       0.123264
           1176       5682.333        450.767       0.073497       0.123264
           1177       5746.333        450.033       0.072629       0.123264
           1178       5617.333        494.267       0.080874       0.123264
           1179       5678.333        195.167       0.033228       0.123264
           1180       5890.667         55.933       0.009406       0.123264
           1181       6152.000        -42.867      -0.007017       0.123264
           1182       6093.000        125.033       0.020108       0.123264
           1183       5754.333        436.900       0.070568       0.123264
           1184       5668.667        557.800       0.089585       0.123264
           1185       5753.333        529.333       0.084253       0.123264
           1186       5313.667        459.300       0.079560       0.123264
           1187       4387.667        483.233       0.099208       0.123264
           1188       3821.333        536.533       0.123118       0.123264
           1189       4128.000        481.867       0.104529       0.123264
           1190       4639.667        375.033       0.074787       0.123264
           1191       5000.000        312.667       0.058853       0.123264
           1192       5147.000        397.967       0.071771       0.123264
           1193       5186.333        504.700       0.088683       0.123264
           1194       5199.000        689.767       0.117133       0.123264
           1195       5173.667        696.967       0.118721       0.123264
           1196       5047.667        594.900       0.105431       0.123264
           1197       4861.000        442.900       0.083505       0.123264
           1198       4545.667        353.100       0.072079       0.123264
           1199       4845.333        471.800       0.088732       0.123264
           1200       3494.000       1312.933       0.273133       0.296414
