# Supplementary material for: The role of auxiliary domains in modulating CHD4 activity suggests mechanistic commonality between enzyme families
Source: Nat Commun. 2022 Dec 6;13:7524. doi: 10.1038/s41467-022-35002-0 (PMC9726900; doi:10.1038/s41467-022-35002-0)
Supplement: Supplementary file 6 — source data [file 41467_2022_35002_MOESM6_ESM.zip › smFRET_Source_data/figure_7A/A/CHD4(355-1912) 1mM ATP 500ms/60.dat]

              1       1067.667        717.900       0.402057       0.420616
              2        604.333       1049.567       0.634601       0.715750
              3        404.667       1177.200       0.744184       0.715750
              4        274.667       1240.200       0.818686       0.715750
              5        359.667       1282.367       0.780963       0.715750
              6        532.667       1259.400       0.702764       0.715750
              7        719.000       1115.433       0.608053       0.715750
              8        677.000        905.300       0.572142       0.715750
              9        501.333       1107.867       0.688458       0.715750
             10        307.000       1290.967       0.807881       0.715750
             11        336.333       1404.033       0.806746       0.715750
             12        407.333       1255.267       0.755002       0.715750
             13        410.000       1200.667       0.745447       0.715750
             14        322.000       1191.467       0.787243       0.715750
             15        318.333       1132.833       0.780636       0.715750
             16        325.333       1076.800       0.767973       0.715750
             17        301.333       1155.867       0.793211       0.715750
             18        216.333       1267.700       0.854226       0.715750
             19        211.000       1496.900       0.876456       0.715750
             20        319.333       1536.067       0.827890       0.715750
             21        496.667       1388.667       0.736563       0.715750
             22        567.000       1142.967       0.668415       0.715750
             23        554.667        981.867       0.639014       0.715750
             24        465.333        958.467       0.673175       0.715750
             25        299.667        959.367       0.761987       0.715750
             26        259.000        884.433       0.773489       0.715750
             27        212.000        865.133       0.803181       0.715750
             28        258.333        872.833       0.771622       0.715750
             29        373.333        923.000       0.712008       0.715750
             30        407.667       1101.567       0.729885       0.715750
             31        528.333       1202.167       0.694693       0.715750
             32        499.000       1390.767       0.735946       0.715750
             33        519.667       1144.367       0.687707       0.715750
             34        473.333        941.667       0.665489       0.715750
             35        420.000        865.333       0.673237       0.715750
             36        320.667       1045.267       0.765240       0.715750
             37        167.000       1174.633       0.875525       0.715750
             38        176.667       1211.333       0.872719       0.715750
             39        273.667       1079.633       0.797778       0.715750
             40        475.667       1043.767       0.686945       0.715750
             41        493.333       1032.333       0.676644       0.715750
             42        530.667       1101.267       0.674823       0.715750
             43        400.667       1228.600       0.754082       0.715750
             44        359.000       1161.100       0.763831       0.715750
             45        342.333       1077.433       0.758881       0.715750
             46        429.667        911.367       0.679600       0.715750
             47        533.667       1081.633       0.669618       0.715750
             48        515.667       1434.767       0.735614       0.715750
             49        447.667       1597.900       0.781153       0.715750
             50        293.000       1410.700       0.828021       0.715750
             51        289.667       1076.033       0.787899       0.715750
             52        353.333        831.000       0.701661       0.715750
             53        360.333        726.300       0.668395       0.715750
             54        292.000        777.133       0.726882       0.715750
             55        385.333        820.133       0.680345       0.715750
             56        597.333        895.267       0.599803       0.715750
             57        633.333        958.000       0.602011       0.715750
             58        414.667        939.867       0.693868       0.715750
             59        266.333        960.033       0.782827       0.715750
             60        452.333        846.433       0.651721       0.715750
             61        688.000        779.533       0.531186       0.493149
             62        987.667        615.233       0.383825       0.420616
             63       1127.667        537.900       0.322953       0.332149
             64       1097.000        582.300       0.346752       0.332149
             65        924.667        814.533       0.468338       0.420616
             66        856.667        902.667       0.513073       0.493149
             67        939.000        966.767       0.507285       0.493149
             68       1067.000        792.633       0.426231       0.420616
             69       1204.667        698.200       0.366920       0.332149
             70       1394.333        716.233       0.339356       0.332149
             71       1406.333        837.367       0.373208       0.332149
             72       1332.000       1048.133       0.440367       0.420616
             73       1249.333       1110.733       0.470636       0.493149
             74       1323.000       1366.367       0.508063       0.493149
             75       1258.000       1416.533       0.529638       0.493149
             76       1244.333       1373.567       0.524683       0.493149
             77       1377.333        933.933       0.404079       0.420616
             78       1347.667        633.900       0.319898       0.332149
             79       1193.667        474.300       0.284358       0.332149
             80        942.333        598.433       0.388400       0.420616
             81        910.667        778.933       0.461016       0.420616
             82        980.667        797.267       0.448423       0.420616
             83       1134.333        631.567       0.357646       0.332149
             84       1310.333        459.300       0.259545       0.332149
             85       1338.333        421.167       0.239367       0.332149
             86       1090.333        456.300       0.295028       0.332149
             87        893.333        499.333       0.358545       0.332149
             88       1101.667        512.833       0.317642       0.332149
             89       1359.667        481.700       0.261599       0.332149
             90       1574.333        456.567       0.224810       0.332149
             91       1415.000        499.167       0.260775       0.332149
             92       1190.667        608.267       0.338126       0.332149
             93       1054.000        869.933       0.452164       0.420616
             94       1151.667       1053.833       0.477821       0.420616
             95       1362.667       1059.400       0.437395       0.420616
             96       1337.000        926.300       0.409270       0.420616
             97       1220.667        989.933       0.447812       0.420616
             98       1294.000        974.933       0.429688       0.420616
             99       1361.000        809.900       0.373071       0.332149
            100       1220.333        622.633       0.337843       0.332149
            101        899.000        633.100       0.413224       0.420616
            102        834.667        661.200       0.442018       0.420616
            103        938.333        775.833       0.452601       0.420616
            104        938.667        866.467       0.480001       0.493149
            105       1029.333        989.067       0.490025       0.493149
            106        947.667        925.567       0.494101       0.493149
            107       1014.333        885.567       0.466112       0.493149
            108        958.667        997.133       0.509834       0.493149
            109       1083.667       1284.300       0.542364       0.493149
            110       1235.667       1218.100       0.496420       0.493149
            111       1297.000        858.300       0.398228       0.420616
            112       1087.000        385.300       0.261699       0.332149
            113        894.000        396.933       0.307478       0.332149
            114        978.000        512.200       0.343712       0.332149
            115       1176.333        529.367       0.310352       0.332149
            116       1334.667        244.533       0.154846       0.332149
            117       1348.333        136.167       0.091726       0.332149
            118       1473.667        248.633       0.144361       0.332149
            119       1468.333        694.500       0.321107       0.332149
            120       1311.333        967.200       0.424484       0.420616
            121       1372.333        894.767       0.394675       0.420616
            122       1420.333        739.967       0.342530       0.332149
            123       1386.333        748.367       0.350572       0.332149
            124       1174.000        782.933       0.400082       0.420616
            125       1073.000        782.033       0.421574       0.420616
            126       1104.000       1006.933       0.477009       0.493149
            127       1132.667       1282.400       0.531000       0.563804
            128       1098.667       1439.800       0.567193       0.563804
            129       1090.667       1311.600       0.545984       0.563804
            130       1128.333       1171.833       0.509456       0.493149
            131       1140.667       1158.267       0.503828       0.493149
            132       1133.333       1164.667       0.506818       0.493149
            133       1131.000       1155.900       0.505444       0.493149
            134       1215.000       1064.500       0.466988       0.493149
            135       1280.333        897.300       0.412053       0.420616
            136       1337.333        807.267       0.376418       0.420616
            137       1443.000        823.033       0.363204       0.420616
            138       1417.667        866.567       0.379369       0.420616
            139       1432.000        934.467       0.394878       0.420616
            140       1390.000       1114.333       0.444962       0.420616
            141       1391.333       1127.867       0.447708       0.420616
            142       1143.000       1089.700       0.488064       0.493149
            143       1176.000        983.067       0.455320       0.420616
            144       1324.333       1049.567       0.442128       0.420616
            145       1609.000       1321.100       0.450872       0.420616
            146       1557.667       1550.900       0.498912       0.493149
            147       1252.667       1437.400       0.534336       0.563804
            148        938.000       1217.200       0.564774       0.563804
            149        722.000       1252.467       0.634332       0.563804
            150        841.667       1593.833       0.654417       0.563804
            151       1167.000       1740.300       0.598597       0.563804
            152       1502.333       1545.767       0.507125       0.493149
            153       1722.000       1265.800       0.423656       0.420616
            154       1532.000       1221.467       0.443610       0.420616
            155       1237.000       1175.300       0.487211       0.493149
            156       1056.667       1134.667       0.517797       0.493149
            157       1171.333        975.533       0.454399       0.420616
            158       1368.000        997.533       0.421695       0.420616
            159       1251.333       1214.867       0.492607       0.493149
            160       1063.333       1223.333       0.534985       0.563804
            161        711.333        976.533       0.578561       0.563804
            162        701.000        649.233       0.480830       0.493149
            163        829.667        469.700       0.361484       0.332149
            164       1029.667        536.700       0.342640       0.332149
            165       1158.000        813.200       0.412541       0.420616
            166       1205.000       1063.167       0.468734       0.493149
            167       1186.667       1187.333       0.500140       0.493149
            168       1128.333        972.833       0.462997       0.493149
            169       1010.333        957.967       0.486697       0.493149
            170       1007.000        941.633       0.483228       0.493149
            171       1082.667        975.067       0.473855       0.493149
            172       1120.667       1163.267       0.509326       0.493149
            173       1277.667       1128.233       0.468944       0.493149
            174       1365.000       1061.500       0.437461       0.420616
            175       1488.333       1031.500       0.409352       0.420616
            176       1387.667       1043.900       0.429312       0.420616
            177       1248.333       1085.500       0.465115       0.493149
            178       1122.667       1003.400       0.471951       0.493149
            179       1152.667       1035.067       0.473123       0.493149
            180       1086.333       1107.033       0.504719       0.493149
            181        977.333       1021.267       0.510991       0.493149
            182        955.000       1265.500       0.569917       0.563804
            183        935.000       1404.500       0.600342       0.563804
            184       1006.333       1358.700       0.574495       0.563804
            185        947.000        978.967       0.508299       0.493149
            186        865.000        805.500       0.482191       0.493149
            187        858.667        891.467       0.509371       0.493149
            188        895.667        964.433       0.518485       0.493149
            189       1027.667        801.233       0.438096       0.420616
            190       1105.667        567.767       0.339283       0.332149
            191       1167.000        618.967       0.346572       0.332149
            192       1208.667        950.133       0.440121       0.420616
            193       1217.667       1214.233       0.499294       0.493149
            194       1247.000       1374.967       0.524403       0.493149
            195       1289.667       1323.033       0.506385       0.493149
            196       1332.667       1309.400       0.495597       0.493149
            197       1363.000       1064.033       0.438409       0.420616
            198       1409.333        835.067       0.372067       0.332149
            199       1233.000        584.033       0.321421       0.332149
            200       1037.333        596.600       0.365131       0.332149
            201       1053.667        649.300       0.381276       0.332149
            202       1234.000        751.267       0.378421       0.332149
            203       1415.667        862.100       0.378485       0.332149
            204       1281.333        995.867       0.437321       0.420616
            205       1169.667       1117.033       0.488491       0.493149
            206       1060.000       1121.333       0.514059       0.493149
            207       1141.333       1181.533       0.508653       0.493149
            208       1129.667       1264.367       0.528132       0.563804
            209       1055.667       1259.100       0.543943       0.563804
            210       1029.667       1257.367       0.549781       0.563804
            211       1036.333       1276.700       0.551959       0.563804
            212        941.667       1399.833       0.597836       0.563804
            213        853.000       1537.700       0.643201       0.563804
            214        754.667       1362.200       0.643498       0.563804
            215       1007.333        947.600       0.484722       0.493149
            216       1113.000        508.033       0.313401       0.332149
            217       1243.000        444.700       0.263495       0.332149
            218       1104.333        673.567       0.378855       0.332149
            219       1037.333        862.600       0.454016       0.420616
            220        992.667       1026.400       0.508354       0.493149
            221        995.333        911.133       0.477917       0.493149
            222       1114.000        818.267       0.423475       0.420616
            223       1120.000       1047.000       0.483156       0.493149
            224       1143.667       1400.300       0.550440       0.563804
            225        944.000       1464.933       0.608125       0.563804
            226        898.000       1196.533       0.571265       0.563804
            227        858.000        894.867       0.510516       0.493149
            228        981.333        827.867       0.457587       0.420616
            229       1046.333        794.367       0.431557       0.420616
            230       1021.333        977.200       0.488959       0.493149
            231        909.333       1020.733       0.528859       0.563804
            232        807.000       1026.300       0.559810       0.563804
            233        904.000       1025.600       0.531509       0.563804
            234        912.333       1099.433       0.546501       0.563804
            235        896.667       1172.000       0.566549       0.563804
            236        942.333       1184.433       0.556917       0.563804
            237       1043.667       1214.633       0.537853       0.563804
            238       1110.667       1053.933       0.486895       0.493149
            239        955.000        920.500       0.490802       0.493149
            240       1039.333       1045.400       0.501455       0.493149
            241       1143.667       1207.967       0.513671       0.493149
            242       1297.667       1278.900       0.496358       0.493149
            243       1222.667       1259.400       0.507400       0.493149
            244       1243.667       1322.300       0.515322       0.493149
            245       1298.667       1157.133       0.471184       0.493149
            246       1265.333        925.800       0.422521       0.420616
            247       1182.000        798.133       0.403071       0.420616
            248       1026.333        960.700       0.483485       0.493149
            249       1081.667       1101.167       0.504467       0.493149
            250        965.667       1194.433       0.552953       0.563804
            251        946.333       1194.367       0.557933       0.563804
            252        779.333       1236.400       0.613375       0.563804
            253        823.333       1184.667       0.589973       0.563804
            254        854.333       1140.233       0.571670       0.563804
            255        865.333       1060.800       0.550741       0.563804
            256        897.333       1002.933       0.527786       0.563804
            257       1019.667        969.700       0.487442       0.493149
            258       1367.667        815.900       0.373655       0.420616
            259       1492.000        688.133       0.315638       0.332149
            260       1453.667        661.967       0.312893       0.332149
            261       1186.667        796.000       0.401479       0.420616
            262       1087.667        852.567       0.439415       0.420616
            263        935.667        845.767       0.474768       0.493149
            264        784.333        748.233       0.488222       0.493149
            265        652.667        740.400       0.531489       0.493149
            266        859.667        753.367       0.467050       0.493149
            267       1079.667        768.033       0.415670       0.420616
            268       1288.000        925.200       0.418037       0.420616
            269       1220.000       1009.667       0.452833       0.420616
            270       1046.333       1111.367       0.515070       0.493149
            271        848.333       1182.500       0.582273       0.563804
            272        909.333       1153.400       0.559161       0.563804
            273       1091.667       1093.167       0.500343       0.493149
            274       1260.667        973.933       0.435842       0.493149
            275       1210.667       1018.933       0.457003       0.493149
            276       1114.333       1140.567       0.505817       0.493149
            277       1050.333       1158.300       0.524442       0.493149
            278       1018.333       1163.500       0.533267       0.493149
            279       1123.000       1070.700       0.488080       0.493149
            280       1092.333       1006.433       0.479536       0.493149
            281       1066.333       1096.700       0.507019       0.493149
            282       1036.000       1155.067       0.527171       0.493149
            283       1192.000       1195.800       0.500796       0.493149
            284       1250.667        935.267       0.427857       0.420616
            285       1222.333        739.433       0.376922       0.420616
            286       1173.667        860.633       0.423061       0.420616
            287       1118.000       1048.533       0.483968       0.493149
            288       1115.667       1120.433       0.501066       0.493149
            289       1026.000       1007.067       0.495344       0.493149
            290        968.667        918.800       0.486790       0.493149
            291        974.000       1010.267       0.509139       0.493149
            292       1035.000        898.500       0.464701       0.493149
            293        974.333        890.900       0.477635       0.493149
            294        794.000        960.267       0.547389       0.563804
            295        656.000       1089.400       0.624155       0.563804
            296        659.000        953.767       0.591385       0.563804
            297        835.000        724.833       0.464686       0.493149
            298       1206.333        770.700       0.389827       0.420616
            299       1613.667        823.967       0.338019       0.332149
            300       1751.333        678.200       0.279148       0.332149
            301       1638.000        489.867       0.230215       0.332149
            302       1274.000        694.933       0.352949       0.332149
            303        994.333       1003.567       0.502311       0.493149
            304        880.333       1065.633       0.547611       0.563804
            305        718.333        913.500       0.559800       0.563804
            306        580.667        732.600       0.557846       0.563804
            307        422.000        738.800       0.636458       0.563804
            308        647.000        839.967       0.564886       0.563804
            309        759.000        945.433       0.554691       0.563804
            310        783.333       1019.333       0.565459       0.563804
            311        691.000        989.900       0.588911       0.563804
            312        726.667        945.333       0.565391       0.563804
            313        696.000        868.067       0.555006       0.563804
            314        676.667        992.000       0.594487       0.563804
            315        694.333       1146.233       0.622761       0.563804
            316        806.000       1207.067       0.599616       0.563804
            317        962.667       1007.067       0.511271       0.493149
            318       1069.667        941.367       0.468101       0.493149
            319       1057.667        857.233       0.447665       0.493149
            320        979.000        895.767       0.477802       0.493149
            321        814.000        846.933       0.509914       0.493149
            322        699.333        749.067       0.517168       0.493149
            323        761.000        663.900       0.465927       0.493149
            324        893.667        742.633       0.453849       0.493149
            325        921.667        839.167       0.476574       0.493149
            326        735.000        911.833       0.553689       0.563804
            327        624.000        864.267       0.580720       0.563804
            328        791.333       1018.200       0.562687       0.563804
            329        910.667        975.267       0.517127       0.493149
            330        910.000       1018.000       0.528008       0.493149
            331        898.333        919.500       0.505822       0.493149
            332       1023.333        999.333       0.494067       0.493149
            333        948.333       1145.167       0.547011       0.563804
            334        729.333       1212.067       0.624326       0.563804
            335        566.333       1155.700       0.671125       0.563804
            336        571.667        850.833       0.598125       0.563804
            337        615.333        746.467       0.548147       0.563804
            338        731.333        672.533       0.479058       0.493149
            339        818.333        849.500       0.509343       0.493149
            340        853.000        877.700       0.507136       0.493149
            341        588.667        898.800       0.604249       0.563804
            342        561.333        767.200       0.577479       0.563804
            343        605.667        801.767       0.569666       0.563804
            344        797.667        877.233       0.523753       0.493149
            345        900.000        982.333       0.521870       0.493149
            346       1040.667        948.933       0.476947       0.493149
            347       1091.333       1036.200       0.487043       0.493149
            348        956.000        964.400       0.502187       0.493149
            349        768.000        935.533       0.549172       0.563804
            350        665.000        987.500       0.597579       0.563804
            351        685.000       1178.833       0.632478       0.715750
            352        701.667       1405.167       0.666957       0.715750
            353        588.667       1432.467       0.708744       0.715750
            354        570.667       1418.600       0.713127       0.715750
            355        654.667       1465.867       0.691273       0.715750
            356        879.000       1484.433       0.628083       0.715750
            357        983.000       1427.700       0.592235       0.563804
            358        984.333       1174.900       0.544128       0.563804
            359        969.667        935.700       0.491087       0.493149
            360        971.333        866.867       0.471585       0.493149
            361        986.667       1000.667       0.503522       0.493149
            362        902.667       1140.067       0.558108       0.563804
            363        927.000       1085.967       0.539486       0.563804
            364        958.333       1005.167       0.511926       0.563804
            365        841.667       1085.833       0.563338       0.563804
            366        682.333       1401.433       0.672548       0.715750
            367        608.667       1370.467       0.692458       0.715750
            368        643.667       1212.967       0.653315       0.715750
            369        651.000        903.233       0.581144       0.563804
            370        610.000        846.333       0.581140       0.563804
            371        686.000        853.067       0.554275       0.563804
            372        771.000        964.233       0.555679       0.563804
            373        758.667        948.800       0.555677       0.563804
            374        774.333        913.233       0.541154       0.563804
            375        747.667        878.900       0.540341       0.563804
            376        732.333        852.433       0.537892       0.563804
            377        671.667        804.500       0.544993       0.563804
            378        644.000        714.600       0.525983       0.563804
            379        667.000        811.967       0.549009       0.563804
            380        740.000        825.000       0.527157       0.563804
            381        859.333        801.733       0.482662       0.493149
            382        748.333        810.167       0.519837       0.493149
            383        654.667        915.200       0.582979       0.563804
            384        609.000        884.100       0.592124       0.563804
            385        738.667        756.133       0.505842       0.493149
            386        949.000        636.433       0.401425       0.420616
            387        881.667        819.500       0.481728       0.493149
            388        827.000        952.300       0.535210       0.563804
            389        619.667        942.033       0.603210       0.563804
            390        638.333        803.167       0.557174       0.563804
            391        636.000        811.733       0.560693       0.563804
            392        678.000       1059.533       0.609792       0.563804
            393        936.333       1274.700       0.576518       0.563804
            394       1269.667       1320.700       0.509851       0.493149
            395       1503.667       1061.633       0.413844       0.420616
            396       1386.000        962.400       0.409811       0.420616
            397       1147.000        914.633       0.443645       0.493149
            398        943.667       1121.633       0.543085       0.563804
            399        913.000       1197.033       0.567305       0.563804
            400        718.667       1432.133       0.665861       0.715750
            401        606.000       1365.400       0.692604       0.715750
            402        523.000       1161.367       0.689498       0.715750
            403        675.667        909.767       0.573828       0.563804
            404        838.667        957.800       0.533158       0.563804
            405        813.000       1115.367       0.578400       0.563804
            406        783.667       1132.967       0.591123       0.563804
            407        728.667       1034.133       0.586642       0.563804
            408        632.667        817.733       0.563798       0.563804
            409        535.000        627.500       0.539785       0.563804
            410        687.667        660.567       0.489950       0.493149
            411        949.000        692.767       0.421964       0.420616
            412       1124.667        737.533       0.396055       0.420616
            413       1082.667        687.067       0.388232       0.420616
            414       1042.000        869.133       0.454774       0.420616
            415       1041.667        990.500       0.487411       0.493149
            416       1036.000        917.067       0.469552       0.493149
            417       1276.333        732.033       0.364492       0.332149
            418       1447.333        643.600       0.307805       0.332149
            419       1401.000        843.900       0.375919       0.420616
            420       1166.000       1149.733       0.496488       0.493149
            421       1069.000       1362.100       0.560281       0.563804
            422       1039.667       1198.033       0.535386       0.563804
            423        995.667        832.767       0.455454       0.493149
            424       1014.667        635.200       0.385001       0.420616
            425       1084.667        762.200       0.412699       0.420616
            426       1217.000        850.633       0.411404       0.420616
            427       1186.667        764.000       0.391661       0.420616
            428       1086.333        730.367       0.402029       0.420616
            429        967.333        805.267       0.454286       0.420616
            430        900.333        931.300       0.508453       0.493149
            431        884.333       1098.567       0.554020       0.493149
            432       1069.333       1195.067       0.527763       0.493149
            433       1257.667       1290.233       0.506391       0.493149
            434       1498.333       1286.833       0.462031       0.493149
            435       1420.667       1087.933       0.433681       0.420616
            436       1272.000        862.133       0.403974       0.420616
            437       1236.667        690.333       0.358243       0.420616
            438       1153.333        963.667       0.455204       0.420616
            439       1161.000        998.900       0.462475       0.420616
            440       1102.333        841.767       0.432985       0.420616
            441       1036.000        730.733       0.413607       0.420616
            442       1012.333        911.100       0.473684       0.493149
            443       1048.333       1075.500       0.506396       0.493149
            444       1009.000        971.100       0.490430       0.493149
            445        955.667        840.767       0.468020       0.493149
            446        843.000        712.033       0.457889       0.493149
            447        969.667        761.367       0.439834       0.493149
            448        980.000        816.000       0.454343       0.493149
            449        973.000        900.033       0.480522       0.493149
            450       1039.667        936.700       0.473951       0.493149
            451       1164.667       1102.867       0.486373       0.493149
            452       1276.667       1280.667       0.500782       0.493149
            453       1152.667       1279.067       0.525990       0.493149
            454        983.333       1137.333       0.536309       0.493149
            455        910.667       1068.600       0.539897       0.493149
            456        870.000        980.667       0.529899       0.493149
            457        891.667        862.500       0.491686       0.493149
            458        884.333        779.567       0.468518       0.493149
            459        955.667       1071.767       0.528632       0.563804
            460       1016.667       1279.667       0.557265       0.563804
            461        981.000       1289.233       0.567886       0.563804
            462       1058.333       1096.500       0.508856       0.493149
            463       1000.333        964.300       0.490830       0.493149
            464       1093.333        738.000       0.402985       0.420616
            465       1194.667        580.533       0.327024       0.332149
            466       1110.000        614.333       0.356273       0.332149
            467        886.333        880.367       0.498311       0.493149
            468        611.333       1044.200       0.630733       0.563804
            469        817.667       1088.900       0.571131       0.563804
            470       1036.000        967.733       0.482965       0.493149
            471       1181.667        863.833       0.422309       0.420616
            472       1130.667        816.600       0.419357       0.420616
            473       1119.667        918.700       0.450704       0.420616
            474       1104.333       1063.567       0.490598       0.493149
            475       1084.333       1172.233       0.519476       0.493149
            476       1192.333       1205.767       0.502801       0.493149
            477       1464.333       1165.233       0.443128       0.493149
            478       1373.000       1124.367       0.450221       0.493149
            479       1101.000       1250.900       0.531868       0.563804
            480        751.667       1447.833       0.658256       0.715750
            481        762.333       1606.433       0.678173       0.715750
            482        883.667       1492.633       0.628133       0.715750
            483       1039.000       1332.100       0.561807       0.563804
            484       1225.333       1030.467       0.456808       0.493149
            485       1144.667        981.200       0.461553       0.493149
            486        980.000        983.333       0.500849       0.493149
            487       1004.667       1145.867       0.532829       0.493149
            488       1211.333       1229.200       0.503660       0.493149
            489       1471.667       1174.833       0.443920       0.420616
            490       1622.000        959.800       0.371756       0.332149
            491       1610.333        728.967       0.311617       0.332149
            492       1495.000        799.167       0.348347       0.332149
            493       1263.333       1041.667       0.451916       0.420616
            494       1137.000       1288.300       0.531192       0.493149
            495       1080.000       1133.667       0.512122       0.493149
            496       1021.667       1130.167       0.525211       0.493149
            497       1121.667       1030.500       0.478820       0.493149
            498       1299.000       1034.433       0.443310       0.420616
            499       1431.000        852.233       0.373257       0.420616
            500       1446.333       1047.367       0.420005       0.420616
            501       1345.333       1253.800       0.482392       0.493149
            502       1375.000       1388.500       0.502443       0.493149
            503       1421.667       1115.500       0.439664       0.420616
            504       1443.000        825.033       0.363766       0.420616
            505       1243.667        942.300       0.431068       0.420616
            506       1009.000       1173.100       0.537601       0.493149
            507        896.333       1337.700       0.598782       0.563804
            508       1024.000       1088.267       0.515213       0.493149
            509       1312.667       1052.400       0.444977       0.420616
            510       1398.667        980.800       0.412193       0.420616
            511       1314.667       1016.533       0.436056       0.420616
            512       1016.667        783.000       0.435081       0.420616
            513        851.000        750.233       0.468535       0.493149
            514        852.000        902.467       0.514382       0.493149
            515       1056.333        960.033       0.476120       0.493149
            516       1254.000        984.267       0.439745       0.420616
            517       1291.000        898.900       0.410475       0.420616
            518       1194.667        839.533       0.412709       0.420616
            519       1188.667        896.467       0.429933       0.420616
            520       1299.667        774.367       0.373363       0.420616
            521       1295.667        886.100       0.406139       0.420616
            522       1081.000       1057.233       0.494442       0.493149
            523       1090.333       1127.967       0.508482       0.493149
            524       1096.333       1089.033       0.498330       0.493149
            525       1167.333        849.267       0.421138       0.420616
            526       1124.333        880.900       0.439300       0.420616
            527       1306.000        997.400       0.433012       0.420616
            528       1502.000       1131.467       0.429649       0.420616
            529       1568.667       1259.800       0.445400       0.420616
            530       1459.667       1076.700       0.424505       0.420616
            531       1355.667        842.433       0.383255       0.420616
            532       1193.333        620.667       0.342154       0.332149
            533       1166.667        798.333       0.406277       0.420616
            534       1067.667       1054.567       0.496914       0.493149
            535        985.333       1188.133       0.546654       0.563804
            536        960.000       1134.333       0.541620       0.563804
            537        984.000       1227.267       0.555006       0.563804
            538       1054.333       1310.233       0.554111       0.563804
            539        960.667       1343.933       0.583153       0.563804
            540       1010.667       1189.267       0.540592       0.563804
            541        975.667       1118.100       0.534014       0.563804
            542        883.333       1114.333       0.557817       0.563804
            543        782.000       1119.467       0.588739       0.563804
            544        763.667       1058.300       0.580856       0.563804
            545       1018.000        950.200       0.482776       0.493149
            546       1158.667        919.800       0.442538       0.420616
            547       1336.000        981.733       0.423575       0.420616
            548       1386.333       1023.033       0.424607       0.420616
            549       1294.000       1026.267       0.442305       0.420616
            550       1078.333        983.167       0.476918       0.493149
            551        940.667        878.600       0.482942       0.493149
            552       1020.667        722.933       0.414621       0.420616
            553       1117.000        654.633       0.369508       0.420616
            554       1180.667        693.600       0.370065       0.420616
            555       1107.333        794.600       0.417785       0.420616
            556       1133.000        794.033       0.412050       0.420616
            557       1083.333        869.333       0.445203       0.420616
            558       1188.667        905.467       0.432383       0.420616
            559       1238.667       1088.133       0.467652       0.493149
            560       1286.000       1188.067       0.480208       0.493149
            561       1125.333       1206.467       0.517397       0.493149
            562       1014.667       1018.533       0.500951       0.493149
            563        934.000        971.933       0.509951       0.493149
            564       1017.000        992.967       0.494021       0.493149
            565       1038.000       1019.200       0.495431       0.493149
            566       1038.000        949.867       0.477832       0.493149
            567       1077.667        819.233       0.431880       0.420616
            568       1300.333        836.633       0.391505       0.420616
            569       1443.000        803.700       0.357725       0.332149
            570       1556.667        836.000       0.349401       0.332149
            571       1483.667        761.300       0.339114       0.332149
            572       1238.333        718.500       0.367175       0.420616
            573       1000.333        872.967       0.466005       0.493149
            574        789.000       1236.433       0.610454       0.563804
            575        823.667       1647.300       0.666662       0.563804
            576       1021.000       1536.233       0.600740       0.563804
            577       1294.333       1176.233       0.476099       0.493149
            578       1656.667        829.667       0.333691       0.332149
            579       1533.667        850.633       0.356764       0.332149
            580       1279.333        973.733       0.432181       0.420616
            581       1031.667       1143.500       0.525707       0.493149
            582       1046.333       1267.700       0.547831       0.563804
            583       1076.667       1436.000       0.571504       0.563804
            584       1036.000       1298.400       0.556203       0.563804
            585       1016.333       1176.367       0.536492       0.563804
            586       1073.333       1119.667       0.510564       0.493149
            587       1175.667       1086.767       0.480353       0.493149
            588       1316.667       1127.333       0.461266       0.493149
            589       1300.000       1141.000       0.467431       0.493149
            590       1198.000       1249.200       0.510461       0.493149
            591       1131.000       1129.900       0.499757       0.493149
            592       1136.333        905.367       0.443438       0.420616
            593       1247.333        892.600       0.417116       0.420616
            594       1337.333       1140.600       0.460303       0.493149
            595       1316.000       1474.067       0.528327       0.563804
            596       1129.333       1464.067       0.564536       0.563804
            597        886.000       1270.067       0.589067       0.563804
            598        998.000       1003.867       0.501465       0.493149
            599       1111.667        882.833       0.442634       0.420616
            600       1340.000        900.333       0.401875       0.420616
            601       1379.333        967.733       0.412316       0.420616
            602       1538.333       1107.500       0.418583       0.420616
            603       1481.000       1197.567       0.447092       0.420616
            604       1380.333       1174.633       0.459745       0.493149
            605       1276.000       1146.067       0.473177       0.493149
            606       1175.000       1200.500       0.505367       0.493149
            607       1160.000       1217.667       0.512127       0.493149
            608        941.667       1305.500       0.580954       0.563804
            609        791.000       1375.567       0.634906       0.715750
            610        633.000       1333.367       0.678086       0.715750
            611        645.333       1139.133       0.638361       0.715750
            612        839.667        894.367       0.515772       0.493149
            613       1091.667        888.167       0.448607       0.420616
            614       1318.333       1029.833       0.438569       0.420616
            615       1223.000       1176.700       0.490353       0.493149
            616       1090.000       1201.667       0.524364       0.493149
            617        972.000       1091.467       0.528948       0.493149
            618       1037.667        874.900       0.457448       0.420616
            619       1168.000        914.200       0.439055       0.420616
            620       1350.667       1022.267       0.430803       0.420616
            621       1398.000       1193.867       0.460620       0.420616
            622       1430.667       1239.600       0.464223       0.420616
            623       1431.667       1115.500       0.437938       0.420616
            624       1590.333        836.633       0.344724       0.332149
            625       1626.333        552.700       0.253645       0.332149
            626       1485.000        452.833       0.233680       0.332149
            627       1301.000        649.900       0.333128       0.332149
            628       1126.000        843.733       0.428349       0.420616
            629       1184.667        871.200       0.423763       0.420616
            630       1147.333        835.267       0.421299       0.420616
            631       1062.667        791.067       0.426742       0.420616
            632        913.667       1045.633       0.533677       0.493149
            633        998.333       1190.167       0.543828       0.493149
            634       1144.333       1149.567       0.501141       0.493149
            635       1320.667       1038.600       0.440222       0.493149
            636       1250.333       1055.967       0.457862       0.493149
            637       1238.667       1246.133       0.501502       0.493149
            638       1099.333       1275.067       0.537006       0.493149
            639        950.667       1098.267       0.536019       0.493149
            640        979.667        941.033       0.489943       0.493149
            641       1058.000       1002.867       0.486624       0.493149
            642       1153.333       1117.333       0.492073       0.493149
            643       1096.667       1150.667       0.512014       0.493149
            644       1192.000        904.800       0.431515       0.420616
            645       1359.333        771.733       0.362135       0.332149
            646       1449.667        774.033       0.348084       0.332149
            647       1488.000        766.867       0.340094       0.332149
            648       1531.667        643.833       0.295947       0.332149
            649       1485.667        571.433       0.277786       0.332149
            650       1287.667        593.900       0.315641       0.332149
            651       1197.333        767.267       0.390546       0.420616
            652       1064.667        942.867       0.469664       0.493149
            653        897.667       1117.900       0.554633       0.563804
            654        849.667       1179.033       0.581177       0.563804
            655        944.667       1160.533       0.551270       0.563804
            656       1265.667       1267.433       0.500349       0.493149
            657       1479.000       1178.433       0.443448       0.420616
            658       1511.667        865.500       0.364089       0.332149
            659       1427.000        562.300       0.282662       0.332149
            660       1185.667        466.433       0.282328       0.332149
            661       1093.000        624.033       0.363437       0.332149
            662        909.667        675.367       0.426090       0.420616
            663        830.667        762.600       0.478639       0.493149
            664       1027.000        842.967       0.450792       0.493149
            665       1165.667        973.100       0.454982       0.493149
            666       1218.000       1329.533       0.521890       0.493149
            667       1069.667       1343.033       0.556652       0.563804
            668       1163.000       1186.700       0.505043       0.493149
            669       1321.333        758.200       0.364601       0.332149
            670       1262.667        576.067       0.313295       0.332149
            671       1035.333        598.800       0.366433       0.420616
            672        843.333        859.000       0.504602       0.493149
            673        867.000       1091.633       0.557344       0.563804
            674        973.333       1164.000       0.544604       0.563804
            675        974.333       1320.233       0.575374       0.563804
            676        975.333       1239.800       0.559695       0.563804
            677       1241.333       1274.200       0.506533       0.493149
            678       1322.000       1227.467       0.481460       0.493149
            679       1311.667       1184.500       0.474528       0.493149
            680       1175.333       1119.133       0.487753       0.493149
            681       1263.333        738.333       0.368859       0.332149
            682       1396.667        607.000       0.302945       0.332149
            683       1214.333        742.567       0.379461       0.420616
            684       1095.667       1018.100       0.481652       0.493149
            685       1186.667       1243.333       0.511660       0.493149
            686       1263.000       1137.033       0.473757       0.493149
            687       1313.667        877.633       0.400508       0.420616
            688       1221.000        668.567       0.353820       0.332149
            689       1367.000        553.967       0.288379       0.332149
            690       1469.333        740.067       0.334963       0.332149
            691       1405.000       1030.833       0.423195       0.420616
            692       1309.667       1107.367       0.458151       0.420616
            693       1383.667        985.300       0.415920       0.420616
            694       1513.000        859.367       0.362240       0.332149
            695       1589.000        856.767       0.350306       0.332149
            696       1572.667        857.067       0.352741       0.332149
            697       1581.333        758.533       0.324178       0.332149
            698       1680.000        819.333       0.327821       0.332149
            699       1667.333       1118.267       0.401446       0.420616
            700       1676.333       1181.367       0.413398       0.420616
            701       1564.333       1152.233       0.424151       0.420616
            702       1469.333        869.400       0.371740       0.332149
            703       1551.667        628.167       0.288172       0.332149
            704       1615.333        534.133       0.248496       0.332149
            705       1663.333        642.667       0.278693       0.332149
            706       1497.667        973.900       0.394042       0.420616
            707       1447.333       1031.933       0.416225       0.420616
            708       1368.000        978.867       0.417095       0.420616
            709       1440.000        997.000       0.409110       0.420616
            710       1472.667       1036.400       0.413062       0.420616
            711       1553.333       1017.333       0.395747       0.420616
            712       1646.000       1088.400       0.398040       0.420616
            713       1653.667       1116.967       0.403145       0.420616
            714       1696.333       1017.033       0.374823       0.332149
            715       1503.667        634.633       0.296793       0.332149
            716       1319.667        404.033       0.234399       0.332149
            717       1118.000        474.533       0.297974       0.332149
            718       1095.333        560.800       0.338620       0.332149
            719       1116.667        794.000       0.415562       0.420616
            720       1206.667        772.000       0.390162       0.420616
            721       1294.333        984.567       0.432036       0.420616
            722       1419.000       1143.767       0.446302       0.420616
            723       1385.000       1217.500       0.467819       0.420616
            724       1307.333       1038.267       0.442644       0.420616
            725       1151.667        738.167       0.390599       0.420616
            726       1131.333        741.867       0.396042       0.420616
            727       1180.000        751.000       0.388918       0.420616
            728       1157.000        850.300       0.423604       0.420616
            729       1092.333        873.433       0.444322       0.420616
            730        904.667        933.200       0.507763       0.493149
            731       1048.333       1082.167       0.507940       0.493149
            732        977.667       1091.900       0.527598       0.563804
            733        954.667       1227.533       0.562521       0.563804
            734        806.667       1168.333       0.591561       0.563804
            735        980.000       1054.000       0.518191       0.493149
            736       1128.333        986.500       0.466467       0.493149
            737       1182.000        859.467       0.421005       0.420616
            738       1145.667        756.433       0.397683       0.420616
            739        975.333        638.133       0.395505       0.420616
            740        835.667        687.433       0.451338       0.420616
            741        868.333        859.167       0.497347       0.493149
            742        994.000        979.933       0.496437       0.493149
            743       1153.333       1082.667       0.484198       0.493149
            744       1113.667       1125.300       0.502598       0.493149
            745       1329.667       1063.033       0.444282       0.420616
            746       1355.000        806.167       0.373024       0.332149
            747       1247.333        643.600       0.340361       0.332149
            748        993.000        709.367       0.416694       0.420616
            749        840.667       1022.267       0.548740       0.493149
            750       1057.000       1258.967       0.543603       0.493149
            751       1148.667       1221.800       0.515426       0.493149
            752       1186.667        945.667       0.443489       0.420616
            753       1067.333        770.267       0.419170       0.420616
            754        952.667        682.400       0.417353       0.420616
            755       1070.000        728.667       0.405115       0.420616
            756       1390.667        680.267       0.328483       0.332149
            757       1545.333        832.467       0.350100       0.332149
            758       1521.333        839.533       0.355604       0.332149
            759       1381.000        898.233       0.394095       0.332149
            760       1518.000        762.200       0.334269       0.332149
            761       1542.667        679.733       0.305856       0.332149
            762       1383.000        676.367       0.328434       0.332149
            763       1219.667        938.033       0.434738       0.420616
            764       1143.000       1268.700       0.526060       0.493149
            765       1155.667       1336.767       0.536330       0.493149
            766       1186.000       1203.733       0.503710       0.493149
            767       1254.333       1084.567       0.463708       0.493149
            768       1239.000        962.767       0.437270       0.420616
            769       1136.000        749.400       0.397475       0.420616
            770       1087.000        686.633       0.387134       0.420616
            771       1154.000        798.267       0.408892       0.420616
            772       1278.333       1043.833       0.449508       0.420616
            773       1447.333       1287.267       0.470733       0.493149
            774       1435.333       1470.467       0.506045       0.493149
            775       1389.667       1258.367       0.475208       0.493149
            776       1344.333        840.233       0.384622       0.420616
            777       1245.333        489.467       0.282146       0.332149
            778       1089.667        633.033       0.367466       0.332149
            779       1050.333        701.967       0.400597       0.420616
            780       1135.667        826.433       0.421198       0.420616
            781       1282.667        759.733       0.371981       0.420616
            782       1241.667        790.833       0.389094       0.420616
            783       1158.000        869.533       0.428863       0.420616
            784       1229.333        890.067       0.419962       0.420616
            785       1579.333        978.400       0.382526       0.420616
            786       1817.667        919.900       0.336028       0.332149
            787       1759.667        943.367       0.349003       0.332149
            788       1431.667        977.167       0.405660       0.420616
            789       1298.333       1095.833       0.457710       0.420616
            790       1355.667       1089.767       0.445633       0.420616
            791       1624.333       1008.233       0.382985       0.420616
            792       1824.667       1008.533       0.355970       0.332149
            793       1896.000        960.067       0.336150       0.332149
            794       1623.000        946.367       0.368327       0.332149
            795       1246.667        935.000       0.428571       0.420616
            796       1015.333        961.133       0.486289       0.493149
            797       1171.000        920.567       0.440133       0.420616
            798       1385.667        812.433       0.369607       0.420616
            799       1443.667        899.633       0.383917       0.420616
            800       1301.667       1042.500       0.444721       0.420616
            801       1249.333       1026.733       0.451100       0.420616
            802       1505.333        925.467       0.380725       0.332149
            803       1705.333        910.800       0.348147       0.332149
            804       1777.333        923.600       0.341956       0.332149
            805       1479.333        894.733       0.376878       0.332149
            806       1384.667        761.533       0.354829       0.332149
            807       1530.667        665.600       0.303060       0.332149
            808       1641.333        745.533       0.312348       0.332149
            809       1513.333        827.333       0.353461       0.332149
            810       1287.667        919.567       0.416615       0.420616
            811       1179.000        877.100       0.426584       0.420616
            812       1119.333        748.400       0.400700       0.420616
            813       1097.333        744.267       0.404141       0.420616
            814       1357.333        809.600       0.373616       0.332149
            815       1699.000        899.767       0.346228       0.332149
            816       1906.667        859.000       0.310594       0.332149
            817       1733.667        850.633       0.329154       0.332149
            818       1378.000        911.200       0.398043       0.420616
            819       1132.333       1018.100       0.473439       0.420616
            820       1140.333        907.633       0.443188       0.420616
            821       1303.000        791.033       0.377756       0.332149
            822       1669.000        620.767       0.271105       0.332149
            823       2011.667        687.500       0.254708       0.332149
            824       2131.667        783.500       0.268767       0.332149
            825       1796.333        934.367       0.342171       0.332149
            826       1359.333        950.400       0.411476       0.420616
            827       1389.000        963.767       0.409631       0.420616
            828       1374.667        807.533       0.370055       0.332149
            829       1485.000        682.500       0.314879       0.332149
            830       1547.667        630.233       0.289377       0.332149
            831       1576.667        844.667       0.348844       0.332149
            832       1513.667       1010.967       0.400441       0.420616
            833       1279.667       1012.033       0.441608       0.420616
            834       1398.000        760.200       0.352238       0.332149
            835       1534.000        725.933       0.321219       0.332149
            836       1655.333        849.133       0.339048       0.332149
            837       1657.667       1101.567       0.399229       0.332149
            838       1719.333       1003.067       0.368449       0.332149
            839       1645.000        754.500       0.314441       0.332149
            840       1649.667        515.700       0.238158       0.332149
            841       1663.333        581.333       0.258984       0.332149
            842       1682.667        660.733       0.281955       0.332149
            843       1730.333        840.300       0.326884       0.332149
            844       1675.333        891.133       0.347222       0.332149
            845       1625.667       1133.433       0.410798       0.420616
            846       1486.667       1178.667       0.442221       0.420616
            847       1364.333       1056.233       0.436358       0.420616
            848       1293.667        845.300       0.395191       0.420616
            849       1225.667        801.767       0.395459       0.420616
            850       1051.333       1022.533       0.493056       0.493149
            851       1084.000        942.267       0.465026       0.493149
            852       1353.667        848.300       0.385247       0.420616
            853       1570.333        782.300       0.332521       0.332149
            854       1552.000       1224.800       0.441083       0.420616
            855       1263.667       1510.300       0.544455       0.493149
            856       1192.667       1532.733       0.562388       0.493149
            857       1450.333       1190.300       0.450763       0.420616
            858       1707.667        866.900       0.336717       0.332149
            859       1837.000        853.300       0.317177       0.332149
            860       1545.000        873.167       0.361086       0.332149
            861       1302.000       1130.467       0.464741       0.420616
            862       1414.667       1198.533       0.458646       0.420616
            863       1664.000       1075.267       0.392538       0.420616
            864       1761.000        821.900       0.318208       0.332149
            865       1492.000        831.133       0.357764       0.332149
            866       1271.000        895.567       0.413358       0.420616
            867       1309.333       1020.733       0.438070       0.420616
            868       1427.000        785.300       0.354970       0.332149
            869       1600.667        790.933       0.330713       0.332149
            870       1619.000        901.433       0.357650       0.332149
            871       1376.333       1113.367       0.447189       0.420616
            872       1040.000       1151.667       0.525475       0.493149
            873       1060.667       1083.600       0.505348       0.493149
            874       1412.667       1048.067       0.425916       0.420616
            875       1580.000       1062.000       0.401968       0.420616
            876       1402.333        929.767       0.398682       0.420616
            877       1299.667        781.367       0.375471       0.332149
            878       1443.667        625.300       0.302228       0.332149
            879       1629.000        592.433       0.266690       0.332149
            880       1641.333        605.533       0.269501       0.332149
            881       1515.000        804.500       0.346842       0.332149
            882       1434.000        731.933       0.337930       0.332149
            883       1449.333        779.067       0.349608       0.332149
            884       1494.000        782.267       0.343662       0.332149
            885       1652.000        889.467       0.349982       0.332149
            886       1646.000        815.067       0.331184       0.332149
            887       1583.667        878.300       0.356747       0.332149
            888       1486.000        936.733       0.386643       0.332149
            889       1574.000        929.933       0.371389       0.332149
            890       1645.333        732.133       0.307947       0.332149
            891       1632.333        716.767       0.305124       0.332149
            892       1603.333        883.667       0.355314       0.332149
            893       1807.000        960.967       0.347174       0.332149
            894       2019.333        929.067       0.315109       0.332149
            895       2074.000        911.933       0.305410       0.332149
            896       1999.667       1019.367       0.337647       0.332149
            897       1641.333       1130.533       0.407860       0.420616
            898       1385.000       1187.500       0.461613       0.420616
            899       1376.000       1022.400       0.426284       0.420616
            900       1540.333        865.300       0.359697       0.332149
            901       1642.667        784.067       0.323096       0.332149
            902       1478.000       1049.867       0.415317       0.420616
            903       1518.333       1340.167       0.468836       0.493149
            904       1435.667       1468.100       0.505585       0.493149
            905       1375.333       1408.800       0.506010       0.493149
            906       1260.333       1318.633       0.511303       0.493149
            907       1364.000       1130.600       0.453219       0.420616
            908       1448.667        880.800       0.378112       0.332149
            909       1580.333        718.633       0.312590       0.332149
            910       1580.667        689.267       0.303651       0.332149
            911       1680.000        855.333       0.337365       0.332149
            912       1578.667        959.133       0.377939       0.332149
            913       1495.000       1177.833       0.440668       0.420616
            914       1456.667       1124.000       0.435546       0.420616
            915       1472.000        929.800       0.387126       0.420616
            916       1541.000        634.233       0.291570       0.332149
            917       1612.333        590.100       0.267931       0.332149
            918       1604.333        858.900       0.348688       0.332149
            919       1566.000       1065.733       0.404955       0.420616
            920       1429.000       1126.767       0.440872       0.420616
            921       1431.667       1068.167       0.427295       0.420616
            922       1414.000       1158.267       0.450290       0.420616
            923       1379.667       1176.700       0.460302       0.493149
            924       1113.333       1245.000       0.527915       0.493149
            925       1104.000       1116.600       0.502837       0.493149
            926       1179.667       1114.033       0.485693       0.493149
            927       1425.667        969.767       0.404840       0.420616
            928       1440.333        721.967       0.333888       0.332149
            929       1451.000        484.233       0.250220       0.332149
            930       1496.000        458.733       0.234678       0.332149
            931       1415.333        599.800       0.297648       0.332149
            932       1419.000        711.767       0.334043       0.332149
            933       1278.000        744.867       0.368223       0.332149
            934       1200.667        647.600       0.350382       0.332149
            935        948.000        552.533       0.368225       0.332149
            936       1115.333        451.800       0.288297       0.332149
            937       1279.333        461.733       0.265201       0.332149
            938       1506.333        639.700       0.298085       0.332149
            939       1499.000        756.767       0.335481       0.332149
            940       1691.333        970.867       0.364686       0.332149
            941       1669.667        958.033       0.364590       0.332149
            942       1594.333        872.233       0.353622       0.332149
            943       1389.333        759.733       0.353518       0.332149
            944       1307.000        770.633       0.370919       0.332149
            945       1164.333        969.567       0.454364       0.420616
            946       1089.667       1040.367       0.488427       0.493149
            947       1238.000       1009.867       0.449256       0.420616
            948       1529.333        911.400       0.373412       0.420616
            949       1585.333        935.133       0.371016       0.420616
            950       1384.000        971.600       0.412464       0.420616
            951       1346.333       1047.033       0.437473       0.420616
            952       1445.667       1042.433       0.418968       0.420616
            953       1618.000       1026.533       0.388172       0.420616
            954       1715.333        768.800       0.309484       0.332149
            955       1925.000        617.500       0.242871       0.332149
            956       1911.667        648.833       0.253401       0.332149
            957       1656.000        863.733       0.342788       0.332149
            958       1343.667        891.967       0.398977       0.420616
            959       1212.667        937.400       0.435986       0.420616
            960       1315.000        872.167       0.398766       0.420616
            961       1237.667        925.900       0.427951       0.420616
            962       1188.000        891.867       0.428810       0.420616
            963       1025.000        915.167       0.471695       0.420616
            964       1132.000        974.467       0.462607       0.420616
            965       1261.000        990.900       0.440028       0.420616
            966       1386.000        992.400       0.417255       0.420616
            967       1321.000        864.900       0.395672       0.420616
            968       1154.000        811.600       0.412902       0.420616
            969       1088.333        945.500       0.464886       0.420616
            970       1248.000       1085.867       0.465265       0.420616
            971       1464.667       1188.533       0.447962       0.420616
            972       1603.333       1118.333       0.410900       0.420616
            973       1682.667       1211.400       0.418581       0.420616
            974       1581.667       1196.167       0.430611       0.420616
            975       1428.333       1169.833       0.450253       0.420616
            976       1253.667       1114.300       0.470573       0.420616
            977       1375.000        973.500       0.414520       0.420616
            978       1338.333        830.500       0.382925       0.420616
            979       1296.000        763.733       0.370792       0.420616
            980       1143.000        847.367       0.425734       0.420616
            981       1125.000        814.500       0.419954       0.420616
            982       1121.667        911.833       0.448406       0.420616
            983       1209.667        903.367       0.427521       0.420616
            984       1388.000       1062.533       0.433593       0.420616
            985       1408.667       1050.800       0.427247       0.420616
            986       1350.667       1053.267       0.438143       0.420616
            987       1228.667       1195.467       0.493152       0.493149
            988       1155.333       1409.467       0.549543       0.563804
            989       1153.000       1484.033       0.562766       0.563804
            990       1267.667       1413.233       0.527149       0.493149
            991       1404.000       1140.600       0.448243       0.420616
            992       1446.333        986.367       0.405462       0.420616
            993       1583.667        815.967       0.340038       0.332149
            994       1618.000        900.533       0.357563       0.332149
            995       1747.333       1054.933       0.376457       0.332149
            996       1448.000       1073.533       0.425746       0.420616
            997       1262.667        959.400       0.431760       0.420616
            998       1103.667        860.633       0.438137       0.420616
            999       1343.667        814.967       0.377538       0.420616
           1000       1429.000        880.100       0.381144       0.420616
           1001       1476.667       1056.667       0.417105       0.420616
           1002       1286.000       1207.400       0.484238       0.493149
           1003       1297.667       1145.233       0.468801       0.493149
           1004       1439.000       1118.433       0.437326       0.420616
           1005       1536.667       1027.333       0.400676       0.420616
           1006       1477.333        947.933       0.390857       0.420616
           1007       1270.333        797.300       0.385610       0.420616
           1008       1391.000       1023.567       0.423913       0.420616
           1009       1611.000       1206.233       0.428162       0.420616
           1010       1532.333       1302.433       0.459450       0.493149
           1011       1285.000       1193.167       0.481472       0.493149
           1012       1244.333       1079.900       0.464626       0.493149
           1013       1357.000       1089.633       0.445360       0.420616
           1014       1558.667        991.133       0.388710       0.420616
           1015       1572.333        935.767       0.373098       0.420616
           1016       1444.333        918.900       0.388832       0.420616
           1017       1279.333        991.733       0.436682       0.420616
           1018       1064.667       1061.533       0.499263       0.493149
           1019       1063.333       1019.333       0.489437       0.493149
           1020       1088.000        966.533       0.470439       0.493149
           1021       1212.667       1103.733       0.476487       0.493149
           1022       1475.333       1196.467       0.447813       0.420616
           1023       1587.000       1295.300       0.449398       0.420616
           1024       1679.667       1145.700       0.405505       0.420616
           1025       1491.000       1028.567       0.408232       0.420616
           1026       1444.667        929.200       0.391429       0.420616
           1027       1607.000        891.633       0.356848       0.332149
           1028       1810.667        858.600       0.321661       0.332149
           1029       1720.667        737.933       0.300144       0.332149
           1030       1308.667        648.800       0.331449       0.332149
           1031       1229.333        571.733       0.317442       0.332149
           1032       1254.333        592.900       0.320966       0.332149
           1033       1342.333        594.433       0.306920       0.332149
           1034       1133.667        703.300       0.382859       0.420616
           1035        964.667        912.200       0.486023       0.493149
           1036       1123.333       1009.000       0.473191       0.493149
           1037       1189.667       1034.367       0.465086       0.493149
           1038       1476.667        882.000       0.373940       0.420616
           1039       1615.667        798.433       0.330737       0.332149
           1040       1941.333        690.867       0.262467       0.332149
           1041       2017.333        637.933       0.240252       0.332149
           1042       1717.667        758.233       0.306246       0.332149
           1043       1576.667        800.333       0.336699       0.332149
           1044       1600.333        850.967       0.347149       0.332149
           1045       1700.333        824.967       0.326681       0.332149
           1046       1525.667        840.767       0.355289       0.332149
           1047       1160.000        884.667       0.432670       0.420616
           1048       1034.000        866.933       0.456057       0.420616
           1049       1304.667        896.200       0.407203       0.420616
           1050       1514.000        866.933       0.364115       0.420616
           1051       1589.333        996.067       0.385266       0.420616
           1052       1332.000       1182.133       0.470195       0.493149
           1053       1370.000       1232.000       0.473482       0.493149
           1054       1485.667       1139.767       0.434125       0.420616
           1055       1552.333        889.433       0.364258       0.332149
           1056       1426.667        793.000       0.357261       0.332149
           1057       1506.667        894.333       0.372484       0.332149
           1058       1586.333       1030.033       0.393688       0.332149
           1059       1726.000        992.733       0.365146       0.332149
           1060       1627.000        817.967       0.334551       0.332149
           1061       1595.000        692.500       0.302732       0.332149
           1062       1530.667        811.267       0.346409       0.332149
           1063       1544.000        996.600       0.392270       0.332149
           1064       1517.333       1039.267       0.406503       0.332149
           1065       1536.667        928.667       0.376690       0.332149
           1066       1384.333        695.567       0.334423       0.332149
           1067       1435.667        672.433       0.318976       0.332149
           1068       1477.667        801.900       0.351777       0.332149
           1069       1606.000        865.733       0.350254       0.332149
           1070       1528.333        869.167       0.362530       0.332149
           1071       1364.667        961.867       0.413433       0.420616
           1072       1186.667       1186.667       0.500000       0.493149
           1073        981.333       1133.533       0.535983       0.493149
           1074        887.667        968.233       0.521706       0.493149
           1075       1095.667        731.100       0.400215       0.420616
           1076       1495.000        682.167       0.313328       0.332149
           1077       1730.667        733.933       0.297790       0.332149
           1078       1562.667        846.733       0.351429       0.332149
           1079       1305.667        932.767       0.416705       0.420616
           1080       1264.000        986.600       0.438372       0.420616
           1081       1425.333        998.800       0.412024       0.420616
           1082       1419.000       1079.433       0.432044       0.420616
           1083       1385.333       1163.800       0.456547       0.420616
           1084       1190.000       1125.000       0.485961       0.493149
           1085       1044.667        991.867       0.487037       0.493149
           1086        905.333        774.800       0.461154       0.493149
           1087       1093.667        738.300       0.403010       0.420616
           1088       1351.000        831.900       0.381099       0.420616
           1089       1372.333       1105.767       0.446216       0.420616
           1090       1094.667       1177.867       0.518306       0.493149
           1091        899.333       1213.067       0.574260       0.563804
           1092       1297.667        878.900       0.403801       0.420616
           1093       1640.000        760.333       0.316762       0.332149
           1094       1979.000        672.100       0.253517       0.332149
           1095       1760.000        769.667       0.304256       0.332149
           1096       1553.333        803.333       0.340877       0.332149
           1097       1396.000        860.067       0.381224       0.332149
           1098       1423.000       1013.033       0.415854       0.332149
           1099       1496.000        903.067       0.376424       0.332149
           1100       1422.667        810.400       0.362909       0.332149
