# Supplementary material for: The role of auxiliary domains in modulating CHD4 activity suggests mechanistic commonality between enzyme families
Source: Nat Commun. 2022 Dec 6;13:7524. doi: 10.1038/s41467-022-35002-0 (PMC9726900; doi:10.1038/s41467-022-35002-0)
Supplement: Supplementary file 6 — source data [file 41467_2022_35002_MOESM6_ESM.zip › smFRET_Source_data/figure_7A/A/CHD4(355-1912) 1mM ATP 500ms/13.dat]

              1        830.355       1496.612       0.643160       0.808130
              2        848.955       1900.152       0.691189       0.808130
              3       1048.355       2500.412       0.704586       0.808130
              4       1049.755       2690.672       0.719349       0.808130
              5        853.755       2513.472       0.746452       0.808130
              6        538.355       2491.812       0.822335       0.808130
              7         51.555       2536.892       0.980083       0.808130
              8       -206.645       2443.312       1.092390       0.808130
              9         23.355       2380.712       0.990285       0.808130
             10        157.355       2361.712       0.937535       0.808130
             11        395.755       2371.072       0.856964       0.808130
             12        839.155       2284.132       0.731323       0.808130
             13        898.955       2168.152       0.706905       0.808130
             14        528.955       1970.152       0.788342       0.808130
             15        213.555       1885.092       0.898242       0.808130
             16        372.155       1812.032       0.829614       0.808130
             17        467.755       1951.072       0.806619       0.808130
             18        854.355       2118.012       0.712568       0.808130
             19       1230.355       2281.612       0.649668       0.808130
             20       1327.755       2395.272       0.643367       0.808130
             21        988.755       2427.972       0.710613       0.808130
             22        953.355       2457.512       0.720495       0.808130
             23        644.155       2609.632       0.802029       0.808130
             24        713.155       2622.932       0.786230       0.808130
             25        939.155       2707.932       0.742492       0.808130
             26       1044.755       2874.372       0.733422       0.808130
             27        875.755       2831.872       0.763796       0.808130
             28        828.355       2725.212       0.766895       0.808130
             29        803.755       2668.672       0.768532       0.808130
             30        770.555       2603.992       0.771657       0.808130
             31        869.555       2428.892       0.736374       0.808130
             32       1213.155       2453.532       0.669141       0.808130
             33       1499.955       2505.452       0.625517       0.808130
             34       1273.555       2696.292       0.679193       0.808130
             35       1224.755       2739.972       0.691087       0.808130
             36       1257.355       2688.112       0.681317       0.808130
             37       1006.355       2676.612       0.726754       0.808130
             38        806.955       2608.752       0.763752       0.808130
             39        838.755       2492.572       0.748222       0.808130
             40        858.155       2515.232       0.745610       0.808130
             41        991.555       2620.092       0.725456       0.808130
             42        956.955       2638.752       0.733862       0.808130
             43        819.155       2585.732       0.759418       0.808130
             44        626.155       2561.032       0.803540       0.808130
             45        330.755       2472.572       0.882014       0.808130
             46        125.355       2503.112       0.952309       0.808130
             47        156.755       2390.972       0.938473       0.808130
             48        431.955       2269.852       0.840124       0.808130
             49        624.555       2463.992       0.797784       0.808130
             50        855.355       2536.512       0.747822       0.808130
             51        825.155       2514.132       0.752895       0.808130
             52        743.355       2471.912       0.768805       0.808130
             53        466.155       2575.232       0.846730       0.808130
             54        595.755       2383.272       0.800017       0.808130
             55        509.355       2282.312       0.817545       0.808130
             56        411.155       2163.132       0.840284       0.808130
             57        580.755       2190.972       0.790472       0.808130
             58        626.955       2325.752       0.787668       0.808130
             59        475.355       2313.112       0.829528       0.808130
             60        599.955       2294.452       0.792719       0.808130
             61        951.355       2293.312       0.706794       0.808130
             62        784.955       2305.752       0.746027       0.808130
             63        810.955       2110.152       0.722381       0.808130
             64        856.755       1896.372       0.688807       0.808130
             65        684.755       1846.772       0.729509       0.808130
             66        412.555       1971.192       0.826930       0.808130
             67        369.955       2042.452       0.846645       0.808130
             68        280.355       2127.212       0.883553       0.808130
             69        498.755       2224.972       0.816885       0.808130
             70        660.555       2266.192       0.774304       0.808130
             71        667.755       2161.272       0.763963       0.808130
             72        706.555       2181.192       0.755327       0.808130
             73        652.955       2203.352       0.771399       0.808130
             74        419.155       2428.532       0.852809       0.808130
             75        647.755       2506.872       0.794665       0.808130
             76        917.955       2527.452       0.733571       0.808130
             77        970.555       2424.192       0.714101       0.808130
             78       1055.355       2317.312       0.687086       0.808130
             79        872.755       2061.572       0.702571       0.808130
             80        658.355       1823.212       0.734702       0.808130
             81        364.155       1751.832       0.827903       0.808130
             82        269.355       1699.312       0.863179       0.808130
             83        309.755       1722.472       0.847579       0.808130
             84        367.755       1769.872       0.827961       0.808130
             85        207.355       1913.712       0.902240       0.808130
             86        293.555       1832.092       0.861899       0.808130
             87        519.355       1902.512       0.785556       0.808130
             88        594.755       2049.372       0.775066       0.808130
             89        630.955       2076.952       0.766995       0.808130
             90        683.155       2206.932       0.763621       0.808130
             91        733.555       2449.292       0.769529       0.808130
             92        578.755       2494.372       0.811672       0.808130
             93        420.155       2415.232       0.851818       0.808130
             94        576.755       2494.372       0.812201       0.808130
             95        504.755       2458.972       0.829689       0.808130
             96        155.355       2433.112       0.939982       0.808130
             97        -19.445       2495.992       1.007852       0.808130
             98        130.755       2560.372       0.951413       0.808130
             99         -8.845       2752.732       1.003224       0.808130
            100         43.555       2838.892       0.984890       0.808130
            101        312.555       2883.992       0.902221       0.808130
            102        491.555       2914.492       0.855682       0.808130
            103        435.355       2689.712       0.860689       0.808130
            104        306.755       2304.572       0.882529       0.808130
            105        260.355       2325.012       0.899297       0.808130
            106        277.355       2353.712       0.894585       0.808130
            107        310.555       2231.192       0.877818       0.808130
            108        306.555       2401.792       0.886811       0.808130
            109        554.955       2647.152       0.826691       0.808130
            110        648.355       2477.812       0.792604       0.808130
            111        594.755       2253.772       0.791206       0.808130
            112        483.555       2195.092       0.819478       0.808130
            113        306.555       2107.392       0.873007       0.808130
            114        -75.245       2097.772       1.037204       0.808130
            115       -208.045       2241.652       1.102304       0.808130
            116       -235.245       2331.372       1.112229       0.808130
            117       -237.645       2276.612       1.116552       0.808130
            118       -143.445       2328.192       1.065658       0.808130
            119        206.955       2322.552       0.918184       0.808130
            120         94.555       2332.792       0.961046       0.808130
            121          0.955       2360.552       0.999596       0.808130
            122        261.355       2478.712       0.904617       0.808130
            123        502.355       2414.612       0.827782       0.808130
            124        416.355       2220.812       0.842120       0.808130
            125        623.955       2061.252       0.767633       0.808130
            126        920.555       2024.192       0.687391       0.808130
            127        860.755       1981.372       0.697144       0.808130
            128        748.555       1876.792       0.714874       0.808130
            129        573.555       1875.092       0.765767       0.808130
            130        591.355       1888.112       0.761499       0.808130
            131        695.155       1688.132       0.708321       0.808130
            132        704.155       1582.232       0.692023       0.808130
            133        749.755       1652.072       0.687840       0.808130
            134        894.355       1416.412       0.612962       0.808130
            135       1025.355       1018.312       0.498277       0.402102
            136       1080.955        850.952       0.440473       0.402102
            137       1236.355        583.612       0.320672       0.278382
            138       1549.555        304.492       0.164231       0.182232
            139       1820.155        243.032       0.117794       0.182232
            140       2036.155        246.032       0.107805       0.182232
            141       2040.955        396.552       0.162687       0.182232
            142       1871.155        476.932       0.203115       0.182232
            143       1678.155        429.232       0.203680       0.182232
            144       1582.555        428.392       0.213030       0.182232
            145       1468.755        452.572       0.235552       0.182232
            146       1514.555        345.992       0.185962       0.182232
            147       1655.155        346.132       0.172955       0.182232
            148       1663.955        439.852       0.209074       0.182232
            149       1792.755        408.572       0.185603       0.182232
            150       1896.155        351.632       0.156435       0.182232
            151       1813.555        310.692       0.146260       0.182232
            152       1773.555        381.092       0.176870       0.182232
            153       1606.955        323.352       0.167513       0.182232
            154       1452.555        355.392       0.196572       0.182232
            155       1317.155        413.132       0.238765       0.182232
            156       1343.155        387.732       0.224008       0.182232
            157       1525.355        266.912       0.148924       0.182232
            158       1776.555        327.192       0.155528       0.182232
            159       1706.355        385.012       0.184096       0.182232
            160       1593.755        432.272       0.213359       0.182232
            161       1538.155        426.632       0.217139       0.182232
            162       1298.955        457.552       0.260490       0.182232
            163       1246.555        401.792       0.243754       0.182232
            164       1376.555        290.192       0.174107       0.182232
            165       1625.955        168.452       0.093876       0.096694
            166       1930.955        195.152       0.091788       0.096694
            167       2084.555        186.192       0.081996       0.096694
            168       2205.355        182.112       0.076278       0.096694
            169       2164.755        343.772       0.137041       0.096694
            170       1896.955        477.552       0.201116       0.182232
            171       1467.555        491.092       0.250730       0.278382
            172       1414.955        492.552       0.258218       0.278382
            173       1358.155        459.632       0.252852       0.278382
            174       1434.955        389.552       0.213511       0.182232
            175       1719.555        295.692       0.146727       0.182232
            176       2036.355        215.012       0.095503       0.096694
            177       2258.555        211.192       0.085512       0.096694
            178       2163.355        257.312       0.106298       0.096694
            179       2206.955        243.352       0.099315       0.096694
            180       2232.755        246.772       0.099524       0.096694
            181       2006.355        365.612       0.154139       0.182232
            182       1797.555        332.692       0.156175       0.182232
            183       1777.955        354.052       0.166065       0.182232
            184       1659.355        391.912       0.191058       0.182232
            185       1319.955        479.852       0.266613       0.278382
            186       1180.355        442.012       0.272449       0.278382
            187       1235.155        448.132       0.266224       0.278382
            188       1372.555        473.992       0.256691       0.278382
            189       1632.955        449.352       0.215795       0.182232
            190       2062.955        375.352       0.153940       0.182232
            191       2242.155        379.032       0.144603       0.182232
            192       2070.555        460.192       0.181840       0.182232
            193       1773.155        485.932       0.215101       0.182232
            194       1479.155        552.732       0.272029       0.278382
            195       1108.355        599.812       0.351144       0.278382
            196       1001.955        588.852       0.370159       0.278382
            197       1014.955        491.752       0.326375       0.278382
            198       1184.555        319.792       0.212579       0.182232
            199       1416.755        131.972       0.085213       0.096694
            200       1750.355        130.612       0.069439       0.096694
            201       1890.155        112.632       0.056238       0.096694
            202       1904.355        158.012       0.076617       0.096694
            203       1944.155        245.032       0.111928       0.096694
            204       1922.155        413.632       0.177085       0.182232
            205       1797.955        453.452       0.201408       0.182232
            206       2052.355        623.612       0.233042       0.182232
            207       2379.155        460.132       0.162059       0.182232
            208       2427.955        274.052       0.101425       0.096694
            209       2487.355        121.512       0.046576       0.096694
            210       2753.755         46.872       0.016736       0.096694
            211       2784.555       -136.008      -0.051352       0.096694
            212       2579.155         33.732       0.012910       0.096694
            213       2505.755        343.472       0.120549       0.096694
            214       2516.155        505.832       0.167384       0.182232
            215       2283.555        508.492       0.182122       0.182232
            216       2231.955        442.852       0.165564       0.182232
            217       2136.555        383.392       0.152143       0.182232
            218       1863.355        281.712       0.131330       0.182232
            219       1457.155        220.132       0.131243       0.182232
            220       1239.955        238.852       0.161517       0.182232
            221       1202.555        360.192       0.230486       0.182232
            222       1212.355        505.212       0.294144       0.278382
            223       1408.555        622.992       0.306659       0.278382
            224       1609.755        667.872       0.293231       0.278382
            225       1507.555        653.892       0.302525       0.278382
            226       1230.955        558.952       0.312280       0.278382
            227       1469.155        338.732       0.187363       0.182232
            228       1599.355        183.512       0.102931       0.096694
            229       1532.955        210.552       0.120763       0.096694
            230       1820.955        252.952       0.121969       0.096694
            231       2051.155        310.932       0.131634       0.096694
            232       2068.155        377.232       0.154263       0.096694
            233       2194.955        339.552       0.133972       0.096694
            234       2379.955        212.652       0.082022       0.096694
            235       2418.155        113.432       0.044807       0.096694
            236       2386.355         77.612       0.031499       0.096694
            237       2079.355         93.312       0.042948       0.096694
            238       2095.955        202.052       0.087925       0.096694
            239       2203.555        320.692       0.127045       0.096694
            240       2080.755        336.172       0.139091       0.096694
            241       1781.755        322.072       0.153089       0.096694
            242       1751.555        359.692       0.170369       0.096694
            243       1608.355        234.412       0.127206       0.096694
            244       1487.755         75.072       0.048036       0.096694
            245       1404.355         35.412       0.024595       0.096694
            246       1448.755        113.172       0.072457       0.096694
            247       1436.955        100.352       0.065278       0.096694
            248       1267.355        228.712       0.152875       0.182232
            249       1297.155        279.732       0.177395       0.182232
            250       1677.355        325.512       0.162523       0.182232
            251       1902.755        369.772       0.162714       0.182232
            252       2013.355        457.112       0.185031       0.182232
            253       1960.155        452.432       0.187530       0.182232
            254       1909.755        508.272       0.210201       0.182232
            255       1864.155        612.032       0.247167       0.278382
            256       1438.155        655.632       0.313132       0.278382
            257       1033.555        637.692       0.381567       0.402102
            258       1005.955        657.252       0.395171       0.402102
            259        999.955        650.852       0.394263       0.402102
            260        605.955        661.252       0.521819       0.402102
            261        689.155        660.532       0.489396       0.402102
            262       1017.955        632.452       0.383210       0.402102
            263       1129.355        536.512       0.322062       0.278382
            264       1017.755        478.672       0.319877       0.278382
            265       1111.555        361.892       0.245609       0.278382
            266       1307.755        234.272       0.151925       0.182232
            267       1551.155        209.132       0.118806       0.182232
            268       1694.155        259.632       0.132886       0.182232
            269       1935.355        402.112       0.172029       0.182232
            270       1926.955        547.752       0.221340       0.182232
            271       1835.155        627.532       0.254816       0.278382
            272       1746.155        610.432       0.259032       0.278382
            273       1810.955        584.752       0.244083       0.278382
            274       1552.955        538.352       0.257424       0.278382
            275       1338.755        420.772       0.239139       0.278382
            276       1127.155        348.732       0.236286       0.278382
            277       1147.155        324.532       0.220517       0.278382
            278       1039.755        333.872       0.243059       0.278382
            279        850.755        298.772       0.259909       0.278382
            280        924.555        316.392       0.254960       0.278382
            281       1312.355        348.412       0.209790       0.278382
            282       1207.155        425.532       0.260633       0.278382
            283       1240.355        381.612       0.235277       0.278382
            284       1559.955        319.052       0.169798       0.182232
            285       1717.155        291.332       0.145050       0.182232
            286       1652.755        263.372       0.137450       0.182232
            287       1569.755        250.672       0.137699       0.182232
            288       1366.155        272.232       0.166158       0.182232
            289       1351.955        284.852       0.174029       0.182232
            290       1457.555        299.892       0.170641       0.182232
            291       1402.555        503.592       0.264194       0.278382
            292       1451.155        587.532       0.288191       0.278382
            293       1500.755        639.172       0.298689       0.278382
            294       1230.555        711.592       0.366394       0.402102
            295       1143.555        758.692       0.398840       0.402102
            296       1251.555        682.892       0.353017       0.402102
            297       1420.755        624.572       0.305365       0.278382
            298       1449.555        569.292       0.281989       0.278382
            299       1290.355        540.012       0.295029       0.278382
            300       1036.355        490.012       0.321032       0.278382
            301       1037.755        295.272       0.221505       0.278382
            302        652.755        246.972       0.274497       0.278382
            303        553.155        231.332       0.294883       0.278382
            304       1220.955        129.752       0.096062       0.096694
            305       1553.955        218.652       0.123350       0.096694
            306       1454.355        336.212       0.187768       0.182232
            307       1634.555        328.392       0.167295       0.182232
            308       1733.155        372.532       0.176917       0.182232
            309       1654.555        474.592       0.222902       0.182232
            310       1571.355        407.912       0.206092       0.182232
            311       1575.155        339.332       0.177244       0.182232
            312       1674.955        313.752       0.157767       0.182232
            313       1808.555        284.392       0.135881       0.182232
            314       1700.555        270.392       0.137189       0.182232
            315       1547.755        301.272       0.162935       0.182232
            316       1687.555        379.492       0.183591       0.182232
            317       1750.155        441.032       0.201275       0.182232
            318       1534.755        491.772       0.242667       0.278382
            319       1247.755        506.272       0.288634       0.278382
            320       1326.955        499.552       0.273501       0.278382
            321       1142.955        447.752       0.281480       0.278382
            322        941.355        436.712       0.316902       0.278382
            323        959.955        547.852       0.363344       0.278382
            324       1215.555        559.692       0.315276       0.278382
            325       1359.155        550.132       0.288135       0.278382
            326       1332.555        566.392       0.298266       0.278382
            327       1302.155        564.632       0.302462       0.278382
            328       1345.955        453.052       0.251834       0.278382
            329       1258.355        473.212       0.273285       0.278382
            330        965.355        471.712       0.328246       0.278382
            331        938.755        486.572       0.341376       0.278382
            332       1134.355        432.812       0.276175       0.278382
            333       1170.155        438.832       0.272738       0.278382
            334       1111.155        452.532       0.289401       0.278382
            335       1329.955        562.452       0.297215       0.278382
            336       1463.155        595.932       0.289416       0.278382
            337       1347.955        610.452       0.311708       0.278382
            338       1240.355        540.812       0.303628       0.278382
            339       1229.155        476.532       0.279378       0.278382
            340       1325.755        342.872       0.205481       0.182232
            341       1293.955        227.852       0.149725       0.182232
            342       1105.155        178.732       0.139211       0.182232
            343       1033.355        222.912       0.177440       0.182232
            344       1135.555        205.492       0.153232       0.182232
            345       1192.755        259.372       0.178615       0.182232
            346       1136.155        341.632       0.231178       0.182232
            347       1193.555        359.292       0.231376       0.182232
            348       1374.155        250.832       0.154359       0.182232
            349       1476.355        248.412       0.144026       0.182232
            350       1371.555        165.492       0.107669       0.096694
            351       1510.155        159.432       0.095492       0.096694
            352       1596.755        217.372       0.119822       0.096694
            353       1456.355        275.012       0.158841       0.182232
            354       1398.355        251.412       0.152392       0.182232
            355       1440.555        358.792       0.199401       0.182232
            356       1183.355        337.912       0.222125       0.182232
            357       1185.955        330.652       0.218021       0.182232
            358       1653.355        261.712       0.136659       0.182232
            359       1633.755        289.672       0.150602       0.182232
            360       1525.755        239.072       0.135465       0.182232
            361       1636.955        238.552       0.127193       0.182232
            362       1674.755        192.972       0.103319       0.182232
            363       1340.755        265.772       0.165433       0.182232
            364       1315.555        316.892       0.194121       0.182232
            365       1250.355        346.412       0.216946       0.182232
            366       1024.955        392.152       0.276727       0.278382
            367        976.555        450.192       0.315537       0.278382
            368       1087.555        558.292       0.339213       0.402102
            369        860.755        629.972       0.422594       0.402102
            370        948.955        549.952       0.366902       0.402102
            371       1326.155        457.232       0.256384       0.278382
            372       1616.755        427.572       0.209150       0.182232
            373       1631.955        376.652       0.187519       0.182232
            374       1970.355        306.212       0.134506       0.096694
            375       2076.555        282.192       0.119636       0.096694
            376       2084.955        293.352       0.123345       0.096694
            377       2028.755        249.372       0.109464       0.096694
            378       2029.355        190.512       0.085821       0.096694
            379       1983.555        167.892       0.078037       0.096694
            380       1825.555        209.292       0.102854       0.096694
            381       1825.555        293.892       0.138664       0.096694
            382       1909.155        332.732       0.148416       0.182232
            383       1836.555        318.592       0.147828       0.182232
            384       1772.955        322.352       0.153845       0.182232
            385       2122.955        352.952       0.142555       0.182232
            386       1914.355        335.412       0.149087       0.182232
            387       1498.755        408.772       0.214294       0.182232
            388       1466.355        460.412       0.238956       0.182232
            389       1601.155        472.532       0.227870       0.182232
            390       1580.755        480.972       0.233286       0.182232
            391       1976.955        382.152       0.161990       0.182232
            392       2333.355        319.512       0.120440       0.096694
            393       2585.755        406.672       0.135900       0.096694
            394       2672.955        371.552       0.122040       0.096694
            395       2377.755        315.472       0.117135       0.096694
            396       2095.755        328.472       0.135495       0.096694
            397       2196.355        227.412       0.093826       0.096694
            398       2090.355         91.212       0.041810       0.096694
            399       1911.755         93.472       0.046614       0.096694
            400       2029.355        174.112       0.079017       0.096694
            401       2113.555        225.692       0.096481       0.096694
            402       2051.555        267.692       0.115422       0.096694
            403       2137.755        188.472       0.081020       0.096694
            404       2177.955        129.252       0.056021       0.096694
            405       2226.955          4.752       0.002129       0.096694
            406       2297.555        -53.708      -0.023936       0.096694
            407       2099.755         -7.728      -0.003694       0.096694
            408       1650.955        123.752       0.069731       0.096694
            409       1345.355        227.512       0.144648       0.182232
            410       1223.155        282.732       0.187751       0.182232
            411       1201.555        309.692       0.204925       0.182232
            412       1270.155        421.032       0.248956       0.182232
            413       1370.355        437.012       0.241795       0.182232
            414       1484.955        341.352       0.186908       0.182232
            415       1480.755        337.572       0.185650       0.182232
            416       1190.155        368.232       0.236290       0.278382
            417       1031.955        349.252       0.252860       0.278382
            418       1072.755        409.972       0.276499       0.278382
            419        958.955        552.952       0.365731       0.402102
            420        837.955        608.052       0.420504       0.402102
            421        881.155        644.532       0.422454       0.402102
            422        808.155        534.832       0.398241       0.402102
            423        832.155        401.432       0.325418       0.278382
            424        975.155        364.132       0.271885       0.278382
            425        986.155        380.032       0.278170       0.278382
            426        807.155        352.932       0.304229       0.278382
            427        818.155        402.432       0.329704       0.278382
            428        792.155        411.232       0.341729       0.278382
            429       1013.155        238.932       0.190827       0.182232
            430       1076.155         85.432       0.073547       0.096694
            431       1303.755         57.672       0.042361       0.096694
            432       1605.555         92.492       0.054469       0.096694
            433       1758.555        162.592       0.084633       0.096694
            434       1774.555        266.192       0.130438       0.096694
            435       2025.555        321.492       0.136977       0.096694
            436       1906.155        371.632       0.163155       0.182232
            437       1511.155        387.332       0.204021       0.182232
            438       1452.755        430.372       0.228541       0.182232
            439       1409.155        502.732       0.262951       0.278382
            440       1129.955        578.252       0.338514       0.278382
            441       1129.355        659.912       0.368817       0.278382
            442       1560.955        474.752       0.233212       0.278382
            443       1604.955        298.752       0.156932       0.182232
            444       1567.955        323.252       0.170924       0.182232
            445       1565.555        428.892       0.215043       0.182232
            446       1565.755        460.672       0.227332       0.278382
            447       1182.555        671.392       0.362142       0.402102
            448       1053.555        808.892       0.434317       0.402102
            449        913.555        774.292       0.458745       0.402102
            450       1114.755        602.972       0.351029       0.402102
            451       1293.755        487.672       0.273754       0.278382
            452       1400.755        412.972       0.227692       0.182232
            453       1370.555        380.992       0.217517       0.182232
            454       1249.955        309.052       0.198236       0.182232
            455       1130.155        361.832       0.242517       0.182232
            456       1137.955        241.852       0.175279       0.182232
            457       1199.955        242.252       0.167973       0.182232
            458       1315.955        268.852       0.169643       0.182232
            459       1455.555        335.492       0.187316       0.182232
            460       1307.355        419.512       0.242932       0.278382
            461       1137.755        554.072       0.327499       0.278382
            462       1091.355        591.312       0.351414       0.402102
            463        988.755        618.172       0.384692       0.402102
            464        975.355        584.112       0.374559       0.402102
            465       1228.355        441.412       0.264355       0.278382
            466       1249.955        352.052       0.219757       0.182232
            467       1136.555        330.992       0.225541       0.182232
            468       1198.555        224.392       0.157695       0.182232
            469       1061.955        242.252       0.185746       0.182232
            470        694.355        344.012       0.331301       0.278382
            471        654.355        467.012       0.416467       0.402102
            472        572.955        518.152       0.474887       0.402102
            473        636.155        588.432       0.480515       0.402102
            474       1087.555        503.092       0.316281       0.278382
            475       1502.555        427.792       0.221614       0.182232
            476       1710.555        414.392       0.195013       0.182232
            477       2020.155        393.232       0.162938       0.182232
            478       2123.955        397.052       0.157497       0.182232
            479       1916.955        412.152       0.176957       0.182232
            480       1726.555        390.592       0.184490       0.182232
            481       1587.755        332.672       0.173228       0.182232
            482       1620.755        367.172       0.184701       0.182232
            483       1690.355        336.612       0.166067       0.182232
            484       1805.155        345.732       0.160739       0.182232
            485       1832.755        445.972       0.195711       0.182232
            486       1823.955        442.052       0.195080       0.182232
            487       1660.155        285.632       0.146795       0.182232
            488       1678.755        166.572       0.090267       0.096694
            489       1794.355        209.412       0.104509       0.096694
            490       2092.955        106.952       0.048616       0.096694
            491       2410.155         13.632       0.005624       0.096694
            492       2451.955         99.652       0.039055       0.096694
            493       2245.155        252.132       0.100962       0.096694
            494       1840.355        242.812       0.116559       0.096694
            495       1443.955        248.452       0.146804       0.182232
            496       1539.755        343.072       0.182211       0.182232
            497       1903.755        369.272       0.162458       0.182232
            498       2071.555        398.892       0.161465       0.182232
            499       2189.955        429.252       0.163886       0.182232
            500       2192.955        497.352       0.184868       0.182232
            501       2062.955        647.352       0.238848       0.182232
            502       1989.755        528.472       0.209859       0.182232
            503       2048.555        401.392       0.163837       0.182232
            504       2130.155        469.032       0.180453       0.182232
            505       2348.355        526.812       0.183228       0.182232
            506       2385.755        351.272       0.128341       0.182232
            507       2226.955        378.352       0.145224       0.182232
            508       2068.955        541.952       0.207572       0.182232
            509       2010.555        470.992       0.189798       0.182232
            510       2001.755        307.472       0.133149       0.182232
            511       1815.955        340.852       0.158035       0.182232
            512       1796.155        416.032       0.188064       0.182232
            513       1836.355        382.012       0.172204       0.182232
            514       1633.355        320.512       0.164040       0.182232
            515       1378.355        331.612       0.193929       0.182232
            516       1418.355        326.412       0.187080       0.182232
            517       1275.955        217.052       0.145379       0.182232
            518       1000.755        173.572       0.147805       0.182232
            519       1133.555        323.892       0.222232       0.182232
            520       1306.155        413.432       0.240425       0.182232
            521       1602.755        373.572       0.189023       0.182232
            522       1974.955        395.152       0.166723       0.182232
            523       2278.555        288.792       0.112486       0.096694
            524       2559.955        147.052       0.054323       0.096694
            525       2749.355        126.312       0.043924       0.096694
            526       2461.355        198.712       0.074702       0.096694
            527       2181.155        240.532       0.099324       0.096694
            528       2109.755        264.672       0.111468       0.096694
            529       2036.955        293.552       0.125960       0.096694
            530       1892.955        377.552       0.166285       0.096694
            531       1865.155        237.932       0.113135       0.096694
            532       1978.755        128.572       0.061012       0.096694
            533       2100.955        180.552       0.079137       0.096694
            534       2125.355        135.712       0.060021       0.096694
            535       2071.755         60.272       0.028270       0.096694
            536       2134.955        284.352       0.117534       0.096694
            537       2062.155        470.632       0.185816       0.182232
            538       1954.955        513.152       0.207913       0.182232
            539       1801.955        679.852       0.273934       0.278382
            540       1969.955        702.852       0.262964       0.278382
            541       2100.355        559.212       0.210264       0.182232
            542       2133.755        443.872       0.172202       0.182232
            543       2138.555        415.592       0.162713       0.182232
            544       1965.155        324.332       0.141661       0.182232
            545       1722.755        303.372       0.149730       0.182232
            546       1751.155        290.332       0.142216       0.182232
            547       1676.355        438.812       0.207460       0.182232
            548       1771.555        435.892       0.197464       0.182232
            549       1852.555        469.192       0.202086       0.182232
            550       1865.755        375.072       0.167381       0.182232
            551       1502.355        370.812       0.197960       0.182232
            552       1455.755        289.872       0.166056       0.182232
            553       1340.155        288.032       0.176903       0.182232
            554       1473.955        249.252       0.144644       0.182232
            555       1506.755        318.572       0.174529       0.182232
            556       1537.755        316.072       0.170497       0.182232
            557       1498.355        429.612       0.222832       0.182232
            558       1548.955        516.752       0.250157       0.278382
            559       1409.155        508.532       0.265180       0.278382
            560       1351.155        522.332       0.278802       0.278382
            561       1428.355        633.612       0.307285       0.278382
            562       1612.555        503.392       0.237904       0.278382
            563       1605.355        405.112       0.201501       0.182232
            564       1817.955        443.852       0.196238       0.182232
            565       1898.355        452.612       0.192522       0.182232
            566       2191.155        318.732       0.126991       0.182232
            567       2301.155        347.932       0.131340       0.182232
            568       2306.155        408.832       0.150583       0.182232
            569       1919.955        401.052       0.172792       0.182232
            570       1612.355        402.212       0.199652       0.182232
            571       1322.355        527.212       0.285046       0.278382
            572        970.355        536.612       0.356087       0.402102
            573        543.155        539.532       0.498327       0.402102
            574        598.555        551.992       0.479765       0.402102
            575        918.355        540.612       0.370544       0.402102
            576        949.555        496.892       0.343526       0.402102
            577       1051.955        471.052       0.309291       0.278382
            578       1226.155        426.232       0.257949       0.278382
            579       1562.955        428.552       0.215190       0.182232
            580       1547.755        404.872       0.207347       0.182232
            581       1482.755        376.772       0.202617       0.182232
            582       1441.755        373.872       0.205919       0.182232
            583       1373.355        448.112       0.246017       0.278382
            584       1009.755        502.472       0.332273       0.278382
            585        979.955        455.252       0.317203       0.278382
            586        963.355        412.312       0.299718       0.278382
            587        998.955        539.752       0.350783       0.278382
            588       1319.755        472.272       0.263541       0.278382
            589       1493.955        257.852       0.147192       0.182232
            590       1530.755        209.772       0.120522       0.182232
            591       1699.955        301.652       0.150705       0.182232
            592       1684.155        221.632       0.116294       0.182232
            593       1584.955        262.352       0.142019       0.182232
            594       1625.755        448.872       0.216363       0.182232
            595       1620.955        700.352       0.301706       0.278382
            596       1637.755        673.872       0.291514       0.278382
            597       1551.355        656.712       0.297415       0.278382
            598       1310.355        700.212       0.348266       0.402102
            599       1283.155        706.932       0.355227       0.402102
            600       1095.155        593.732       0.351552       0.402102
            601        975.155        579.732       0.372845       0.402102
            602       1112.955        620.152       0.357827       0.402102
            603       1158.555        624.792       0.350348       0.402102
            604       1026.755        629.372       0.380026       0.402102
            605       1287.555        684.692       0.347163       0.402102
            606       1477.355        621.312       0.296051       0.278382
            607       1715.955        502.052       0.226353       0.182232
            608       1974.155        435.632       0.180776       0.182232
            609       1921.155        344.332       0.151990       0.182232
            610       1702.355        234.812       0.121214       0.182232
            611       1537.755        294.872       0.160901       0.182232
            612       1037.555        390.492       0.273445       0.278382
            613        904.555        327.592       0.265871       0.278382
            614       1277.955        339.452       0.209874       0.278382
            615       1377.355        464.112       0.252034       0.278382
            616       1528.955        523.552       0.255079       0.278382
            617       1908.555        593.792       0.237294       0.278382
            618       1955.755        697.672       0.262932       0.278382
            619       1725.755        722.672       0.295158       0.278382
            620       1789.355        628.712       0.260006       0.278382
            621       1577.155        654.532       0.293290       0.278382
            622       1231.155        554.332       0.310465       0.278382
            623       1098.955        507.752       0.316020       0.278382
            624       1091.955        487.452       0.308630       0.278382
            625        977.555        492.092       0.334837       0.278382
            626        983.955        430.052       0.304137       0.278382
            627       1250.155        352.232       0.219817       0.182232
            628       1419.155        268.732       0.159212       0.182232
            629       1571.555        201.292       0.113542       0.096694
            630       1787.355        248.112       0.121894       0.096694
            631       1862.355        240.812       0.114500       0.096694
            632       1813.155        322.132       0.150861       0.096694
            633       2000.355        271.812       0.119627       0.096694
            634       1998.355        267.212       0.117945       0.096694
            635       1825.955        314.452       0.146912       0.182232
            636       1703.155        391.532       0.186917       0.182232
            637       1756.155        328.632       0.157633       0.182232
            638       1775.355        325.312       0.154861       0.182232
            639       1696.355        335.812       0.165248       0.182232
            640       1696.955        251.752       0.129189       0.096694
            641       1868.955        152.552       0.075464       0.096694
            642       2059.955         91.252       0.042419       0.096694
            643       1810.355        195.612       0.097515       0.096694
            644       1701.955        305.052       0.151993       0.182232
            645       1565.355        294.912       0.158532       0.182232
            646       1205.555        333.892       0.216891       0.182232
            647        769.755        479.072       0.383618       0.402102
            648        712.355        404.612       0.362242       0.402102
            649        567.155        278.332       0.329197       0.402102
            650        596.755        332.772       0.358001       0.402102
            651        688.555        208.592       0.232506       0.278382
            652        929.755         51.072       0.052070       0.096694
            653        993.755        153.272       0.133625       0.096694
            654       1095.555        237.292       0.178034       0.182232
            655        980.755        202.972       0.171468       0.182232
            656        980.155        347.632       0.261813       0.278382
            657        868.355        499.012       0.364944       0.402102
            658        822.155        580.832       0.413997       0.402102
            659        882.155        460.632       0.343042       0.402102
            660       1024.955        361.152       0.260551       0.278382
            661       1174.955        243.552       0.171696       0.182232
            662       1216.155        164.232       0.118975       0.096694
            663       1239.955         61.652       0.047366       0.096694
            664       1185.955        217.852       0.155186       0.182232
            665       1301.555        289.092       0.181745       0.182232
            666       1419.955        376.652       0.209646       0.182232
            667       1422.555        424.792       0.229947       0.182232
            668       1576.955        400.552       0.202554       0.182232
            669       1907.355        279.512       0.127814       0.096694
            670       2145.755        235.272       0.098811       0.096694
            671       2252.155        151.432       0.063002       0.096694
            672       2555.955        151.652       0.056010       0.096694
            673       2238.955        232.752       0.094166       0.096694
            674       1933.155        298.932       0.133925       0.096694
            675       1621.755        330.072       0.169109       0.182232
            676       1491.355        356.712       0.193019       0.182232
            677       1065.555        338.292       0.240975       0.182232
            678       1080.155        266.232       0.197738       0.182232
            679       1200.955        300.952       0.200380       0.182232
            680       1201.555        308.292       0.204187       0.182232
            681       1085.155        302.332       0.217899       0.182232
            682       1230.555        287.592       0.189436       0.182232
            683       1342.755        308.172       0.186666       0.182232
            684       1170.755        312.572       0.210724       0.182232
            685       1123.555        318.092       0.220645       0.182232
            686       1212.155        372.632       0.235131       0.182232
            687       1196.155        405.432       0.253144       0.182232
            688       1238.155        379.832       0.234756       0.182232
            689       1465.955        374.852       0.203635       0.182232
            690       1575.755        428.472       0.213784       0.182232
            691       1430.355        437.612       0.234272       0.278382
            692       1217.755        430.672       0.261262       0.278382
            693       1060.155        527.232       0.332138       0.278382
            694        968.955        524.352       0.351135       0.402102
            695        904.755        433.372       0.323865       0.402102
            696        744.555        427.992       0.365011       0.402102
            697        690.755        407.372       0.370970       0.402102
            698        728.955        360.952       0.331177       0.402102
            699        578.155        397.432       0.407377       0.402102
            700        499.355        398.712       0.443967       0.402102
            701        537.355        374.712       0.410838       0.402102
            702        698.755        431.172       0.381593       0.402102
            703        753.755        344.272       0.313537       0.278382
            704        740.755        170.772       0.187347       0.182232
            705        817.155        200.732       0.197204       0.182232
            706       1129.755        347.072       0.235012       0.182232
            707       1392.955        321.552       0.187548       0.182232
            708       1535.755        386.672       0.201137       0.182232
            709       1713.355        494.112       0.223837       0.182232
            710       1680.755        514.772       0.234464       0.182232
            711       1668.355        359.212       0.177164       0.182232
            712       1462.955        320.152       0.179547       0.182232
            713       1399.955        347.252       0.198747       0.182232
            714       1450.755        381.772       0.208331       0.182232
            715       1572.955        376.352       0.193070       0.182232
            716       1379.955        493.252       0.263319       0.278382
            717       1166.955        735.752       0.386687       0.402102
            718        965.155        761.532       0.441037       0.402102
            719        726.755        736.172       0.503219       0.402102
            720        530.555        828.792       0.609699       0.402102
            721        600.555        788.992       0.567805       0.402102
            722        993.155        611.132       0.380937       0.402102
            723       1153.755        666.272       0.366078       0.402102
            724        952.955        698.352       0.422909       0.402102
            725        779.955        606.452       0.437427       0.402102
            726        704.955        517.152       0.423164       0.402102
            727        473.955        452.852       0.488615       0.402102
            728        485.355        345.112       0.415564       0.402102
            729        862.955        314.752       0.267258       0.278382
            730       1024.955        351.752       0.255502       0.278382
            731        941.955        451.452       0.323991       0.278382
            732       1007.355        592.312       0.370272       0.402102
            733        969.355        610.712       0.386510       0.402102
            734        936.755        681.772       0.421230       0.402102
            735       1087.755        687.872       0.387397       0.402102
            736       1237.355        651.712       0.344991       0.402102
            737       1025.155        648.132       0.387341       0.402102
            738        816.355        737.212       0.474529       0.402102
            739        818.755        661.972       0.447059       0.402102
            740        937.155        690.332       0.424171       0.402102
            741       1038.555        678.392       0.395115       0.402102
            742       1215.955        522.652       0.300615       0.278382
            743       1342.955        477.952       0.262480       0.278382
            744       1265.755        472.872       0.271980       0.278382
            745       1133.155        420.332       0.270573       0.278382
            746       1008.555        544.992       0.350805       0.402102
            747       1041.955        625.652       0.375180       0.402102
            748       1353.755        564.272       0.294194       0.278382
            749       1688.555        544.192       0.243732       0.278382
            750       1893.555        587.492       0.236792       0.278382
            751       1954.755        542.972       0.217386       0.182232
            752       1929.755        514.472       0.210484       0.182232
            753       1660.355        431.012       0.206091       0.182232
            754       1261.155        450.532       0.263209       0.278382
            755        823.955        509.452       0.382068       0.402102
            756        810.955        399.552       0.330070       0.402102
            757        831.955        470.252       0.361119       0.402102
            758       1030.355        507.012       0.329792       0.278382
            759       1260.955        482.552       0.276771       0.278382
            760       1565.755        420.872       0.211852       0.278382
            761       1429.155        489.932       0.255294       0.278382
            762       1313.155        448.132       0.254434       0.278382
            763        948.555        572.992       0.376585       0.402102
            764        579.355        633.512       0.522326       0.402102
            765        386.155        589.832       0.604344       0.402102
            766        619.555        456.692       0.424338       0.402102
            767        735.555        334.092       0.312338       0.278382
            768       1033.155        321.532       0.237348       0.278382
            769       1547.755        297.872       0.161393       0.182232
            770       1739.355        317.112       0.154202       0.182232
            771       1687.355        457.512       0.213305       0.182232
            772       1738.755        628.572       0.265520       0.278382
            773       1664.555        618.392       0.270874       0.278382
            774       1327.755        585.072       0.305868       0.278382
            775        984.355        616.812       0.385227       0.402102
            776        697.555        618.292       0.469881       0.402102
            777        639.355        495.312       0.436526       0.402102
            778        650.755        416.572       0.390295       0.402102
            779        520.955        456.752       0.467167       0.402102
            780        448.955        363.352       0.447309       0.402102
            781        663.755        261.872       0.282913       0.278382
            782        854.755        334.172       0.281070       0.278382
            783        950.555        307.592       0.244480       0.278382
            784       1161.755        199.072       0.146287       0.182232
            785       1657.755        202.672       0.108938       0.182232
            786       1581.555        285.892       0.153092       0.182232
            787       1395.355        253.312       0.153646       0.182232
            788       1238.955        261.952       0.174529       0.182232
            789       1239.755        312.672       0.201408       0.182232
            790       1246.355        315.412       0.201958       0.182232
            791       1182.955        255.152       0.177422       0.182232
            792        925.155        255.532       0.216426       0.182232
            793        859.955        235.452       0.214945       0.182232
            794        702.955        239.552       0.254165       0.278382
            795        655.355        281.712       0.300632       0.278382
            796        911.355        286.712       0.239312       0.278382
            797       1259.355        315.112       0.200139       0.278382
            798       1294.955        414.952       0.242675       0.278382
            799       1402.755        526.572       0.272930       0.278382
            800       1297.155        530.132       0.290120       0.278382
