# Supplementary material for: The role of auxiliary domains in modulating CHD4 activity suggests mechanistic commonality between enzyme families
Source: Nat Commun. 2022 Dec 6;13:7524. doi: 10.1038/s41467-022-35002-0 (PMC9726900; doi:10.1038/s41467-022-35002-0)
Supplement: Supplementary file 6 — source data [file 41467_2022_35002_MOESM6_ESM.zip › smFRET_Source_data/figure_7A/A/CHD4(355-1912) 1mM ATP 500ms/12.dat]

              1       1379.667       1417.017       0.506678       0.533064
              2        965.333       2348.017       0.708653       0.817648
              3        546.667       2372.017       0.812701       0.817648
              4         78.000       2261.684       0.966662       0.817648
              5         32.333       2199.017       0.985510       0.817648
              6        216.000       2375.017       0.916635       0.817648
              7        397.667       2413.350       0.858533       0.817648
              8        510.000       2321.350       0.819874       0.817648
              9        452.667       2289.350       0.834915       0.817648
             10        778.000       2512.684       0.763575       0.817648
             11        878.667       2723.017       0.756040       0.817648
             12        876.667       2707.684       0.755418       0.817648
             13        657.667       2690.017       0.803546       0.817648
             14        742.667       2835.350       0.792436       0.817648
             15        814.000       3087.684       0.791372       0.817648
             16        665.000       3147.350       0.825567       0.817648
             17        496.333       2592.684       0.839323       0.817648
             18        607.667       2240.350       0.786635       0.817648
             19        611.667       1924.684       0.758840       0.817648
             20        723.667       1912.684       0.725504       0.817648
             21        532.667       1978.017       0.787840       0.817648
             22        394.667       2334.350       0.855381       0.817648
             23        211.333       2555.684       0.923624       0.817648
             24        206.667       2511.350       0.923964       0.817648
             25        170.333       2463.684       0.935333       0.817648
             26        192.667       2719.017       0.933830       0.817648
             27        340.667       2894.350       0.894694       0.817648
             28        550.000       2742.684       0.832963       0.817648
             29        628.333       2408.350       0.793086       0.817648
             30        720.000       2238.350       0.756621       0.817648
             31        849.000       2253.684       0.726366       0.817648
             32        840.667       2224.350       0.725722       0.817648
             33        773.667       1963.684       0.717367       0.817648
             34       1150.000       1489.017       0.564232       0.533064
             35       1679.333       1402.017       0.455001       0.533064
             36       1746.333       1441.017       0.452105       0.533064
             37       1479.000       1541.017       0.510268       0.533064
             38       1089.667       1294.017       0.542864       0.533064
             39       1010.000        971.684       0.490332       0.533064
             40       1014.333        701.350       0.408788       0.421034
             41       1311.000        523.350       0.285306       0.229414
             42       1608.333        539.684       0.251247       0.229414
             43       1865.000        552.350       0.228494       0.229414
             44       1687.000        575.350       0.254315       0.229414
             45       1681.000        670.350       0.285092       0.229414
             46       1512.667        726.017       0.324305       0.334172
             47       1551.000        815.350       0.344560       0.334172
             48       1227.667        694.350       0.361261       0.334172
             49       1145.667        627.350       0.353832       0.334172
             50       1041.333        622.684       0.374205       0.334172
             51       1329.000        753.350       0.361779       0.334172
             52       1435.000        843.684       0.370250       0.334172
             53       1359.667        830.684       0.379247       0.421034
             54       1074.333        841.017       0.439093       0.421034
             55       1142.000        869.684       0.432316       0.421034
             56       1447.000        773.017       0.348203       0.334172
             57       2017.000        695.017       0.256273       0.229414
             58       2110.333        676.684       0.242799       0.229414
             59       2105.333        715.350       0.253609       0.229414
             60       1960.667        586.350       0.230211       0.229414
             61       1629.667        532.017       0.246112       0.229414
             62       1338.333        681.684       0.337464       0.334172
             63        895.000        935.017       0.510934       0.533064
             64       1023.333       1125.350       0.523739       0.533064
             65        951.333       1203.350       0.558481       0.533064
             66       1046.667       1191.017       0.532254       0.533064
             67        986.333       1102.017       0.527697       0.533064
             68       1398.000        933.017       0.400262       0.421034
             69       1763.333        888.350       0.335014       0.334172
             70       1801.000        976.684       0.351618       0.334172
             71       1807.333        942.017       0.342633       0.334172
             72       1718.333        887.017       0.340460       0.334172
             73       1801.667        858.684       0.322771       0.334172
             74       1744.333       1071.017       0.380421       0.421034
             75       1534.667       1293.350       0.457335       0.421034
             76       1321.667       1251.350       0.486336       0.421034
             77       1250.000       1050.684       0.456683       0.421034
             78       1484.667        811.017       0.353279       0.334172
             79       1634.667        719.684       0.305683       0.334172
             80       1486.333        703.684       0.321314       0.334172
             81       1127.667        772.684       0.406601       0.421034
             82        978.667        808.017       0.452244       0.421034
             83       1140.667        808.017       0.414648       0.421034
             84       1185.667        788.684       0.399465       0.421034
             85       1244.333        860.350       0.408779       0.421034
             86        894.667        847.017       0.486321       0.533064
             87        836.667        796.017       0.487551       0.533064
             88        852.000        819.017       0.490131       0.533064
             89       1018.000        987.684       0.492442       0.533064
             90       1151.333       1144.017       0.498406       0.533064
             91       1379.667       1112.017       0.446291       0.421034
             92       1406.333        955.017       0.404437       0.421034
             93       1527.000        876.684       0.364725       0.421034
             94       1402.000       1032.684       0.424155       0.421034
             95       1594.667       1232.684       0.435985       0.421034
             96       1833.000       1233.684       0.402286       0.421034
             97       2232.333        988.684       0.306948       0.334172
             98       2459.667        759.684       0.235974       0.229414
             99       2535.667        781.684       0.235635       0.229414
            100       2199.000        941.684       0.299834       0.334172
            101       1910.667       1193.350       0.384454       0.421034
            102       1475.333       1248.684       0.458398       0.421034
            103       1447.000       1090.017       0.429645       0.421034
            104       1472.000        862.017       0.369328       0.334172
            105       1516.000        787.017       0.341733       0.334172
            106       1565.333        625.684       0.285568       0.229414
            107       1681.333        371.684       0.181043       0.229414
            108       2069.000        321.684       0.134557       0.229414
            109       2104.333        520.684       0.198354       0.229414
            110       2055.333        615.350       0.230409       0.229414
            111       1917.333        495.350       0.205311       0.229414
            112       1882.000        874.350       0.317213       0.334172
            113       1910.333       1103.017       0.366043       0.334172
            114       1640.000       1195.017       0.421520       0.421034
            115       1577.333        869.350       0.355318       0.421034
            116       1413.333       1016.017       0.418226       0.421034
            117       1343.000       1026.350       0.433178       0.421034
            118       1323.000        990.684       0.428185       0.421034
            119       1497.333        834.017       0.357740       0.334172
            120       1948.000        920.350       0.320864       0.334172
            121       1973.333        865.350       0.304842       0.334172
            122       1910.000        727.684       0.275880       0.229414
            123       1689.333        570.350       0.252403       0.229414
            124       1586.333        528.684       0.249967       0.229414
            125       1438.667        564.017       0.281631       0.229414
            126       1207.333        620.350       0.339419       0.334172
            127       1169.667        684.350       0.369118       0.334172
            128       1356.333        886.017       0.395129       0.421034
            129       1655.333        970.017       0.369481       0.421034
            130       1764.000       1012.017       0.364557       0.421034
            131       1501.000        958.684       0.389759       0.421034
            132       1224.667        944.684       0.435469       0.421034
            133       1328.333       1018.684       0.434033       0.421034
            134       1376.667       1041.350       0.430663       0.421034
            135       1209.000       1004.017       0.453687       0.421034
            136       1017.667        779.684       0.433796       0.421034
            137       1075.667        555.684       0.340628       0.334172
            138       1349.667        411.684       0.233732       0.229414
            139       1373.333        392.017       0.222062       0.229414
            140       1484.333        630.017       0.297972       0.334172
            141       1720.667        698.017       0.288594       0.334172
            142       1894.667        794.350       0.295406       0.334172
            143       1984.667        794.684       0.285924       0.334172
            144       1748.667        961.684       0.354819       0.334172
            145       1793.667       1114.017       0.383129       0.421034
            146       1651.667       1248.684       0.430529       0.421034
            147       1556.333       1389.684       0.471716       0.421034
            148       1437.333       1471.350       0.505848       0.421034
            149       1630.000       1337.350       0.450688       0.421034
            150       2126.000       1031.684       0.326722       0.334172
            151       2003.333        807.017       0.287159       0.334172
            152       1443.333        718.350       0.332311       0.334172
            153        743.000        660.684       0.470679       0.421034
            154        699.667        616.350       0.468345       0.421034
            155       1056.333        663.017       0.385621       0.421034
            156       1513.000        873.684       0.366066       0.421034
            157       1575.000        956.350       0.377802       0.421034
            158       1351.333        923.017       0.405838       0.421034
            159        946.000        957.017       0.502895       0.533064
            160        770.667        966.684       0.556413       0.533064
            161       1098.333        957.350       0.465709       0.421034
            162       1695.333        891.017       0.344508       0.334172
            163       1932.333        854.350       0.306583       0.334172
            164       1860.000        944.350       0.336745       0.334172
            165       1642.667        877.350       0.348153       0.334172
            166       1554.000        846.017       0.352505       0.334172
            167       1425.667        683.684       0.324121       0.334172
            168       1639.333        809.684       0.330616       0.334172
            169       1781.333        922.350       0.341146       0.334172
            170       1534.000        957.017       0.384187       0.334172
            171        901.333        933.350       0.508726       0.533064
            172        787.000        938.350       0.543861       0.533064
            173        838.667       1078.350       0.562515       0.533064
            174       1128.333       1084.684       0.490138       0.533064
            175       1369.000       1169.017       0.460603       0.421034
            176       1743.000       1038.684       0.373401       0.334172
            177       1701.333        771.017       0.311856       0.334172
            178       1417.000        536.017       0.274456       0.334172
            179       1407.667        642.350       0.313339       0.334172
            180       1532.333        718.017       0.319069       0.334172
            181       1558.000        740.684       0.322221       0.334172
            182       1500.667        823.350       0.354279       0.334172
            183       1221.000       1008.017       0.452225       0.421034
            184       1130.333       1038.017       0.478713       0.421034
            185       1164.333        722.684       0.382977       0.421034
            186       1288.667        476.017       0.269746       0.334172
            187       1118.667        570.017       0.337551       0.334172
            188        765.667        743.350       0.492606       0.533064
            189        847.333       1018.684       0.545913       0.533064
            190        945.333       1032.350       0.522000       0.533064
            191       1021.000       1105.350       0.519835       0.533064
            192       1061.667       1014.684       0.488686       0.533064
            193       1135.000        910.684       0.445173       0.421034
            194       1393.333        866.017       0.383304       0.421034
            195       1225.000        881.684       0.418517       0.421034
            196       1165.667        939.684       0.446331       0.421034
            197       1171.667        894.684       0.432978       0.421034
            198       1370.000        840.350       0.380189       0.421034
            199       1450.667        989.350       0.405469       0.421034
            200       1196.667       1258.017       0.512497       0.533064
            201        939.333       1310.017       0.582398       0.533064
            202       1035.333       1109.017       0.517181       0.533064
            203       1007.000        840.350       0.454895       0.421034
            204       1056.667        858.684       0.448317       0.421034
            205        986.667        858.350       0.465226       0.421034
            206       1158.000        671.017       0.366873       0.334172
            207       1215.000        550.684       0.311881       0.334172
            208       1323.333        633.017       0.323570       0.334172
            209       1390.000        821.684       0.371520       0.334172
            210       1444.333        838.684       0.367358       0.334172
            211       1561.333        732.684       0.319389       0.334172
            212       1705.000        848.350       0.332250       0.334172
            213       1802.000        919.684       0.337910       0.334172
            214       1490.000        899.017       0.376313       0.334172
            215       1197.000        711.684       0.372866       0.334172
            216       1107.667        676.350       0.379117       0.334172
            217       1490.667        671.684       0.310627       0.334172
            218       1769.333        625.350       0.261141       0.229414
            219       1961.000        454.350       0.188110       0.229414
            220       1802.333        368.017       0.169566       0.229414
            221       1496.333        422.684       0.220261       0.229414
            222       1135.667        621.017       0.353517       0.334172
            223        916.667        794.017       0.464152       0.421034
            224        851.000        785.684       0.480046       0.421034
            225        855.667        731.017       0.460720       0.421034
            226       1054.667        731.684       0.409597       0.421034
            227       1440.667        738.350       0.338846       0.334172
            228       1558.667        883.017       0.361643       0.334172
            229       1573.333        934.350       0.372595       0.334172
            230       1278.000        911.017       0.416176       0.421034
            231       1078.667        789.017       0.422458       0.421034
            232        820.333        732.017       0.471554       0.421034
            233        976.667        861.017       0.468534       0.421034
            234       1151.667        939.017       0.449144       0.421034
            235       1493.667        925.350       0.382532       0.421034
            236       1693.333        924.350       0.353118       0.334172
            237       1867.667        994.017       0.347354       0.334172
            238       1759.667       1115.684       0.388017       0.421034
            239       1672.667       1150.350       0.407490       0.421034
            240       1515.333       1124.017       0.425869       0.421034
            241       1253.000       1075.684       0.461928       0.421034
            242        906.333        999.350       0.524405       0.533064
            243        819.000        903.350       0.524487       0.533064
            244        921.333        695.017       0.429992       0.421034
            245       1070.000        619.350       0.366620       0.334172
            246       1474.000        631.017       0.299768       0.334172
            247       1813.333        928.684       0.338686       0.334172
            248       1877.000       1137.684       0.377381       0.421034
            249       1715.333       1253.684       0.422255       0.421034
            250       1913.333       1241.017       0.393430       0.421034
            251       2430.333       1280.350       0.345044       0.334172
            252       2390.000       1171.684       0.328969       0.334172
            253       1992.667       1156.684       0.367277       0.334172
            254       1619.667        881.350       0.352397       0.334172
            255       1529.333        817.350       0.348300       0.334172
            256       1216.000        627.350       0.340332       0.334172
            257        777.333        616.350       0.442246       0.421034
            258        688.333        648.350       0.485044       0.421034
            259       1243.000        733.017       0.370957       0.334172
            260       1941.000        636.350       0.246901       0.229414
            261       2134.333        692.350       0.244934       0.229414
            262       1905.667        795.350       0.294463       0.334172
            263       1719.667       1161.017       0.403035       0.421034
            264       1968.667       1327.350       0.402713       0.421034
            265       2124.667       1324.350       0.383979       0.421034
            266       2134.333       1121.017       0.344361       0.334172
            267       1885.000        925.350       0.329265       0.334172
            268       1660.333        939.350       0.361333       0.334172
            269       1497.667       1019.017       0.404905       0.421034
            270       1332.667       1041.350       0.438645       0.421034
            271       1173.000        920.350       0.439654       0.421034
            272       1097.000        795.017       0.420196       0.421034
            273       1190.000        777.017       0.395023       0.421034
            274       1385.000        843.017       0.378371       0.421034
            275       1439.000       1040.017       0.419528       0.421034
            276       1517.667       1167.017       0.434694       0.421034
            277       1677.333       1157.350       0.408282       0.421034
            278       1432.333       1056.684       0.424539       0.421034
            279       1293.333        977.684       0.430505       0.421034
            280       1241.333        940.684       0.431107       0.421034
            281       1805.333        934.017       0.340963       0.334172
            282       2147.000        682.350       0.241169       0.229414
            283       2065.667        517.350       0.200289       0.229414
            284       1716.667        627.350       0.267639       0.334172
            285       1175.333        845.350       0.418349       0.421034
            286       1023.667        928.684       0.475675       0.421034
            287        885.333        668.350       0.430171       0.421034
            288       1108.667        441.350       0.284739       0.229414
            289       1457.333        220.350       0.131342       0.229414
            290       1875.000        400.350       0.175951       0.229414
            291       2004.000        620.684       0.236479       0.229414
            292       1806.000        946.017       0.343754       0.334172
            293       1719.333        888.017       0.340582       0.334172
            294       1366.000        894.684       0.395758       0.421034
            295       1096.333        691.017       0.386615       0.421034
            296        975.333        619.017       0.388257       0.421034
            297       1286.667        596.684       0.316820       0.334172
            298       1397.333        715.350       0.338598       0.334172
            299       1181.667        725.017       0.380250       0.334172
            300       1306.667        715.350       0.353781       0.334172
            301       1670.667        795.684       0.322616       0.334172
            302       1838.000        973.017       0.346144       0.334172
            303       1643.000        950.017       0.366375       0.334172
            304       1558.333       1000.350       0.390963       0.421034
            305       1595.667       1020.350       0.390040       0.421034
            306       1352.667       1079.350       0.443809       0.421034
            307       1009.000        952.017       0.485471       0.421034
            308       1016.000        876.684       0.463196       0.421034
            309       1131.000       1038.017       0.478566       0.421034
            310       1447.667       1314.017       0.475803       0.421034
            311       1710.000       1280.017       0.428097       0.421034
            312       1606.000        975.350       0.377845       0.421034
            313       1189.333        745.350       0.385257       0.421034
            314        873.333        726.017       0.453945       0.421034
            315       1448.333        856.017       0.371479       0.334172
            316       2148.333        906.017       0.296632       0.334172
            317       2705.000       1088.350       0.286910       0.334172
            318       2574.000       1124.684       0.304077       0.334172
            319       2265.667       1165.350       0.339652       0.334172
            320       1569.333       1082.684       0.408249       0.421034
            321       1203.000       1108.684       0.479600       0.421034
            322       1010.000        887.017       0.467585       0.421034
            323        790.333        661.350       0.455575       0.421034
            324        906.000        628.017       0.409394       0.421034
            325       1223.000        815.350       0.400005       0.421034
            326       1748.333        929.684       0.347154       0.334172
            327       1654.333        834.684       0.335347       0.334172
            328       1389.000        706.684       0.337209       0.334172
            329       1386.000        917.350       0.398268       0.334172
            330       1720.333        928.017       0.350413       0.334172
            331       1960.667        896.684       0.313817       0.334172
            332       1881.667        911.684       0.326376       0.334172
            333       1767.000       1217.017       0.407845       0.421034
            334       1758.667       1148.684       0.395096       0.421034
            335       1611.000        859.684       0.347954       0.334172
            336       1675.000        546.684       0.246067       0.229414
            337       1791.333        633.350       0.261210       0.229414
            338       2067.667        751.017       0.266442       0.229414
            339       1937.667        922.684       0.322577       0.334172
            340       1751.000        855.350       0.328179       0.334172
            341       1749.667        663.684       0.275005       0.229414
            342       2044.667        596.684       0.225901       0.229414
            343       1990.000        847.017       0.298559       0.334172
            344       1662.000        959.350       0.365976       0.334172
            345       1308.333        877.684       0.401499       0.334172
            346       1364.667        788.684       0.366259       0.334172
            347       1599.667        812.684       0.336885       0.334172
            348       1688.000        903.017       0.348518       0.334172
            349       1570.333        783.017       0.332724       0.334172
            350       1435.667        923.017       0.391327       0.334172
            351       1351.667        872.350       0.392241       0.334172
            352       1570.667        912.350       0.367436       0.334172
            353       1616.333        811.350       0.334208       0.334172
            354       1628.667        900.684       0.356093       0.334172
            355       1129.333       1195.684       0.514269       0.533064
            356        983.333       1226.017       0.554922       0.533064
            357       1264.667       1242.017       0.495482       0.533064
            358       1686.333       1141.684       0.403705       0.421034
            359       1629.000        965.350       0.372097       0.334172
            360       1409.667        766.684       0.352280       0.334172
            361       1381.333        558.350       0.287856       0.334172
            362       1709.667        598.017       0.259142       0.334172
            363       1682.333        647.350       0.277871       0.334172
            364       1594.000        610.684       0.276994       0.334172
            365       1171.000        697.350       0.373244       0.334172
            366        857.667        781.017       0.476612       0.533064
            367        674.667        902.350       0.572188       0.533064
            368        689.667        823.350       0.544178       0.533064
            369        645.667        735.017       0.532357       0.533064
            370        510.000        653.017       0.561485       0.533064
            371        514.333        671.684       0.566336       0.533064
            372       1067.333        672.017       0.386361       0.421034
            373       1219.000        767.350       0.386312       0.421034
            374       1276.667        925.350       0.420229       0.421034
            375       1076.333       1020.684       0.486731       0.421034
            376       1377.000       1048.350       0.432247       0.421034
            377       1613.667       1005.350       0.383866       0.421034
            378       1683.333        985.684       0.369306       0.421034
            379       1318.667        923.017       0.411752       0.421034
            380        886.667        757.350       0.460671       0.421034
            381        657.000        649.017       0.496944       0.421034
            382        763.333        552.684       0.419967       0.421034
            383        909.667        588.684       0.392888       0.421034
            384        879.333        647.350       0.424024       0.421034
            385       1027.333        682.350       0.399109       0.421034
            386       1469.667        622.684       0.297600       0.334172
            387       2075.667        560.684       0.212674       0.229414
            388       2255.000        643.350       0.221971       0.229414
            389       2049.667        874.350       0.299024       0.334172
            390       1539.667       1015.350       0.397395       0.421034
            391       1339.000       1092.017       0.449202       0.421034
            392       1209.333        989.017       0.449891       0.421034
            393       1285.333        805.350       0.385209       0.421034
            394       1230.667        732.684       0.373180       0.421034
            395       1188.000        665.684       0.359114       0.421034
            396       1097.000        674.684       0.380815       0.421034
            397        817.667        637.350       0.438036       0.421034
            398        731.000        746.350       0.505195       0.533064
            399        680.000        844.350       0.553908       0.533064
            400        912.333        771.684       0.458240       0.421034
            401        991.333        658.350       0.399077       0.421034
            402       1059.333        754.350       0.415922       0.421034
            403       1500.333        938.017       0.384693       0.421034
            404       1660.667       1019.684       0.380429       0.421034
            405       1528.333        941.350       0.381162       0.421034
            406       1046.000        895.684       0.461292       0.421034
            407        976.667        741.684       0.431625       0.421034
            408       1182.667        581.017       0.329434       0.334172
            409       1418.667        404.350       0.221803       0.229414
            410       1296.667        444.350       0.255225       0.229414
            411       1142.000        608.684       0.347683       0.334172
            412        903.667        840.017       0.481749       0.533064
            413        799.333        838.017       0.511813       0.533064
            414        818.667        677.017       0.452647       0.421034
            415        930.333        412.684       0.307281       0.334172
            416       1335.000        370.350       0.217170       0.229414
            417       1593.667        515.350       0.244356       0.229414
            418       1500.000        841.017       0.359253       0.334172
            419       1455.333        953.684       0.395881       0.334172
            420       1378.000        803.017       0.368185       0.334172
            421       1438.667        453.350       0.239612       0.229414
            422       1169.667        353.684       0.232175       0.229414
            423        855.000        467.017       0.353261       0.334172
            424        688.000        484.350       0.413145       0.421034
            425        600.333        403.684       0.402069       0.421034
            426        829.000        187.684       0.184604       0.229414
            427        970.667        240.684       0.198690       0.229414
            428        955.000        289.684       0.232737       0.229414
            429        932.333        375.017       0.286853       0.334172
            430        936.667        429.684       0.314476       0.334172
            431       1168.333        607.684       0.342161       0.334172
            432       1293.333        833.017       0.391759       0.421034
            433       1204.667        987.017       0.450347       0.421034
            434       1031.667        971.684       0.485029       0.421034
            435        869.000        793.684       0.477351       0.421034
            436        828.667        700.017       0.457921       0.421034
            437       1028.333        665.684       0.392962       0.421034
            438       1037.667        636.017       0.380010       0.421034
            439       1232.667        536.684       0.303322       0.334172
            440        920.333        479.684       0.342627       0.334172
            441        837.333        671.350       0.444991       0.421034
            442        926.000        779.350       0.457003       0.421034
            443       1246.000        792.350       0.388721       0.421034
            444       1397.000        664.684       0.322399       0.334172
            445       1215.000        483.017       0.284460       0.334172
            446       1149.000        442.684       0.278123       0.334172
            447       1210.667        433.350       0.263592       0.334172
            448       1212.667        493.017       0.289044       0.334172
            449       1090.000        527.350       0.326058       0.334172
            450        762.333        419.350       0.354875       0.334172
            451        789.667        355.350       0.310345       0.334172
            452       1156.000        272.350       0.190675       0.229414
            453       1417.667        333.684       0.190529       0.229414
            454       1155.667        332.684       0.223525       0.229414
            455        585.333        362.017       0.382136       0.334172
            456        395.000        516.017       0.566419       0.533064
            457        533.000        564.684       0.514432       0.533064
            458        942.000        568.350       0.376304       0.334172
            459       1155.000        395.350       0.255007       0.229414
            460       1289.000        323.684       0.200711       0.229414
            461       1281.333        511.684       0.285376       0.229414
            462       1270.000        748.684       0.370877       0.334172
            463       1293.667        874.017       0.403203       0.421034
            464       1181.667        768.017       0.393919       0.421034
            465       1035.000        595.017       0.365037       0.334172
            466        980.667        590.350       0.375776       0.334172
            467       1157.000        488.017       0.296664       0.334172
            468       1569.333        364.017       0.188283       0.229414
            469       1658.667        275.684       0.142520       0.229414
            470       1447.333        189.350       0.115692       0.229414
            471       1150.667        179.684       0.135065       0.229414
            472       1058.000        344.684       0.245732       0.229414
            473        898.667        622.684       0.409297       0.421034
            474        723.333        831.684       0.534839       0.533064
            475        861.667        549.350       0.389329       0.421034
            476        950.000        254.684       0.211411       0.229414
            477        903.000        143.350       0.137000       0.229414
            478        698.333        342.684       0.329182       0.334172
            479        691.000        443.350       0.390841       0.334172
            480        899.000        364.684       0.288588       0.334172
            481       1038.667        251.684       0.195051       0.229414
            482       1096.333        322.684       0.227400       0.229414
            483       1128.000        373.684       0.248843       0.229414
            484       1209.333        446.017       0.269440       0.229414
            485       1174.333        393.017       0.250753       0.229414
            486       1102.000        268.684       0.196022       0.229414
            487       1173.333        186.017       0.136843       0.229414
            488       1365.333        316.350       0.188115       0.229414
            489       1622.333        478.684       0.227834       0.229414
            490       1442.000        661.017       0.314318       0.334172
            491       1166.000        627.017       0.349699       0.334172
            492        955.333        752.350       0.440568       0.421034
            493       1093.333        866.684       0.442182       0.421034
            494       1302.333        881.350       0.403607       0.421034
            495       1390.333        830.350       0.373917       0.334172
            496       1457.333        631.684       0.302383       0.334172
            497       1497.000        472.017       0.239722       0.229414
            498       1564.000        357.684       0.186130       0.229414
            499       1374.333        355.350       0.205442       0.229414
            500       1112.667        623.350       0.359069       0.334172
            501        738.333        637.017       0.463167       0.421034
            502        628.333        519.017       0.452361       0.421034
            503        723.333        204.684       0.220560       0.229414
            504        771.667        286.350       0.270648       0.334172
            505        788.000        546.350       0.409451       0.421034
            506        920.333        769.017       0.455215       0.421034
            507       1107.000        753.017       0.404844       0.421034
            508       1135.000        644.350       0.362127       0.334172
            509       1113.000        601.684       0.350901       0.334172
            510       1279.667        625.684       0.328383       0.334172
            511       1390.667        712.684       0.338833       0.334172
            512       1402.333        844.017       0.375728       0.334172
            513       1281.333        862.350       0.402275       0.334172
            514       1286.667        639.017       0.331839       0.334172
            515       1269.000        414.350       0.246146       0.229414
            516       1325.667        247.017       0.157067       0.229414
            517       1182.000        275.350       0.188939       0.229414
            518       1185.333        398.684       0.251692       0.229414
            519        980.333        427.017       0.303419       0.229414
            520       1061.667        384.350       0.265799       0.229414
            521       1221.000        296.350       0.195308       0.229414
            522       1403.667        267.350       0.159993       0.229414
            523       1430.333        375.017       0.207725       0.229414
            524       1092.000        268.350       0.197266       0.229414
            525        659.667        217.017       0.247543       0.229414
            526        696.333        288.017       0.292596       0.229414
            527       1241.333        476.684       0.277462       0.229414
            528       1647.000        706.684       0.300246       0.334172
            529       1392.667        699.684       0.334401       0.334172
            530        716.333        763.684       0.515997       0.533064
            531        246.333        547.017       0.689503       0.533064
            532        349.333        307.350       0.468034       0.421034
            533        606.000        128.684       0.175155       0.229414
            534       1136.000        256.017       0.183918       0.229414
            535       1342.333        435.350       0.244898       0.229414
            536       1385.667        361.684       0.206990       0.229414
            537        995.333        148.684       0.129966       0.229414
            538        881.000        102.350       0.104083       0.229414
            539        984.333        337.017       0.255055       0.229414
            540       1176.667        648.017       0.355139       0.334172
            541       1254.667        789.017       0.386076       0.334172
            542       1236.333        773.684       0.384914       0.334172
            543       1441.333        694.017       0.325013       0.334172
            544       1351.333        477.017       0.260900       0.334172
            545       1178.333        419.350       0.262474       0.334172
            546        744.000        627.684       0.457601       0.421034
            547        484.667        742.350       0.605004       0.533064
            548        627.333        689.350       0.523551       0.533064
            549        602.333        401.684       0.400077       0.421034
            550        643.333        423.350       0.396885       0.421034
            551        500.333        482.350       0.490850       0.421034
            552        679.333        431.684       0.388548       0.421034
            553        741.000        277.017       0.272114       0.229414
            554        784.000        213.684       0.214180       0.229414
            555        608.000        340.017       0.358661       0.334172
            556        576.667        634.350       0.523816       0.533064
            557        523.667        675.350       0.563253       0.533064
            558        310.000        554.684       0.641487       0.533064
            559        221.000        332.017       0.600374       0.533064
            560        281.333        406.684       0.591095       0.533064
            561        861.000        727.684       0.458042       0.421034
            562       1209.333        879.684       0.421099       0.421034
            563       1310.000        777.017       0.372310       0.334172
            564       1319.333        553.684       0.295611       0.334172
            565       1361.000        432.684       0.241226       0.229414
            566       1269.000        334.350       0.208532       0.229414
            567       1119.667        227.017       0.168575       0.229414
            568        711.333        138.684       0.163154       0.229414
            569        578.000        221.350       0.276913       0.334172
            570        513.667        450.017       0.466976       0.421034
            571        649.000        676.350       0.510318       0.421034
            572        818.000        728.684       0.471127       0.421034
            573        995.000        654.684       0.396854       0.421034
            574       1120.667        432.350       0.278394       0.334172
            575        870.000        310.684       0.263139       0.334172
            576        574.667        340.684       0.372189       0.334172
            577        517.667        500.684       0.491662       0.421034
            578        705.000        555.684       0.440780       0.421034
            579        758.000        552.017       0.421382       0.421034
            580        644.667        514.350       0.443782       0.421034
            581        648.000        416.350       0.391178       0.421034
            582       1100.333        266.350       0.194888       0.229414
            583       1302.667        278.350       0.176058       0.229414
            584       1380.333        415.684       0.231448       0.229414
            585       1241.000        509.684       0.291134       0.334172
            586       1108.333        504.017       0.312598       0.334172
            587        964.667        431.684       0.309151       0.334172
            588        817.333        316.017       0.278834       0.229414
            589       1277.000        321.684       0.201218       0.229414
            590       1472.000        503.017       0.254690       0.229414
            591       1399.000        734.017       0.344122       0.334172
            592       1046.333        804.350       0.434623       0.421034
            593       1151.000        821.017       0.416334       0.421034
            594       1316.667        839.017       0.389212       0.421034
            595       1303.333        837.350       0.391160       0.421034
            596       1019.000        670.350       0.396810       0.421034
            597       1033.000        584.017       0.361169       0.421034
            598       1165.667        741.350       0.388749       0.421034
            599       1066.000        861.350       0.446909       0.421034
            600        746.333        845.350       0.531105       0.533064
            601        538.000        522.350       0.492621       0.533064
            602        617.000        425.684       0.408258       0.421034
            603        815.000        428.350       0.344513       0.421034
            604        899.667        653.350       0.420698       0.421034
            605        893.333        680.350       0.432330       0.421034
            606        781.667        627.017       0.445109       0.421034
            607        576.667        473.350       0.450803       0.421034
            608        492.000        557.350       0.531139       0.533064
            609        506.000        677.684       0.572521       0.533064
            610        360.667        743.684       0.673413       0.533064
            611        281.667        722.350       0.719460       0.533064
            612        598.000        730.017       0.549705       0.533064
            613        958.000        699.684       0.422085       0.421034
            614       1210.333        630.017       0.342335       0.334172
            615        936.333        542.017       0.366636       0.334172
            616        905.667        456.350       0.335055       0.334172
            617        936.667        485.350       0.341311       0.334172
            618       1071.333        474.684       0.307037       0.334172
            619       1111.667        489.684       0.305794       0.334172
            620       1041.667        460.350       0.306488       0.334172
            621        869.000        456.684       0.344489       0.334172
            622        855.000        616.017       0.418770       0.421034
            623        616.000        778.350       0.558217       0.533064
            624        433.667        882.350       0.670470       0.533064
            625        358.333        687.017       0.657212       0.533064
            626        813.333        415.017       0.337865       0.334172
            627       1206.333        234.017       0.162472       0.229414
            628       1053.667        275.684       0.207382       0.229414
            629        912.667        388.684       0.298677       0.334172
            630        777.667        388.017       0.332867       0.334172
            631        860.333        436.350       0.336513       0.334172
            632        748.000        497.017       0.399205       0.421034
            633        634.667        648.350       0.505333       0.421034
            634        765.667        447.684       0.368965       0.334172
            635       1023.000        179.350       0.149167       0.229414
            636       1280.000         25.017       0.019170       0.229414
            637       1343.667        151.350       0.101237       0.229414
            638       1221.333        518.684       0.298091       0.334172
            639       1082.333        722.017       0.400153       0.421034
            640        843.000        740.350       0.467585       0.421034
            641        759.667        561.350       0.424938       0.421034
            642        821.667        438.017       0.347720       0.421034
            643        847.667        629.017       0.425966       0.421034
            644        838.000        794.017       0.486525       0.533064
            645        685.667        813.350       0.542589       0.533064
            646        827.667        627.684       0.431294       0.421034
            647        778.000        396.017       0.337318       0.334172
            648        830.333        296.017       0.262811       0.334172
            649        426.667        285.684       0.401044       0.421034
            650        202.667        443.350       0.686283       0.533064
            651        467.333        498.017       0.515893       0.533064
            652       1050.667        550.350       0.343751       0.334172
            653       1680.000        588.017       0.259265       0.334172
            654       1534.000        734.350       0.323738       0.334172
            655       1479.667        994.684       0.401998       0.421034
            656       1439.000       1137.350       0.441458       0.421034
            657       1543.667       1107.684       0.417781       0.421034
            658       1486.333        927.350       0.384205       0.421034
            659       1380.667        756.684       0.354029       0.421034
            660       1282.333        770.684       0.375391       0.421034
            661       1328.000        820.684       0.381947       0.421034
            662       1294.667        857.350       0.398394       0.421034
            663       1236.333        715.350       0.366530       0.334172
            664       1022.333        554.017       0.351456       0.334172
            665       1006.000        427.017       0.297985       0.334172
            666        950.333        605.350       0.389122       0.421034
            667       1378.667        954.017       0.408978       0.421034
            668       1465.333       1040.350       0.415196       0.421034
            669       1745.333        914.684       0.343864       0.334172
            670       1783.667        783.017       0.305070       0.334172
            671       2004.333        833.684       0.293756       0.334172
            672       1926.000        846.350       0.305283       0.334172
            673       1422.667        708.017       0.332296       0.334172
            674        906.000        590.684       0.394662       0.334172
            675        944.333        596.350       0.387069       0.334172
            676       1361.000        714.017       0.344102       0.334172
            677       1354.000        706.684       0.342937       0.334172
            678       1083.333        760.350       0.412408       0.421034
            679        957.667        656.684       0.406779       0.421034
            680       1288.000        669.684       0.342080       0.334172
            681       1368.000        599.350       0.304649       0.334172
            682       1323.667        634.350       0.323976       0.334172
            683       1057.000        753.017       0.416028       0.421034
            684       1172.667        905.684       0.435770       0.421034
            685       1501.667        827.017       0.355144       0.334172
            686       1787.333        699.684       0.281335       0.229414
            687       1778.667        574.684       0.244198       0.229414
            688       1496.667        560.684       0.272527       0.229414
            689       1418.667        635.684       0.309433       0.334172
            690       1480.667        600.684       0.288603       0.334172
            691       1301.000        693.684       0.347766       0.334172
            692        993.667        733.684       0.424745       0.421034
            693        728.667       1041.017       0.588250       0.533064
            694        820.000       1321.684       0.617124       0.533064
            695        986.333       1357.684       0.579212       0.533064
            696       1124.000        959.017       0.460398       0.421034
            697       1103.333        551.350       0.333206       0.334172
            698       1194.333        499.684       0.294970       0.334172
            699       1456.667        748.017       0.339285       0.334172
            700       1612.667        950.684       0.370875       0.334172
            701       1761.333        800.350       0.312431       0.334172
            702       1656.333        623.684       0.273543       0.334172
            703       1638.000        604.350       0.269517       0.334172
            704       1539.667        731.350       0.322037       0.334172
            705       1331.000        900.684       0.403589       0.421034
            706       1122.667        933.684       0.454049       0.421034
            707        995.667        938.350       0.485182       0.421034
            708       1114.333        802.350       0.418614       0.421034
            709       1132.667        695.017       0.380272       0.421034
            710       1367.333        710.350       0.341895       0.334172
            711       1495.667        812.684       0.352063       0.334172
            712       1627.333        748.350       0.315004       0.334172
            713       1424.000        724.350       0.337166       0.334172
            714       1215.333        629.017       0.341051       0.334172
            715       1024.000        542.350       0.346251       0.334172
            716        962.333        453.017       0.320074       0.334172
            717       1176.000        549.684       0.318531       0.334172
            718       1419.333        683.017       0.324883       0.334172
            719       1664.000        567.350       0.254263       0.229414
            720       1545.333        356.684       0.187529       0.229414
            721       1413.000        374.350       0.209444       0.229414
            722       1193.000        694.017       0.367785       0.334172
            723       1180.667        788.017       0.400276       0.334172
            724       1332.333        744.017       0.358329       0.334172
            725       1333.333        583.684       0.304475       0.334172
            726       1324.667        574.350       0.302446       0.334172
            727       1170.667        569.684       0.327339       0.334172
            728       1214.667        580.684       0.323438       0.334172
            729       1339.000        537.350       0.286381       0.334172
            730       1283.000        558.350       0.303229       0.334172
            731       1129.000        822.017       0.421327       0.421034
            732       1161.333        891.017       0.434145       0.421034
            733       1130.333        815.017       0.418956       0.421034
            734       1121.000        533.684       0.322529       0.334172
            735       1066.333        516.017       0.326108       0.334172
            736       1308.667        677.684       0.341170       0.334172
            737       1667.667        682.017       0.290259       0.334172
            738       1558.667        658.017       0.296848       0.334172
            739       1384.333        510.350       0.269359       0.334172
            740       1282.333        533.350       0.293746       0.334172
            741       1244.333        553.350       0.307813       0.334172
            742       1272.333        477.017       0.272682       0.229414
            743       1320.333        415.684       0.239447       0.229414
            744       1675.667        431.017       0.204595       0.229414
            745       2087.667        596.017       0.222089       0.229414
            746       2114.000        570.684       0.212570       0.229414
            747       1664.000        507.017       0.233539       0.229414
            748       1207.333        456.684       0.274447       0.229414
            749       1039.667        492.684       0.321522       0.334172
            750       1259.667        547.684       0.303031       0.334172
            751       1371.667        591.684       0.301364       0.334172
            752       1427.000        610.017       0.299466       0.334172
            753       1295.333        582.350       0.310143       0.334172
            754       1139.333        611.684       0.349331       0.334172
            755       1251.333        655.350       0.343712       0.334172
            756       1466.333        628.350       0.299974       0.334172
            757       1580.667        549.350       0.257909       0.334172
            758       1399.000        580.017       0.293083       0.334172
            759       1164.000        879.017       0.430254       0.421034
            760        969.333        858.350       0.469638       0.421034
            761       1025.000        719.017       0.412276       0.421034
            762       1288.667        561.684       0.303555       0.334172
            763       1666.333        625.017       0.272772       0.334172
            764       1761.000        726.350       0.292018       0.334172
            765       1486.000        869.684       0.369185       0.334172
            766       1401.333        829.017       0.371698       0.334172
            767       1414.333        714.017       0.335479       0.334172
            768       1642.333        486.684       0.228596       0.229414
            769       1668.333        495.350       0.228938       0.229414
            770       1401.333        500.350       0.263109       0.229414
            771       1272.667        555.350       0.303799       0.334172
            772       1248.667        578.350       0.316554       0.334172
            773       1533.333        680.350       0.307339       0.334172
            774       1761.667        642.684       0.267300       0.229414
            775       1977.333        677.017       0.255059       0.229414
            776       1966.333        596.017       0.232606       0.229414
            777       1750.333        528.350       0.231867       0.229414
            778       1544.333        475.684       0.235485       0.229414
            779       1625.333        495.684       0.233701       0.229414
            780       1546.000        485.350       0.238930       0.229414
            781       1380.333        549.017       0.284561       0.229414
            782       1201.000        680.017       0.361516       0.334172
            783       1351.000        943.350       0.411162       0.421034
            784       1329.667        909.684       0.406227       0.421034
            785       1378.333        881.350       0.390033       0.421034
            786       1233.333        808.350       0.395923       0.421034
            787       1223.333        876.684       0.417465       0.421034
            788       1260.667        941.017       0.427408       0.421034
            789       1277.667       1006.684       0.440687       0.421034
            790       1352.333       1111.017       0.451019       0.421034
            791       1250.667       1041.350       0.454338       0.421034
            792       1355.667        791.684       0.368679       0.334172
            793       1427.000        545.350       0.276498       0.334172
            794       1439.667        563.350       0.281251       0.334172
            795       1275.000        852.684       0.400757       0.421034
            796       1130.000       1245.350       0.524281       0.533064
            797       1101.333       1088.350       0.497035       0.533064
            798       1394.333        767.350       0.354978       0.334172
            799       1558.333        366.017       0.190203       0.229414
            800       1662.667        365.017       0.180017       0.229414
            801       1288.667        496.017       0.277930       0.229414
            802        978.333        606.017       0.382502       0.334172
            803        603.667        596.350       0.496952       0.533064
            804        413.667        627.684       0.602759       0.533064
            805        440.333        563.350       0.561283       0.533064
            806        909.000        597.350       0.396555       0.421034
            807       1161.000        617.350       0.347148       0.421034
            808       1116.000        801.350       0.417947       0.421034
            809        767.667        973.350       0.559070       0.533064
            810        858.333        946.684       0.524474       0.533064
            811        994.000        791.684       0.443350       0.533064
            812        904.000        796.017       0.468241       0.533064
            813        582.333        791.017       0.575976       0.533064
            814        474.667        800.017       0.627620       0.533064
            815        424.333        790.684       0.650759       0.533064
            816        594.667        670.017       0.529790       0.533064
            817       1025.667        535.350       0.342950       0.334172
            818       1540.000        454.350       0.227819       0.229414
            819       1908.667        505.684       0.209449       0.229414
            820       1702.667        630.350       0.270187       0.229414
            821       1502.333        656.017       0.303944       0.334172
            822       1190.333        819.684       0.407799       0.421034
            823       1213.000        823.684       0.404424       0.421034
            824        865.000        740.684       0.461289       0.421034
            825        874.667        581.017       0.399137       0.421034
            826        870.667        635.684       0.422003       0.421034
            827        910.333        686.684       0.429979       0.421034
            828        848.000        690.017       0.448641       0.421034
            829        910.333        623.684       0.406569       0.421034
            830       1255.333        839.684       0.400800       0.421034
            831       1580.667       1040.350       0.396926       0.421034
            832       1624.667       1237.684       0.432401       0.421034
            833       1471.667       1096.017       0.426851       0.421034
            834       1176.667        967.684       0.451271       0.421034
            835        940.333        804.350       0.461029       0.421034
            836       1079.000        775.684       0.418230       0.421034
            837        968.000        686.017       0.414758       0.421034
            838        837.333        674.017       0.445970       0.421034
            839        802.333        734.684       0.477993       0.421034
            840        918.333        763.350       0.453920       0.421034
            841       1055.667        833.684       0.441254       0.421034
            842        939.667        607.017       0.392464       0.421034
            843       1152.333        540.684       0.319361       0.334172
            844       1350.333        520.350       0.278161       0.334172
            845       1507.333        658.684       0.304099       0.334172
            846       1459.667        625.350       0.299926       0.334172
            847       1314.000        441.684       0.251574       0.229414
            848       1225.667        283.684       0.187951       0.229414
            849       1133.333        454.350       0.286172       0.334172
            850       1152.333        640.350       0.357202       0.334172
            851       1012.000        933.017       0.479696       0.533064
            852        790.333        828.017       0.511643       0.533064
            853        784.000        752.017       0.489589       0.533064
            854       1048.000        602.017       0.364855       0.334172
            855       1016.667        601.684       0.371788       0.334172
            856        842.667        518.017       0.380704       0.334172
            857        698.333        388.350       0.357372       0.334172
            858       1172.667        463.350       0.283219       0.334172
            859       1572.333        582.350       0.270272       0.334172
            860       1504.000        644.017       0.299819       0.334172
            861       1255.667        622.350       0.331387       0.334172
            862       1079.667        710.350       0.396840       0.334172
            863       1311.333        762.017       0.367529       0.334172
            864       1826.000        658.684       0.265098       0.229414
            865       1999.333        377.684       0.158890       0.229414
            866       1923.000        231.017       0.107249       0.229414
            867       1505.333        150.017       0.090626       0.229414
            868       1272.667        199.017       0.135231       0.229414
            869       1232.667        388.350       0.239572       0.229414
            870       1215.667        687.350       0.361190       0.334172
            871       1094.000        627.350       0.364452       0.334172
            872        937.667        350.350       0.272008       0.229414
            873        804.000         41.350       0.048915       0.229414
            874        826.000        174.684       0.174564       0.229414
            875        962.333        482.350       0.333880       0.334172
            876       1040.000        783.684       0.429726       0.421034
            877       1030.333        787.684       0.433265       0.421034
            878        902.333        698.684       0.436400       0.421034
            879       1324.333        533.017       0.286977       0.334172
            880       1661.667        576.350       0.257527       0.229414
            881       2109.667        712.017       0.252338       0.229414
            882       1959.000        782.017       0.285302       0.229414
            883       1887.333        759.684       0.286996       0.334172
            884       1673.333        715.350       0.299475       0.334172
            885       1582.667        674.684       0.298883       0.334172
            886       1500.667        622.350       0.293144       0.334172
            887       1180.333        431.017       0.267488       0.334172
            888        873.667        449.350       0.339641       0.334172
            889        787.000        634.017       0.446171       0.421034
            890        798.000        661.684       0.453306       0.421034
            891        962.333        706.017       0.423183       0.421034
            892       1086.667        743.017       0.406090       0.421034
            893       1429.333        850.684       0.373104       0.421034
            894       1209.667        719.684       0.373019       0.421034
            895        687.667        553.350       0.445885       0.421034
            896        416.333        612.684       0.595407       0.533064
            897        857.667        832.684       0.492610       0.533064
            898       1171.333        844.017       0.418794       0.421034
            899       1435.333        791.350       0.355394       0.421034
            900       1367.333        898.017       0.396414       0.421034
