# Supplementary material for: The role of auxiliary domains in modulating CHD4 activity suggests mechanistic commonality between enzyme families
Source: Nat Commun. 2022 Dec 6;13:7524. doi: 10.1038/s41467-022-35002-0 (PMC9726900; doi:10.1038/s41467-022-35002-0)
Supplement: Supplementary file 6 — source data [file 41467_2022_35002_MOESM6_ESM.zip › smFRET_Source_data/figure_7A/A/CHD4(355-1912) 1mM ATP 500ms/38.dat]

              1       2115.623       3824.576       0.643846       0.667811
              2       2198.505       4260.451       0.659619       0.667811
              3       2228.416       4350.447       0.661276       0.667811
              4       2169.540       4235.244       0.661263       0.667811
              5       2362.172       4142.591       0.636855       0.667811
              6       2291.633       4274.876       0.651012       0.667811
              7       2003.542       4126.634       0.673167       0.667811
              8       2368.957       3882.998       0.621085       0.667811
              9       2047.702       4095.780       0.666687       0.667811
             10       2257.785       4259.085       0.653548       0.667811
             11       2218.485       4281.355       0.658686       0.667811
             12       1220.948       3926.947       0.762826       0.667811
             13       2324.525       4032.151       0.634318       0.667811
             14       1007.461       4004.396       0.798984       0.667811
             15       1093.189       3964.912       0.783874       0.667811
             16        816.471       4216.700       0.837782       0.667811
             17        847.612       4290.244       0.835026       0.667811
             18       1058.056       3230.527       0.753285       0.667811
             19       2922.772       3438.713       0.540552       0.667811
             20       2765.708       3777.308       0.577304       0.667811
             21       1509.771       3743.872       0.712624       0.667811
             22       2554.079       4164.713       0.619860       0.575309
             23       2591.640       3944.575       0.603495       0.575309
             24       2498.928       4202.427       0.627101       0.575309
             25       2474.607       4053.996       0.620959       0.575309
             26       2518.969       3782.202       0.600238       0.575309
             27       2590.350       3795.047       0.594332       0.575309
             28       3249.458       4181.119       0.562691       0.575309
             29       2418.307       4682.462       0.659430       0.575309
             30       2838.470       3720.996       0.567271       0.575309
             31       2859.708       3743.427       0.566917       0.575309
             32       2842.817       4018.027       0.585646       0.575309
             33       2810.311       3655.844       0.565382       0.575309
             34       2944.083       4202.016       0.588015       0.575309
             35       2893.988       3865.370       0.571855       0.575309
             36       1307.971       4930.796       0.790348       0.667811
             37       2229.247       4962.009       0.690006       0.667811
             38       2299.671       4815.659       0.676801       0.667811
             39       2371.749       4880.528       0.672965       0.667811
             40       2153.346       4698.664       0.685735       0.667811
             41       2110.220       4543.161       0.682835       0.667811
             42       2029.393       4444.007       0.686503       0.667811
             43       1919.228       4877.547       0.717627       0.667811
             44       2299.838       3911.056       0.629709       0.667811
             45       3116.360       3512.757       0.529898       0.575309
             46       2647.392       4012.428       0.602483       0.575309
             47       2318.028       3954.628       0.630455       0.575309
             48       2048.266       4283.485       0.676509       0.575309
             49       2730.122       4056.502       0.597720       0.575309
             50       2550.104       3752.044       0.595360       0.575309
             51       2419.534       3907.910       0.617613       0.575309
             52       2671.491       3778.585       0.585820       0.575309
             53       2070.043       4061.244       0.662380       0.575309
             54       2324.694       3321.283       0.588257       0.575309
             55       2416.962       3600.193       0.598321       0.575309
             56       2733.005       3812.655       0.582471       0.575309
             57       2397.528       3170.182       0.569387       0.575309
             58       2497.489       3007.644       0.546335       0.575309
             59       2696.599       3224.863       0.544606       0.575309
             60       2129.462       3017.944       0.586304       0.575309
             61       2498.431       3007.644       0.546241       0.575309
             62       2469.962       3338.394       0.574757       0.575309
             63       2412.238       3359.340       0.582049       0.575309
             64       3334.690       4242.545       0.559907       0.575309
             65       2281.510       4202.800       0.648149       0.667811
             66       2064.441       4185.146       0.669668       0.667811
             67       1876.231       3896.628       0.674991       0.667811
             68       2907.486       4028.994       0.580841       0.667811
             69       1805.231       4220.242       0.700400       0.667811
             70       2327.244       4532.154       0.660722       0.667811
             71       1845.846       3564.528       0.658832       0.667811
             72       1949.482       4391.170       0.692542       0.667811
             73       1879.976       3369.826       0.641896       0.667811
             74       2935.387       2575.844       0.467381       0.575309
             75       2222.591       2998.005       0.574265       0.575309
             76       2145.961       3236.295       0.601290       0.575309
             77       2502.261       3408.349       0.576649       0.575309
             78       1662.338       4361.494       0.724040       0.667811
             79       1782.621       3331.759       0.651449       0.667811
             80       2677.183       3507.527       0.567129       0.667811
             81       1902.917       3525.855       0.649476       0.667811
             82       2594.344       3622.371       0.582683       0.667811
             83       1821.155       3974.057       0.685748       0.667811
             84       2160.520       4014.794       0.650136       0.667811
             85       2625.304       3519.823       0.572783       0.575309
             86       2621.069       4005.594       0.604466       0.575309
             87       2750.462       3652.610       0.570446       0.575309
             88       2988.566       3714.910       0.554177       0.575309
             89       3326.052       3541.359       0.515676       0.575309
             90       3352.211       3659.551       0.521916       0.575309
             91       3118.345       3588.170       0.535027       0.575309
             92       2801.332       3980.493       0.586935       0.575309
             93       2957.015       3395.020       0.534478       0.575309
             94       2941.551       3619.220       0.551646       0.575309
             95       2610.494       4026.387       0.606669       0.575309
             96       2876.373       3575.240       0.554162       0.575309
             97       2817.083       4121.102       0.593974       0.575309
             98       2756.991       4535.187       0.621925       0.575309
             99       2838.712       4338.769       0.604497       0.575309
            100       2348.833       3515.511       0.599472       0.575309
            101       2408.999       3236.500       0.573289       0.575309
            102       2357.962       3603.844       0.604489       0.575309
            103       2382.264       3591.919       0.601240       0.575309
            104       2627.419       4016.567       0.604542       0.575309
            105       2082.629       3218.461       0.607132       0.575309
            106       2245.109       2824.330       0.557129       0.575309
            107       2591.984       2503.987       0.491366       0.575309
            108       1971.966       2795.201       0.586344       0.575309
            109       2248.433       2650.587       0.541044       0.575309
            110       1980.020       3640.066       0.647689       0.575309
            111       2297.135       3239.187       0.585079       0.575309
            112       2266.563       3218.393       0.586767       0.575309
            113       2528.976       3173.894       0.556543       0.575309
            114       2595.857       2934.020       0.530576       0.575309
            115       2241.514       3217.506       0.589393       0.575309
            116       2134.564       3496.140       0.620906       0.575309
            117       2090.954       3021.856       0.591036       0.575309
            118       2245.407       2852.228       0.559520       0.575309
            119       2190.052       2797.519       0.560898       0.575309
            120       2778.914       2827.594       0.504341       0.575309
            121       2531.517       2927.471       0.536266       0.575309
            122       1977.643       3436.013       0.634694       0.575309
            123       2840.833       2913.667       0.506328       0.575309
            124       2465.809       3112.328       0.557951       0.575309
            125       2560.654       3123.241       0.549490       0.575309
            126       3110.280       3033.755       0.493772       0.575309
            127       2089.390       2943.976       0.584892       0.575309
            128       3254.763       2990.244       0.478822       0.575309
            129       2670.590       3310.686       0.553508       0.575309
            130       2338.063       2903.766       0.553960       0.575309
            131       2725.324       4256.907       0.609677       0.575309
            132       2284.962       4564.394       0.666398       0.575309
            133       2935.470       4301.519       0.594380       0.575309
            134       1955.499       4428.044       0.693666       0.575309
            135       3114.175       4119.273       0.569476       0.575309
            136       2985.614       3960.569       0.570179       0.575309
            137       2974.742       3978.407       0.572173       0.575309
            138       2717.951       4301.539       0.612799       0.575309
            139       3026.595       3736.844       0.552507       0.575309
            140       2881.230       3591.847       0.554890       0.575309
            141       2961.073       3768.844       0.560013       0.575309
            142       3181.405       3675.527       0.536031       0.575309
            143       2457.643       3420.234       0.581883       0.575309
            144       2253.641       3555.527       0.612054       0.575309
            145       2598.295       3781.673       0.592742       0.575309
            146       2653.053       3653.623       0.579326       0.575309
            147       2654.721       3909.091       0.595552       0.575309
            148       3079.042       3666.600       0.543551       0.575309
            149       2208.712       3540.019       0.615791       0.575309
            150       2919.660       4120.154       0.585265       0.575309
            151       3038.962       3914.994       0.562988       0.575309
            152       2691.182       3765.959       0.583224       0.575309
            153       2855.344       3399.319       0.543486       0.575309
            154       2829.588       3897.074       0.579347       0.575309
            155       2723.099       3714.161       0.576979       0.575309
            156       2486.926       3912.824       0.611403       0.575309
            157       3078.947       3662.732       0.543297       0.575309
            158       2966.146       3318.926       0.528065       0.575309
            159       3009.076       3007.368       0.499858       0.575309
            160       2800.597       3314.512       0.542020       0.575309
            161       2774.840       3360.954       0.547762       0.575309
            162       2459.627       3674.238       0.599009       0.575309
            163       1926.038       4384.440       0.694787       0.667811
            164       3920.762       1189.553       0.232775       0.223713
            165       3615.415        941.417       0.206595       0.223713
            166       5036.135        873.261       0.147775       0.117159
            167       6000.753        785.149       0.115703       0.117159
            168       6574.318        629.174       0.087343       0.117159
            169       6479.058        721.043       0.100143       0.117159
            170       5815.630        557.222       0.087437       0.117159
            171       6869.630        665.296       0.088295       0.117159
            172       6034.834       1160.427       0.161277       0.117159
            173       7475.633        997.721       0.117748       0.117159
            174       5609.288       1023.543       0.154315       0.117159
            175       6306.962       1045.094       0.142150       0.117159
            176       5612.028       1124.961       0.166983       0.117159
            177       4638.465       1023.555       0.180776       0.117159
            178       6208.812        873.664       0.123356       0.117159
            179       5928.591        569.201       0.087599       0.117159
            180       6183.289        480.444       0.072098       0.117159
            181       5950.772        516.350       0.079842       0.117159
            182       6762.461        414.228       0.057719       0.117159
            183       5830.289        557.987       0.087346       0.117159
            184       4771.408        517.202       0.097795       0.117159
            185       5988.458        523.215       0.080350       0.117159
            186       6174.977        433.908       0.065655       0.117159
            187       5378.401        432.916       0.074495       0.117159
            188       5423.608        418.119       0.071575       0.117159
            189       5878.346        414.230       0.065828       0.117159
            190       5521.790        549.542       0.090514       0.117159
            191       5725.952        196.577       0.033191       0.117159
            192       5882.759        156.371       0.025893       0.117159
            193       5733.327        315.578       0.052171       0.117159
            194       4922.718        251.919       0.048683       0.117159
            195       5500.991        199.980       0.035078       0.117159
            196       5857.681        191.537       0.031663       0.117159
            197       5697.412        156.794       0.026783       0.117159
            198       5559.214        314.594       0.053559       0.117159
            199       6028.100        456.758       0.070435       0.117159
            200       6176.841       1081.806       0.149037       0.117159
            201       6091.460        822.454       0.118956       0.117159
            202       5860.580        914.469       0.134976       0.117159
            203       6174.912       1760.355       0.221839       0.117159
            204       6355.756        746.514       0.105109       0.117159
            205       6258.240       1008.112       0.138737       0.117159
            206       5531.528       1058.344       0.160602       0.117159
            207       6321.495       1078.597       0.145755       0.117159
            208       5266.117        959.052       0.154060       0.117159
            209       5872.212        902.419       0.133206       0.117159
            210       5771.842       1210.559       0.173373       0.117159
            211       5868.743       1047.706       0.151480       0.117159
            212       6017.307       1196.994       0.165920       0.117159
            213       6085.149       1368.805       0.183635       0.117159
            214       5852.462       1261.144       0.177286       0.117159
            215       6669.448       1239.120       0.156681       0.117159
            216       6217.522       1161.299       0.157383       0.117159
            217       6089.682       1083.044       0.150995       0.117159
            218       6458.403       1258.049       0.163035       0.117159
            219       6342.335       1278.386       0.167751       0.117159
            220       6417.639       1190.350       0.156461       0.117159
            221       6253.949       1479.638       0.191326       0.223713
            222       6475.198       1287.094       0.165814       0.223713
            223       6214.888       1422.914       0.186299       0.223713
            224       5993.023       1631.043       0.213933       0.223713
            225       6820.351       1608.013       0.190786       0.223713
            226       5242.687       1508.523       0.223445       0.223713
            227       5318.029       1631.044       0.234714       0.223713
            228       5630.740       1662.589       0.227960       0.223713
            229       5880.193       1130.719       0.161280       0.117159
            230       6399.557        751.517       0.105092       0.117159
            231       7220.042       1147.643       0.137152       0.117159
            232       6614.366        783.822       0.105948       0.117159
            233       6399.468        753.152       0.105297       0.117159
            234       4992.164       1732.694       0.257655       0.223713
            235       6527.262       1722.383       0.208783       0.223713
            236       6024.121       1796.144       0.229678       0.223713
            237       5254.085       1825.669       0.257872       0.223713
            238       4471.666       1758.944       0.282307       0.223713
            239       4660.673       2515.947       0.350575       0.347097
            240       5060.259       2877.507       0.362508       0.347097
            241       5210.472       2521.244       0.326091       0.347097
            242       5037.294       2726.879       0.351213       0.347097
            243       4622.562       2449.730       0.346384       0.347097
            244       5292.378       2561.805       0.326171       0.347097
            245       5232.711       2399.527       0.314394       0.347097
            246       4051.566       2426.421       0.374564       0.347097
            247       5670.744       2226.059       0.281894       0.347097
            248       5795.371       2556.062       0.306063       0.347097
            249       4789.200       2572.598       0.349452       0.347097
            250       5719.462       2349.944       0.291217       0.347097
            251       5667.415       2619.275       0.316082       0.347097
            252       5366.687       2586.582       0.325222       0.347097
            253       5678.596       2354.861       0.293132       0.347097
            254       5920.415       1624.730       0.215334       0.223713
            255       5385.635       1716.884       0.241729       0.223713
            256       5508.489       1556.094       0.220267       0.223713
            257       5578.328       1476.182       0.209254       0.223713
            258       6105.374       1718.045       0.219603       0.223713
            259       6097.544       1457.313       0.192898       0.223713
            260       5188.835       1539.185       0.228772       0.223713
            261       4706.573       1345.290       0.222294       0.223713
            262       5806.941       1458.635       0.200760       0.223713
            263       5360.574       1308.874       0.196249       0.223713
            264       5409.837       1270.054       0.190131       0.223713
            265       5247.520       1070.945       0.169494       0.223713
            266       5022.075       1256.586       0.200136       0.223713
            267       5851.177       1037.975       0.150668       0.223713
            268       4713.381       1085.641       0.187211       0.223713
            269       5260.530       1276.394       0.195259       0.223713
            270       5272.443       1466.707       0.217640       0.223713
            271       5407.002       1464.587       0.213137       0.223713
            272       4595.460       1415.500       0.235486       0.223713
            273       5220.071       1567.594       0.230947       0.223713
            274       4856.016       1188.665       0.196646       0.223713
            275       3934.128       1226.832       0.237714       0.223713
            276       6789.313        579.512       0.078644       0.223713
            277       5132.925       1060.411       0.171218       0.223713
            278       4211.761       1150.590       0.214568       0.223713
            279       4071.065       2008.689       0.330390       0.347097
            280       3807.535       2212.394       0.367512       0.347097
            281       4146.962       2075.694       0.333570       0.347097
            282       3913.801       1812.162       0.316482       0.347097
            283       4661.625       1634.931       0.259655       0.223713
            284       5153.859       1213.030       0.190522       0.223713
            285       5302.279       1094.494       0.171101       0.223713
            286       4894.463       1395.373       0.221846       0.223713
            287       4792.213       1310.750       0.214773       0.223713
            288       5153.560       1244.438       0.194504       0.223713
            289       5179.812       1448.664       0.218552       0.223713
            290       5319.180       1226.757       0.187407       0.223713
            291       4010.067       1279.690       0.241918       0.223713
            292       4064.334       1919.339       0.320763       0.347097
            293       4764.698       2017.733       0.297494       0.347097
            294       3973.396       1851.380       0.317846       0.347097
            295       4017.868       2094.664       0.342684       0.347097
            296       4085.816       1501.844       0.268779       0.223713
            297       4405.773       1584.028       0.264454       0.223713
            298       4054.665       1584.544       0.280987       0.223713
            299       4773.471       1222.142       0.203839       0.223713
            300       3437.963       1173.095       0.254409       0.223713
            301       3984.872       1686.208       0.297335       0.223713
            302       4085.825       1659.005       0.288782       0.223713
            303       4787.462       1916.644       0.285891       0.223713
            304       6383.128        833.411       0.115486       0.117159
            305       6358.104        883.244       0.121972       0.117159
            306       5774.463        551.944       0.087245       0.117159
            307       6382.102        697.290       0.098496       0.117159
            308       5903.751        476.171       0.074636       0.117159
            309       6140.123       1213.533       0.165024       0.117159
            310       5822.875       1310.895       0.183759       0.117159
            311       5724.230       1201.890       0.173530       0.117159
            312       6944.312       1237.728       0.151274       0.117159
            313       5901.535       1099.404       0.157037       0.117159
            314       6124.781       1075.082       0.149320       0.117159
            315       5919.118       1131.895       0.160529       0.117159
            316       5885.592       1203.243       0.169738       0.117159
            317       5806.853       1169.983       0.167695       0.117159
            318       5925.462       1342.094       0.184669       0.117159
            319       5835.795       1150.644       0.164697       0.117159
            320       5878.718       1136.326       0.161984       0.117159
            321       5839.321       1997.978       0.254932       0.223713
            322       5715.306       2029.914       0.262086       0.223713
            323       5757.515       1915.307       0.249622       0.223713
            324       5716.561       1568.195       0.215271       0.223713
            325       5112.280       2344.117       0.314377       0.223713
            326       6511.386       2062.602       0.240565       0.223713
            327       6165.165       2069.055       0.251275       0.223713
            328       5849.500       1861.082       0.241367       0.223713
            329       5012.975       1984.631       0.283616       0.223713
            330       4940.497       2455.094       0.331967       0.347097
            331       4877.304       2138.453       0.304807       0.347097
            332       5476.072       2868.119       0.343726       0.347097
            333       5758.655       3046.690       0.346005       0.347097
            334       4573.358       3023.431       0.397988       0.347097
            335       4175.095       2019.914       0.326055       0.347097
            336       4061.705       1914.774       0.320385       0.347097
            337       3565.174       2101.994       0.370907       0.347097
            338       4131.905       2031.644       0.329622       0.347097
            339       4047.996       1892.635       0.318592       0.347097
            340       3808.695       2277.005       0.374157       0.347097
            341       3738.356       2015.627       0.350301       0.347097
            342       4172.704       2238.869       0.349192       0.347097
            343       3669.477       2410.361       0.396452       0.347097
            344       3507.517       2470.212       0.413236       0.347097
            345       3730.292       2348.519       0.386345       0.347097
            346       3891.867       2270.179       0.368413       0.347097
            347       3861.273       2390.094       0.382331       0.347097
            348       4214.588       2352.569       0.358233       0.347097
            349       4035.422       2326.292       0.365671       0.347097
            350       3700.191       2364.789       0.389909       0.347097
            351       4142.556       2254.755       0.352454       0.347097
            352       3594.258       2449.992       0.405343       0.347097
            353       4299.299       2553.696       0.372639       0.347097
            354       3499.105       2505.453       0.417259       0.347097
            355       4490.487       1815.119       0.287858       0.347097
            356       4589.462       2286.444       0.332530       0.347097
            357       3981.388       2349.484       0.371115       0.347097
            358       3783.162       2274.811       0.375507       0.347097
            359       4589.227       2286.444       0.332541       0.347097
            360       4978.414       1607.262       0.244054       0.223713
            361       5155.338       1508.206       0.226337       0.223713
            362       4443.127       1497.533       0.252082       0.223713
            363       3358.290       1606.838       0.323625       0.223713
            364       5160.614       1542.561       0.230124       0.223713
            365       5293.001       1651.893       0.237857       0.223713
            366       4798.837       1549.882       0.244125       0.223713
            367       5179.027       1566.508       0.232229       0.223713
            368       5512.373       1867.994       0.253103       0.223713
            369       5605.086       1428.718       0.203122       0.223713
            370       5533.533       1423.932       0.204662       0.223713
            371       4316.251       1331.094       0.235703       0.223713
            372       4685.950       1087.644       0.188383       0.223713
            373       4888.281       1390.223       0.221426       0.223713
            374       4515.895       1276.294       0.220347       0.223713
            375       4575.142       1234.187       0.212449       0.223713
            376       4819.147       1304.462       0.213022       0.223713
            377       4478.572       1123.632       0.200570       0.223713
            378       4105.209       2100.198       0.338446       0.347097
            379       3944.397       1720.270       0.303684       0.347097
            380       4026.560       1883.886       0.318738       0.347097
            381       4109.606       2118.116       0.340111       0.347097
            382       3671.157       2010.186       0.353822       0.347097
            383       3666.854       1883.300       0.339324       0.347097
            384       4153.454       2344.853       0.360841       0.347097
            385       3821.510       2193.129       0.364632       0.347097
            386       4402.861       2200.518       0.333241       0.347097
            387       4090.065       2314.169       0.361350       0.347097
            388       3514.544       1992.352       0.361792       0.347097
            389       3404.779       1858.965       0.353164       0.347097
            390       3792.366       1924.421       0.336626       0.347097
            391       3757.562       2234.809       0.372942       0.347097
            392       3300.253       2085.542       0.387230       0.347097
            393       3539.441       2149.283       0.377815       0.347097
            394       3849.812       2198.382       0.363477       0.347097
            395       3881.336       2567.121       0.398098       0.347097
            396       4562.017        561.881       0.109659       0.117159
            397       4784.431        438.030       0.083874       0.117159
            398       4524.170        594.472       0.116139       0.117159
            399       4611.485        468.482       0.092222       0.117159
            400       5058.337        438.045       0.079697       0.117159
            401       4769.515        240.194       0.047946       0.117159
            402       4016.906         54.147       0.013301       0.117159
            403       4471.224        562.891       0.111815       0.117159
            404       4628.690        743.944       0.138469       0.117159
            405       4380.207        533.869       0.108641       0.117159
            406       4383.853        597.704       0.119983       0.117159
            407       4627.212        855.169       0.155985       0.117159
            408       4171.983        663.444       0.137205       0.117159
            409       4667.410        619.131       0.117115       0.117159
            410       5192.462       1081.144       0.172332       0.117159
            411       4352.208        753.046       0.147504       0.117159
            412       4901.945        550.384       0.100945       0.117159
            413       4902.711        326.431       0.062425       0.117159
            414       4763.985        700.286       0.128157       0.117159
            415       4954.082        725.550       0.127746       0.117159
            416       5641.343        410.194       0.067783       0.117159
            417       5255.185        498.168       0.086587       0.117159
            418       4955.512        382.264       0.071615       0.117159
            419       5206.753        893.584       0.146481       0.117159
            420       4493.925       1132.694       0.201310       0.117159
            421       4735.817        551.460       0.104300       0.117159
            422       4725.783        636.077       0.118630       0.117159
            423       5209.705        762.069       0.127612       0.117159
            424       5020.415        774.486       0.133650       0.117159
            425       5276.985        961.112       0.154071       0.117159
            426       5106.116        824.280       0.138992       0.117159
            427       4733.203        624.044       0.116486       0.117159
            428       4046.463        557.194       0.121033       0.117159
            429       5125.328        854.481       0.142894       0.117159
            430       4230.674        921.944       0.178927       0.117159
            431       5067.844        743.554       0.127948       0.117159
            432       5248.401        682.669       0.115101       0.117159
            433       4054.102        768.465       0.159348       0.117159
            434       5822.339        801.611       0.121017       0.117159
            435       6231.139        366.794       0.055592       0.117159
            436       5682.749        611.239       0.097115       0.117159
            437       6590.372        373.445       0.053626       0.117159
            438       5453.463       1215.544       0.182268       0.117159
            439       5558.300        633.553       0.102320       0.117159
            440       5859.332        822.457       0.123089       0.117159
            441       5346.363        990.555       0.156315       0.117159
            442       5782.624        755.583       0.115564       0.117159
            443       6294.306        845.861       0.118465       0.117159
            444       5647.231        818.528       0.126594       0.117159
            445       6008.243        850.516       0.124004       0.117159
            446       5678.528       1511.407       0.210212       0.117159
            447       5587.584        742.034       0.117232       0.117159
            448       6595.964        630.194       0.087210       0.117159
            449       6244.371        729.475       0.104602       0.117159
            450       5774.798        615.539       0.096323       0.117159
            451       6268.212        591.702       0.086255       0.117159
            452       5855.938        473.600       0.074824       0.117159
            453       5741.589       1100.869       0.160888       0.117159
            454       5531.665        768.277       0.121950       0.117159
            455       5993.716        579.651       0.088182       0.117159
            456       5318.311        827.181       0.134600       0.117159
            457       6001.464        619.950       0.093628       0.117159
            458       5695.146        821.368       0.126044       0.117159
            459       6255.433       1130.553       0.153067       0.117159
            460       5805.463       1233.244       0.175209       0.117159
            461       5963.351        973.022       0.140278       0.117159
            462       6044.985       1106.284       0.154698       0.117159
            463       6075.184       1064.150       0.149054       0.117159
            464       5964.297       1252.457       0.173549       0.117159
            465       6148.287        928.215       0.131169       0.117159
            466       5160.342        841.344       0.140185       0.117159
            467       5401.714        906.019       0.143636       0.117159
            468       5805.903        970.293       0.143191       0.117159
            469       5099.047        949.604       0.156994       0.117159
            470       5430.364        142.755       0.025615       0.117159
            471       5087.077        912.434       0.152085       0.117159
            472       5254.862        818.511       0.134770       0.117159
            473       5608.136        841.714       0.130501       0.117159
            474       5974.021        897.945       0.130668       0.117159
            475       5819.297        703.651       0.107873       0.117159
            476       6199.613        470.494       0.070538       0.117159
            477       5877.871        628.744       0.096632       0.117159
            478       5652.713        685.504       0.108154       0.117159
            479       6599.985       1062.754       0.138691       0.117159
            480       6173.114       1030.583       0.143063       0.117159
            481       6280.587       1013.457       0.138943       0.117159
            482       6445.461       1097.345       0.145482       0.117159
            483       6623.706       1174.194       0.150578       0.117159
            484       6663.208       1061.311       0.137395       0.117159
            485       7011.481       1036.894       0.128833       0.117159
            486       6253.532       1032.743       0.141738       0.117159
            487       6406.463       1134.407       0.150434       0.117159
            488       6601.767        443.192       0.062909       0.117159
            489       6863.142        228.935       0.032280       0.117159
            490       6207.894        310.112       0.047578       0.117159
            491       6604.962        441.890       0.062707       0.117159
            492       6598.517         71.320       0.010693       0.117159
            493       4601.044        350.548       0.070795       0.117159
            494       3745.962        -22.526      -0.006050       0.117159
            495       4390.051        162.386       0.035670       0.117159
            496       3525.516         60.560       0.016888       0.117159
            497       3955.104        494.187       0.111071       0.117159
            498       5284.280        532.609       0.091563       0.117159
            499       5490.383        473.177       0.079345       0.117159
            500       4795.097        496.063       0.093753       0.117159
