# Supplementary material for: The role of auxiliary domains in modulating CHD4 activity suggests mechanistic commonality between enzyme families
Source: Nat Commun. 2022 Dec 6;13:7524. doi: 10.1038/s41467-022-35002-0 (PMC9726900; doi:10.1038/s41467-022-35002-0)
Supplement: Supplementary file 6 — source data [file 41467_2022_35002_MOESM6_ESM.zip › smFRET_Source_data/figure_7A/A/CHD4(355-1912) 1mM ATP 500ms/10.dat]

              1        791.333       1400.200       0.638913       0.870026
              2         67.000       1954.300       0.966853       0.870026
              3        -12.333       2070.233       1.005993       0.870026
              4        -31.333       1815.800       1.017559       0.870026
              5         72.000       1686.467       0.959055       0.870026
              6        321.333       1714.867       0.842190       0.870026
              7        517.333       2049.933       0.798489       0.870026
              8        534.333       2233.567       0.806954       0.870026
              9        348.000       2192.200       0.863003       0.870026
             10        344.333       1963.567       0.850802       0.870026
             11        382.333       1701.767       0.816548       0.870026
             12        450.667       1532.267       0.772727       0.870026
             13        332.667       1607.067       0.828499       0.870026
             14        281.000       1716.900       0.859352       0.870026
             15        183.333       1739.000       0.904630       0.870026
             16        168.333       1681.167       0.908984       0.870026
             17        172.333       1730.433       0.909430       0.870026
             18        226.667       1859.333       0.891339       0.870026
             19        214.667       1803.867       0.893652       0.870026
             20        146.667       1721.333       0.921485       0.870026
             21        105.333       1585.800       0.937714       0.870026
             22        150.667       1543.600       0.911073       0.870026
             23        178.333       1541.167       0.896288       0.870026
             24        348.333       1640.500       0.824855       0.870026
             25        356.000       1829.067       0.837076       0.870026
             26        348.333       1962.833       0.849282       0.870026
             27        171.333       1926.867       0.918343       0.870026
             28         86.667       1717.333       0.951959       0.870026
             29        103.667       1513.967       0.935915       0.870026
             30        123.667       1593.633       0.927988       0.870026
             31        346.667       1674.667       0.828496       0.870026
             32        438.667       1925.467       0.814449       0.870026
             33        515.667       1856.433       0.782612       0.870026
             34        322.000       1704.133       0.841077       0.870026
             35        174.000       1601.600       0.902005       0.870026
             36         84.333       1686.233       0.952369       0.870026
             37         30.333       1873.633       0.984068       0.870026
             38         53.000       1773.700       0.970986       0.870026
             39        128.333       1733.500       0.931072       0.870026
             40        223.000       1566.367       0.875375       0.870026
             41        243.000       1548.700       0.864375       0.870026
             42        162.333       1691.767       0.912446       0.870026
             43        176.333       1727.700       0.907390       0.870026
             44        268.000       1793.533       0.870000       0.870026
             45        343.333       1814.667       0.840902       0.870026
             46        410.667       1832.267       0.816906       0.870026
             47        334.333       1900.233       0.850381       0.870026
             48        306.333       1802.700       0.854752       0.870026
             49        185.000       1971.500       0.914213       0.870026
             50        144.000       1984.267       0.932339       0.870026
             51        170.000       1592.667       0.903555       0.870026
             52        115.000       1120.167       0.906895       0.870026
             53        103.000        729.033       0.876207       0.870026
             54         78.000        695.200       0.899121       0.870026
             55        135.000        822.500       0.859008       0.870026
             56        282.000        845.467       0.749882       0.870026
             57        232.000        805.467       0.776378       0.870026
             58        176.333        786.367       0.816835       0.870026
             59        207.667        888.233       0.810506       0.870026
             60        692.333       1045.100       0.601519       0.870026
             61       1316.333       1112.033       0.457935       0.400426
             62       1689.333       1151.733       0.405388       0.400426
             63       1799.667        955.367       0.346771       0.315811
             64       1877.000        886.967       0.320904       0.315811
             65       1993.333        946.667       0.321995       0.315811
             66       2189.333       1225.400       0.358857       0.400426
             67       2287.667       1446.233       0.387325       0.400426
             68       2171.000       1372.567       0.387340       0.400426
             69       2032.667       1212.733       0.373678       0.400426
             70       1828.667       1382.467       0.430523       0.400426
             71       2006.333       2082.033       0.509258       0.400426
             72       2075.333       2347.800       0.530800       0.400426
             73       2304.667       2175.533       0.485588       0.400426
             74       2415.333       1763.133       0.421957       0.400426
             75       2546.667       1823.000       0.417194       0.400426
             76       2491.000       1737.567       0.410911       0.400426
             77       2210.333       1317.967       0.373542       0.400426
             78       1998.333        946.833       0.321487       0.315811
             79       2086.333        833.367       0.285429       0.315811
             80       2426.667        834.333       0.255852       0.315811
             81       2513.000        894.367       0.262480       0.315811
             82       2420.000        913.333       0.274000       0.315811
             83       2362.000        990.133       0.295374       0.315811
             84       2419.667       1075.700       0.307750       0.315811
             85       2370.667        992.267       0.295060       0.315811
             86       2323.000        940.700       0.288231       0.315811
             87       2302.333       1012.100       0.305361       0.315811
             88       2385.333       1358.133       0.362801       0.315811
             89       2524.667       1400.200       0.356751       0.315811
             90       2358.000       1201.200       0.337492       0.315811
             91       2343.000        960.367       0.290724       0.315811
             92       2091.333       1016.533       0.327084       0.315811
             93       2213.333       1387.000       0.385242       0.400426
             94       2155.000       1552.500       0.418746       0.400426
             95       2272.667       1725.733       0.431606       0.400426
             96       2543.667       1532.633       0.375986       0.400426
             97       2605.333       1351.133       0.341500       0.315811
             98       2518.333       1131.833       0.310077       0.315811
             99       2349.333        998.400       0.298232       0.315811
            100       2348.000       1085.867       0.316223       0.315811
            101       2237.667       1102.233       0.330020       0.315811
            102       1945.000       1123.833       0.366209       0.400426
            103       1793.333        971.667       0.351417       0.400426
            104       1750.667       1137.933       0.393939       0.400426
            105       1720.667       1535.933       0.471637       0.400426
            106       2156.667       1611.333       0.427636       0.400426
            107       2607.667       1445.900       0.356698       0.400426
            108       2815.333       1302.133       0.316246       0.400426
            109       2591.000       1573.900       0.377896       0.400426
            110       2321.667       1575.500       0.404268       0.400426
            111       2318.333       1231.833       0.346979       0.315811
            112       2359.000        872.767       0.270059       0.224315
            113       2633.333        829.000       0.239434       0.224315
            114       2654.333        737.567       0.217449       0.224315
            115       2385.667        611.767       0.204097       0.224315
            116       2022.333        579.433       0.222708       0.224315
            117       2009.667        712.367       0.261704       0.224315
            118       2109.667       1007.700       0.323254       0.315811
            119       2064.333       1277.900       0.382349       0.400426
            120       1681.333       1463.200       0.465315       0.400426
            121       1447.333       1384.933       0.488984       0.400426
            122       1560.667       1205.267       0.435754       0.400426
            123       1778.667       1149.133       0.392490       0.400426
            124       1774.667       1381.867       0.437780       0.400426
            125       1801.000       1726.567       0.489450       0.400426
            126       2142.667       1760.400       0.451030       0.400426
            127       2295.667       1552.767       0.403480       0.400426
            128       2310.000       1236.333       0.348623       0.315811
            129       2265.333       1228.133       0.351551       0.315811
            130       2326.667       1209.333       0.342006       0.315811
            131       2240.667       1198.933       0.348568       0.315811
            132       2244.000       1265.933       0.360672       0.315811
            133       2611.333       1427.533       0.353449       0.315811
            134       3014.000       1616.600       0.349112       0.315811
            135       3227.667       1566.567       0.326761       0.315811
            136       3095.333       1679.800       0.351781       0.315811
            137       2801.333       1628.533       0.367626       0.315811
            138       2559.333       1522.400       0.372979       0.315811
            139       2623.000       1179.367       0.310166       0.315811
            140       2691.667       1034.167       0.277567       0.315811
            141       2663.333       1158.333       0.303096       0.315811
            142       2446.333       1437.700       0.370156       0.400426
            143       2510.000       1539.333       0.380145       0.400426
            144       2486.000       1606.733       0.392582       0.400426
            145       2414.000       1864.600       0.435797       0.400426
            146       2268.000       1866.867       0.451494       0.400426
            147       2050.667       1643.267       0.444856       0.400426
            148       1766.667       1218.333       0.408152       0.400426
            149       1511.333       1056.200       0.411368       0.400426
            150       1494.000       1086.267       0.420990       0.400426
            151       1648.667       1017.467       0.381626       0.400426
            152       1891.667       1047.833       0.356467       0.400426
            153       1973.667       1233.967       0.384697       0.400426
            154       2024.667       1507.867       0.426851       0.400426
            155       2035.333       1677.133       0.451757       0.400426
            156       2040.000       1651.333       0.447354       0.400426
            157       1869.000       1617.433       0.463922       0.400426
            158       1564.333       1632.567       0.510672       0.400426
            159       1732.000       1665.467       0.490208       0.400426
            160       1941.000       1476.900       0.432107       0.400426
            161       2189.667       1252.367       0.363845       0.400426
            162       2231.333       1018.533       0.313408       0.315811
            163       2272.333        999.100       0.305401       0.315811
            164       2248.333       1037.167       0.315680       0.315811
            165       2016.000       1133.733       0.359946       0.400426
            166       1872.667       1138.400       0.378072       0.400426
            167       2039.333       1087.733       0.347845       0.400426
            168       2041.333       1153.200       0.360992       0.400426
            169       2114.667       1292.867       0.379414       0.400426
            170       2152.667       1260.400       0.369287       0.400426
            171       2263.333       1182.667       0.343200       0.400426
            172       2147.000       1007.967       0.319486       0.400426
            173       1684.333       1109.233       0.397067       0.400426
            174       1497.667       1165.900       0.437721       0.400426
            175       1511.667       1228.833       0.448397       0.400426
            176       1676.667       1117.333       0.399905       0.400426
            177       1674.667       1023.867       0.379416       0.400426
            178       1710.667       1058.600       0.382267       0.400426
            179       1923.000       1072.700       0.358080       0.400426
            180       2168.667        923.800       0.298726       0.315811
            181       2301.333        850.533       0.269851       0.315811
            182       2066.333        914.367       0.306762       0.315811
            183       1835.667       1135.100       0.382090       0.400426
            184       1849.333       1193.733       0.392280       0.400426
            185       1929.000       1121.100       0.367562       0.400426
            186       2053.333        984.667       0.324117       0.315811
            187       2065.333        844.467       0.290215       0.315811
            188       2308.333        911.167       0.283015       0.315811
            189       2253.333        936.667       0.293626       0.315811
            190       2354.333        886.567       0.273556       0.315811
            191       2370.000        811.000       0.254951       0.315811
            192       2163.000        806.700       0.271644       0.315811
            193       1872.667        975.400       0.342478       0.315811
            194       1619.000       1153.767       0.416107       0.400426
            195       1837.333       1158.933       0.386792       0.400426
            196       2149.000       1132.767       0.345170       0.400426
            197       2019.667       1069.033       0.346111       0.400426
            198       2015.000       1151.833       0.363718       0.400426
            199       1842.667       1261.067       0.406306       0.400426
            200       1957.333       1210.267       0.382077       0.400426
            201       1953.667       1112.967       0.362928       0.400426
            202       1874.667        936.867       0.333223       0.315811
            203       1918.333        810.167       0.296927       0.315811
            204       1938.333        859.833       0.307285       0.315811
            205       1955.667       1020.100       0.342802       0.315811
            206       2176.333       1062.700       0.328092       0.315811
            207       2461.667       1058.833       0.300762       0.315811
            208       2532.333        982.100       0.279448       0.315811
            209       2344.333       1111.233       0.321578       0.315811
            210       1857.000       1139.633       0.380305       0.400426
            211       1782.667       1057.400       0.372315       0.400426
            212       1658.000       1002.533       0.376817       0.400426
            213       1839.000       1125.767       0.379715       0.400426
            214       1754.333       1278.900       0.421629       0.400426
            215       1596.667       1409.333       0.468840       0.400426
            216       1470.333       1207.967       0.451020       0.400426
            217       1562.667       1043.733       0.400450       0.400426
            218       1762.667       1227.733       0.410558       0.400426
            219       1878.333       1525.167       0.448117       0.400426
            220       1930.667       1528.267       0.441832       0.400426
            221       1860.333       1162.967       0.384668       0.400426
            222       1785.667        833.100       0.318127       0.315811
            223       1732.333        830.100       0.323950       0.315811
            224       1781.000        832.233       0.318469       0.315811
            225       1883.667        874.967       0.317174       0.315811
            226       1986.667        934.000       0.319790       0.315811
            227       2371.000        995.233       0.295652       0.315811
            228       2520.667       1037.933       0.291669       0.315811
            229       2569.667       1146.367       0.308492       0.315811
            230       2132.667       1237.400       0.367174       0.400426
            231       2035.000       1267.833       0.383862       0.400426
            232       1933.667       1294.967       0.401088       0.400426
            233       1891.000       1221.233       0.392398       0.400426
            234       1636.333       1133.367       0.409202       0.400426
            235       1701.667        939.500       0.355714       0.315811
            236       2195.000        951.500       0.302399       0.315811
            237       2397.333       1039.267       0.302411       0.315811
            238       2252.333       1164.100       0.340735       0.315811
            239       1794.667       1098.533       0.379695       0.400426
            240       1749.000       1078.767       0.381491       0.400426
            241       1786.000       1188.400       0.399543       0.400426
            242       1969.333       1331.400       0.403365       0.400426
            243       2245.667       1291.100       0.365051       0.400426
            244       2462.333       1030.767       0.295087       0.315811
            245       2446.000        846.067       0.257002       0.315811
            246       2243.667        923.967       0.291690       0.315811
            247       2155.333       1054.133       0.328445       0.315811
            248       2313.667       1100.633       0.322360       0.315811
            249       2162.333        978.433       0.311527       0.315811
            250       1957.000       1091.967       0.358143       0.400426
            251       1696.333       1164.367       0.407022       0.400426
            252       1853.667       1226.967       0.398284       0.400426
            253       2180.333       1033.633       0.321607       0.315811
            254       2380.333       1033.300       0.302698       0.315811
            255       2432.333       1040.100       0.299531       0.315811
            256       2134.333       1030.233       0.325553       0.315811
            257       1970.667        995.933       0.335715       0.315811
            258       1893.333        962.333       0.336991       0.315811
            259       2024.000        902.933       0.308491       0.315811
            260       1962.000        876.467       0.308782       0.315811
            261       1744.333        892.233       0.338407       0.315811
            262       1428.000       1019.533       0.416555       0.400426
            263       1492.333       1058.100       0.414871       0.400426
            264       1684.000       1108.933       0.397050       0.400426
            265       1938.000       1110.533       0.364284       0.400426
            266       1996.667       1158.667       0.367209       0.400426
            267       2120.333       1265.300       0.373726       0.400426
            268       2037.667       1449.567       0.415678       0.400426
            269       2040.333       1420.633       0.410473       0.400426
            270       1921.333       1297.533       0.403103       0.400426
            271       2049.000        869.100       0.297831       0.315811
            272       1968.000        669.533       0.253848       0.315811
            273       1885.333        590.467       0.238495       0.315811
            274       1662.667        773.400       0.317479       0.315811
            275       1651.333       1013.200       0.380254       0.400426
            276       1742.667       1065.400       0.379407       0.400426
            277       1594.000       1164.267       0.422101       0.400426
            278       1427.667       1113.233       0.438126       0.400426
            279       1437.000       1166.300       0.448008       0.400426
            280       1826.667       1122.000       0.380511       0.400426
            281       1926.667        933.333       0.326340       0.315811
            282       1857.667        740.233       0.284935       0.315811
            283       1709.667        780.033       0.313304       0.315811
            284       1729.667        995.033       0.365190       0.400426
            285       1770.333       1132.300       0.390094       0.400426
            286       1713.000       1072.033       0.384927       0.400426
            287       1543.667       1045.633       0.403829       0.400426
            288       1444.333        974.567       0.402897       0.400426
            289       1457.000        851.967       0.368982       0.400426
            290       1519.000        846.100       0.357744       0.400426
            291       1691.667        911.167       0.350067       0.400426
            292       1874.667       1082.533       0.366067       0.400426
            293       2025.667       1033.100       0.337751       0.400426
            294       1853.333        951.333       0.339197       0.400426
            295       1519.000        781.433       0.339690       0.400426
            296       1541.333        836.867       0.351891       0.400426
            297       1532.000       1144.133       0.427532       0.400426
            298       1750.333       1520.300       0.464834       0.400426
            299       1809.333       1731.733       0.489043       0.400426
            300       2077.333       1624.267       0.438801       0.400426
            301       2311.000       1281.233       0.356668       0.400426
            302       2322.333        969.433       0.294502       0.315811
            303       2284.000        899.933       0.282648       0.315811
            304       2310.667        990.267       0.299996       0.315811
            305       2420.333        984.633       0.289176       0.315811
            306       2388.000        808.867       0.253019       0.315811
            307       1919.667        751.033       0.281212       0.315811
            308       1513.333        787.333       0.342220       0.315811
            309       1346.667        828.000       0.380748       0.315811
            310       1554.667        794.867       0.338308       0.315811
            311       1524.000        772.933       0.336507       0.315811
            312       1408.000        858.200       0.378696       0.400426
            313       1565.667       1028.433       0.396451       0.400426
            314       1747.000       1189.633       0.405101       0.400426
            315       1952.333       1210.767       0.382778       0.400426
            316       1777.667       1073.233       0.376454       0.400426
            317       1810.667        912.600       0.335112       0.315811
            318       1894.000        780.933       0.291945       0.315811
            319       2006.333        769.700       0.277266       0.315811
            320       2047.667        855.567       0.294694       0.315811
            321       2008.667        913.467       0.312603       0.315811
            322       1930.667        886.933       0.314783       0.315811
            323       1932.667        880.400       0.312968       0.315811
            324       1781.333        880.200       0.330712       0.315811
            325       1824.667        886.533       0.326989       0.315811
            326       1856.000        810.733       0.304017       0.315811
            327       1915.667        904.100       0.320629       0.315811
            328       1856.667       1035.333       0.357999       0.315811
            329       1866.667        996.000       0.347927       0.315811
            330       1926.333        862.700       0.309319       0.315811
            331       2147.000        775.300       0.265305       0.315811
            332       2028.333        964.833       0.322345       0.315811
            333       1873.000       1039.367       0.356880       0.400426
            334       1574.667       1078.533       0.406503       0.400426
            335       1547.000       1101.633       0.415925       0.400426
            336       1665.000       1222.167       0.423310       0.400426
            337       1676.667       1495.000       0.471361       0.400426
            338       1693.333       1519.667       0.472974       0.400426
            339       1732.000       1539.800       0.470628       0.400426
            340       1960.000       1377.000       0.412646       0.400426
            341       1920.000       1219.333       0.388405       0.400426
            342       1806.333       1055.700       0.368864       0.400426
            343       1597.667        987.900       0.382083       0.400426
            344       1597.333       1023.600       0.390548       0.400426
            345       1654.667       1118.533       0.403337       0.400426
            346       1730.667        935.933       0.350984       0.315811
            347       1895.000        888.833       0.319284       0.315811
            348       1795.000        785.833       0.304488       0.315811
            349       1900.667        763.933       0.286697       0.315811
            350       1879.333        850.733       0.311616       0.315811
            351       2016.667       1006.667       0.332966       0.315811
            352       1933.000       1190.367       0.381117       0.400426
            353       1847.000       1229.967       0.399734       0.400426
            354       1886.000       1084.400       0.365069       0.400426
            355       1990.667       1100.933       0.356105       0.315811
            356       2137.667       1003.567       0.319482       0.315811
            357       2124.333       1016.567       0.323655       0.315811
            358       2107.667        971.567       0.315522       0.315811
            359       2115.333       1094.800       0.341045       0.315811
            360       2295.667       1303.433       0.362155       0.315811
            361       2472.667       1328.067       0.349424       0.315811
            362       2740.000       1204.667       0.305391       0.315811
            363       2739.667       1012.700       0.269883       0.315811
            364       2620.333        915.967       0.259018       0.315811
            365       2184.667        913.200       0.294784       0.315811
            366       1848.333       1048.500       0.361947       0.400426
            367       1560.333       1183.300       0.431289       0.400426
            368       1600.667       1199.267       0.428320       0.400426
            369       1747.667       1141.900       0.395180       0.400426
            370       1824.667       1106.533       0.377502       0.400426
            371       1939.667       1010.033       0.342419       0.315811
            372       1945.333        902.467       0.316900       0.315811
            373       1921.000        941.233       0.328846       0.315811
            374       1969.000       1190.433       0.376787       0.400426
            375       1934.333       1291.900       0.400436       0.400426
            376       1909.000       1180.433       0.382087       0.400426
            377       1706.667       1046.667       0.380145       0.400426
            378       1758.667        939.467       0.348191       0.400426
            379       1858.333       1070.167       0.365432       0.400426
            380       2091.667       1162.167       0.357168       0.400426
            381       2117.000       1278.633       0.376552       0.400426
            382       2046.667       1230.000       0.375381       0.400426
            383       1931.667       1196.167       0.382427       0.400426
            384       1842.333       1309.100       0.415398       0.400426
            385       1756.000       1329.400       0.430868       0.400426
            386       1773.667       1233.633       0.410213       0.400426
            387       1600.000       1094.667       0.406235       0.400426
            388       1587.333        985.600       0.383065       0.400426
            389       1580.667        951.933       0.375872       0.400426
            390       1807.333        893.267       0.330766       0.400426
            391       1958.000        960.867       0.329192       0.400426
            392       1851.333       1152.200       0.383615       0.400426
            393       1924.000       1308.600       0.404813       0.400426
            394       1924.667       1365.867       0.415090       0.400426
            395       1900.333       1298.967       0.406016       0.400426
            396       1914.667       1294.200       0.403320       0.400426
            397       2225.000       1191.167       0.348685       0.315811
            398       2466.000       1056.067       0.299843       0.315811
            399       2458.333        893.167       0.266498       0.315811
            400       2303.667        885.633       0.277689       0.315811
            401       2250.000       1058.667       0.319968       0.315811
            402       1851.000       1206.233       0.394551       0.400426
            403       1420.333       1221.967       0.462463       0.400426
            404       1314.000       1047.600       0.443598       0.400426
            405       1729.667        772.033       0.308603       0.315811
            406       1965.000        593.500       0.231972       0.224315
            407       1794.333        455.567       0.202483       0.224315
            408       1473.333        505.667       0.255516       0.224315
            409       1372.000        606.800       0.306650       0.224315
            410       1581.667        702.500       0.307552       0.224315
            411       1819.000        570.767       0.238838       0.224315
            412       1918.333        439.167       0.186285       0.224315
            413       1805.333        453.467       0.200756       0.224315
            414       1765.000        563.833       0.242110       0.224315
            415       1975.333        713.133       0.265257       0.224315
            416       2045.667        474.433       0.188260       0.224315
            417       1904.333        285.900       0.130534       0.134278
            418       1671.333        165.200       0.089952       0.134278
            419       1622.333        362.767       0.182745       0.224315
            420       1731.000        656.567       0.274994       0.224315
            421       2016.000        639.400       0.240792       0.224315
            422       2033.667        612.633       0.231506       0.224315
            423       1953.333        468.000       0.193282       0.224315
            424       1690.000        521.000       0.235640       0.224315
            425       1697.667        426.900       0.200935       0.224315
            426       1905.333        372.133       0.163398       0.224315
            427       1958.667        389.133       0.165744       0.224315
            428       1951.000        446.900       0.186371       0.224315
            429       1805.667        613.433       0.253579       0.224315
            430       1876.667        692.333       0.269495       0.224315
            431       2093.667        757.633       0.265715       0.224315
            432       2038.000        655.200       0.243279       0.224315
            433       1707.333        566.933       0.249282       0.224315
            434       1512.333        527.767       0.258696       0.224315
            435       1507.000        520.300       0.256647       0.224315
            436       1685.000        458.167       0.213780       0.224315
            437       1720.667        382.933       0.182037       0.224315
            438       1831.667        327.167       0.151548       0.134278
            439       1921.000        361.233       0.158281       0.134278
            440       1936.000        358.400       0.156206       0.134278
            441       2266.667        322.000       0.124388       0.134278
            442       2517.667        309.900       0.109600       0.134278
            443       2660.000        322.667       0.108181       0.134278
            444       2339.667        405.367       0.147673       0.134278
            445       1843.000        457.700       0.198939       0.224315
            446       1637.333        552.933       0.252450       0.224315
            447       1568.667        596.467       0.275487       0.224315
            448       1711.000        532.233       0.237262       0.224315
            449       1686.333        478.033       0.220865       0.224315
            450       1774.333        501.567       0.220382       0.224315
            451       2077.000        616.300       0.228827       0.224315
            452       2313.667        683.967       0.228169       0.224315
            453       2362.000        686.467       0.225184       0.224315
            454       2152.333        646.433       0.230971       0.224315
            455       1890.000        608.000       0.243395       0.224315
            456       1820.333        516.967       0.221181       0.224315
            457       1897.000        429.633       0.184659       0.224315
            458       1978.333        420.167       0.175179       0.224315
            459       2033.333        474.667       0.189261       0.224315
            460       2042.333        572.100       0.218824       0.224315
            461       2030.667        687.600       0.252955       0.224315
            462       2259.000        833.767       0.269586       0.224315
            463       2568.333        749.833       0.225978       0.224315
            464       2746.333        602.367       0.179881       0.224315
            465       2440.000        450.000       0.155709       0.224315
            466       1928.000        596.867       0.236395       0.224315
            467       1950.000        571.667       0.226702       0.224315
            468       2043.000        572.033       0.218748       0.224315
            469       2221.667        555.500       0.200024       0.224315
            470       2310.333        528.967       0.186302       0.224315
            471       2319.000        420.767       0.153578       0.134278
            472       2397.333        329.267       0.120761       0.134278
            473       2137.667        461.567       0.177578       0.224315
            474       2180.667        509.267       0.189323       0.224315
            475       2086.333        504.367       0.194684       0.224315
            476       2022.000        527.467       0.206893       0.224315
            477       1936.000        607.067       0.238714       0.224315
            478       2092.333        460.767       0.180473       0.224315
            479       2625.667        239.433       0.083569       0.134278
            480       2728.000        114.200       0.040180       0.134278
            481       2461.000        147.233       0.056449       0.134278
            482       1813.000        261.033       0.125858       0.134278
            483       1434.333        462.900       0.243987       0.224315
            484       1357.667        704.567       0.341652       0.315811
            485       1433.000        720.033       0.334427       0.315811
            486       1516.333        680.700       0.309827       0.315811
            487       1816.333        487.700       0.211672       0.224315
            488       1940.333        488.633       0.201169       0.224315
            489       1939.333        449.067       0.188020       0.224315
            490       1806.000        465.733       0.205012       0.224315
            491       1686.333        382.033       0.184703       0.224315
            492       1938.000        284.200       0.127891       0.134278
            493       1794.000        344.267       0.161003       0.134278
            494       1750.333        461.967       0.208817       0.224315
            495       1545.000        601.500       0.280224       0.224315
            496       1531.667        610.833       0.285103       0.224315
            497       1706.000        481.067       0.219960       0.224315
            498       1707.000        403.967       0.191366       0.224315
            499       1859.333        423.067       0.185360       0.224315
            500       1992.000        522.467       0.207784       0.224315
            501       2171.333        488.867       0.183771       0.224315
            502       2228.667        329.467       0.128792       0.134278
            503       2186.333        239.367       0.098679       0.134278
            504       2116.333        225.700       0.096369       0.134278
            505       1908.000        387.200       0.168700       0.134278
            506       1600.667        563.267       0.260298       0.224315
            507       1652.333        614.767       0.271169       0.224315
            508       1798.333        576.167       0.242648       0.224315
            509       2048.333        505.167       0.197833       0.224315
            510       2041.000        455.900       0.182586       0.224315
            511       2123.000        539.700       0.202689       0.224315
            512       1985.000        658.833       0.249196       0.224315
            513       1863.667        751.300       0.287308       0.224315
            514       1712.667        624.733       0.267277       0.224315
            515       1736.667        431.333       0.198954       0.224315
            516       1722.667        339.067       0.164457       0.224315
            517       1693.667        414.633       0.196667       0.224315
            518       1702.333        438.100       0.204678       0.224315
            519       1884.667        517.200       0.215333       0.224315
            520       1902.667        621.733       0.246290       0.224315
            521       1762.000        619.467       0.260120       0.224315
            522       1682.333        501.100       0.229501       0.224315
            523       1785.333        279.800       0.135488       0.134278
            524       1873.000        236.033       0.111915       0.134278
            525       1752.000        327.467       0.157476       0.134278
            526       1570.667        383.600       0.196288       0.224315
            527       1491.000        483.567       0.244898       0.224315
            528       1552.333        416.100       0.211386       0.224315
            529       1672.333        382.767       0.186252       0.224315
            530       1973.000        309.033       0.135420       0.134278
            531       2148.333        266.833       0.110482       0.134278
            532       2142.667        259.067       0.107867       0.134278
            533       1921.333        278.533       0.126614       0.134278
            534       1687.000        323.300       0.160822       0.134278
            535       1651.000        394.567       0.192889       0.134278
            536       1845.333        357.467       0.162278       0.134278
            537       2086.333        318.700       0.132514       0.134278
            538       2205.667        350.100       0.136984       0.134278
            539       1965.667        565.100       0.223292       0.224315
            540       1924.000        778.933       0.288181       0.315811
            541       1888.667        854.800       0.311577       0.315811
            542       1766.000        909.067       0.339830       0.315811
            543       1568.000        857.533       0.353544       0.315811
            544       1672.333        747.433       0.308887       0.315811
            545       1852.667        485.733       0.207720       0.224315
            546       1772.000        451.800       0.203166       0.224315
            547       1570.000        495.333       0.239832       0.224315
            548       1775.000        565.833       0.241723       0.224315
            549       2082.667        514.400       0.198070       0.224315
            550       2237.000        458.300       0.170037       0.224315
            551       2175.667        498.100       0.186291       0.224315
            552       2238.000        466.867       0.172602       0.224315
            553       2198.000        550.867       0.200398       0.224315
            554       1995.000        662.167       0.249200       0.224315
            555       1756.000        771.733       0.305306       0.224315
            556       1849.667        672.033       0.266500       0.224315
            557       2083.000        404.700       0.162680       0.134278
            558       2247.667        199.233       0.081423       0.134278
            559       2260.667        133.933       0.055931       0.134278
            560       2199.667        275.700       0.111377       0.134278
            561       2116.667        451.333       0.175753       0.134278
            562       2021.333        577.867       0.222325       0.224315
            563       2108.333        619.500       0.227103       0.224315
            564       2064.667        714.200       0.257011       0.224315
            565       2034.667        706.200       0.257656       0.224315
            566       1907.000        630.633       0.248512       0.224315
            567       1891.333        501.533       0.209595       0.224315
            568       1814.333        494.900       0.214314       0.224315
            569       1577.333        631.267       0.285822       0.224315
            570       1546.667        636.667       0.291603       0.224315
            571       1435.333        593.133       0.292405       0.224315
            572       1493.000        378.700       0.202329       0.224315
            573       1616.333        285.367       0.150059       0.134278
            574       1963.333        320.667       0.140397       0.134278
            575       2144.000        460.600       0.176841       0.134278
            576       2109.000        665.767       0.239936       0.224315
            577       1996.000        772.067       0.278919       0.224315
            578       2080.000        756.333       0.266659       0.224315
            579       2107.667        664.900       0.239814       0.224315
            580       1938.000        562.867       0.225069       0.224315
            581       1636.667        462.667       0.220387       0.224315
            582       1602.667        395.400       0.197891       0.224315
            583       1799.667        429.700       0.192745       0.224315
            584       1925.000        586.833       0.233627       0.224315
            585       1954.333        659.567       0.252330       0.224315
            586       2000.333        617.967       0.236018       0.224315
            587       2235.000        517.167       0.187913       0.224315
            588       2183.667        469.633       0.177000       0.224315
            589       1956.333        453.033       0.188030       0.224315
            590       1595.333        432.133       0.213140       0.224315
            591       1368.667        461.800       0.252285       0.224315
            592       1344.333        470.567       0.259280       0.224315
            593       1552.333        559.100       0.264796       0.224315
            594       1941.000        595.233       0.234692       0.224315
            595       2108.333        759.167       0.264749       0.224315
            596       1944.000        742.933       0.276499       0.315811
            597       1612.667        740.067       0.314556       0.315811
            598       1368.667        610.467       0.308452       0.315811
            599       1377.333        636.267       0.315985       0.315811
            600       1611.333        592.533       0.268861       0.315811
            601       1797.667        583.233       0.244963       0.315811
            602       1751.667        631.833       0.265086       0.315811
            603       1638.667        714.133       0.303525       0.315811
            604       1612.333        732.767       0.312467       0.315811
            605       1928.333        687.167       0.262729       0.224315
            606       2036.000        712.733       0.259295       0.224315
            607       2098.000        712.867       0.253611       0.224315
            608       1878.000        650.533       0.257277       0.224315
            609       1799.000        565.767       0.239248       0.224315
            610       1890.667        470.933       0.199413       0.224315
            611       1986.667        429.333       0.177704       0.224315
            612       1934.667        490.533       0.202265       0.224315
            613       2280.333        464.300       0.169166       0.224315
            614       2197.667        509.567       0.188224       0.224315
            615       2147.000        507.633       0.191225       0.224315
            616       1608.333        636.833       0.283646       0.224315
            617       1792.333        544.767       0.233095       0.224315
            618       2048.667        462.133       0.184058       0.224315
            619       2231.667        365.167       0.140620       0.134278
            620       2177.000        447.967       0.170656       0.134278
            621       2178.333        331.833       0.132196       0.134278
            622       1977.333        315.933       0.137766       0.134278
            623       1965.333        296.467       0.131076       0.134278
            624       2124.667        441.533       0.172057       0.134278
            625       2211.333        532.867       0.194179       0.224315
            626       2224.667        590.533       0.209766       0.224315
            627       2140.667        659.933       0.235640       0.224315
            628       2344.667        688.867       0.227084       0.224315
            629       2509.667        747.700       0.229541       0.224315
            630       2521.333        783.867       0.237162       0.224315
            631       2512.000        762.467       0.232852       0.224315
            632       2261.000        763.900       0.252537       0.224315
            633       2171.667        641.167       0.227943       0.224315
            634       2100.000        579.000       0.216125       0.224315
            635       2154.333        515.900       0.193204       0.224315
            636       2071.000        476.900       0.187174       0.224315
            637       1729.000        540.433       0.238136       0.224315
            638       1499.333        546.400       0.267092       0.224315
            639       1522.333        461.767       0.232734       0.224315
            640       1813.667        382.300       0.174092       0.134278
            641       2078.667        323.133       0.134538       0.134278
            642       2127.000        271.967       0.113368       0.134278
            643       2250.000        236.333       0.095053       0.134278
            644       2233.667        142.967       0.060155       0.134278
            645       2077.667        286.900       0.121333       0.134278
            646       1938.333        370.833       0.160592       0.134278
            647       1876.667        439.333       0.189695       0.224315
            648       1794.667        585.533       0.246002       0.224315
            649       1848.333        570.167       0.235752       0.224315
            650       1959.000        574.100       0.226639       0.224315
            651       2223.667        492.967       0.181462       0.224315
            652       2157.667        582.233       0.212502       0.224315
            653       1966.333        663.700       0.252354       0.224315
            654       1837.667        696.567       0.274863       0.224315
            655       1931.333        488.533       0.201884       0.224315
            656       2132.333        297.100       0.122292       0.134278
            657       1999.333        185.733       0.085001       0.134278
            658       1798.333        166.500       0.084740       0.134278
            659       1987.667        308.900       0.134505       0.134278
            660       2159.000        382.100       0.150368       0.134278
            661       2173.667        595.300       0.214990       0.224315
            662       1946.333        562.700       0.224270       0.224315
            663       1684.000        526.933       0.238331       0.224315
            664       1483.333        492.333       0.249199       0.224315
            665       1467.667        475.900       0.244859       0.224315
            666       1664.333        423.567       0.202867       0.224315
            667       1908.333        364.500       0.160373       0.224315
            668       1759.333        423.400       0.193977       0.224315
            669       1687.333        515.600       0.234052       0.224315
            670       1851.667        580.167       0.238572       0.224315
            671       2003.333        620.333       0.236438       0.224315
            672       2059.667        485.700       0.190817       0.224315
            673       1922.667        366.067       0.159943       0.134278
            674       1779.667        241.367       0.119427       0.134278
            675       1876.333        225.700       0.107372       0.134278
            676       1849.667        405.367       0.179761       0.224315
            677       1793.667        571.300       0.241568       0.224315
            678       1567.667        690.567       0.305800       0.224315
            679       1705.667        637.433       0.272047       0.224315
            680       2095.333        569.467       0.213700       0.224315
            681       2097.000        558.967       0.210457       0.224315
            682       1760.333        416.967       0.191506       0.224315
            683       1508.000        336.867       0.182597       0.224315
            684       1556.000        225.067       0.126366       0.134278
            685       1899.667        162.700       0.078890       0.134278
            686       1992.000        319.133       0.138085       0.134278
            687       2043.667        575.300       0.219667       0.224315
            688       1885.000        767.500       0.289350       0.224315
            689       1788.000        753.200       0.296395       0.224315
            690       1800.333        587.300       0.245976       0.224315
            691       1766.667        557.000       0.239707       0.224315
            692       1923.333        456.000       0.191650       0.224315
            693       1990.667        400.267       0.167410       0.134278
            694       1968.333        317.500       0.138899       0.134278
            695       1807.333        321.933       0.151194       0.134278
            696       1737.000        385.967       0.181805       0.224315
            697       1932.667        449.067       0.188546       0.224315
            698       1931.000        405.233       0.173456       0.224315
            699       1797.333        386.600       0.177020       0.224315
            700       1704.667        456.867       0.211362       0.224315
            701       1926.667        460.000       0.192737       0.224315
            702       1990.000        401.667       0.167944       0.224315
            703       1817.667        371.900       0.169851       0.224315
            704       1545.667        495.433       0.242729       0.224315
            705       1792.667        600.067       0.250787       0.224315
            706       2065.000        629.167       0.233529       0.224315
            707       2232.333        634.100       0.221216       0.224315
            708       2235.667        640.433       0.222674       0.224315
            709       2258.333        503.500       0.182306       0.224315
            710       2202.667        400.400       0.153819       0.224315
            711       2097.000        422.300       0.167626       0.224315
            712       1910.333        545.633       0.222166       0.224315
            713       1847.333        607.933       0.247604       0.224315
            714       1793.000        533.367       0.229270       0.224315
            715       2069.000        304.767       0.128389       0.134278
            716       2326.000         89.733       0.037145       0.134278
            717       2572.000        -21.533      -0.008443       0.134278
            718       2670.000         27.000       0.010011       0.134278
            719       2378.667        143.800       0.057008       0.134278
            720       2101.667        207.167       0.089728       0.134278
            721       1733.667        292.633       0.144418       0.134278
            722       1766.667        410.333       0.188486       0.224315
            723       1905.333        496.800       0.206816       0.224315
            724       2010.667        537.267       0.210864       0.224315
            725       2099.667        400.033       0.160033       0.134278
            726       2181.000        230.233       0.095484       0.134278
            727       2228.000        118.533       0.050514       0.134278
            728       2160.000        158.333       0.068296       0.134278
            729       1843.000        269.033       0.127381       0.134278
            730       1574.333        567.567       0.264983       0.224315
            731       1473.000        572.700       0.279953       0.224315
            732       1591.000        506.567       0.241502       0.224315
            733       1729.333        301.733       0.148559       0.134278
            734       1861.333        334.867       0.152475       0.134278
            735       1927.667        440.900       0.186146       0.134278
            736       2119.000        381.433       0.152547       0.134278
            737       2270.000        354.667       0.135128       0.134278
            738       2185.333        289.800       0.117085       0.134278
            739       1857.000        370.300       0.166255       0.134278
            740       1490.333        446.633       0.230584       0.224315
            741       1519.333        505.733       0.249737       0.224315
            742       1531.333        493.533       0.243736       0.224315
            743       1635.333        505.467       0.236111       0.224315
            744       1839.333        602.733       0.246813       0.224315
            745       1997.000        606.633       0.232995       0.224315
            746       1914.000        441.267       0.187353       0.224315
            747       1880.667        244.267       0.114953       0.134278
            748       1745.000        202.500       0.103979       0.134278
            749       1853.333        249.000       0.118440       0.134278
            750       1775.333        326.133       0.155193       0.134278
            751       1660.000        363.667       0.179707       0.224315
            752       1473.333        381.000       0.205465       0.224315
            753       1329.667        378.033       0.221370       0.224315
            754       1519.000        418.433       0.215973       0.224315
            755       1779.667        518.367       0.225570       0.224315
            756       1937.000        640.967       0.248633       0.224315
            757       2245.667        600.767       0.211059       0.224315
            758       2562.000        384.467       0.130484       0.134278
            759       2663.667        262.967       0.089853       0.134278
            760       2553.667        234.633       0.084149       0.134278
            761       2177.667        336.233       0.133750       0.134278
            762       2199.333        267.400       0.108402       0.134278
            763       2246.000        182.400       0.075111       0.134278
            764       2286.333        266.367       0.104347       0.134278
            765       2166.333        487.033       0.183553       0.224315
            766       2198.333        623.500       0.220956       0.224315
            767       2176.667        565.000       0.206079       0.224315
            768       1933.333        384.333       0.165828       0.134278
            769       1876.667        288.667       0.133313       0.134278
            770       2034.667        245.867       0.107811       0.134278
            771       2153.333        463.667       0.177175       0.134278
            772       1987.000        580.300       0.226035       0.224315
            773       1978.667        650.467       0.247407       0.224315
            774       2406.000        457.067       0.159642       0.224315
            775       2417.667        503.233       0.172287       0.224315
            776       2279.667        542.033       0.192095       0.224315
            777       1813.667        678.967       0.272389       0.224315
            778       1785.000        773.167       0.302235       0.224315
            779       1866.667        872.333       0.318486       0.224315
            780       2042.667        790.400       0.278991       0.224315
            781       2266.000        685.400       0.232229       0.224315
            782       2237.000        640.633       0.222625       0.224315
            783       2162.333        647.433       0.230422       0.224315
            784       2069.000        579.767       0.218882       0.224315
            785       2197.333        462.267       0.173811       0.224315
            786       2196.667        438.667       0.166456       0.224315
            787       2071.667        608.833       0.227134       0.224315
            788       2015.333        738.800       0.268251       0.224315
            789       1962.667        758.067       0.278626       0.224315
            790       1848.667        615.800       0.249872       0.224315
            791       1697.667        519.233       0.234216       0.224315
            792       1943.000        641.033       0.248075       0.224315
            793       2091.667        721.167       0.256384       0.224315
            794       2028.667        739.133       0.267047       0.224315
            795       1908.333        606.500       0.241169       0.224315
            796       1895.333        534.800       0.220070       0.224315
            797       2133.000        439.700       0.170910       0.224315
            798       1966.667        419.667       0.175863       0.224315
            799       1904.000        407.933       0.176447       0.224315
            800       1828.000        508.200       0.217533       0.224315
