# Supplementary material for: The role of auxiliary domains in modulating CHD4 activity suggests mechanistic commonality between enzyme families
Source: Nat Commun. 2022 Dec 6;13:7524. doi: 10.1038/s41467-022-35002-0 (PMC9726900; doi:10.1038/s41467-022-35002-0)
Supplement: Supplementary file 6 — source data [file 41467_2022_35002_MOESM6_ESM.zip › smFRET_Source_data/figure_7A/A/CHD4(355-1912) 1mM ATP 500ms/11.dat]

              1       2142.000       3001.800       0.583576       0.569242
              2       2497.000       3497.300       0.583438       0.569242
              3       2653.000       3427.700       0.563702       0.569242
              4       1007.000       3587.300       0.780815       0.795608
              5       1363.000       3806.700       0.736348       0.795608
              6       2204.000       3850.600       0.635979       0.795608
              7       2206.000       3286.400       0.598354       0.795608
              8        886.000       2347.400       0.725985       0.795608
              9        532.000       2615.800       0.830993       0.795608
             10       1572.000       3503.800       0.690295       0.795608
             11       1511.000       4143.900       0.732798       0.795608
             12       1944.000       4166.600       0.681864       0.795608
             13       2913.000       4265.700       0.594216       0.795608
             14       1549.000       3896.100       0.715524       0.795608
             15       1679.000       3134.100       0.651160       0.795608
             16       1174.000       3418.600       0.744371       0.795608
             17        553.000       2919.700       0.840758       0.795608
             18       2247.000       2532.300       0.529847       0.795608
             19       1445.000       2689.500       0.650502       0.795608
             20        766.000       3868.400       0.834714       0.795608
             21       2385.000       3926.500       0.622118       0.795608
             22       2809.000       4567.100       0.619175       0.795608
             23       1488.000       4171.200       0.737065       0.795608
             24       1230.000       3190.000       0.721719       0.795608
             25       1934.000       3695.600       0.656459       0.795608
             26       2652.000       4176.800       0.611645       0.795608
             27       2070.000       3590.000       0.634276       0.795608
             28        478.000       3565.200       0.881777       0.795608
             29       1087.000       3488.300       0.762420       0.795608
             30        222.000       4207.800       0.949885       0.795608
             31        764.000       3754.600       0.830921       0.795608
             32       2046.000       2348.400       0.534407       0.795608
             33       1756.000       2907.400       0.623451       0.795608
             34        756.000       3221.400       0.809926       0.795608
             35       2010.000       3757.000       0.651465       0.795608
             36       1877.000       3879.300       0.673922       0.795608
             37       1284.000       4116.600       0.762249       0.795608
             38       1844.000       4295.600       0.699655       0.795608
             39       2308.000       3698.200       0.615730       0.795608
             40       2932.000       4307.800       0.595016       0.795608
             41       1388.000       3915.200       0.738271       0.795608
             42        366.000       3737.400       0.910806       0.795608
             43       -163.000       3620.300       1.047147       0.795608
             44        341.000       3753.900       0.916726       0.795608
             45        444.000       3550.600       0.888850       0.795608
             46        364.000       3295.600       0.900536       0.795608
             47       1346.000       4352.400       0.763793       0.795608
             48       1401.000       4762.900       0.772709       0.795608
             49       1363.000       3673.700       0.729386       0.795608
             50       1136.000       2968.400       0.723224       0.795608
             51        805.000       3587.500       0.816733       0.795608
             52        476.000       3928.400       0.891926       0.795608
             53       1376.000       3777.400       0.732992       0.795608
             54       1100.000       3979.000       0.783422       0.795608
             55        968.000       4330.200       0.817296       0.795608
             56       2252.000       3804.800       0.628187       0.795608
             57       1192.000       2920.800       0.710173       0.795608
             58        402.000       3318.800       0.891959       0.795608
             59       1082.000       4555.800       0.808081       0.795608
             60        682.000       4058.800       0.856142       0.795608
             61        699.000       3994.100       0.851058       0.795608
             62       1407.000       4193.300       0.748763       0.795608
             63       1739.000       4427.100       0.717974       0.795608
             64       1495.000       3890.500       0.722403       0.795608
             65       1850.000       3792.000       0.672102       0.795608
             66        399.000       3868.100       0.906494       0.795608
             67        223.000       4687.700       0.954589       0.795608
             68         35.000       4933.500       0.992956       0.795608
             69        209.000       5218.100       0.961490       0.795608
             70       1064.000       4673.600       0.814557       0.795608
             71       1117.000       3605.300       0.763463       0.795608
             72        925.000       3912.500       0.808786       0.795608
             73        970.000       3872.000       0.799670       0.795608
             74        296.000       3814.400       0.927988       0.795608
             75        364.000       4866.600       0.930410       0.795608
             76        769.000       4913.100       0.864663       0.795608
             77        913.000       4264.700       0.823667       0.795608
             78       -437.000       3931.700       1.125046       0.795608
             79       -267.000       4508.700       1.062946       0.795608
             80        313.000       5088.700       0.942055       0.795608
             81       -783.000       5707.300       1.159007       0.795608
             82       -509.000       3743.900       1.157346       0.795608
             83       -722.000       4282.200       1.202798       0.795608
             84       -323.000       4072.300       1.086149       0.795608
             85        595.000       4617.500       0.885851       0.795608
             86        771.000       5106.900       0.868831       0.795608
             87        628.000       5263.200       0.893400       0.795608
             88         25.000       5036.500       0.995061       0.795608
             89        525.000       4105.500       0.886621       0.795608
             90       1313.000       4455.700       0.772392       0.795608
             91       2181.000       4735.900       0.684685       0.795608
             92       1410.000       4069.000       0.742654       0.795608
             93       3207.000       3250.300       0.503353       0.447809
             94       3676.000       2941.400       0.444495       0.447809
             95       4011.000       2165.900       0.350645       0.447809
             96       3542.000       2775.800       0.439362       0.447809
             97       2926.000       3763.400       0.562592       0.447809
             98       3566.000       3478.400       0.493782       0.447809
             99       4731.000       3950.900       0.455073       0.447809
            100       3426.000       4678.400       0.577267       0.569242
            101       2653.000       4122.700       0.608454       0.569242
            102       3254.000       3656.600       0.529129       0.569242
            103       2677.000       3314.300       0.553185       0.569242
            104       1725.000       2706.500       0.610741       0.569242
            105       1247.000       3034.300       0.708733       0.569242
            106       2835.000       2746.500       0.492072       0.569242
            107       4016.000       3156.400       0.440076       0.569242
            108       3185.000       3720.500       0.538773       0.569242
            109       3762.000       3814.800       0.503484       0.569242
            110       2417.000       3721.300       0.606243       0.569242
            111       2585.000       3920.500       0.602644       0.569242
            112       3287.000       3771.300       0.534307       0.569242
            113       4386.000       2884.400       0.396732       0.447809
            114       3142.000       2199.800       0.411809       0.447809
            115       3398.000       2922.200       0.462359       0.447809
            116       2727.000       2754.300       0.502490       0.447809
            117       2862.000       3190.800       0.527161       0.569242
            118       3005.000       3685.500       0.550856       0.569242
            119       2679.000       3502.100       0.566582       0.569242
            120       2353.000       2771.700       0.540851       0.569242
            121       1821.000       3040.900       0.625455       0.569242
            122       1968.000       3250.200       0.622858       0.569242
            123       2952.000       3039.800       0.507327       0.569242
            124       4100.000       3956.000       0.491063       0.569242
            125       4155.000       4005.500       0.490840       0.569242
            126       3333.000       4974.700       0.598806       0.569242
            127       2930.000       4698.000       0.615889       0.569242
            128       3588.000       4152.200       0.536446       0.569242
            129       2645.000       3682.500       0.581983       0.569242
            130       2600.000       2979.000       0.533967       0.569242
            131       4439.000       3660.100       0.451914       0.569242
            132       3042.000       3956.800       0.565354       0.569242
            133       3953.000       4367.700       0.524920       0.569242
            134       4785.000       3316.500       0.409369       0.569242
            135       3099.000       3041.100       0.495285       0.569242
            136       3928.000       3261.200       0.453625       0.569242
            137       2575.000       3345.500       0.565071       0.569242
            138       1969.000       3141.100       0.614685       0.569242
            139       2235.000       3943.500       0.638262       0.569242
            140       3139.000       3068.100       0.494289       0.569242
            141       2633.000       2966.700       0.529796       0.569242
            142       2751.000       2900.900       0.513261       0.569242
            143       4744.000       2350.600       0.331322       0.447809
            144       4553.000       2558.700       0.359787       0.447809
            145       3740.000       3569.000       0.488302       0.447809
            146       3160.000       3381.000       0.516893       0.447809
            147       2496.000       2780.400       0.526950       0.447809
            148       2480.000       2915.000       0.540315       0.447809
            149       2610.000       2901.000       0.526402       0.447809
            150       3544.000       3355.600       0.486347       0.447809
            151       3724.000       2495.600       0.401248       0.447809
            152       1914.000       1900.600       0.498244       0.447809
            153       3537.000       2431.300       0.407369       0.447809
            154       3329.000       2956.100       0.470335       0.447809
            155       3649.000       3581.100       0.495304       0.447809
            156       2899.000       3886.100       0.572740       0.569242
            157       3189.000       3679.100       0.535679       0.569242
            158       2708.000       3853.200       0.587271       0.569242
            159       3272.000       3675.800       0.529060       0.569242
            160       2579.000       3494.100       0.575340       0.569242
            161       2690.000       2572.000       0.488788       0.569242
            162       3477.000       3104.300       0.471685       0.569242
            163       3852.000       3112.800       0.446933       0.569242
            164       2639.000       3258.100       0.552492       0.569242
            165       2206.000       3838.400       0.635034       0.569242
            166       1682.000       3685.800       0.686650       0.569242
            167       3235.000       2570.500       0.442770       0.447809
            168       3902.000       2020.800       0.341190       0.447809
            169       2694.000       2375.600       0.468597       0.447809
            170       3286.000       2592.400       0.441004       0.447809
            171       5530.000       2584.000       0.318462       0.447809
            172       4906.000       1698.400       0.257162       0.447809
            173       2639.000       2413.100       0.477643       0.447809
            174       2251.000       4044.900       0.642466       0.569242
            175       2014.000       3393.600       0.627561       0.569242
            176       1794.000       3048.600       0.629538       0.569242
            177       3415.000       3332.500       0.493887       0.447809
            178       5107.000       3263.300       0.389867       0.447809
            179       4019.000       3514.100       0.466488       0.447809
            180       4342.000       2672.800       0.381023       0.447809
            181       5320.000       3049.000       0.364321       0.447809
            182       4815.000       3596.500       0.427569       0.447809
            183       3203.000       3703.700       0.536247       0.447809
            184       2937.000       3703.300       0.557701       0.447809
            185       3039.000       3056.100       0.501403       0.447809
            186       4500.000       2976.000       0.398074       0.447809
            187       4570.000       3092.000       0.403550       0.447809
            188       2791.000       2872.900       0.507230       0.447809
            189       2225.000       3257.500       0.594163       0.447809
            190       3485.000       2887.500       0.453119       0.447809
            191       2596.000       2054.400       0.441768       0.447809
            192       2787.000       3031.300       0.520994       0.447809
            193       4138.000       3409.200       0.451717       0.447809
            194       3519.000       2597.100       0.424633       0.447809
            195       4030.000       2842.000       0.413562       0.447809
            196       2933.000       3553.700       0.547844       0.447809
            197       3108.000       2538.200       0.449541       0.447809
            198       2249.000       2465.100       0.522921       0.447809
            199       2414.000       2789.600       0.536090       0.447809
            200       4097.000       2216.300       0.351053       0.447809
            201       3977.000       3114.300       0.439172       0.447809
            202       3045.000       4734.500       0.608587       0.447809
            203       4722.000       3255.800       0.408107       0.447809
            204       5126.000       2580.400       0.334839       0.447809
            205       3741.000       2649.900       0.414636       0.447809
            206       3582.000       2764.800       0.435621       0.447809
            207       4905.000       3188.500       0.393958       0.447809
            208       4783.000       3511.700       0.423367       0.447809
            209       4146.000       2765.400       0.400122       0.447809
            210       4696.000       3044.400       0.393313       0.447809
            211       5138.000       2384.200       0.316955       0.447809
            212       4177.000       1941.300       0.317294       0.447809
            213       4146.000       2662.400       0.391046       0.447809
            214       4433.000       3131.700       0.413989       0.447809
            215       3250.000       2226.000       0.406501       0.447809
            216       3390.000       2120.000       0.384755       0.447809
            217       2131.000       2004.900       0.484755       0.447809
            218       2738.000       1246.200       0.312786       0.447809
            219       3075.000       2033.500       0.398062       0.447809
            220       2923.000       2415.700       0.452488       0.447809
            221       3581.000       3136.900       0.466947       0.447809
            222       3125.000       2866.500       0.478428       0.447809
            223       3126.000       2993.400       0.489166       0.447809
            224       2768.000       2365.200       0.460765       0.447809
            225       3046.000       2639.400       0.464242       0.447809
            226       2422.000       2667.800       0.524146       0.447809
            227       2499.000       2933.100       0.539957       0.447809
            228       3439.000       2653.100       0.435498       0.447809
            229       3891.000       2382.900       0.379812       0.447809
            230       4396.000       1829.400       0.293861       0.447809
            231       4536.000       1692.400       0.271723       0.447809
            232       2319.000       3316.100       0.588472       0.569242
            233        792.000       3561.800       0.818090       0.569242
            234       1952.000       3481.800       0.640767       0.569242
            235       3533.000       3464.700       0.495120       0.569242
            236       2969.000       3268.100       0.523977       0.569242
            237       3643.000       2835.700       0.437696       0.569242
            238       3424.000       4159.600       0.548499       0.569242
            239       2558.000       4053.200       0.613081       0.569242
            240       2279.000       2643.100       0.536986       0.569242
            241       3680.000       3063.000       0.454249       0.569242
            242       3177.000       3580.300       0.529842       0.569242
            243       2048.000       2995.200       0.593909       0.569242
            244       1704.000       3437.600       0.668586       0.569242
            245       2304.000       4208.600       0.646224       0.569242
            246       3029.000       4731.100       0.609670       0.569242
            247       2232.000       4287.800       0.657658       0.569242
            248       3647.000       4168.300       0.533351       0.569242
            249       4495.000       4161.500       0.480737       0.569242
            250       5040.000       3519.000       0.411146       0.569242
            251       2175.000       3475.500       0.615078       0.569242
            252       2130.000       3951.000       0.649729       0.569242
            253       3162.000       3613.800       0.533339       0.569242
            254       3871.000       3055.900       0.441164       0.569242
            255       3863.000       3666.700       0.486965       0.569242
            256       2921.000       3959.900       0.575492       0.569242
            257       2546.000       4081.400       0.615837       0.569242
            258       2276.000       4926.400       0.683994       0.569242
            259       3315.000       3865.500       0.538333       0.569242
            260       3747.000       2733.300       0.421786       0.447809
            261       3597.000       4099.300       0.532633       0.447809
            262       4789.000       3533.100       0.424544       0.447809
            263       5269.000       3064.100       0.367702       0.447809
            264       3830.000       3804.000       0.498297       0.447809
            265       2154.000       3566.600       0.623466       0.569242
            266       1871.000       3404.900       0.645369       0.569242
            267       4033.000       3175.700       0.440537       0.569242
            268       2539.000       3202.100       0.557750       0.569242
            269       2203.000       3364.700       0.604325       0.569242
            270       2854.000       3510.600       0.551582       0.569242
            271       2256.000       3142.400       0.582098       0.569242
            272       1721.000       4128.900       0.705807       0.569242
            273       3561.000       4522.900       0.559495       0.569242
            274       3484.000       3447.600       0.497374       0.569242
            275       3097.000       3244.300       0.511614       0.569242
            276       2442.000       3886.800       0.614145       0.569242
            277       2627.000       3688.300       0.584026       0.569242
            278       2798.000       4648.200       0.624238       0.569242
            279       2110.000       3987.000       0.653928       0.569242
            280       2433.000       4471.700       0.647631       0.569242
            281       3975.000       4308.500       0.520130       0.569242
            282       2155.000       4386.500       0.670565       0.569242
            283       1329.000       4092.100       0.754847       0.569242
            284       2142.000       2749.800       0.562124       0.569242
            285       2755.000       2842.500       0.507816       0.569242
            286       2343.000       4515.700       0.658390       0.569242
            287       2153.000       4158.700       0.658887       0.569242
            288       3578.000       3169.200       0.469706       0.569242
            289       2455.000       3102.500       0.558255       0.569242
            290       2503.000       2054.700       0.450819       0.447809
            291       3035.000       2242.500       0.424917       0.447809
            292       3095.000       3590.500       0.537058       0.447809
            293       4102.000       3260.800       0.442875       0.447809
            294       2635.000       3717.500       0.585203       0.569242
            295       2107.000       3809.300       0.643865       0.569242
            296       2620.000       3979.000       0.602970       0.569242
            297       2730.000       3854.000       0.585358       0.569242
            298       3343.000       4479.700       0.572654       0.569242
            299       2066.000       4112.400       0.665609       0.569242
            300       2057.000       4487.300       0.685681       0.569242
            301       3400.000       4022.000       0.541902       0.569242
            302       3241.000       3025.900       0.482838       0.447809
            303       3544.000       3553.600       0.500676       0.447809
            304       3392.000       3402.800       0.500795       0.447809
            305       3733.000       3666.700       0.495520       0.447809
            306       3345.000       3222.500       0.490674       0.447809
            307       3652.000       2735.800       0.428285       0.447809
            308       3745.000       2839.500       0.431240       0.447809
            309       4807.000       3269.300       0.404802       0.447809
            310       4254.000       2890.600       0.404585       0.447809
            311       3579.000       2971.100       0.453596       0.447809
            312       3222.000       3331.800       0.508377       0.447809
            313       3520.000       3633.000       0.507899       0.447809
            314       3692.000       3665.800       0.498220       0.447809
            315       3031.000       3050.900       0.501636       0.447809
            316       3221.000       3094.900       0.490017       0.447809
            317       5164.000       3240.600       0.385575       0.447809
            318       2914.000       3709.600       0.560058       0.569242
            319       2577.000       3195.300       0.553558       0.569242
            320       3123.000       3046.700       0.493817       0.569242
            321       3137.000        436.300       0.122100       0.031123
            322       3186.000        183.400       0.054431       0.031123
            323       3919.000        411.100       0.094940       0.031123
            324       2735.000        512.500       0.157814       0.031123
            325       3417.000        621.300       0.153852       0.031123
            326       4595.000        447.500       0.088746       0.031123
            327       4531.000        296.900       0.061497       0.031123
            328       2943.000         27.700       0.009324       0.031123
            329       4104.000       -258.400      -0.067194       0.031123
            330       4513.000        220.700       0.046623       0.031123
            331       3985.000         80.500       0.019801       0.031123
            332       3882.000        -57.200      -0.014955       0.031123
            333       4098.000         16.200       0.003938       0.031123
            334       4238.000         17.200       0.004042       0.031123
            335       4156.000        142.400       0.033129       0.031123
            336       3952.000        310.800       0.072910       0.031123
            337       5229.000        211.100       0.038804       0.031123
            338       4635.000        130.500       0.027384       0.031123
            339       3727.000        -97.700      -0.026920       0.031123
            340       2929.000        409.100       0.122555       0.031123
            341       4217.000        553.300       0.115989       0.031123
            342       2906.000        592.400       0.169335       0.031123
            343       3373.000        -76.300      -0.023144       0.031123
            344       4313.000       -301.300      -0.075105       0.031123
            345       4037.000       -375.700      -0.102614       0.031123
            346       4182.000       -508.200      -0.138331       0.031123
            347       4761.000       -345.100      -0.078149       0.031123
            348       3523.000       -212.300      -0.064125       0.031123
            349       4052.000        -61.200      -0.015335       0.031123
            350       4523.000        114.700       0.024732       0.031123
