# Supplementary material for: The role of auxiliary domains in modulating CHD4 activity suggests mechanistic commonality between enzyme families
Source: Nat Commun. 2022 Dec 6;13:7524. doi: 10.1038/s41467-022-35002-0 (PMC9726900; doi:10.1038/s41467-022-35002-0)
Supplement: Supplementary file 6 — source data [file 41467_2022_35002_MOESM6_ESM.zip › smFRET_Source_data/figure_7A/A/CHD4(355-1912) 1mM ATP 500ms/39.dat]

              1        933.578       1685.019       0.643482       0.757147
              2        634.578       2181.685       0.774674       0.757147
              3        648.578       1760.019       0.730724       0.757147
              4        486.578       1732.685       0.780748       0.757147
              5        485.244       1996.019       0.804437       0.757147
              6        473.911       2325.685       0.830722       0.757147
              7        622.244       2572.352       0.805220       0.757147
              8        546.244       2679.685       0.830671       0.883802
              9        169.578       2822.352       0.943322       0.883802
             10        170.244       2517.352       0.936656       0.883802
             11        464.578       2255.685       0.829216       0.883802
             12        923.911       2033.685       0.687614       0.757147
             13        877.244       2136.352       0.708904       0.757147
             14        452.911       2426.019       0.842681       0.883802
             15        404.578       2715.685       0.870339       0.883802
             16        579.578       2931.352       0.834922       0.883802
             17        580.244       2815.352       0.829119       0.883802
             18        322.911       2483.019       0.884918       0.883802
             19        316.244       2200.352       0.874336       0.883802
             20        116.911       1757.352       0.937623       0.883802
             21          3.578       1537.685       0.997679       0.883802
             22         51.244       1478.685       0.966505       0.883802
             23        467.578       1693.352       0.783622       0.757147
             24        771.244       1929.352       0.714417       0.757147
             25        723.911       1996.685       0.733915       0.757147
             26        676.244       2077.019       0.754384       0.757147
             27        531.244       2005.019       0.790541       0.757147
             28        379.911       1999.352       0.840324       0.883802
             29        156.578       2035.685       0.928577       0.883802
             30        377.578       2128.685       0.849346       0.883802
             31        570.911       2038.685       0.781226       0.757147
             32        775.244       1925.019       0.712900       0.757147
             33        620.911       2539.352       0.803526       0.757147
             34        445.578       2821.019       0.863596       0.883802
             35        294.578       2943.685       0.909032       0.883802
             36        388.911       2240.685       0.852102       0.883802
             37        364.911       1967.019       0.843515       0.883802
             38        536.578       1911.352       0.780803       0.757147
             39        654.578       2124.019       0.764421       0.757147
             40        576.911       2420.352       0.807521       0.757147
             41        221.244       2524.685       0.919428       0.883802
             42         50.578       2545.019       0.980514       0.883802
             43        572.911       2557.019       0.816957       0.757147
             44        877.244       2494.352       0.739813       0.757147
             45        731.578       2179.685       0.748708       0.757147
             46        208.244       1771.685       0.894822       0.883802
             47       -101.089       1693.685       1.063474       1.076676
             48        -97.089       1960.352       1.052107       1.076676
             49         54.911       2297.019       0.976653       1.076676
             50        332.578       2296.352       0.873493       0.883802
             51        294.244       2205.685       0.882299       0.883802
             52        -24.089       2117.685       1.011506       1.076676
             53       -249.089       2222.019       1.126253       1.076676
             54       -108.422       2414.352       1.047019       1.076676
             55        370.578       2573.685       0.874136       0.883802
             56        666.911       2590.019       0.795233       0.883802
             57        430.911       2230.352       0.838080       0.883802
             58         69.911       1928.019       0.965008       0.883802
             59         24.911       1889.352       0.986987       0.883802
             60        314.244       2142.352       0.872081       0.883802
             61        362.911       2489.685       0.872779       0.883802
             62        171.244       2519.019       0.936347       0.883802
             63        181.911       2609.352       0.934828       0.883802
             64        285.578       2365.352       0.892273       0.883802
             65        320.244       2381.019       0.881446       0.883802
             66        327.578       2293.019       0.874999       0.883802
             67        519.244       2421.019       0.823402       0.883802
             68        616.244       2394.685       0.795331       0.883802
             69        595.911       2555.019       0.810878       0.883802
             70        542.244       2617.019       0.828364       0.883802
             71        425.911       2602.352       0.859355       0.883802
             72        359.244       2424.019       0.870927       0.883802
             73        215.911       2541.019       0.921684       0.883802
             74        436.244       2768.019       0.863855       0.883802
             75        723.244       2854.685       0.797860       0.757147
             76        827.578       2529.685       0.753496       0.757147
             77        820.578       2213.019       0.729503       0.757147
             78        537.244       1826.019       0.772668       0.757147
             79        826.578       1849.352       0.691106       0.757147
             80        847.578       1901.352       0.691670       0.757147
             81        710.578       2224.685       0.757917       0.757147
             82        147.244       2493.685       0.944245       0.883802
             83       -216.089       2802.352       1.083553       1.076676
             84        -68.422       2831.019       1.024767       1.076676
             85        163.244       2910.685       0.946894       0.883802
             86        452.911       3072.019       0.871512       0.883802
             87        427.911       3173.019       0.881167       0.883802
             88        307.578       2761.352       0.899777       0.883802
             89        243.578       2269.352       0.903070       0.883802
             90       -167.756       1781.685       1.103942       1.076676
             91       -432.422       1748.352       1.328606       1.076676
             92       -677.422       1709.019       1.656674       1.076676
             93       -333.422       2155.019       1.183039       1.076676
             94        -69.422       2365.352       1.030237       1.076676
             95         15.244       2342.019       0.993533       1.076676
             96        212.244       2247.019       0.913696       0.883802
             97        413.911       2205.019       0.841954       0.883802
             98        500.911       2472.352       0.831528       0.883802
             99        329.578       2316.019       0.875424       0.883802
            100        423.244       2160.352       0.836180       0.883802
            101        767.244       1842.685       0.706029       0.757147
            102       1284.578       1602.019       0.554985       0.298921
            103       1391.244       1181.352       0.459206       0.298921
            104       1443.244        795.352       0.355290       0.298921
            105       1644.578        549.352       0.250396       0.298921
            106       1535.911        384.685       0.200295       0.298921
            107       1362.578        327.019       0.193548       0.298921
            108       1257.244        307.352       0.196442       0.298921
            109       1219.578        465.019       0.276042       0.298921
            110       1104.911        926.352       0.456047       0.298921
            111        187.911       1625.685       0.896388       1.076676
            112       -162.089       2252.019       1.077557       1.076676
            113       -277.756       2447.685       1.128002       1.076676
            114       -224.422       2421.685       1.102137       1.076676
            115        -54.422       2416.685       1.023038       1.076676
            116         68.244       2457.019       0.972975       1.076676
            117        241.244       2528.019       0.912885       1.076676
            118        177.911       2286.685       0.927813       1.076676
            119       -178.422       1997.019       1.098110       1.076676
            120        -71.089       1705.685       1.043490       1.076676
            121        175.244       1809.352       0.911698       0.883802
            122        565.244       2040.352       0.783065       0.883802
            123        508.911       2229.352       0.814148       0.883802
            124        178.578       2381.352       0.930241       0.883802
            125         49.244       2526.019       0.980878       0.883802
            126         27.244       2589.685       0.989589       0.883802
            127        136.911       2513.019       0.948334       0.883802
            128        322.911       2458.352       0.883898       0.883802
            129        537.578       2260.685       0.807889       0.757147
            130        537.911       2174.685       0.801699       0.757147
            131        436.244       1918.019       0.814700       0.757147
            132        502.244       1816.685       0.783415       0.757147
            133        540.244       1957.019       0.783665       0.757147
            134        503.244       2307.352       0.820947       0.883802
            135        451.578       2629.685       0.853444       0.883802
            136        360.244       2403.685       0.869662       0.883802
            137        271.578       2326.685       0.895477       0.883802
            138         59.578       2392.019       0.975698       0.883802
            139         79.244       2539.019       0.969734       0.883802
            140        268.911       2324.019       0.896291       0.883802
            141        308.911       2249.685       0.879265       0.883802
            142        440.244       2390.019       0.844451       0.883802
            143        578.244       2429.685       0.807760       0.757147
            144        728.911       2165.685       0.748182       0.757147
            145        633.244       2053.685       0.764324       0.757147
            146        378.911       2025.019       0.842378       0.883802
            147        399.578       1906.352       0.826717       0.883802
            148        104.911       1796.352       0.944820       0.883802
            149       -155.422       2094.685       1.080145       1.076676
            150       -359.089       2359.019       1.179551       1.076676
            151         53.578       2478.352       0.978839       0.883802
            152        610.244       2340.685       0.793203       0.757147
            153        857.578       2247.019       0.723772       0.757147
            154        868.244       2042.685       0.701730       0.757147
            155        821.911       2011.352       0.709907       0.757147
            156        656.244       2212.352       0.771232       0.757147
            157        583.578       2290.352       0.796941       0.757147
            158        326.578       2117.352       0.866372       0.883802
            159        465.578       1826.019       0.796833       0.883802
            160        272.244       1784.685       0.867645       0.883802
            161        104.911       1957.685       0.949136       0.883802
            162       -347.089       1993.685       1.210792       1.076676
            163       -413.756       2256.019       1.224591       1.076676
            164       -116.422       2394.019       1.051116       1.076676
            165        232.911       2519.352       0.915375       0.883802
            166        680.244       2543.685       0.789001       0.757147
            167        609.911       2515.352       0.804845       0.757147
            168        728.244       2484.019       0.773292       0.757147
            169        706.911       2327.352       0.767024       0.757147
            170        950.578       1726.685       0.644944       0.757147
            171       1368.578       1210.685       0.469392       0.298921
            172       1479.244        633.685       0.299908       0.298921
            173       1430.244        466.352       0.245889       0.298921
            174       1314.244        453.685       0.256620       0.298921
            175       1736.578        508.019       0.226330       0.298921
            176       1741.244        519.685       0.229855       0.298921
            177       1483.578        414.352       0.218318       0.298921
            178       1007.911        368.019       0.267469       0.298921
            179       1238.911        540.019       0.303564       0.298921
            180       1048.244        988.685       0.485380       0.298921
            181        678.911       1313.019       0.659169       0.757147
            182        124.578       1573.685       0.926644       0.883802
            183        -82.756       1510.352       1.057969       1.076676
            184         89.578       1235.352       0.932391       0.883802
            185        377.911        852.352       0.692821       0.757147
            186       1044.911        469.352       0.309954       0.298921
            187       1449.244        275.019       0.159499       0.298921
            188       1472.578         99.685       0.063402       0.298921
            189       1349.578        172.019       0.113051       0.298921
            190       1053.244        204.685       0.162716       0.298921
            191       1036.578        310.019       0.230224       0.298921
            192       1068.244        488.685       0.313878       0.298921
            193       1261.911        947.352       0.428809       0.298921
            194       1223.911       1639.352       0.572547       0.298921
            195        824.911       2050.685       0.713134       0.757147
            196        410.244       2190.352       0.842250       0.883802
            197        304.578       1912.685       0.862633       0.883802
            198        335.578       1782.685       0.841579       0.883802
            199        311.911       1870.352       0.857070       0.883802
            200        327.911       2148.352       0.867578       0.883802
            201        510.578       2266.685       0.816158       0.757147
            202        663.244       2294.685       0.775774       0.757147
            203        675.578       2201.352       0.765174       0.757147
            204        504.578       2492.352       0.831635       0.883802
            205        398.578       2529.019       0.863855       0.883802
            206        383.244       2444.019       0.864447       0.883802
            207        616.244       2134.019       0.775933       0.757147
            208        725.244       1979.019       0.731814       0.757147
            209        583.911       1881.352       0.763145       0.757147
            210        120.244       1788.019       0.936988       0.883802
            211       -172.089       1825.685       1.104070       1.076676
            212       -190.422       1962.685       1.107446       1.076676
            213       -307.756       1934.685       1.189163       1.076676
            214       -207.422       1843.352       1.126792       1.076676
            215         26.911       2064.019       0.987130       1.076676
            216        421.244       2191.352       0.838764       0.883802
            217        525.244       2329.352       0.816000       0.757147
            218        688.911       2298.019       0.769358       0.757147
            219        815.578       2198.685       0.729427       0.757147
            220        724.244       2034.019       0.737427       0.757147
            221        467.911       1994.685       0.809993       0.757147
            222        360.911       2296.352       0.864179       0.757147
            223        613.244       2163.685       0.779165       0.757147
            224        565.578       1827.685       0.763679       0.757147
            225        466.578       1726.685       0.787268       0.757147
            226        291.911       1734.685       0.855960       0.883802
            227        -31.089       1917.019       1.016485       1.076676
            228       -276.089       1771.352       1.184642       1.076676
            229       -268.422       1924.685       1.162065       1.076676
            230       -112.756       1858.019       1.064607       1.076676
            231        -62.422       1885.352       1.034243       1.076676
            232        111.244       1952.685       0.946101       0.883802
            233        346.911       2052.019       0.855389       0.883802
            234        577.578       2155.685       0.788686       0.883802
            235        460.244       2238.019       0.829429       0.883802
            236        303.244       2198.685       0.878796       0.883802
            237        351.244       2083.685       0.855748       0.883802
            238        482.911       2246.019       0.823040       0.883802
            239        499.578       2368.019       0.825785       0.883802
            240        309.911       2494.352       0.889486       0.883802
            241        122.578       2399.685       0.951402       0.883802
            242        117.578       2315.352       0.951672       0.883802
            243        263.244       2177.685       0.892154       0.883802
            244        272.244       2210.685       0.890354       0.883802
            245        366.911       1968.685       0.842905       0.883802
            246        443.911       1652.685       0.788271       0.757147
            247        487.244       1424.352       0.745111       0.757147
            248        605.244       1788.019       0.747105       0.757147
            249        731.578       2104.685       0.742063       0.757147
            250        698.578       2183.019       0.757573       0.757147
            251        401.911       2208.019       0.846007       0.883802
            252        211.578       2325.352       0.916601       0.883802
            253        460.578       2286.352       0.832330       0.883802
            254        759.244       2086.019       0.733155       0.757147
            255        631.578       1969.019       0.757141       0.757147
            256        232.578       1954.685       0.893667       0.883802
            257         39.911       1811.352       0.978441       0.883802
            258        105.911       1587.352       0.937452       0.883802
            259        299.578       1335.019       0.816727       0.757147
            260        363.578       1537.019       0.808703       0.757147
            261        416.911       1540.019       0.786957       0.757147
            262        498.911       1663.352       0.769264       0.757147
            263        581.578       1518.685       0.723093       0.757147
            264        542.578       1601.685       0.746963       0.757147
            265        324.578       1622.019       0.833259       0.883802
            266        228.244       1743.685       0.884253       0.883802
            267         65.244       1893.019       0.966683       0.883802
            268        156.578       2015.685       0.927920       0.883802
            269        101.911       1977.685       0.950995       0.883802
            270        301.244       2025.685       0.870540       0.883802
            271        380.578       1962.019       0.837540       0.883802
            272        347.244       1726.352       0.832540       0.883802
            273        222.911       1464.019       0.867860       0.883802
            274        -10.089       1552.685       1.006540       0.883802
            275         -7.422       2020.019       1.003688       0.883802
            276        223.244       2337.685       0.912827       0.883802
            277        687.911       2388.019       0.776357       0.757147
            278        844.911       2201.019       0.722610       0.757147
            279        547.244       1989.019       0.784232       0.757147
            280        263.578       1944.685       0.880640       0.883802
            281        297.244       1998.352       0.870515       0.883802
            282        357.911       2116.352       0.855346       0.883802
            283        346.911       2126.019       0.859717       0.883802
            284        601.578       1985.685       0.767485       0.757147
            285        579.244       1772.352       0.753680       0.757147
            286        307.578       1654.352       0.843227       0.883802
            287       -152.089       1763.019       1.094411       1.076676
            288         27.244       1918.352       0.985997       1.076676
            289        157.578       1877.685       0.922576       0.883802
            290        310.578       1582.685       0.835956       0.883802
            291        227.578       1352.685       0.855987       0.883802
            292        120.911       1233.352       0.910718       0.883802
            293         27.244       1253.352       0.978725       0.883802
            294        135.578       1333.019       0.907682       0.883802
            295        281.911       1339.352       0.826116       0.883802
            296        122.244       1236.019       0.910000       0.883802
            297         14.578       1156.685       0.987554       0.883802
            298        300.244       1169.019       0.795650       0.757147
            299        384.578       1308.685       0.772878       0.757147
            300        197.244       1495.685       0.883489       0.883802
            301        -45.089       1695.685       1.027317       0.883802
            302         43.911       2113.019       0.979642       0.883802
            303        309.911       2296.019       0.881075       0.883802
            304        281.244       2453.685       0.897166       0.883802
            305        123.578       2233.685       0.947576       0.883802
            306         37.578       2046.352       0.981968       0.883802
            307        291.911       1840.352       0.863098       0.883802
            308        608.578       1646.352       0.730112       0.757147
            309        550.244       1572.685       0.740809       0.757147
            310        240.244       1728.019       0.877941       0.883802
            311         43.578       1773.019       0.976011       1.076676
            312        -80.756       1760.019       1.048090       1.076676
            313         82.578       1828.685       0.956794       1.076676
            314        142.911       1976.019       0.932555       1.076676
            315        142.911       2086.019       0.935884       1.076676
            316        -15.422       2132.685       1.007284       1.076676
            317        -74.422       2499.685       1.030686       1.076676
            318       -135.756       2657.352       1.053837       1.076676
            319        -54.089       2328.685       1.023780       1.076676
            320        -17.422       1860.685       1.009452       1.076676
            321         68.578       1748.352       0.962256       1.076676
            322        -40.089       1899.685       1.021558       1.076676
            323       -214.089       1869.352       1.129338       1.076676
            324       -152.089       1767.019       1.094177       1.076676
            325       -261.756       1650.352       1.188504       1.076676
            326       -414.756       1738.352       1.313355       1.076676
            327        -85.756       1828.352       1.049211       1.076676
            328        257.578       1892.352       0.880193       0.883802
            329        540.578       2020.019       0.788886       0.883802
            330        353.578       2169.685       0.859873       0.883802
            331        368.578       2355.019       0.864672       0.883802
            332        827.578       2182.019       0.725020       0.757147
            333        957.578       1906.352       0.665642       0.757147
            334        820.911       1588.019       0.659222       0.757147
            335        304.578       1487.685       0.830060       0.883802
            336       -114.422       1519.685       1.081424       1.076676
            337       -128.756       1686.019       1.082681       1.076676
            338          2.244       1941.685       0.998845       1.076676
            339        356.578       2148.019       0.857631       0.883802
            340        649.911       2337.352       0.782439       0.757147
            341        645.244       2491.685       0.794307       0.757147
            342        649.911       2485.019       0.792687       0.757147
            343        455.911       2086.019       0.820644       0.883802
            344        332.244       1742.352       0.839851       0.883802
            345         76.578       1671.685       0.956198       0.883802
            346       -103.422       2024.685       1.053830       1.076676
            347         34.244       2432.019       0.986115       1.076676
            348        315.578       2655.019       0.893766       0.883802
            349        906.578       2721.685       0.750135       0.757147
            350       1190.911       2312.352       0.660057       0.757147
            351       1264.578       1786.352       0.585511       0.757147
            352       1047.911       1498.019       0.588398       0.757147
            353        824.911       1829.019       0.689174       0.757147
            354        598.911       2397.685       0.800136       0.757147
            355        358.244       2602.685       0.879010       0.883802
            356        260.911       2588.019       0.908418       0.883802
            357        402.911       2519.685       0.862139       0.883802
            358        266.244       2714.019       0.910664       0.883802
            359        415.244       2587.019       0.861690       0.883802
            360        459.911       2228.352       0.828919       0.883802
            361        703.578       2016.019       0.741293       0.757147
            362        990.578       1976.352       0.666127       0.757147
            363       1009.911       1978.685       0.662078       0.757147
            364        828.911       1702.352       0.672531       0.757147
            365        115.244       1681.685       0.935866       0.883802
            366       -292.089       2061.019       1.165122       1.076676
            367       -350.422       2422.019       1.169156       1.076676
            368       -162.756       2410.685       1.072402       1.076676
            369        173.578       2188.352       0.926510       0.883802
            370        587.578       1934.019       0.766982       0.757147
            371        817.578       1950.019       0.704589       0.757147
            372        797.578       1879.019       0.702018       0.757147
            373        532.578       1750.019       0.766679       0.757147
            374        296.244       1739.352       0.854468       0.883802
            375         27.578       2063.685       0.986813       1.076676
            376        -48.422       2478.352       1.019927       1.076676
            377       -244.089       2601.019       1.103562       1.076676
            378       -347.422       2365.352       1.172168       1.076676
            379       -487.756       2053.685       1.311480       1.076676
            380       -458.422       1925.685       1.312434       1.076676
            381       -447.756       2178.019       1.258779       1.076676
            382       -211.756       2478.352       1.093425       1.076676
            383         81.578       2683.019       0.970492       0.883802
            384        374.578       2497.352       0.869573       0.883802
            385        266.578       2351.685       0.898185       0.883802
            386        257.911       2242.352       0.896846       0.883802
            387        185.578       2353.352       0.926907       0.883802
            388        382.911       2333.685       0.859048       0.883802
            389        327.244       2233.019       0.872183       0.883802
            390        322.244       2055.352       0.864466       0.883802
