# Supplementary material for: The role of auxiliary domains in modulating CHD4 activity suggests mechanistic commonality between enzyme families
Source: Nat Commun. 2022 Dec 6;13:7524. doi: 10.1038/s41467-022-35002-0 (PMC9726900; doi:10.1038/s41467-022-35002-0)
Supplement: Supplementary file 6 — source data [file 41467_2022_35002_MOESM6_ESM.zip › smFRET_Source_data/figure_7A/A/CHD4(355-1912) 1mM ATP 500ms/15.dat]

              1       1588.333       1346.511       0.458802       0.516934
              2       1638.667       1752.511       0.516785       0.516934
              3       1621.000       1654.845       0.505166       0.516934
              4       1458.000       1689.845       0.536826       0.516934
              5       1364.333       1767.178       0.564321       0.516934
              6       1053.000       1993.178       0.654321       0.733798
              7        686.667       2089.845       0.752687       0.733798
              8        482.667       2106.845       0.813607       0.733798
              9        679.333       2158.178       0.760588       0.733798
             10        980.667       2319.845       0.702874       0.733798
             11       1184.333       2193.845       0.649417       0.733798
             12       1001.667       1937.511       0.659202       0.733798
             13        640.667       1754.178       0.732481       0.733798
             14        511.000       1731.511       0.772130       0.733798
             15        527.000       1876.511       0.780737       0.733798
             16        360.667       1947.511       0.843744       0.733798
             17        389.000       1896.845       0.829822       0.733798
             18        569.333       1740.511       0.753519       0.733798
             19        976.333       1443.511       0.596531       0.733798
             20        762.000       1285.178       0.627780       0.733798
             21        661.000       1130.178       0.630969       0.733798
             22        359.333       1251.845       0.776975       0.733798
             23        439.333       1584.511       0.782921       0.733798
             24        639.000       1955.178       0.753679       0.733798
             25        718.000       2279.511       0.760468       0.733798
             26        728.000       2377.511       0.765578       0.733798
             27        450.333       2093.845       0.822995       0.733798
             28        334.667       1781.845       0.841878       0.733798
             29        472.333       1770.511       0.789404       0.733798
             30        760.333       2007.845       0.725331       0.733798
             31       1008.000       2181.178       0.683931       0.733798
             32        805.333       1687.845       0.676985       0.733798
             33        427.000       1302.178       0.753062       0.733798
             34        370.333       1190.511       0.762735       0.733798
             35        590.000       1441.511       0.709576       0.733798
             36        856.333       1694.845       0.664338       0.733798
             37        868.000       1698.511       0.661798       0.733798
             38        863.667       1604.178       0.650032       0.733798
             39        811.667       1639.178       0.668822       0.733798
             40        941.000       1791.178       0.655586       0.733798
             41       1090.000       1914.178       0.637172       0.733798
             42       1373.000       1834.845       0.571987       0.733798
             43       1125.333       1751.178       0.608785       0.733798
             44        869.333       1682.511       0.659331       0.733798
             45        843.667       1601.511       0.654967       0.733798
             46       1063.000       1521.178       0.588651       0.733798
             47        982.667       1699.178       0.633586       0.733798
             48        693.667       2057.511       0.747866       0.733798
             49        677.667       2262.845       0.769541       0.733798
             50        786.333       2158.178       0.732949       0.733798
             51        851.667       1710.845       0.667644       0.733798
             52        802.667       1379.845       0.632228       0.733798
             53        891.000       1387.845       0.609012       0.733798
             54        643.667       1417.178       0.687669       0.733798
             55        404.667       1537.511       0.791643       0.733798
             56        290.333       1689.845       0.853380       0.733798
             57        397.333       1946.845       0.830502       0.733798
             58        731.333       1877.511       0.719672       0.733798
             59        639.000       1750.845       0.732619       0.733798
             60        685.667       1683.845       0.710630       0.733798
             61        592.333       1803.178       0.752732       0.733798
             62        852.000       1960.511       0.697068       0.733798
             63       1112.667       2121.178       0.655931       0.733798
             64        981.667       2066.845       0.677985       0.733798
             65        636.667       1745.511       0.732738       0.733798
             66        325.667       1516.178       0.823185       0.733798
             67        253.000       1661.845       0.867874       0.733798
             68        402.333       1647.845       0.803757       0.733798
             69        343.667       1664.511       0.828866       0.733798
             70        424.667       1668.178       0.797086       0.733798
             71        405.667       1723.178       0.809443       0.733798
             72        696.000       1758.178       0.716402       0.733798
             73        982.333       1642.178       0.625708       0.733798
             74       1066.000       1668.511       0.610168       0.733798
             75       1077.667       1611.178       0.599208       0.733798
             76       1156.000       1650.845       0.588150       0.733798
             77       1322.333       1609.511       0.548976       0.733798
             78       1269.667       1721.845       0.575577       0.733798
             79       1037.667       1787.845       0.632751       0.733798
             80        893.333       1967.178       0.687702       0.733798
             81        537.333       2006.845       0.788799       0.733798
             82        358.000       2228.178       0.861572       0.733798
             83        257.333       2239.511       0.896937       0.733798
             84        503.333       2171.511       0.811827       0.733798
             85        800.333       1848.178       0.697818       0.733798
             86        807.333       1612.511       0.666370       0.733798
             87        577.333       1511.845       0.723655       0.733798
             88        238.667       1433.845       0.857300       0.733798
             89        168.333       1577.178       0.903562       0.733798
             90        583.667       1670.511       0.741073       0.733798
             91        572.667       1791.178       0.757739       0.733798
             92        526.333       1891.845       0.782343       0.733798
             93        523.000       2252.511       0.811566       0.733798
             94        700.333       2552.178       0.784679       0.733798
             95        675.667       2517.178       0.788381       0.733798
             96        388.333       2159.511       0.847584       0.733798
             97        305.000       1973.178       0.866121       0.733798
             98        347.000       2180.845       0.862729       0.733798
             99        415.667       2341.845       0.849260       0.733798
            100        423.333       2124.511       0.833846       0.733798
            101        472.000       1711.178       0.783801       0.733798
            102        640.333       1406.845       0.687212       0.733798
            103        868.000       1601.511       0.648513       0.733798
            104        719.667       1823.511       0.717021       0.733798
            105        440.667       2043.845       0.822634       0.733798
            106        209.000       1889.178       0.900390       0.733798
            107        326.667       1749.845       0.842685       0.733798
            108        369.667       1821.178       0.831268       0.733798
            109        298.333       2084.511       0.874800       0.733798
            110        550.333       2004.178       0.784564       0.733798
            111        983.000       1559.511       0.613374       0.733798
            112       1651.333       1083.178       0.396114       0.402941
            113       2065.000       1149.511       0.357601       0.402941
            114       2112.667       1602.511       0.431342       0.402941
            115       1634.000       1651.178       0.502614       0.516934
            116       1160.333       1324.845       0.533099       0.516934
            117       1154.333        676.511       0.369508       0.402941
            118       1542.667        386.845       0.200488       0.212457
            119       1647.333        386.511       0.190040       0.212457
            120       1477.333        490.511       0.249263       0.212457
            121       1257.333        616.511       0.329009       0.309891
            122       1340.667        759.845       0.361743       0.309891
            123       1481.667        761.511       0.339479       0.309891
            124       1487.333        727.845       0.328572       0.309891
            125       1377.333        621.178       0.310820       0.309891
            126       1332.333        549.511       0.292007       0.309891
            127       1059.333        518.845       0.328762       0.309891
            128        818.667        620.845       0.431289       0.402941
            129        528.000        785.178       0.597922       0.516934
            130        730.667        869.511       0.543384       0.516934
            131       1133.000        821.178       0.420217       0.402941
            132       1383.333        845.178       0.379257       0.402941
            133       1285.333        944.845       0.423663       0.402941
            134       1155.000       1002.845       0.464744       0.402941
            135       1392.667        836.178       0.375162       0.402941
            136       1469.667        671.511       0.313618       0.309891
            137       1298.000        749.511       0.366060       0.402941
            138        873.000        935.845       0.517372       0.516934
            139        788.333       1119.511       0.586794       0.516934
            140        777.000       1060.178       0.577069       0.516934
            141        807.333        967.178       0.545039       0.516934
            142        783.333       1098.845       0.583816       0.516934
            143        829.667       1033.511       0.554704       0.516934
            144        992.000       1080.511       0.521354       0.516934
            145       1386.667        783.845       0.361134       0.402941
            146       1491.000        854.178       0.364227       0.402941
            147       1301.333        878.845       0.403107       0.402941
            148        909.333       1114.845       0.550764       0.516934
            149       1004.000       1083.845       0.519121       0.516934
            150       1112.333        942.178       0.458590       0.516934
            151       1331.667        696.511       0.343417       0.402941
            152       1099.667        827.511       0.429390       0.402941
            153       1061.667       1041.178       0.495128       0.516934
            154        883.000       1026.178       0.537497       0.516934
            155       1048.000        842.511       0.445653       0.516934
            156       1041.333        959.845       0.479640       0.516934
            157        918.667       1084.845       0.541472       0.516934
            158        792.333       1081.178       0.577086       0.516934
            159        946.000        960.511       0.503806       0.516934
            160       1088.333        968.178       0.470787       0.516934
            161       1198.333       1078.845       0.473764       0.516934
            162       1201.667       1046.845       0.465572       0.516934
            163       1499.000       1044.511       0.410657       0.402941
            164       1555.333       1067.511       0.407005       0.402941
            165       1427.333       1097.845       0.434759       0.402941
            166       1026.333       1033.178       0.501662       0.516934
            167       1304.333        861.845       0.397864       0.402941
            168       1439.333        809.845       0.360063       0.402941
            169       1581.000        882.178       0.358146       0.402941
            170       1003.333        915.511       0.477116       0.516934
            171        845.667        891.845       0.513289       0.516934
            172        763.000        852.511       0.527704       0.516934
            173       1016.333        908.845       0.472083       0.516934
            174        837.333        968.845       0.536406       0.516934
            175        648.667        893.178       0.579292       0.516934
            176        401.000        868.845       0.684213       0.516934
            177        491.333        775.845       0.612262       0.516934
            178        668.000        812.845       0.548906       0.516934
            179        886.333        806.178       0.476321       0.516934
            180        868.000        786.178       0.475268       0.516934
            181        709.667        632.845       0.471389       0.516934
            182        510.667        637.845       0.555366       0.516934
            183        462.333        725.511       0.610780       0.516934
            184        553.000        858.845       0.608314       0.516934
            185        722.667        822.845       0.532409       0.516934
            186       1067.333        717.845       0.402114       0.402941
            187       1481.000        814.178       0.354734       0.402941
            188       1544.000        886.178       0.364656       0.402941
            189       1257.000        966.178       0.434593       0.402941
            190        978.333        951.511       0.493051       0.516934
            191        936.333        957.178       0.505504       0.516934
            192       1164.000        963.845       0.452968       0.402941
            193       1223.000        889.511       0.421068       0.402941
            194       1404.000        856.845       0.378993       0.402941
            195       1415.667        910.845       0.391507       0.402941
            196       1310.667        866.845       0.398090       0.402941
            197       1036.000        805.178       0.437317       0.402941
            198        780.000        699.178       0.472680       0.402941
            199        899.333        819.511       0.476780       0.402941
            200       1126.000        896.511       0.443266       0.402941
            201       1300.333        951.845       0.422633       0.402941
            202       1314.000        945.845       0.418544       0.402941
            203       1000.000        916.845       0.478309       0.516934
            204        795.667        915.845       0.535109       0.516934
            205       1135.000        965.511       0.459655       0.516934
            206       1512.000       1021.178       0.403121       0.402941
            207       1428.000        896.178       0.385589       0.402941
            208        766.667        774.511       0.502545       0.516934
            209        751.333        639.178       0.459671       0.516934
            210       1033.000        657.845       0.389063       0.402941
            211       1344.667        721.511       0.349201       0.402941
            212       1490.667        937.845       0.386181       0.402941
            213       1901.333       1033.845       0.352226       0.309891
            214       2334.333       1024.511       0.305019       0.309891
            215       2258.333        963.178       0.298983       0.309891
            216       1887.333        883.511       0.318860       0.309891
            217       1640.333        839.511       0.338534       0.309891
            218       1378.000        863.511       0.385236       0.402941
            219       1249.667        944.845       0.430549       0.402941
            220       1108.667       1006.178       0.475769       0.402941
            221       1263.667        897.511       0.415288       0.402941
            222       1302.667        742.845       0.363158       0.402941
            223       1297.000        648.845       0.333451       0.309891
            224       1361.667        557.178       0.290372       0.309891
            225       1759.000        646.845       0.268864       0.309891
            226       1939.667        776.511       0.285884       0.309891
            227       1788.333       1036.845       0.367002       0.402941
            228       1566.000       1127.178       0.418531       0.402941
            229       1245.333       1131.511       0.476056       0.516934
            230       1004.333        976.511       0.492977       0.516934
            231        972.333        958.845       0.496508       0.516934
            232       1225.333        913.511       0.427105       0.402941
            233       1619.000        880.178       0.352187       0.402941
            234       1695.000        988.178       0.368286       0.402941
            235       1489.667       1091.178       0.422799       0.402941
            236       1142.333       1050.845       0.479142       0.402941
            237        950.000        800.845       0.457405       0.402941
            238       1164.000        642.178       0.355545       0.402941
            239       1278.333        705.178       0.355520       0.402941
            240       1425.333        763.178       0.348720       0.402941
            241       1233.333        846.178       0.406912       0.402941
            242       1285.667        966.178       0.429061       0.402941
            243       1441.000       1090.845       0.430850       0.402941
            244       1500.000       1054.178       0.412727       0.402941
            245       1352.000       1144.178       0.458372       0.402941
            246       1199.333       1139.845       0.487284       0.402941
            247       1548.000       1262.845       0.449276       0.402941
            248       2173.000       1143.178       0.344728       0.309891
            249       2120.333        997.178       0.319863       0.309891
            250       1760.333        907.511       0.340167       0.309891
            251       1502.000        764.178       0.337210       0.309891
            252       1636.667        747.845       0.313626       0.309891
            253       1683.333        717.178       0.298761       0.309891
            254       1533.000        732.845       0.323431       0.309891
            255       1354.333        621.845       0.314670       0.309891
            256       1488.000        441.511       0.228820       0.212457
            257       1595.000        399.845       0.200439       0.212457
            258       1581.000        420.845       0.210228       0.212457
            259       1430.667        447.178       0.238134       0.212457
            260       1346.000        572.511       0.298414       0.309891
            261       1294.333        894.511       0.408668       0.402941
            262       1155.667       1055.511       0.477353       0.516934
            263        886.667        894.178       0.502109       0.516934
            264        907.333        550.511       0.377620       0.402941
            265        842.667        471.178       0.358625       0.402941
            266       1087.667        502.511       0.316010       0.309891
            267       1309.667        451.178       0.256228       0.212457
            268       1709.000        313.178       0.154872       0.212457
            269       1646.333        392.845       0.192649       0.212457
            270       1322.333        706.845       0.348340       0.402941
            271        908.667        834.845       0.478830       0.516934
            272        530.667        771.178       0.592373       0.516934
            273        545.000        648.178       0.543237       0.516934
            274        748.000        612.178       0.450072       0.402941
            275        989.667        491.511       0.331838       0.309891
            276       1033.000        462.845       0.309420       0.309891
            277       1219.333        629.178       0.340370       0.309891
            278       1396.333        772.511       0.356186       0.309891
            279       1299.333        841.511       0.393074       0.402941
            280        855.333        644.845       0.429845       0.402941
            281        874.333        518.511       0.372268       0.402941
            282       1176.000        447.845       0.275793       0.309891
            283       1709.333        568.845       0.249693       0.309891
            284       1507.667        780.178       0.341010       0.309891
            285       1259.000        861.511       0.406275       0.402941
            286       1036.333        883.511       0.460199       0.402941
            287       1486.333        886.845       0.373695       0.402941
            288       1643.667       1018.178       0.382508       0.402941
            289       1510.000       1038.511       0.407497       0.402941
            290       1067.000       1054.511       0.497057       0.516934
            291        840.000        867.845       0.508152       0.516934
            292        762.333        906.511       0.543197       0.516934
            293        691.000        851.511       0.552029       0.516934
            294        691.333        845.178       0.550063       0.516934
            295        622.667        846.511       0.576180       0.516934
            296        727.333        853.845       0.540005       0.516934
            297        842.333        732.845       0.465246       0.516934
            298       1087.000        627.845       0.366123       0.402941
            299       1197.333        758.178       0.387713       0.402941
            300       1291.000       1090.511       0.457907       0.402941
            301       1377.333       1146.845       0.454344       0.402941
            302       1533.000        923.178       0.375860       0.402941
            303       2035.000        745.178       0.268033       0.309891
            304       2242.333        707.511       0.239847       0.309891
            305       2071.667        733.178       0.261397       0.309891
            306       1745.667        737.511       0.297003       0.309891
            307       1686.667        779.511       0.316081       0.309891
            308       1726.667        828.845       0.324336       0.309891
            309       1604.333        888.845       0.356511       0.309891
            310       1493.667        904.178       0.377080       0.309891
            311       1907.667        920.845       0.325558       0.309891
            312       2024.667       1006.511       0.332053       0.309891
            313       1927.667       1014.178       0.344742       0.309891
            314       1359.000        924.178       0.404777       0.402941
            315       1007.667        804.178       0.443845       0.402941
            316        995.667        861.178       0.463786       0.516934
            317       1160.000       1028.511       0.469959       0.516934
            318       1158.000        967.178       0.455104       0.516934
            319       1010.333        752.178       0.426765       0.516934
            320        862.000        777.845       0.474340       0.516934
            321        876.000        869.178       0.498046       0.516934
            322       1047.000        979.511       0.483349       0.516934
            323        950.667        762.511       0.445086       0.516934
            324        822.667        801.845       0.493591       0.516934
            325        508.667        666.178       0.567035       0.516934
            326        446.333        541.511       0.548175       0.516934
            327        509.667        427.511       0.456169       0.516934
            328        470.333        582.511       0.553274       0.516934
            329        436.667        765.845       0.636871       0.516934
            330        337.000        609.511       0.643956       0.516934
            331        424.000        468.178       0.524759       0.516934
            332        537.000        518.845       0.491403       0.516934
            333        600.333        618.845       0.507592       0.516934
            334        481.000        745.845       0.607937       0.516934
            335        510.000        868.178       0.629946       0.516934
            336        462.667        961.511       0.675134       0.516934
            337        636.000        844.178       0.570322       0.516934
            338        788.667        656.845       0.454403       0.402941
            339        898.667        640.178       0.416012       0.402941
            340       1010.333        796.845       0.440933       0.402941
            341       1080.333        897.845       0.453875       0.402941
            342       1208.000        933.511       0.435912       0.402941
            343       1185.000        935.178       0.441085       0.402941
            344        935.000        897.845       0.489864       0.516934
            345        920.000        887.845       0.491107       0.516934
            346        992.333        868.845       0.466825       0.516934
            347       1067.333        855.845       0.445016       0.402941
            348       1114.667        792.845       0.415644       0.402941
            349       1001.667        871.178       0.465163       0.402941
            350       1184.667        950.845       0.445254       0.402941
            351       1195.667       1036.178       0.464270       0.402941
            352       1207.000        835.178       0.408964       0.402941
            353       1432.000        680.178       0.322027       0.309891
            354       1468.333        614.845       0.295147       0.309891
            355       1508.667        664.511       0.305779       0.309891
            356       1070.333        554.511       0.341270       0.309891
            357        867.667        554.845       0.390046       0.402941
            358        736.333        741.845       0.501864       0.516934
            359        923.000       1105.178       0.544912       0.516934
            360       1094.333       1339.845       0.550430       0.516934
            361       1085.667       1319.845       0.548675       0.516934
            362        999.667       1242.511       0.554154       0.516934
            363       1026.333       1029.845       0.500854       0.516934
            364       1040.333        833.511       0.444813       0.402941
            365       1087.333        768.511       0.414103       0.402941
            366       1324.000        723.511       0.353361       0.309891
            367       1768.000        794.511       0.310052       0.309891
            368       1829.000        746.845       0.289942       0.309891
            369       1614.000        658.845       0.289877       0.309891
            370       1330.000        553.511       0.293872       0.309891
            371       1124.333        626.178       0.357712       0.402941
            372        845.000        784.178       0.481334       0.516934
            373        720.667        908.845       0.557741       0.516934
            374        681.333       1032.511       0.602453       0.516934
            375        544.667       1310.178       0.706355       0.733798
            376        385.667       1446.511       0.789504       0.733798
            377        625.333       1402.178       0.691576       0.733798
            378        934.667       1134.845       0.548364       0.516934
            379       1374.667       1055.511       0.434335       0.402941
            380       1505.667       1072.178       0.415920       0.402941
            381       1804.000       1154.511       0.390234       0.402941
            382       1764.667       1122.178       0.388721       0.402941
            383       1455.667       1088.511       0.427844       0.402941
            384       1022.333        936.511       0.478094       0.402941
            385        930.667        748.178       0.445651       0.402941
            386        911.333        600.178       0.397071       0.402941
            387       1035.000        732.845       0.414541       0.402941
            388       1108.667        864.178       0.438037       0.402941
            389       1571.333        882.178       0.359557       0.402941
            390       1881.000        777.178       0.292372       0.309891
            391       1869.333        671.511       0.264287       0.309891
            392       1422.333        639.511       0.310165       0.309891
            393       1080.000        760.511       0.413207       0.402941
            394       1088.333       1030.845       0.486436       0.516934
            395       1220.000       1205.845       0.497082       0.516934
            396       1179.667       1150.178       0.493672       0.516934
            397       1028.000       1019.511       0.497927       0.516934
            398       1083.000        870.845       0.445708       0.402941
            399       1291.000        783.511       0.377685       0.402941
            400       1350.000        781.511       0.366647       0.402941
            401       1221.000        777.178       0.388943       0.402941
            402       1226.667        800.845       0.394989       0.402941
            403       1379.000        817.511       0.372186       0.402941
            404       1516.000        887.511       0.369256       0.402941
            405       1246.333       1072.178       0.462442       0.516934
            406        972.000       1085.178       0.527508       0.516934
            407        906.667       1101.511       0.548513       0.516934
            408       1301.000        883.511       0.404443       0.402941
            409       1664.333        803.845       0.325683       0.309891
            410       1945.000        806.178       0.293030       0.309891
            411       1772.667        801.178       0.311277       0.309891
            412       1326.000        762.511       0.365098       0.402941
            413        615.000        736.845       0.545066       0.516934
            414        512.000        718.511       0.583913       0.516934
            415        676.667        702.845       0.509488       0.516934
            416       1034.000        662.178       0.390394       0.402941
            417       1097.333        743.511       0.403897       0.402941
            418       1093.000        818.845       0.428301       0.402941
            419       1181.000       1025.511       0.464766       0.402941
            420       1265.333       1128.845       0.471496       0.402941
            421       1199.667       1012.178       0.457617       0.402941
            422       1077.667        656.845       0.378692       0.402941
            423        960.000        455.845       0.321960       0.309891
            424       1329.667        577.178       0.302688       0.309891
            425       1584.333        604.178       0.276068       0.309891
            426       1482.333        597.511       0.287287       0.309891
            427       1120.667        541.178       0.325649       0.309891
            428        886.333        533.511       0.375753       0.309891
            429       1138.333        590.845       0.341691       0.309891
            430       1378.333        527.845       0.276913       0.309891
            431       1295.333        435.178       0.251474       0.309891
            432       1089.000        341.178       0.238556       0.309891
            433        775.667        452.511       0.368441       0.402941
            434        726.000        583.511       0.445595       0.402941
            435        716.667        630.178       0.467892       0.402941
            436        873.333        565.511       0.393032       0.402941
            437        981.000        674.511       0.407434       0.402941
            438        960.333        790.845       0.451607       0.402941
            439        959.000        778.178       0.447955       0.402941
            440        961.667        608.511       0.387543       0.402941
            441       1132.667        415.511       0.268387       0.309891
            442       1130.667        234.178       0.171579       0.212457
            443       1250.667        237.511       0.159599       0.212457
            444       1360.667        357.511       0.208076       0.212457
            445       1274.667        613.511       0.324922       0.309891
            446       1182.667        841.511       0.415730       0.402941
            447       1178.333        873.845       0.425813       0.402941
            448       1350.667        784.178       0.367323       0.402941
            449       1195.333        651.178       0.352653       0.402941
            450        770.333        649.178       0.457325       0.516934
            451        724.000        773.511       0.516531       0.516934
            452        933.333       1007.511       0.519110       0.516934
            453       1342.000       1073.511       0.444424       0.402941
            454       1212.000       1048.178       0.463759       0.402941
            455       1196.000        865.178       0.419749       0.402941
            456       1110.333        764.845       0.407878       0.402941
            457       1285.333        906.845       0.413673       0.402941
            458       1365.333        862.178       0.387059       0.402941
            459       1467.333        792.511       0.350693       0.402941
            460       1115.333        571.845       0.338936       0.402941
            461        733.667        471.845       0.391406       0.402941
            462        798.000        451.845       0.361521       0.402941
            463       1156.000        427.178       0.269823       0.309891
            464       1572.000        539.845       0.255627       0.309891
            465       1546.667        723.178       0.318602       0.309891
            466       1664.000        749.845       0.310643       0.309891
            467       1434.667        683.178       0.322582       0.309891
            468        985.333        632.845       0.391085       0.402941
            469        621.667        734.178       0.541491       0.516934
            470        958.000        843.511       0.468224       0.402941
            471       1545.000        690.845       0.308986       0.309891
            472       1862.000        576.511       0.236419       0.212457
            473       1862.667        526.511       0.220373       0.212457
            474       1707.000        692.178       0.288506       0.309891
            475       1515.667        654.845       0.301701       0.309891
            476       1364.000        512.845       0.273248       0.309891
            477       1113.000        242.511       0.178908       0.212457
            478        901.333        283.178       0.239067       0.212457
            479        662.333        516.511       0.438151       0.402941
            480        975.000        706.511       0.420165       0.402941
            481       1287.667        557.845       0.302271       0.309891
            482       1557.333        354.511       0.185429       0.212457
            483       1251.333        632.511       0.335756       0.309891
            484       1105.333        947.178       0.461473       0.402941
            485       1064.000        999.178       0.484291       0.402941
            486       1383.000        646.511       0.318555       0.309891
            487       1736.667        493.511       0.221288       0.212457
            488       1817.333        466.178       0.204150       0.212457
            489       1662.333        505.511       0.233186       0.212457
            490       1528.000        511.845       0.250923       0.212457
            491       1540.667        628.511       0.289746       0.309891
            492       1368.333        756.511       0.356031       0.309891
            493       1221.333        803.511       0.396826       0.402941
            494       1262.000        943.178       0.427711       0.402941
            495       1464.000        974.178       0.399552       0.402941
            496       1585.667        947.178       0.373958       0.402941
            497       1457.667        783.178       0.349501       0.402941
            498        940.000        610.511       0.393748       0.402941
            499        499.000        638.845       0.561452       0.516934
            500        443.333        612.511       0.580115       0.516934
            501        783.000        707.178       0.474559       0.516934
            502       1161.667        742.511       0.389938       0.402941
            503       1245.667        771.178       0.382369       0.402941
            504       1272.333        808.845       0.388648       0.402941
            505       1240.667        837.845       0.403098       0.402941
            506       1244.667        968.178       0.437526       0.402941
            507       1189.333        905.845       0.432347       0.402941
            508       1319.667        839.511       0.388811       0.402941
            509       1327.333        756.511       0.363036       0.402941
            510       1461.000        681.178       0.317984       0.309891
            511       1482.000        626.178       0.297023       0.309891
            512       1300.667        700.511       0.350050       0.309891
            513       1256.000        775.178       0.381640       0.402941
            514       1233.333        722.845       0.369519       0.402941
            515       1261.000        447.845       0.262075       0.309891
            516       1384.000        228.845       0.141889       0.212457
            517       1240.667        223.511       0.152653       0.212457
            518       1384.667        509.178       0.268859       0.309891
            519       1267.667        715.511       0.360790       0.402941
            520       1278.667        826.845       0.392705       0.402941
            521       1358.667        702.845       0.340937       0.309891
            522       1577.000        783.511       0.331924       0.309891
            523       1575.000        997.178       0.387678       0.402941
            524       1483.667       1118.511       0.429837       0.402941
            525       1649.000       1047.178       0.388394       0.402941
            526       2022.667        784.511       0.279466       0.309891
            527       2393.333        663.511       0.217058       0.212457
            528       2136.667        672.511       0.239398       0.212457
            529       1825.667        739.845       0.288381       0.309891
            530       1156.667        638.845       0.355801       0.309891
            531        852.667        526.178       0.381608       0.402941
            532        871.667        535.178       0.380410       0.402941
            533       1206.667        616.511       0.338152       0.402941
            534       1319.000        777.511       0.370860       0.402941
            535       1171.667        813.178       0.409694       0.402941
            536       1337.667        787.178       0.370464       0.402941
            537       1578.667        750.845       0.322319       0.309891
            538       1724.333        684.178       0.284067       0.309891
            539       1314.333        793.845       0.376555       0.402941
            540       1031.000        847.511       0.451161       0.402941
            541        774.667        803.178       0.509035       0.516934
            542        629.667        570.178       0.475210       0.516934
            543        528.000        394.178       0.427442       0.402941
            544        719.000        561.178       0.438359       0.402941
            545       1158.333        796.511       0.407455       0.402941
            546       1511.667        874.511       0.366490       0.402941
            547       1475.333        836.178       0.361745       0.402941
            548       1195.000        719.178       0.375711       0.402941
            549       1217.667        627.178       0.339963       0.309891
            550       1546.333        478.511       0.236320       0.212457
            551       1809.000        410.178       0.184833       0.212457
            552       1617.333        446.178       0.216223       0.212457
            553       1582.667        502.511       0.240992       0.212457
            554       1408.000        741.511       0.344967       0.309891
            555       1321.000        956.178       0.419896       0.402941
            556        995.000        939.178       0.485570       0.402941
            557       1070.333        762.845       0.416132       0.402941
            558       1225.667        522.511       0.298889       0.309891
            559       1326.333        366.511       0.216506       0.212457
            560       1218.333        313.511       0.204663       0.212457
            561       1419.000        453.178       0.242059       0.212457
            562       1387.000        490.845       0.261387       0.212457
            563       1517.667        515.845       0.253672       0.212457
            564       1632.333        461.511       0.220413       0.212457
            565       1861.000        603.845       0.244983       0.212457
            566       2207.667        635.511       0.223522       0.212457
            567       2239.000        536.845       0.193399       0.212457
            568       2207.000        431.511       0.163544       0.212457
            569       1820.333        425.178       0.189346       0.212457
            570       1343.333        499.178       0.270923       0.309891
            571       1231.000        611.845       0.332011       0.309891
            572       1268.333        748.845       0.371234       0.402941
            573       1434.000        873.845       0.378641       0.402941
            574       1417.667        953.511       0.402126       0.402941
            575       1652.000        932.178       0.360725       0.402941
            576       1948.000        799.845       0.291081       0.309891
            577       1705.000        748.845       0.305172       0.309891
            578       1302.667        861.511       0.398078       0.402941
            579       1023.667       1093.511       0.516495       0.516934
            580       1229.333       1122.511       0.477290       0.516934
            581       1271.333       1032.845       0.448249       0.402941
            582       1341.667        963.845       0.418061       0.402941
            583       1528.667        890.845       0.368192       0.402941
            584       1461.000        752.511       0.339963       0.309891
            585       1107.667        598.511       0.350791       0.309891
            586        927.000        531.511       0.364420       0.309891
            587       1223.000        449.511       0.268764       0.309891
            588       1486.667        328.845       0.181131       0.212457
            589       1703.333        177.511       0.094379       0.212457
            590       1802.333        293.178       0.139908       0.212457
            591       1623.000        444.845       0.215125       0.212457
            592       1356.333        635.845       0.319171       0.309891
            593       1106.000        536.178       0.326504       0.309891
            594       1176.667        485.845       0.292235       0.309891
            595       1114.000        541.511       0.327096       0.309891
            596       1131.000        636.178       0.359997       0.402941
            597       1102.667        649.845       0.370808       0.402941
            598        994.333        622.178       0.384889       0.402941
            599        949.000        618.178       0.394453       0.402941
            600       1127.667        605.511       0.349365       0.309891
            601       1415.333        477.511       0.252272       0.212457
            602       1685.667        372.511       0.180991       0.212457
            603       1744.333        455.845       0.207185       0.212457
            604       1557.333        608.178       0.280847       0.309891
            605       1251.667        792.511       0.387692       0.402941
            606       1242.000        723.511       0.368103       0.402941
            607       1549.333        706.178       0.313090       0.309891
            608       1572.333        732.845       0.317912       0.309891
            609       1364.000        877.845       0.391573       0.402941
            610       1084.333       1013.178       0.483038       0.402941
            611       1171.000        939.511       0.445158       0.402941
            612       1260.667        715.178       0.361961       0.402941
            613       1229.667        512.511       0.294179       0.309891
            614       1117.667        409.845       0.268309       0.309891
            615        871.667        472.178       0.351364       0.309891
            616       1045.000        453.511       0.302641       0.309891
            617       1179.333        519.511       0.305803       0.309891
            618       1442.333        614.178       0.298650       0.309891
            619       1828.000        594.178       0.245307       0.212457
            620       2070.667        583.845       0.219944       0.212457
            621       1930.667        650.511       0.252021       0.212457
            622       1164.000        714.178       0.380250       0.402941
            623        826.667        700.845       0.458815       0.402941
            624        987.333        577.178       0.368919       0.402941
            625       1293.000        534.511       0.292480       0.309891
            626       1336.333        551.178       0.292013       0.309891
            627       1317.333        553.178       0.295736       0.309891
            628       1274.333        472.178       0.270355       0.309891
            629       1277.333        563.178       0.305990       0.309891
            630       1050.667        600.178       0.363558       0.402941
            631        934.333        766.178       0.450557       0.402941
            632       1198.667        822.845       0.407044       0.402941
            633       1474.333        909.178       0.381445       0.402941
            634       1514.000        868.178       0.364447       0.402941
            635       1359.000        713.845       0.344379       0.309891
            636       1328.333        606.511       0.313468       0.309891
            637       1474.667        561.845       0.275886       0.309891
            638       1087.667        645.511       0.372444       0.402941
            639        768.333        610.511       0.442770       0.402941
            640        648.333        665.178       0.506412       0.516934
            641        946.333        624.845       0.397692       0.402941
            642       1224.000        647.511       0.345983       0.402941
            643        961.333        771.178       0.445122       0.402941
            644        717.000        921.178       0.562319       0.516934
            645        705.000        914.845       0.564773       0.516934
            646       1063.667        721.178       0.404056       0.402941
            647       1150.333        507.511       0.306127       0.309891
            648       1199.000        633.178       0.345588       0.309891
            649       1337.333        818.845       0.379767       0.309891
            650       1758.667        881.511       0.333883       0.309891
            651       1644.667        765.178       0.317522       0.309891
            652       1383.333        673.178       0.327340       0.309891
            653        927.000        636.178       0.406977       0.402941
            654        912.667        699.845       0.434009       0.402941
            655       1106.667        665.178       0.375416       0.402941
            656       1253.333        629.178       0.334223       0.309891
            657       1252.000        455.845       0.266912       0.309891
            658       1158.000        506.178       0.304161       0.309891
            659       1316.667        630.845       0.323924       0.309891
            660       1275.000        786.511       0.381522       0.402941
            661       1146.667        722.178       0.386430       0.402941
            662       1053.667        530.178       0.334741       0.309891
            663       1227.333        401.511       0.246501       0.309891
            664       1175.000        595.511       0.336350       0.309891
            665       1207.000        631.845       0.343610       0.309891
            666       1291.000        758.845       0.370196       0.309891
            667       1570.667        567.845       0.265533       0.309891
            668       1704.333        613.178       0.264585       0.309891
            669       1700.333        535.845       0.239625       0.309891
            670       1763.000        648.511       0.268923       0.309891
            671       1592.000        726.511       0.313353       0.309891
            672       1393.333        773.845       0.357075       0.309891
            673       1321.333        695.511       0.344851       0.309891
            674       1226.000        777.511       0.388074       0.402941
            675       1269.667        776.178       0.379392       0.402941
            676       1174.667        740.178       0.386547       0.402941
            677       1346.000        579.511       0.300965       0.309891
            678       1415.667        612.845       0.302116       0.309891
            679       1434.333        778.178       0.351717       0.309891
            680       1309.333        934.511       0.416478       0.402941
            681       1260.333        808.178       0.390705       0.402941
            682       1396.000        640.178       0.314402       0.309891
            683       1345.667        493.511       0.268333       0.309891
            684       1241.000        744.511       0.374972       0.402941
            685       1106.667        803.845       0.420748       0.402941
            686       1285.000        952.511       0.425701       0.402941
            687       1473.667        852.178       0.366395       0.402941
            688       1567.667        815.178       0.342103       0.402941
            689       1498.000        827.178       0.355748       0.402941
            690       1245.333        790.511       0.388297       0.402941
            691       1119.333        912.845       0.449195       0.402941
            692       1190.000        810.511       0.405152       0.402941
            693        951.667        807.178       0.458925       0.516934
            694        546.333        669.511       0.550655       0.516934
            695        539.667        664.845       0.551962       0.516934
            696       1217.000        582.511       0.323705       0.309891
            697       1756.333        817.845       0.317711       0.309891
            698       1761.667        947.511       0.349741       0.309891
            699       1519.333       1146.845       0.430146       0.402941
            700       1524.333        944.178       0.382489       0.402941
            701       1663.000        768.511       0.316063       0.309891
            702       1783.667        679.178       0.275770       0.309891
            703       1756.000        735.845       0.295301       0.309891
            704       1263.333        887.178       0.412543       0.402941
            705        992.000        836.178       0.457383       0.402941
            706        862.667        632.511       0.423034       0.402941
            707       1186.000        484.511       0.290038       0.309891
            708       1655.333        620.845       0.272758       0.309891
            709       1910.000        774.511       0.288511       0.309891
            710       1869.000        785.845       0.296004       0.309891
            711       1420.667        714.178       0.334534       0.309891
            712       1172.000        728.178       0.383216       0.402941
            713       1065.667        718.178       0.402601       0.402941
            714       1380.333        625.178       0.311730       0.309891
            715       1574.667        555.178       0.260666       0.309891
            716       1437.000        598.178       0.293919       0.309891
            717       1118.667        582.511       0.342416       0.309891
            718        813.333        651.178       0.444638       0.402941
            719        838.333        731.511       0.465977       0.516934
            720        876.667        948.178       0.519594       0.516934
            721       1047.000       1011.178       0.491298       0.516934
            722       1253.000        894.845       0.416625       0.402941
            723       1467.000        657.845       0.309597       0.309891
            724       1342.000        477.178       0.262304       0.309891
            725       1098.000        522.511       0.322436       0.309891
            726        835.333        694.511       0.453975       0.402941
            727        822.667        786.511       0.488766       0.402941
            728        884.667        744.178       0.456875       0.402941
            729       1071.000        744.511       0.410084       0.402941
            730       1142.333        658.845       0.365785       0.402941
            731        950.667        575.178       0.376957       0.402941
            732        756.333        543.511       0.418136       0.402941
            733        616.667        705.511       0.533598       0.516934
            734        643.333        847.845       0.568574       0.516934
            735        503.333        818.845       0.619315       0.516934
            736        660.667        791.845       0.545156       0.516934
            737       1135.667        749.511       0.397581       0.402941
            738       1588.000        669.511       0.296571       0.309891
            739       1757.000        582.178       0.248881       0.212457
            740       1827.667        623.511       0.254372       0.212457
            741       1914.667        601.511       0.239058       0.212457
            742       1651.333        494.845       0.230570       0.212457
            743       1413.333        287.845       0.169203       0.212457
            744       1341.000        277.178       0.171290       0.212457
            745       1695.333        348.178       0.170382       0.212457
            746       1808.333        494.178       0.214626       0.212457
            747       1664.667        675.511       0.288658       0.309891
            748       1383.333        789.845       0.363451       0.402941
            749       1261.667        820.511       0.394064       0.402941
            750       1148.667        655.178       0.363212       0.402941
            751        981.000        629.845       0.391003       0.402941
            752        824.333        759.178       0.479427       0.402941
            753        936.000        730.511       0.438348       0.402941
            754       1302.667        668.511       0.339143       0.309891
            755       1580.333        628.511       0.284543       0.309891
            756       1367.000        950.845       0.410228       0.402941
            757       1122.333       1071.845       0.488495       0.402941
            758       1340.000        918.845       0.406776       0.402941
            759       1546.667        645.511       0.294461       0.309891
            760       1648.333        667.511       0.288237       0.309891
            761       1467.667        647.845       0.306236       0.309891
            762       1661.000        681.178       0.290831       0.309891
            763       1813.667        679.511       0.272548       0.309891
            764       1968.667        867.845       0.305955       0.309891
            765       1897.000       1003.511       0.345977       0.309891
            766       1846.333        844.845       0.313931       0.309891
            767       1538.667        856.845       0.357688       0.309891
            768       1454.667        737.511       0.336429       0.309891
            769       1369.667        753.178       0.354797       0.309891
            770       1513.000        684.845       0.311598       0.309891
            771       1737.667        732.511       0.296542       0.309891
            772       1788.000        682.511       0.276263       0.309891
            773       1569.333        562.845       0.263976       0.309891
            774       1182.667        532.845       0.310604       0.309891
            775       1358.000        748.845       0.355434       0.309891
            776       1740.000        801.511       0.315368       0.309891
            777       1941.000        757.845       0.280803       0.309891
            778       1769.333        628.845       0.262218       0.309891
            779       1484.000        590.845       0.284766       0.309891
            780       1229.333        468.845       0.276087       0.309891
            781       1175.333        403.845       0.255731       0.309891
            782       1144.000        390.511       0.254486       0.309891
            783       1101.333        473.511       0.300672       0.309891
            784        998.667        438.511       0.305120       0.309891
            785       1013.333        386.845       0.276283       0.309891
            786       1083.333        388.511       0.263962       0.309891
            787        873.667        460.511       0.345165       0.309891
            788        751.333        450.178       0.374677       0.309891
            789        805.333        337.178       0.295120       0.309891
            790       1099.000        292.178       0.210022       0.212457
            791       1366.667        491.845       0.264644       0.309891
            792       1300.000        696.845       0.348973       0.309891
            793       1141.000        752.178       0.397310       0.402941
            794       1112.000        620.511       0.358157       0.402941
            795       1322.667        510.511       0.278484       0.309891
            796       1768.667        452.511       0.203726       0.212457
            797       1807.000        565.511       0.238360       0.212457
            798       1849.667        859.178       0.317175       0.309891
            799       1575.667        963.178       0.379377       0.309891
            800       1444.000        818.511       0.361771       0.309891
            801       1048.333        507.511       0.326197       0.309891
            802        872.000        488.511       0.359065       0.402941
            803        648.000        502.178       0.436609       0.402941
            804        807.000        514.511       0.389336       0.402941
            805        972.333        523.845       0.350122       0.309891
            806       1029.000        551.511       0.348945       0.309891
            807       1050.333        498.178       0.321714       0.309891
            808       1019.000        341.178       0.250833       0.212457
            809       1136.000        210.511       0.156338       0.212457
            810       1272.333        297.178       0.189344       0.212457
            811       1418.333        408.511       0.223616       0.212457
            812       1407.000        631.511       0.309790       0.309891
            813       1132.000        733.845       0.393304       0.402941
            814        865.000        814.178       0.484867       0.516934
            815        815.667        843.511       0.508391       0.516934
            816       1201.333        843.845       0.412602       0.402941
            817       1548.333        800.511       0.340811       0.309891
            818       1725.000        690.845       0.285964       0.309891
            819       1645.333        673.511       0.290451       0.309891
            820       1532.333        568.511       0.270611       0.309891
            821       1401.333        432.845       0.235988       0.212457
            822       1393.000        434.178       0.237622       0.212457
            823       1495.000        556.178       0.271151       0.309891
            824       1724.667        779.178       0.311193       0.309891
            825       1761.667        863.845       0.329020       0.309891
            826       1659.333        867.178       0.343231       0.309891
            827       1442.333        773.178       0.348984       0.309891
            828       1397.000        641.511       0.314696       0.309891
            829       1484.667        616.845       0.293524       0.309891
            830       1668.000        628.511       0.273681       0.309891
            831       1784.000        621.511       0.258370       0.309891
            832       1553.667        753.845       0.326692       0.309891
            833       1299.333        988.178       0.431988       0.402941
            834       1033.667       1012.178       0.494748       0.516934
            835       1073.000        765.178       0.416270       0.402941
            836       1068.667        456.845       0.299470       0.309891
            837       1001.333        376.178       0.273085       0.309891
            838        824.667        478.178       0.367026       0.402941
            839        774.333        565.178       0.421929       0.402941
            840        892.000        632.511       0.414895       0.402941
            841        876.667        519.845       0.372245       0.402941
            842        787.000        505.845       0.391265       0.402941
            843        646.667        621.845       0.490216       0.516934
            844        914.333        825.178       0.474373       0.516934
            845       1124.333        775.178       0.408093       0.402941
            846       1239.667        495.511       0.285568       0.309891
            847        956.333        333.178       0.258375       0.309891
            848        934.333        379.511       0.288856       0.309891
            849       1009.000        654.178       0.393330       0.402941
            850       1112.000        776.845       0.411280       0.402941
            851       1218.000        646.178       0.346629       0.309891
            852       1372.333        397.178       0.224456       0.212457
            853       1424.667        424.178       0.229429       0.212457
            854       1353.667        408.511       0.231822       0.212457
            855       1195.667        310.845       0.206334       0.212457
            856       1133.667        130.511       0.103238       0.212457
            857       1199.000        375.511       0.238494       0.212457
            858       1202.333        789.845       0.396473       0.402941
            859       1082.000        952.511       0.468177       0.516934
            860        836.000        953.511       0.532833       0.516934
            861        705.333        989.178       0.583754       0.516934
            862        917.667        818.178       0.471343       0.402941
            863       1180.000        583.511       0.330880       0.309891
            864       1313.667        506.845       0.278408       0.309891
            865       1346.333        657.845       0.328237       0.309891
            866       1242.667        847.845       0.405568       0.402941
            867       1175.667        727.511       0.382261       0.402941
            868       1323.000        616.511       0.317869       0.309891
            869       1360.000        653.511       0.324563       0.309891
            870       1373.333        601.511       0.304587       0.309891
            871       1400.000        634.178       0.311761       0.309891
            872       1455.667        474.845       0.245968       0.309891
            873       1600.333        511.511       0.242211       0.309891
            874       1622.333        664.845       0.290683       0.309891
            875       1445.667        820.178       0.361975       0.402941
            876       1238.000        856.178       0.408837       0.402941
            877        983.000        931.511       0.486553       0.516934
            878        845.000        911.845       0.519024       0.516934
            879        746.333        822.511       0.524278       0.516934
            880       1028.333        674.511       0.396109       0.402941
            881       1507.667        797.845       0.346060       0.402941
            882       1486.667        928.845       0.384533       0.402941
            883       1004.333        829.178       0.452235       0.402941
            884        654.667        554.845       0.458735       0.402941
            885        707.000        519.178       0.423412       0.402941
            886       1228.333        495.511       0.287446       0.309891
            887       1498.000        600.178       0.286047       0.309891
            888       1727.333        632.511       0.268031       0.309891
            889       1419.000        761.511       0.349235       0.309891
            890       1026.333        754.178       0.423574       0.402941
            891        806.333        463.511       0.365014       0.402941
            892        707.000        234.178       0.248814       0.309891
            893        941.667        276.845       0.227199       0.309891
            894       1018.333        512.511       0.334790       0.309891
            895       1040.667        752.845       0.419760       0.402941
            896       1136.000        715.511       0.386447       0.402941
            897       1344.333        675.511       0.334437       0.309891
            898       1634.667        654.511       0.285915       0.309891
            899       1988.000        731.511       0.268986       0.309891
            900       2232.333        957.178       0.300102       0.309891
            901       2473.333        986.178       0.285063       0.309891
            902       2200.000        835.511       0.275246       0.309891
            903       1874.667        694.845       0.270419       0.309891
            904       1545.333        613.178       0.284075       0.309891
            905       1743.333        611.178       0.259577       0.212457
            906       1885.667        445.178       0.190994       0.212457
            907       1806.667        419.178       0.188323       0.212457
            908       1460.333        456.845       0.238290       0.212457
            909       1119.000        465.178       0.293640       0.309891
            910       1068.333        546.178       0.338293       0.309891
            911       1156.000        593.845       0.339370       0.309891
            912       1131.000        878.178       0.437083       0.402941
            913       1061.000       1018.178       0.489702       0.516934
            914        752.667       1110.178       0.595958       0.516934
            915        851.333       1011.845       0.543075       0.516934
            916       1087.667        877.511       0.446530       0.402941
            917       1502.333        699.845       0.317797       0.309891
            918       1640.333        624.178       0.275635       0.309891
            919       1320.333        583.845       0.306612       0.309891
            920        988.333        718.511       0.420959       0.402941
            921        920.000        732.845       0.443384       0.402941
            922       1279.667        846.511       0.398138       0.402941
            923       1543.333        762.845       0.330783       0.309891
            924       1501.333        716.511       0.323067       0.309891
            925       1108.000        655.178       0.371589       0.402941
            926        765.000        671.845       0.467583       0.402941
            927        913.667        720.845       0.441015       0.402941
            928       1166.667        707.511       0.377505       0.402941
            929       1289.333        654.178       0.336596       0.402941
            930        983.667        568.845       0.366403       0.402941
            931        837.000        558.845       0.400363       0.402941
            932        852.333        741.178       0.465123       0.402941
            933       1455.000        738.845       0.336781       0.309891
            934       1570.333        720.845       0.314618       0.309891
            935       1420.333        473.845       0.250159       0.309891
            936        782.667        446.178       0.363087       0.402941
            937        823.000        507.511       0.381441       0.402941
            938        850.333        783.511       0.479551       0.516934
            939        749.000        892.178       0.543621       0.516934
            940        645.000        839.178       0.565416       0.516934
            941        638.667        706.845       0.525335       0.516934
            942        696.667        636.511       0.477439       0.516934
            943        365.000        637.511       0.635914       0.516934
            944        406.333        716.845       0.638229       0.516934
            945        517.000        828.178       0.615664       0.516934
            946        787.000        945.511       0.545746       0.516934
            947        773.333        909.511       0.540461       0.516934
            948        646.000        852.511       0.568906       0.516934
            949        690.000        764.178       0.525505       0.516934
            950        800.333        691.178       0.463408       0.516934
            951       1006.667        787.845       0.439030       0.516934
            952        840.667        796.845       0.486619       0.516934
            953        965.000        845.178       0.466903       0.516934
            954        992.667        748.178       0.429779       0.402941
            955       1011.333        774.178       0.433589       0.402941
            956        644.333        665.845       0.508209       0.516934
            957        636.333        671.511       0.513449       0.516934
            958        990.333        642.511       0.393492       0.402941
            959       1413.000        819.845       0.367175       0.402941
            960       1427.000        908.178       0.388912       0.402941
            961       1270.667        898.511       0.414217       0.402941
            962       1146.667        873.178       0.432300       0.402941
            963       1141.667       1142.511       0.500185       0.516934
            964        981.333       1233.178       0.556862       0.516934
            965        862.000       1084.511       0.557156       0.516934
            966        666.000        610.511       0.478266       0.516934
            967        728.333        482.845       0.398657       0.402941
            968        883.000        415.845       0.320165       0.309891
            969        847.000        349.845       0.292306       0.309891
            970       1118.667        358.845       0.242871       0.309891
            971       1153.000        536.178       0.317420       0.309891
            972       1499.000        677.511       0.311283       0.309891
            973       1196.000        621.178       0.341837       0.309891
            974        996.667        672.845       0.403019       0.402941
            975        857.000        736.511       0.462194       0.402941
            976        945.667        837.511       0.469673       0.402941
            977        939.333        646.511       0.407676       0.402941
            978        843.000        559.845       0.399078       0.402941
            979        829.667        470.178       0.361719       0.402941
            980       1032.333        480.178       0.317471       0.309891
            981       1398.667        545.845       0.280710       0.309891
            982       1557.333        510.178       0.246760       0.212457
            983       1371.333        369.511       0.212260       0.212457
            984       1187.333        139.845       0.105370       0.212457
            985       1264.000        164.511       0.115163       0.212457
            986       1221.000        233.845       0.160735       0.212457
            987       1022.000        408.511       0.285570       0.309891
            988        847.333        380.845       0.310089       0.309891
            989        937.000        566.845       0.376930       0.402941
            990       1013.667        713.178       0.412995       0.402941
            991        871.000       1031.511       0.542184       0.516934
            992        627.000       1040.178       0.623915       0.516934
            993        638.000        800.511       0.556486       0.516934
            994       1019.000        372.845       0.267878       0.212457
            995       1293.667        163.845       0.112414       0.212457
            996       1111.000        315.511       0.221177       0.212457
            997        697.000        554.178       0.442925       0.402941
            998        541.667        731.511       0.574555       0.516934
            999        722.667        747.511       0.508450       0.516934
           1000        977.667        633.178       0.393072       0.402941
           1001       1311.333        456.178       0.258091       0.309891
           1002       1288.667        292.511       0.184996       0.212457
           1003       1373.667        201.178       0.127745       0.212457
           1004       1630.667        308.845       0.159238       0.212457
           1005       1707.000        284.178       0.142719       0.212457
           1006       1414.000        289.511       0.169950       0.212457
           1007        947.667        213.845       0.184109       0.212457
           1008        993.000        183.845       0.156218       0.212457
           1009       1233.333        212.845       0.147177       0.212457
           1010       1388.333        283.178       0.169414       0.212457
           1011       1156.667        331.845       0.222937       0.212457
           1012        697.000        412.511       0.371796       0.402941
           1013        477.667        475.845       0.499045       0.516934
           1014        773.333        463.845       0.374922       0.402941
           1015       1342.667        482.511       0.264364       0.309891
           1016       1618.667        459.511       0.221113       0.309891
           1017       1454.333        550.845       0.274711       0.309891
           1018       1151.000        489.511       0.298390       0.309891
           1019        705.000        465.178       0.397528       0.402941
           1020        635.667        376.511       0.371981       0.402941
           1021        969.000        342.178       0.260970       0.309891
           1022       1400.000        323.511       0.187705       0.212457
           1023       1398.000        472.511       0.252611       0.212457
           1024       1150.000        620.178       0.350348       0.309891
           1025       1026.667        856.178       0.454726       0.402941
           1026       1267.667        883.511       0.410711       0.402941
           1027       1463.333        891.845       0.378674       0.402941
           1028       1453.000        698.845       0.324765       0.309891
           1029       1262.667        631.845       0.333513       0.309891
           1030        933.333        594.178       0.388984       0.402941
           1031        719.667        772.845       0.517815       0.516934
           1032        612.000        889.845       0.592501       0.516934
           1033        854.667        948.178       0.525934       0.516934
           1034       1066.000        709.845       0.399722       0.402941
           1035       1167.333        462.845       0.283923       0.309891
           1036       1157.333        505.511       0.304004       0.309891
           1037       1213.667        609.511       0.334313       0.309891
           1038       1203.667        676.511       0.359812       0.402941
           1039        843.000        513.845       0.378706       0.402941
           1040        579.000        548.178       0.486328       0.516934
           1041        488.667        660.511       0.574769       0.516934
           1042        821.000        707.845       0.462993       0.516934
           1043       1283.667        757.178       0.371012       0.402941
           1044       1344.667        855.511       0.388837       0.402941
           1045       1037.333        940.178       0.475435       0.516934
           1046        733.000        857.845       0.539239       0.516934
           1047        796.667        641.845       0.446187       0.402941
           1048       1104.667        389.845       0.260851       0.309891
           1049       1134.667        229.178       0.168038       0.212457
           1050       1068.000        196.845       0.155628       0.212457
           1051        882.667        364.511       0.292269       0.309891
           1052        805.000        616.511       0.433701       0.402941
           1053       1291.667        824.845       0.389719       0.402941
           1054       1664.667       1044.845       0.385621       0.402941
           1055       1976.333       1123.178       0.362373       0.402941
           1056       1636.333       1142.845       0.411217       0.402941
           1057       1453.667       1092.178       0.429004       0.402941
           1058       1280.667        914.178       0.416512       0.402941
           1059       1297.333        775.178       0.374028       0.402941
           1060       1269.000        695.511       0.354038       0.402941
           1061       1162.333        766.178       0.397290       0.402941
           1062       1059.000        838.845       0.441999       0.402941
           1063        992.000        815.511       0.451179       0.402941
           1064       1190.000        733.511       0.381340       0.402941
           1065       1162.667        541.845       0.317889       0.309891
           1066       1171.333        311.845       0.210254       0.212457
           1067       1004.000        298.178       0.228984       0.212457
           1068        966.333        408.178       0.296962       0.309891
           1069       1057.000        472.511       0.308930       0.309891
           1070       1086.667        442.178       0.289224       0.309891
           1071       1246.333        477.511       0.277004       0.309891
           1072       1284.667        738.845       0.365130       0.402941
           1073       1214.333        889.178       0.422711       0.402941
           1074       1041.333        817.178       0.439695       0.402941
           1075        971.667        605.511       0.383921       0.402941
           1076        882.667        448.511       0.336928       0.402941
           1077        832.000        613.845       0.424558       0.402941
           1078        654.000        696.511       0.515739       0.516934
           1079        676.333        766.511       0.531250       0.516934
           1080       1020.667        716.845       0.412570       0.402941
           1081       1300.667        750.511       0.365893       0.402941
           1082       1562.333        690.845       0.306609       0.309891
           1083       1741.667        608.845       0.259027       0.212457
           1084       1837.000        510.845       0.217580       0.212457
           1085       1714.000        597.178       0.258387       0.212457
           1086       1363.667        743.178       0.352745       0.309891
           1087       1370.333        963.178       0.412759       0.402941
           1088       1391.667        939.178       0.402935       0.402941
           1089       1478.333        849.511       0.364935       0.402941
           1090       1194.000        718.178       0.375581       0.402941
           1091       1196.333        647.511       0.351175       0.309891
           1092       1347.667        595.178       0.306344       0.309891
           1093       1420.333        651.178       0.314349       0.309891
           1094       1362.333        786.511       0.366016       0.402941
           1095       1110.667        965.845       0.465129       0.516934
           1096        973.333        929.511       0.488485       0.516934
           1097        876.000        893.511       0.504948       0.516934
           1098        616.333        793.178       0.562733       0.516934
           1099        511.000        633.178       0.553391       0.516934
           1100        726.667        678.511       0.482865       0.516934
           1101        906.000        634.511       0.411884       0.516934
           1102        886.667        727.178       0.450587       0.516934
           1103        763.667        690.511       0.474847       0.516934
           1104        842.333        777.511       0.479991       0.516934
           1105        853.333        840.178       0.496116       0.516934
           1106        724.333        775.845       0.517168       0.516934
           1107        639.000        666.511       0.510537       0.516934
           1108       1091.333        600.845       0.355072       0.402941
           1109       1272.000        512.845       0.287333       0.309891
           1110       1408.667        506.511       0.264472       0.309891
           1111       1087.000        516.178       0.321972       0.309891
           1112       1002.667        772.178       0.435068       0.402941
           1113        983.000        967.511       0.496030       0.516934
           1114        785.667       1047.845       0.571496       0.516934
           1115        648.667        907.845       0.583256       0.516934
           1116        470.667        765.178       0.619154       0.516934
           1117        609.000        679.178       0.527239       0.516934
           1118        837.667        653.845       0.438377       0.516934
           1119        762.333        726.845       0.488085       0.516934
           1120        826.333        884.178       0.516909       0.516934
           1121        877.000        874.511       0.499290       0.516934
           1122        951.667        695.178       0.422127       0.402941
           1123       1052.667        485.845       0.315789       0.309891
           1124       1221.000        683.511       0.358891       0.309891
           1125       1521.667        878.178       0.365931       0.309891
