# Supplementary material for: The role of auxiliary domains in modulating CHD4 activity suggests mechanistic commonality between enzyme families
Source: Nat Commun. 2022 Dec 6;13:7524. doi: 10.1038/s41467-022-35002-0 (PMC9726900; doi:10.1038/s41467-022-35002-0)
Supplement: Supplementary file 6 — source data [file 41467_2022_35002_MOESM6_ESM.zip › smFRET_Source_data/figure_7A/A/CHD4(355-1912) 1mM ATP 500ms/29.dat]

              1       4288.000       6182.590       0.590472       0.594841
              2       5477.333       9435.924       0.632721       0.594841
              3       5610.667      10181.257       0.644713       0.692975
              4       5128.333      10372.257       0.669152       0.692975
              5       5302.667      11093.257       0.676586       0.692975
              6       4207.333      11086.590       0.724902       0.692975
              7       4421.000      11803.590       0.727512       0.692975
              8       4428.667      12070.257       0.731578       0.692975
              9       5171.667      11391.257       0.687756       0.692975
             10       5138.667      11801.924       0.696665       0.692975
             11       5512.000      10543.924       0.656700       0.692975
             12       4724.000      11584.257       0.710331       0.692975
             13       4738.667      10761.257       0.694278       0.692975
             14       4040.333      11331.590       0.737162       0.692975
             15       4382.333      10503.924       0.705612       0.692975
             16       3999.667      10285.590       0.720014       0.692975
             17       4752.667      10141.924       0.680913       0.692975
             18       4793.333      11674.924       0.708935       0.692975
             19       5747.333      11912.924       0.674561       0.692975
             20       4885.667      12280.924       0.715397       0.692975
             21       4864.000      11985.924       0.711334       0.692975
             22       4207.000      11822.257       0.737542       0.692975
             23       4464.667      11687.590       0.723589       0.692975
             24       5473.667      11115.590       0.670048       0.692975
             25       5470.667      11519.924       0.678018       0.692975
             26       5768.333      12802.590       0.689389       0.692975
             27       5562.667      11888.590       0.681246       0.692975
             28       5959.333      11281.924       0.654356       0.692975
             29       5272.000      10696.590       0.669852       0.692975
             30       4084.000      11151.924       0.731949       0.692975
             31       3476.000      10999.590       0.759872       0.692975
             32       4052.333      10603.590       0.723502       0.692975
             33       5257.000      10485.590       0.666065       0.692975
             34       4424.667      10611.590       0.705734       0.692975
             35       3896.333      10564.924       0.730567       0.692975
             36       3174.667      11379.257       0.781869       0.692975
             37       3729.667      11575.590       0.756315       0.692975
             38       4162.000      12087.924       0.743876       0.692975
             39       3931.333      11832.590       0.750612       0.692975
             40       4650.333      11848.590       0.718143       0.692975
             41       5086.667      11947.924       0.701392       0.692975
             42       6209.667      12517.257       0.668410       0.692975
             43       6295.667      12144.924       0.658597       0.692975
             44       6999.333      10715.257       0.604883       0.594841
             45       7762.000       8826.590       0.532088       0.594841
             46       8423.667       8425.590       0.500057       0.440382
             47       8387.333       8331.590       0.498333       0.440382
             48       7519.333       9572.257       0.560057       0.440382
             49       8808.000       9380.924       0.515749       0.440382
             50       8765.000       9270.590       0.514016       0.440382
             51       9847.000       8344.590       0.458706       0.440382
             52       8783.333       7378.257       0.456530       0.440382
             53      11253.000       7309.257       0.393770       0.440382
             54      13083.333       6895.590       0.345143       0.440382
             55      15320.667       8048.924       0.344419       0.440382
             56      14681.667       8876.257       0.376784       0.440382
             57      17816.667      10722.257       0.375706       0.440382
             58      18465.333      11336.924       0.380405       0.440382
             59      18014.667      11709.257       0.393934       0.440382
             60      14465.333      10564.924       0.422086       0.440382
             61      13042.333      10464.257       0.445163       0.440382
             62      13179.667      10017.257       0.431836       0.440382
             63      12491.000       9422.924       0.429997       0.440382
             64      11982.000       9099.257       0.431628       0.440382
             65      11270.333      10255.257       0.476422       0.440382
             66       9783.333      12103.590       0.553006       0.594841
             67       8306.333      13277.924       0.615167       0.594841
             68       7482.667      12779.257       0.630703       0.594841
             69       7186.000      12591.590       0.636659       0.594841
             70       7551.667      13681.257       0.644342       0.594841
             71       7547.000      14925.590       0.664169       0.594841
             72       8221.333      15518.924       0.653697       0.594841
             73       7274.333      14284.590       0.662584       0.594841
             74       7303.667      12372.257       0.628802       0.594841
             75       6628.667      11538.257       0.635124       0.594841
             76       7190.000      10970.924       0.604095       0.594841
             77       7065.000      11638.257       0.622258       0.594841
             78       8467.333      12089.924       0.588110       0.594841
             79      10046.000      12567.590       0.555754       0.594841
             80      10413.667      13099.257       0.557109       0.594841
             81       9748.667      12085.257       0.553508       0.594841
             82       7998.000      12015.590       0.600372       0.594841
             83       8631.667      11338.590       0.567774       0.594841
             84       8700.000      12084.924       0.581427       0.594841
             85       9244.667      12340.590       0.571714       0.594841
             86       9320.000      11929.257       0.561396       0.594841
             87       8617.333      11678.590       0.575416       0.594841
             88       8685.667      11943.924       0.578970       0.594841
             89       7920.000      12981.590       0.621081       0.594841
             90       8093.667      12634.257       0.609528       0.594841
             91       8001.333      12327.924       0.606413       0.594841
             92       7464.667      12621.590       0.628369       0.594841
             93       7346.333      13751.590       0.651798       0.594841
             94       7697.000      13390.590       0.634999       0.594841
             95       8688.667      12601.590       0.591895       0.594841
             96       8588.667      10881.590       0.558883       0.594841
             97       8583.667      11486.590       0.572319       0.594841
             98       8544.667      11575.924       0.575327       0.594841
             99       9531.000      11928.257       0.555856       0.594841
            100       9299.000      11076.590       0.543621       0.594841
            101       9579.333      11901.924       0.554061       0.594841
            102       9348.667      11700.924       0.555874       0.594841
            103       9175.333      12117.590       0.569090       0.594841
            104       8856.667      10802.590       0.549491       0.594841
            105       7775.667      11608.590       0.598867       0.594841
            106       7563.000      11307.590       0.599218       0.594841
            107       6341.000      11989.590       0.654076       0.594841
            108       7433.667      12236.924       0.622092       0.594841
            109       8035.667      12890.924       0.616007       0.594841
            110       8292.667      12318.924       0.597670       0.594841
            111       7331.333      11872.257       0.618231       0.594841
            112       8723.333      10989.590       0.557482       0.594841
            113       8908.000      10677.257       0.545168       0.594841
            114       9528.333      10494.590       0.524129       0.594841
            115       8321.667      10430.257       0.556223       0.594841
            116       7931.333      11231.924       0.586118       0.594841
            117       7482.000      11303.924       0.601723       0.594841
            118       7018.667      11888.257       0.628778       0.594841
            119       8062.667      11473.590       0.587297       0.594841
            120       8256.333      11504.257       0.582182       0.594841
            121       7835.333      12084.257       0.606652       0.594841
            122       7878.333      12756.590       0.618204       0.594841
            123       7959.000      13288.590       0.625416       0.594841
            124       7613.667      13025.590       0.631108       0.594841
            125       6414.333      12422.924       0.659487       0.594841
            126       6416.667      12091.924       0.653314       0.594841
            127       7751.000      12634.924       0.619787       0.594841
            128       8195.667      12582.590       0.605565       0.594841
            129       7997.667      12908.924       0.617457       0.594841
            130       7174.333      12063.924       0.627080       0.594841
            131       6423.000      12190.924       0.654936       0.692975
            132       5650.333      12098.590       0.681652       0.692975
            133       5827.000      11880.924       0.670938       0.692975
            134       6012.333      12547.924       0.676064       0.692975
            135       6252.667      12762.257       0.671171       0.692975
            136       6198.000      12283.590       0.664639       0.692975
            137       6380.333      11850.257       0.650020       0.692975
            138       7626.000      10246.924       0.573321       0.594841
            139       8162.333      11397.590       0.582701       0.594841
            140       9000.667      10831.257       0.546153       0.594841
            141       8454.667      11031.590       0.566122       0.594841
            142       7544.333      10691.924       0.586300       0.594841
            143       7227.000       9737.924       0.574003       0.594841
            144       8179.000       7153.257       0.466550       0.440382
            145      10617.667       3959.924       0.271645       0.150737
            146      12429.333       2426.257       0.163323       0.150737
            147      14176.333       3146.924       0.181659       0.150737
            148      14439.333       2627.924       0.153975       0.150737
            149      14298.000       2347.924       0.141051       0.150737
            150      13647.000       1986.924       0.127091       0.150737
            151      13481.333       1944.924       0.126079       0.150737
            152      13841.667       1864.924       0.118735       0.150737
            153      13363.667       2111.257       0.136431       0.150737
            154      12235.000       2341.590       0.160640       0.150737
            155      11080.000       2242.924       0.168351       0.150737
            156      11410.000       1731.590       0.131764       0.150737
            157      12875.000       2376.924       0.155844       0.150737
            158      12668.000       2504.257       0.165055       0.150737
            159      13036.000       2606.590       0.166634       0.150737
            160      13129.000       1959.590       0.129872       0.150737
            161      13810.000       1715.590       0.110501       0.150737
            162      13505.667       1182.924       0.080534       0.150737
            163      12897.000       1203.590       0.085357       0.150737
            164      13052.333       1244.924       0.087074       0.150737
            165      13515.667       2351.257       0.148186       0.150737
            166      13822.000       2446.257       0.150370       0.150737
            167      13990.000       2566.257       0.155002       0.150737
            168      12776.000       2169.590       0.145166       0.150737
            169      10865.667       3502.257       0.243755       0.150737
            170       8795.667       5854.590       0.399624       0.440382
            171       7116.333       7904.257       0.526228       0.440382
            172       6892.000       9324.257       0.574994       0.594841
            173       6882.333      10276.257       0.598899       0.594841
            174       6625.667      10004.924       0.601598       0.594841
            175       6623.000      10098.590       0.603925       0.594841
            176       6882.667       8543.590       0.553834       0.594841
            177       6681.000       8543.590       0.561170       0.594841
            178       6650.333       8466.257       0.560064       0.594841
            179       6231.333       9438.257       0.602330       0.594841
            180       7001.333      10922.257       0.609379       0.594841
            181       6270.667      10775.590       0.632138       0.594841
            182       5718.000      11383.257       0.665639       0.692975
            183       5603.000      10741.924       0.657202       0.692975
            184       5449.000      10783.590       0.664317       0.692975
            185       6109.000      10503.257       0.632259       0.692975
            186       5691.333      10571.924       0.650050       0.692975
            187       5229.000      11132.924       0.680417       0.692975
            188       4420.000      11462.257       0.721702       0.692975
            189       4298.000      11369.257       0.725670       0.692975
            190       4756.667      11098.924       0.700001       0.692975
            191       5708.000       9445.590       0.623324       0.594841
            192       5959.667       9198.590       0.606837       0.594841
            193       6529.333       8979.924       0.579004       0.594841
            194       7017.333      11057.590       0.611764       0.594841
            195       6695.667       7905.257       0.541422       0.594841
