# Supplementary material for: The role of auxiliary domains in modulating CHD4 activity suggests mechanistic commonality between enzyme families
Source: Nat Commun. 2022 Dec 6;13:7524. doi: 10.1038/s41467-022-35002-0 (PMC9726900; doi:10.1038/s41467-022-35002-0)
Supplement: Supplementary file 6 — source data [file 41467_2022_35002_MOESM6_ESM.zip › smFRET_Source_data/figure_7A/A/CHD4(355-1912) 1mM ATP 500ms/28.dat]

              1       4557.000      12050.743       0.725610       0.761682
              2       7551.333      17883.743       0.703113       0.761682
              3       7654.667      19928.410       0.722487       0.761682
              4       7792.333      19723.743       0.716808       0.761682
              5       6757.333      20931.410       0.755954       0.761682
              6       6645.000      19250.077       0.743388       0.761682
              7       6363.333      19998.077       0.758612       0.761682
              8       6773.333      19568.077       0.742864       0.761682
              9       6595.000      20594.743       0.757445       0.761682
             10       6012.000      20060.077       0.769408       0.761682
             11       5631.333      19623.410       0.777019       0.761682
             12       5194.333      19248.743       0.787493       0.761682
             13       5918.667      17893.410       0.751443       0.761682
             14       6964.333      17362.743       0.713721       0.761682
             15       7064.667      17529.077       0.712745       0.761682
             16       6351.333      17535.743       0.734110       0.761682
             17       5004.333      18180.077       0.784151       0.761682
             18       5806.667      18332.410       0.759450       0.761682
             19       5866.667      19158.410       0.765568       0.761682
             20       6136.667      18616.077       0.752081       0.761682
             21       4695.000      18976.077       0.801657       0.761682
             22       4303.000      18149.743       0.808353       0.761682
             23       3859.667      18467.077       0.827128       0.761682
             24       3978.000      17073.077       0.811031       0.761682
             25       3781.333      18179.077       0.827811       0.761682
             26       3830.667      17515.743       0.820547       0.761682
             27       4005.333      18498.743       0.822017       0.761682
             28       3749.333      17887.077       0.826712       0.761682
             29       3977.333      15357.077       0.794287       0.761682
             30       5497.667       9621.743       0.636384       0.761682
             31       7797.000       4522.077       0.367079       0.250837
             32       8344.333       3154.410       0.274326       0.250837
             33       7772.000       3997.077       0.339625       0.250837
             34       7168.667       4356.077       0.377976       0.250837
             35       8630.000       3610.410       0.294958       0.250837
             36       8594.333       3030.743       0.260707       0.250837
             37       8762.667       2272.743       0.205950       0.250837
             38       9458.000       2963.743       0.238593       0.250837
             39      12792.333       3442.077       0.212024       0.250837
             40      15450.667       4748.743       0.235093       0.250837
             41      16861.000       4708.743       0.218303       0.250837
             42      18433.667       5148.077       0.218308       0.250837
             43      19517.000       4602.410       0.190818       0.250837
             44      20485.333       4891.410       0.192752       0.250837
             45      20356.333       4891.410       0.193737       0.250837
             46      20010.667       4966.410       0.198839       0.250837
             47      19861.333       4842.410       0.196019       0.250837
             48      19013.333       4674.410       0.197335       0.250837
             49      20246.000       5522.410       0.214309       0.250837
             50      19889.333       5797.410       0.225697       0.250837
             51      20095.667       6220.743       0.236383       0.250837
             52      18325.333       6972.743       0.275623       0.250837
             53      18175.000       9430.743       0.341623       0.250837
             54      16703.333      12606.743       0.430116       0.471019
             55      17090.333      14436.077       0.457904       0.471019
             56      16288.667      13443.410       0.452152       0.471019
             57      16784.333      13049.410       0.437404       0.471019
             58      14977.000      13824.077       0.479985       0.471019
             59      14169.333      16736.410       0.541531       0.583993
             60      13557.667      17264.743       0.560136       0.583993
             61      13539.333      17329.743       0.561395       0.583993
             62      12416.667      16373.410       0.568717       0.583993
             63      10548.333      15145.077       0.589454       0.583993
             64      10140.000      13595.743       0.572796       0.583993
             65      10469.667      11983.077       0.533702       0.583993
             66      10869.333      10794.077       0.498263       0.471019
             67      10629.667       9229.410       0.464745       0.471019
             68       9860.333       7756.077       0.440276       0.471019
             69       9934.667       6697.410       0.402680       0.471019
             70       9168.333       7058.743       0.434998       0.471019
             71       9782.333       8081.077       0.452382       0.471019
             72       9173.000       9366.077       0.505207       0.471019
             73       9841.000       9660.410       0.495370       0.471019
             74       9067.000       8871.077       0.494539       0.471019
             75       8430.000       8531.077       0.502980       0.471019
             76       8871.667       8148.410       0.478753       0.471019
             77       9114.000       9292.077       0.504837       0.471019
             78       9248.000      11627.410       0.556991       0.583993
             79       8008.667      11395.077       0.587262       0.583993
             80       7382.667       9837.743       0.571284       0.583993
             81       7134.667      10645.743       0.598734       0.583993
             82       6574.333      10863.077       0.622975       0.583993
             83       6327.667      11192.743       0.638840       0.583993
             84       5954.333       7642.077       0.562066       0.583993
             85       5900.000       7242.743       0.551083       0.583993
             86       5803.000       8268.410       0.587604       0.583993
             87       5843.333       8370.743       0.588905       0.583993
             88       5755.667       9018.410       0.610421       0.583993
             89       6999.333       8830.410       0.557837       0.583993
             90       7046.667       9129.077       0.564368       0.583993
             91       7020.000       9958.410       0.586534       0.583993
             92       6118.000      10073.410       0.622145       0.583993
             93       7211.667      10303.077       0.588252       0.583993
             94       7222.667      10378.410       0.589646       0.583993
             95       6516.000      10476.077       0.616527       0.583993
             96       6066.333      11110.410       0.646829       0.583993
             97       6155.000       9902.410       0.616688       0.583993
             98       7106.000       9896.410       0.582059       0.583993
             99       6829.333      10041.077       0.595189       0.583993
            100       7079.000      10109.743       0.588161       0.583993
            101       7271.000       9662.077       0.570604       0.583993
            102       7534.000       9110.410       0.547356       0.583993
            103       7998.333      11327.410       0.586131       0.583993
            104       7466.333      11391.077       0.604064       0.583993
            105       7163.333      11300.077       0.612025       0.583993
            106       6644.000      10996.077       0.623358       0.583993
            107       6038.333       9690.743       0.616104       0.583993
            108       4903.333       8365.410       0.630460       0.583993
            109       5629.000       6590.743       0.539352       0.583993
            110       5628.000       7784.743       0.580399       0.583993
            111       6829.333       7945.410       0.537770       0.583993
            112       6298.667       6714.743       0.515986       0.471019
            113       6719.333       5838.743       0.464939       0.471019
            114       6322.667       6096.077       0.490877       0.471019
            115       6024.000       7502.410       0.554649       0.583993
            116       5728.000       8112.077       0.586129       0.583993
            117       6264.000       7743.077       0.552797       0.583993
            118       6377.000       6527.077       0.505815       0.471019
            119       6727.667       6123.410       0.476490       0.471019
            120       5868.667       5836.077       0.498608       0.471019
            121       5934.667       5741.410       0.491724       0.471019
            122       6617.667       5057.077       0.433164       0.471019
            123       6962.667       5256.743       0.430196       0.471019
            124       7054.000       5093.410       0.419300       0.471019
            125       6566.333       5254.077       0.444492       0.471019
