# Supplementary material for: The role of auxiliary domains in modulating CHD4 activity suggests mechanistic commonality between enzyme families
Source: Nat Commun. 2022 Dec 6;13:7524. doi: 10.1038/s41467-022-35002-0 (PMC9726900; doi:10.1038/s41467-022-35002-0)
Supplement: Supplementary file 6 — source data [file 41467_2022_35002_MOESM6_ESM.zip › smFRET_Source_data/figure_7A/A/CHD4(355-1912) 1mM ATP 500ms/14.dat]

              1       1188.525       2053.481       0.633398       0.701862
              2       1073.525       2824.981       0.724632       0.701862
              3       1309.858       2695.681       0.672988       0.701862
              4       1340.192       2508.314       0.651763       0.701862
              5       1107.192       2567.614       0.698707       0.701862
              6        829.525       2466.047       0.748291       0.701862
              7       1121.858       2102.814       0.652102       0.701862
              8       1337.525       2112.914       0.612361       0.701862
              9       1310.525       2246.614       0.631579       0.701862
             10        652.192       2581.781       0.798331       0.843942
             11        465.525       2558.447       0.846055       0.843942
             12        715.192       2562.481       0.781799       0.843942
             13       1165.192       2436.814       0.676516       0.701862
             14       1430.858       2484.581       0.634560       0.701862
             15       1032.525       2619.081       0.717241       0.701862
             16        363.525       2700.981       0.881376       0.843942
             17        267.858       2524.547       0.904076       0.843942
             18        263.858       2386.281       0.900436       0.843942
             19        476.192       2373.381       0.832890       0.843942
             20        499.525       2796.714       0.848456       0.843942
             21       1036.192       2834.381       0.732290       0.701862
             22       1375.858       2703.414       0.662720       0.701862
             23       1317.858       2288.547       0.634578       0.701862
             24       1187.192       2158.947       0.645206       0.701862
             25        915.192       2237.147       0.709679       0.701862
             26        819.192       2364.081       0.742657       0.701862
             27        833.858       2488.281       0.749000       0.701862
             28       1139.525       2666.047       0.700564       0.701862
             29       1391.192       2628.214       0.653881       0.701862
             30       1289.525       2332.714       0.643998       0.701862
             31       1221.858       1954.147       0.615285       0.701862
             32       1126.858       1962.647       0.635263       0.701862
             33        892.192       2418.114       0.730481       0.701862
             34        725.525       2887.447       0.799189       0.843942
             35        542.858       2969.381       0.845438       0.843942
             36        284.192       2846.581       0.909226       0.843942
             37        119.858       2516.347       0.954534       0.843942
             38        212.525       2272.747       0.914486       0.843942
             39        454.858       2064.181       0.819432       0.843942
             40        676.525       1996.014       0.746861       0.843942
             41        633.858       1958.947       0.755532       0.843942
             42        670.192       2054.314       0.754013       0.843942
             43        481.192       2258.547       0.824366       0.843942
             44        425.858       2439.414       0.851372       0.843942
             45        572.858       2639.047       0.821645       0.843942
             46        854.858       2498.847       0.745100       0.701862
             47       1003.192       2291.681       0.695529       0.701862
             48       1082.858       2063.381       0.655825       0.701862
             49        878.525       2146.481       0.709579       0.701862
             50        833.525       2236.647       0.728509       0.701862
             51        813.525       2269.981       0.736169       0.701862
             52        922.192       2377.447       0.720517       0.701862
             53        826.858       2582.314       0.757461       0.701862
             54        530.525       2633.614       0.832332       0.843942
             55        220.858       2538.247       0.919953       0.843942
             56        286.192       2526.714       0.898258       0.843942
             57        330.192       2365.981       0.877533       0.843942
             58        451.858       2194.147       0.829230       0.843942
             59        153.192       2200.347       0.934910       0.843942
             60        122.192       2522.447       0.953796       0.843942
             61        388.525       2853.814       0.880171       0.843942
             62        721.192       3017.547       0.807103       0.843942
             63        723.192       3091.347       0.810412       0.843942
             64        739.525       3440.381       0.823076       0.843942
             65       1021.858       3306.481       0.763914       0.701862
             66       1299.192       2901.747       0.690738       0.701862
             67        943.525       2286.981       0.707933       0.701862
             68        459.858       2275.347       0.831874       0.843942
             69        300.192       2463.981       0.891399       0.843942
             70        606.858       2638.981       0.813035       0.843942
             71        940.192       2600.981       0.734497       0.701862
             72       1276.192       2482.714       0.660489       0.701862
             73       1414.192       2456.914       0.634680       0.701862
             74       1583.192       2703.347       0.630660       0.701862
             75       1589.858       2678.681       0.627540       0.701862
             76       1494.525       2456.547       0.621742       0.701862
             77       1098.858       2434.114       0.688971       0.701862
             78       1069.192       2666.747       0.713809       0.701862
             79       1046.858       2920.981       0.736164       0.701862
             80       1105.858       2893.414       0.723485       0.701862
             81        964.858       2604.847       0.729709       0.701862
             82        779.525       2294.381       0.746406       0.701862
             83        549.525       2003.714       0.784773       0.843942
             84         49.858       2220.014       0.978035       0.843942
             85        -46.475       2623.647       1.018033       0.843942
             86        289.525       2791.047       0.906016       0.843942
             87        605.525       2773.114       0.820778       0.843942
             88        607.525       2638.914       0.812864       0.843942
             89        246.192       2905.381       0.921883       0.843942
             90        241.192       3119.547       0.928233       0.843942
             91        683.858       3026.614       0.815695       0.843942
             92       1074.858       2616.514       0.708819       0.701862
             93       1193.858       2232.614       0.651578       0.701862
             94        976.525       2143.347       0.686998       0.701862
             95        708.858       2113.447       0.748837       0.701862
             96        551.192       2272.547       0.804801       0.843942
             97        439.192       2340.747       0.842014       0.843942
             98        744.858       2177.181       0.745090       0.701862
             99       1097.192       1933.614       0.637987       0.701862
            100       1082.858       1944.047       0.642256       0.701862
            101        840.525       2268.614       0.729660       0.701862
            102        672.192       2472.781       0.786265       0.701862
            103        739.525       2486.714       0.770778       0.701862
            104        760.858       2207.581       0.743684       0.701862
            105        725.858       2046.414       0.738172       0.701862
            106        767.525       1911.581       0.713514       0.701862
            107        756.192       1955.714       0.721159       0.701862
            108        402.192       2193.114       0.845031       0.843942
            109        233.525       2338.647       0.909211       0.843942
            110        390.858       2435.581       0.861713       0.843942
            111        662.858       2392.047       0.783018       0.843942
            112        958.858       2397.447       0.714311       0.701862
            113        977.192       2354.281       0.706679       0.701862
            114       1049.858       2182.014       0.675155       0.701862
            115        894.192       2212.247       0.712149       0.701862
            116        710.858       2242.247       0.759284       0.701862
            117        654.858       2225.181       0.772622       0.843942
            118        561.192       2077.547       0.787326       0.843942
            119        472.525       2024.414       0.810758       0.843942
            120        475.192       2081.814       0.814161       0.843942
            121        719.858       2356.014       0.765966       0.701862
            122       1136.192       2493.714       0.686991       0.701862
            123       1113.858       2709.281       0.708653       0.701862
            124        818.858       2636.114       0.762991       0.701862
            125        659.858       2554.681       0.794727       0.701862
            126        800.858       2341.581       0.745148       0.701862
            127        939.858       2072.014       0.687949       0.701862
            128        898.192       1744.181       0.660081       0.701862
            129        972.525       1315.414       0.574934       0.497336
            130       1494.858        964.181       0.392097       0.358300
            131       1646.192        790.381       0.324382       0.358300
            132       1788.525        879.481       0.329640       0.358300
            133       1370.525        986.281       0.418482       0.358300
            134       1238.525        866.481       0.411629       0.358300
            135       1103.192        684.014       0.382728       0.358300
            136       1243.858        761.947       0.379871       0.358300
            137       1276.858        997.647       0.438622       0.497336
            138       1273.525       1271.314       0.499566       0.497336
            139       1212.858       1263.381       0.510201       0.497336
            140       1269.192       1182.414       0.482302       0.497336
            141       1328.192        973.514       0.422953       0.358300
            142       1460.525        713.281       0.328125       0.358300
            143       1729.858        562.347       0.245330       0.358300
            144       1814.192        608.914       0.251295       0.358300
            145       1692.858        794.714       0.319474       0.358300
            146       1595.858        899.081       0.360362       0.358300
            147       1564.858        800.847       0.338524       0.358300
            148       1515.525        609.114       0.286691       0.358300
            149       1168.525        583.814       0.333163       0.358300
            150        956.525        643.681       0.402249       0.358300
            151       1050.525        667.947       0.388687       0.358300
            152       1395.858        521.414       0.271956       0.358300
            153       1599.525        495.381       0.236469       0.358300
            154       1684.858        607.181       0.264909       0.358300
            155       1494.525        891.214       0.373559       0.358300
            156       1277.192       1015.281       0.442876       0.358300
            157       1320.192        983.314       0.426877       0.358300
            158       1613.858        967.281       0.374750       0.358300
            159       1653.525       1008.647       0.378881       0.358300
            160       1430.192       1010.314       0.413977       0.358300
            161       1201.525        899.514       0.428128       0.358300
            162       1566.192        727.047       0.317040       0.358300
            163       1672.858        788.381       0.320319       0.358300
            164       1517.858        966.214       0.388964       0.358300
            165       1118.858       1144.447       0.505653       0.497336
            166        914.858       1317.181       0.590124       0.497336
            167       1107.858       1267.547       0.533613       0.497336
            168       1124.525       1167.881       0.509456       0.497336
            169       1405.525       1006.447       0.417272       0.497336
            170       1185.858       1068.747       0.474029       0.497336
            171       1189.192       1034.081       0.465117       0.497336
            172       1177.192        958.614       0.448830       0.497336
            173       1277.525        989.247       0.436412       0.497336
            174       1138.525       1250.814       0.523498       0.497336
            175        739.525       1338.714       0.644158       0.497336
            176        790.525       1079.614       0.577291       0.497336
            177       1361.525        721.181       0.346271       0.358300
            178       1712.192        678.114       0.283693       0.358300
            179       1709.192        645.081       0.274004       0.358300
            180       1246.192        644.381       0.340839       0.358300
            181        921.525        523.181       0.362137       0.358300
            182        946.525        555.347       0.369770       0.358300
            183       1308.192        717.847       0.354311       0.358300
            184       1805.858        970.081       0.349460       0.358300
            185       1910.858       1016.247       0.347185       0.358300
            186       1785.192       1080.481       0.377043       0.358300
            187       1620.192       1127.314       0.410305       0.358300
            188       1603.525       1149.981       0.417642       0.358300
            189       1534.858       1015.514       0.398183       0.358300
            190       1555.525        804.447       0.340872       0.358300
            191       1403.192        900.347       0.390854       0.358300
            192       1276.525        967.681       0.431191       0.497336
            193        938.192       1062.847       0.531148       0.497336
            194        887.192       1020.281       0.534886       0.497336
            195        979.192       1000.081       0.505277       0.497336
            196       1216.858       1028.981       0.458172       0.497336
            197       1378.525        975.481       0.414392       0.358300
            198       1558.192        900.514       0.366255       0.358300
            199       1587.858        749.547       0.320675       0.358300
            200       1163.858        846.281       0.421006       0.358300
            201        684.192       1050.914       0.605677       0.497336
            202        687.858       1086.214       0.612272       0.497336
            203        933.858        913.281       0.494430       0.497336
            204       1176.858        802.314       0.405379       0.497336
            205       1303.192        985.347       0.430557       0.497336
            206       1551.858       1186.814       0.433354       0.497336
            207       1655.858       1316.747       0.442961       0.497336
            208       1477.192       1277.281       0.463712       0.497336
            209       1390.525       1280.614       0.479426       0.497336
            210       1615.525       1187.114       0.423570       0.497336
            211       1684.858       1245.181       0.424971       0.497336
            212       1785.525       1221.447       0.406205       0.497336
            213       1504.192       1235.581       0.450979       0.497336
            214       1362.525       1171.081       0.462219       0.497336
            215       1398.525       1204.814       0.462796       0.497336
            216       1554.192       1144.247       0.424040       0.497336
            217       1326.525       1033.014       0.437803       0.497336
            218        859.525        948.714       0.524662       0.497336
            219        610.858        985.914       0.617442       0.497336
            220        791.858       1065.481       0.573660       0.497336
            221        996.192       1008.381       0.503040       0.497336
            222        795.858       1061.081       0.571414       0.497336
            223        955.525        946.447       0.497614       0.497336
            224        995.858       1012.414       0.504122       0.497336
            225       1231.858        998.814       0.447764       0.497336
            226        828.525       1053.814       0.559843       0.497336
            227        602.525        937.747       0.608819       0.701862
            228        449.525       1019.047       0.693903       0.701862
            229        534.192       1186.247       0.689503       0.701862
            230        621.525       1386.514       0.690482       0.701862
            231        614.525       1447.881       0.702035       0.701862
            232        789.858       1324.681       0.626463       0.701862
            233        976.192       1191.714       0.549708       0.497336
            234       1288.192        974.181       0.430601       0.497336
            235       1544.525       1011.547       0.395743       0.497336
            236       1332.192       1015.781       0.432620       0.497336
            237        992.858       1015.714       0.505690       0.497336
            238        387.525       1057.914       0.731898       0.701862
            239        313.858       1083.614       0.775410       0.701862
            240        549.525        983.047       0.641436       0.701862
            241        945.858        759.414       0.445333       0.497336
            242       1035.192        681.147       0.396861       0.358300
            243        994.525        751.214       0.430313       0.358300
            244       1046.858        715.647       0.406040       0.358300
            245       1102.525        632.081       0.364394       0.358300
            246        995.525        559.781       0.359917       0.358300
            247        941.192        680.214       0.419521       0.358300
            248        917.192        932.947       0.504258       0.497336
            249        936.525       1268.347       0.575248       0.497336
            250        763.525       1408.981       0.648551       0.497336
            251        915.525       1417.447       0.607571       0.497336
            252       1371.192       1252.881       0.477457       0.497336
            253       1929.525       1244.047       0.392002       0.358300
            254       2271.525       1140.181       0.334197       0.358300
            255       1862.192       1129.781       0.377604       0.358300
            256       1542.858       1078.047       0.411326       0.358300
            257       1231.858       1148.147       0.482414       0.497336
            258       1129.525       1105.714       0.494674       0.497336
            259        957.192       1026.947       0.517578       0.497336
            260        824.525        830.214       0.501719       0.497336
            261        963.525        711.314       0.424706       0.497336
            262       1039.525        814.047       0.439178       0.497336
            263       1178.858        899.447       0.432779       0.497336
            264       1265.192       1031.147       0.449040       0.497336
            265       1370.525       1032.281       0.429615       0.497336
            266       1282.525       1041.081       0.448045       0.497336
            267        992.858       1072.714       0.519330       0.497336
            268       1046.858        916.981       0.466933       0.497336
            269       1357.192        874.614       0.391886       0.497336
            270       1543.192        873.014       0.361316       0.497336
            271       1290.858        951.914       0.424436       0.497336
            272        845.858       1098.747       0.565023       0.497336
            273        884.525       1070.881       0.547651       0.497336
            274       1125.192       1029.481       0.477790       0.497336
            275       1383.858        875.614       0.387530       0.497336
            276       1587.525        907.914       0.363829       0.497336
            277       1349.525       1094.714       0.447875       0.497336
            278       1162.525       1157.414       0.498898       0.497336
            279       1045.525       1138.114       0.521201       0.497336
            280       1143.525       1013.314       0.469814       0.497336
            281       1211.192       1009.547       0.454600       0.497336
            282        879.525       1167.381       0.570315       0.497336
            283        574.525       1425.214       0.712700       0.701862
            284        429.525       1732.381       0.801321       0.701862
            285        487.525       1810.581       0.787858       0.701862
            286        556.858       1782.647       0.761976       0.701862
            287        479.858       1510.681       0.758930       0.701862
            288        625.192       1204.481       0.658304       0.701862
            289       1089.858        957.347       0.467636       0.497336
            290       1179.192        929.414       0.440772       0.497336
            291        960.525        959.947       0.499850       0.497336
            292        842.525        838.747       0.498877       0.497336
            293       1045.858        871.081       0.454412       0.497336
            294       1306.858        804.647       0.381078       0.497336
            295       1249.525        846.381       0.403826       0.497336
            296       1072.858        808.381       0.429707       0.497336
            297        762.525       1013.747       0.570716       0.497336
            298        795.192        892.481       0.528823       0.497336
            299       1113.525        683.981       0.380517       0.358300
            300       1402.858        627.714       0.309132       0.358300
            301       1383.192        939.347       0.404448       0.358300
            302       1182.525       1102.081       0.482394       0.497336
            303        825.525        949.114       0.534821       0.497336
            304        442.525        702.081       0.613382       0.497336
            305        692.858        541.047       0.438484       0.497336
            306       1062.192        594.447       0.358827       0.497336
            307       1282.858        895.047       0.410967       0.497336
            308       1007.525       1091.914       0.520098       0.497336
            309       1054.525        987.547       0.483601       0.497336
            310       1122.525        869.081       0.436372       0.497336
            311        808.192       1037.181       0.562044       0.497336
            312        442.858       1205.381       0.731314       0.701862
            313        269.192       1258.747       0.823820       0.701862
            314        520.858       1212.581       0.699523       0.701862
            315        745.858       1186.747       0.614066       0.701862
            316        889.525       1128.381       0.559184       0.497336
            317       1046.858        938.314       0.472661       0.497336
            318       1122.858       1045.714       0.482213       0.497336
            319       1117.192       1198.614       0.517580       0.497336
            320        919.192       1521.414       0.623376       0.497336
            321        969.192       1505.414       0.608345       0.497336
            322       1018.192       1315.514       0.563702       0.497336
            323        998.525       1039.481       0.510048       0.497336
            324       1078.525        957.814       0.470361       0.497336
            325       1089.858       1065.347       0.494314       0.497336
            326        991.525       1068.181       0.518608       0.497336
            327        519.192       1030.414       0.664952       0.701862
            328        301.192       1105.547       0.785894       0.701862
            329        523.525       1154.647       0.688039       0.701862
            330        838.858       1221.114       0.592782       0.497336
            331        988.525        959.147       0.492458       0.497336
            332       1062.192        914.447       0.462627       0.497336
            333       1057.858        972.547       0.478992       0.497336
            334        964.525       1138.547       0.541373       0.497336
            335        710.525       1105.281       0.608700       0.497336
            336        649.525        947.381       0.593260       0.497336
            337        884.192        857.581       0.492361       0.497336
            338        691.192        888.881       0.562557       0.497336
            339        461.525        831.181       0.642978       0.701862
            340        269.858        642.347       0.704169       0.701862
            341        365.192        612.481       0.626468       0.701862
            342        611.525        690.847       0.530453       0.497336
            343        949.192        825.081       0.465025       0.497336
            344       1291.525        758.181       0.369897       0.358300
            345       1346.858        710.981       0.345499       0.358300
            346       1215.858        765.747       0.386428       0.358300
            347       1369.858        948.014       0.409002       0.358300
            348       1347.858       1051.547       0.438253       0.497336
            349       1281.525       1067.847       0.454525       0.497336
            350       1283.858        958.614       0.427481       0.497336
            351       1413.192        916.014       0.393273       0.497336
            352       1011.525       1069.847       0.514011       0.497336
            353        798.192       1054.181       0.569098       0.497336
            354        710.192       1031.314       0.592197       0.497336
            355       1344.525        765.547       0.362806       0.358300
            356       1293.192        765.347       0.371792       0.358300
            357       1338.192        782.514       0.368988       0.358300
            358       1183.192        886.681       0.428375       0.497336
            359       1249.525       1187.047       0.487179       0.497336
            360       1185.525       1339.781       0.530542       0.497336
            361        997.525       1470.247       0.595779       0.497336
            362        790.192       1347.981       0.630436       0.497336
            363        874.858       1256.847       0.589597       0.497336
            364       1029.192       1200.414       0.538397       0.497336
            365       1493.525       1130.647       0.430859       0.497336
            366       1607.858       1087.214       0.403408       0.358300
            367       1872.858        960.047       0.338891       0.358300
            368       1912.192       1043.781       0.353109       0.358300
            369       1955.525       1108.447       0.361768       0.358300
            370       1840.525        991.281       0.350053       0.358300
            371       1463.192        809.347       0.356142       0.358300
            372       1175.192        746.481       0.388454       0.358300
            373       1182.858        964.047       0.449040       0.497336
            374       1338.858       1250.447       0.482928       0.497336
            375       1373.858       1496.614       0.521383       0.497336
            376       1191.192       1413.881       0.542741       0.497336
            377       1280.858       1121.247       0.466777       0.497336
            378       1421.525        929.847       0.395449       0.497336
            379       1317.858       1031.547       0.439067       0.497336
            380       1100.525       1163.947       0.514004       0.497336
            381        896.192       1101.047       0.551285       0.497336
            382        821.525       1047.514       0.560456       0.497336
            383        895.192        939.481       0.512070       0.497336
            384       1100.525        993.947       0.474557       0.497336
            385       1468.525        874.814       0.373319       0.358300
            386       1568.525        782.814       0.332923       0.358300
            387       1617.525        597.247       0.269665       0.358300
            388       1776.192        623.047       0.259685       0.358300
            389       1922.192        739.781       0.277907       0.358300
            390       1853.525        874.647       0.320598       0.358300
            391       1723.858       1080.281       0.385245       0.358300
            392       1728.192       1003.847       0.367435       0.358300
            393       1594.525       1259.214       0.441251       0.497336
            394       1082.525       1137.747       0.512436       0.497336
            395        713.858       1157.614       0.618558       0.497336
            396        989.525        877.714       0.470060       0.497336
            397       1583.525        657.981       0.293544       0.358300
            398       1534.192        527.247       0.255767       0.358300
            399       1165.858        445.747       0.276586       0.358300
            400        924.192        637.581       0.408242       0.358300
            401       1345.858        855.414       0.388600       0.358300
            402       2247.858        910.881       0.288368       0.358300
            403       2142.192        996.781       0.317550       0.358300
            404       1761.525       1075.181       0.379024       0.358300
            405       1013.525       1209.314       0.544040       0.497336
            406        947.525       1174.914       0.553568       0.497336
            407        946.192       1055.714       0.527355       0.497336
            408       1086.525        796.347       0.422943       0.358300
            409       1654.192        557.247       0.251984       0.358300
            410       2066.192        596.714       0.224084       0.358300
            411       1930.192        779.981       0.287797       0.358300
            412       1881.525       1016.514       0.350759       0.358300
            413       1912.192       1242.447       0.393848       0.358300
            414       1940.192       1321.981       0.405246       0.358300
            415       1528.858       1242.781       0.448392       0.358300
            416       1354.858        932.181       0.407593       0.358300
            417       1626.192        831.714       0.338383       0.358300
            418       1879.858        795.681       0.297391       0.358300
            419       1871.858        849.814       0.312240       0.358300
            420       1759.525        881.381       0.333742       0.358300
            421       1721.858       1014.147       0.370667       0.358300
            422       1569.858       1095.681       0.411054       0.358300
            423       1632.858        967.047       0.371955       0.358300
            424       1721.192        951.214       0.355939       0.358300
            425       2321.525        688.181       0.228654       0.097762
            426       2463.858        582.614       0.191242       0.097762
            427       2351.858        385.814       0.140928       0.097762
            428       1885.858        378.414       0.167124       0.097762
            429       1911.192        346.214       0.153368       0.097762
            430       2010.858        283.581       0.123595       0.097762
            431       2186.858        273.981       0.111336       0.097762
            432       2125.525        272.114       0.113493       0.097762
            433       2232.525        261.081       0.104700       0.097762
            434       1983.192        328.347       0.142047       0.097762
            435       1636.858        307.314       0.158069       0.097762
            436       1266.858        187.981       0.129211       0.097762
            437       1727.858          0.547       0.000317       0.097762
            438       2382.858        -70.953      -0.030690       0.097762
            439       2455.858          2.081       0.000847       0.097762
            440       2014.192        137.914       0.064083       0.097762
            441       1973.192        232.347       0.105347       0.097762
            442       2448.858        262.781       0.096908       0.097762
            443       2715.858        220.081       0.074961       0.097762
            444       2448.192        234.181       0.087304       0.097762
            445       2072.525        247.414       0.106647       0.097762
            446       1727.192        314.281       0.153948       0.097762
            447       1709.192        259.414       0.131776       0.097762
            448       2071.525        179.514       0.079747       0.097762
            449       2653.525         28.981       0.010804       0.097762
            450       2870.525         45.614       0.015642       0.097762
            451       2716.192        158.047       0.054988       0.097762
            452       2301.192        289.881       0.111877       0.097762
            453       1881.858        304.147       0.139134       0.097762
            454       1572.192        214.781       0.120193       0.097762
            455       1322.858        178.381       0.118822       0.097762
            456       1227.858        160.214       0.115422       0.097762
            457       1180.858        232.247       0.164353       0.097762
            458       1421.525        231.181       0.139880       0.097762
            459       1535.192        252.147       0.141074       0.097762
            460       1750.858        309.247       0.150112       0.097762
            461       1787.858        342.881       0.160921       0.097762
            462       1720.525        366.947       0.175786       0.097762
            463       1640.858        283.581       0.147358       0.097762
            464       1675.858        320.414       0.160506       0.097762
            465       1833.858        325.614       0.150784       0.097762
            466       1867.858        251.881       0.118826       0.097762
            467       1825.525        140.114       0.071282       0.097762
            468       1774.192        104.914       0.055832       0.097762
            469       1679.858        145.014       0.079465       0.097762
            470       1742.525        285.414       0.140741       0.097762
            471       2030.192        273.314       0.118651       0.097762
            472       2419.192        209.414       0.079667       0.097762
            473       2495.858         92.747       0.035829       0.097762
            474       2152.525         71.414       0.032112       0.097762
            475       2058.525         66.147       0.031133       0.097762
            476       2181.192        -19.119      -0.008843       0.097762
            477       2231.525         39.514       0.017399       0.097762
            478       2167.525        210.914       0.088678       0.097762
            479       2065.525        245.114       0.106081       0.097762
            480       1928.525        129.814       0.063067       0.097762
            481       1780.525        -43.053      -0.024779       0.097762
            482       1625.525         96.447       0.056010       0.097762
            483       1774.858        209.181       0.105432       0.097762
            484       1843.858        239.614       0.115007       0.097762
            485       1540.858        206.581       0.118219       0.097762
            486       1290.525        345.947       0.211398       0.097762
            487       1310.525        426.614       0.245584       0.097762
            488       1655.192        465.147       0.219374       0.097762
            489       1956.192        245.714       0.111592       0.097762
            490       2028.192        188.514       0.085042       0.097762
            491       2355.525          0.447       0.000190       0.097762
            492       2350.525        -29.386      -0.012660       0.097762
            493       2236.525         66.014       0.028670       0.097762
            494       2250.192        221.647       0.089669       0.097762
            495       2629.858        311.347       0.105857       0.097762
            496       2618.192        267.847       0.092808       0.097762
            497       2138.192        203.847       0.087038       0.097762
            498       1803.525         90.981       0.048024       0.097762
            499       1905.525         40.114       0.020617       0.097762
            500       2266.525         82.347       0.035058       0.097762
            501       2458.858        265.447       0.097437       0.097762
            502       2506.525        288.014       0.103063       0.097762
            503       2362.858        312.714       0.116877       0.097762
            504       2196.525        282.347       0.113902       0.097762
            505       2264.525        265.881       0.105074       0.097762
            506       2181.525        143.181       0.061591       0.097762
            507       2292.858         27.047       0.011659       0.097762
            508       1873.192         27.681       0.014562       0.097762
            509       1701.858         50.147       0.028623       0.097762
            510       1741.192        128.214       0.068586       0.097762
            511       2089.192         32.414       0.015278       0.097762
            512       2205.525        -61.886      -0.028870       0.097762
            513       1715.525        -27.553      -0.016323       0.097762
            514       1803.858        156.614       0.079886       0.097762
            515       2059.192        301.081       0.127562       0.097762
            516       2627.192        303.281       0.103492       0.097762
            517       2867.858        178.881       0.058712       0.097762
            518       2317.525         91.914       0.038148       0.097762
            519       1605.525         96.447       0.056668       0.097762
            520       1162.525        180.081       0.134128       0.097762
            521       1606.525        189.014       0.105269       0.097762
            522       2024.525        135.881       0.062896       0.097762
            523       1983.858         81.947       0.039669       0.097762
            524       1860.858        167.581       0.082616       0.097762
            525       1677.525        279.914       0.143000       0.097762
            526       1787.858        222.547       0.110698       0.097762
            527       2032.525        138.081       0.063614       0.097762
            528       2578.192         48.514       0.018470       0.097762
            529       2583.858         76.614       0.028797       0.097762
            530       2134.525        154.547       0.067515       0.097762
            531       1642.858        208.381       0.112563       0.097762
            532       1387.525        271.914       0.163859       0.097762
            533       1536.858        214.314       0.122383       0.097762
            534       1895.192         91.481       0.046047       0.097762
            535       1914.858        110.847       0.054720       0.097762
            536       1783.192        215.681       0.107901       0.097762
            537       1297.858        267.547       0.170913       0.097762
            538       1402.525        227.414       0.139523       0.097762
            539       1540.525        243.947       0.136706       0.097762
            540       1858.192        288.181       0.134264       0.097762
            541       2213.192        227.681       0.093278       0.097762
            542       2748.192        103.514       0.036299       0.097762
            543       2500.192         78.314       0.030372       0.097762
            544       1841.858        221.814       0.107485       0.097762
            545       1306.525        159.681       0.108908       0.097762
            546       1708.192         -2.819      -0.001653       0.097762
            547       1988.858         13.447       0.006716       0.097762
            548       2051.192        241.881       0.105483       0.097762
            549       1906.525        426.681       0.182873       0.097762
            550       2019.858        414.347       0.170219       0.097762
            551       2033.858        344.614       0.144889       0.097762
            552       1931.525        214.847       0.100098       0.097762
            553       1754.192         74.581       0.040782       0.097762
            554       1579.192         52.747       0.032322       0.097762
            555       1389.192        158.747       0.102554       0.097762
            556       1476.858        310.314       0.173634       0.097762
            557       1674.192        409.247       0.196429       0.097762
            558       1698.858        403.781       0.192035       0.097762
            559       1716.525        401.014       0.189377       0.097762
            560       1679.192        361.747       0.177246       0.097762
            561       1824.525        399.214       0.179524       0.097762
            562       1851.858        417.481       0.183966       0.097762
            563       1920.192        387.314       0.167850       0.097762
            564       1936.192        277.714       0.125441       0.097762
            565       1778.192        174.181       0.089215       0.097762
            566       1693.525         18.647       0.010891       0.097762
            567       1552.192        114.447       0.068670       0.097762
            568       1874.192        266.247       0.124389       0.097762
            569       2353.525        384.981       0.140581       0.097762
            570       2529.525        315.714       0.110962       0.097762
            571       2338.192        165.181       0.065983       0.097762
            572       1872.525        191.414       0.092742       0.097762
            573       1648.525        356.814       0.177932       0.097762
            574       1457.525        347.581       0.192554       0.097762
            575       1395.858        290.414       0.172223       0.097762
            576       1011.525        433.847       0.300163       0.358300
            577        677.858        463.214       0.405946       0.358300
            578        719.858        379.014       0.344912       0.358300
            579       1414.858         -7.819      -0.005557       0.097762
            580       1873.858        -24.719      -0.013368       0.097762
            581       1644.858        234.181       0.124628       0.097762
            582       1209.525        516.381       0.299194       0.358300
            583       1101.525        538.181       0.328218       0.358300
            584       1534.858        281.514       0.154987       0.097762
            585       1956.525         66.681       0.032958       0.097762
            586       2056.858        105.314       0.048708       0.097762
            587       1492.858        347.714       0.188916       0.097762
            588       1147.525        368.247       0.242944       0.097762
            589       1226.525        255.681       0.172500       0.097762
            590       1622.858         82.381       0.048310       0.097762
            591       2293.525         99.981       0.041772       0.097762
            592       2387.525        173.581       0.067776       0.097762
            593       2295.858        202.747       0.081144       0.097762
            594       1721.192        356.881       0.171736       0.097762
            595       1670.525        261.281       0.135252       0.097762
            596       2188.192        147.847       0.063290       0.097762
            597       2558.192         39.847       0.015338       0.097762
            598       2471.858        106.481       0.041298       0.097762
            599       1851.525        234.847       0.112563       0.097762
            600       1685.192        294.481       0.148752       0.097762
