# Supplementary material for: The role of auxiliary domains in modulating CHD4 activity suggests mechanistic commonality between enzyme families
Source: Nat Commun. 2022 Dec 6;13:7524. doi: 10.1038/s41467-022-35002-0 (PMC9726900; doi:10.1038/s41467-022-35002-0)
Supplement: Supplementary file 6 — source data [file 41467_2022_35002_MOESM6_ESM.zip › smFRET_Source_data/figure_7A/A/CHD4(355-1912) 1mM ATP 500ms/16.dat]

              1        753.667       1393.740       0.649034       0.767859
              2       1116.333       2122.406       0.655319       0.767859
              3       1183.667       2180.073       0.648110       0.767859
              4       1105.333       2291.406       0.674590       0.767859
              5        724.667       2141.073       0.747128       0.767859
              6        605.333       1900.073       0.758389       0.767859
              7        699.333       1956.740       0.736704       0.767859
              8        690.667       2229.740       0.763503       0.767859
              9        726.333       2214.406       0.753010       0.767859
             10        640.667       1854.406       0.743227       0.767859
             11        641.667       1720.073       0.728308       0.767859
             12        686.000       1900.073       0.734733       0.767859
             13        797.333       2137.073       0.728281       0.767859
             14        720.333       1985.740       0.733809       0.767859
             15        554.000       1881.073       0.772491       0.767859
             16        363.000       1825.073       0.834101       0.767859
             17        380.333       1984.073       0.839142       0.767859
             18        312.000       2199.740       0.875783       0.767859
             19        315.000       2057.406       0.867223       0.767859
             20        259.667       1810.406       0.874562       0.767859
             21        389.667       1805.406       0.822481       0.767859
             22        252.667       1975.406       0.886599       0.767859
             23        384.000       2114.073       0.846282       0.767859
             24        271.333       2099.740       0.885565       0.767859
             25        400.000       2231.740       0.848009       0.767859
             26        397.000       2417.740       0.858957       0.767859
             27        466.667       2268.740       0.829398       0.767859
             28        601.333       2104.740       0.777784       0.767859
             29        624.667       1945.073       0.756914       0.767859
             30        702.333       1979.740       0.738138       0.767859
             31        757.667       2044.406       0.729605       0.767859
             32        673.667       1963.406       0.744540       0.767859
             33        627.000       1627.740       0.721919       0.767859
             34        529.333       1235.073       0.699994       0.767859
             35        549.000        929.740       0.628738       0.767859
             36        674.333        879.073       0.565900       0.521013
             37        735.667        945.406       0.562383       0.521013
             38        873.000        864.406       0.497527       0.521013
             39        899.000        640.740       0.416135       0.409498
             40        729.667        481.740       0.397670       0.409498
             41        686.333        453.740       0.397992       0.409498
             42        592.333        476.073       0.445592       0.409498
             43        720.333        365.406       0.336551       0.310474
             44        851.667        461.406       0.351394       0.310474
             45       1139.000        464.073       0.289490       0.310474
             46        860.000        452.406       0.344715       0.310474
             47        410.000        285.406       0.410417       0.409498
             48        348.333        492.073       0.585518       0.521013
             49        689.667        659.406       0.488785       0.521013
             50       1181.667        765.073       0.393002       0.409498
             51       1061.667        684.740       0.392085       0.409498
             52       1018.000        647.406       0.388738       0.409498
             53        971.667        691.073       0.415623       0.409498
             54        905.333        605.073       0.400603       0.409498
             55        923.667        466.073       0.335367       0.310474
             56        900.667        302.740       0.251569       0.310474
             57       1070.667        199.740       0.157225       0.169976
             58       1275.000        285.740       0.183080       0.169976
             59       1533.667        459.740       0.230630       0.169976
             60       1511.333        607.073       0.286571       0.310474
             61       1208.000        623.406       0.340398       0.310474
             62        786.000        618.073       0.440200       0.409498
             63        637.667        826.740       0.564556       0.521013
             64        694.333        940.740       0.575350       0.521013
             65        812.667       1090.406       0.572971       0.521013
             66       1181.333       1016.740       0.462560       0.521013
             67       1469.333        956.406       0.394274       0.409498
             68       1644.667        747.406       0.312451       0.310474
             69       1453.000        668.406       0.315077       0.310474
             70       1449.333        645.406       0.308108       0.310474
             71       1356.333        638.073       0.319931       0.310474
             72       1341.000        590.740       0.305807       0.310474
             73       1207.000        557.406       0.315917       0.310474
             74       1285.000        485.073       0.274041       0.310474
             75       1260.000        391.073       0.236860       0.310474
             76       1166.000        530.073       0.312530       0.310474
             77       1053.667        822.740       0.438466       0.409498
             78       1178.333       1013.073       0.462294       0.409498
             79       1198.667        961.406       0.445080       0.409498
             80       1224.667        624.073       0.337567       0.310474
             81       1238.000        438.406       0.261516       0.310474
             82       1354.000        280.740       0.171734       0.169976
             83       1368.000        380.740       0.217722       0.169976
             84       1289.333        482.406       0.272278       0.310474
             85       1198.333        602.406       0.334533       0.310474
             86       1180.333        566.073       0.324136       0.310474
             87       1118.667        423.406       0.274570       0.310474
             88       1077.667        394.406       0.267926       0.310474
             89       1017.333        427.073       0.295674       0.310474
             90        891.667        506.406       0.362217       0.310474
             91       1006.000        690.406       0.406982       0.409498
             92        928.667        743.740       0.444712       0.409498
             93       1084.667        732.740       0.403179       0.409498
             94       1023.667        684.406       0.400689       0.409498
             95       1256.667        796.740       0.388009       0.409498
             96       1552.667       1007.740       0.393586       0.409498
             97       1745.667        960.406       0.354908       0.310474
             98       1886.667        904.073       0.323955       0.310474
             99       1638.333        810.406       0.330948       0.310474
            100       1444.667        855.073       0.371813       0.409498
            101       1305.333        838.740       0.391190       0.409498
            102       1362.000        938.073       0.407845       0.409498
            103       1304.667        974.073       0.427461       0.409498
            104       1059.000       1232.073       0.537771       0.521013
            105        872.333       1175.073       0.573932       0.521013
            106        964.667       1057.073       0.522853       0.521013
            107        947.667        828.740       0.466526       0.521013
            108        816.667        724.073       0.469952       0.521013
            109        908.000        705.406       0.437216       0.409498
            110        948.667        690.073       0.421100       0.409498
            111       1149.333        737.406       0.390836       0.409498
            112       1094.000        619.740       0.361630       0.310474
            113       1157.333        525.073       0.312096       0.310474
            114       1072.333        550.740       0.339319       0.310474
            115       1018.667        650.073       0.389559       0.409498
            116       1238.000        637.406       0.339876       0.409498
            117       1244.667        709.740       0.363148       0.409498
            118       1116.000        748.406       0.401418       0.409498
            119       1062.667        837.073       0.440625       0.409498
            120       1287.333        683.740       0.346887       0.310474
            121       1520.667        667.740       0.305126       0.310474
            122       1367.333        541.740       0.283771       0.310474
            123       1231.333        534.740       0.302785       0.310474
            124       1456.000        524.406       0.264797       0.310474
            125       1529.000        714.740       0.318548       0.310474
            126       1381.000        742.740       0.349732       0.310474
            127        926.667        676.406       0.421944       0.409498
            128        996.000        494.073       0.331576       0.310474
            129       1193.000        441.740       0.270220       0.310474
            130       1355.667        558.740       0.291861       0.310474
            131        981.333        571.740       0.368134       0.409498
            132        737.667        551.406       0.427754       0.409498
            133        790.333        463.406       0.369619       0.409498
            134       1106.000        517.406       0.318716       0.310474
            135       1325.333        589.073       0.307705       0.310474
            136       1379.000        754.406       0.353616       0.310474
            137       1571.667        714.073       0.312403       0.310474
            138       1426.000        674.073       0.320976       0.310474
            139       1157.333        575.406       0.332079       0.310474
            140       1173.000        569.740       0.326922       0.310474
            141       1465.333        579.740       0.283481       0.310474
            142       1602.667        489.073       0.233812       0.310474
            143       1383.667        556.073       0.286674       0.310474
            144       1093.333        770.406       0.413366       0.409498
            145        978.000        951.073       0.493021       0.521013
            146       1018.667       1020.073       0.500345       0.521013
            147       1072.667        861.406       0.445385       0.409498
            148       1164.667        770.406       0.398128       0.409498
            149        966.667        731.073       0.430615       0.409498
            150       1014.667        767.073       0.430519       0.409498
            151       1317.667        707.406       0.349324       0.310474
            152       1651.667        662.073       0.286148       0.310474
            153       1515.000        622.406       0.291197       0.310474
            154       1050.000        688.406       0.395999       0.409498
            155        699.000        793.073       0.531524       0.521013
            156        512.333        924.406       0.643406       0.521013
            157        524.333        976.740       0.650694       0.521013
            158        564.667        885.406       0.610594       0.521013
            159        681.333        809.406       0.542956       0.521013
            160        790.000        705.406       0.471715       0.521013
            161        741.333        654.740       0.468987       0.521013
            162        838.667        612.740       0.422170       0.409498
            163        928.333        682.406       0.423660       0.409498
            164       1097.667        891.406       0.448152       0.409498
            165       1077.000        774.406       0.418280       0.409498
            166        912.667        611.406       0.401166       0.409498
            167        899.333        369.406       0.291160       0.310474
            168       1038.667        437.073       0.296172       0.310474
            169       1220.333        546.740       0.309404       0.310474
            170       1220.667        806.073       0.397719       0.409498
            171       1164.667        814.406       0.411509       0.409498
            172       1108.000        752.740       0.404538       0.409498
            173       1194.333        686.740       0.365079       0.409498
            174       1367.000        740.740       0.351438       0.310474
            175       1789.667        800.740       0.309117       0.310474
            176       1929.667        604.073       0.238412       0.310474
            177       1956.000        503.406       0.204686       0.310474
            178       1287.333        476.740       0.270249       0.310474
            179        815.667        605.073       0.425886       0.409498
            180        536.000        623.073       0.537561       0.521013
            181        842.333        886.406       0.512747       0.521013
            182       1105.000        919.073       0.454071       0.409498
            183       1502.000        873.073       0.367598       0.409498
            184       1614.000        544.073       0.252111       0.310474
            185       1617.333        538.073       0.249639       0.310474
            186       1228.667        712.073       0.366908       0.409498
            187        915.333        813.073       0.470418       0.409498
            188        846.000        761.073       0.473577       0.409498
            189        948.000        685.740       0.419736       0.409498
            190       1105.667        672.406       0.378166       0.409498
            191       1278.667        524.406       0.290840       0.310474
            192       1280.333        356.740       0.217913       0.310474
            193       1194.667        374.073       0.238454       0.310474
            194       1195.667        608.740       0.337363       0.310474
            195       1562.000        943.073       0.376465       0.409498
            196       1746.667       1076.073       0.381216       0.409498
            197       1652.667       1037.740       0.385719       0.409498
            198       1255.000        828.073       0.397525       0.409498
            199       1174.000        701.406       0.374002       0.409498
            200       1091.333        792.073       0.420553       0.409498
            201       1073.333        887.740       0.452681       0.409498
            202        980.333        992.740       0.503144       0.521013
            203        949.667        868.073       0.477556       0.521013
            204       1039.667        838.740       0.446517       0.409498
            205       1215.333        826.406       0.404756       0.409498
            206       1402.333        884.740       0.386844       0.409498
            207       1377.667        912.740       0.398506       0.409498
            208       1172.333        765.406       0.395000       0.409498
            209       1110.333        638.740       0.365188       0.409498
            210       1001.333        647.406       0.392667       0.409498
            211       1063.000        679.406       0.389924       0.409498
            212       1068.000        703.406       0.397089       0.409498
            213       1132.333        560.406       0.331065       0.310474
            214       1272.333        619.073       0.327308       0.310474
            215       1408.333        648.406       0.315259       0.310474
            216       1332.333        434.073       0.245738       0.169976
            217       1116.667        186.406       0.143051       0.169976
            218       1085.667        176.740       0.140002       0.169976
            219       1490.000        714.073       0.323979       0.310474
            220       1596.000       1063.406       0.399866       0.409498
            221       1468.667       1060.406       0.419287       0.409498
            222       1170.667        698.406       0.373665       0.409498
            223       1170.667        390.073       0.249928       0.310474
            224       1211.333        274.740       0.184876       0.169976
            225       1341.000        527.073       0.282148       0.310474
            226       1477.333        725.406       0.329320       0.310474
            227       1331.000        845.073       0.388348       0.310474
            228       1177.000        571.740       0.326944       0.310474
            229       1190.000        530.406       0.308303       0.310474
            230       1337.667        530.740       0.284060       0.310474
            231       1320.000        574.073       0.303089       0.310474
            232       1097.000        576.073       0.344320       0.310474
            233        989.667        507.073       0.338785       0.310474
            234       1195.333        625.740       0.343610       0.310474
            235       1143.667        851.740       0.426850       0.409498
            236        996.333       1117.406       0.528640       0.521013
            237        883.000       1077.073       0.549507       0.521013
            238       1001.000        892.740       0.471416       0.521013
            239       1116.333        878.406       0.440361       0.409498
            240       1117.667        999.740       0.472153       0.409498
            241       1279.333       1094.406       0.461047       0.409498
            242       1324.667       1055.740       0.443512       0.409498
            243       1259.333       1054.406       0.455715       0.409498
            244       1113.667        949.406       0.460190       0.409498
            245        982.000        712.406       0.420446       0.409498
            246        925.333        622.740       0.402268       0.409498
            247       1191.333        652.073       0.353733       0.310474
            248       1516.000        753.073       0.331886       0.310474
            249       1639.000        753.406       0.314916       0.310474
            250       1444.667        742.406       0.339452       0.310474
            251       1410.000        821.406       0.368112       0.409498
            252       1369.667        974.406       0.415689       0.409498
            253       1177.000        932.740       0.442111       0.409498
            254        760.000        796.740       0.511800       0.521013
            255        589.333        711.740       0.547041       0.521013
            256        639.667        729.073       0.532660       0.521013
            257        748.333        799.073       0.516395       0.521013
            258       1075.333        621.740       0.366360       0.409498
            259       1098.000        534.406       0.327373       0.310474
            260       1277.667        646.073       0.335842       0.310474
            261       1240.000        818.406       0.397592       0.409498
            262       1239.667       1009.073       0.448728       0.409498
            263       1291.667        886.406       0.406968       0.409498
            264       1302.667        812.740       0.384200       0.409498
            265       1661.000        710.740       0.299670       0.310474
            266       1756.333        711.406       0.288283       0.310474
            267       1621.333        724.406       0.308818       0.310474
            268       1226.667        728.740       0.372679       0.409498
            269        928.667        688.073       0.425593       0.409498
            270        892.000        477.406       0.348623       0.310474
            271        995.667        224.740       0.184152       0.169976
            272        893.333        122.406       0.120510       0.169976
            273        842.000        331.406       0.282431       0.310474
            274        992.333        513.740       0.341112       0.310474
            275       1193.333        590.406       0.330994       0.310474
            276       1332.667        547.073       0.291037       0.310474
            277       1270.000        600.740       0.321124       0.310474
            278       1236.000        641.740       0.341762       0.310474
            279        956.333        668.740       0.411514       0.409498
            280        718.333        996.406       0.581083       0.521013
            281        789.667       1208.073       0.604720       0.521013
            282        967.333       1309.406       0.575123       0.521013
            283        970.667       1037.406       0.516618       0.521013
            284        828.000        785.740       0.486906       0.521013
            285        872.000        576.073       0.397820       0.409498
            286       1309.667        498.740       0.275790       0.310474
            287       1508.000        520.740       0.256681       0.310474
            288       1535.667        545.740       0.262198       0.310474
            289       1362.333        452.073       0.249158       0.310474
            290       1317.333        216.740       0.141284       0.169976
            291       1246.667         98.406       0.073161       0.169976
            292        969.667        246.073       0.202406       0.169976
            293        974.667        490.740       0.334883       0.310474
            294       1104.333        675.073       0.379381       0.310474
            295       1336.333        658.406       0.330071       0.310474
            296       1491.667        832.073       0.358075       0.310474
            297       1115.667        904.073       0.447619       0.409498
            298        965.333        913.073       0.486089       0.521013
            299        722.000        733.740       0.504032       0.521013
            300       1034.000        668.406       0.392624       0.409498
            301       1147.333        757.406       0.397643       0.409498
            302       1238.667        725.740       0.369445       0.409498
            303       1223.333        657.073       0.349431       0.310474
            304       1090.000        446.406       0.290552       0.310474
            305       1122.000        364.740       0.245329       0.310474
            306       1058.667        370.740       0.259366       0.310474
            307       1061.000        580.740       0.353734       0.310474
            308       1122.667        733.406       0.395139       0.409498
            309       1241.667        858.073       0.408657       0.409498
            310       1376.333        835.406       0.377715       0.409498
            311       1309.667        894.073       0.405707       0.409498
            312       1142.667       1069.073       0.483363       0.521013
            313       1035.333       1193.740       0.535532       0.521013
            314        848.333       1235.073       0.592814       0.521013
            315        794.333       1138.740       0.589083       0.521013
            316        855.333       1009.073       0.541230       0.521013
            317       1045.000        918.740       0.467852       0.521013
            318       1253.000        820.406       0.395680       0.409498
            319       1129.667        837.073       0.425615       0.409498
            320        996.667        856.073       0.462058       0.409498
            321       1074.667        912.740       0.459262       0.409498
            322       1473.667        971.073       0.397209       0.409498
            323       1646.000        982.740       0.373844       0.409498
            324       1536.333        970.073       0.387037       0.409498
            325       1255.333        991.740       0.441347       0.409498
            326       1230.000       1042.740       0.458803       0.409498
            327       1295.667        863.406       0.399897       0.409498
            328       1412.667        626.073       0.307088       0.310474
            329       1425.333        556.406       0.280767       0.310474
            330       1644.333        747.740       0.312591       0.310474
            331       1542.333        894.073       0.366964       0.310474
            332       1421.333        771.073       0.351702       0.310474
            333       1243.000        642.406       0.340726       0.310474
            334       1187.000        611.073       0.339849       0.310474
            335       1194.667        631.406       0.345773       0.310474
            336       1359.667        681.073       0.333738       0.310474
            337       1538.000        725.073       0.320393       0.310474
            338       1587.667        848.406       0.348268       0.310474
            339       1323.000        863.073       0.394805       0.409498
            340       1099.667        711.740       0.392921       0.409498
            341        925.000        679.740       0.423583       0.409498
            342        873.000        576.406       0.397684       0.409498
            343        740.333        518.406       0.411846       0.409498
            344        814.667        337.740       0.293073       0.310474
            345        933.333        210.740       0.184201       0.169976
            346       1311.000        281.073       0.176545       0.169976
            347       1721.333        450.073       0.207273       0.169976
            348       1571.000        658.073       0.295223       0.310474
            349       1249.000        701.406       0.359621       0.310474
            350        885.333        743.406       0.456430       0.409498
            351       1025.333        700.073       0.405744       0.409498
            352       1318.667        634.740       0.324940       0.310474
            353       1485.333        548.073       0.269534       0.310474
            354       1371.667        583.406       0.298406       0.310474
            355       1340.000        583.073       0.303199       0.310474
            356       1280.000        634.406       0.331385       0.310474
            357       1345.333        710.406       0.345572       0.310474
            358       1307.333        821.740       0.385961       0.310474
            359       1243.000        696.406       0.359082       0.310474
            360       1127.667        470.740       0.294506       0.310474
            361       1171.000        408.740       0.258739       0.310474
            362       1344.333        634.073       0.320497       0.310474
            363       1620.333        758.740       0.318922       0.310474
            364       1421.333        738.406       0.341896       0.310474
            365       1070.333        639.073       0.373857       0.409498
            366        981.333        624.406       0.388859       0.409498
            367       1229.333        711.073       0.366456       0.409498
            368       1443.667        765.740       0.346582       0.409498
            369       1422.333        934.740       0.396568       0.409498
            370       1070.667        889.740       0.453855       0.409498
            371        661.667        785.406       0.542755       0.521013
            372        426.333        555.073       0.565589       0.521013
            373        596.667        448.406       0.429067       0.409498
            374       1027.667        473.073       0.315227       0.310474
            375       1067.000        637.406       0.373976       0.409498
            376        956.667        860.073       0.473416       0.521013
            377        773.000        810.406       0.511812       0.521013
            378        901.000        643.740       0.416730       0.409498
            379       1247.333        449.406       0.264865       0.310474
            380       1629.667        386.073       0.191529       0.169976
            381       1769.333        465.740       0.208378       0.169976
            382       1749.000        551.406       0.239700       0.169976
            383       1265.333        662.406       0.343618       0.310474
            384        997.333        847.406       0.459364       0.409498
            385        927.000       1017.740       0.523330       0.521013
            386       1128.333       1108.740       0.495621       0.521013
            387       1170.333       1005.406       0.462099       0.521013
            388       1181.667        823.740       0.410759       0.409498
            389       1159.667        831.406       0.417567       0.409498
            390       1110.000        847.406       0.432923       0.409498
            391       1144.667        802.740       0.412210       0.409498
            392       1147.000        506.406       0.306281       0.310474
            393       1131.000        315.073       0.217882       0.310474
            394        946.333        514.406       0.352155       0.310474
            395       1056.667        709.740       0.401799       0.409498
            396       1515.333        760.073       0.334038       0.310474
            397       1601.667        613.740       0.277033       0.310474
            398       1583.333        634.406       0.286060       0.310474
            399       1095.333        673.740       0.380843       0.409498
            400        835.667        551.406       0.397532       0.409498
            401        707.667        302.073       0.299159       0.310474
            402        948.000        130.740       0.121197       0.169976
            403       1116.333        160.406       0.125637       0.169976
            404       1291.333        297.740       0.187367       0.169976
            405       1426.000        422.406       0.228525       0.169976
            406       1925.000        607.073       0.239753       0.169976
            407       1883.667        608.073       0.244036       0.169976
            408       1606.000        666.740       0.293364       0.310474
            409       1150.000        489.073       0.298384       0.310474
            410        997.333        477.073       0.323570       0.310474
            411       1019.667        449.406       0.305912       0.310474
            412       1066.333        528.073       0.331204       0.310474
            413       1163.333        685.740       0.370856       0.409498
            414       1367.333        869.406       0.388694       0.409498
            415       1392.667        946.740       0.404692       0.409498
            416       1284.333        962.406       0.428357       0.409498
            417       1055.667        679.073       0.391455       0.409498
            418        773.667        461.740       0.373755       0.409498
            419        844.667        287.406       0.253876       0.310474
            420        825.333        298.406       0.265548       0.310474
            421        925.000        357.406       0.278700       0.310474
            422        878.667        408.073       0.317137       0.310474
            423        966.333        626.740       0.393416       0.409498
            424        896.333        771.406       0.462546       0.521013
            425        724.667        716.740       0.497250       0.521013
            426        827.333        485.740       0.369926       0.409498
            427        996.333        414.740       0.293918       0.310474
            428       1361.333        440.406       0.244434       0.310474
            429       1344.667        633.406       0.320214       0.310474
            430       1301.333        615.406       0.321069       0.310474
            431       1146.333        687.073       0.374752       0.409498
            432        884.333        761.073       0.462544       0.521013
            433        634.667        887.740       0.583116       0.521013
            434        559.333        902.406       0.617351       0.521013
            435        720.667        749.073       0.509664       0.521013
            436        919.667        868.740       0.485762       0.521013
            437       1047.667        909.073       0.464586       0.521013
            438       1000.333        907.740       0.475736       0.521013
            439       1028.000        618.073       0.375483       0.409498
            440        872.667        499.406       0.363979       0.409498
            441        873.667        382.406       0.304446       0.310474
            442       1074.333        438.073       0.289653       0.310474
            443       1581.333        640.073       0.288139       0.310474
            444       1831.333        891.073       0.327311       0.310474
            445       1741.000        876.740       0.334922       0.310474
            446       1391.333        866.406       0.383749       0.409498
            447       1254.333        718.406       0.364167       0.409498
            448       1297.667        800.073       0.381398       0.409498
            449       1275.333        786.406       0.381429       0.409498
            450       1113.667        857.740       0.435090       0.409498
            451       1018.000        798.740       0.439656       0.409498
            452       1166.000        945.406       0.447761       0.409498
            453       1548.667       1071.740       0.408998       0.409498
            454       1588.667       1182.406       0.426696       0.409498
            455       1422.000        936.740       0.397136       0.409498
            456       1215.000        732.740       0.376200       0.409498
            457       1169.000        591.406       0.335949       0.310474
            458       1170.000        494.740       0.297187       0.310474
            459       1101.000        476.073       0.301871       0.310474
            460        919.667        528.073       0.364757       0.409498
            461        777.667        840.406       0.519387       0.521013
            462        724.333       1096.740       0.602249       0.521013
            463        909.667       1024.740       0.529744       0.521013
            464       1085.000        797.740       0.423712       0.409498
            465       1294.000        669.740       0.341053       0.310474
            466       1303.333        689.073       0.345850       0.310474
            467       1346.333        512.073       0.275544       0.310474
            468       1003.000        243.740       0.195502       0.169976
            469        792.333        152.073       0.161025       0.169976
            470        879.333        223.073       0.202351       0.169976
            471       1042.667        407.406       0.280956       0.310474
            472       1016.000        613.406       0.376460       0.409498
            473        836.667        785.406       0.484199       0.409498
            474        924.333        789.740       0.460739       0.409498
            475       1253.667        613.740       0.328659       0.310474
            476       1431.333        604.740       0.297013       0.310474
            477       1254.000        573.406       0.313782       0.310474
            478       1115.667        558.073       0.333429       0.310474
            479        881.667        489.073       0.356795       0.310474
            480        815.333        488.740       0.374779       0.310474
            481        925.000        492.073       0.347246       0.310474
            482       1105.333        368.073       0.249811       0.310474
            483       1410.333        479.406       0.253689       0.310474
            484       1549.000        583.740       0.273704       0.310474
            485       1653.333        694.740       0.295877       0.310474
            486       1573.333        513.740       0.246153       0.310474
            487       1220.667        437.406       0.263804       0.310474
            488        893.333        433.740       0.326839       0.310474
            489        792.667        637.073       0.445587       0.409498
            490       1110.000        639.740       0.365620       0.409498
            491       1357.667        547.740       0.287466       0.310474
            492       1669.333        347.073       0.172125       0.169976
            493       1332.000        366.406       0.215735       0.169976
            494       1101.333        477.740       0.302544       0.310474
            495        711.667        658.406       0.480563       0.409498
            496       1161.333        841.406       0.420128       0.409498
            497       1581.000        720.406       0.313029       0.310474
            498       1861.000        534.740       0.223204       0.310474
            499       1829.667        688.406       0.273386       0.310474
            500       1555.000        912.073       0.369698       0.409498
            501       1218.000       1003.740       0.451781       0.409498
            502        716.333        664.406       0.481196       0.521013
            503        611.667        583.406       0.488176       0.521013
            504        806.667        601.740       0.427249       0.409498
            505       1191.667        580.740       0.327656       0.310474
            506       1379.000        529.740       0.277534       0.310474
            507       1424.333        533.740       0.272584       0.310474
            508       1369.667        542.406       0.283674       0.310474
            509       1486.333        566.740       0.276045       0.310474
            510       1403.000        702.740       0.333726       0.310474
            511       1274.000        748.406       0.370057       0.409498
            512       1067.333        802.740       0.429256       0.409498
            513       1179.667        658.073       0.358088       0.409498
            514       1272.333        783.406       0.381082       0.409498
            515       1242.000        979.073       0.440811       0.409498
            516       1266.667       1026.406       0.447612       0.409498
            517        992.333        923.406       0.482010       0.521013
            518        808.000        805.740       0.499300       0.521013
            519        642.667        817.406       0.559839       0.521013
            520        840.333        881.740       0.512022       0.521013
            521       1083.000        873.740       0.446528       0.409498
            522       1181.000        959.073       0.448150       0.409498
            523       1615.667       1055.073       0.395049       0.409498
            524       1622.000       1012.740       0.384379       0.409498
            525       1307.333        892.073       0.405597       0.409498
            526        679.667        722.073       0.515126       0.521013
            527        569.667        707.073       0.553811       0.521013
            528       1094.667        732.406       0.400863       0.409498
            529       1410.667        799.406       0.361710       0.409498
            530       1432.333        934.740       0.394893       0.409498
            531       1178.333       1044.406       0.469873       0.409498
            532       1472.333        963.740       0.395612       0.409498
            533       1657.667        773.406       0.318134       0.310474
            534       1713.000        599.073       0.259106       0.310474
            535       1663.333        571.740       0.255804       0.310474
            536       1548.333        534.406       0.256588       0.310474
            537       1477.667        482.073       0.245988       0.310474
            538       1305.333        508.073       0.280176       0.310474
            539       1168.000        621.406       0.347270       0.310474
            540       1071.333        742.406       0.409324       0.409498
            541        914.667        783.406       0.461350       0.409498
            542       1014.333        810.740       0.444223       0.409498
            543       1096.000        797.406       0.421149       0.409498
            544       1185.667        698.406       0.370690       0.409498
            545       1290.000        570.406       0.306603       0.310474
            546       1397.000        618.073       0.306725       0.310474
            547       1370.000        745.406       0.352370       0.310474
            548       1131.000        742.740       0.396394       0.409498
            549       1146.667        791.073       0.408245       0.409498
            550       1131.667        829.740       0.423033       0.409498
            551       1249.667       1013.406       0.447801       0.409498
            552       1138.333       1033.406       0.475843       0.409498
            553       1051.333        953.740       0.475663       0.409498
            554       1054.000        829.740       0.440475       0.409498
            555       1032.000        858.740       0.454182       0.409498
            556       1125.333        869.740       0.435944       0.409498
            557       1361.333        837.406       0.380857       0.409498
            558       1656.333        684.073       0.292288       0.310474
            559       1830.667        811.740       0.307197       0.310474
            560       1637.667        938.073       0.364196       0.409498
            561       1349.667       1160.073       0.462228       0.521013
            562       1037.000       1294.073       0.555140       0.521013
            563       1465.333       1196.073       0.449414       0.409498
            564       1766.000        890.073       0.335109       0.310474
            565       1832.000        655.740       0.263589       0.310474
            566       1284.333        762.073       0.372396       0.409498
            567        841.000        773.073       0.478958       0.409498
            568        989.667        699.073       0.413961       0.409498
            569       1237.333        591.406       0.323396       0.310474
            570       1451.333        746.073       0.339524       0.310474
            571       1391.000        813.740       0.369087       0.310474
            572       1460.000        788.406       0.350651       0.310474
            573       1451.667        634.406       0.304115       0.310474
            574       1545.667        629.073       0.289264       0.310474
            575       1510.000        582.406       0.278343       0.310474
            576       1522.000        587.073       0.278356       0.310474
            577       1229.667        503.073       0.290334       0.310474
            578       1072.333        496.073       0.316291       0.310474
            579        903.000        606.073       0.401619       0.409498
            580        771.000        562.073       0.421637       0.409498
            581        641.333        642.073       0.500288       0.521013
            582        820.667        614.073       0.428003       0.409498
            583       1272.000        850.406       0.400680       0.409498
            584       1421.000        809.406       0.362896       0.409498
            585       1274.667        740.406       0.367434       0.409498
            586       1008.667        580.740       0.365382       0.409498
            587        765.667        526.406       0.407412       0.409498
            588        689.667        418.073       0.377411       0.409498
            589        954.333        401.406       0.296079       0.310474
            590       1352.667        423.073       0.238252       0.310474
            591       1525.667        473.406       0.236813       0.310474
            592       1194.000        630.406       0.345541       0.310474
            593        909.000        683.406       0.429166       0.409498
            594        896.000        722.073       0.446255       0.409498
            595        975.000        476.406       0.328238       0.310474
            596       1002.333        210.740       0.173724       0.169976
            597       1124.667         48.406       0.041265       0.169976
            598       1377.333         26.073       0.018578       0.169976
            599       1614.333        214.740       0.117404       0.169976
            600       1779.333        254.740       0.125236       0.169976
            601       1981.667        190.740       0.087801       0.169976
            602       2200.667         18.740       0.008444       0.169976
            603       2104.333         42.406       0.019754       0.169976
            604       1796.333         91.740       0.048589       0.169976
            605       1454.000        205.406       0.123783       0.169976
