# Supplementary material for: The role of auxiliary domains in modulating CHD4 activity suggests mechanistic commonality between enzyme families
Source: Nat Commun. 2022 Dec 6;13:7524. doi: 10.1038/s41467-022-35002-0 (PMC9726900; doi:10.1038/s41467-022-35002-0)
Supplement: Supplementary file 6 — source data [file 41467_2022_35002_MOESM6_ESM.zip › smFRET_Source_data/figure_7A/A/CHD4(355-1912) 1mM ATP 500ms/17.dat]

              1        674.496       1972.556       0.745190       0.888434
              2        407.830       2969.556       0.879247       0.888434
              3        301.163       2892.889       0.905711       0.888434
              4        330.830       2525.556       0.884179       0.888434
              5        134.163       2018.889       0.937687       0.888434
              6        133.496       1894.889       0.934186       0.888434
              7         30.496       2291.889       0.986869       0.888434
              8        129.496       2776.556       0.955439       0.888434
              9        -46.170       2899.223       1.016183       0.888434
             10         85.830       2457.223       0.966249       0.888434
             11        153.830       2348.556       0.938527       0.888434
             12        335.830       2529.889       0.882811       0.888434
             13        593.496       2642.889       0.816618       0.888434
             14        671.163       2122.223       0.759731       0.888434
             15       1027.496       1554.556       0.602062       0.506125
             16       1021.496       1195.556       0.539255       0.506125
             17        975.163       1171.223       0.545672       0.506125
             18        538.496       1194.223       0.689219       0.888434
             19        261.830        962.556       0.786154       0.888434
             20        134.830        942.556       0.874855       0.888434
             21        -32.837       1332.556       1.025265       0.888434
             22        -79.837       1403.223       1.060328       0.888434
             23       -186.170       1661.223       1.126213       0.888434
             24       -213.504       1675.223       1.146063       0.888434
             25       -541.504       2069.223       1.354452       0.888434
             26       -384.837       2721.223       1.164715       0.888434
             27        358.496       3246.223       0.900548       0.888434
             28        946.496       3486.556       0.786491       0.888434
             29        908.163       2850.556       0.758385       0.888434
             30        673.163       2177.889       0.763890       0.888434
             31        573.830       1735.223       0.751487       0.888434
             32        691.496       1719.889       0.713237       0.888434
             33        553.163       1705.889       0.755135       0.888434
             34        342.830       1944.556       0.850122       0.888434
             35        511.496       2098.223       0.804003       0.888434
             36        754.163       1959.889       0.722127       0.888434
             37       1445.830       1526.556       0.513579       0.506125
             38       1857.830       1210.889       0.394591       0.403316
             39       2044.830       1022.556       0.333364       0.324178
             40       2150.163        881.556       0.290778       0.324178
             41       2106.830        698.889       0.249095       0.215627
             42       2026.496        464.556       0.186490       0.215627
             43       1952.163        508.556       0.206670       0.215627
             44       2201.496        834.223       0.274802       0.215627
             45       3063.496       1187.556       0.279356       0.215627
             46       4009.163       1206.889       0.231380       0.215627
             47       4659.496        826.556       0.150665       0.215627
             48       4646.830        641.556       0.121314       0.215627
             49       4217.496        711.556       0.144360       0.215627
             50       4018.163        725.223       0.152891       0.215627
             51       4320.830       1146.223       0.209660       0.215627
             52       4426.830       1614.889       0.267290       0.215627
             53       4277.163       1999.556       0.318567       0.215627
             54       4376.830       1849.556       0.297051       0.215627
             55       4551.830       1436.889       0.239933       0.215627
             56       5290.163       1195.556       0.184337       0.215627
             57       4797.496       1284.556       0.211204       0.215627
             58       4178.496       1853.556       0.307284       0.324178
             59       2924.830       2238.223       0.433508       0.403316
             60       2370.163       2595.889       0.522727       0.506125
             61       2527.163       3095.889       0.550571       0.506125
             62       2705.163       3437.556       0.559615       0.506125
             63       2906.163       3313.223       0.532725       0.506125
             64       3119.163       2943.223       0.485489       0.506125
             65       3454.830       3048.223       0.468737       0.506125
             66       3473.163       3204.556       0.479888       0.506125
             67       3414.830       3068.223       0.473268       0.506125
             68       3668.163       3037.556       0.452980       0.403316
             69       4168.496       2721.223       0.394969       0.403316
             70       4427.830       2459.889       0.357141       0.403316
             71       3960.163       2313.556       0.368769       0.403316
             72       3003.496       2140.556       0.416123       0.403316
             73       2630.830       1663.889       0.387427       0.403316
             74       3387.163        882.223       0.206639       0.215627
             75       4536.163       1058.889       0.189255       0.215627
             76       5152.830       1366.223       0.209574       0.215627
             77       4569.830       1550.556       0.253343       0.215627
             78       3953.163       1380.223       0.258789       0.215627
             79       3644.163       1616.556       0.307288       0.324178
             80       3746.496       2030.223       0.351449       0.324178
             81       3990.830       2059.223       0.340364       0.324178
             82       3949.496       1901.889       0.325032       0.324178
             83       4295.496       1777.889       0.292734       0.324178
             84       4791.496       1903.556       0.284323       0.324178
             85       4928.163       1947.889       0.283286       0.324178
             86       4582.163       1537.223       0.251205       0.215627
             87       3874.163       1176.223       0.232898       0.215627
             88       3544.496        965.889       0.214148       0.215627
             89       3588.163       1111.223       0.236461       0.215627
             90       4223.496       1374.556       0.245542       0.215627
             91       5027.163       1406.223       0.218582       0.215627
             92       5349.163       1573.223       0.227266       0.215627
             93       4872.496       1354.889       0.217570       0.215627
             94       4018.496       1182.889       0.227418       0.215627
             95       3637.163        921.223       0.202094       0.215627
             96       3636.830        882.223       0.195223       0.215627
             97       3408.496       1305.556       0.276950       0.324178
             98       3307.163       1813.223       0.354118       0.324178
             99       3584.830       2342.223       0.395175       0.403316
            100       4244.163       2420.889       0.363221       0.403316
            101       4318.163       2304.556       0.347977       0.403316
            102       3721.163       2278.223       0.379743       0.403316
            103       2997.163       2641.889       0.468499       0.506125
            104       2197.163       2860.223       0.565554       0.506125
            105       1919.163       2915.556       0.603046       0.506125
            106       2124.830       2574.223       0.547817       0.506125
            107       2775.496       2436.556       0.467485       0.506125
            108       3279.496       2359.223       0.418397       0.403316
            109       3429.830       2433.223       0.415010       0.403316
            110       3320.830       2159.556       0.394052       0.403316
            111       2984.830       2085.889       0.411360       0.403316
            112       3158.163       1598.556       0.336063       0.324178
            113       4154.830       1253.556       0.231780       0.215627
            114       4832.163       1087.223       0.183672       0.215627
            115       4458.830       1533.223       0.255876       0.215627
            116       3575.163       2013.223       0.360251       0.324178
            117       3059.496       2157.223       0.413521       0.403316
            118       3007.496       2061.889       0.406734       0.403316
            119       2812.830       1988.556       0.414163       0.403316
            120       3021.830       1951.556       0.392400       0.403316
            121       2884.830       1750.223       0.377606       0.403316
            122       2387.163       1841.889       0.435532       0.403316
            123       1897.163       1943.556       0.506040       0.506125
            124       2119.496       2118.223       0.499850       0.506125
            125       2932.830       1852.889       0.387171       0.403316
            126       2813.830       1623.556       0.365881       0.403316
            127       2464.496       1384.223       0.359658       0.403316
            128       1964.496       1366.556       0.410248       0.403316
            129       2423.496       1473.889       0.378174       0.403316
            130       3047.830       1621.889       0.347321       0.403316
            131       3363.830       1743.556       0.341379       0.403316
            132       3367.496       1943.889       0.365985       0.403316
            133       3131.830       1871.556       0.374058       0.403316
            134       2837.496       2000.556       0.413504       0.403316
            135       2465.830       2378.889       0.491027       0.506125
            136       2338.830       2605.556       0.526973       0.506125
            137       2306.830       2562.223       0.526226       0.506125
            138       2281.163       2142.889       0.484373       0.506125
            139       1545.830       1829.556       0.542029       0.506125
            140       1101.496       1768.223       0.616166       0.506125
            141       1837.163       1626.889       0.469649       0.506125
            142       2741.163       1964.889       0.417524       0.403316
            143       3313.163       2216.556       0.400844       0.403316
            144       2826.496       2605.556       0.479663       0.506125
            145       2844.496       2775.223       0.493837       0.506125
            146       2875.830       2904.556       0.502485       0.506125
            147       2806.163       2707.556       0.491058       0.506125
            148       2486.163       2530.889       0.504457       0.506125
            149       3086.163       2286.556       0.425586       0.403316
            150       3801.163       2004.889       0.345310       0.324178
            151       4080.163       1960.223       0.324519       0.324178
            152       3561.496       1944.556       0.353167       0.324178
            153       3115.496       2199.556       0.413835       0.324178
            154       4105.830       2288.889       0.357934       0.324178
            155       4667.496       2089.223       0.309207       0.324178
            156       4639.163       1562.223       0.251915       0.324178
            157       3597.830       1164.223       0.244479       0.324178
            158       3320.163       1563.889       0.320203       0.324178
            159       3346.163       2038.223       0.378543       0.403316
            160       3654.496       2325.223       0.388852       0.403316
            161       3802.496       2345.223       0.381479       0.403316
            162       3613.163       2562.556       0.414941       0.403316
            163       3256.163       2905.889       0.471578       0.403316
            164       3283.496       2933.556       0.471856       0.403316
            165       3617.496       2830.556       0.438978       0.403316
            166       3667.163       2434.556       0.398995       0.403316
            167       2979.496       1917.223       0.391532       0.403316
            168       2546.830       1734.889       0.405185       0.403316
            169       2738.163       1742.889       0.388946       0.403316
            170       3370.496       2066.556       0.380088       0.403316
            171       3835.496       1973.223       0.339700       0.324178
            172       4071.496       1715.223       0.296407       0.324178
            173       4108.163       1707.556       0.293610       0.324178
            174       4212.496       1963.556       0.317931       0.324178
            175       4104.830       2062.889       0.334466       0.324178
            176       4664.830       1756.889       0.273586       0.215627
            177       4886.830       1415.556       0.224606       0.215627
            178       4993.163       1632.556       0.246397       0.215627
            179       4158.496       1659.556       0.285243       0.324178
            180       3726.496       1661.223       0.308335       0.324178
            181       3637.830       1666.223       0.314141       0.324178
            182       3712.496       1824.223       0.329477       0.324178
            183       3762.163       1777.556       0.320875       0.324178
            184       3589.496       1722.889       0.324316       0.324178
            185       3609.830       1661.556       0.315203       0.324178
            186       3551.496       1698.223       0.323488       0.324178
            187       3300.830       1624.556       0.329833       0.324178
            188       3269.496       1641.889       0.334303       0.324178
            189       3543.163       1826.889       0.340200       0.324178
            190       3509.830       1959.223       0.358238       0.324178
            191       3152.830       2109.889       0.400912       0.403316
            192       2955.163       2291.889       0.436796       0.403316
            193       2956.830       2417.223       0.449795       0.403316
            194       2948.163       2426.556       0.451476       0.403316
            195       2925.163       2169.889       0.425882       0.403316
            196       3113.163       1957.223       0.386011       0.403316
            197       3404.163       2025.556       0.373050       0.403316
            198       3239.830       2184.889       0.402765       0.403316
            199       3344.163       2252.889       0.402514       0.403316
            200       3922.496       2069.889       0.345420       0.324178
            201       4582.496       1875.889       0.290458       0.324178
            202       4982.496       1566.556       0.239203       0.215627
            203       4839.496       1221.889       0.201586       0.215627
            204       4394.830        914.556       0.172253       0.215627
            205       4027.830        948.556       0.190611       0.215627
            206       3973.163       1179.889       0.228969       0.215627
            207       4220.830       1541.556       0.267520       0.215627
            208       3889.496       1849.556       0.322276       0.324178
            209       3273.496       1989.889       0.378063       0.324178
            210       2885.163       1709.556       0.372070       0.324178
            211       2908.830       1302.889       0.309349       0.324178
            212       3452.830       1304.223       0.274166       0.324178
            213       3940.163       1615.556       0.290792       0.324178
            214       4137.496       2146.556       0.341588       0.324178
            215       3525.163       2359.889       0.400997       0.403316
            216       3077.830       2632.556       0.461012       0.403316
            217       3298.496       2427.556       0.423949       0.403316
            218       3759.163       2211.223       0.370365       0.403316
            219       3931.163       2347.556       0.373891       0.403316
            220       3943.830       2600.889       0.397403       0.403316
            221       3701.830       2666.889       0.418748       0.403316
            222       3451.830       2180.889       0.387182       0.403316
            223       2884.496       1867.889       0.393042       0.403316
            224       2667.830       1944.556       0.421594       0.403316
            225       2591.163       1826.556       0.413461       0.403316
            226       2673.163       1685.889       0.386756       0.403316
            227       2870.163       1661.223       0.366604       0.403316
            228       3027.496       2184.556       0.419135       0.403316
            229       3297.163       2507.889       0.432018       0.403316
            230       3466.830       2439.556       0.413037       0.403316
            231       3589.496       2385.223       0.399219       0.403316
            232       3923.163       2363.889       0.375993       0.403316
            233       4211.163       2536.223       0.375882       0.403316
            234       4301.163       2475.556       0.365303       0.403316
            235       3937.163       2424.223       0.381084       0.403316
            236       3983.830       2280.556       0.364051       0.403316
            237       3893.496       2164.223       0.357267       0.324178
            238       4001.830       2040.889       0.337744       0.324178
            239       3776.163       1804.889       0.323396       0.324178
            240       3648.496       1520.889       0.294211       0.324178
            241       3558.496       1581.223       0.307648       0.324178
            242       3437.496       1816.223       0.345702       0.324178
            243       3464.830       1933.223       0.358133       0.324178
            244       3265.163       2031.223       0.383511       0.403316
            245       2816.830       2192.556       0.437690       0.403316
            246       2875.830       2208.223       0.434343       0.403316
            247       3366.496       2267.556       0.402473       0.403316
            248       3671.496       2159.556       0.370354       0.403316
            249       3515.830       2106.223       0.374636       0.403316
            250       3535.163       2040.223       0.365934       0.403316
            251       3441.496       2091.889       0.378049       0.403316
            252       3000.496       2309.889       0.434976       0.403316
            253       2553.830       2318.556       0.475856       0.506125
            254       2369.496       2273.223       0.489632       0.506125
            255       2492.496       2256.889       0.475196       0.506125
            256       2391.830       2039.889       0.460293       0.506125
            257       2579.496       1902.556       0.424483       0.403316
            258       2736.163       1977.889       0.419573       0.403316
            259       2835.830       2038.889       0.418258       0.403316
            260       2622.496       1970.889       0.429071       0.403316
            261       2759.496       1858.889       0.402498       0.403316
            262       3149.830       1861.223       0.371424       0.403316
            263       3319.830       1842.556       0.356919       0.403316
            264       2815.496       1810.889       0.391426       0.403316
            265       2357.163       1874.556       0.442977       0.403316
            266       2312.163       2000.223       0.463832       0.403316
            267       2581.830       2117.889       0.450642       0.403316
            268       2726.830       2203.223       0.446896       0.403316
            269       2785.496       2214.223       0.442869       0.403316
            270       2717.163       1958.556       0.418878       0.403316
            271       2885.496       1811.556       0.385679       0.403316
            272       2776.496       1742.556       0.385602       0.403316
            273       2586.830       1776.556       0.407151       0.403316
            274       2278.496       1767.556       0.436859       0.403316
            275       2751.496       1783.889       0.393327       0.403316
            276       3090.830       1973.556       0.389693       0.403316
            277       3275.830       1997.889       0.378839       0.403316
            278       2867.830       1770.556       0.381718       0.403316
            279       3364.163       1452.889       0.301614       0.324178
            280       3310.163       1439.889       0.303131       0.324178
            281       3189.163       2055.556       0.391929       0.403316
            282       2750.830       2246.223       0.449510       0.403316
            283       2671.830       2254.556       0.457649       0.403316
            284       3070.496       1964.223       0.390136       0.403316
            285       2918.496       1786.556       0.379710       0.403316
            286       2838.830       1596.223       0.359911       0.403316
            287       2549.163       1850.556       0.420608       0.403316
            288       2445.830       2100.889       0.462067       0.403316
            289       2565.163       2309.223       0.473746       0.403316
            290       2597.496       2189.889       0.457429       0.403316
            291       3181.496       2017.889       0.388102       0.403316
            292       3698.163       2168.556       0.369637       0.403316
            293       4280.163       2006.889       0.319210       0.324178
            294       3998.496       2102.223       0.344586       0.324178
            295       3434.496       1761.556       0.339018       0.324178
            296       2701.496       1424.223       0.345206       0.324178
            297       2621.830       1650.223       0.386283       0.403316
            298       2623.163       1972.223       0.429175       0.403316
            299       2717.163       2269.889       0.455157       0.403316
            300       2837.496       2262.556       0.443634       0.403316
            301       2868.496       2119.223       0.424888       0.403316
            302       2948.163       2019.223       0.406496       0.403316
            303       2675.830       2070.556       0.436238       0.403316
            304       2828.496       2100.556       0.426158       0.403316
            305       3082.163       2385.556       0.436298       0.403316
            306       3225.496       2351.223       0.421614       0.403316
            307       2826.163       2387.556       0.457937       0.403316
            308       2924.830       2210.889       0.430493       0.403316
            309       2879.496       1922.223       0.400320       0.403316
            310       2852.830       1759.223       0.381440       0.403316
            311       2368.163       1667.889       0.413248       0.403316
            312       2253.830       1808.889       0.445241       0.403316
            313       2581.830       1927.556       0.427454       0.403316
            314       2469.163       1616.556       0.395660       0.403316
            315       2702.830       1230.556       0.312849       0.324178
            316       3267.830        884.889       0.213087       0.215627
            317       3572.830        791.556       0.181367       0.215627
            318       3555.496        596.556       0.143677       0.215627
            319       3056.496        648.889       0.175121       0.215627
            320       3192.496        731.223       0.186360       0.215627
            321       3215.163       1274.223       0.283830       0.324178
            322       2777.496       1560.889       0.359786       0.324178
            323       2709.163       1884.889       0.410289       0.403316
            324       2930.830       1734.223       0.371748       0.403316
            325       3042.830       1619.556       0.347366       0.403316
            326       2666.830       1702.223       0.389609       0.403316
            327       1862.163       1743.556       0.483553       0.403316
            328       2209.496       1689.556       0.433325       0.403316
            329       2668.830       1289.223       0.325721       0.324178
            330       3291.830       1103.889       0.251128       0.324178
            331       2964.163       1383.889       0.318278       0.324178
            332       2834.830       1845.223       0.394274       0.403316
            333       2884.496       1994.223       0.408759       0.403316
            334       3350.163       1860.223       0.357022       0.403316
            335       3069.830       1898.223       0.382086       0.403316
            336       2873.830       2059.556       0.417473       0.403316
            337       2581.496       2060.223       0.443849       0.403316
            338       2679.830       1571.889       0.369707       0.403316
            339       3086.163       1180.556       0.276689       0.215627
            340       3005.163        704.889       0.189994       0.215627
            341       3196.496        687.556       0.177020       0.215627
            342       2816.496       1026.889       0.267184       0.215627
            343       2825.830       1640.556       0.367312       0.324178
            344       2801.163       1678.556       0.374701       0.324178
            345       2894.163       1478.223       0.338082       0.324178
            346       2772.163       1364.889       0.329918       0.324178
            347       3095.830       1567.556       0.336141       0.324178
            348       3499.830       1462.889       0.294776       0.324178
            349       3642.163       1351.556       0.270651       0.215627
            350       3322.830       1175.889       0.261383       0.215627
            351       2544.830        925.556       0.266701       0.215627
            352       2445.163        842.889       0.256349       0.215627
            353       2550.163        651.889       0.203585       0.215627
            354       3087.163        796.223       0.205033       0.215627
            355       3521.163        983.889       0.218397       0.215627
            356       3000.163       1324.889       0.306329       0.324178
            357       2276.830       1378.556       0.377130       0.403316
            358       1540.830       1027.889       0.400156       0.403316
            359       1744.163       1080.223       0.382463       0.403316
            360       2085.496       1329.556       0.389322       0.403316
            361       1854.496       1543.223       0.454194       0.506125
            362       1207.830       1514.556       0.556334       0.506125
            363       1190.496       1526.223       0.561789       0.506125
            364       1773.163       1515.223       0.460780       0.506125
            365       1955.163       1507.889       0.435422       0.403316
            366       1853.163       1365.889       0.424314       0.403316
            367       1993.496       1257.556       0.386815       0.403316
            368       2316.496       1305.556       0.360446       0.403316
            369       2467.830       1458.889       0.371529       0.403316
            370       2832.830       1627.223       0.364844       0.403316
            371       3476.496       1617.556       0.317538       0.324178
            372       3884.163       1400.556       0.265020       0.215627
            373       4171.496       1155.223       0.216873       0.215627
            374       4415.496       1128.889       0.203609       0.215627
            375       4648.496       1043.889       0.183383       0.215627
            376       3930.496        983.889       0.200206       0.215627
            377       2876.830        990.223       0.256067       0.215627
            378       2187.163       1159.556       0.346475       0.324178
            379       2135.830       1139.889       0.347981       0.324178
            380       2407.496       1004.556       0.294414       0.324178
            381       2725.496       1190.223       0.303960       0.324178
            382       2714.496       1311.223       0.325711       0.324178
            383       2843.496       1223.556       0.300846       0.324178
            384       2613.163       1099.556       0.296159       0.324178
            385       2513.830       1498.223       0.373431       0.403316
            386       2527.830       1736.889       0.407269       0.403316
            387       2658.496       1805.223       0.404421       0.403316
            388       3321.163       1283.223       0.278696       0.215627
            389       3937.163        757.889       0.161423       0.215627
            390       4880.163        169.556       0.033577       0.215627
            391       5086.496        -42.444      -0.008415       0.215627
            392       4907.163        268.223       0.051827       0.215627
            393       4114.163        632.223       0.133201       0.215627
            394       3326.496       1011.223       0.233123       0.215627
            395       3114.496        954.889       0.234652       0.215627
            396       3103.830        887.556       0.222368       0.215627
            397       2895.830       1092.223       0.273874       0.324178
            398       2771.496       1585.889       0.363954       0.403316
            399       2967.496       2040.556       0.407455       0.403316
            400       3680.163       2160.556       0.369913       0.403316
