# Supplementary material for: The role of auxiliary domains in modulating CHD4 activity suggests mechanistic commonality between enzyme families
Source: Nat Commun. 2022 Dec 6;13:7524. doi: 10.1038/s41467-022-35002-0 (PMC9726900; doi:10.1038/s41467-022-35002-0)
Supplement: Supplementary file 6 — source data [file 41467_2022_35002_MOESM6_ESM.zip › smFRET_Source_data/figure_7A/A/CHD4(355-1912) 1mM ATP 500ms/26.dat]

              1        648.333       1772.167       0.732149       0.747492
              2        362.000       2641.800       0.879486       0.867229
              3        354.667       2758.200       0.886064       0.867229
              4        601.000       2916.900       0.829159       0.867229
              5        818.667       2646.800       0.763764       0.747492
              6        959.333       2151.733       0.691638       0.747492
              7        984.667       1890.533       0.657531       0.747492
              8        890.333       1906.967       0.681717       0.747492
              9        917.000       1941.967       0.679255       0.747492
             10        965.667       2024.433       0.677045       0.747492
             11       1041.667       2087.167       0.667075       0.747492
             12        833.667       2378.633       0.740477       0.747492
             13        813.333       2540.000       0.757455       0.747492
             14       1103.333       2824.667       0.719111       0.747492
             15       1350.000       2900.333       0.682378       0.747492
             16       1146.333       2914.700       0.717724       0.747492
             17        683.000       2440.700       0.781349       0.747492
             18        436.000       2083.733       0.826966       0.747492
             19        517.667       1932.900       0.788756       0.747492
             20        625.000       2169.167       0.776320       0.747492
             21        760.333       2519.300       0.768165       0.747492
             22       1045.667       2394.433       0.696036       0.747492
             23       1041.000       2445.233       0.701397       0.747492
             24       1094.000       2646.267       0.707507       0.747492
             25       1090.000       2972.333       0.731681       0.747492
             26       1073.000       3105.367       0.743201       0.747492
             27        721.333       2807.200       0.795571       0.747492
             28        286.000       2687.067       0.903803       0.867229
             29         21.000       2619.233       0.992046       0.867229
             30        210.333       2580.967       0.924647       0.867229
             31        510.333       2453.967       0.827840       0.867229
             32        918.333       2332.167       0.717479       0.747492
             33       1192.000       2397.467       0.667917       0.747492
             34       1207.667       2356.233       0.661139       0.747492
             35       1110.333       2419.300       0.685425       0.747492
             36        756.667       2217.667       0.745601       0.747492
             37        372.667       2052.400       0.846327       0.867229
             38         85.000       1790.500       0.954679       0.867229
             39         91.000       1785.567       0.951507       0.867229
             40        376.000       2020.067       0.843076       0.867229
             41        600.333       2101.300       0.777789       0.867229
             42        540.333       2351.967       0.813182       0.867229
             43        372.667       2666.733       0.877388       0.867229
             44        166.333       2690.367       0.941774       0.867229
             45        197.000       2473.300       0.926226       0.867229
             46        384.667       1958.200       0.835814       0.867229
             47        707.667       2009.900       0.739595       0.747492
             48        811.333       2431.200       0.749784       0.747492
             49        816.000       2714.067       0.768843       0.747492
             50        763.000       2648.367       0.776336       0.747492
             51        823.333       2192.333       0.726981       0.747492
             52        807.000       2085.633       0.721015       0.747492
             53        757.000       2065.633       0.731811       0.747492
             54        749.667       2336.033       0.757051       0.747492
             55        689.000       2516.100       0.785030       0.747492
             56        650.333       2581.633       0.798781       0.747492
             57        648.333       2587.833       0.799660       0.747492
             58        631.667       2568.833       0.802635       0.747492
             59        684.333       2393.900       0.777686       0.747492
             60        368.000       2082.867       0.849849       0.867229
             61        202.667       1729.067       0.895086       0.867229
             62        296.000       1916.067       0.866188       0.867229
             63        448.333       2436.500       0.844590       0.867229
             64        656.000       2746.400       0.807195       0.867229
             65        661.667       2850.500       0.811607       0.867229
             66        689.667       2613.367       0.791202       0.867229
             67        527.333       2831.267       0.842990       0.867229
             68        482.667       3214.733       0.869458       0.867229
             69        366.333       3324.033       0.900733       0.867229
             70        229.000       3254.100       0.934254       0.867229
             71         60.333       2732.633       0.978398       0.867229
             72        338.667       2367.133       0.874837       0.867229
             73        585.000       2201.500       0.790059       0.747492
             74        683.000       2315.700       0.772235       0.747492
             75        624.667       2683.200       0.811157       0.747492
             76        605.333       2582.133       0.810090       0.747492
             77        718.333       2596.833       0.783319       0.747492
             78        769.667       2439.700       0.760181       0.747492
             79        621.333       2621.533       0.808400       0.867229
             80        465.000       2661.500       0.851271       0.867229
             81        253.333       2705.667       0.914385       0.867229
             82        362.333       2720.433       0.882465       0.867229
             83        461.667       2733.500       0.855511       0.867229
             84        667.000       2738.967       0.804167       0.867229
             85        874.000       2449.267       0.737006       0.747492
             86        779.333       2359.733       0.751731       0.747492
             87        670.333       2499.633       0.788536       0.747492
             88        475.333       2765.800       0.853343       0.867229
             89        452.667       2928.067       0.866104       0.867229
             90        324.000       2934.600       0.900571       0.867229
             91        321.000       3311.900       0.911641       0.867229
             92        251.000       3257.233       0.928454       0.867229
             93        455.667       3013.433       0.868650       0.867229
             94        553.000       2737.700       0.831951       0.867229
             95        614.667       2961.200       0.828107       0.867229
             96        495.667       3052.767       0.860314       0.867229
             97        557.667       2713.567       0.829524       0.867229
             98        911.000       2317.567       0.717831       0.747492
             99        982.667       2215.733       0.692763       0.747492
            100        883.667       2290.967       0.721648       0.747492
            101        669.333       2406.067       0.782359       0.747492
            102        628.667       2226.133       0.779786       0.747492
            103        723.333       2103.667       0.744134       0.747492
            104        837.000       2233.633       0.727418       0.747492
            105        774.333       2380.233       0.754536       0.747492
            106        595.000       2432.500       0.803468       0.747492
            107        357.333       2399.933       0.870403       0.867229
            108        299.000       2680.767       0.899657       0.867229
            109        498.333       2832.833       0.850403       0.867229
            110        686.667       2657.000       0.794637       0.747492
            111        772.333       2481.100       0.762610       0.747492
            112        531.667       2200.167       0.805381       0.747492
            113        486.000       2209.733       0.819715       0.747492
            114        547.667       2358.567       0.811554       0.747492
            115        741.000       2539.567       0.774124       0.747492
            116        828.667       2496.467       0.750787       0.747492
            117        723.333       2231.000       0.755162       0.747492
            118        604.000       2397.267       0.798752       0.747492
            119        362.667       2455.733       0.871322       0.867229
            120        318.000       2351.867       0.880893       0.867229
            121        136.333       2099.033       0.939011       0.867229
            122         34.000       2032.600       0.983548       0.867229
            123        116.333       2082.700       0.947098       0.867229
            124        440.000       2162.667       0.830943       0.867229
            125        824.667       2186.867       0.726164       0.747492
            126        819.000       2370.100       0.743188       0.747492
            127        475.333       2513.467       0.840962       0.867229
            128        104.667       2633.200       0.961771       0.867229
            129        241.000       2626.233       0.915947       0.867229
            130        576.667       2605.000       0.818753       0.867229
            131        680.000       2505.667       0.786544       0.747492
            132        659.333       2330.733       0.779492       0.747492
            133        447.667       2112.233       0.825123       0.747492
            134        598.333       2328.500       0.795570       0.747492
            135        570.667       2531.933       0.816068       0.747492
            136        733.000       2953.367       0.801159       0.747492
            137        876.333       2989.700       0.773325       0.747492
            138       1027.000       3046.633       0.747891       0.747492
            139       1257.667       2784.233       0.688843       0.747492
            140       1187.000       2424.633       0.671340       0.747492
            141       1102.000       2511.133       0.695002       0.747492
            142        846.333       2865.367       0.771982       0.747492
            143        504.667       3173.200       0.862783       0.867229
            144        229.000       3010.767       0.929316       0.867229
            145        129.000       2670.100       0.953914       0.867229
            146        330.333       2478.633       0.882400       0.867229
            147        687.000       2482.300       0.783233       0.867229
            148        774.333       2749.233       0.780242       0.867229
            149        413.333       2795.333       0.871182       0.867229
            150        204.000       2543.933       0.925762       0.867229
            151        315.000       2061.167       0.867434       0.867229
            152        650.333       1970.300       0.751841       0.747492
            153        684.667       2229.867       0.765085       0.747492
            154        557.333       2525.267       0.819200       0.867229
            155        524.000       2634.267       0.834086       0.867229
            156        351.333       2450.533       0.874607       0.867229
            157        288.000       2230.533       0.885648       0.867229
            158        281.333       2173.867       0.885413       0.867229
            159        343.333       2481.333       0.878452       0.867229
            160        349.667       2656.033       0.883665       0.867229
            161        177.667       2672.567       0.937666       0.867229
            162         61.000       2584.567       0.976943       0.867229
            163        230.333       2783.633       0.923578       0.867229
            164        379.000       3023.767       0.888620       0.867229
            165        585.667       3105.433       0.841330       0.867229
            166        569.667       3084.367       0.844099       0.867229
            167        759.000       3203.433       0.808451       0.867229
            168        770.333       2977.300       0.794448       0.867229
            169        502.000       2670.800       0.841780       0.867229
            170        302.667       2171.733       0.877681       0.867229
            171        325.000       2109.500       0.866502       0.867229
            172        634.000       2287.600       0.782996       0.747492
            173        924.000       2332.267       0.716239       0.747492
            174       1040.333       2482.300       0.704672       0.747492
            175        989.000       2367.433       0.705342       0.747492
            176        876.667       2336.667       0.727178       0.747492
            177        831.667       2104.833       0.716783       0.747492
            178        680.333       1814.633       0.727318       0.747492
            179        557.667       1936.567       0.776418       0.747492
            180        464.000       2255.600       0.829387       0.867229
            181        544.333       2623.900       0.828190       0.867229
            182        496.000       2728.733       0.846189       0.867229
            183        427.333       2715.933       0.864048       0.867229
            184        467.000       2819.300       0.857895       0.867229
            185        525.667       2832.767       0.843479       0.867229
            186        513.333       2980.667       0.853081       0.867229
            187        467.000       2924.300       0.862295       0.867229
            188        582.333       2929.433       0.834177       0.867229
            189        767.000       2732.967       0.780855       0.747492
            190        833.667       2636.633       0.759771       0.747492
            191        794.333       2345.233       0.746993       0.747492
            192        788.667       2418.467       0.754090       0.747492
            193        492.667       2619.067       0.841675       0.867229
            194        217.667       2812.233       0.928160       0.867229
            195        273.333       2694.333       0.907896       0.867229
            196        508.333       2413.833       0.826042       0.867229
            197        590.000       2379.667       0.801325       0.867229
            198        250.333       2276.633       0.900935       0.867229
            199        148.667       2353.800       0.940592       0.867229
            200        323.667       2505.967       0.885615       0.867229
            201        356.667       2630.333       0.880594       0.867229
            202        280.667       2903.267       0.911849       0.867229
            203        335.667       2935.433       0.897384       0.867229
            204        593.000       3054.033       0.837402       0.867229
            205        688.333       3093.500       0.817990       0.867229
            206        536.000       2924.067       0.845090       0.867229
            207        414.667       2652.533       0.864806       0.867229
            208        309.000       2227.100       0.878159       0.867229
            209        151.333       2066.867       0.931777       0.867229
            210         76.667       2228.333       0.966739       0.867229
            211        197.667       2652.900       0.930657       0.867229
            212        353.000       3042.367       0.896035       0.867229
            213        427.667       3207.567       0.882355       0.867229
            214        517.000       2944.633       0.850649       0.867229
            215        529.333       2671.733       0.834638       0.867229
            216        629.667       2579.367       0.803783       0.747492
            217        727.667       2645.233       0.784261       0.747492
            218       1124.333       2781.567       0.712145       0.747492
            219       1055.667       2709.767       0.719643       0.747492
            220        836.333       2725.367       0.765187       0.747492
            221        424.333       2910.233       0.872747       0.867229
            222        433.000       3246.700       0.882327       0.867229
            223        456.667       3647.333       0.888726       0.867229
            224        548.667       3541.467       0.865856       0.867229
            225        678.667       3298.467       0.829358       0.867229
            226        731.667       2983.833       0.803077       0.747492
            227        717.333       2833.600       0.797987       0.747492
            228        721.000       2496.900       0.775941       0.747492
            229        889.667       2032.700       0.695566       0.747492
            230        735.000       1813.833       0.711633       0.747492
            231        611.333       1885.867       0.755192       0.747492
            232        646.667       1898.667       0.745940       0.747492
            233        780.667       1901.600       0.708953       0.747492
            234        767.000       2129.300       0.735179       0.747492
            235        681.000       2359.900       0.776053       0.747492
            236        574.333       2490.233       0.812589       0.867229
            237        461.000       2345.233       0.835723       0.867229
            238        389.333       2493.400       0.864943       0.867229
            239        587.000       2747.967       0.823986       0.867229
            240        664.667       3003.200       0.818787       0.867229
            241        571.667       2908.500       0.835736       0.867229
            242        483.000       2735.033       0.849908       0.867229
            243        442.667       2497.067       0.849419       0.867229
            244        270.000       2358.000       0.897260       0.867229
            245         -6.333       2337.300       1.002717       0.867229
            246        -23.333       2394.000       1.009843       0.867229
            247        120.333       2487.300       0.953853       0.867229
            248        284.667       2376.200       0.893017       0.867229
            249        319.000       2250.100       0.875832       0.867229
            250        243.000       2359.700       0.906635       0.867229
            251        246.000       2587.733       0.913189       0.867229
            252        442.667       2592.400       0.854149       0.867229
            253        584.333       2559.567       0.814137       0.867229
            254        714.333       2196.567       0.754601       0.747492
            255        873.333       1876.000       0.682347       0.747492
            256       1186.667       1657.000       0.582698       0.488930
            257       1285.667       1656.767       0.563060       0.488930
            258        837.667       1963.233       0.700929       0.747492
            259        523.667       1967.967       0.789830       0.747492
            260        634.667       2085.867       0.766712       0.747492
            261        726.667       1871.333       0.720298       0.747492
            262        587.000       1810.633       0.755175       0.747492
            263        284.000       1856.267       0.867306       0.867229
            264        292.667       2115.733       0.878481       0.867229
            265        512.000       2281.800       0.816737       0.867229
            266        451.667       2318.500       0.836953       0.867229
            267        309.333       2265.400       0.879858       0.867229
            268        264.000       2130.600       0.889752       0.867229
            269        502.333       2008.433       0.799928       0.747492
            270        761.333       1995.867       0.723874       0.747492
            271        691.333       2014.533       0.744506       0.747492
            272        417.000       2094.633       0.833973       0.867229
            273        125.000       2233.833       0.947008       0.867229
            274        141.667       2203.833       0.939601       0.867229
            275        211.667       2175.167       0.911319       0.867229
            276        375.000       2015.167       0.843107       0.867229
            277        368.333       2274.833       0.860647       0.867229
            278        403.667       2549.633       0.863317       0.867229
            279        378.667       2801.133       0.880915       0.867229
            280        474.667       2682.867       0.849672       0.867229
            281        449.333       2339.733       0.838895       0.867229
            282        779.667       2118.700       0.730998       0.867229
            283        486.333       2299.367       0.825418       0.867229
            284        317.000       2624.967       0.892249       0.867229
            285        103.667       2764.633       0.963858       0.867229
            286        447.000       2520.633       0.849375       0.867229
            287        758.000       2204.200       0.744109       0.747492
            288        645.667       2166.433       0.770397       0.747492
            289        589.000       1776.433       0.750997       0.747492
            290        553.000       1376.700       0.713427       0.747492
            291        684.333       1054.900       0.606532       0.488930
            292        641.667       1036.833       0.617714       0.488930
            293        724.333       1122.233       0.607740       0.488930
            294        886.333        875.367       0.496887       0.488930
            295       1072.333        860.433       0.445182       0.488930
            296       1228.667        611.467       0.332295       0.328397
            297       1565.667        365.100       0.189096       0.328397
            298       1760.000        308.333       0.149073       0.328397
            299       1760.333        449.633       0.203457       0.328397
            300       1577.667        672.567       0.298888       0.328397
            301       1261.000        588.900       0.318342       0.328397
            302       1070.000        423.000       0.283322       0.328397
            303        874.000        545.267       0.384189       0.328397
            304       1091.000        840.233       0.435076       0.488930
            305       1187.000       1132.300       0.488208       0.488930
            306       1094.667       1056.533       0.491137       0.488930
            307        996.000        913.067       0.478279       0.488930
            308       1078.667        880.133       0.449323       0.488930
            309       1265.333       1003.467       0.442290       0.488930
            310       1227.333       1158.267       0.485524       0.488930
            311       1023.000       1160.700       0.531529       0.488930
            312       1004.333       1011.900       0.501876       0.488930
            313        986.333        803.367       0.448883       0.488930
            314       1133.667        888.967       0.439510       0.488930
            315        966.667        893.333       0.480287       0.488930
            316        836.333        905.367       0.519818       0.488930
            317        627.333        674.600       0.518152       0.488930
            318        613.000        603.700       0.496178       0.488930
            319        692.333        637.433       0.479357       0.488930
            320        972.667        765.400       0.440374       0.488930
            321       1174.000        752.267       0.390531       0.328397
            322       1322.667        618.400       0.318588       0.328397
            323       1154.333        521.900       0.311353       0.328397
            324       1115.333        603.467       0.351098       0.328397
            325       1010.667        712.267       0.413403       0.328397
            326       1090.667        782.600       0.417773       0.328397
            327       1244.000        612.933       0.330078       0.328397
            328       1579.667        401.033       0.202471       0.328397
            329       1823.333        344.000       0.158720       0.328397
            330       1690.000        478.667       0.220719       0.328397
            331       1348.333        713.500       0.346051       0.328397
            332       1245.333        853.133       0.406551       0.328397
            333       1392.667        779.733       0.358927       0.328397
            334       1470.667        657.600       0.308984       0.328397
            335       1227.000        484.967       0.283280       0.328397
            336       1090.333        516.300       0.321355       0.328397
            337       1107.667        509.900       0.315227       0.328397
            338       1160.000        433.000       0.271814       0.328397
            339       1034.333        379.900       0.268626       0.328397
            340       1018.667        534.467       0.344122       0.328397
            341       1176.000        626.733       0.347657       0.328397
            342       1264.667        702.533       0.357123       0.328397
            343       1409.667        649.033       0.315264       0.328397
            344       1616.333        796.700       0.330165       0.328397
            345       1694.667       1148.867       0.404028       0.328397
            346       1701.333       1313.200       0.435623       0.488930
            347       1449.000       1335.767       0.479669       0.488930
            348       1275.000       1129.833       0.469818       0.488930
            349       1109.333        990.733       0.471763       0.488930
            350       1057.000        966.967       0.477758       0.488930
            351       1044.000        964.933       0.480321       0.488930
            352       1100.333       1037.300       0.485256       0.488930
            353       1272.667       1015.067       0.443700       0.488930
            354       1431.667        987.167       0.408117       0.488930
            355       1428.333        912.167       0.389732       0.488930
            356       1140.667        954.600       0.455598       0.488930
            357       1110.333       1015.300       0.477646       0.488930
            358       1240.333       1126.633       0.475982       0.488930
            359       1349.333       1138.733       0.457678       0.488930
            360       1390.667       1025.600       0.424456       0.488930
            361       1272.333        732.433       0.365346       0.328397
            362       1267.667        385.900       0.233374       0.328397
            363       1281.000        407.567       0.241368       0.328397
            364       1215.667        762.100       0.385334       0.328397
            365       1451.333       1146.867       0.441408       0.328397
            366       1413.667       1220.967       0.463429       0.328397
            367       1558.667       1002.133       0.391336       0.328397
            368       1409.000        847.433       0.375563       0.328397
            369       1343.000        748.700       0.357939       0.328397
            370       1397.000        760.967       0.352631       0.328397
            371       1352.667        751.067       0.357016       0.328397
            372       1465.000        659.167       0.310318       0.328397
            373       1300.333        630.633       0.326589       0.328397
            374       1408.667        509.800       0.265733       0.328397
            375       1214.000        698.933       0.365373       0.328397
            376       1075.000        887.833       0.452322       0.488930
            377        965.333       1005.133       0.510099       0.488930
            378       1059.000        893.100       0.457507       0.488930
            379       1005.333        749.467       0.427095       0.488930
            380        823.000        896.367       0.521335       0.488930
            381        579.667        985.700       0.629693       0.488930
            382        724.667        995.533       0.578731       0.488930
            383       1054.000       1074.267       0.504761       0.488930
            384       1060.333       1090.633       0.507043       0.488930
            385        925.333       1007.800       0.521330       0.488930
            386        710.000        745.333       0.512139       0.488930
            387        758.333        642.500       0.458656       0.488930
            388        803.667        731.633       0.476541       0.488930
            389        897.333        856.267       0.488291       0.488930
            390       1028.000        883.200       0.462118       0.488930
            391       1146.667        846.667       0.424749       0.488930
            392       1277.000        754.967       0.371545       0.328397
            393       1572.000        747.133       0.322161       0.328397
            394       1631.667        738.500       0.311581       0.328397
            395       1582.333        680.767       0.300812       0.328397
            396       1430.000        569.000       0.284642       0.328397
            397       1219.000        497.433       0.289806       0.328397
            398        766.000        646.400       0.457661       0.488930
            399        492.333        734.767       0.598783       0.488930
            400        394.000        907.600       0.697296       0.488930
            401        648.333        832.833       0.562282       0.488930
            402        871.000        757.900       0.465283       0.488930
            403       1195.667        590.767       0.330696       0.328397
            404       1318.667        593.133       0.310249       0.328397
            405       1632.667        774.733       0.321813       0.328397
            406       1729.000        948.767       0.354313       0.328397
            407       1747.333        998.267       0.363588       0.328397
            408       1517.667       1022.233       0.402470       0.328397
            409       1432.000        851.133       0.372792       0.328397
            410       1475.000        677.500       0.314750       0.328397
            411       1297.000        573.967       0.306775       0.328397
            412       1320.333        612.633       0.316939       0.328397
            413       1260.667        616.267       0.328337       0.328397
            414       1324.000        452.933       0.254896       0.328397
            415       1187.333        577.933       0.327392       0.328397
            416       1268.333        790.167       0.383856       0.328397
            417       1297.000        718.300       0.356423       0.328397
            418       1580.333        428.967       0.213491       0.328397
            419       1861.333        182.533       0.089308       0.069564
            420       1944.000        386.933       0.165999       0.069564
            421       1633.667        587.300       0.264434       0.328397
            422       1143.000        699.367       0.379602       0.328397
            423        843.667        751.967       0.471265       0.328397
            424       1006.333        853.367       0.458873       0.328397
            425       1531.000        967.233       0.387167       0.328397
            426       1724.667       1016.533       0.370835       0.328397
            427       1399.000        894.433       0.389998       0.328397
            428        843.333        688.667       0.449521       0.328397
            429        893.333        663.000       0.426001       0.328397
            430       1206.000        788.733       0.395408       0.328397
            431       1367.667        860.900       0.386302       0.328397
            432       1358.667        669.133       0.329980       0.328397
            433       1428.333        498.167       0.258586       0.328397
            434       1440.000        552.667       0.277350       0.328397
            435       1381.667        878.833       0.388778       0.328397
            436       1393.000       1007.033       0.419591       0.328397
            437       1733.000        843.700       0.327434       0.328397
            438       1981.333        488.200       0.197689       0.328397
            439       1753.667        238.300       0.119631       0.328397
            440       1126.000        316.733       0.219537       0.328397
            441        856.000        771.067       0.473900       0.488930
            442        900.667       1229.267       0.577139       0.488930
            443       1003.000       1410.367       0.584398       0.488930
            444        942.667       1141.067       0.547607       0.488930
            445       1002.333        975.433       0.493199       0.488930
            446       1248.667        767.133       0.380560       0.328397
            447       1410.000        628.333       0.308258       0.328397
            448       1425.333        490.467       0.256011       0.328397
            449       1338.000        379.200       0.220825       0.328397
            450       1121.667        313.833       0.218623       0.328397
            451        943.667        171.967       0.154143       0.328397
            452        690.333        338.967       0.329318       0.328397
            453        708.000        374.867       0.346180       0.328397
            454        683.000        506.700       0.425906       0.328397
            455        917.667        636.233       0.409443       0.328397
            456       1008.000        741.200       0.423737       0.328397
            457       1239.333        718.067       0.366847       0.328397
            458       1388.333        656.167       0.320942       0.328397
            459       1400.667        887.600       0.387892       0.328397
            460       1219.000       1159.767       0.487550       0.488930
            461        983.667       1187.633       0.546969       0.488930
            462        955.000       1082.167       0.531212       0.488930
            463       1163.333        889.000       0.433166       0.488930
            464       1273.333        747.667       0.369949       0.328397
            465       1317.333        628.600       0.323033       0.328397
            466       1178.333        638.500       0.351436       0.328397
            467       1096.667        779.333       0.415423       0.328397
            468       1080.333        810.300       0.428587       0.328397
            469       1155.000        802.833       0.410062       0.328397
            470       1105.667        786.100       0.415538       0.328397
            471       1063.667        767.633       0.419174       0.328397
            472       1196.333        739.033       0.381857       0.328397
            473       1264.333        683.567       0.350925       0.328397
            474       1239.667        637.367       0.339561       0.328397
            475        911.333        583.867       0.390494       0.328397
            476        714.667        462.867       0.393082       0.328397
            477        701.667        513.167       0.422417       0.328397
            478        801.333        619.533       0.436025       0.328397
            479        894.667        751.533       0.456526       0.328397
            480        869.000        700.433       0.446297       0.328397
            481        889.000        627.767       0.413885       0.328397
            482        939.333        605.733       0.392043       0.328397
            483       1018.000        647.533       0.388784       0.328397
            484        994.000        634.600       0.389660       0.328397
            485       1090.667        672.933       0.381568       0.328397
            486       1248.667        555.467       0.307886       0.328397
            487       1391.333        437.200       0.239099       0.328397
            488       1447.333        412.267       0.221696       0.328397
            489       1351.667        558.833       0.292506       0.328397
            490       1001.667        788.833       0.440566       0.488930
            491        755.000        966.500       0.561429       0.488930
            492        884.333        866.233       0.494830       0.488930
            493       1203.667        682.300       0.361777       0.328397
            494       1511.333        448.867       0.228990       0.328397
            495       1747.667        643.567       0.269136       0.328397
            496       1998.333        788.167       0.282852       0.328397
            497       1821.000        848.567       0.317867       0.328397
            498       1464.333        602.233       0.291417       0.328397
            499       1128.333        311.167       0.216163       0.328397
            500       1048.333         47.500       0.043346       0.069564
            501       1121.333         64.533       0.054419       0.069564
            502       1191.000        128.900       0.097659       0.069564
            503       1463.000         93.033       0.059789       0.069564
            504       1485.000        -12.833      -0.008717       0.069564
            505       1618.667        -46.533      -0.029599       0.069564
            506       1635.333        152.467       0.085282       0.069564
            507       1405.667        286.100       0.169113       0.069564
            508        926.667        422.333       0.313071       0.328397
            509        823.667        387.633       0.320014       0.328397
            510       1045.333        351.800       0.251801       0.328397
            511       1243.333        467.000       0.273046       0.328397
            512       1300.000        552.667       0.298309       0.328397
            513       1264.667        495.533       0.281521       0.328397
            514       1608.333        292.167       0.153731       0.069564
            515       1653.333        130.000       0.072897       0.069564
            516       1674.667        132.533       0.073336       0.069564
            517       1669.000         84.433       0.048153       0.069564
            518       1713.000        148.367       0.079708       0.069564
            519       1695.667        220.767       0.115197       0.069564
            520       1444.333        239.900       0.142439       0.069564
            521       1155.000        179.167       0.134291       0.069564
            522       1055.667        120.433       0.102401       0.069564
            523       1194.000        161.267       0.118993       0.069564
            524       1574.000        155.600       0.089963       0.069564
            525       1617.667        154.900       0.087387       0.069564
            526       1525.333        180.800       0.105971       0.069564
            527       1258.000        351.533       0.218407       0.069564
            528       1508.000        255.533       0.144898       0.069564
            529       1736.000         96.733       0.052781       0.069564
            530       1860.000         10.333       0.005525       0.069564
            531       1817.667         72.567       0.038390       0.069564
            532       1849.333        167.400       0.083006       0.069564
            533       1864.000        133.267       0.066725       0.069564
            534       1808.000        106.867       0.055809       0.069564
            535       1984.000         45.600       0.022467       0.069564
            536       1758.667        156.467       0.081700       0.069564
            537       1480.333        268.300       0.153434       0.069564
            538        964.667        343.867       0.262788       0.069564
            539       1173.000        231.700       0.164946       0.069564
            540       1678.667        218.800       0.115312       0.069564
            541       1892.000        212.467       0.100960       0.069564
            542       1879.667        179.367       0.087112       0.069564
            543       1448.000        219.867       0.131825       0.069564
            544       1195.667        177.433       0.129221       0.069564
            545        948.000        164.200       0.147635       0.069564
            546        897.000         53.967       0.056749       0.069564
            547        921.667        127.167       0.121246       0.069564
            548       1128.000        215.200       0.160214       0.069564
            549       1238.000        172.867       0.122525       0.069564
            550       1378.333         79.500       0.054533       0.069564
            551       1264.667         34.867       0.026830       0.069564
            552       1547.667         99.900       0.060635       0.069564
            553       1757.667        107.233       0.057501       0.069564
            554       2083.000        -33.300      -0.016246       0.069564
            555       2029.000       -172.567      -0.092956       0.069564
            556       1795.667        -85.900      -0.050241       0.069564
            557       1454.333         97.567       0.062869       0.069564
            558       1355.667        179.767       0.117079       0.069564
            559       1474.667        129.867       0.080937       0.069564
            560       1615.333         93.800       0.054882       0.069564
            561       1609.667        101.367       0.059243       0.069564
            562       1553.667         17.967       0.011432       0.069564
            563       1393.333        -16.667      -0.012107       0.069564
            564       1081.000         27.900       0.025160       0.069564
            565        932.667         97.733       0.094850       0.069564
            566        950.667         42.600       0.042889       0.069564
            567       1025.667        -10.567      -0.010409       0.069564
            568       1282.667        -23.267      -0.018474       0.069564
            569       1402.667        -18.933      -0.013683       0.069564
            570       1499.000         -2.567      -0.001715       0.069564
            571       1425.333         65.467       0.043914       0.069564
            572       1123.333         98.000       0.080240       0.069564
            573        874.000        119.267       0.120075       0.069564
            574        825.333        128.467       0.134689       0.069564
            575       1044.667        183.533       0.149433       0.069564
            576       1253.667        183.633       0.127763       0.069564
            577       1093.000        155.700       0.124690       0.069564
            578       1303.000         47.700       0.035315       0.069564
            579       1553.000        -13.300      -0.008638       0.069564
            580       1967.667        -85.100      -0.045204       0.069564
            581       1929.667         -5.633      -0.002928       0.069564
            582       1685.000         33.500       0.019494       0.069564
            583       1353.667         91.300       0.063185       0.069564
            584       1218.000        219.533       0.152715       0.069564
            585       1423.667        309.967       0.178796       0.069564
            586       1646.333        319.033       0.162328       0.069564
            587       1693.333        169.333       0.090909       0.069564
            588       1606.000        102.733       0.060123       0.069564
            589       1460.333        146.633       0.091249       0.069564
            590       1581.667        171.167       0.097651       0.069564
            591       1729.667        122.700       0.066240       0.069564
            592       1709.333         58.067       0.032854       0.069564
            593       1623.667         -7.700      -0.004765       0.069564
            594       1377.333         26.600       0.018947       0.069564
            595       1286.333         34.367       0.026022       0.069564
            596       1049.667        187.033       0.151236       0.069564
            597       1291.000        304.567       0.190883       0.069564
            598       1500.667        315.267       0.173611       0.069564
            599       1397.000        308.967       0.181109       0.069564
            600        969.667        148.700       0.132962       0.069564
            601        852.667         46.733       0.051961       0.069564
            602       1082.333         56.100       0.049278       0.069564
            603       1421.333        161.533       0.102051       0.069564
            604       1555.333        234.800       0.131163       0.069564
            605       1729.667         39.033       0.022069       0.069564
            606       1625.333        -44.533      -0.028171       0.069564
            607       1421.667         75.500       0.050429       0.069564
            608       1298.333         99.500       0.071182       0.069564
            609       1172.667        111.733       0.086993       0.069564
            610       1215.333         29.133       0.023410       0.069564
            611       1343.667         36.633       0.026540       0.069564
            612       1432.000         82.467       0.054453       0.069564
            613       1421.333         31.533       0.021704       0.069564
            614       1468.000         41.533       0.027514       0.069564
            615       1729.333        -14.933      -0.008711       0.069564
            616       1776.000        121.067       0.063818       0.069564
            617       1514.667        303.533       0.166942       0.069564
            618       1290.000        375.333       0.225380       0.069564
            619       1500.333        328.967       0.179832       0.069564
            620       1985.333        141.467       0.066516       0.069564
            621       2335.000         52.167       0.021853       0.069564
            622       2158.333         70.500       0.031631       0.069564
            623       1729.667        212.367       0.109353       0.069564
            624        977.000        374.967       0.277349       0.328397
            625        571.000        401.900       0.413095       0.328397
            626        690.333        400.300       0.367034       0.328397
            627       1214.333        246.900       0.168967       0.069564
            628       1868.000          3.533       0.001888       0.069564
            629       2007.000       -114.033      -0.060241       0.069564
            630       1985.000         14.500       0.007252       0.069564
            631       1472.667        326.400       0.181427       0.069564
            632       1156.667        536.667       0.316929       0.328397
            633        786.000        528.733       0.402160       0.328397
            634        809.000        358.767       0.307225       0.328397
            635        944.000        255.933       0.213290       0.328397
            636       1522.333        202.767       0.117539       0.069564
            637       1684.000        208.933       0.110375       0.069564
            638       1506.000        151.067       0.091165       0.069564
            639       1110.000        127.667       0.103151       0.069564
            640       1200.000        125.667       0.094795       0.069564
            641       1350.000        172.667       0.113398       0.069564
            642       1480.667        159.600       0.097301       0.069564
            643       1540.333         54.633       0.034254       0.069564
            644       1681.333        -14.800      -0.008881       0.069564
            645       1840.333          6.633       0.003591       0.069564
            646       2057.000         59.300       0.028021       0.069564
            647       2225.667         61.767       0.027003       0.069564
            648       2344.667        123.867       0.050178       0.069564
            649       2218.333        243.167       0.098788       0.069564
            650       2083.000        307.033       0.128464       0.069564
            651       1725.667        298.767       0.147580       0.069564
            652       1435.000        285.500       0.165940       0.069564
            653       1375.333        221.467       0.138694       0.069564
            654       1364.333        149.900       0.098994       0.069564
            655       1397.333        145.933       0.094561       0.069564
            656       1236.333        169.033       0.120277       0.069564
            657       1385.333        181.467       0.115820       0.069564
            658       1524.667        117.200       0.071382       0.069564
            659       1846.667        -16.333      -0.008924       0.069564
            660       1970.000       -113.333      -0.061041       0.069564
            661       1861.667        -52.833      -0.029209       0.069564
            662       1528.000          3.867       0.002524       0.069564
            663       1382.667         64.400       0.044504       0.069564
            664       1488.667         22.800       0.015085       0.069564
            665       1287.333         51.267       0.038299       0.069564
            666        898.333         48.833       0.051557       0.069564
            667        588.000        -45.133      -0.083139       0.069564
            668        750.000          6.667       0.008811       0.069564
            669        953.667        184.633       0.162201       0.069564
            670       1156.000        286.733       0.198743       0.069564
            671       1657.667        188.567       0.102136       0.069564
            672       1949.333         87.733       0.043068       0.069564
            673       2045.000         23.833       0.011520       0.069564
            674       1732.667        -20.933      -0.012229       0.069564
            675       1845.333        -64.533      -0.036238       0.069564
            676       2136.000        -57.267      -0.027549       0.069564
            677       2332.000       -130.200      -0.059133       0.069564
            678       2072.333        -86.567      -0.043594       0.069564
            679       1461.333         38.867       0.025908       0.069564
            680       1082.000        232.133       0.176644       0.069564
            681       1144.000        205.267       0.152132       0.069564
            682       1247.000        164.633       0.116626       0.069564
            683       1403.000         99.367       0.066140       0.069564
            684       1406.000         77.067       0.051964       0.069564
            685       1485.000          7.833       0.005247       0.069564
            686       1560.667         -7.067      -0.004549       0.069564
            687       1621.667         37.167       0.022405       0.069564
            688       1678.667        123.800       0.068684       0.069564
            689       1526.000        192.400       0.111965       0.069564
            690       1496.333        121.367       0.075024       0.069564
            691       1779.333          6.733       0.003770       0.069564
            692       1571.000        -84.433      -0.056798       0.069564
            693       1331.333       -170.133      -0.146515       0.069564
            694       1291.333       -158.467      -0.139881       0.069564
            695       1565.667        -62.233      -0.041394       0.069564
            696       2026.667        152.333       0.069910       0.069564
            697       1703.333        258.667       0.131838       0.069564
            698       1385.667        307.767       0.181741       0.069564
            699        873.667        313.300       0.263950       0.328397
            700       1133.333        348.000       0.234923       0.328397
