# Supplementary material for: The role of auxiliary domains in modulating CHD4 activity suggests mechanistic commonality between enzyme families
Source: Nat Commun. 2022 Dec 6;13:7524. doi: 10.1038/s41467-022-35002-0 (PMC9726900; doi:10.1038/s41467-022-35002-0)
Supplement: Supplementary file 6 — source data [file 41467_2022_35002_MOESM6_ESM.zip › smFRET_Source_data/figure_7A/A/CHD4(355-1912) 1mM ATP 500ms/32.dat]

              1        539.000       1587.803       0.746568       0.768889
              2        546.333       2133.803       0.796155       0.768889
              3        734.000       2022.803       0.733750       0.768889
              4        889.667       1680.469       0.653845       0.768889
              5        760.333       1157.469       0.603539       0.768889
              6        586.000       1067.469       0.645594       0.768889
              7        541.667       1384.469       0.718781       0.768889
              8        559.333       1835.803       0.766471       0.768889
              9        585.000       1761.803       0.750725       0.768889
             10        540.000       1372.803       0.717692       0.768889
             11        461.000       1264.803       0.732878       0.768889
             12        524.667       1502.469       0.741178       0.768889
             13        585.000       1486.136       0.717546       0.768889
             14        929.000       1347.136       0.591852       0.768889
             15        737.000       1307.803       0.639574       0.768889
             16        396.000       1467.469       0.787493       0.768889
             17        322.667       1646.469       0.836138       0.768889
             18        443.333       1582.469       0.781157       0.768889
             19        792.000       1514.136       0.656568       0.768889
             20        473.667       1389.803       0.745815       0.768889
             21        449.000       1393.469       0.756305       0.768889
             22        213.667       1439.803       0.870777       0.768889
             23        333.333       1434.803       0.811478       0.768889
             24        404.000       1518.136       0.789817       0.768889
             25        514.667       1728.803       0.770593       0.768889
             26        521.667       1847.803       0.779838       0.768889
             27        471.667       1855.803       0.797348       0.768889
             28        415.000       1795.803       0.812285       0.768889
             29        412.000       1750.803       0.809506       0.768889
             30        500.667       1707.136       0.773229       0.768889
             31        591.667       1918.136       0.764258       0.768889
             32        407.667       2167.803       0.841712       0.768889
             33        229.333       2340.803       0.910770       0.768889
             34        477.333       2197.469       0.821544       0.768889
             35        645.333       2081.469       0.763337       0.768889
             36        898.000       1778.136       0.664442       0.768889
             37        409.333       1512.469       0.787006       0.768889
             38        261.000       1337.136       0.836685       0.768889
             39        337.667       1486.803       0.814923       0.768889
             40        657.667       1737.803       0.725454       0.768889
             41       1043.000       1638.136       0.610986       0.768889
             42        802.333       1566.803       0.661339       0.768889
             43        514.667       1322.136       0.719803       0.768889
             44        228.667       1404.469       0.859983       0.768889
             45        455.667       1553.136       0.773165       0.768889
             46        901.000       1546.136       0.631814       0.768889
             47       1064.000       1615.803       0.602956       0.768889
             48        611.333       1533.803       0.715014       0.768889
             49        171.000       1656.803       0.906445       0.768889
             50        -86.000       1654.803       1.054819       0.768889
             51         13.000       1755.469       0.992649       0.768889
             52        -58.000       1669.803       1.035985       0.768889
             53        -79.333       1716.803       1.048449       0.768889
             54       -110.667       1836.469       1.064125       0.768889
             55        128.667       1946.469       0.937996       0.768889
             56        476.667       1896.136       0.799112       0.768889
             57        778.333       1836.469       0.702336       0.768889
             58        948.000       1981.136       0.676355       0.768889
             59        894.000       1874.136       0.677039       0.768889
             60        881.667       1539.803       0.635896       0.768889
             61        824.333       1177.803       0.588273       0.768889
             62        733.000       1220.136       0.624706       0.768889
             63        668.000       1522.136       0.694996       0.768889
             64        776.333       1776.136       0.695850       0.768889
             65        846.000       1789.136       0.678954       0.768889
             66        799.000       1505.136       0.653232       0.768889
             67        677.667       1287.469       0.655155       0.768889
             68        561.667       1257.136       0.691189       0.768889
             69        637.667       1275.803       0.666748       0.768889
             70        629.000       1332.803       0.679377       0.768889
             71        492.000       1284.803       0.723098       0.768889
             72        208.000       1413.136       0.871695       0.768889
             73        319.667       1611.469       0.834467       0.768889
             74        324.667       2041.469       0.862786       0.768889
             75        353.333       2272.136       0.865421       0.768889
             76        274.000       2180.136       0.888352       0.768889
             77        486.333       1864.136       0.793091       0.768889
             78        685.667       1667.136       0.708575       0.768889
             79        515.667       1559.469       0.751502       0.768889
             80        448.000       1420.136       0.760189       0.768889
             81        616.000       1480.136       0.706126       0.768889
             82        591.667       1642.469       0.735170       0.768889
             83        475.333       1709.469       0.782436       0.768889
             84        425.000       1570.136       0.786982       0.768889
             85        851.000       1512.136       0.639885       0.768889
             86       1168.667       1473.469       0.557681       0.768889
             87        775.333       1520.469       0.662282       0.768889
             88        189.333       1542.469       0.890673       0.768889
             89       -141.667       1763.469       1.087351       0.768889
             90         96.000       1881.803       0.951461       0.768889
             91        304.333       1799.803       0.855364       0.768889
             92        280.000       1655.136       0.855307       0.768889
             93        215.667       1789.136       0.892425       0.768889
             94         74.333       1787.803       0.960082       0.768889
             95        277.333       1848.469       0.869539       0.768889
             96        294.000       1606.469       0.845301       0.768889
             97        581.000       1939.803       0.769518       0.768889
             98        637.000       1823.136       0.741071       0.768889
             99        735.000       1684.136       0.696173       0.768889
            100        508.667       1338.803       0.724668       0.768889
            101        416.667       1340.803       0.762917       0.768889
            102        522.000       1369.469       0.724024       0.768889
            103        686.000       1405.469       0.672001       0.768889
            104        972.000       1391.136       0.588682       0.768889
            105        808.000       1529.136       0.654278       0.768889
            106        663.667       1570.803       0.702987       0.768889
            107        489.667       1606.136       0.766358       0.768889
            108        490.333       1546.469       0.759263       0.768889
            109        343.333       1514.803       0.815227       0.768889
            110        265.667       1378.803       0.838448       0.768889
            111        308.333       1181.803       0.793084       0.768889
            112        473.333       1317.803       0.735736       0.768889
            113        404.667       1579.803       0.796083       0.768889
            114        467.333       1760.136       0.790195       0.768889
            115        733.667       1714.136       0.700275       0.768889
            116        866.000       1799.803       0.675145       0.768889
            117        861.667       1970.136       0.695718       0.768889
            118        496.667       1730.469       0.776993       0.768889
            119        356.667       1415.803       0.798774       0.768889
            120        483.667       1345.803       0.735625       0.768889
            121        615.667       1406.136       0.695486       0.768889
            122        614.000       1540.803       0.715055       0.768889
            123        480.667       1576.803       0.766380       0.768889
            124        301.667       1622.469       0.843220       0.768889
            125        301.333       1527.469       0.835229       0.768889
            126        220.000       1404.136       0.864543       0.768889
            127        439.000       1550.136       0.779301       0.768889
            128        638.333       1763.136       0.734191       0.768889
            129        436.667       1793.136       0.804168       0.768889
            130         98.000       1564.469       0.941052       0.768889
            131        -86.333       1372.136       1.067144       0.768889
            132        228.667       1403.469       0.859897       0.768889
            133        718.333       1681.469       0.700670       0.768889
            134        919.667       1734.803       0.653540       0.768889
            135        855.667       1590.136       0.650149       0.768889
            136        716.000       1557.803       0.685109       0.768889
            137        517.333       1759.469       0.772781       0.768889
            138        359.000       1992.469       0.847329       0.768889
            139        215.000       1892.136       0.897966       0.768889
            140        137.333       1668.803       0.923963       0.768889
            141        214.333       1460.803       0.872050       0.768889
            142        622.333       1251.803       0.667936       0.768889
            143        984.667        968.136       0.495767       0.453153
            144       1291.667        673.136       0.342597       0.348674
            145        991.667        459.803       0.316784       0.348674
            146        768.667        472.803       0.380841       0.348674
            147        710.333        557.136       0.439566       0.453153
            148        728.667        832.136       0.533146       0.571137
            149        798.000       1002.136       0.556700       0.571137
            150       1050.333       1030.136       0.495146       0.453153
            151       1322.000        907.803       0.407122       0.453153
            152       1343.333        781.803       0.367884       0.348674
            153       1459.333        638.803       0.304462       0.348674
            154       1784.333        523.136       0.226714       0.247392
            155       2180.333        468.803       0.176964       0.247392
            156       1821.667        583.803       0.242698       0.247392
            157       1573.000        676.136       0.300620       0.247392
            158       1603.000        676.469       0.296766       0.247392
            159       1882.000        621.469       0.248243       0.247392
            160       1881.000        651.136       0.257149       0.247392
            161       1669.000        745.469       0.308751       0.348674
            162       1507.333        825.469       0.353853       0.348674
            163       1440.667        903.803       0.385504       0.348674
            164       1266.333        905.469       0.416921       0.453153
            165       1032.000        893.136       0.463934       0.453153
            166       1098.667        867.136       0.441110       0.453153
            167       1481.667        750.803       0.336310       0.348674
            168       1716.667        799.803       0.317827       0.348674
            169       1601.667        711.803       0.307678       0.348674
            170       1515.667        618.136       0.289688       0.247392
            171       1438.667        506.136       0.260251       0.247392
            172       1351.667        542.469       0.286394       0.247392
            173        980.333        738.136       0.429531       0.453153
            174        983.000        918.136       0.482941       0.453153
            175        969.667        883.136       0.476649       0.453153
            176       1045.000        834.803       0.444091       0.453153
            177        927.333        633.803       0.405988       0.453153
            178       1000.667        649.803       0.393708       0.348674
            179       1198.667        811.803       0.403788       0.348674
            180       1476.000        845.803       0.364287       0.348674
            181       1509.667        857.469       0.362239       0.348674
            182       1350.000        827.469       0.380014       0.348674
            183       1101.000        794.136       0.419039       0.348674
            184       1071.333        706.469       0.397383       0.348674
            185        823.667        485.469       0.370832       0.348674
            186        587.000        598.136       0.504698       0.453153
            187        660.000        696.136       0.513323       0.453153
            188        966.667        773.469       0.444488       0.453153
            189       1368.000        647.803       0.321362       0.348674
            190       1151.000        693.136       0.375859       0.348674
            191       1039.333        638.803       0.380662       0.348674
            192        927.667        689.469       0.426352       0.348674
            193       1049.000        667.469       0.388862       0.348674
            194       1498.000        808.136       0.350429       0.348674
            195       1411.000        716.803       0.336875       0.348674
            196       1361.333        683.136       0.334139       0.348674
            197       1045.667        813.136       0.437451       0.453153
            198        823.000        979.136       0.543320       0.571137
            199        675.667        886.136       0.567380       0.571137
            200        699.000        679.803       0.493038       0.453153
            201       1008.000        615.469       0.379107       0.348674
            202       1195.000        625.469       0.343576       0.348674
            203       1128.000        541.136       0.324201       0.348674
            204       1486.667        423.136       0.221560       0.247392
            205       1585.333        562.803       0.261996       0.247392
            206       1500.667        910.136       0.377524       0.348674
            207       1057.000        934.803       0.469325       0.453153
            208        979.333        714.136       0.421700       0.453153
            209       1062.667        451.803       0.298324       0.348674
            210       1021.000        609.803       0.373928       0.348674
            211       1064.667        732.803       0.407686       0.348674
            212       1034.667        722.803       0.411275       0.348674
            213       1228.667        545.803       0.307586       0.348674
            214       1056.333        408.136       0.278692       0.348674
            215        705.000        451.469       0.390386       0.453153
            216        600.667        730.803       0.548869       0.571137
            217        740.333        975.803       0.568605       0.571137
            218        893.000        853.469       0.488683       0.453153
            219        678.333        560.803       0.452576       0.453153
            220        888.000        462.136       0.342288       0.348674
            221       1487.000        504.136       0.253190       0.247392
            222       1945.000        582.803       0.230557       0.247392
            223       1549.333        564.136       0.266924       0.247392
            224        930.333        457.136       0.329475       0.247392
            225        831.667        377.469       0.312181       0.247392
            226        839.000        315.469       0.273259       0.247392
            227        815.667        293.469       0.264593       0.247392
            228        547.667        343.803       0.385658       0.348674
            229        588.667        580.803       0.496638       0.453153
            230        669.000        760.136       0.531885       0.571137
            231        588.000        792.136       0.573955       0.571137
            232        798.333        563.469       0.413767       0.453153
            233       1128.667        477.136       0.297132       0.348674
            234       1503.333        463.469       0.235646       0.247392
            235       1549.000        584.136       0.273839       0.247392
            236       1440.667        762.136       0.345985       0.348674
            237       1294.333        940.469       0.420829       0.453153
            238       1134.000       1070.803       0.485668       0.453153
            239       1191.000       1046.136       0.467623       0.453153
            240       1241.333        817.469       0.397061       0.348674
            241       1343.667        586.469       0.303849       0.348674
            242       1377.667        601.136       0.303788       0.348674
            243       1205.333        669.469       0.357088       0.348674
            244       1091.000        747.469       0.406572       0.348674
            245        990.667        644.469       0.394138       0.348674
            246        973.667        561.803       0.365883       0.348674
            247        736.000        479.803       0.394639       0.453153
            248        435.333        503.469       0.536289       0.571137
            249        331.667        659.803       0.665480       0.571137
            250        350.000        570.803       0.619897       0.571137
            251        424.333        368.803       0.464993       0.453153
            252        565.667        142.469       0.201189       0.247392
            253        638.667        227.136       0.262342       0.247392
            254        824.000        478.803       0.367517       0.348674
            255       1066.000        637.469       0.374218       0.348674
            256       1580.000        586.469       0.270703       0.247392
            257       1648.667        514.136       0.237717       0.247392
            258       1524.667        514.136       0.252175       0.247392
            259       1587.000        577.136       0.266682       0.247392
            260       1586.667        704.469       0.307476       0.348674
            261       1466.667        802.803       0.353740       0.348674
            262       1035.667        791.136       0.433071       0.348674
            263        879.667        593.803       0.402996       0.348674
            264        939.333        415.136       0.306493       0.348674
            265        959.333        405.469       0.297090       0.348674
            266       1115.000        535.803       0.324571       0.348674
            267       1256.667        752.803       0.374628       0.348674
            268       1234.333        722.469       0.369209       0.348674
            269        817.000        539.469       0.397701       0.348674
            270        743.667        328.469       0.306369       0.348674
            271        882.333        481.469       0.353034       0.348674
            272       1082.333        627.136       0.366860       0.348674
            273        845.333        837.136       0.497564       0.453153
            274        578.000        704.803       0.549424       0.453153
            275        898.333        510.136       0.362192       0.348674
            276       1297.667        286.136       0.180664       0.247392
            277       1397.000        237.136       0.145114       0.247392
            278       1083.000        326.136       0.231444       0.247392
            279        570.333        412.469       0.419687       0.453153
            280        533.333        541.803       0.503939       0.453153
            281        727.667        555.469       0.432900       0.453153
            282       1168.333        678.136       0.367261       0.348674
            283       1346.667        674.803       0.333818       0.348674
            284       1146.000        687.136       0.374842       0.348674
            285        992.000        536.803       0.351126       0.348674
            286       1085.333        500.136       0.315450       0.348674
            287       1744.000        560.803       0.243319       0.247392
            288       2053.667        675.803       0.247595       0.247392
            289       2071.667        565.136       0.214326       0.247392
            290       1595.000        420.803       0.208752       0.247392
            291       1022.333        261.469       0.203668       0.247392
            292        607.000        456.469       0.429227       0.453153
            293        573.333        553.136       0.491035       0.453153
            294        787.000        616.469       0.439247       0.453153
            295        899.000        468.469       0.342581       0.348674
            296        881.667        595.469       0.403124       0.348674
            297        964.000        641.469       0.399553       0.348674
            298       1109.333        802.136       0.419644       0.348674
            299       1328.000        725.136       0.353185       0.348674
            300       1476.000        567.469       0.277699       0.247392
            301       1273.667        400.803       0.239361       0.247392
            302        962.000        303.803       0.240008       0.247392
            303        725.000        447.803       0.381823       0.348674
            304        800.333        510.803       0.389588       0.348674
            305        641.667        576.136       0.473095       0.453153
            306        803.000        632.136       0.440471       0.453153
            307       1369.000        647.469       0.321091       0.348674
            308       1786.333        679.469       0.275557       0.348674
            309       1419.000        717.136       0.335716       0.348674
            310        678.333        737.136       0.520771       0.453153
            311        551.000        727.469       0.569016       0.571137
            312        692.333        661.469       0.488601       0.453153
            313       1015.000        615.803       0.377607       0.348674
            314       1160.000        491.469       0.297595       0.247392
            315       1164.667        346.469       0.229277       0.247392
            316        996.333        293.803       0.227730       0.247392
            317       1192.333        358.469       0.231151       0.247392
            318       1662.333        390.136       0.190081       0.247392
            319       1493.000        544.469       0.267228       0.247392
            320        926.000        662.136       0.416927       0.453153
            321        511.667        781.136       0.604219       0.571137
            322        608.333        697.803       0.534250       0.571137
            323        686.667        598.469       0.465686       0.453153
            324        630.000        466.469       0.425429       0.453153
            325        514.667        442.469       0.462285       0.453153
            326        253.000        410.136       0.618479       0.571137
            327        404.333        529.469       0.567003       0.571137
            328        661.667        598.136       0.474785       0.453153
            329        935.333        671.469       0.417892       0.453153
            330        906.000        667.469       0.424202       0.453153
            331        929.333        692.136       0.426857       0.453153
            332        987.667        748.803       0.431221       0.453153
            333        934.333        691.803       0.425427       0.453153
            334        872.667        674.803       0.436069       0.453153
            335        643.333        869.136       0.574647       0.571137
            336        439.000        897.136       0.671441       0.571137
            337        458.000        852.469       0.650507       0.571137
            338        721.000        489.136       0.404199       0.453153
            339        924.333        405.136       0.304735       0.348674
            340        880.667        461.803       0.343995       0.348674
            341        679.000        598.803       0.468619       0.453153
            342        709.667        683.136       0.490476       0.453153
            343        842.333        737.136       0.466699       0.453153
            344        911.667        814.469       0.471845       0.453153
            345        897.333        685.136       0.432954       0.453153
            346        688.000        470.136       0.405942       0.453153
            347        871.333        365.136       0.295305       0.348674
            348       1191.000        456.136       0.276927       0.348674
            349       1415.000        568.469       0.286604       0.348674
            350       1415.333        696.136       0.329693       0.348674
            351       1254.667        684.469       0.352976       0.348674
            352       1198.000        626.136       0.343251       0.348674
            353       1019.333        464.803       0.313181       0.348674
            354        900.667        495.803       0.355040       0.348674
            355        816.000        534.469       0.395766       0.348674
            356       1079.333        560.469       0.341791       0.348674
            357       1121.333        504.469       0.310289       0.348674
            358       1203.333        582.469       0.326167       0.348674
            359       1081.333        839.136       0.436943       0.453153
            360       1174.667       1032.803       0.467867       0.453153
            361       1291.667        872.136       0.403057       0.348674
            362       1751.667        658.469       0.273208       0.247392
            363       1770.000        639.136       0.265297       0.247392
            364       1512.000        612.469       0.288293       0.247392
            365        799.667        475.136       0.372713       0.348674
            366        479.667        393.803       0.450849       0.453153
            367        667.333        531.136       0.443179       0.453153
            368       1256.667        735.136       0.369081       0.348674
            369       1533.667        812.469       0.346301       0.348674
            370       1319.333        819.803       0.383240       0.348674
            371        964.333        867.803       0.473656       0.453153
            372        895.333        936.803       0.511317       0.453153
            373       1022.000       1029.136       0.501740       0.453153
            374       1138.333        987.136       0.464432       0.453153
            375       1379.333        836.469       0.377502       0.348674
            376       1663.333        737.136       0.307080       0.348674
            377       1876.000        549.136       0.226435       0.247392
            378       1652.667        458.803       0.217291       0.247392
            379       1445.333        508.803       0.260372       0.247392
            380       1198.333        545.136       0.312673       0.348674
            381       1276.667        578.136       0.311697       0.348674
            382       1103.333        537.136       0.327428       0.348674
            383        874.000        532.469       0.378586       0.348674
            384        594.333        555.803       0.483250       0.453153
            385        452.333        450.469       0.498968       0.453153
            386        467.667        333.136       0.416003       0.453153
            387        694.667        430.136       0.382410       0.348674
            388       1193.333        603.469       0.335857       0.348674
            389       1464.000        727.136       0.331853       0.348674
            390       1521.667        645.469       0.297844       0.348674
            391       1527.667        595.803       0.280580       0.348674
            392       1606.667        651.469       0.288499       0.348674
            393       1288.333        727.803       0.360989       0.348674
            394        817.667        739.803       0.475003       0.453153
            395        650.000        840.136       0.563798       0.571137
            396       1240.333        895.803       0.419357       0.453153
            397       1893.333        933.469       0.330221       0.348674
            398       1916.333        832.469       0.302848       0.348674
            399       1659.667        710.803       0.299857       0.348674
            400       1206.333        667.469       0.356211       0.348674
            401        991.667        854.469       0.462842       0.453153
            402        700.333       1019.469       0.592783       0.571137
            403        591.333        996.803       0.627656       0.571137
            404        643.000        765.803       0.543584       0.571137
            405        706.667        689.469       0.493841       0.453153
            406        658.000        644.136       0.494676       0.453153
            407        809.000        731.469       0.474835       0.453153
            408        933.333        762.803       0.449730       0.453153
            409        960.000        833.469       0.464725       0.453153
            410        807.333        709.136       0.467623       0.453153
            411        708.333        476.136       0.401983       0.348674
            412        869.000        472.136       0.352042       0.348674
            413        959.333        470.136       0.328888       0.348674
            414       1015.667        468.469       0.315651       0.348674
            415       1029.333        335.803       0.245985       0.247392
            416       1044.000        278.136       0.210369       0.247392
            417       1071.000        228.469       0.175817       0.247392
            418       1079.333        277.469       0.204502       0.247392
            419       1320.333        388.469       0.227334       0.247392
            420       1341.000        395.803       0.227892       0.247392
            421       1386.333        269.136       0.162574       0.247392
            422       1528.000        170.803       0.100543       0.247392
            423       1537.000        324.469       0.174308       0.247392
            424       1460.333        549.469       0.273395       0.247392
            425        912.000        699.469       0.434057       0.453153
            426        630.333        640.136       0.503858       0.453153
            427        439.667        530.469       0.546799       0.453153
            428        731.333        455.136       0.383605       0.348674
            429       1104.667        590.136       0.348203       0.348674
            430       1357.000        561.136       0.292542       0.348674
            431       1365.333        527.469       0.278671       0.348674
            432       1232.000        651.469       0.345888       0.348674
            433       1136.000        788.469       0.409707       0.453153
            434        842.667        987.136       0.539477       0.453153
            435        725.333        719.136       0.497855       0.453153
            436       1019.667        630.469       0.382071       0.348674
            437       1290.333        464.803       0.264824       0.247392
            438       1663.333        415.469       0.199860       0.247392
            439       1267.000        352.469       0.217645       0.247392
            440       1034.667        385.136       0.271260       0.247392
            441        571.667        537.803       0.484739       0.453153
            442        662.000        632.803       0.488725       0.453153
            443        870.000        599.803       0.408084       0.453153
            444       1195.000        710.469       0.372858       0.453153
            445       1393.667       1093.803       0.439725       0.453153
            446       1287.333       1177.136       0.477643       0.453153
            447       1100.000        905.469       0.451500       0.453153
            448        988.000        495.803       0.334143       0.348674
            449        865.333        390.136       0.310749       0.348674
            450        981.333        387.803       0.283246       0.247392
            451       1096.000        290.803       0.209693       0.247392
            452       1203.000        326.469       0.213453       0.247392
            453        952.333        424.136       0.308133       0.247392
            454        640.000        517.803       0.447229       0.453153
            455        683.333        526.136       0.435014       0.453153
            456        940.667        604.803       0.391339       0.348674
            457       1165.000        670.136       0.365170       0.348674
            458       1152.333        533.136       0.316313       0.348674
            459       1003.333        362.803       0.265568       0.247392
            460       1037.000        356.803       0.255992       0.247392
            461       1105.333        418.136       0.274463       0.247392
            462       1067.667        542.136       0.336772       0.348674
            463        947.667        583.803       0.381204       0.348674
            464       1016.667        575.469       0.361445       0.348674
            465       1294.000        540.469       0.294619       0.348674
            466       1192.667        458.469       0.277669       0.348674
            467        732.667        533.469       0.421337       0.453153
            468        490.667        569.469       0.537166       0.571137
            469        590.000        648.136       0.523477       0.571137
            470        878.667        700.803       0.443695       0.453153
            471        856.000        698.136       0.449212       0.453153
            472        867.667        617.469       0.415766       0.453153
            473       1149.333        635.803       0.356165       0.348674
            474       1348.667        804.136       0.373530       0.348674
            475       1378.000        778.803       0.361091       0.348674
            476       1225.333        705.469       0.365376       0.348674
            477       1395.000        624.136       0.309110       0.348674
            478       1454.333        647.469       0.308054       0.348674
            479       1471.667        655.803       0.308255       0.348674
            480       1468.667        686.469       0.318527       0.348674
            481       1699.333        671.469       0.283224       0.348674
            482       1816.667        733.803       0.287713       0.348674
            483       1749.000        820.469       0.319315       0.348674
            484       1728.333        885.136       0.338682       0.348674
            485       1152.000        841.469       0.422113       0.453153
            486        444.667        618.803       0.581872       0.571137
            487        144.333        499.803       0.775927       0.768889
            488        259.333        456.803       0.637871       0.768889
            489        401.000        651.469       0.618991       0.768889
            490        190.667        794.136       0.806391       0.768889
            491         26.000        857.469       0.970571       0.768889
            492        -10.000        733.469       1.013822       0.768889
            493        233.667        816.469       0.777489       0.768889
            494        338.667        958.803       0.738979       0.768889
            495        546.333        866.136       0.613207       0.768889
            496        397.333        719.136       0.644116       0.768889
            497        458.333        476.803       0.509875       0.453153
            498        544.667        443.136       0.448608       0.453153
            499        675.333        312.136       0.316097       0.348674
            500       1067.667        290.469       0.213874       0.247392
            501       1289.333        286.136       0.181620       0.247392
            502       1268.667        345.136       0.213865       0.247392
            503       1002.000        512.803       0.338528       0.348674
            504        728.000        624.136       0.461593       0.453153
            505        691.333        669.469       0.491967       0.453153
            506        981.667        603.803       0.380835       0.348674
            507       1269.000        534.469       0.296356       0.348674
            508       1193.333        534.136       0.309201       0.348674
            509       1009.000        506.469       0.334200       0.348674
            510        760.333        561.136       0.424630       0.348674
            511        930.000        596.803       0.390884       0.348674
            512       1034.333        578.803       0.358806       0.348674
            513       1332.667        565.136       0.297784       0.348674
            514       1172.333        603.803       0.339953       0.348674
            515        897.333        637.136       0.415216       0.453153
            516        558.000        682.803       0.550291       0.571137
            517        648.667        536.136       0.452511       0.453153
            518        596.333        475.803       0.443789       0.453153
            519        558.667        387.136       0.409320       0.453153
            520        650.000        409.136       0.386292       0.348674
            521        866.000        436.803       0.335279       0.348674
            522       1015.333        484.803       0.323172       0.348674
            523        837.667        589.469       0.413044       0.453153
            524        844.000        659.803       0.438756       0.453153
            525        936.333        617.803       0.397522       0.348674
            526       1060.333        590.803       0.357816       0.348674
            527       1004.333        561.803       0.358719       0.348674
            528        990.000        565.136       0.363400       0.348674
            529       1119.667        547.803       0.328523       0.348674
            530       1217.000        546.136       0.309753       0.348674
            531       1283.333        646.803       0.335107       0.348674
            532       1181.000        642.803       0.352452       0.348674
            533       1124.333        672.136       0.374143       0.348674
            534        938.667        648.469       0.408578       0.453153
            535        869.000        617.803       0.415524       0.453153
            536        830.333        531.136       0.390120       0.453153
            537        865.333        640.136       0.425207       0.453153
            538       1020.333        833.469       0.449600       0.453153
            539       1293.000        931.803       0.418825       0.453153
            540       1200.667        801.803       0.400407       0.453153
            541        782.667        641.469       0.450427       0.453153
            542        580.667        576.469       0.498186       0.453153
            543        724.667        520.469       0.418002       0.453153
            544       1073.667        702.803       0.395618       0.348674
            545       1111.667        640.803       0.365657       0.348674
            546       1170.333        574.136       0.329118       0.348674
            547       1337.000        567.136       0.297844       0.348674
            548       1328.333        797.469       0.375138       0.348674
            549       1383.667        848.803       0.380208       0.348674
            550       1115.667        634.469       0.362526       0.348674
            551       1041.000        484.803       0.317736       0.348674
            552        940.000        648.469       0.408235       0.453153
            553        978.333       1002.803       0.506176       0.453153
            554       1214.000        986.469       0.448300       0.453153
            555       1186.333        900.803       0.431597       0.453153
            556       1144.000        611.469       0.348322       0.348674
            557        787.667        602.136       0.433253       0.453153
            558        878.333        686.469       0.438694       0.453153
            559        928.000        748.136       0.446346       0.453153
            560        887.333        748.136       0.457444       0.453153
            561        679.333        466.803       0.407284       0.453153
            562        689.000        292.803       0.298230       0.348674
            563        764.667        377.469       0.330494       0.348674
            564        982.333        382.136       0.280062       0.247392
            565       1089.333        403.469       0.270276       0.247392
            566       1267.000        261.469       0.171066       0.247392
            567        981.333        252.136       0.204412       0.247392
            568        746.000        287.136       0.277927       0.247392
            569        670.000        371.136       0.356472       0.348674
            570        723.667        590.136       0.449182       0.453153
            571        566.000        627.469       0.525752       0.571137
            572        234.000        582.469       0.713400       0.571137
            573        395.333        570.469       0.590669       0.571137
            574        825.000        584.803       0.414812       0.453153
            575       1015.333        692.136       0.405358       0.453153
            576        867.667        772.136       0.470871       0.453153
            577        641.000        708.136       0.524881       0.571137
            578        584.000        666.469       0.532975       0.571137
            579        381.333        420.136       0.524207       0.571137
            580        257.000        413.136       0.616496       0.571137
            581        505.667        506.469       0.500397       0.453153
            582        980.667        604.136       0.381206       0.348674
            583       1525.667        618.469       0.288447       0.247392
            584       1843.667        525.136       0.221688       0.247392
            585       1966.000        679.803       0.256936       0.247392
            586       1750.333        761.469       0.303157       0.247392
            587       1424.667        685.136       0.324739       0.247392
            588       1291.667        446.803       0.257009       0.247392
            589       1009.667        469.803       0.317548       0.348674
            590        850.333        571.803       0.402073       0.453153
            591        676.000        741.803       0.523206       0.571137
            592        648.000        736.469       0.531951       0.571137
            593        596.333        768.469       0.563063       0.571137
            594        467.667        801.469       0.631508       0.571137
            595        497.667        693.136       0.582075       0.571137
            596        578.667        591.803       0.505611       0.571137
            597        560.000        600.803       0.517575       0.571137
            598        736.667        732.136       0.498458       0.453153
            599        755.000        604.469       0.444636       0.453153
            600        748.667        418.803       0.358727       0.348674
            601        435.333        452.469       0.509651       0.453153
            602        293.000        547.136       0.651247       0.571137
            603        394.333        606.803       0.606114       0.571137
            604       1033.000        572.803       0.356708       0.348674
            605       1344.667        790.469       0.370220       0.348674
            606       1329.333       1004.803       0.430482       0.453153
            607        904.333       1069.469       0.541832       0.571137
            608        768.000        918.136       0.544521       0.571137
            609        919.333        792.803       0.463049       0.453153
            610        708.667        640.469       0.474726       0.453153
            611        332.000        606.469       0.646232       0.571137
            612        233.333        461.803       0.664334       0.571137
            613        634.667        426.136       0.401711       0.453153
            614       1066.667        429.469       0.287052       0.348674
            615        977.333        490.136       0.334001       0.348674
            616        954.000        641.803       0.402182       0.348674
            617       1113.667        954.803       0.461599       0.453153
            618       1525.333        977.469       0.390550       0.348674
            619       1501.000        894.136       0.373313       0.348674
            620       1484.000        591.803       0.285096       0.348674
            621       1318.000        586.803       0.308065       0.348674
            622       1222.333        758.136       0.382806       0.348674
            623       1034.333        876.803       0.458786       0.453153
            624        833.000        843.803       0.503221       0.453153
            625        781.667        621.469       0.442915       0.453153
            626        581.000        550.469       0.486508       0.453153
            627        415.667        631.136       0.602918       0.571137
            628        435.667        799.136       0.647177       0.571137
            629        602.333        869.803       0.590844       0.571137
            630        744.333        855.136       0.534637       0.571137
            631        732.333        715.136       0.494060       0.571137
            632        482.667        538.469       0.527324       0.571137
            633        330.667        538.803       0.619691       0.571137
            634        320.000        645.803       0.668669       0.571137
            635        473.000        754.803       0.614759       0.571137
            636        686.333        839.469       0.550182       0.571137
            637        470.333        762.136       0.618381       0.571137
            638        275.000        735.803       0.727939       0.768889
            639        157.667        714.136       0.819149       0.768889
            640        149.333        711.136       0.826451       0.768889
            641        179.000        665.469       0.788033       0.768889
            642        248.000        530.803       0.681562       0.768889
            643        490.667        479.803       0.494403       0.453153
            644       1058.667        421.803       0.284911       0.348674
            645       1034.333        383.803       0.270639       0.348674
            646        828.667        385.136       0.317297       0.348674
            647        525.000        503.469       0.489533       0.453153
            648        686.000        550.803       0.445344       0.453153
            649        986.333        637.469       0.392578       0.348674
            650       1112.333        704.136       0.387640       0.348674
            651       1128.667        771.136       0.405903       0.348674
            652       1260.000        696.803       0.356092       0.348674
            653       1077.667        584.469       0.351637       0.348674
            654       1072.667        607.136       0.361433       0.348674
            655       1099.000        525.803       0.323610       0.348674
            656       1090.000        379.136       0.258067       0.247392
            657        846.000        203.803       0.194134       0.247392
            658        607.333        148.803       0.196794       0.247392
            659        839.667        234.803       0.218529       0.247392
            660       1211.000        333.803       0.216081       0.247392
            661       1312.000        424.469       0.244444       0.247392
            662        991.000        446.136       0.310434       0.348674
            663        816.667        462.136       0.361382       0.348674
            664       1101.333        511.469       0.317131       0.348674
            665       1480.667        659.469       0.308144       0.348674
            666       1379.667        810.136       0.369958       0.348674
            667        905.667        765.469       0.458053       0.453153
            668        717.667        697.469       0.492864       0.453153
            669        835.000        568.803       0.405187       0.453153
            670        847.000        528.803       0.384359       0.348674
            671        761.667        439.136       0.365702       0.348674
            672        946.333        503.803       0.347418       0.348674
            673       1196.333        699.803       0.369068       0.348674
            674       1430.333        810.469       0.361687       0.348674
            675       1292.000        678.136       0.344208       0.348674
            676       1005.000        590.469       0.370091       0.348674
            677        777.333        570.136       0.423116       0.453153
            678        698.333        743.803       0.515765       0.571137
            679        716.333        881.469       0.551676       0.571137
            680        767.667        819.469       0.516320       0.453153
            681       1217.333        661.469       0.352070       0.348674
            682       1345.000        630.136       0.319034       0.348674
            683       1346.333        751.136       0.358115       0.348674
            684        751.000        860.469       0.533966       0.453153
            685        588.333        713.469       0.548063       0.571137
            686        344.333        606.469       0.637850       0.571137
            687        235.333        552.469       0.701279       0.768889
            688        108.667        593.136       0.845161       0.768889
            689        289.333        655.803       0.693871       0.768889
            690        805.333        621.803       0.435700       0.453153
            691        828.333        777.469       0.484162       0.453153
            692        632.667        918.469       0.592127       0.571137
            693        551.000        928.469       0.627569       0.571137
            694        749.667        750.803       0.500379       0.453153
            695        911.000        591.136       0.393530       0.348674
            696        878.667        525.803       0.374378       0.348674
            697       1051.667        582.136       0.356307       0.348674
            698       1166.333        707.136       0.377447       0.348674
            699        763.000        782.469       0.506299       0.453153
            700        424.000        715.469       0.627897       0.571137
            701        297.333        594.136       0.666468       0.571137
            702        630.333        631.136       0.500318       0.571137
            703        662.333        838.803       0.558779       0.571137
            704        595.000        778.469       0.566790       0.571137
            705        587.000        652.803       0.526538       0.571137
            706        681.000        625.469       0.478748       0.571137
            707        651.667        703.469       0.519113       0.571137
            708        411.667        926.803       0.692435       0.571137
            709        460.333        878.803       0.656246       0.571137
            710        631.000        876.803       0.581510       0.571137
            711        776.333        684.136       0.468436       0.453153
            712        722.000        598.469       0.453225       0.453153
            713        785.333        605.136       0.435203       0.453153
            714        780.667        770.136       0.496605       0.453153
            715        950.333        954.803       0.501173       0.453153
            716       1133.667       1017.136       0.472910       0.453153
            717       1401.000        908.469       0.393367       0.348674
            718       1430.000        667.469       0.318226       0.348674
            719       1269.000        620.469       0.328383       0.348674
            720       1007.667        690.803       0.406721       0.453153
            721        845.333        715.469       0.458398       0.453153
            722        869.333        668.803       0.434814       0.453153
            723        884.000        605.803       0.406633       0.453153
            724       1312.000        715.469       0.352888       0.348674
            725       1349.333        803.469       0.373220       0.348674
            726       1435.667        805.803       0.359498       0.348674
            727       1237.667        771.803       0.384083       0.348674
            728       1200.000        647.469       0.350463       0.348674
            729       1193.333        601.803       0.335241       0.348674
            730       1134.667        540.803       0.322777       0.348674
            731       1368.333        669.803       0.328635       0.348674
            732       1298.000        748.136       0.365634       0.348674
            733       1161.667        798.136       0.407253       0.453153
            734        789.333        807.136       0.505576       0.453153
            735        706.333        868.136       0.551383       0.571137
            736        723.000        779.803       0.518899       0.571137
            737        791.667        677.136       0.461012       0.453153
            738        929.000        502.803       0.351168       0.348674
            739       1218.333        485.803       0.285073       0.247392
            740       1217.000        445.136       0.267810       0.247392
            741       1197.000        376.803       0.239422       0.247392
            742        976.000        303.803       0.237382       0.247392
            743        996.333        474.469       0.322592       0.348674
            744        977.667        511.803       0.343614       0.348674
            745        853.333        555.803       0.394428       0.348674
            746        842.667        437.469       0.341737       0.348674
            747        785.667        438.136       0.358012       0.348674
            748       1001.667        582.469       0.367689       0.348674
            749       1308.667        665.803       0.337206       0.348674
            750       1446.333        821.136       0.362138       0.348674
            751       1435.333        840.136       0.369214       0.348674
            752       1136.000        691.803       0.378489       0.348674
            753        936.333        550.136       0.370096       0.348674
            754        623.667        360.803       0.366495       0.348674
            755        710.667        292.803       0.291790       0.348674
            756        891.000        343.469       0.278232       0.348674
            757        987.667        416.803       0.296769       0.348674
            758        830.667        665.469       0.444792       0.453153
            759        895.333        753.136       0.456870       0.453153
            760        789.000        784.469       0.498560       0.453153
            761        649.667        664.469       0.505632       0.453153
            762        584.667        691.803       0.541966       0.453153
            763        974.667        719.469       0.424682       0.453153
            764       1190.000        665.803       0.358768       0.348674
            765       1103.000        550.803       0.333052       0.348674
            766        885.000        760.469       0.462160       0.453153
            767        878.333        783.469       0.471457       0.453153
            768        885.333        728.803       0.451513       0.453153
            769        847.333        431.469       0.337401       0.348674
            770        870.333        508.136       0.368623       0.348674
            771       1157.333        572.469       0.330945       0.348674
            772       1719.667        652.803       0.275157       0.247392
            773       2002.000        716.136       0.263466       0.247392
            774       1721.000        732.803       0.298640       0.247392
            775       1271.333        631.469       0.331863       0.348674
            776       1058.333        499.803       0.320770       0.348674
            777       1127.000        663.803       0.370673       0.348674
            778       1302.667        723.136       0.356963       0.348674
            779       1076.333        688.469       0.390111       0.348674
            780        912.000        453.136       0.331935       0.348674
            781        795.333        443.803       0.358155       0.348674
            782       1059.000        406.136       0.277200       0.247392
            783       1303.000        291.469       0.182800       0.247392
            784       1160.000        278.803       0.193774       0.247392
            785        843.000        321.803       0.276272       0.247392
            786        693.333        430.136       0.382864       0.348674
            787        831.333        433.803       0.342890       0.348674
            788        967.333        352.469       0.267062       0.348674
            789        713.000        381.803       0.348741       0.348674
            790        555.667        495.136       0.471198       0.453153
            791        944.333        617.469       0.395357       0.348674
            792       1352.000        540.136       0.285464       0.247392
            793       1540.000        320.469       0.172252       0.247392
            794       1317.000        134.469       0.092644       0.247392
            795       1066.667        114.469       0.096915       0.247392
            796       1031.333        292.136       0.220735       0.247392
            797       1130.667        461.469       0.289843       0.247392
            798       1195.000        640.803       0.349059       0.348674
            799       1357.667        613.803       0.311343       0.348674
            800       1346.000        749.803       0.357764       0.348674
