# Supplementary material for: The role of auxiliary domains in modulating CHD4 activity suggests mechanistic commonality between enzyme families
Source: Nat Commun. 2022 Dec 6;13:7524. doi: 10.1038/s41467-022-35002-0 (PMC9726900; doi:10.1038/s41467-022-35002-0)
Supplement: Supplementary file 6 — source data [file 41467_2022_35002_MOESM6_ESM.zip › smFRET_Source_data/figure_7A/A/CHD4(355-1912) 1mM ATP 500ms/33.dat]

              1        895.000       1704.084       0.655648       0.622487
              2       1327.667       2629.817       0.664517       0.622487
              3       1546.000       2733.317       0.638727       0.622487
              4       1680.000       2445.917       0.592818       0.622487
              5       1829.667       2283.617       0.555181       0.622487
              6       1697.000       2408.884       0.586691       0.622487
              7       1265.000       2755.084       0.685330       0.622487
              8        777.000       2949.884       0.791515       0.764252
              9        720.667       2856.851       0.798557       0.764252
             10        875.333       3033.717       0.776075       0.764252
             11       1098.333       3123.751       0.739860       0.764252
             12       1464.333       2967.151       0.669561       0.622487
             13       1587.667       2556.817       0.616921       0.622487
             14       1641.667       2243.084       0.577407       0.622487
             15       1179.000       2271.017       0.658263       0.622487
             16        805.667       2401.017       0.748754       0.764252
             17        453.000       2628.617       0.852999       0.764252
             18        588.667       2458.384       0.806808       0.764252
             19       1039.667       2332.951       0.691733       0.764252
             20       1388.000       2496.451       0.642678       0.764252
             21       1146.667       2851.251       0.713184       0.764252
             22        770.000       3080.251       0.800013       0.764252
             23        959.333       2943.984       0.754226       0.764252
             24       1220.000       2630.584       0.683165       0.622487
             25       1456.333       2227.951       0.604717       0.622487
             26       1298.333       2080.417       0.615736       0.622487
             27       1484.333       2286.484       0.606363       0.622487
             28       1291.333       2785.784       0.683273       0.622487
             29       1319.333       3010.651       0.695303       0.764252
             30       1241.000       3228.151       0.722319       0.764252
             31       1288.000       3268.451       0.717324       0.764252
             32       1041.000       3159.484       0.752171       0.764252
             33        856.667       2713.251       0.760032       0.764252
             34       1186.000       2418.651       0.670981       0.622487
             35       1400.000       2332.251       0.624891       0.622487
             36       1472.000       2541.384       0.633227       0.622487
             37       1373.667       2865.884       0.675988       0.622487
             38       1630.667       2712.184       0.624517       0.622487
             39       1814.333       2675.151       0.595870       0.622487
             40       2061.667       2536.751       0.551657       0.622487
             41       1830.000       2532.251       0.580492       0.622487
             42       1637.667       2458.817       0.600226       0.622487
             43       1237.000       2580.884       0.675999       0.622487
             44       1022.000       3120.051       0.753262       0.764252
             45        739.333       3385.984       0.820781       0.764252
             46        835.333       3301.717       0.798085       0.764252
             47       1094.333       3106.151       0.739474       0.764252
             48       1215.333       2958.051       0.708789       0.764252
             49       1574.000       2715.851       0.633087       0.764252
             50       1405.667       2978.351       0.679366       0.764252
             51       1258.667       3094.384       0.710854       0.764252
             52       1137.667       3200.817       0.737773       0.764252
             53       1185.667       2955.017       0.713654       0.764252
             54       1477.667       3039.151       0.672852       0.764252
             55        871.333       3141.451       0.782861       0.764252
             56        612.667       3048.651       0.832665       0.764252
             57        563.333       2775.917       0.831299       0.764252
             58       1083.000       2427.284       0.691478       0.764252
             59       1741.667       2220.084       0.560380       0.622487
             60       2190.000       2396.251       0.522486       0.622487
             61       2554.000       2698.851       0.513788       0.622487
             62       2225.333       3055.384       0.578593       0.622487
             63       1715.333       3120.384       0.645278       0.622487
             64       1234.667       3093.117       0.714712       0.764252
             65       1018.667       2803.717       0.733500       0.764252
             66       1223.667       2681.551       0.686658       0.764252
             67       1062.667       2441.984       0.696784       0.764252
             68       1017.667       2354.151       0.698185       0.764252
             69        588.000       2407.451       0.803702       0.764252
             70        581.000       2647.484       0.820039       0.764252
             71        750.333       2829.551       0.790403       0.764252
             72       1329.667       2712.284       0.671033       0.764252
             73       1210.000       2922.251       0.707181       0.764252
             74       1281.333       2896.117       0.693274       0.764252
             75       1284.667       2824.117       0.687337       0.764252
             76       1687.333       2498.517       0.596896       0.622487
             77       1623.333       2472.251       0.603638       0.622487
             78       1199.333       2915.984       0.708568       0.764252
             79        882.667       3225.984       0.785169       0.764252
             80        957.000       3472.551       0.783951       0.764252
             81       1044.000       3068.851       0.746161       0.764252
             82        741.333       2855.451       0.793890       0.764252
             83        476.667       2647.251       0.847414       0.764252
             84        316.667       2536.251       0.889003       0.764252
             85        436.000       2482.651       0.850616       0.764252
             86        688.000       2296.451       0.769472       0.764252
             87        779.333       2600.651       0.769427       0.764252
             88        846.667       2628.584       0.756372       0.764252
             89        684.667       2776.117       0.802164       0.764252
             90        821.667       2669.751       0.764661       0.764252
             91       1051.667       2557.084       0.708579       0.764252
             92       1212.667       2457.984       0.669632       0.764252
             93        985.667       2340.351       0.703650       0.764252
             94        926.000       2244.984       0.707977       0.764252
             95       1475.667       2178.684       0.596189       0.622487
             96       1728.667       2293.384       0.570203       0.622487
             97       1916.000       2472.651       0.563419       0.622487
             98       1491.667       2788.751       0.651514       0.622487
             99       1396.667       3192.251       0.695644       0.764252
            100       1032.667       3387.651       0.766382       0.764252
            101        585.667       3249.351       0.847284       0.764252
            102        377.333       2734.184       0.878730       0.764252
            103        695.667       2412.017       0.776146       0.764252
            104       1141.333       2397.451       0.677479       0.622487
            105       1738.000       2313.784       0.571053       0.622487
            106       1748.333       2354.751       0.573898       0.622487
            107       1654.667       2280.117       0.579477       0.622487
            108       1367.333       2436.851       0.640571       0.622487
            109       1448.667       2481.384       0.631387       0.622487
            110       1452.333       2320.017       0.615006       0.622487
            111       1180.667       2032.184       0.632517       0.622487
            112       1099.667       2027.951       0.648401       0.622487
            113       1360.333       2413.217       0.639508       0.622487
            114       1697.333       2681.184       0.612350       0.622487
            115       1667.667       2827.817       0.629035       0.622487
            116       1459.333       2589.984       0.639610       0.622487
            117       1649.333       2565.317       0.608667       0.622487
            118       1323.000       2512.617       0.655075       0.622487
            119        891.000       2697.817       0.751729       0.764252
            120        494.000       3010.517       0.859039       0.764252
            121        797.000       3134.551       0.797281       0.764252
            122        777.333       3016.517       0.795107       0.764252
            123        674.333       2662.817       0.797931       0.764252
            124        440.000       2419.251       0.846114       0.764252
            125        728.000       2505.451       0.774854       0.764252
            126        985.333       2685.717       0.731594       0.764252
            127       1157.667       2782.484       0.706187       0.764252
            128       1428.333       2753.751       0.658464       0.764252
            129       1380.333       2728.217       0.664034       0.764252
            130       1302.333       2605.684       0.666753       0.764252
            131       1130.333       2539.217       0.691970       0.764252
            132        966.667       2571.251       0.726770       0.764252
            133        850.000       2631.251       0.755835       0.764252
            134        394.000       2672.851       0.871529       0.764252
            135        166.000       2671.317       0.941494       0.764252
            136        743.000       3133.284       0.808322       0.764252
            137       1215.000       3279.417       0.729665       0.764252
            138       1522.000       3184.717       0.676632       0.622487
            139       1396.667       2661.584       0.655845       0.622487
            140       1608.000       2569.451       0.615076       0.622487
            141       1579.333       2593.317       0.621504       0.622487
            142       1444.333       2708.817       0.652232       0.622487
            143       1095.333       2755.717       0.715575       0.764252
            144        939.333       2734.984       0.744352       0.764252
            145        563.667       2688.217       0.826665       0.764252
            146        388.667       2559.717       0.868176       0.764252
            147        541.333       2919.451       0.843581       0.764252
            148        941.333       3367.784       0.781548       0.764252
            149       1339.333       3509.651       0.723791       0.764252
            150       1288.333       3257.417       0.716585       0.764252
            151       1004.000       2907.851       0.743344       0.764252
            152        632.333       2729.351       0.811900       0.764252
            153        630.667       2506.851       0.798992       0.764252
            154        699.333       2535.651       0.783822       0.764252
            155        871.000       2722.484       0.757617       0.764252
            156       1120.000       2813.584       0.715272       0.764252
            157       1161.000       2574.151       0.689169       0.764252
            158       1168.000       2485.784       0.680331       0.622487
            159       1372.667       2504.317       0.645945       0.622487
            160       1619.667       2554.617       0.611989       0.622487
            161       1832.000       2565.051       0.583357       0.622487
            162       1554.000       2659.184       0.631158       0.622487
            163       1442.000       2842.051       0.663403       0.622487
            164       1302.667       2962.984       0.694615       0.622487
            165       1524.333       2804.817       0.647891       0.622487
            166       1793.333       2471.917       0.579548       0.622487
            167       1938.333       2135.417       0.524189       0.622487
            168       1496.667       2295.584       0.605336       0.622487
            169       1092.000       2659.051       0.708882       0.764252
            170        771.333       3018.117       0.796452       0.764252
            171        694.333       2867.151       0.805044       0.764252
            172        141.667       2754.751       0.951089       0.764252
            173       -192.667       2524.184       1.082636       0.764252
            174       -161.333       2422.051       1.071364       0.764252
            175         93.000       2430.617       0.963148       0.764252
            176        208.667       2539.051       0.924058       0.764252
            177        191.667       2811.417       0.936177       0.764252
            178        605.667       2549.684       0.808051       0.764252
            179       1363.000       2166.617       0.613839       0.622487
            180       2083.000       2109.284       0.503135       0.622487
            181       2175.000       2546.084       0.539301       0.622487
            182       1817.667       2852.817       0.610818       0.622487
            183       1256.000       2852.984       0.694328       0.622487
            184       1206.000       2562.651       0.679992       0.622487
            185       1246.000       2355.651       0.654048       0.622487
            186       1251.000       2193.817       0.636846       0.622487
            187        842.333       2179.351       0.721237       0.764252
            188        494.000       2428.184       0.830948       0.764252
            189        517.333       2707.851       0.839596       0.764252
            190        983.333       2690.584       0.732347       0.764252
            191       1375.667       2352.351       0.630992       0.764252
            192       1122.333       2294.017       0.671482       0.764252
            193        581.333       2593.117       0.816871       0.764252
            194        199.667       2764.951       0.932650       0.764252
            195        373.333       2623.584       0.875428       0.764252
            196        604.667       2435.117       0.801082       0.764252
            197        565.667       2353.684       0.806235       0.764252
            198        434.000       2077.184       0.827173       0.764252
            199        457.000       2123.217       0.822883       0.764252
            200        974.667       2260.451       0.698723       0.764252
            201       1656.000       2432.317       0.594943       0.622487
            202       2032.667       2613.317       0.562490       0.622487
            203       2027.667       2489.484       0.551118       0.622487
            204       1664.333       2352.484       0.585659       0.622487
            205       1229.000       2047.351       0.624888       0.622487
            206        791.333       2462.117       0.756771       0.764252
            207        586.000       2699.651       0.821649       0.764252
            208        661.667       2919.751       0.815250       0.764252
            209        620.333       3026.217       0.829885       0.764252
            210        912.000       3124.051       0.774037       0.764252
            211        999.333       2863.984       0.741328       0.764252
            212       1151.333       2406.117       0.676360       0.764252
            213        781.000       2530.484       0.764154       0.764252
            214        657.000       2704.884       0.804574       0.764252
            215        692.333       2847.684       0.804427       0.764252
            216        816.667       2512.584       0.754700       0.764252
            217       1080.333       2196.884       0.670350       0.622487
            218       1236.333       2113.284       0.630903       0.622487
            219       1450.000       2302.584       0.613600       0.622487
            220       1655.333       2487.384       0.600423       0.622487
            221       1619.667       2575.951       0.613962       0.622487
            222       1692.000       2560.384       0.602106       0.622487
            223       1787.333       2555.517       0.588442       0.622487
            224       1757.000       2442.884       0.581655       0.622487
            225       1518.667       2312.717       0.603625       0.622487
            226       1023.000       2338.617       0.695682       0.622487
            227        949.333       2588.317       0.731649       0.622487
            228       1223.667       2733.217       0.690750       0.622487
            229       1628.333       2903.751       0.640710       0.622487
            230       1928.667       2857.384       0.597023       0.622487
            231       2040.333       2771.551       0.575980       0.622487
            232       1812.667       2593.984       0.588652       0.622487
            233       1742.000       2511.051       0.590412       0.622487
            234       1342.000       2500.384       0.650738       0.622487
            235        987.333       2352.184       0.704348       0.764252
            236        789.667       2217.617       0.737415       0.764252
            237        975.333       2110.051       0.683886       0.764252
            238       1210.333       2356.884       0.660707       0.764252
            239       1223.000       2407.617       0.663143       0.764252
            240        984.000       2361.851       0.705904       0.764252
            241        719.667       2502.617       0.776659       0.764252
            242        749.000       2499.017       0.769398       0.764252
            243        936.333       2654.284       0.739228       0.764252
            244       1421.000       2462.151       0.634060       0.622487
            245       1453.000       2496.284       0.632085       0.622487
            246       1469.000       2269.351       0.607046       0.622487
            247       1166.000       2188.984       0.652457       0.622487
            248        818.333       2131.417       0.722575       0.764252
            249        649.333       2198.317       0.771976       0.764252
            250        568.333       2223.417       0.796424       0.764252
            251        860.333       2171.884       0.716269       0.764252
            252        621.667       2250.751       0.783574       0.764252
            253        756.667       2383.584       0.759043       0.764252
            254        747.667       2518.817       0.771110       0.764252
            255        965.667       2587.351       0.728212       0.764252
            256        771.667       2351.084       0.752889       0.764252
            257        612.667       2089.317       0.773253       0.764252
            258        817.667       1939.817       0.703474       0.764252
            259       1137.667       2066.817       0.644977       0.622487
            260       1459.333       2237.984       0.605299       0.622487
            261       1248.333       1969.417       0.612048       0.622487
            262        906.333       1639.951       0.644056       0.622487
            263        848.000       1521.784       0.642161       0.622487
            264       1136.333       1885.951       0.624015       0.622487
            265       1500.667       2633.851       0.637039       0.622487
            266       1185.000       2908.084       0.710487       0.764252
            267        581.667       2872.751       0.831617       0.764252
            268        397.667       2334.151       0.854431       0.764252
            269       1154.667       2158.117       0.651451       0.622487
            270       1941.667       2139.417       0.524228       0.622487
            271       2142.333       2502.351       0.538756       0.622487
            272       1515.667       2880.684       0.655244       0.622487
            273       1060.333       2918.551       0.733510       0.764252
            274        702.667       2438.317       0.776291       0.764252
            275        789.333       1974.317       0.714387       0.764252
            276        925.000       2281.751       0.711546       0.764252
            277       1442.667       2705.317       0.652201       0.622487
            278       1662.667       2914.651       0.636760       0.622487
            279       1624.333       2571.484       0.612868       0.622487
            280       1249.333       2411.317       0.658713       0.622487
            281       1004.000       2664.184       0.726295       0.764252
            282       1074.667       3151.451       0.745708       0.764252
            283       1191.000       3271.484       0.733108       0.764252
            284       1346.333       3002.284       0.690400       0.764252
            285       1441.667       2365.751       0.621353       0.622487
            286       1452.333       2036.351       0.583702       0.622487
            287       1381.333       1993.451       0.590690       0.622487
            288       1052.333       2185.351       0.674973       0.622487
            289       1185.333       2345.717       0.664311       0.622487
            290        852.000       2637.051       0.755807       0.764252
            291        580.667       2559.184       0.815066       0.764252
            292        133.333       2262.917       0.944358       0.764252
            293        229.333       1829.317       0.888600       0.764252
            294        715.000       1856.084       0.721907       0.764252
            295        960.333       2053.217       0.681328       0.764252
            296       1031.667       2091.084       0.669629       0.764252
            297        948.333       2149.417       0.693864       0.764252
            298        924.000       2642.184       0.740900       0.764252
            299       1089.333       3029.984       0.735555       0.764252
            300       1286.667       2966.917       0.697510       0.764252
            301        977.667       2496.484       0.718588       0.764252
            302        650.667       2190.851       0.771014       0.764252
            303        454.667       2322.451       0.836281       0.764252
            304       1114.000       2517.184       0.693213       0.764252
            305       1208.333       2668.417       0.688313       0.764252
            306       1180.333       2549.884       0.683575       0.764252
            307        660.667       2584.184       0.796395       0.764252
            308        544.333       2409.484       0.815719       0.764252
            309        527.667       2409.817       0.820368       0.764252
            310        882.333       2227.351       0.716263       0.764252
            311       1285.667       2229.017       0.634201       0.622487
            312       1313.333       2255.251       0.631974       0.622487
            313       1093.667       1786.884       0.620327       0.622487
            314       1058.000       1243.117       0.540223       0.471454
            315       1639.333        841.317       0.339152       0.368446
            316       2269.667        701.284       0.236047       0.274289
            317       2651.000        728.151       0.215483       0.274289
            318       2582.333        688.017       0.210380       0.274289
            319       2217.667       1077.484       0.326991       0.368446
            320       1862.333       1172.684       0.386385       0.368446
            321       1330.667       1178.184       0.469611       0.471454
            322       1020.667        804.517       0.440787       0.471454
            323        963.000        694.951       0.419162       0.471454
            324        974.000        623.851       0.390431       0.368446
            325       1263.000        660.951       0.343538       0.368446
            326       1215.000        795.084       0.395548       0.368446
            327       1293.333       1141.917       0.468912       0.471454
            328       1408.333       1375.084       0.494027       0.471454
            329       1831.000       1349.817       0.424362       0.471454
            330       2181.333       1022.784       0.319209       0.368446
            331       1965.667        741.017       0.273773       0.274289
            332       1659.667        611.617       0.269283       0.274289
            333       1549.667        687.951       0.307448       0.274289
            334       1508.667       1007.717       0.400462       0.368446
            335       1689.333       1225.317       0.420399       0.368446
            336       1904.667       1375.117       0.419271       0.368446
            337       1956.000       1171.317       0.374544       0.368446
            338       1710.000        846.917       0.331226       0.368446
            339       1172.000        479.051       0.290149       0.274289
            340       1138.000        454.451       0.285378       0.274289
            341       1353.000        687.284       0.336857       0.368446
            342       1462.333        981.351       0.401587       0.368446
            343       1341.667       1067.751       0.443157       0.471454
            344       1167.333        939.851       0.446022       0.471454
            345       1400.000        760.251       0.351927       0.368446
            346       1788.333        771.084       0.301273       0.274289
            347       2058.333        848.417       0.291878       0.274289
            348       2051.000        748.817       0.267452       0.274289
            349       1794.000        693.184       0.278702       0.274289
            350       1388.667        812.717       0.369185       0.368446
            351       1241.000       1091.484       0.467949       0.471454
            352       1404.667       1182.784       0.457123       0.471454
            353       1902.000       1331.051       0.411701       0.471454
            354       1765.667       1371.017       0.437091       0.471454
            355       1974.667       1212.451       0.380422       0.368446
            356       1757.333        794.184       0.311259       0.274289
            357       1972.000        690.717       0.259403       0.274289
            358       1996.333        867.951       0.303025       0.274289
            359       1859.000       1068.351       0.364955       0.368446
            360       1874.000        867.184       0.316354       0.368446
            361       1430.667        720.184       0.334837       0.368446
            362       1192.000        824.717       0.408940       0.368446
            363       1461.333       1050.451       0.418209       0.368446
            364       1621.000       1120.151       0.408642       0.368446
            365       1813.000       1055.617       0.367988       0.368446
            366       1397.333        946.184       0.403745       0.368446
            367       1612.667        846.651       0.344262       0.368446
            368       1668.667        655.384       0.282001       0.274289
            369       1711.667        498.417       0.225520       0.274289
            370       1359.667        507.284       0.271718       0.274289
            371       1465.000        610.751       0.294231       0.274289
            372       1977.333        728.851       0.269328       0.274289
            373       2149.000        786.351       0.267890       0.274289
            374       2244.000        866.184       0.278499       0.274289
            375       2164.000        965.851       0.308593       0.274289
            376       2228.000        912.117       0.290472       0.274289
            377       2134.333        643.484       0.231651       0.274289
            378       1481.667        582.751       0.282283       0.274289
            379       1274.000        613.517       0.325039       0.368446
            380       1246.667        770.251       0.381895       0.368446
            381       1368.000        904.451       0.398007       0.368446
            382       1506.000        950.984       0.387053       0.368446
            383       1696.667        985.917       0.367525       0.368446
            384       1939.667        941.951       0.326883       0.368446
            385       1760.000       1079.251       0.380118       0.368446
            386       1349.667       1086.284       0.445938       0.471454
            387        991.000        942.151       0.487365       0.471454
            388       1231.000        722.151       0.369736       0.368446
            389       1777.333        805.517       0.311871       0.368446
            390       2101.333        999.784       0.322395       0.368446
            391       1712.000       1085.717       0.388073       0.368446
            392       1198.333        979.417       0.449738       0.368446
            393       1129.667        782.951       0.409361       0.368446
            394       1341.000        741.817       0.356161       0.368446
            395       1383.000        794.617       0.364902       0.368446
            396       1509.333        939.651       0.383690       0.368446
            397       1810.333       1143.884       0.387204       0.368446
            398       2220.333       1054.551       0.322012       0.368446
            399       1805.667        984.351       0.352812       0.368446
            400       1195.667        928.017       0.436985       0.471454
            401        868.000       1124.784       0.564428       0.471454
            402       1438.333       1251.084       0.465188       0.471454
            403       1987.333       1280.184       0.391791       0.368446
            404       1927.000       1288.217       0.400663       0.368446
            405       1604.667       1278.784       0.443491       0.368446
            406       1556.667       1056.917       0.404394       0.368446
            407       1885.333        837.051       0.307470       0.274289
            408       1985.000        760.084       0.276889       0.274289
            409       2135.000        784.751       0.268773       0.274289
            410       2196.667        942.251       0.300183       0.274289
            411       2454.333        957.484       0.280638       0.274289
            412       2236.000        999.984       0.309020       0.274289
            413       1888.667        912.717       0.325809       0.368446
            414       1366.667        979.584       0.417510       0.368446
            415       1275.333       1096.051       0.462199       0.471454
            416       1600.000       1164.917       0.421321       0.471454
            417       1678.333       1085.084       0.392660       0.368446
            418       1594.000        882.517       0.356354       0.368446
            419       1575.667        810.684       0.339717       0.368446
            420       1789.333        769.317       0.300673       0.274289
            421       2124.667        882.451       0.293454       0.274289
            422       2230.000        838.251       0.273201       0.274289
            423       2364.667        801.451       0.253134       0.274289
            424       2354.333        705.151       0.230480       0.274289
            425       1792.000        656.717       0.268188       0.274289
            426       1309.000        770.351       0.370477       0.368446
            427        944.000        987.851       0.511349       0.471454
            428       1270.333       1110.884       0.466519       0.471454
            429       1879.000       1090.017       0.367131       0.368446
            430       2227.333       1079.851       0.326517       0.368446
            431       2340.000       1027.917       0.305209       0.274289
            432       2236.333        857.617       0.277192       0.274289
            433       2095.333        738.384       0.260571       0.274289
            434       1996.000        890.317       0.308461       0.274289
            435       1708.667        992.384       0.367407       0.368446
            436       1585.000        914.084       0.365768       0.368446
            437       1689.333        572.317       0.253053       0.274289
            438       1760.667        445.851       0.202061       0.274289
            439       1898.000        575.784       0.232754       0.274289
            440       1851.000        924.151       0.333009       0.368446
            441       1920.333       1150.551       0.374664       0.368446
            442       2040.667       1124.851       0.355345       0.368446
            443       1819.000       1035.684       0.362802       0.368446
            444       1743.000        892.284       0.338591       0.368446
            445       1887.333        685.851       0.266538       0.274289
            446       1946.667        509.251       0.207357       0.274289
            447       1683.000        595.284       0.261286       0.274289
            448       1264.000        713.184       0.360707       0.368446
            449       1290.667        839.517       0.394106       0.368446
            450       1447.667        837.151       0.366397       0.368446
            451       1446.667        952.584       0.397034       0.368446
            452       1270.000       1084.251       0.460550       0.471454
            453       1054.333       1057.484       0.500746       0.471454
            454        898.000       1037.784       0.536105       0.471454
            455        899.000        842.017       0.483635       0.471454
            456       1462.333        770.351       0.345033       0.368446
            457       1696.667        844.917       0.332437       0.368446
            458       1535.667       1218.684       0.442458       0.471454
            459       1246.000       1232.317       0.497240       0.471454
            460       1405.000        932.751       0.398995       0.368446
            461       1623.333        541.251       0.250048       0.274289
            462       1683.333        683.251       0.288708       0.274289
            463       1535.333        902.051       0.370090       0.368446
            464       1618.000       1112.451       0.407424       0.368446
            465       1490.000       1067.251       0.417343       0.368446
            466       1458.333        997.084       0.406075       0.368446
            467       1579.667        893.284       0.361222       0.368446
            468       1651.333        882.784       0.348360       0.368446
            469       1886.333        932.951       0.330918       0.368446
            470       1681.000        864.817       0.339701       0.368446
            471       1503.000        818.951       0.352699       0.368446
            472       1310.333        835.551       0.389374       0.368446
            473       1281.333        792.451       0.382128       0.368446
            474       1682.000        805.717       0.323878       0.368446
            475       2072.000        752.384       0.266389       0.274289
            476       1968.000        874.784       0.307721       0.274289
            477       1556.000        814.317       0.343548       0.368446
            478       1258.667        752.717       0.374229       0.368446
            479       1584.000        720.517       0.312654       0.368446
            480       1705.333        855.384       0.334041       0.368446
            481       1509.333        970.651       0.391394       0.368446
            482       1880.667        920.851       0.328697       0.368446
            483       2171.667        887.751       0.290170       0.274289
            484       2351.667        756.751       0.243452       0.274289
            485       2265.667        731.017       0.243942       0.274289
            486       2292.000        760.384       0.249111       0.274289
            487       2618.000        786.117       0.230931       0.274289
            488       2488.667       1062.384       0.299175       0.274289
            489       2109.000       1168.684       0.356558       0.368446
            490       1392.000       1401.051       0.501620       0.471454
            491        958.667       1435.051       0.599507       0.622487
            492       1001.667       1387.417       0.580732       0.622487
            493       1194.000       1307.517       0.522690       0.471454
            494       1483.000       1281.284       0.463514       0.471454
            495       1688.000       1284.784       0.432182       0.471454
            496       1904.000       1492.517       0.439426       0.471454
            497       1939.000       1596.684       0.451591       0.471454
            498       2253.667       1532.884       0.404823       0.368446
            499       2070.000       1257.917       0.377989       0.368446
            500       1510.333        972.217       0.391620       0.368446
            501        923.333        971.251       0.512646       0.471454
            502        706.667        779.584       0.524531       0.471454
            503        755.000        528.417       0.411727       0.368446
            504        638.333        262.417       0.291332       0.368446
            505        753.000        355.284       0.320571       0.368446
            506        979.000        602.017       0.380778       0.368446
            507       1277.667        836.484       0.395660       0.368446
            508       1330.667        925.851       0.410301       0.368446
            509       1507.000        905.884       0.375436       0.368446
            510       1542.333        999.351       0.393184       0.368446
            511       1912.667        927.651       0.326601       0.368446
            512       1892.667        862.317       0.313003       0.368446
            513       1494.333        834.484       0.358329       0.368446
            514       1169.667       1003.951       0.461880       0.471454
            515       1185.333        964.384       0.448610       0.471454
            516       1705.000        669.417       0.281929       0.274289
            517       2238.667        586.051       0.207472       0.274289
            518       2025.000        706.084       0.258536       0.274289
            519       1726.333        832.951       0.325462       0.368446
            520       1197.667        859.151       0.417709       0.368446
            521       1203.667       1056.217       0.467377       0.471454
            522       1246.000       1098.984       0.468653       0.471454
            523       1381.667       1069.084       0.436227       0.471454
            524       1866.333        965.617       0.340972       0.368446
            525       1814.667        889.117       0.328842       0.368446
            526       1787.667        640.817       0.263875       0.274289
            527       1650.000        512.584       0.237024       0.274289
            528       2010.333        642.551       0.242208       0.274289
            529       2443.000        950.284       0.280048       0.274289
            530       2550.667       1083.517       0.298146       0.274289
            531       2265.667       1138.351       0.334414       0.368446
            532       1775.333       1342.051       0.430505       0.471454
            533       1213.000       1338.951       0.524677       0.471454
            534       1032.667       1275.984       0.552697       0.471454
            535       1122.667       1064.984       0.486816       0.471454
            536       1619.667        891.617       0.355044       0.368446
            537       2211.667        814.417       0.269132       0.274289
            538       2258.333        656.417       0.225205       0.274289
            539       2173.667        690.217       0.241007       0.274289
            540       1941.667        804.084       0.292847       0.274289
            541       1784.000        840.184       0.320170       0.274289
            542       1535.333        730.051       0.322264       0.274289
            543       1347.333        619.517       0.314979       0.274289
            544       1196.667        566.251       0.321201       0.274289
            545       1509.000        485.684       0.243489       0.274289
            546       1476.667        619.584       0.295568       0.274289
            547       1376.667        640.251       0.317440       0.274289
            548       1259.000        948.351       0.429633       0.368446
            549       1550.000       1027.584       0.398662       0.368446
            550       1997.667       1114.151       0.358039       0.368446
            551       2041.667       1071.751       0.344236       0.368446
            552       1696.000        958.317       0.361041       0.368446
            553       1457.333        935.851       0.391048       0.368446
            554       1346.667        947.917       0.413111       0.368446
            555       1342.000        944.051       0.412961       0.368446
            556       1285.333       1127.051       0.467194       0.471454
            557       1501.000        982.151       0.395526       0.368446
            558       1911.333        912.784       0.323210       0.274289
            559       2209.667        641.951       0.225118       0.274289
            560       2030.000        468.251       0.187431       0.274289
            561       2116.333        430.951       0.169180       0.274289
            562       1995.667        650.017       0.245690       0.274289
            563       1973.667       1109.551       0.359868       0.368446
            564       1985.000       1198.417       0.376456       0.368446
            565       2160.000       1149.917       0.347416       0.368446
            566       2451.000        980.151       0.285662       0.274289
            567       2326.000       1011.984       0.303172       0.274289
            568       2259.000       1047.017       0.316700       0.274289
            569       2069.667        988.951       0.323333       0.274289
            570       1734.000        820.184       0.321114       0.274289
            571       1357.667        717.817       0.345855       0.368446
            572       1178.333        782.084       0.398937       0.368446
            573       1755.667       1031.684       0.370131       0.368446
            574       2054.333        980.151       0.323004       0.368446
            575       1844.667        870.117       0.320511       0.368446
            576       1071.000        888.484       0.453428       0.471454
            577        877.333        993.184       0.530968       0.471454
            578       1421.667       1158.417       0.448984       0.471454
            579       1943.000       1230.951       0.387829       0.368446
            580       2270.667       1139.184       0.334086       0.368446
            581       1976.000        970.317       0.329332       0.368446
            582       1469.667        956.951       0.394356       0.368446
            583       1297.000       1018.217       0.439793       0.368446
            584       1490.000       1034.251       0.409726       0.368446
            585       1733.667        908.551       0.343859       0.368446
            586       1957.000        966.551       0.330608       0.368446
            587       1654.333       1176.484       0.415599       0.368446
            588       1540.333       1332.884       0.463899       0.471454
            589       1300.667       1357.517       0.510694       0.471454
            590       1341.667       1287.084       0.489618       0.471454
            591       1525.333       1256.051       0.451592       0.471454
            592       1702.667       1379.984       0.447661       0.471454
            593       1993.333       1273.584       0.389843       0.368446
            594       2439.000        981.017       0.286846       0.274289
            595       2408.667        840.384       0.258655       0.274289
            596       2253.667        921.884       0.290307       0.274289
            597       1531.333       1189.451       0.437172       0.471454
            598       1031.667       1331.417       0.563424       0.622487
            599        577.333       1461.851       0.716880       0.622487
            600        607.667       1316.151       0.684135       0.622487
            601       1031.667        988.417       0.489295       0.471454
            602       1375.000        814.751       0.372075       0.368446
            603       1643.000        941.617       0.364316       0.368446
            604       1521.333       1082.784       0.415797       0.368446
            605       1592.000       1237.384       0.437333       0.471454
            606       1386.667       1480.917       0.516434       0.471454
            607       1289.667       1567.617       0.548639       0.471454
            608       1595.667       1321.684       0.453043       0.471454
            609       1747.333        727.851       0.294059       0.274289
            610       2098.333        497.084       0.191524       0.274289
            611       1742.000        633.384       0.266645       0.274289
            612       1463.667        802.217       0.354042       0.368446
            613       1121.667        770.084       0.407075       0.368446
            614       1018.667        517.051       0.336683       0.368446
            615       1262.667        447.984       0.261879       0.274289
            616       1376.333        575.617       0.294893       0.274289
            617       1300.333        777.551       0.374203       0.368446
            618       1167.333       1027.184       0.468068       0.471454
            619       1061.333       1216.784       0.534118       0.471454
            620       1607.000       1179.217       0.423232       0.368446
            621       2202.333        969.684       0.305699       0.274289
            622       2444.667        871.784       0.262867       0.274289
            623       2010.333       1050.217       0.343147       0.368446
            624       1851.000       1152.151       0.383647       0.368446
            625       1956.667       1180.917       0.376378       0.368446
            626       2163.333       1011.251       0.318546       0.274289
            627       2055.333        867.051       0.296693       0.274289
            628       1735.333        643.717       0.270577       0.274289
            629       1725.333        563.051       0.246047       0.274289
            630       1589.333        648.317       0.289731       0.274289
            631       1490.667        857.184       0.365093       0.368446
            632       1351.000        997.151       0.424654       0.471454
            633       1147.333        974.184       0.459192       0.471454
            634       1065.000        965.417       0.475477       0.471454
            635        809.000       1060.017       0.567152       0.622487
            636        825.000       1194.417       0.591466       0.622487
            637       1360.667       1187.851       0.466095       0.471454
            638       2083.667       1048.217       0.334692       0.368446
            639       2861.667        886.084       0.236431       0.274289
            640       2931.333        771.784       0.208415       0.274289
            641       2711.667        682.417       0.201061       0.274289
            642       2332.333        666.017       0.222128       0.274289
            643       1933.000        724.617       0.272657       0.274289
            644       1853.333        863.917       0.317938       0.274289
            645       1765.333       1118.717       0.387898       0.368446
            646       1996.667       1191.584       0.373742       0.368446
            647       2161.667       1250.084       0.366405       0.368446
            648       2236.333       1181.617       0.345709       0.368446
            649       2140.000       1123.251       0.344212       0.368446
            650       1790.333       1056.551       0.371125       0.368446
            651       1564.667       1121.784       0.417571       0.368446
            652       1601.333       1290.451       0.446247       0.471454
            653       1830.667       1467.184       0.444891       0.471454
            654       1870.000       1127.584       0.376164       0.368446
            655       1730.333        761.217       0.305519       0.368446
            656       1468.000        715.451       0.327670       0.368446
            657       1183.333        889.584       0.429146       0.471454
            658       1055.667       1002.684       0.487130       0.471454
            659       1232.667       1041.651       0.458006       0.471454
            660       1484.000       1145.517       0.435638       0.471454
            661       1455.667       1316.684       0.474934       0.471454
            662       1289.667       1144.617       0.470207       0.471454
            663        992.667       1198.651       0.547000       0.622487
            664        814.000       1240.184       0.603736       0.622487
            665        539.000       1428.684       0.726074       0.622487
            666        748.333       1339.084       0.641503       0.622487
            667       1242.000       1090.384       0.467498       0.471454
            668       1597.667        940.151       0.370456       0.368446
            669       1580.333        949.217       0.375251       0.368446
            670       1260.667       1146.517       0.476290       0.471454
            671       1066.333       1201.284       0.529756       0.471454
            672       1207.333        961.851       0.443416       0.471454
            673       1464.667        810.451       0.356224       0.368446
            674       1621.000        822.484       0.336603       0.368446
            675       1716.333       1135.951       0.398260       0.368446
            676       2032.333       1077.351       0.346450       0.368446
            677       2183.667        921.551       0.296775       0.274289
            678       2182.333        820.351       0.273206       0.274289
            679       1720.000        825.917       0.324409       0.368446
            680       1215.667        838.351       0.408152       0.368446
            681        804.667        994.784       0.552826       0.622487
            682        676.667       1184.917       0.636510       0.622487
            683        907.333       1266.851       0.582679       0.622487
            684       1323.667       1328.217       0.500858       0.471454
            685       1688.333       1604.751       0.487309       0.471454
            686       1941.667       1459.751       0.429160       0.471454
            687       1935.000       1263.751       0.395076       0.368446
            688       1750.333        929.884       0.346943       0.368446
            689       1403.667        827.551       0.370896       0.368446
            690       1058.333        663.084       0.385197       0.368446
            691       1308.667        648.717       0.331421       0.368446
            692       1901.000       1039.484       0.353508       0.368446
            693       2093.667       1540.551       0.423902       0.471454
            694       1954.333       1775.484       0.476024       0.471454
            695       1514.667       1582.117       0.510890       0.471454
            696       1298.000       1108.784       0.460691       0.471454
            697        942.667        730.651       0.436648       0.471454
            698       1113.667        585.551       0.344600       0.368446
            699       1397.667        731.151       0.343454       0.368446
            700       1810.000        877.251       0.326449       0.368446
            701       1866.333       1049.284       0.359884       0.368446
            702       1757.667       1033.484       0.370272       0.368446
            703       1653.000       1010.951       0.379493       0.368446
            704       1971.667        826.417       0.295351       0.274289
            705       2464.000        711.184       0.223982       0.274289
            706       2671.000        531.151       0.165873       0.274289
            707       2244.667        498.451       0.181710       0.274289
            708       1573.333        588.917       0.272363       0.274289
            709        772.667        969.984       0.556614       0.622487
            710        431.333       1360.451       0.759272       0.622487
            711        658.667       1443.717       0.686705       0.622487
            712       1048.667       1442.051       0.578970       0.622487
            713       1109.333       1472.317       0.570301       0.622487
            714       1244.333       1292.817       0.509555       0.471454
            715       1636.000       1068.317       0.395041       0.471454
            716       1655.000       1300.417       0.440011       0.471454
            717       1543.333       1274.251       0.452249       0.471454
            718       1547.000       1271.551       0.451136       0.471454
            719       1990.667        905.184       0.312580       0.368446
            720       2003.000       1107.284       0.356007       0.368446
            721       1688.333       1298.417       0.434726       0.471454
            722       1147.667       1289.817       0.529159       0.471454
            723        959.333       1298.317       0.575074       0.471454
            724       1527.333       1089.184       0.416272       0.368446
            725       2377.333        874.517       0.268929       0.274289
            726       2548.667        977.717       0.277258       0.274289
            727       2080.000       1173.917       0.360770       0.368446
            728       1528.667       1410.717       0.479936       0.471454
            729       1296.333       1287.284       0.498249       0.471454
            730       1157.667       1111.484       0.489824       0.471454
            731        792.000       1009.384       0.560338       0.622487
            732        891.000       1110.817       0.554904       0.622487
            733        727.667       1394.484       0.657109       0.622487
            734        922.000       1369.384       0.597623       0.622487
            735        741.667       1219.751       0.621872       0.622487
            736        914.667       1029.117       0.529440       0.471454
            737        920.333       1077.551       0.539346       0.471454
            738       1242.000       1026.384       0.452474       0.471454
            739       1253.000       1056.951       0.457564       0.471454
            740       1370.333       1195.884       0.466010       0.471454
            741       1454.000       1228.184       0.457904       0.471454
            742       1591.000       1352.817       0.459545       0.471454
            743       1261.000       1582.817       0.556582       0.622487
            744        905.333       1955.717       0.683566       0.622487
            745        993.333       2089.584       0.677794       0.622487
            746       1456.667       1895.917       0.565509       0.622487
            747       1791.333       1590.117       0.470247       0.471454
            748       1540.667       1216.517       0.441217       0.471454
            749       1102.333        934.351       0.458761       0.471454
            750       1161.667        826.751       0.415783       0.471454
            751       1103.000        990.951       0.473244       0.471454
            752       1200.667       1193.517       0.498507       0.471454
            753        986.667       1137.917       0.535595       0.471454
            754        848.667        857.717       0.502652       0.471454
            755       1102.333        858.684       0.437877       0.471454
            756       1232.333       1036.017       0.456727       0.471454
            757       1514.333       1341.151       0.469675       0.471454
            758       1557.000       1456.884       0.483391       0.471454
            759       1769.667       1242.284       0.412452       0.368446
            760       1769.000       1057.351       0.374105       0.368446
            761       1505.667        853.351       0.361740       0.368446
            762       1363.667       1087.884       0.443753       0.471454
            763       1356.000       1284.317       0.486425       0.471454
            764       1340.667       1263.184       0.485122       0.471454
            765       1245.667       1171.017       0.484555       0.471454
            766       1325.333       1103.384       0.454307       0.471454
            767       1503.667       1191.551       0.442098       0.471454
            768       1246.000       1269.651       0.504701       0.471454
            769       1138.333       1207.084       0.514656       0.471454
            770       1375.000       1145.084       0.454383       0.471454
            771       1439.667       1141.617       0.442267       0.471454
            772       1416.667       1273.251       0.473342       0.471454
            773       1174.000       1272.184       0.520069       0.471454
            774       1157.000       1265.551       0.522404       0.471454
            775       1514.667       1276.117       0.457261       0.471454
            776       1837.000       1443.217       0.439976       0.471454
            777       2525.333       1422.384       0.360305       0.368446
            778       2456.333       1290.951       0.344503       0.368446
            779       2278.333        955.417       0.295452       0.368446
            780       1535.667        785.351       0.338365       0.368446
            781       1409.000        842.684       0.374246       0.368446
            782       1428.000        974.451       0.405607       0.368446
            783       1716.000       1010.984       0.370733       0.368446
            784       1826.667       1062.584       0.367771       0.368446
            785       1556.333       1358.951       0.466147       0.471454
            786       1482.333       1666.684       0.529271       0.471454
            787        795.000       1448.084       0.645577       0.622487
            788        718.000       1039.784       0.591531       0.622487
            789        534.000        872.851       0.620429       0.622487
            790        678.667       1119.051       0.622484       0.622487
            791        606.000       1344.984       0.689387       0.622487
            792        900.000       1280.251       0.587203       0.622487
            793       1153.000       1296.284       0.529250       0.471454
            794       1431.667       1355.751       0.486382       0.471454
            795       1514.000       1386.851       0.478084       0.471454
            796       1873.000       1290.284       0.407894       0.368446
            797       2127.333       1342.517       0.386909       0.368446
            798       2177.000       1203.551       0.356022       0.368446
            799       1766.333       1106.951       0.385256       0.368446
            800       1432.000       1020.051       0.415999       0.368446
