# Supplementary material for: The role of auxiliary domains in modulating CHD4 activity suggests mechanistic commonality between enzyme families
Source: Nat Commun. 2022 Dec 6;13:7524. doi: 10.1038/s41467-022-35002-0 (PMC9726900; doi:10.1038/s41467-022-35002-0)
Supplement: Supplementary file 6 — source data [file 41467_2022_35002_MOESM6_ESM.zip › smFRET_Source_data/figure_7A/A/CHD4(355-1912) 1mM ATP 500ms/27.dat]

              1       3438.333       2601.118       0.430688       0.464125
              2        242.000       3150.451       0.928665       0.819933
              3         -7.333       2655.118       1.002770       0.819933
              4         97.667       2096.451       0.955487       0.819933
              5        704.333       2232.451       0.760169       0.819933
              6       1122.000       2698.784       0.706343       0.819933
              7       1072.667       3129.118       0.744712       0.819933
              8        728.000       3385.784       0.823034       0.819933
              9       1044.333       3651.118       0.777586       0.819933
             10       1157.667       3637.784       0.758591       0.819933
             11       1110.333       3089.784       0.735642       0.819933
             12        733.000       2650.118       0.783336       0.819933
             13        111.000       2587.451       0.958865       0.819933
             14       -271.333       2810.784       1.106847       0.819933
             15       -269.000       2883.451       1.102890       0.819933
             16        158.333       2768.451       0.945902       0.819933
             17        383.000       2928.784       0.884352       0.819933
             18        413.667       2814.118       0.871842       0.819933
             19        259.000       2358.118       0.901036       0.819933
             20        326.333       1738.451       0.841953       0.819933
             21         77.667       1986.451       0.962373       0.819933
             22        271.000       2581.118       0.904983       0.819933
             23        324.667       3319.451       0.910907       0.819933
             24        388.667       3157.784       0.890407       0.819933
             25        310.000       2934.451       0.904452       0.819933
             26         80.333       2423.784       0.967920       0.819933
             27        283.667       2564.118       0.900390       0.819933
             28        668.667       2857.118       0.810350       0.819933
             29       1378.000       2998.451       0.685133       0.819933
             30       1928.667       2741.451       0.587020       0.819933
             31       2183.333       2861.784       0.567238       0.819933
             32       1540.000       3021.451       0.662388       0.819933
             33        724.667       3306.118       0.820217       0.819933
             34        662.667       3023.118       0.820210       0.819933
             35       1345.667       2484.451       0.648662       0.819933
             36       2170.667       1898.118       0.466507       0.464125
             37       2323.667       1885.118       0.447901       0.464125
             38       2435.000       2098.784       0.462921       0.464125
             39       2464.333       2340.118       0.487073       0.464125
             40       2169.333       2300.784       0.514703       0.464125
             41       2213.333       2295.784       0.509143       0.464125
             42       2156.333       2373.451       0.523966       0.464125
             43       2194.333       3125.118       0.587489       0.819933
             44       2201.667       4302.784       0.661514       0.819933
             45       3372.667       4800.451       0.587346       0.819933
             46       4312.000       4378.118       0.503804       0.464125
             47       4973.000       3930.784       0.441473       0.464125
             48       4511.000       3726.451       0.452379       0.464125
             49       4401.000       3537.784       0.445633       0.464125
             50       4471.333       3299.784       0.424622       0.464125
             51       4837.333       3249.118       0.401798       0.383211
             52       5535.333       3322.451       0.375088       0.383211
             53       5782.667       2618.784       0.311706       0.305587
             54       5270.000       2105.784       0.285500       0.305587
             55       4758.333       2336.784       0.329351       0.305587
             56       4371.000       3144.118       0.418372       0.464125
             57       4891.667       3954.118       0.447006       0.464125
             58       5002.000       4090.451       0.449873       0.464125
             59       5233.667       4341.784       0.453429       0.464125
             60       5373.333       4411.784       0.450867       0.464125
             61       5352.667       4170.118       0.437909       0.464125
             62       5494.667       3868.784       0.413179       0.383211
             63       5129.333       3437.118       0.401230       0.383211
             64       4831.333       3403.118       0.413278       0.383211
             65       4176.333       3019.784       0.419641       0.383211
             66       4416.000       2952.451       0.400688       0.383211
             67       4743.667       2924.784       0.381405       0.383211
             68       5344.333       3185.784       0.373475       0.383211
             69       6001.667       3506.118       0.368763       0.383211
             70       6054.333       3602.784       0.373070       0.383211
             71       5794.000       3487.118       0.375722       0.383211
             72       5083.333       3345.118       0.396884       0.383211
             73       5483.000       3742.784       0.405687       0.383211
             74       5898.667       4269.118       0.419867       0.383211
             75       5534.667       4907.451       0.469967       0.464125
             76       4882.000       4670.784       0.488945       0.464125
             77       4618.000       4305.118       0.482468       0.464125
             78       4921.333       3738.784       0.431724       0.464125
             79       5059.333       3435.451       0.404419       0.464125
             80       5206.667       3409.784       0.395730       0.464125
             81       5154.333       3850.451       0.427601       0.464125
             82       4897.000       4479.451       0.477734       0.464125
             83       4247.333       5002.451       0.540818       0.464125
             84       4122.333       4796.118       0.537775       0.464125
             85       4510.333       4315.118       0.488940       0.464125
             86       5144.333       3522.118       0.406408       0.383211
             87       4739.667       3046.451       0.391267       0.383211
             88       4733.667       3068.451       0.393284       0.383211
             89       4839.667       3376.451       0.410955       0.383211
             90       5713.333       3764.784       0.397208       0.383211
             91       5660.333       3769.784       0.399760       0.383211
             92       5298.000       3810.118       0.418321       0.383211
             93       4954.333       3705.451       0.427892       0.383211
             94       5236.000       3939.451       0.429347       0.383211
             95       5276.667       3861.118       0.422544       0.383211
             96       5439.667       3450.118       0.388099       0.383211
             97       4984.333       2975.118       0.373784       0.383211
             98       5039.333       2836.118       0.360121       0.383211
             99       5342.333       2968.451       0.357181       0.383211
            100       5535.667       3190.451       0.365621       0.383211
            101       5384.000       3519.784       0.395313       0.383211
            102       4774.333       3939.784       0.452115       0.464125
            103       4613.333       3827.451       0.453447       0.464125
            104       4901.333       3792.451       0.436226       0.464125
            105       5297.000       3650.451       0.407988       0.383211
            106       6258.667       3817.784       0.378882       0.383211
            107       6486.667       3784.784       0.368476       0.383211
            108       6209.000       4204.451       0.403752       0.383211
            109       5177.667       4380.451       0.458296       0.464125
            110       4437.667       4360.118       0.495593       0.464125
            111       4604.000       3983.118       0.463848       0.464125
            112       5073.667       4043.784       0.443521       0.464125
            113       5618.667       4102.451       0.422014       0.464125
            114       5243.000       4028.451       0.434501       0.464125
            115       4494.000       3895.784       0.464349       0.464125
            116       4291.667       4222.118       0.495915       0.464125
            117       4315.333       4517.118       0.511423       0.464125
            118       4585.000       4542.784       0.497688       0.464125
            119       4852.000       4243.784       0.466566       0.464125
            120       5102.000       3884.451       0.432256       0.464125
            121       4967.667       3660.118       0.424225       0.464125
            122       4449.000       3950.451       0.470323       0.464125
            123       4424.333       4210.118       0.487595       0.464125
            124       4657.667       4409.118       0.486293       0.464125
            125       4747.000       4415.784       0.481926       0.464125
            126       4862.333       4816.451       0.497630       0.464125
            127       4915.667       4738.451       0.490822       0.464125
            128       4850.000       4146.451       0.460899       0.464125
            129       4644.667       3361.118       0.419836       0.383211
            130       4907.000       3220.451       0.396244       0.383211
            131       5319.667       3619.118       0.404878       0.383211
            132       5579.000       3604.118       0.392472       0.383211
            133       5385.000       3391.118       0.386403       0.383211
            134       5252.000       3280.451       0.384468       0.383211
            135       4703.000       3833.118       0.449047       0.464125
            136       4436.333       4279.784       0.491020       0.464125
            137       4520.667       4173.784       0.480052       0.464125
            138       4478.667       3665.451       0.450073       0.464125
            139       4216.000       3436.784       0.449089       0.464125
            140       3959.000       3449.784       0.465634       0.464125
            141       4363.667       3626.451       0.453867       0.464125
            142       4506.667       3767.451       0.455330       0.464125
            143       3784.000       4192.784       0.525623       0.464125
            144       3836.667       4134.784       0.518699       0.464125
            145       4767.667       4394.118       0.479614       0.464125
            146       6291.667       4203.451       0.400515       0.464125
            147       6193.000       4722.118       0.432622       0.464125
            148       5640.333       4771.451       0.458274       0.464125
            149       5555.333       4821.784       0.464655       0.464125
            150       6656.667       4398.784       0.397884       0.383211
            151       7559.667       3990.784       0.345509       0.383211
            152       7659.333       3789.451       0.330992       0.383211
            153       6885.333       4055.451       0.370673       0.383211
            154       6605.333       4189.784       0.388118       0.383211
            155       6835.667       4488.451       0.396362       0.383211
            156       7419.333       4789.118       0.392279       0.383211
            157       7151.333       4938.118       0.408465       0.383211
            158       7144.000       4903.784       0.407028       0.383211
            159       7242.000       4581.118       0.387471       0.383211
            160       7448.667       4794.118       0.391587       0.383211
            161       7545.000       4820.784       0.389849       0.383211
            162       7506.000       4641.784       0.382110       0.383211
            163       8121.000       4337.451       0.348153       0.383211
            164       7859.667       3907.451       0.332065       0.383211
            165       7429.000       3952.451       0.347271       0.383211
            166       6787.333       3984.451       0.369897       0.383211
            167       6908.000       4306.451       0.384009       0.383211
            168       7392.000       4488.784       0.377819       0.383211
            169       7567.333       4394.451       0.367374       0.383211
            170       7341.667       4109.118       0.358850       0.383211
            171       7658.333       3865.118       0.335413       0.383211
            172       8092.000       4171.784       0.340171       0.383211
            173       8090.667       4419.784       0.353287       0.383211
            174       7443.333       4327.118       0.367625       0.383211
            175       6998.000       4016.451       0.364653       0.383211
            176       6981.667       4001.451       0.364327       0.383211
            177       6376.667       4283.451       0.401820       0.383211
            178       6136.000       4530.784       0.424756       0.383211
            179       6188.333       4429.784       0.417191       0.383211
            180       6776.000       4288.784       0.387607       0.383211
            181       6697.333       4054.118       0.377076       0.383211
            182       6923.000       4622.784       0.400387       0.383211
            183       7189.000       4668.451       0.393715       0.383211
            184       7229.333       4706.784       0.394331       0.383211
            185       6823.667       4305.451       0.386864       0.383211
            186       6461.333       4369.118       0.403410       0.383211
            187       6493.333       4827.784       0.426441       0.383211
            188       6653.333       4980.784       0.428119       0.383211
            189       7233.000       5239.118       0.420066       0.383211
            190       7850.000       5097.451       0.393703       0.383211
            191       8034.000       5039.784       0.385488       0.383211
            192       7657.000       4624.451       0.376539       0.383211
            193       7183.667       4100.784       0.363401       0.383211
            194       7083.333       3525.118       0.332293       0.383211
            195       6389.333       3559.451       0.357777       0.383211
            196       6210.000       3665.118       0.371147       0.383211
            197       5757.667       4121.451       0.417188       0.383211
            198       5945.667       4393.118       0.424916       0.383211
            199       6123.667       4552.451       0.426414       0.383211
            200       7185.333       4373.451       0.378366       0.383211
            201       7833.333       3973.784       0.336558       0.383211
            202       7934.333       3961.118       0.332994       0.383211
            203       7210.333       4669.451       0.393059       0.383211
            204       6485.667       5057.118       0.438119       0.383211
            205       6242.667       4886.451       0.439069       0.383211
            206       6714.333       4447.784       0.398471       0.383211
            207       7263.667       4245.118       0.368859       0.383211
            208       7576.667       4369.451       0.365763       0.383211
            209       7911.333       4262.451       0.350134       0.383211
            210       8372.000       4182.118       0.333127       0.383211
            211       8045.000       4463.451       0.356835       0.383211
            212       7151.333       4347.784       0.378097       0.383211
            213       6832.000       4297.784       0.386152       0.383211
            214       7075.333       4118.784       0.367942       0.383211
            215       7237.667       3871.451       0.348493       0.383211
            216       6818.667       3832.118       0.359797       0.383211
            217       6544.333       4197.118       0.390740       0.383211
            218       6751.000       4656.784       0.408211       0.383211
            219       7153.667       4882.118       0.405634       0.383211
            220       8335.000       4422.784       0.346673       0.383211
            221       8585.667       4290.784       0.333227       0.383211
            222       8520.333       4419.118       0.341523       0.383211
            223       7539.667       4577.451       0.377767       0.383211
            224       6858.667       4865.451       0.414995       0.383211
            225       6758.667       4688.118       0.409558       0.383211
            226       6870.000       4537.784       0.397780       0.383211
            227       6992.667       4414.784       0.387009       0.383211
            228       6857.333       4733.451       0.408381       0.383211
            229       6827.000       5258.118       0.435090       0.383211
            230       6824.333       5609.118       0.451131       0.383211
            231       6815.333       5263.118       0.435744       0.383211
            232       6984.000       4537.784       0.393844       0.383211
            233       7230.000       3659.451       0.336055       0.383211
            234       7439.000       3466.784       0.317885       0.383211
            235       7000.000       3753.784       0.349066       0.383211
            236       7087.000       4058.118       0.364116       0.383211
            237       6887.333       4380.451       0.388759       0.383211
            238       6638.000       4462.118       0.401988       0.383211
            239       5878.667       4273.118       0.420923       0.383211
            240       6050.667       3862.784       0.389651       0.383211
            241       6454.333       3362.784       0.342543       0.383211
            242       7417.000       3548.118       0.323582       0.383211
            243       7328.333       4018.118       0.354130       0.383211
            244       7245.333       4567.451       0.386653       0.383211
            245       7120.000       5111.451       0.417894       0.383211
            246       7756.000       5178.118       0.400346       0.383211
            247       8620.333       4975.118       0.365940       0.383211
            248       8180.333       4053.784       0.331351       0.383211
            249       6588.000       3315.451       0.334777       0.383211
            250       4806.667       3505.118       0.421705       0.383211
            251       3918.000       3676.784       0.484120       0.464125
            252       4163.667       3841.451       0.479874       0.464125
            253       6117.333       3632.784       0.372589       0.383211
            254       7630.000       3962.118       0.341794       0.383211
            255       8955.333       4130.118       0.315627       0.383211
            256       7384.333       3952.784       0.348659       0.383211
            257       6008.000       3980.784       0.398525       0.383211
            258       5070.667       3996.784       0.440784       0.383211
            259       5327.667       3592.451       0.402736       0.383211
            260       5863.333       3075.451       0.344057       0.383211
            261       6014.000       3476.451       0.366310       0.383211
            262       6464.333       4384.118       0.404124       0.383211
            263       7238.667       4469.451       0.381739       0.383211
            264       8155.667       3854.784       0.320952       0.305587
            265       8439.667       3441.784       0.289677       0.305587
            266       8211.000       4065.118       0.331140       0.305587
            267       7941.667       4433.451       0.358255       0.305587
            268       7786.000       4197.451       0.350271       0.305587
            269       7380.667       3604.784       0.328142       0.305587
            270       6759.333       3259.784       0.325356       0.305587
            271       6505.333       3313.118       0.337438       0.305587
            272       6614.000       3247.118       0.329285       0.305587
            273       6584.000       3309.451       0.334509       0.305587
            274       6232.000       3555.784       0.363288       0.383211
            275       6383.333       4085.118       0.390231       0.383211
            276       7057.667       4476.118       0.388088       0.383211
            277       7717.667       4456.451       0.366059       0.383211
            278       7822.000       4178.451       0.348191       0.383211
            279       7605.000       4109.451       0.350802       0.383211
            280       7526.333       4080.784       0.351576       0.383211
            281       7062.000       4214.784       0.373758       0.383211
            282       6925.667       3906.451       0.360636       0.383211
            283       7088.667       3788.451       0.348295       0.383211
            284       7475.333       3556.118       0.322362       0.383211
            285       7084.000       3922.451       0.356377       0.383211
            286       6478.333       4142.784       0.390052       0.383211
            287       6000.000       4469.451       0.426904       0.383211
            288       6319.000       4456.118       0.413556       0.383211
            289       6709.667       4352.784       0.393474       0.383211
            290       6876.667       4220.118       0.380301       0.383211
            291       6547.667       4508.451       0.407779       0.383211
            292       6269.000       4385.784       0.411626       0.383211
            293       6832.667       4159.784       0.378422       0.383211
            294       6577.000       3658.784       0.357450       0.383211
            295       6046.667       3788.118       0.385175       0.383211
            296       5687.667       3967.451       0.410917       0.383211
            297       6100.333       3997.118       0.395854       0.383211
            298       6688.000       3935.451       0.370449       0.383211
            299       6431.667       4115.784       0.390216       0.383211
            300       6061.000       3973.784       0.396001       0.383211
            301       5533.000       3638.784       0.396737       0.383211
            302       5604.000       3293.784       0.370180       0.383211
            303       5928.333       3503.118       0.371429       0.383211
            304       6489.000       4208.451       0.393407       0.383211
            305       6590.000       4114.784       0.384387       0.383211
            306       6770.667       3888.118       0.364781       0.383211
            307       7289.333       4244.118       0.367983       0.383211
            308       7487.333       4655.451       0.383392       0.383211
            309       7357.000       5135.118       0.411069       0.383211
            310       7155.333       4434.784       0.382635       0.383211
            311       6519.000       3549.451       0.352532       0.383211
            312       6510.000       2358.118       0.265910       0.206111
            313       6758.667       1832.451       0.213296       0.206111
            314       7054.667       2134.784       0.232308       0.206111
            315       7005.000       2468.118       0.260539       0.305587
            316       6047.667       2485.118       0.291243       0.305587
            317       5943.667       2723.784       0.314254       0.305587
            318       6619.000       3033.118       0.314244       0.305587
            319       7108.667       2984.451       0.295692       0.305587
            320       6826.667       2591.784       0.275182       0.305587
            321       5723.000       2676.451       0.318646       0.305587
            322       5547.333       3088.118       0.357609       0.383211
            323       5350.333       3972.118       0.426081       0.383211
            324       5701.333       4084.451       0.417386       0.383211
            325       6089.333       3855.451       0.387686       0.383211
            326       6845.333       2635.118       0.277953       0.206111
            327       6608.667       1928.784       0.225920       0.206111
            328       5727.667       1513.451       0.209008       0.206111
            329       5679.667       1783.451       0.238969       0.206111
            330       5502.000       1980.451       0.264679       0.206111
            331       5583.333       1902.118       0.254109       0.206111
            332       5411.333       1652.451       0.233933       0.206111
            333       6080.667       1368.784       0.183743       0.206111
            334       6326.667       1505.451       0.192215       0.206111
            335       6123.333       1725.451       0.219837       0.206111
            336       5805.333       1819.451       0.238623       0.206111
            337       6182.333       1654.118       0.211080       0.206111
            338       6303.333       1627.451       0.205207       0.206111
            339       6216.000       1605.451       0.205263       0.206111
            340       5936.333       1399.784       0.190807       0.206111
            341       5961.333        971.451       0.140124       0.206111
            342       5880.667        840.118       0.125003       0.206111
            343       5866.667       1135.784       0.162198       0.206111
            344       6127.667       1483.784       0.194941       0.206111
            345       6079.333       1509.784       0.198941       0.206111
            346       5794.000       1928.784       0.249752       0.206111
            347       5544.333       2273.118       0.290775       0.206111
            348       5502.333       2163.118       0.282191       0.206111
            349       5378.000       1661.784       0.236056       0.206111
            350       5320.667       1596.784       0.230834       0.206111
            351       5782.333       1835.784       0.240976       0.206111
            352       6007.667       1680.784       0.218612       0.206111
            353       6127.667       1377.451       0.183535       0.206111
            354       6370.667       1643.118       0.205036       0.206111
            355       6237.667       1982.451       0.241171       0.206111
            356       5897.667       2015.784       0.254729       0.206111
            357       5799.667       1614.451       0.217754       0.206111
            358       6014.667       1454.118       0.194693       0.206111
            359       6222.667       1733.118       0.217844       0.206111
            360       5944.667       2090.451       0.260164       0.305587
            361       5900.000       2614.118       0.307033       0.305587
            362       6081.000       2865.118       0.320264       0.305587
            363       5455.667       3147.784       0.365875       0.305587
            364       5610.667       3054.118       0.352475       0.305587
            365       5504.333       2711.451       0.330029       0.305587
            366       5914.333       2473.451       0.294887       0.305587
            367       5936.000       2491.784       0.295663       0.305587
            368       5759.333       2521.784       0.304522       0.305587
            369       5653.333       2349.118       0.293550       0.305587
            370       5468.333       2202.451       0.287122       0.305587
            371       5677.667       2287.451       0.287184       0.305587
            372       6091.667       2581.451       0.297638       0.305587
            373       6629.667       2748.784       0.293096       0.305587
            374       6653.667       2551.118       0.277151       0.305587
            375       6371.333       2250.451       0.261019       0.305587
            376       6220.667       2038.784       0.246843       0.305587
            377       6363.333       2185.784       0.255674       0.305587
            378       6482.333       2588.784       0.285388       0.305587
            379       6111.667       2767.118       0.311655       0.305587
            380       5964.333       2801.784       0.319615       0.305587
            381       6068.333       2617.118       0.301322       0.305587
            382       6307.333       2522.784       0.285702       0.305587
            383       6200.667       2610.451       0.296268       0.305587
            384       6256.667       2641.451       0.296855       0.305587
            385       6654.667       2348.118       0.260821       0.305587
            386       7066.333       1724.118       0.196135       0.206111
            387       7338.667       1188.118       0.139339       0.206111
            388       7275.333       1050.784       0.126203       0.206111
            389       7323.667       1213.784       0.142172       0.206111
            390       6885.000       1428.451       0.171824       0.206111
            391       6694.000       1556.784       0.188683       0.206111
            392       6933.333       1510.784       0.178916       0.206111
            393       7540.333       1344.451       0.151321       0.206111
            394       8050.333       1353.784       0.143957       0.206111
            395       7294.000       1448.784       0.165712       0.206111
            396       6476.667       1393.784       0.177091       0.206111
            397       5804.000       1232.118       0.175113       0.206111
            398       5835.333       1145.784       0.164126       0.206111
            399       6399.667       1284.118       0.167120       0.206111
            400       6627.333       1418.784       0.176332       0.206111
