# Supplementary material for: The role of auxiliary domains in modulating CHD4 activity suggests mechanistic commonality between enzyme families
Source: Nat Commun. 2022 Dec 6;13:7524. doi: 10.1038/s41467-022-35002-0 (PMC9726900; doi:10.1038/s41467-022-35002-0)
Supplement: Supplementary file 6 — source data [file 41467_2022_35002_MOESM6_ESM.zip › smFRET_Source_data/figure_7A/A/CHD4(355-1912) 1mM ATP 500ms/19.dat]

              1       5107.000       1832.106       0.264026       0.283699
              2       1492.000       2841.773       0.655727       0.651718
              3       1129.667       2603.773       0.697419       0.651718
              4       1206.667       2180.106       0.643712       0.651718
              5       1998.000       1665.773       0.454660       0.651718
              6       1485.333       1526.106       0.506770       0.651718
              7       1218.000       1504.106       0.552552       0.651718
              8        629.333       1648.439       0.723707       0.651718
              9        598.333       1686.439       0.738121       0.651718
             10       1178.000       2226.106       0.653947       0.651718
             11       1421.000       2654.439       0.651326       0.651718
             12       1423.333       2904.106       0.671091       0.651718
             13       1398.333       2446.439       0.636303       0.651718
             14        654.000       1948.773       0.748729       0.651718
             15        876.333       2451.773       0.736687       0.651718
             16        700.667       2914.439       0.806184       0.651718
             17       1368.333       3044.106       0.689892       0.651718
             18       1355.667       2612.439       0.658359       0.651718
             19        931.333       2562.106       0.733405       0.651718
             20        601.000       2480.439       0.804961       0.651718
             21        564.000       2256.439       0.800031       0.651718
             22       1137.667       2254.106       0.664580       0.651718
             23        750.667       2292.773       0.753349       0.651718
             24        789.333       2563.439       0.764573       0.651718
             25       1012.667       2402.439       0.703474       0.651718
             26       1585.667       2974.773       0.652300       0.651718
             27       2695.000       2867.773       0.515529       0.651718
             28       2261.333       3348.106       0.596870       0.651718
             29       2227.667       2676.106       0.545724       0.651718
             30       1944.000       2761.773       0.586890       0.651718
             31       2140.667       2922.106       0.577175       0.651718
             32       1061.333       3085.773       0.744079       0.651718
             33        488.333       2943.106       0.857688       0.651718
             34       -185.000       2052.439       1.099066       0.651718
             35        318.667       2382.439       0.882024       0.651718
             36        252.000       2251.106       0.899325       0.651718
             37        821.000       2660.106       0.764155       0.651718
             38       1315.667       2328.106       0.638927       0.651718
             39       1153.667       2637.773       0.695718       0.651718
             40       1695.000       2764.439       0.619907       0.651718
             41       2549.333       2663.106       0.510914       0.651718
             42       2771.333       2832.106       0.505423       0.651718
             43       3059.000       2340.773       0.433495       0.651718
             44       2706.000       1974.773       0.421890       0.651718
             45       2466.000       2010.106       0.449075       0.651718
             46       1675.000       2642.773       0.612068       0.651718
             47        974.333       3352.106       0.774796       0.651718
             48       2702.667       2989.439       0.525190       0.651718
             49       3439.667       3126.106       0.476122       0.651718
             50       4167.667       2843.773       0.405590       0.651718
             51       3653.000       3882.439       0.515224       0.651718
             52       4705.333       3710.106       0.440869       0.365172
             53       6422.667       4277.439       0.399757       0.365172
             54       8298.667       3647.439       0.305325       0.283699
             55       8370.667       3656.439       0.304017       0.283699
             56       9096.000       3570.106       0.281863       0.283699
             57       9093.333       3968.773       0.303839       0.283699
             58      10371.667       3763.773       0.266265       0.283699
             59       8729.333       4237.773       0.326809       0.365172
             60       7287.667       4259.773       0.368893       0.365172
             61       7099.333       4842.773       0.405521       0.365172
             62       7268.000       4087.106       0.359936       0.365172
             63       6970.333       3101.439       0.307934       0.283699
             64       5738.333       2032.773       0.261581       0.283699
             65       6303.667       1236.106       0.163945       0.193101
             66       6780.000       1420.106       0.173181       0.193101
             67       7209.667       1055.106       0.127663       0.193101
             68       6488.333       1226.106       0.158936       0.193101
             69       7620.333        997.106       0.115708       0.193101
             70       7834.000       1191.439       0.132009       0.193101
             71       8826.000       1537.106       0.148325       0.193101
             72       7860.000       1701.106       0.177919       0.193101
             73       6877.000       2830.773       0.291599       0.283699
             74       6446.667       2823.439       0.304575       0.283699
             75       6345.667       2620.439       0.292261       0.283699
             76       7496.667       1393.106       0.156709       0.193101
             77       7282.000        999.773       0.120720       0.193101
             78       7975.667        767.773       0.087811       0.193101
             79       7159.000       1148.773       0.138277       0.193101
             80       7361.000       1399.106       0.159713       0.193101
             81       7087.667       2214.773       0.238085       0.193101
             82       7187.667       2408.773       0.251007       0.193101
             83       7196.000       2284.106       0.240937       0.193101
             84       7472.000       2124.106       0.221351       0.193101
             85       7478.333       2443.439       0.246270       0.193101
             86       7274.667       2267.439       0.237625       0.193101
             87       7922.333       1960.106       0.198342       0.193101
             88       7950.000       1762.106       0.181434       0.193101
             89       9257.667       2116.106       0.186051       0.193101
             90       8475.000       1615.439       0.160096       0.193101
             91       8776.333       1242.773       0.124040       0.193101
             92       7658.333       1096.439       0.125239       0.193101
             93       7712.333       1321.439       0.146278       0.193101
             94       7531.333       1510.439       0.167051       0.193101
             95       7981.667       1181.106       0.128903       0.193101
             96       8448.333       1843.439       0.179118       0.193101
             97       7533.000       2308.439       0.234563       0.193101
             98       6330.667       2941.106       0.317211       0.283699
             99       5821.667       2826.106       0.326802       0.283699
            100       6462.333       2854.439       0.306376       0.283699
            101       6957.667       3587.439       0.340199       0.283699
            102       6940.333       3502.773       0.335415       0.283699
            103       6949.667       2859.106       0.291485       0.283699
            104       7646.000       2989.773       0.281105       0.283699
            105       8245.667       3164.439       0.277337       0.283699
            106       9213.333       3511.773       0.275972       0.283699
            107       9832.000       2339.106       0.192185       0.193101
            108       8911.000       2355.106       0.209043       0.193101
            109       8388.000       1986.439       0.191474       0.193101
            110       8065.667       1696.773       0.173806       0.193101
            111       7594.000       1819.439       0.193281       0.193101
            112       7446.333       1905.439       0.203752       0.193101
            113       7624.333       2605.773       0.254716       0.193101
            114       8351.000       2238.439       0.211384       0.193101
            115       7919.667       2820.106       0.262585       0.283699
            116       6547.333       2783.773       0.298333       0.283699
            117       7021.667       3083.106       0.305114       0.283699
            118       7833.667       2892.439       0.269663       0.283699
            119       8766.667       3600.106       0.291111       0.283699
            120       8400.000       3442.439       0.290687       0.283699
            121       7546.000       4005.106       0.346729       0.365172
            122       6820.667       3866.773       0.361805       0.365172
            123       7083.667       4349.439       0.380425       0.365172
            124       7928.667       3804.439       0.324248       0.365172
            125       8545.000       4015.439       0.319689       0.365172
            126       9688.333       3950.106       0.289630       0.365172
            127       9268.667       5163.773       0.357789       0.365172
            128       9478.667       5019.773       0.346228       0.365172
            129       6974.000       5044.106       0.419709       0.365172
            130       7393.000       4053.773       0.354141       0.365172
            131       7500.333       3964.439       0.345793       0.365172
            132       9142.000       3905.773       0.299344       0.283699
            133       9522.667       3618.106       0.275334       0.283699
            134       9319.667       3182.106       0.254532       0.283699
            135      10074.000       2370.439       0.190482       0.193101
            136       9794.333       2527.106       0.205098       0.193101
            137       9194.000       2434.773       0.209375       0.193101
            138       8288.667       3044.106       0.268611       0.283699
            139       7716.000       3240.106       0.295735       0.283699
            140       8858.000       4112.773       0.317080       0.283699
            141       8161.333       4329.773       0.346628       0.283699
            142       8520.000       3473.106       0.289592       0.283699
            143       8270.333       2736.439       0.248614       0.283699
            144       8855.667       2582.439       0.225775       0.193101
            145       8661.667       2373.106       0.215057       0.193101
            146       8411.667       2326.439       0.216653       0.193101
            147       9318.667       2098.439       0.183798       0.193101
            148      10169.667       2394.439       0.190578       0.193101
            149      10611.333       2209.439       0.172333       0.193101
            150      10366.667       2502.106       0.194432       0.193101
            151       9882.333       3152.439       0.241848       0.283699
            152       9072.000       3339.439       0.269061       0.283699
            153       7421.667       3122.106       0.296109       0.283699
            154       7119.333       2372.773       0.249973       0.283699
            155       8365.000       2486.106       0.229111       0.283699
            156       8525.667       2868.106       0.251726       0.283699
            157       8725.000       3402.773       0.280577       0.283699
            158       8517.667       2923.773       0.255542       0.283699
            159       8262.667       2289.439       0.216965       0.283699
            160       8720.667       2805.439       0.243399       0.283699
            161       8317.667       3344.439       0.286778       0.283699
            162       8801.333       3829.773       0.303202       0.283699
            163       8145.000       3161.106       0.279593       0.283699
            164       7434.333       2744.106       0.269600       0.283699
            165       8025.333       2846.773       0.261842       0.283699
            166       8541.667       3155.439       0.269762       0.283699
            167       9498.667       3523.106       0.270555       0.283699
            168      10166.000       3508.106       0.256551       0.283699
            169       9771.333       3951.439       0.287948       0.283699
            170       9647.667       3097.106       0.243010       0.283699
            171       9147.667       3309.773       0.265686       0.283699
            172       9136.000       3169.439       0.257564       0.283699
            173       8589.333       5259.106       0.379762       0.365172
            174       8612.667       5087.773       0.371358       0.365172
            175       8904.333       4336.106       0.327490       0.365172
            176       9488.333       3371.106       0.262150       0.283699
            177       9128.000       3171.106       0.257832       0.283699
            178       8411.667       3704.439       0.305745       0.283699
            179       7386.667       3802.773       0.339854       0.365172
            180       7379.667       4579.439       0.382925       0.365172
            181       7083.333       4550.106       0.391123       0.365172
            182       7991.667       4808.106       0.375640       0.365172
            183       7296.667       4102.106       0.359873       0.365172
            184       8442.333       4581.773       0.351792       0.365172
            185       8308.333       4193.106       0.335410       0.365172
            186       9911.000       4040.106       0.289590       0.283699
            187       9680.667       4066.106       0.295786       0.283699
            188       8438.000       4065.773       0.325164       0.283699
            189       7747.000       4152.106       0.348943       0.283699
            190       7421.667       3767.106       0.336686       0.283699
            191       9697.000       3326.106       0.255400       0.283699
            192      10692.333       3442.106       0.243526       0.283699
            193      11585.000       2787.439       0.193943       0.193101
            194      10935.667       2954.773       0.212720       0.193101
            195      10111.000       3234.439       0.242363       0.283699
            196       9861.667       4233.773       0.300365       0.283699
            197      10077.333       3474.439       0.256383       0.283699
            198      10074.000       2860.106       0.221129       0.193101
            199       9880.333       2008.773       0.168959       0.193101
            200       9297.000       2622.773       0.220035       0.193101
            201      10050.000       2743.773       0.214462       0.193101
            202       9918.333       3158.439       0.241530       0.193101
            203      10463.333       3035.106       0.224849       0.193101
            204      10659.000       3043.439       0.222109       0.193101
            205       9923.667       2455.106       0.198332       0.193101
            206       9162.000       2629.106       0.222974       0.193101
            207       8785.333       2636.439       0.230826       0.193101
            208       9637.333       3210.773       0.249902       0.193101
            209      10347.333       3059.439       0.228201       0.193101
            210      10106.000       3141.439       0.237136       0.193101
            211      10786.333       2458.439       0.185616       0.193101
            212      10354.333       2515.439       0.195453       0.193101
            213       9935.333       2599.439       0.207378       0.193101
            214       8894.667       3109.106       0.259011       0.283699
            215       7750.000       2962.106       0.276519       0.283699
            216       7511.667       2691.773       0.263810       0.283699
            217       6365.333       3522.106       0.356220       0.365172
            218       5812.667       4082.439       0.412572       0.365172
            219       5638.000       4714.439       0.455394       0.365172
            220       6095.333       3870.106       0.388353       0.365172
            221       6818.333       3541.439       0.341845       0.365172
            222       7194.333       3394.439       0.320570       0.283699
            223       8433.333       3808.106       0.311083       0.283699
            224       9099.333       3973.106       0.303930       0.283699
            225       9522.000       3833.439       0.287032       0.283699
            226       9977.333       3724.106       0.271804       0.283699
            227       9663.667       4214.106       0.303659       0.283699
            228       9386.667       4330.106       0.315680       0.283699
            229       8534.667       4745.439       0.357334       0.365172
            230       8023.667       4807.106       0.374654       0.365172
            231       6979.667       5042.773       0.419447       0.365172
            232       6189.000       4800.106       0.436806       0.365172
            233       7243.333       4620.439       0.389458       0.365172
            234       7861.000       4767.106       0.377500       0.365172
            235       7616.333       4500.106       0.371405       0.365172
            236       7279.667       4143.773       0.362743       0.365172
            237       7683.000       3783.439       0.329958       0.365172
            238       7570.000       4426.106       0.368962       0.365172
            239       7398.333       5391.106       0.421528       0.365172
            240       6939.667       6088.773       0.467345       0.365172
            241       7727.333       6192.773       0.444880       0.365172
            242       8345.333       5563.773       0.400009       0.365172
            243       7813.667       4725.439       0.376856       0.365172
            244       8059.333       4095.439       0.336941       0.365172
            245       8148.333       4137.106       0.336749       0.365172
            246       8540.333       4268.106       0.333226       0.365172
            247       8822.333       4605.439       0.342979       0.365172
            248       8820.667       4631.439       0.344291       0.365172
            249       9079.667       4364.106       0.324619       0.365172
            250       8129.667       4554.773       0.359083       0.365172
            251       6993.000       3689.773       0.345395       0.365172
            252       7036.000       3494.773       0.331863       0.365172
            253       8298.333       3361.106       0.288273       0.283699
            254       9118.333       3493.439       0.276998       0.283699
            255       7888.000       3936.439       0.332907       0.283699
            256       7465.000       3282.106       0.305394       0.283699
            257       6860.000       3401.106       0.331456       0.283699
            258       9002.667       3287.773       0.267507       0.283699
            259       8379.333       3390.773       0.288083       0.283699
            260       9424.000       3696.439       0.281731       0.283699
            261       8016.667       3993.439       0.332507       0.283699
            262       8267.000       3615.106       0.304248       0.283699
            263       7878.333       3636.106       0.315787       0.283699
            264       8986.000       2565.106       0.222066       0.193101
            265       8941.000       2263.106       0.201989       0.193101
            266       9048.000       1321.773       0.127464       0.193101
            267       9789.333       1628.106       0.142598       0.193101
            268      10353.667       2126.106       0.170364       0.193101
            269       9903.667       2961.773       0.230212       0.193101
            270       9498.667       2859.773       0.231402       0.193101
            271      10022.000       2093.106       0.172768       0.193101
            272      11812.333       2077.106       0.149546       0.193101
            273      11871.000       1633.106       0.120934       0.193101
            274      10610.667       2667.106       0.200870       0.193101
            275       9655.667       2325.773       0.194115       0.193101
            276       9444.667       2745.106       0.225197       0.193101
            277      12459.000       2216.439       0.151031       0.193101
            278      12461.333       1968.106       0.136395       0.193101
            279      11869.667       2045.106       0.146974       0.193101
            280       9457.000       2316.439       0.196751       0.193101
            281       9384.667       2387.439       0.202805       0.193101
            282      10484.333       2159.773       0.170813       0.193101
            283      10885.333       1977.106       0.153712       0.193101
            284      10576.667       1958.439       0.156236       0.193101
            285      10170.667       2429.439       0.192811       0.193101
            286      10685.667       2303.106       0.177315       0.193101
            287      10729.667       2293.439       0.176105       0.193101
            288       9936.333       2334.439       0.190244       0.193101
            289       9503.667       2350.773       0.198303       0.193101
            290      10962.000       2451.773       0.182780       0.193101
            291      11249.000       2179.773       0.162321       0.193101
            292      11218.000       2602.106       0.188284       0.193101
            293       9445.000       2492.106       0.208770       0.193101
            294       9273.333       2818.773       0.233108       0.193101
            295       7897.333       2875.439       0.266917       0.283699
            296       8303.333       3707.106       0.308657       0.283699
            297       8434.000       3315.106       0.282158       0.283699
            298      10523.667       3049.773       0.224687       0.283699
            299      10249.667       3241.773       0.240284       0.283699
            300      10491.667       4202.773       0.286011       0.283699
            301       8570.667       3947.106       0.315320       0.283699
            302       8180.000       2807.106       0.255491       0.283699
            303       8246.667       1636.773       0.165608       0.193101
            304      10694.667       1183.106       0.099607       0.193101
            305      11439.000       2923.439       0.203548       0.193101
            306      11311.000       4611.439       0.289619       0.283699
            307       9683.667       5599.439       0.366381       0.365172
            308       9236.333       4942.773       0.348596       0.365172
            309       8978.667       3858.439       0.300569       0.283699
            310       8563.000       3853.439       0.310350       0.283699
            311       7950.667       3657.439       0.315076       0.283699
            312       8014.000       3808.773       0.322156       0.283699
            313       8631.667       3734.773       0.302009       0.283699
            314       8816.000       3493.106       0.283782       0.283699
            315       8164.667       3218.106       0.282717       0.283699
            316       8608.000       2816.773       0.246550       0.283699
            317       9043.333       2371.106       0.207729       0.193101
            318       8956.333       2361.773       0.208672       0.193101
            319       7987.333       2279.106       0.221996       0.193101
            320       8435.667       2877.773       0.254368       0.283699
            321       8929.667       3260.106       0.267446       0.283699
            322       9041.000       3559.439       0.282485       0.283699
            323       8149.667       3789.106       0.317378       0.283699
            324       8418.000       3186.106       0.274567       0.283699
            325       8602.667       3148.773       0.267948       0.283699
            326       9752.667       1860.106       0.160178       0.193101
            327      10627.667       2077.773       0.163534       0.193101
            328       9689.000       2029.439       0.173183       0.193101
            329       9517.667       2965.106       0.237536       0.193101
            330       8982.667       2810.106       0.238291       0.193101
            331       9178.667       3453.773       0.273405       0.283699
            332       9554.667       3602.773       0.273820       0.283699
            333       9262.667       3334.106       0.264679       0.283699
            334      10409.667       3177.773       0.233876       0.283699
            335       9552.333       2863.106       0.230609       0.283699
            336       9556.333       3143.773       0.247539       0.283699
            337       9115.667       3070.106       0.251942       0.283699
            338       9053.000       2759.106       0.233583       0.283699
            339       8977.000       3445.773       0.277375       0.283699
            340       8012.667       2969.106       0.270367       0.283699
            341       7661.000       3304.106       0.301329       0.283699
            342       7231.333       2769.106       0.276898       0.283699
            343       8307.333       3378.106       0.289087       0.283699
            344       8823.000       3374.773       0.276671       0.283699
            345       9364.333       3729.106       0.284807       0.283699
            346       8573.000       3136.773       0.267876       0.283699
            347       8560.667       2595.106       0.232624       0.193101
            348       8045.333       2274.106       0.220371       0.193101
            349       8597.333       2155.106       0.200429       0.193101
            350       8146.667       2579.773       0.240506       0.193101
            351       7576.000       2004.439       0.209222       0.193101
            352       6262.667       1563.773       0.199806       0.193101
            353       6516.000        880.773       0.119075       0.193101
            354       5508.000       1102.106       0.166730       0.193101
            355       5515.667       2123.773       0.278001       0.283699
            356       4321.333       2122.106       0.329344       0.283699
            357       5436.000       2170.106       0.285311       0.283699
            358       7351.333       1681.439       0.186149       0.193101
            359       8448.667       2398.773       0.221137       0.193101
            360       8978.333       2414.773       0.211950       0.193101
            361       7916.333       2715.773       0.255431       0.283699
            362       6869.000       2933.773       0.299280       0.283699
            363       6182.667       3029.106       0.328830       0.283699
            364       6775.667       2979.439       0.305424       0.283699
            365       8778.333       2580.773       0.227199       0.193101
            366      10345.667       2034.439       0.164331       0.193101
            367      11038.000       1288.773       0.104551       0.084760
            368      10878.333        731.773       0.063029       0.084760
            369      10250.000       1052.106       0.093089       0.084760
            370      10602.333       1026.773       0.088293       0.084760
            371      10849.333       1169.106       0.097276       0.084760
            372      10739.667       1351.106       0.111747       0.084760
            373      10386.667       1449.439       0.122459       0.084760
            374      11309.000       1030.773       0.083533       0.084760
            375      11648.667        545.773       0.044756       0.084760
            376      12166.000        628.106       0.049093       0.084760
            377      10380.333        718.106       0.064703       0.084760
            378      10860.000        546.439       0.047906       0.084760
            379       9583.333       1423.106       0.129298       0.084760
            380       9557.667       1783.773       0.157279       0.084760
            381       9290.000       2275.439       0.196745       0.084760
            382       9441.333       1037.773       0.099033       0.084760
            383       9960.000       1206.773       0.108068       0.084760
            384      10029.333        822.106       0.075760       0.084760
            385       9682.000        991.106       0.092860       0.084760
            386      10353.333        905.439       0.080421       0.084760
            387      10230.667        977.106       0.087181       0.084760
            388      11308.000       1046.106       0.084677       0.084760
            389      11316.333        607.439       0.050944       0.084760
            390      10953.000        156.106       0.014052       0.084760
            391      10208.333       -223.561      -0.022390       0.084760
            392       9452.000        126.773       0.013235       0.084760
            393       9778.000        983.773       0.091414       0.084760
            394      10791.000       1370.773       0.112712       0.084760
            395       9659.333        941.773       0.088837       0.084760
            396      10449.000        355.106       0.032868       0.084760
            397       9274.333        215.439       0.022702       0.084760
            398      10724.333        590.439       0.052183       0.084760
            399       9955.000        928.773       0.085336       0.084760
            400      11116.000       1226.773       0.099392       0.084760
