# Supplementary material for: The role of auxiliary domains in modulating CHD4 activity suggests mechanistic commonality between enzyme families
Source: Nat Commun. 2022 Dec 6;13:7524. doi: 10.1038/s41467-022-35002-0 (PMC9726900; doi:10.1038/s41467-022-35002-0)
Supplement: Supplementary file 6 — source data [file 41467_2022_35002_MOESM6_ESM.zip › smFRET_Source_data/figure_7A/A/CHD4(355-1912) 1mM ATP 500ms/31.dat]

              1       6312.610       6735.672       0.516211       0.614374
              2       5832.610       6049.672       0.509134       0.614374
              3       5910.610       5464.872       0.480408       0.614374
              4       5286.610       5269.272       0.499179       0.614374
              5       5357.610       6071.172       0.531218       0.614374
              6       4010.610       7117.872       0.639609       0.614374
              7       4910.610       6315.872       0.562587       0.614374
              8       3893.610       5696.572       0.594000       0.614374
              9       4741.610       5017.772       0.514149       0.614374
             10       6764.610       5619.472       0.453766       0.614374
             11       5829.610       5901.972       0.503084       0.614374
             12       4742.610       5895.672       0.554194       0.614374
             13       3694.610       6120.472       0.623578       0.614374
             14       3909.610       7457.972       0.656074       0.614374
             15       3941.610       7712.772       0.661792       0.614374
             16       3788.610       7751.072       0.671689       0.614374
             17       3486.610       7163.272       0.672615       0.614374
             18       4066.610       6593.272       0.618513       0.614374
             19       4231.610       5516.772       0.565917       0.614374
             20       4102.610       5930.672       0.591100       0.614374
             21       4093.610       7944.572       0.659948       0.614374
             22       2489.610       6947.972       0.736203       0.614374
             23       2703.610       5721.572       0.679104       0.614374
             24       4145.610       5219.372       0.557329       0.614374
             25       4147.610       5884.172       0.586553       0.614374
             26       2784.610       6327.472       0.694405       0.614374
             27       2178.610       6339.072       0.744225       0.614374
             28       2740.610       5750.872       0.677252       0.614374
             29       4257.610       5903.172       0.580976       0.614374
             30       2652.610       6091.672       0.696646       0.614374
             31       3828.610       7203.072       0.652944       0.614374
             32       3870.610       8264.872       0.681050       0.614374
             33       3537.610       7446.172       0.677924       0.614374
             34       3467.610       6985.172       0.668260       0.614374
             35       3939.610       6961.972       0.638620       0.614374
             36       5544.610       5837.472       0.512865       0.614374
             37       4891.610       5989.772       0.550461       0.614374
             38       4348.610       6280.072       0.590861       0.614374
             39       2248.610       6979.072       0.756319       0.614374
             40       3717.610       8419.172       0.693691       0.614374
             41       3865.610       8046.372       0.675486       0.614374
             42       4291.610       7178.772       0.625853       0.614374
             43       4354.610       6111.472       0.583931       0.614374
             44       4869.610       6770.972       0.581670       0.614374
             45       5224.610       7067.472       0.574961       0.614374
             46       4272.610       6928.672       0.618561       0.614374
             47       4895.610       5609.372       0.533973       0.614374
             48       4761.610       6925.772       0.592585       0.614374
             49       4268.610       8076.072       0.654215       0.614374
             50       4490.610       6610.872       0.595495       0.614374
             51       4338.610       6591.072       0.603043       0.614374
             52       4046.610       6107.272       0.601472       0.614374
             53       3503.610       6563.572       0.651977       0.614374
             54       3202.610       8299.672       0.721567       0.614374
             55       3823.610       7633.572       0.666270       0.614374
             56       6425.610       6316.372       0.495713       0.614374
             57       4144.610       7169.472       0.633677       0.614374
             58       3216.610       8399.272       0.723085       0.614374
             59       3671.610       6928.772       0.653634       0.614374
             60       2871.610       6846.772       0.704518       0.614374
             61       3506.610       6293.272       0.642178       0.614374
             62       4434.610       3972.472       0.472515       0.614374
             63       5857.610       2907.172       0.331688       0.315824
             64       6986.610       3429.272       0.329235       0.315824
             65       7539.610       3855.972       0.338374       0.315824
             66       6739.610       3821.972       0.361875       0.315824
             67       4941.610       3506.772       0.415082       0.315824
             68       5015.610       2981.372       0.372812       0.315824
             69       4842.610       3250.672       0.401651       0.315824
             70       6191.610       2749.772       0.307533       0.315824
             71       6463.610       2621.572       0.288555       0.315824
             72       6857.610       1950.172       0.221415       0.315824
             73       7103.610       2239.572       0.239701       0.315824
             74       6983.610       2896.572       0.293170       0.315824
             75       7638.610       2062.072       0.212570       0.315824
             76       5991.610       2547.772       0.298356       0.315824
             77       5153.610       3657.572       0.415106       0.315824
             78       7239.610       3680.972       0.337067       0.315824
             79       5946.610       4825.272       0.447951       0.315824
             80       6356.610       3943.272       0.382846       0.315824
             81       7734.610       3158.472       0.289952       0.315824
             82       6119.610       3850.972       0.386233       0.315824
             83       5434.610       4439.472       0.449609       0.315824
             84       6411.610       4384.772       0.406133       0.315824
             85       5872.610       4521.672       0.435015       0.315824
             86       7946.610       2851.272       0.264058       0.315824
             87       6457.610       3023.172       0.318874       0.315824
             88       6546.610       3839.272       0.369663       0.315824
             89       5687.610       4333.172       0.432419       0.315824
             90       5788.610       1982.072       0.255070       0.315824
             91       5941.610       1241.772       0.172867       0.154946
             92       4949.610       1178.972       0.192373       0.154946
             93       5240.610       1473.872       0.219506       0.154946
             94       5730.610       1250.872       0.179170       0.154946
             95       5045.610       1727.372       0.255039       0.154946
             96       5345.610       2419.372       0.311575       0.154946
             97       7501.610        847.772       0.101537       0.154946
             98       6766.610        829.272       0.109174       0.154946
             99       6971.610       1710.772       0.197039       0.154946
            100       8142.610       1770.672       0.178616       0.154946
            101       7923.610       1897.572       0.193212       0.154946
            102       7475.610       1871.372       0.200211       0.154946
            103       6947.610       1835.172       0.208951       0.154946
            104       7316.610       1784.272       0.196055       0.154946
            105       7164.610       1789.472       0.199850       0.154946
            106       5516.610       1592.272       0.223983       0.154946
            107       4825.610       1845.372       0.276627       0.154946
            108       5363.610       2524.572       0.320045       0.154946
            109       6254.610       2203.472       0.260517       0.154946
            110       8568.610        766.072       0.082067       0.154946
            111       9026.610        356.272       0.037970       0.154946
            112       8416.610        384.272       0.043663       0.154946
            113       7695.610       1524.372       0.165333       0.154946
            114       6478.610       1834.072       0.220635       0.154946
            115       5694.610       1350.472       0.191690       0.154946
            116       6307.610       1171.172       0.156599       0.154946
            117       8071.610        996.772       0.109917       0.154946
            118       8148.610       1267.072       0.134570       0.154946
            119       7638.610       1883.072       0.197767       0.154946
            120       6882.610       2336.672       0.253455       0.154946
            121       6161.610       1966.772       0.241963       0.154946
            122       6737.610       1545.172       0.186552       0.154946
            123       8018.610       1457.072       0.153770       0.154946
            124       8773.610        815.572       0.085051       0.154946
            125       9173.610       1681.572       0.154910       0.154946
            126       7558.610       2363.072       0.238172       0.154946
            127       7587.610       1604.172       0.174522       0.154946
            128       7865.610       1849.372       0.190363       0.154946
            129       6347.610       1409.172       0.181670       0.154946
            130       7410.610       1404.872       0.159364       0.154946
            131       7195.610       1240.372       0.147033       0.154946
            132       6797.610       1449.172       0.175726       0.154946
            133       6997.610        911.172       0.115210       0.154946
            134       7560.610       1420.872       0.158200       0.154946
            135       7563.610       1615.572       0.176004       0.154946
            136       7090.610       1473.872       0.172091       0.154946
            137       7380.610       1095.872       0.129284       0.154946
            138       8830.610        765.872       0.079808       0.154946
            139       7153.610        998.572       0.122491       0.154946
            140       7598.610        465.072       0.057675       0.154946
            141       8685.610       -104.628      -0.012193       0.154946
            142       9072.610        222.672       0.023955       0.154946
            143       8674.610        685.472       0.073234       0.154946
            144       9323.610        708.572       0.070630       0.154946
            145       8155.610        829.372       0.092306       0.154946
            146       6937.610        253.172       0.035208       0.154946
            147       7848.610        358.072       0.043632       0.154946
            148       8177.610       1490.172       0.154138       0.154946
            149       8787.610       1460.172       0.142487       0.154946
            150       7834.610        962.472       0.109408       0.154946
            151       6072.610        767.672       0.112228       0.154946
            152       7790.610       1271.872       0.140345       0.154946
            153       6312.610       1866.672       0.228220       0.154946
            154       6496.610       2212.272       0.254025       0.315824
            155       8544.610       2741.472       0.242907       0.315824
            156       8278.610       3085.072       0.271485       0.315824
            157       7425.610       3900.372       0.344374       0.315824
            158       6390.610       4002.872       0.385133       0.315824
            159       6247.610       1989.172       0.241499       0.315824
            160       7195.610       1592.372       0.181199       0.315824
            161       8460.610       2407.872       0.221546       0.315824
            162       9142.610       2973.672       0.245428       0.315824
            163       9365.610       3430.372       0.268082       0.315824
            164       8865.610       3308.372       0.271758       0.315824
            165       9773.610       2326.572       0.192276       0.315824
            166       9840.610       2597.872       0.208858       0.315824
            167       7954.610       3511.472       0.306249       0.315824
            168       6813.610       3793.572       0.357642       0.315824
            169       7918.610       3275.072       0.292582       0.315824
            170       9183.610       3300.572       0.264380       0.315824
            171       9123.610       2077.572       0.185478       0.154946
            172       7903.610       2116.572       0.211231       0.154946
            173       7231.610       1217.772       0.144126       0.154946
            174       7120.610        927.872       0.115285       0.154946
            175       8334.610       1453.472       0.148494       0.154946
            176       7918.610       1522.072       0.161225       0.154946
            177       7644.610       1447.472       0.159201       0.154946
            178       9034.610       1703.472       0.158638       0.154946
            179       7658.610       1403.072       0.154836       0.154946
            180       6681.610        706.772       0.095660       0.154946
            181       6586.610        499.272       0.070460       0.154946
            182       6444.610       1162.472       0.152814       0.154946
            183       6363.610       1667.572       0.207637       0.154946
            184       7368.610        860.072       0.104521       0.154946
            185       9165.610        325.372       0.034282       0.154946
            186       7990.610        817.872       0.092850       0.154946
            187       6803.610       2847.572       0.295049       0.154946
            188       7701.610        928.772       0.107617       0.154946
            189       9183.610        632.572       0.064442       0.154946
            190       7418.610       1255.072       0.144699       0.154946
            191       6642.610       1305.672       0.164271       0.154946
            192       8506.610       1464.272       0.146855       0.154946
            193       8358.610        882.072       0.095455       0.154946
            194       7542.610        927.672       0.109521       0.154946
            195       6738.610       1363.072       0.168246       0.154946
            196       6361.610       2032.772       0.242159       0.154946
            197       7422.610       1106.672       0.129750       0.154946
            198       7997.610        803.172       0.091261       0.154946
            199       7457.610        617.172       0.076432       0.154946
            200       7460.610       1426.872       0.160548       0.154946
            201       6198.610       1465.072       0.191171       0.154946
            202       5762.610       1435.672       0.199446       0.154946
            203       5359.610       1035.972       0.161982       0.154946
            204       5135.610       1196.372       0.188941       0.154946
            205       4776.610       1696.272       0.262058       0.154946
            206       5558.610       1504.072       0.212960       0.154946
            207       5806.610       1280.272       0.180654       0.154946
            208       6178.610       1391.072       0.183769       0.154946
            209       4828.610       1954.072       0.288097       0.154946
            210       5069.610       1730.972       0.254533       0.154946
            211       6519.610        815.972       0.111235       0.154946
            212       5575.610       1331.372       0.192757       0.154946
            213       4299.610       1578.972       0.268597       0.154946
            214       4458.610       1393.072       0.238063       0.154946
            215       5891.610        874.772       0.129282       0.154946
            216       6431.610        849.772       0.116705       0.154946
            217       6494.610       1060.472       0.140365       0.154946
            218       5542.610        589.672       0.096159       0.154946
            219       4269.610        529.972       0.110420       0.154946
            220       5534.610        891.472       0.138727       0.154946
            221       6632.610        803.672       0.108074       0.154946
            222       5835.610        752.372       0.114204       0.154946
            223       6055.610        820.372       0.119310       0.154946
            224       6476.610        663.272       0.092897       0.154946
            225       5488.610        418.072       0.070779       0.154946
