# Supplementary material for: The role of auxiliary domains in modulating CHD4 activity suggests mechanistic commonality between enzyme families
Source: Nat Commun. 2022 Dec 6;13:7524. doi: 10.1038/s41467-022-35002-0 (PMC9726900; doi:10.1038/s41467-022-35002-0)
Supplement: Supplementary file 6 — source data [file 41467_2022_35002_MOESM6_ESM.zip › smFRET_Source_data/figure_7A/A/CHD4(355-1912) 1mM ATP 500ms/25.dat]

              1        419.375        463.187       0.524821       0.638771
              2        436.500        659.687       0.601802       0.638771
              3        490.375        799.437       0.619809       0.638771
              4        611.250        943.812       0.606929       0.638771
              5        632.625       1051.312       0.624318       0.638771
              6        689.250       1073.187       0.608922       0.638771
              7        748.875       1036.437       0.580536       0.638771
              8        821.250       1062.062       0.563933       0.638771
              9        759.625       1043.562       0.578732       0.638771
             10        746.500        937.687       0.556760       0.638771
             11        802.125        951.187       0.542509       0.638771
             12        619.750        896.187       0.591177       0.638771
             13        468.375        828.812       0.638930       0.638771
             14        447.625        779.937       0.635355       0.638771
             15        422.750        787.937       0.650818       0.638771
             16        353.250        738.187       0.676344       0.638771
             17        354.500        733.562       0.674191       0.638771
             18        332.750        767.312       0.697517       0.638771
             19        270.000        807.562       0.749434       0.826977
             20        255.875        866.937       0.772112       0.826977
             21        311.500        992.187       0.761062       0.826977
             22        295.625       1035.312       0.777882       0.826977
             23        246.625        992.562       0.800978       0.826977
             24        209.125       1042.562       0.832926       0.826977
             25        206.000       1109.312       0.843383       0.826977
             26        200.750       1120.312       0.848039       0.826977
             27        210.250       1107.187       0.840410       0.826977
             28        289.500       1088.437       0.789903       0.826977
             29        229.875       1034.437       0.818182       0.826977
             30        173.625       1076.687       0.861135       0.826977
             31        229.875       1099.937       0.827137       0.826977
             32        293.375       1034.437       0.779054       0.826977
             33        256.625       1038.562       0.801863       0.826977
             34        198.250       1106.687       0.848077       0.826977
             35        159.750       1141.937       0.877275       0.826977
             36        100.500       1124.187       0.917938       0.826977
             37        138.375       1116.437       0.889725       0.826977
             38        139.750       1098.437       0.887133       0.826977
             39         96.250       1171.437       0.924074       0.826977
             40         96.625       1254.937       0.928509       0.826977
             41        163.500       1199.437       0.880039       0.826977
             42        274.500       1099.437       0.800209       0.826977
             43        252.500       1058.062       0.807335       0.826977
             44        243.875       1125.687       0.821932       0.826977
             45        250.875       1120.937       0.817122       0.826977
             46        295.250       1091.687       0.787121       0.826977
             47        389.250       1066.687       0.732646       0.826977
             48        383.125       1049.562       0.732583       0.826977
             49        437.000       1145.812       0.723909       0.826977
             50        367.125       1185.812       0.763593       0.826977
             51        377.250       1147.937       0.752653       0.826977
             52        431.875       1077.437       0.713860       0.826977
             53        421.250       1112.187       0.725290       0.826977
             54        380.875       1185.937       0.756911       0.826977
             55        246.500       1187.687       0.828126       0.826977
             56        240.250       1223.687       0.835888       0.826977
             57        168.750       1157.812       0.872792       0.826977
             58        206.625       1110.312       0.843102       0.826977
             59        177.000       1074.812       0.858605       0.826977
             60        116.250       1065.062       0.901593       0.826977
             61         94.875       1040.437       0.916433       0.826977
             62         68.750        994.187       0.935321       0.826977
             63        152.375        943.062       0.860900       0.826977
             64        185.125        884.562       0.826935       0.826977
             65        115.375        879.812       0.884067       0.826977
             66         22.875        905.187       0.975352       1.035548
             67        -21.625        894.562       1.024773       1.035548
             68        -53.875        866.437       1.066303       1.035548
             69         84.125        882.937       0.913010       0.826977
             70        116.625        926.437       0.888190       0.826977
             71         85.625        981.312       0.919747       0.826977
             72         61.750       1112.562       0.947416       0.826977
             73        176.250       1161.062       0.868206       0.826977
             74        221.250       1145.562       0.838127       0.826977
             75        218.875       1194.687       0.845161       0.826977
             76        233.250       1245.062       0.842219       0.826977
             77        160.375       1232.562       0.884866       0.826977
             78        222.875       1230.437       0.846643       0.826977
             79        256.250       1255.562       0.830501       0.826977
             80        296.500       1114.062       0.789800       0.826977
             81        350.375       1076.687       0.754478       0.826977
             82        369.375       1193.562       0.763666       0.826977
             83        409.125       1188.687       0.743947       0.826977
             84        416.000       1151.437       0.734599       0.826977
             85        326.750       1152.812       0.779158       0.826977
             86        276.375       1113.687       0.801178       0.826977
             87        237.625       1086.562       0.820550       0.826977
             88        185.750       1109.437       0.856584       0.826977
             89         93.125       1138.187       0.924369       0.826977
             90        177.875       1025.937       0.852240       0.826977
             91        329.250        935.812       0.739736       0.826977
             92        354.250        879.312       0.712824       0.638771
             93        396.125        867.312       0.686470       0.638771
             94        420.875        852.437       0.669464       0.638771
             95        387.750        832.437       0.682221       0.638771
             96        256.000        855.562       0.769694       0.826977
             97        147.750        808.187       0.845440       0.826977
             98         36.250        726.437       0.952471       1.035548
             99       -100.250        742.437       1.156107       1.035548
            100        -84.875        894.187       1.104873       1.035548
            101        -80.000        922.812       1.094920       1.035548
            102       -122.125        939.062       1.149491       1.035548
            103       -107.375        907.812       1.134145       1.035548
            104          6.750        862.312       0.992233       1.035548
            105        111.000        886.937       0.888771       1.035548
            106         69.500       1010.437       0.935644       1.035548
            107         81.875       1103.937       0.930955       1.035548
            108         74.625       1165.312       0.939816       1.035548
            109         70.375       1259.687       0.947089       1.035548
            110         60.500       1348.687       0.957067       1.035548
            111         42.250       1317.187       0.968921       1.035548
            112         73.250       1262.187       0.945149       1.035548
            113         91.625       1237.187       0.931047       1.035548
            114        141.250       1216.187       0.895944       1.035548
            115         94.375       1173.187       0.925546       1.035548
            116         -8.375        999.312       1.008452       1.035548
            117        -56.750        910.687       1.066457       1.035548
            118       -116.500        771.812       1.177778       1.035548
            119       -140.250        791.437       1.215376       1.035548
            120       -159.875        838.937       1.235435       1.035548
            121       -140.125        804.812       1.210813       1.035548
            122       -120.750        743.687       1.193840       1.035548
            123       -105.875        801.812       1.152133       1.035548
            124        -56.750        910.687       1.066457       1.035548
            125        -25.625        932.812       1.028247       1.035548
            126         69.625        998.812       0.934835       1.035548
            127         97.625       1027.687       0.913246       1.035548
            128         38.500       1038.062       0.964238       1.035548
            129         62.125       1059.187       0.944596       1.035548
            130        100.875       1073.437       0.914099       0.826977
            131         87.875        983.312       0.917965       0.826977
            132         97.375        872.312       0.899581       0.826977
            133        117.625        818.812       0.874391       0.826977
            134        121.625        840.937       0.873645       0.826977
            135        114.750        836.562       0.879377       0.826977
            136        164.875        794.187       0.828087       0.826977
            137        146.125        792.687       0.844351       0.826977
            138        106.500        798.437       0.882312       0.826977
            139        153.125        874.687       0.851019       0.826977
            140        205.500        974.937       0.825912       0.826977
            141        216.625        973.562       0.817991       0.826977
            142        248.000        947.062       0.792479       0.826977
            143        329.000       1075.187       0.765701       0.826977
            144        380.375       1180.812       0.756355       0.826977
            145        341.625       1189.437       0.776871       0.826977
            146        276.625       1241.312       0.817763       0.826977
            147        231.500       1198.312       0.838091       0.826977
            148        219.000       1168.062       0.842112       0.826977
            149        187.625       1118.187       0.856316       0.826977
            150        138.125       1077.187       0.886346       0.826977
            151        123.125        925.062       0.882535       0.826977
            152        113.375        842.437       0.881384       0.826977
            153         71.125        853.687       0.923093       0.826977
            154        106.500        832.937       0.886634       0.826977
            155        225.250        867.937       0.793951       0.826977
            156        236.250        814.812       0.775227       0.826977
            157        266.500        844.062       0.760032       0.826977
            158        272.875        885.312       0.764395       0.826977
            159        224.625        938.687       0.806909       0.826977
            160        165.250        952.562       0.852167       0.826977
            161        227.750        917.062       0.801059       0.826977
            162        389.500        895.062       0.696784       0.826977
            163        359.625        854.187       0.703723       0.826977
            164        296.250        891.062       0.750487       0.826977
            165        184.125        984.687       0.842468       0.826977
            166        116.625       1007.062       0.896212       0.826977
            167        134.000       1001.187       0.881958       0.826977
            168        188.875       1029.312       0.844954       0.826977
            169        136.750       1099.187       0.889355       0.826977
            170         17.375       1136.187       0.984938       1.035548
            171        -20.625       1196.437       1.017541       1.035548
            172         43.750       1174.812       0.964097       1.035548
            173        148.750       1096.312       0.880528       0.826977
            174        201.000       1026.437       0.836244       0.826977
            175        148.500        986.812       0.869199       0.826977
            176         88.125        958.187       0.915776       0.826977
            177         73.875        984.187       0.930179       1.035548
            178          3.750        940.937       0.996030       1.035548
            179        -72.750        870.687       1.091173       1.035548
            180       -165.875        853.312       1.241295       1.035548
            181       -202.250        867.437       1.304050       1.035548
            182       -124.250        917.562       1.156622       1.035548
            183        -92.000        894.312       1.114669       1.035548
            184        -95.375        874.687       1.122384       1.035548
            185        -36.375        824.937       1.046128       1.035548
            186        -28.250        833.437       1.035085       1.035548
            187         42.000        870.937       0.953995       1.035548
            188        103.375        933.562       0.900307       1.035548
            189         91.000       1001.312       0.916691       1.035548
            190        -25.625        998.562       1.026338       1.035548
            191        -26.750        992.812       1.027690       1.035548
            192         -2.625        951.937       1.002765       1.035548
            193        -91.500        898.937       1.113321       1.035548
            194       -114.375        932.062       1.139876       1.035548
            195       -104.750        848.062       1.140923       1.035548
            196       -128.000        683.187       1.230553       1.035548
            197        -89.625        574.937       1.184675       1.035548
            198          9.000        569.937       0.984454       1.035548
            199        -32.125        604.687       1.056107       1.035548
            200        -56.375        705.312       1.086873       1.035548
            201        -22.625        706.312       1.033093       1.035548
            202        -12.250        651.937       1.019150       1.035548
            203        -80.250        760.187       1.118026       1.035548
            204       -101.500        846.312       1.136276       1.035548
            205       -100.250        905.312       1.124525       1.035548
            206        -91.125        992.937       1.101047       1.035548
            207         15.375       1105.062       0.986278       1.035548
            208         85.375       1028.437       0.923349       1.035548
            209        155.125        997.562       0.865423       0.826977
            210        156.000        937.437       0.857331       0.826977
            211        143.375        868.562       0.858316       0.826977
            212        213.875        887.187       0.805756       0.826977
            213        248.625        873.062       0.778347       0.826977
            214        180.250        852.937       0.825540       0.826977
            215        103.750        768.562       0.881063       0.826977
            216         16.000        785.812       0.980045       1.035548
            217        -93.500        868.687       1.120616       1.035548
            218        -66.250        973.562       1.073018       1.035548
            219        -19.625       1018.062       1.019656       1.035548
            220        -80.625       1031.187       1.084818       1.035548
            221        -89.375        923.687       1.107124       1.035548
            222        -95.250        815.562       1.132234       1.035548
            223       -121.875        799.062       1.179972       1.035548
            224       -120.000        866.562       1.160737       1.035548
            225        -23.625        810.187       1.030036       1.035548
            226          4.750        774.937       0.993908       1.035548
            227         46.625        792.437       0.944432       1.035548
            228         71.625        839.312       0.921372       0.826977
            229         87.375        940.937       0.915031       0.826977
            230        137.375        992.312       0.878396       0.826977
            231        283.500       1112.812       0.796965       0.826977
            232        458.625       1093.812       0.704577       0.638771
            233        487.625       1137.687       0.699981       0.638771
            234        510.500       1180.937       0.698186       0.638771
            235        513.875       1214.187       0.702629       0.638771
            236        540.000       1172.687       0.684706       0.638771
            237        496.250       1192.312       0.706111       0.638771
            238        462.875       1182.187       0.718628       0.638771
            239        341.875       1086.812       0.760707       0.826977
            240        218.875       1066.812       0.829760       0.826977
            241        157.375       1060.312       0.870759       0.826977
            242        145.500       1069.187       0.880216       0.826977
            243        100.875       1058.687       0.913006       0.826977
            244          6.125       1220.187       0.995005       1.035548
            245        -72.125       1265.437       1.060441       1.035548
            246       -102.375       1272.812       1.087467       1.035548
            247        -92.375       1247.062       1.080000       1.035548
            248        -66.375       1258.312       1.055687       1.035548
            249        -39.125       1295.812       1.031133       1.035548
            250        -15.250       1269.687       1.012157       1.035548
            251         38.750       1199.187       0.968698       1.035548
            252        191.375       1120.562       0.854128       0.826977
            253        271.250       1070.562       0.797848       0.826977
            254        271.250       1060.687       0.796349       0.826977
            255        345.750       1123.562       0.764686       0.826977
            256        282.750       1112.437       0.797339       0.826977
            257        201.250       1110.437       0.846572       0.826977
            258        177.375       1150.812       0.866453       0.826977
            259        107.875       1202.687       0.917688       0.826977
            260          4.750       1152.562       0.995896       1.035548
            261         26.000       1154.062       0.977967       1.035548
            262         14.625       1141.437       0.987349       1.035548
            263        -89.000       1051.437       1.092474       1.035548
            264        -20.750       1011.437       1.020945       1.035548
            265         96.750        965.312       0.908904       0.826977
            266        143.750        870.062       0.858208       0.826977
            267        199.875        829.062       0.805746       0.826977
            268        253.000        833.437       0.767129       0.826977
            269        262.875        861.312       0.766164       0.826977
            270        256.500        879.062       0.774121       0.826977
            271        267.250        902.812       0.771593       0.826977
            272        379.875        899.562       0.703092       0.826977
            273        369.500        948.812       0.719717       0.826977
            274        324.500       1038.687       0.761955       0.826977
            275        332.625       1067.062       0.762358       0.826977
            276        336.500       1070.437       0.760828       0.826977
            277        250.375       1070.312       0.810421       0.826977
            278        273.000       1086.437       0.799182       0.826977
            279        349.125       1123.312       0.762893       0.826977
            280        223.375       1204.312       0.843541       0.826977
            281        198.125       1136.812       0.851585       0.826977
            282        317.375       1033.062       0.764984       0.826977
            283        318.125        924.687       0.744028       0.826977
            284        299.500        810.812       0.730256       0.826977
            285        434.000        787.187       0.644608       0.638771
            286        519.750        807.687       0.608456       0.638771
            287        560.250        763.312       0.576711       0.638771
            288        611.750        710.562       0.537364       0.638771
            289        604.750        765.187       0.558556       0.638771
            290        378.375        818.812       0.683947       0.638771
            291        220.625        922.937       0.807072       0.826977
            292        182.000        978.812       0.843213       0.826977
            293        176.500        929.062       0.840353       0.826977
            294        136.625        910.062       0.869469       0.826977
            295         80.625        912.812       0.918842       0.826977
            296         44.000        862.812       0.951478       0.826977
            297         41.375        794.437       0.950497       0.826977
            298        159.750        776.312       0.829338       0.826977
            299        294.875        830.687       0.738020       0.826977
            300        330.875        878.312       0.726366       0.826977
            301        275.875        901.687       0.765724       0.826977
            302        204.500        895.812       0.814144       0.826977
            303        171.875        879.062       0.836456       0.826977
            304        125.500        912.687       0.879116       0.826977
            305        112.375       1013.437       0.900183       0.826977
            306        106.625       1018.562       0.905238       0.826977
            307        162.625        905.062       0.847685       0.826977
            308        246.375        901.187       0.785306       0.826977
            309        287.250        905.687       0.759208       0.826977
            310        361.000        905.687       0.715005       0.638771
            311        439.750        924.687       0.677706       0.638771
            312        478.125        963.687       0.668386       0.638771
            313        527.625        894.937       0.629102       0.638771
            314        526.125        867.062       0.622359       0.638771
            315        494.375        931.687       0.653329       0.638771
            316        439.125        952.187       0.684381       0.638771
            317        383.500        961.437       0.714857       0.638771
            318        428.875        971.312       0.693702       0.638771
            319        425.000       1026.812       0.707262       0.638771
            320        390.875       1046.062       0.727981       0.638771
            321        357.875       1091.937       0.753158       0.826977
            322        349.125       1177.062       0.771244       0.826977
            323        332.125       1152.187       0.776243       0.826977
            324        308.000       1123.687       0.784869       0.826977
            325        258.375       1058.812       0.803843       0.826977
            326        172.625        972.937       0.849310       0.826977
            327         80.750        906.062       0.918171       0.826977
            328         42.500        844.437       0.952082       0.826977
            329         52.375        832.687       0.940823       0.826977
            330         64.125        773.312       0.923427       0.826977
            331         62.750        752.812       0.923059       0.826977
            332        157.500        691.187       0.814419       0.826977
            333        327.500        669.187       0.671412       0.638771
            334        352.250        611.812       0.634619       0.638771
            335        315.875        527.437       0.625435       0.638771
            336        319.500        484.937       0.602828       0.638771
            337        328.500        405.812       0.552643       0.638771
            338        328.250        356.937       0.520934       0.444429
            339        357.375        305.187       0.460617       0.444429
            340        275.125        243.812       0.469830       0.444429
            341        182.375        197.687       0.520145       0.444429
            342        204.875        211.562       0.508029       0.444429
            343        324.125        258.187       0.443383       0.444429
            344        458.750        261.937       0.363455       0.444429
            345        567.250        230.687       0.289105       0.274034
            346        609.375        273.687       0.309930       0.274034
            347        715.750        269.687       0.273673       0.274034
            348        783.500        269.562       0.255980       0.274034
            349        824.625        314.437       0.276049       0.274034
            350        821.750        300.812       0.267969       0.274034
            351        816.750        254.812       0.237795       0.274034
            352        666.500        252.687       0.274903       0.274034
            353        469.375        275.812       0.370125       0.444429
            354        460.750        256.687       0.357784       0.444429
            355        424.625        304.062       0.417274       0.444429
            356        402.750        361.187       0.472797       0.444429
            357        344.000        412.937       0.545537       0.638771
            358        320.500        475.312       0.597267       0.638771
            359        269.125        505.187       0.652434       0.638771
            360        395.750        481.062       0.548649       0.638771
            361        467.625        418.562       0.472318       0.444429
            362        407.000        392.062       0.490653       0.444429
            363        291.625        343.437       0.540793       0.444429
            364        274.875        298.437       0.520549       0.444429
            365        243.250        214.687       0.468814       0.444429
            366        237.250        144.937       0.379231       0.444429
            367        307.625        152.687       0.331704       0.274034
            368        299.500        163.562       0.353219       0.274034
            369        367.625        203.312       0.356103       0.274034
            370        432.625        212.937       0.329848       0.274034
            371        455.125        214.312       0.320138       0.274034
            372        406.250        210.437       0.341238       0.274034
            373        479.250        216.187       0.310865       0.274034
            374        546.250        223.062       0.289950       0.274034
            375        571.750        226.812       0.284026       0.274034
            376        563.125        253.562       0.310477       0.274034
            377        570.625        257.562       0.310995       0.274034
            378        613.125        236.812       0.278623       0.274034
            379        652.375        244.562       0.272664       0.274034
            380        673.250        258.437       0.277386       0.274034
            381        641.375        243.812       0.275436       0.274034
            382        611.250        242.062       0.283674       0.274034
            383        563.625        245.312       0.303253       0.274034
            384        638.000        237.937       0.271637       0.274034
            385        651.875        280.687       0.300985       0.274034
            386        672.875        266.937       0.284033       0.274034
            387        661.625        265.812       0.286610       0.274034
            388        673.750        302.812       0.310080       0.274034
            389        695.750        423.562       0.378413       0.444429
            390        688.750        472.437       0.406857       0.444429
            391        687.750        473.812       0.407910       0.444429
            392        545.250        508.437       0.482532       0.444429
            393        454.500        466.562       0.506548       0.444429
            394        419.250        437.812       0.510829       0.444429
            395        355.500        382.562       0.518333       0.444429
            396        296.250        416.437       0.584320       0.444429
            397        329.625        353.812       0.517695       0.444429
            398        386.375        357.562       0.480635       0.444429
            399        399.000        358.312       0.473137       0.444429
            400        486.625        301.562       0.382602       0.444429
            401        514.500        338.062       0.396525       0.444429
            402        474.750        401.187       0.458009       0.444429
            403        606.000        454.687       0.428672       0.444429
            404        726.250        429.812       0.371790       0.444429
            405        639.375        420.187       0.396567       0.444429
            406        541.875        401.312       0.425485       0.444429
            407        551.625        374.312       0.404252       0.444429
            408        564.375        380.437       0.402659       0.444429
            409        618.875        370.687       0.374597       0.444429
            410        642.500        343.687       0.348501       0.444429
            411        531.250        332.562       0.384994       0.444429
            412        471.000        294.687       0.384866       0.444429
            413        537.625        267.812       0.332506       0.444429
            414        570.500        278.187       0.327786       0.444429
            415        580.500        350.687       0.376602       0.444429
            416        523.500        381.812       0.421747       0.444429
            417        404.375        362.437       0.472655       0.444429
            418        370.625        325.937       0.467923       0.444429
            419        454.250        326.187       0.417955       0.444429
            420        466.500        344.812       0.425006       0.444429
            421        434.500        377.687       0.465025       0.444429
            422        494.500        356.437       0.418876       0.444429
            423        524.000        289.312       0.355721       0.274034
            424        534.750        282.312       0.345521       0.274034
            425        558.375        251.062       0.310169       0.274034
            426        542.375        255.437       0.320172       0.274034
            427        472.750        240.187       0.336898       0.274034
            428        383.875        209.562       0.353133       0.274034
            429        325.875        167.312       0.339247       0.274034
            430        335.875        171.437       0.337933       0.274034
            431        335.500        147.687       0.305652       0.274034
            432        335.000        111.687       0.250035       0.274034
            433        320.125        214.437       0.401146       0.444429
            434        311.500        289.812       0.481966       0.444429
            435        371.875        355.562       0.488788       0.444429
            436        478.125        420.312       0.467826       0.444429
            437        582.875        473.437       0.448198       0.444429
            438        528.750        485.562       0.478711       0.444429
            439        442.250        470.437       0.515442       0.444429
            440        401.375        444.687       0.525596       0.444429
            441        442.375        372.312       0.457000       0.444429
            442        421.125        354.062       0.456744       0.444429
            443        317.625        327.687       0.507797       0.444429
            444        311.750        306.187       0.495499       0.444429
            445        314.250        258.687       0.451511       0.444429
            446        321.250        219.687       0.406124       0.444429
            447        325.125        282.312       0.464760       0.444429
            448        277.500        341.562       0.551742       0.444429
            449        202.625        328.187       0.618274       0.444429
            450        310.125        269.687       0.465129       0.444429
            451        398.750        269.812       0.403571       0.444429
            452        437.875        264.062       0.376191       0.444429
            453        471.500        288.187       0.379350       0.444429
            454        498.500        302.437       0.377604       0.444429
            455        500.250        253.687       0.336483       0.274034
            456        545.250        215.562       0.283332       0.274034
            457        653.125        248.812       0.275864       0.274034
            458        635.125        365.312       0.365153       0.274034
            459        606.875        343.937       0.361730       0.274034
            460        565.375        321.062       0.362194       0.274034
            461        505.250        312.312       0.382004       0.444429
            462        493.500        351.562       0.416019       0.444429
            463        476.125        415.187       0.465816       0.444429
            464        452.625        409.312       0.474875       0.444429
            465        384.000        354.062       0.479719       0.444429
            466        452.875        238.437       0.344905       0.444429
            467        460.000        235.187       0.338308       0.444429
            468        384.750        252.437       0.396175       0.444429
            469        367.250        280.562       0.433092       0.444429
            470        383.125        286.937       0.428225       0.444429
            471        439.375        278.312       0.387791       0.444429
            472        549.000        343.937       0.385175       0.444429
            473        668.250        394.312       0.371096       0.444429
            474        623.625        453.062       0.420793       0.444429
            475        618.375        481.062       0.437553       0.444429
            476        709.000        438.937       0.382371       0.444429
            477        725.250        368.687       0.337028       0.274034
            478        637.000        293.437       0.315376       0.274034
            479        635.875        252.437       0.284176       0.274034
            480        588.000        181.062       0.235433       0.274034
            481        440.500        153.312       0.258183       0.274034
            482        392.750        156.812       0.285341       0.274034
            483        444.125        118.437       0.210532       0.274034
            484        414.750        197.437       0.322511       0.274034
            485        408.875        290.062       0.415005       0.444429
            486        417.500        350.812       0.456601       0.444429
            487        395.250        424.812       0.518025       0.444429
            488        489.125        507.687       0.509311       0.444429
            489        634.375        512.687       0.446957       0.444429
            490        668.250        470.562       0.413205       0.444429
            491        603.375        482.437       0.444310       0.444429
            492        540.750        411.937       0.432395       0.444429
            493        489.125        386.562       0.441439       0.444429
            494        519.000        381.437       0.423613       0.444429
            495        454.500        340.437       0.428257       0.444429
            496        283.625        275.937       0.493131       0.444429
            497        261.250        322.687       0.552606       0.444429
            498        249.625        319.687       0.561533       0.444429
            499        309.875        285.437       0.479475       0.444429
            500        400.625        348.437       0.465165       0.444429
            501        508.250        360.562       0.415006       0.444429
            502        527.125        334.187       0.387998       0.444429
            503        538.500        320.812       0.373336       0.444429
            504        613.500        351.812       0.364454       0.444429
            505        545.750        313.437       0.364807       0.444429
            506        551.625        345.687       0.385248       0.444429
            507        546.125        439.937       0.446156       0.444429
            508        527.375        414.937       0.440340       0.444429
            509        435.750        352.687       0.447325       0.444429
            510        350.000        387.562       0.525464       0.444429
            511        334.375        411.437       0.551663       0.638771
            512        221.625        380.437       0.631890       0.638771
            513        186.125        380.562       0.671556       0.638771
            514        127.750        380.187       0.748493       0.638771
            515        102.125        350.062       0.774153       0.638771
            516        154.500        349.562       0.693490       0.638771
            517        219.125        385.062       0.637323       0.638771
            518        267.125        377.062       0.585330       0.638771
            519        361.500        332.437       0.479060       0.444429
            520        551.625        318.937       0.366358       0.444429
            521        634.375        363.687       0.364393       0.444429
            522        757.250        383.562       0.336219       0.274034
            523        848.125        376.562       0.307476       0.274034
            524        873.000        389.062       0.308275       0.274034
            525        821.375        417.312       0.336899       0.274034
            526        802.500        366.062       0.313259       0.274034
            527        710.750        405.562       0.363305       0.274034
            528        572.000        471.937       0.452074       0.444429
            529        575.375        434.562       0.430286       0.444429
            530        499.250        399.187       0.444313       0.444429
            531        353.000        365.062       0.508399       0.444429
            532        239.875        297.062       0.553253       0.444429
            533        293.250        282.812       0.490941       0.444429
            534        404.875        313.937       0.436745       0.444429
            535        496.250        295.687       0.373372       0.444429
            536        585.875        276.937       0.320971       0.274034
            537        560.750        274.562       0.328694       0.274034
            538        615.875        271.687       0.306105       0.274034
            539        740.125        261.937       0.261398       0.274034
            540        760.875        269.062       0.261242       0.274034
            541        723.375        249.562       0.256504       0.274034
            542        665.625        265.437       0.285091       0.274034
            543        708.875        287.562       0.288591       0.274034
            544        761.125        310.437       0.289705       0.274034
            545        819.250        275.312       0.251527       0.274034
            546        809.125        263.437       0.245615       0.274034
            547        749.500        307.687       0.291043       0.274034
            548        785.000        360.812       0.314897       0.274034
            549        874.250        347.687       0.284538       0.274034
            550        926.125        324.062       0.259211       0.274034
            551        826.625        294.437       0.262641       0.274034
            552        723.625        266.687       0.269296       0.274034
            553        649.750        329.812       0.336694       0.274034
            554        597.125        344.812       0.366067       0.444429
            555        553.250        312.312       0.360820       0.444429
            556        476.125        298.062       0.385000       0.444429
            557        347.625        323.937       0.482364       0.444429
            558        308.125        340.312       0.524819       0.444429
            559        420.500        337.062       0.444930       0.444429
            560        478.125        313.687       0.396164       0.444429
            561        510.875        283.687       0.357036       0.444429
            562        494.625        356.687       0.418985       0.444429
            563        498.625        417.187       0.455538       0.444429
            564        574.500        407.812       0.415156       0.444429
            565        687.750        399.812       0.367623       0.444429
            566        704.625        446.437       0.387848       0.444429
            567        623.875        437.937       0.412443       0.444429
            568        557.375        432.062       0.436675       0.444429
            569        493.125        392.187       0.442993       0.444429
            570        481.500        316.687       0.396758       0.444429
            571        449.375        305.187       0.404456       0.444429
            572        464.250        364.562       0.439861       0.444429
            573        406.750        404.062       0.498343       0.444429
            574        307.250        368.312       0.545194       0.444429
            575        291.000        397.937       0.577610       0.444429
            576        379.500        433.687       0.533318       0.444429
            577        456.500        449.187       0.495963       0.444429
            578        466.125        427.437       0.478352       0.444429
            579        573.125        372.062       0.393639       0.444429
            580        559.625        306.062       0.353548       0.274034
            581        562.625        257.687       0.314133       0.274034
            582        658.625        243.437       0.269868       0.274034
            583        619.375        244.062       0.282664       0.274034
            584        547.875        202.062       0.269439       0.274034
            585        542.500        151.937       0.218792       0.274034
            586        565.250        124.312       0.180277       0.274034
            587        598.125        109.562       0.154818       0.274034
            588        680.125         54.062       0.073636       0.274034
            589        729.500        -16.188      -0.022693       0.274034
            590        700.375        -32.063      -0.047975       0.274034
            591        799.250        -31.063      -0.040436       0.274034
            592        861.000         12.687       0.014522       0.274034
            593        800.625        110.937       0.121700       0.274034
            594        732.250        178.437       0.195937       0.274034
            595        590.750        211.687       0.263806       0.274034
            596        445.375        282.312       0.387958       0.444429
            597        372.375        336.562       0.474742       0.444429
            598        368.375        328.812       0.471627       0.444429
            599        395.250        324.187       0.450612       0.444429
            600        409.750        284.187       0.409529       0.444429
            601        436.750        241.937       0.356478       0.274034
            602        529.125        241.937       0.313772       0.274034
            603        622.375        226.062       0.266446       0.274034
            604        737.500        207.437       0.219525       0.274034
            605        849.875        200.562       0.190932       0.274034
            606        927.125        178.562       0.161495       0.274034
            607        842.875        153.312       0.153899       0.274034
            608        818.125        211.812       0.205656       0.274034
            609        846.125        238.062       0.219577       0.274034
            610        838.250        216.812       0.205497       0.274034
            611        874.000        222.312       0.202782       0.274034
            612        831.500        220.312       0.209460       0.274034
            613        745.750        255.812       0.255413       0.274034
            614        653.875        324.062       0.331373       0.274034
            615        606.750        408.312       0.402254       0.444429
            616        461.875        426.937       0.480346       0.444429
            617        422.125        454.312       0.518363       0.444429
            618        403.000        461.062       0.533599       0.444429
            619        365.375        487.437       0.571565       0.638771
            620        330.000        537.187       0.619459       0.638771
            621        300.625        550.312       0.646713       0.638771
            622        319.875        533.812       0.625302       0.638771
            623        277.250        489.812       0.638556       0.638771
            624        337.625        401.187       0.543017       0.638771
            625        370.125        329.562       0.471014       0.444429
            626        400.750        329.562       0.451262       0.444429
            627        422.250        317.687       0.429344       0.444429
            628        539.500        249.437       0.316169       0.274034
            629        532.000        224.937       0.297168       0.274034
            630        487.875        222.562       0.313275       0.274034
            631        622.500        201.812       0.244825       0.274034
            632        671.625        214.562       0.242119       0.274034
            633        715.375        264.937       0.270258       0.274034
            634        764.125        264.437       0.257094       0.274034
            635        790.000        237.437       0.231097       0.274034
            636        646.250        252.687       0.281096       0.274034
            637        660.875        238.562       0.265235       0.274034
            638        722.250        230.812       0.242180       0.274034
            639        679.500        222.812       0.246935       0.274034
            640        681.250        223.187       0.246769       0.274034
            641        603.125        155.187       0.204648       0.274034
            642        513.625        144.687       0.219785       0.274034
            643        528.875        162.187       0.234693       0.274034
            644        591.750        165.062       0.218102       0.274034
            645        700.750        176.312       0.201026       0.274034
            646        729.625        207.312       0.221266       0.274034
            647        840.125        224.562       0.210919       0.274034
            648        914.625        230.812       0.201506       0.274034
            649        928.375        247.937       0.210775       0.274034
            650        855.250        244.812       0.222544       0.274034
            651        798.500        282.187       0.261118       0.274034
            652        792.125        285.937       0.265233       0.274034
            653        660.875        284.437       0.300893       0.274034
            654        701.250        327.437       0.318306       0.274034
            655        671.750        330.312       0.329633       0.274034
            656        618.250        339.687       0.354603       0.274034
            657        711.000        397.937       0.358846       0.274034
            658        760.375        410.062       0.350350       0.274034
            659        728.625        354.562       0.327332       0.274034
            660        702.000        370.437       0.345416       0.274034
            661        752.250        405.437       0.350213       0.274034
            662        728.375        341.187       0.318997       0.274034
            663        743.125        327.687       0.306018       0.274034
            664        836.250        336.562       0.286970       0.274034
            665        973.625        292.437       0.230982       0.274034
            666       1125.375        282.812       0.200834       0.274034
            667       1171.500        313.812       0.211277       0.274034
            668       1211.250        357.687       0.227981       0.274034
            669       1179.250        352.937       0.230349       0.274034
            670       1103.250        351.812       0.241785       0.274034
            671       1038.125        295.187       0.221394       0.274034
            672        882.500        227.562       0.205000       0.274034
            673        587.375        247.437       0.296399       0.274034
            674        393.625        269.312       0.406241       0.274034
            675        361.625        247.187       0.406016       0.274034
            676        427.250        157.812       0.269736       0.274034
            677        458.625        143.437       0.238243       0.274034
            678        433.125        187.312       0.301904       0.274034
            679        364.250        315.062       0.463796       0.444429
            680        351.625        402.937       0.534001       0.444429
            681        420.875        435.187       0.508359       0.444429
            682        518.875        421.562       0.448262       0.444429
            683        577.250        440.687       0.432922       0.444429
            684        420.625        503.187       0.544686       0.444429
            685        315.750        485.562       0.605959       0.444429
            686        312.500        406.562       0.565406       0.444429
            687        363.125        269.437       0.425946       0.444429
            688        348.125        223.687       0.391190       0.444429
            689        321.250        169.812       0.345806       0.444429
            690        308.250        166.937       0.351309       0.444429
            691        242.625        193.312       0.443441       0.444429
            692        254.750        222.062       0.465723       0.444429
            693        302.750        234.812       0.436810       0.444429
            694        319.750        255.562       0.444215       0.444429
            695        351.375        322.062       0.478237       0.444429
            696        372.875        370.437       0.498360       0.444429
            697        308.250        449.312       0.593103       0.638771
            698        218.750        527.687       0.706941       0.638771
            699        251.000        521.312       0.675002       0.638771
            700        410.375        522.187       0.559949       0.638771
