# Supplementary material for: The role of auxiliary domains in modulating CHD4 activity suggests mechanistic commonality between enzyme families
Source: Nat Commun. 2022 Dec 6;13:7524. doi: 10.1038/s41467-022-35002-0 (PMC9726900; doi:10.1038/s41467-022-35002-0)
Supplement: Supplementary file 6 — source data [file 41467_2022_35002_MOESM6_ESM.zip › smFRET_Source_data/figure_7A/A/CHD4(355-1912) 1mM ATP 500ms/24.dat]

              1       1336.333       1302.033       0.493500       0.500298
              2        753.667       2015.633       0.727849       0.730953
              3        570.000       2296.667       0.801163       0.865417
              4        315.000       2665.167       0.894301       0.865417
              5        208.000       2630.200       0.926714       0.865417
              6        272.333       2341.100       0.895795       0.865417
              7        406.000       1835.067       0.818836       0.865417
              8        555.667       1747.433       0.758731       0.730953
              9        536.000       1859.400       0.776238       0.730953
             10        626.000       1828.733       0.744982       0.730953
             11        789.667       1632.367       0.673965       0.730953
             12        739.333       1495.400       0.669163       0.730953
             13        543.667       1676.300       0.755101       0.730953
             14        510.000       1759.667       0.775297       0.730953
             15        837.333       1740.267       0.675150       0.730953
             16        991.333       1759.200       0.639585       0.730953
             17        873.333       1906.000       0.685776       0.730953
             18        682.333       2076.433       0.752667       0.730953
             19        752.000       2060.467       0.732619       0.730953
             20        576.667       1948.667       0.771647       0.730953
             21        403.667       1947.967       0.828346       0.730953
             22        345.667       1965.100       0.850410       0.730953
             23        669.333       2034.067       0.752411       0.730953
             24       1058.667       2172.467       0.672354       0.730953
             25       1098.333       2066.167       0.652920       0.730953
             26        901.000       1857.567       0.673381       0.730953
             27        679.000       1607.767       0.703074       0.730953
             28        480.333       1770.300       0.786579       0.730953
             29        440.667       2025.600       0.821322       0.865417
             30        447.000       2041.967       0.820407       0.865417
             31        533.000       1912.700       0.782066       0.865417
             32        460.000       1765.667       0.793320       0.865417
             33        336.333       1627.033       0.828696       0.865417
             34        168.333       1880.167       0.917826       0.865417
             35         97.333       2150.267       0.956695       0.865417
             36         52.667       2216.400       0.976789       0.865417
             37        257.667       1733.233       0.870578       0.865417
             38        643.667       1372.300       0.680716       0.730953
             39        771.667       1438.500       0.650856       0.730953
             40        743.667       1451.967       0.661297       0.730953
             41        685.333       1396.800       0.670850       0.730953
             42        535.333       1439.133       0.728872       0.730953
             43        407.000       1731.300       0.809662       0.730953
             44        464.667       2071.867       0.816810       0.730953
             45        639.000       1988.433       0.756797       0.730953
             46        673.667       1751.633       0.722234       0.730953
             47        429.333       1447.733       0.771274       0.730953
             48        284.667       1217.867       0.810542       0.730953
             49        355.333       1236.800       0.776819       0.730953
             50        621.333       1517.533       0.709503       0.730953
             51        833.000       1771.700       0.680193       0.730953
             52        942.000       1767.467       0.652330       0.730953
             53        721.000       1777.567       0.711435       0.730953
             54        395.667       1872.767       0.825577       0.865417
             55         50.667       1883.933       0.973810       0.865417
             56         20.000       1587.667       0.987560       0.865417
             57        179.333       1452.400       0.890096       0.865417
             58        454.667       1662.200       0.785217       0.865417
             59        481.333       1913.867       0.799043       0.865417
             60        438.667       2148.467       0.830443       0.865417
             61        321.333       2094.533       0.866990       0.865417
             62        355.667       2150.767       0.858098       0.865417
             63        595.667       1882.100       0.759595       0.730953
             64        921.000       1715.233       0.650638       0.730953
             65       1292.000       1517.800       0.540181       0.500298
             66       1229.333       1450.400       0.541248       0.500298
             67        933.667       1499.967       0.616349       0.500298
             68        714.667       1850.200       0.721363       0.730953
             69        965.000       2202.500       0.695343       0.730953
             70       1253.667       2380.967       0.655078       0.730953
             71       1218.000       2048.867       0.627166       0.730953
             72       1039.667       1858.033       0.641210       0.730953
             73        859.000       1766.100       0.672774       0.730953
             74        725.333       1857.467       0.719168       0.730953
             75        629.333       1877.067       0.748909       0.730953
             76        539.333       2067.400       0.793100       0.730953
             77        590.667       2136.600       0.783422       0.730953
             78        573.667       1954.300       0.773072       0.730953
             79        640.333       1692.967       0.725568       0.730953
             80        705.667       1634.100       0.698403       0.730953
             81        750.000       1823.667       0.708587       0.730953
             82        754.000       2016.933       0.727890       0.730953
             83        604.333       2217.900       0.785867       0.730953
             84        710.333       2342.633       0.767330       0.730953
             85        716.333       2382.033       0.768803       0.730953
             86        622.000       2410.467       0.794886       0.730953
             87        492.000       2418.133       0.830936       0.865417
             88        349.667       2231.367       0.864525       0.865417
             89        327.000       1989.967       0.858867       0.865417
             90        142.333       1711.433       0.923219       0.865417
             91        184.333       1571.900       0.895041       0.865417
             92        325.333       1568.467       0.828211       0.865417
             93        349.667       1653.700       0.825460       0.865417
             94        220.000       1850.000       0.893720       0.865417
             95        305.667       1920.767       0.862710       0.865417
             96        537.333       2083.267       0.794958       0.730953
             97        781.000       2128.900       0.731606       0.730953
             98        762.333       2032.433       0.727228       0.730953
             99        546.667       2047.333       0.789257       0.730953
            100        295.333       1945.133       0.868182       0.865417
            101        270.333       1756.633       0.866632       0.865417
            102        509.667       1612.033       0.759784       0.730953
            103        681.333       1743.533       0.719022       0.730953
            104        791.000       2002.567       0.716849       0.730953
            105        758.000       1931.533       0.718167       0.730953
            106        793.333       1759.000       0.689173       0.730953
            107        775.000       1818.833       0.701214       0.730953
            108        938.333       1953.500       0.675523       0.730953
            109       1003.333       2103.667       0.677073       0.730953
            110        922.667       1953.067       0.679154       0.730953
            111        675.333       1835.133       0.730993       0.730953
            112        638.333       1876.833       0.746206       0.730953
            113        637.333       1873.267       0.746143       0.730953
            114        555.667       1828.767       0.766961       0.730953
            115        549.000       1487.767       0.730455       0.730953
            116        486.000       1343.067       0.734291       0.730953
            117        333.333       1402.333       0.807951       0.865417
            118         30.333       1550.300       0.980809       0.865417
            119        -60.000       1570.333       1.039726       0.865417
            120        354.000       1551.600       0.814232       0.865417
            121        564.667       1739.200       0.754905       0.865417
            122        559.000       2057.433       0.786350       0.865417
            123        307.000       2449.967       0.888646       0.865417
            124        299.333       2374.400       0.888047       0.865417
            125        381.333       2006.200       0.840281       0.865417
            126        357.000       1519.967       0.809799       0.865417
            127        412.000       1491.133       0.783515       0.865417
            128        362.667       1856.067       0.836543       0.865417
            129        282.333       1937.767       0.872829       0.865417
            130         88.667       1738.133       0.951463       0.865417
            131         69.000       1640.433       0.959636       0.865417
            132        112.667       1673.733       0.936931       0.865417
            133        171.000       1858.900       0.915759       0.865417
            134        413.667       2061.300       0.832860       0.865417
            135        596.667       2206.667       0.787158       0.730953
            136        828.000       2386.867       0.742447       0.730953
            137        708.333       2033.500       0.741657       0.730953
            138        572.667       1862.400       0.764825       0.730953
            139        410.000       1657.333       0.801677       0.865417
            140        377.333       1896.267       0.834037       0.865417
            141        325.000       2055.500       0.863474       0.865417
            142        312.333       2136.433       0.872453       0.865417
            143        225.000       2102.167       0.903316       0.865417
            144        142.000       2042.800       0.935005       0.865417
            145         28.000       1986.200       0.986099       0.865417
            146        -12.667       1743.933       1.007316       0.865417
            147         90.333       1635.300       0.947652       0.865417
            148        472.333       1345.433       0.740157       0.730953
            149        637.333       1458.267       0.695871       0.730953
            150        691.667       1689.500       0.709526       0.730953
            151        528.333       2159.833       0.803460       0.730953
            152        555.333       2315.133       0.806536       0.730953
            153        639.667       2139.367       0.769824       0.730953
            154        739.667       1920.367       0.721933       0.730953
            155        879.333       1828.400       0.675251       0.730953
            156        946.000       1846.400       0.661223       0.730953
            157        947.333       1896.600       0.666893       0.730953
            158        873.333       1997.667       0.695809       0.730953
            159        839.667       1977.033       0.701897       0.730953
            160        691.000       1936.567       0.737019       0.730953
            161        694.333       2006.567       0.742925       0.730953
            162        514.333       2056.567       0.799940       0.865417
            163        369.667       2089.367       0.849670       0.865417
            164        269.333       1893.067       0.875447       0.865417
            165        471.000       1898.900       0.801257       0.865417
            166        684.000       1965.600       0.741848       0.730953
            167        685.667       2075.767       0.751699       0.730953
            168        666.667       2045.000       0.754149       0.730953
            169        692.333       1885.100       0.731387       0.730953
            170        766.667       1682.333       0.686947       0.730953
            171        604.667       1747.533       0.742936       0.730953
            172        514.000       1960.933       0.792318       0.730953
            173        627.667       2182.567       0.776650       0.730953
            174        654.333       2113.233       0.763571       0.730953
            175        578.333       2001.500       0.775825       0.730953
            176        448.667       1917.800       0.810407       0.730953
            177        678.333       1852.167       0.731937       0.730953
            178        725.667       1695.433       0.700274       0.730953
            179        763.333       1549.000       0.669886       0.730953
            180        697.000       1433.300       0.672816       0.730953
            181        787.000       1630.633       0.674475       0.730953
            182        593.333       1875.000       0.759622       0.730953
            183        545.667       2088.767       0.792871       0.730953
            184        597.000       2009.633       0.770969       0.730953
            185        850.000       1854.000       0.685651       0.730953
            186        790.667       1825.600       0.697788       0.730953
            187        605.333       2122.467       0.778087       0.730953
            188        298.000       2290.200       0.884862       0.865417
            189        102.000       2489.467       0.960640       0.865417
            190         43.667       2283.300       0.981235       0.865417
            191        114.333       2054.233       0.947277       0.865417
            192        323.667       1824.967       0.849362       0.865417
            193        432.667       1773.733       0.803904       0.865417
            194        557.667       1829.233       0.766364       0.865417
            195        541.333       1823.867       0.771126       0.865417
            196        609.000       1912.767       0.758503       0.865417
            197        496.333       1992.033       0.800539       0.865417
            198        468.333       2263.167       0.828544       0.865417
            199        423.000       2507.033       0.855633       0.865417
            200        506.333       2604.367       0.837228       0.865417
            201        608.000       2463.533       0.802053       0.865417
            202        640.000       2293.333       0.781818       0.730953
            203        647.667       2266.567       0.777757       0.730953
            204        556.667       1878.333       0.771389       0.730953
            205        534.000       1460.267       0.732232       0.730953
            206        553.000       1320.700       0.704862       0.730953
            207        710.667       1594.600       0.691720       0.730953
            208        693.333       1958.000       0.738496       0.730953
            209        443.333       2032.333       0.820924       0.865417
            210         66.333       2035.367       0.968438       0.865417
            211        130.667       1906.267       0.935851       0.865417
            212        275.667       1920.767       0.874493       0.865417
            213        411.000       1880.567       0.820647       0.865417
            214        240.667       1775.933       0.880657       0.865417
            215        134.000       1447.933       0.915294       0.865417
            216        146.667       1356.000       0.902396       0.865417
            217         96.333       1477.367       0.938785       0.865417
            218        231.000       1752.567       0.883543       0.865417
            219        293.333       1778.333       0.858407       0.865417
            220        428.000       1636.200       0.792656       0.865417
            221        366.333       1720.033       0.824416       0.865417
            222        431.000       1823.233       0.808804       0.865417
            223        279.667       1914.700       0.872552       0.865417
            224        226.667       1705.000       0.882657       0.865417
            225        215.000       1347.833       0.862429       0.865417
            226        482.000        860.800       0.641049       0.730953
            227       1050.333        360.633       0.255593       0.343792
            228       1370.333        175.633       0.113607       0.343792
            229       1440.000        205.667       0.124975       0.343792
            230        991.000        535.900       0.350973       0.343792
            231        599.667        790.700       0.568699       0.500298
            232        622.333        816.100       0.567353       0.500298
            233       1078.000        600.533       0.357773       0.343792
            234       1453.667        480.300       0.248350       0.343792
            235       1553.667        524.633       0.252434       0.343792
            236       1438.000        750.200       0.342839       0.343792
            237       1328.667        925.800       0.410651       0.343792
            238       1332.667        969.733       0.421184       0.343792
            239       1274.333        859.233       0.402722       0.343792
            240       1287.000        811.967       0.386841       0.343792
            241       1062.667        821.733       0.436072       0.500298
            242        785.333        891.133       0.531554       0.500298
            243        775.000        805.500       0.509649       0.500298
            244       1136.333        808.033       0.415577       0.500298
            245       1251.667        850.167       0.404488       0.500298
            246        954.000        836.933       0.467317       0.500298
            247        566.667        994.333       0.636985       0.500298
            248        609.667        962.367       0.612180       0.500298
            249        823.667        876.967       0.515671       0.500298
            250        878.667        675.133       0.434505       0.500298
            251        900.000        778.333       0.463754       0.500298
            252       1040.667       1009.933       0.492506       0.500298
            253       1115.667        872.433       0.438828       0.500298
            254        944.000        543.267       0.365279       0.343792
            255        827.667        463.900       0.359176       0.343792
            256        998.000        642.200       0.391538       0.343792
            257       1330.000       1009.667       0.431543       0.500298
            258       1390.333       1056.967       0.431891       0.500298
            259       1116.333       1101.033       0.496550       0.500298
            260        836.000        926.733       0.525737       0.500298
            261        646.000        964.400       0.598857       0.500298
            262        614.667       1091.867       0.639816       0.500298
            263        893.667       1071.300       0.545200       0.500298
            264       1251.333        952.533       0.432210       0.500298
            265       1424.333        822.900       0.366184       0.343792
            266       1382.000        779.800       0.360718       0.343792
            267       1216.667        771.000       0.387892       0.343792
            268       1212.000        650.133       0.349134       0.343792
            269        997.667        674.567       0.403393       0.343792
            270       1058.000        800.533       0.430734       0.343792
            271       1152.000        766.800       0.399625       0.343792
            272       1213.000        584.033       0.324999       0.343792
            273       1196.667        363.667       0.233070       0.343792
            274       1075.667        616.767       0.364426       0.343792
            275       1193.000        772.700       0.393092       0.343792
            276       1306.667        772.667       0.371593       0.343792
            277       1426.333        683.367       0.323917       0.343792
            278       1292.667        800.400       0.382405       0.343792
            279       1008.667        963.800       0.488627       0.500298
            280        855.000       1094.500       0.561426       0.500298
            281        938.667       1105.800       0.540875       0.500298
            282       1013.000       1036.700       0.505781       0.500298
            283       1101.667        887.833       0.446260       0.500298
            284       1129.667        717.367       0.388389       0.343792
            285       1161.667        580.167       0.333078       0.343792
            286       1115.667        451.433       0.288069       0.343792
            287       1053.667        628.300       0.373551       0.343792
            288       1067.333        850.267       0.443401       0.500298
            289       1078.333       1098.833       0.504708       0.500298
            290       1114.667       1284.533       0.535401       0.500298
            291       1212.667       1563.733       0.563223       0.500298
            292       1145.000       1368.833       0.544520       0.500298
            293       1052.333        918.767       0.466119       0.500298
            294        934.333        674.567       0.419272       0.500298
            295        932.667        885.067       0.486907       0.500298
            296       1064.000       1249.933       0.540177       0.500298
            297       1082.667       1186.400       0.522858       0.500298
            298       1170.333       1094.633       0.483289       0.500298
            299       1328.000        940.200       0.414514       0.500298
            300       1255.667       1145.767       0.477118       0.500298
            301       1145.333       1215.800       0.514922       0.500298
            302        873.667       1304.633       0.598923       0.500298
            303       1030.667       1100.267       0.516331       0.500298
            304       1066.000        884.400       0.453445       0.500298
            305       1084.667        628.200       0.366754       0.343792
            306        909.000        600.100       0.397654       0.343792
            307        982.333        647.433       0.397255       0.343792
            308       1185.000        768.500       0.393396       0.343792
            309       1462.333        676.100       0.316166       0.343792
            310       1627.333        567.933       0.258708       0.343792
            311       1665.000        456.833       0.215301       0.343792
            312       1514.000        437.933       0.224359       0.343792
            313       1400.667        562.933       0.286684       0.343792
            314       1255.333        851.133       0.404057       0.343792
            315       1326.333        870.033       0.396124       0.343792
            316       1469.667        722.033       0.329440       0.343792
            317       1576.667        507.667       0.243563       0.343792
            318       1620.333        817.633       0.335375       0.343792
            319       1459.667       1064.033       0.421616       0.343792
            320       1420.333       1196.633       0.457260       0.343792
            321       1494.667       1090.533       0.421837       0.343792
            322       1824.667        981.200       0.349696       0.343792
            323       1695.000        753.167       0.307645       0.343792
            324       1324.333        510.233       0.278122       0.343792
            325        969.000        480.433       0.331463       0.343792
            326        918.667        724.800       0.441019       0.343792
            327       1067.333        894.267       0.455886       0.343792
            328       1143.000        895.033       0.439165       0.343792
            329       1197.333        772.600       0.392196       0.343792
            330       1301.333        676.533       0.342052       0.343792
            331       1408.667        821.800       0.368443       0.343792
            332       1524.000        889.267       0.368491       0.343792
            333       1246.667        920.000       0.424615       0.500298
            334        845.667        832.100       0.495957       0.500298
            335        640.667        845.267       0.568846       0.500298
            336        683.333       1076.333       0.611669       0.500298
            337        643.333       1108.333       0.632731       0.500298
            338        787.000       1032.633       0.567495       0.500298
            339        819.667        886.367       0.519548       0.500298
            340       1124.333        693.900       0.381634       0.343792
            341       1142.333        543.767       0.322500       0.343792
            342       1200.333        611.633       0.337552       0.343792
            343       1158.667        627.800       0.351420       0.343792
            344       1168.000        653.867       0.358899       0.343792
            345       1054.333        665.567       0.386980       0.343792
            346        917.667       1135.900       0.553135       0.500298
            347       1052.333       1292.767       0.551263       0.500298
            348       1418.000        975.200       0.407488       0.343792
            349       1794.667        575.867       0.242927       0.343792
            350       1736.667        486.333       0.218773       0.343792
            351       1679.333        672.400       0.285917       0.343792
            352       1526.000        669.733       0.305016       0.343792
            353       1438.333        683.833       0.322234       0.343792
            354       1268.000        629.867       0.331881       0.343792
            355       1368.000        552.200       0.287574       0.343792
            356       1297.000        553.633       0.299159       0.343792
            357       1203.667        513.967       0.299230       0.343792
            358       1215.000        627.500       0.340570       0.343792
            359       1513.333        734.667       0.326809       0.343792
            360       1623.667        827.300       0.337540       0.343792
            361       1219.667        820.033       0.402036       0.343792
            362       1037.000        665.633       0.390943       0.343792
            363        861.667        597.167       0.409345       0.343792
            364        703.000        627.367       0.471574       0.500298
            365        396.667        810.667       0.671452       0.500298
            366        601.333       1079.533       0.642248       0.500298
            367        954.000       1036.933       0.520828       0.500298
            368       1298.667        897.133       0.408568       0.343792
            369       1309.333        700.733       0.348612       0.343792
            370       1300.000        807.333       0.383107       0.343792
            371       1023.000        842.700       0.451680       0.500298
            372        930.000        874.000       0.484479       0.500298
            373        928.667        833.800       0.473087       0.500298
            374       1305.000        793.833       0.378226       0.343792
            375       1501.333        539.533       0.264365       0.343792
            376       1782.667        437.733       0.197142       0.343792
            377       1540.000        500.667       0.245345       0.343792
            378       1183.667        760.967       0.391316       0.343792
            379        783.000       1027.367       0.567491       0.500298
            380        822.333       1139.100       0.580749       0.500298
            381        980.333       1088.633       0.526172       0.500298
            382       1065.333        949.800       0.471334       0.500298
            383        886.333        772.700       0.465753       0.500298
            384        789.333        650.067       0.451623       0.500298
            385       1094.667        470.867       0.300771       0.343792
            386       1316.667        697.000       0.346135       0.343792
            387       1637.000        662.967       0.288251       0.343792
            388       1723.667        671.633       0.280396       0.343792
            389       1686.000        492.067       0.225919       0.343792
            390       1535.667        766.100       0.332831       0.343792
            391       1576.333        824.700       0.343477       0.343792
            392       1720.000        727.000       0.297098       0.343792
            393       1544.333        646.900       0.295222       0.343792
            394       1127.000        809.967       0.418162       0.343792
            395        970.667        902.600       0.481832       0.343792
            396       1206.333        870.367       0.419110       0.343792
            397       1550.667        857.933       0.356196       0.343792
            398       1612.000        900.133       0.358314       0.343792
            399       1540.667        841.600       0.353277       0.343792
            400       1179.000        717.100       0.378197       0.343792
            401       1285.000        774.833       0.376163       0.343792
            402       1543.333        864.000       0.358903       0.343792
            403       1633.000        832.033       0.337534       0.343792
            404       1586.333        538.367       0.253385       0.343792
            405       1293.000        392.700       0.232960       0.343792
            406       1083.000        571.700       0.345501       0.343792
            407        943.333        754.000       0.444226       0.500298
            408        901.333        874.533       0.492454       0.500298
            409       1048.333        943.167       0.473596       0.500298
            410       1094.000        942.267       0.462742       0.500298
            411       1172.667        862.067       0.423676       0.500298
            412       1079.000        932.433       0.463567       0.500298
            413       1004.000       1138.600       0.531410       0.500298
            414        889.667       1236.700       0.581602       0.500298
            415        993.667        860.967       0.464225       0.500298
            416       1050.333        632.300       0.375780       0.500298
            417       1134.333        743.233       0.395849       0.500298
            418       1227.000       1031.633       0.456751       0.500298
            419       1070.333       1218.300       0.532326       0.500298
            420       1016.333       1136.367       0.527880       0.500298
            421       1131.333       1092.200       0.491200       0.500298
            422       1544.667       1271.867       0.451572       0.500298
            423       1740.000       1291.333       0.425995       0.500298
            424       1642.667       1225.067       0.427190       0.500298
            425       1313.000        969.033       0.424636       0.500298
            426       1073.333       1009.000       0.484553       0.500298
            427       1006.000        949.067       0.485440       0.500298
            428        862.000        836.800       0.492583       0.500298
            429       1021.333        704.533       0.408220       0.343792
            430       1083.000        716.367       0.398122       0.343792
            431       1173.333        657.333       0.359068       0.343792
            432       1120.667        599.933       0.348677       0.343792
            433       1174.333        626.567       0.347919       0.343792
            434       1376.333        635.367       0.315836       0.343792
            435       1429.333        606.067       0.297763       0.343792
            436       1571.000        564.900       0.264479       0.343792
            437       1488.333        774.500       0.342270       0.343792
            438       1579.000        947.100       0.374926       0.343792
            439       1468.000        969.867       0.397834       0.343792
            440       1463.000        776.700       0.346788       0.343792
