# Supplementary material for: The role of auxiliary domains in modulating CHD4 activity suggests mechanistic commonality between enzyme families
Source: Nat Commun. 2022 Dec 6;13:7524. doi: 10.1038/s41467-022-35002-0 (PMC9726900; doi:10.1038/s41467-022-35002-0)
Supplement: Supplementary file 6 — source data [file 41467_2022_35002_MOESM6_ESM.zip › smFRET_Source_data/figure_7A/A/CHD4(355-1912) 1mM ATP 500ms/30.dat]

              1       1205.000        847.167       0.412816       0.429727
              2        634.000       1239.933       0.661674       0.806601
              3        445.333       1210.133       0.730992       0.806601
              4        343.333       1394.333       0.802417       0.806601
              5        404.667       1476.533       0.784889       0.806601
              6        468.333       1555.500       0.768591       0.806601
              7        518.333       1567.833       0.751538       0.806601
              8        553.333       1484.000       0.728403       0.806601
              9        604.667       1413.533       0.700393       0.806601
             10        508.000       1321.533       0.722334       0.806601
             11        379.333       1320.067       0.776784       0.806601
             12        124.667       1325.867       0.914055       0.806601
             13         89.000       1245.767       0.933322       0.806601
             14        118.667       1191.467       0.909424       0.806601
             15        333.333       1195.333       0.781945       0.806601
             16        506.333       1248.367       0.711442       0.806601
             17        637.667       1140.900       0.641472       0.806601
             18        610.333        995.300       0.619880       0.806601
             19        554.000       1017.267       0.647418       0.806601
             20        594.000       1141.267       0.657690       0.806601
             21        588.000       1146.533       0.661004       0.806601
             22        456.000       1234.733       0.730295       0.806601
             23        322.333       1335.433       0.805562       0.806601
             24        250.000       1409.333       0.849337       0.806601
             25        422.667       1476.067       0.777395       0.806601
             26        565.333       1730.800       0.753789       0.806601
             27        531.667       1898.833       0.781252       0.806601
             28        377.333       1883.600       0.833107       0.806601
             29        299.667       1687.033       0.849164       0.806601
             30        330.000       1593.000       0.828393       0.806601
             31        317.333       1570.267       0.831885       0.806601
             32        236.333       1413.700       0.856771       0.806601
             33        364.000       1372.267       0.790355       0.806601
             34        559.333       1357.733       0.708235       0.806601
             35        598.667       1458.467       0.708980       0.806601
             36        543.667       1565.633       0.742253       0.806601
             37        433.333       1664.000       0.793388       0.806601
             38        354.000       1716.933       0.829063       0.806601
             39        271.000       1680.567       0.861137       0.806601
             40        191.333       1669.867       0.897199       0.806601
             41        186.000       1792.733       0.906000       0.806601
             42        190.667       1994.933       0.912762       0.806601
             43        259.667       1896.033       0.879544       0.806601
             44        331.333       1736.200       0.839745       0.806601
             45        366.000       1689.400       0.821932       0.806601
             46        263.667       1874.633       0.876693       0.806601
             47        138.333       1981.167       0.934733       0.806601
             48        103.667       1886.300       0.947905       0.806601
             49        157.667       1768.900       0.918162       0.806601
             50        217.000       1662.633       0.884552       0.806601
             51        226.000       1565.067       0.873818       0.806601
             52        192.333       1443.767       0.882444       0.806601
             53        129.333       1294.733       0.909180       0.806601
             54        197.333       1193.600       0.858129       0.806601
             55        258.000       1239.200       0.827678       0.806601
             56        298.333       1244.167       0.806591       0.806601
             57        165.333       1093.467       0.868658       0.806601
             58         41.667        961.167       0.958451       0.806601
             59         74.667       1083.200       0.935514       0.806601
             60        549.333       1259.067       0.696232       0.806601
             61       1155.667       1362.433       0.541056       0.524870
             62       1598.667       1182.467       0.425174       0.429727
             63       1759.000       1046.100       0.372928       0.429727
             64       1836.000        939.400       0.338474       0.429727
             65       1815.000       1267.500       0.411192       0.429727
             66       1648.000       1578.533       0.489235       0.524870
             67       1488.333       1826.500       0.551008       0.524870
             68       1276.333       1606.700       0.557295       0.524870
             69       1126.667       1437.667       0.560640       0.524870
             70       1357.667       1421.900       0.511555       0.524870
             71       1746.667       1436.667       0.451309       0.429727
             72       2030.000       1353.667       0.400059       0.429727
             73       1743.333       1268.333       0.421140       0.429727
             74       1486.667       1165.667       0.439487       0.429727
             75       1447.000       1076.300       0.426545       0.429727
             76       1454.333        927.567       0.389423       0.429727
             77       1591.667        812.167       0.337863       0.332731
             78       1647.333        806.267       0.328606       0.332731
             79       1703.667        823.633       0.325895       0.332731
             80       1847.667        894.567       0.326218       0.332731
             81       1916.667        890.667       0.317264       0.332731
             82       1885.000        824.500       0.304300       0.332731
             83       1564.333       1030.900       0.397228       0.429727
             84       1335.333       1141.800       0.460936       0.429727
             85       1329.333       1171.067       0.468352       0.429727
             86       1456.000        949.733       0.394779       0.429727
             87       1661.333       1078.867       0.393718       0.429727
             88       1887.000       1309.633       0.409691       0.429727
             89       2103.333       1476.667       0.412477       0.429727
             90       1906.333       1281.367       0.401972       0.429727
             91       1589.667       1068.367       0.401939       0.429727
             92       1381.333       1031.533       0.427514       0.429727
             93       1539.000        999.433       0.393721       0.429727
             94       1714.667        957.867       0.358411       0.429727
             95       1630.333       1014.633       0.383609       0.429727
             96       1683.000       1228.367       0.421921       0.429727
             97       1679.667       1420.033       0.458120       0.429727
             98       1711.000       1314.233       0.434424       0.429727
             99       1660.333       1206.300       0.420807       0.429727
            100       1650.000       1313.000       0.443132       0.429727
            101       1931.333       1552.533       0.445635       0.429727
            102       2134.000       1723.600       0.446806       0.429727
            103       2279.000       1577.100       0.408988       0.429727
            104       2196.000       1507.400       0.407031       0.429727
            105       1951.333       1531.533       0.439734       0.429727
            106       1859.667       1616.700       0.465055       0.429727
            107       1834.333       1557.233       0.459149       0.429727
            108       1861.333       1595.867       0.461607       0.429727
            109       1972.333       1602.767       0.448314       0.429727
            110       2033.667       1768.300       0.465101       0.429727
            111       1994.667       1535.867       0.435024       0.429727
            112       1934.667       1313.867       0.404449       0.429727
            113       1836.667       1005.000       0.353666       0.429727
            114       1856.333       1035.367       0.358048       0.429727
            115       1754.667       1275.533       0.420940       0.429727
            116       1833.667       1445.300       0.440779       0.429727
            117       1862.333       1487.767       0.444096       0.429727
            118       1814.000       1517.600       0.455517       0.429727
            119       1744.000       1422.933       0.449310       0.429727
            120       1771.667       1288.167       0.420992       0.429727
            121       1879.000       1086.100       0.366295       0.429727
            122       1923.333       1143.667       0.372894       0.429727
            123       1962.000       1408.133       0.417827       0.429727
            124       2152.333       1497.767       0.410336       0.429727
            125       1977.333       1510.267       0.433039       0.429727
            126       1739.667       1427.367       0.450695       0.429727
            127       1642.333       1468.767       0.472105       0.429727
            128       1836.667       1323.000       0.418715       0.429727
            129       2070.333       1454.633       0.412666       0.429727
            130       1964.333       1538.900       0.439280       0.429727
            131       1801.333       1606.200       0.471367       0.429727
            132       1910.667       1295.267       0.404022       0.429727
            133       1976.000       1148.733       0.367626       0.429727
            134       1908.000       1318.200       0.408592       0.429727
            135       1516.000       1437.400       0.486693       0.524870
            136       1330.000       1442.667       0.520317       0.524870
            137       1447.667       1415.567       0.494394       0.524870
            138       1544.667       1539.200       0.499114       0.524870
            139       1611.000       1509.900       0.483803       0.524870
            140       1539.333       1463.400       0.487356       0.524870
            141       1608.667       1476.467       0.478575       0.524870
            142       1562.000       1559.467       0.499594       0.524870
            143       1647.000       1727.300       0.511899       0.524870
            144       1705.000       1759.500       0.507865       0.524870
            145       1687.667       1780.233       0.513346       0.524870
            146       1589.000       1596.100       0.501115       0.524870
            147       1371.667       1600.500       0.538496       0.524870
            148       1337.000       1715.633       0.562017       0.524870
            149       1665.000       1597.500       0.489655       0.524870
            150       1840.000       1424.667       0.436390       0.429727
            151       1746.000       1329.400       0.432269       0.429727
            152       1410.667       1533.933       0.520931       0.524870
            153       1385.667       1527.767       0.524387       0.524870
            154       1615.333       1392.467       0.462952       0.429727
            155       1712.333       1412.767       0.452071       0.429727
            156       1856.667       1387.000       0.427603       0.429727
            157       1973.000       1379.367       0.411461       0.429727
            158       2087.667       1273.900       0.378960       0.429727
            159       1995.333       1451.133       0.421050       0.429727
            160       1826.000       1619.400       0.470018       0.429727
            161       1634.667       1604.200       0.495297       0.524870
            162       1453.000       1540.367       0.514593       0.524870
            163       1358.333       1311.833       0.491293       0.524870
            164       1154.667       1180.200       0.505468       0.524870
            165       1083.667       1025.300       0.486162       0.524870
            166       1185.000       1073.500       0.475315       0.429727
            167       1435.333       1147.133       0.444201       0.429727
            168       1645.000       1234.500       0.428720       0.429727
            169       1784.000       1336.267       0.428254       0.429727
            170       1792.333       1439.100       0.445344       0.429727
            171       1761.000       1362.900       0.436282       0.429727
            172       1693.333       1181.000       0.410878       0.429727
            173       1605.333       1152.467       0.417893       0.429727
            174       1538.333       1219.500       0.442195       0.429727
            175       1315.667       1397.433       0.515069       0.524870
            176       1194.667       1324.533       0.525775       0.524870
            177       1213.333       1288.667       0.515055       0.524870
            178       1137.333       1309.267       0.535137       0.524870
            179       1265.333       1313.467       0.509333       0.524870
            180       1328.667       1348.800       0.503760       0.524870
            181       1583.000       1288.700       0.448759       0.429727
            182       1670.667       1477.600       0.469338       0.429727
            183       1593.667       1399.300       0.467529       0.429727
            184       1547.667       1218.567       0.440515       0.429727
            185       1389.333        814.400       0.369555       0.429727
            186       1248.333        911.500       0.422023       0.429727
            187       1171.000       1163.567       0.498408       0.524870
            188       1193.333       1475.667       0.552891       0.524870
            189       1148.667       1462.133       0.560033       0.524870
            190       1114.333       1241.567       0.527003       0.524870
            191       1259.667        985.700       0.438993       0.429727
            192       1555.333        869.467       0.358573       0.429727
            193       1645.333       1057.133       0.391173       0.429727
            194       1556.333       1198.367       0.435026       0.429727
            195       1416.667       1267.000       0.472115       0.429727
            196       1324.667       1242.200       0.483936       0.429727
            197       1369.667       1235.367       0.474223       0.429727
            198       1454.667       1301.867       0.472284       0.429727
            199       1573.333       1419.000       0.474212       0.429727
            200       1763.333       1492.667       0.458436       0.429727
            201       1909.333       1432.067       0.428583       0.429727
            202       1995.000       1211.167       0.377762       0.429727
            203       1966.333       1176.367       0.374317       0.429727
            204       1916.000       1122.067       0.369336       0.429727
            205       1792.333       1185.433       0.398095       0.429727
            206       1612.667       1047.400       0.393750       0.429727
            207       1449.333       1016.067       0.412131       0.429727
            208       1398.667       1008.133       0.418869       0.429727
            209       1461.000       1325.900       0.475762       0.524870
            210       1447.333       1391.600       0.490184       0.524870
            211       1492.667       1578.400       0.513958       0.524870
            212       1258.333       1447.833       0.535013       0.524870
            213       1076.667       1485.667       0.579810       0.524870
            214       1022.667       1215.400       0.543058       0.524870
            215       1238.333       1185.167       0.489031       0.524870
            216       1347.000       1224.967       0.476276       0.524870
            217       1401.000       1222.233       0.465926       0.429727
            218       1221.333       1045.200       0.461145       0.429727
            219       1341.333        947.533       0.413975       0.429727
            220       1375.000        897.167       0.394851       0.429727
            221       1367.667        934.567       0.405939       0.429727
            222       1196.333        950.367       0.442711       0.429727
            223       1173.000       1107.700       0.485684       0.429727
            224       1341.000       1256.567       0.483748       0.429727
            225       1520.000       1297.667       0.460547       0.429727
            226       1541.667       1145.833       0.426357       0.429727
            227       1279.000       1114.100       0.465547       0.429727
            228       1063.000       1249.700       0.540364       0.524870
            229       1052.667       1429.067       0.575834       0.524870
            230       1185.000       1464.167       0.552690       0.524870
            231       1264.667       1385.200       0.522743       0.524870
            232       1098.667       1369.467       0.554859       0.524870
            233       1060.333       1344.633       0.559107       0.524870
            234       1155.000       1328.833       0.534993       0.524870
            235       1204.000       1303.600       0.519860       0.524870
            236       1355.667       1161.100       0.461346       0.429727
            237       1504.000       1136.267       0.430361       0.429727
            238       1585.000       1237.833       0.438507       0.429727
            239       1513.667       1480.300       0.494428       0.524870
            240       1508.000       1560.533       0.508560       0.524870
            241       1564.000       1569.933       0.500947       0.524870
            242       1730.333       1548.967       0.472347       0.429727
            243       1784.000       1338.933       0.428742       0.429727
            244       1866.000       1002.733       0.349539       0.332731
            245       1761.667        832.167       0.320825       0.332731
            246       1466.667        968.000       0.397590       0.429727
            247       1305.667       1157.767       0.469981       0.429727
            248       1211.667       1229.500       0.503653       0.524870
            249       1218.667       1225.467       0.501391       0.524870
            250       1343.333       1381.667       0.507034       0.524870
            251       1564.667       1595.867       0.504936       0.524870
            252       1681.333       1711.867       0.504499       0.524870
            253       1534.667       1740.867       0.531476       0.524870
            254       1535.667       1638.100       0.516138       0.524870
            255       1323.667       1714.967       0.564387       0.524870
            256       1106.000       1720.733       0.608736       0.524870
            257        896.333       1611.700       0.642615       0.524870
            258       1093.000       1273.367       0.538110       0.524870
            259       1306.333        904.033       0.408997       0.429727
            260       1399.000        758.767       0.351644       0.429727
            261       1423.000        896.367       0.386470       0.429727
            262       1355.000       1102.167       0.448552       0.429727
            263       1262.667       1284.733       0.504331       0.524870
            264       1352.667       1224.067       0.475046       0.524870
            265       1339.333       1213.067       0.475265       0.524870
            266       1384.000       1213.267       0.467132       0.524870
            267       1260.667       1469.600       0.538262       0.524870
            268       1350.667       1515.933       0.528826       0.524870
            269       1329.667       1467.700       0.524672       0.524870
            270       1284.333       1311.233       0.505182       0.524870
            271       1295.333       1357.467       0.511711       0.524870
            272       1412.333       1454.767       0.507400       0.524870
            273       1565.667       1427.100       0.476850       0.524870
            274       1714.000       1248.933       0.421519       0.429727
            275       1594.333       1046.567       0.396292       0.429727
            276       1402.000        848.800       0.377110       0.332731
            277       1353.333        700.000       0.340909       0.332731
            278       1502.667        587.067       0.280929       0.332731
            279       1523.000        627.033       0.291639       0.332731
            280       1255.667        827.433       0.397212       0.429727
            281       1034.333       1061.233       0.506418       0.524870
            282       1081.000       1203.233       0.526756       0.524870
            283       1136.000       1229.733       0.519811       0.524870
            284       1113.333       1265.333       0.531951       0.524870
            285        969.667       1308.033       0.574278       0.524870
            286        942.000       1430.467       0.602945       0.524870
            287       1172.333       1414.767       0.546854       0.524870
            288       1458.333       1330.167       0.477019       0.524870
            289       1740.667       1236.600       0.415347       0.429727
            290       1632.667       1086.733       0.399622       0.429727
            291       1415.000        948.500       0.401312       0.429727
            292       1354.333        861.233       0.388719       0.429727
            293       1495.333        947.133       0.387777       0.429727
            294       1642.000       1111.800       0.403733       0.429727
            295       1719.333       1144.733       0.399688       0.429727
            296       1752.333       1149.433       0.396115       0.429727
            297       1671.667       1110.500       0.399149       0.429727
            298       1590.667       1191.267       0.428215       0.429727
            299       1557.000       1247.967       0.444913       0.429727
            300       1694.333       1324.900       0.438820       0.429727
            301       1657.333       1277.267       0.435244       0.429727
            302       1348.333       1254.500       0.481975       0.524870
            303       1111.000       1206.900       0.520687       0.524870
            304       1074.667       1246.533       0.537021       0.524870
            305       1058.667       1295.133       0.550231       0.524870
            306       1012.333       1432.767       0.585975       0.524870
            307       1008.667       1489.467       0.596232       0.524870
            308       1224.667       1379.533       0.529734       0.524870
            309       1398.333       1268.500       0.475658       0.524870
            310       1357.667       1121.567       0.452384       0.429727
            311       1320.000       1130.667       0.461371       0.429727
            312       1467.667       1120.900       0.433020       0.429727
            313       1525.333       1198.133       0.439930       0.429727
            314       1459.333       1230.733       0.457510       0.429727
            315       1304.333       1220.233       0.483344       0.524870
            316       1202.333       1195.100       0.498491       0.524870
            317       1094.333       1351.567       0.552585       0.524870
            318       1050.333       1341.967       0.560953       0.524870
            319       1073.667       1349.300       0.556879       0.524870
            320       1171.667       1149.833       0.495298       0.524870
            321       1180.333       1126.633       0.488361       0.524870
            322       1250.333       1200.300       0.489792       0.524870
            323       1319.000       1201.433       0.476677       0.524870
            324       1343.000       1054.700       0.439880       0.429727
            325       1181.000        912.233       0.435801       0.429727
            326       1109.667        938.700       0.458268       0.429727
            327       1051.333       1080.200       0.506771       0.524870
            328       1031.333       1117.867       0.520132       0.524870
            329       1006.000       1193.400       0.542603       0.524870
            330        942.667       1217.067       0.563526       0.524870
            331       1114.333       1181.233       0.514572       0.524870
            332       1302.667       1134.733       0.465551       0.524870
            333       1308.000       1221.867       0.482977       0.524870
            334       1029.667       1457.700       0.586041       0.524870
            335        993.333       1332.667       0.572944       0.524870
            336       1064.000       1093.267       0.506783       0.524870
            337       1169.000        875.433       0.428203       0.429727
            338       1063.333        938.333       0.468776       0.429727
            339       1067.333        943.267       0.469147       0.429727
            340       1205.000       1002.833       0.454216       0.429727
            341       1214.333       1229.900       0.503184       0.524870
            342       1264.333       1471.900       0.537929       0.524870
            343       1457.667       1478.233       0.503503       0.524870
            344       1547.000       1209.633       0.438808       0.429727
            345       1694.667        967.533       0.363434       0.429727
            346       1564.333        933.233       0.373657       0.429727
            347       1498.333        885.500       0.371461       0.429727
            348       1165.333        880.133       0.430285       0.429727
            349       1097.000        920.300       0.456204       0.429727
            350       1097.333       1057.933       0.490860       0.524870
            351       1252.667       1217.733       0.492930       0.524870
            352       1406.667       1146.333       0.449014       0.524870
            353       1426.667       1289.333       0.474718       0.524870
            354       1421.667       1495.500       0.512655       0.524870
            355       1210.000       1439.333       0.543281       0.524870
            356       1136.667       1244.000       0.522543       0.524870
            357       1044.667        940.867       0.473861       0.429727
            358       1247.000        827.633       0.398930       0.429727
            359       1395.000        780.500       0.358768       0.429727
            360       1673.000        885.700       0.346152       0.429727
            361       1662.000       1003.133       0.376391       0.429727
            362       1758.000       1077.867       0.380084       0.429727
            363       1553.000       1183.033       0.432390       0.429727
            364       1281.000       1368.900       0.516586       0.524870
            365        991.667       1300.167       0.567304       0.524870
            366       1096.000       1040.733       0.487067       0.524870
            367       1539.667        883.367       0.364571       0.429727
            368       1641.333        979.533       0.373744       0.429727
            369       1519.333       1145.067       0.429765       0.429727
            370       1145.000       1103.167       0.490696       0.524870
            371       1077.667       1067.900       0.497724       0.524870
            372       1054.000       1064.933       0.502580       0.524870
            373       1225.667       1133.100       0.480378       0.524870
            374       1405.667       1088.433       0.436403       0.429727
            375       1516.000        858.067       0.361433       0.429727
            376       1386.333        750.367       0.351180       0.429727
            377       1162.333        780.433       0.401712       0.429727
            378       1085.333       1027.467       0.486306       0.429727
            379       1219.333       1071.400       0.467710       0.429727
            380       1466.000        956.733       0.394898       0.429727
            381       1340.667        914.267       0.405452       0.429727
            382       1091.667       1066.833       0.494248       0.524870
            383        990.333       1284.967       0.564746       0.524870
            384       1283.000       1295.033       0.502334       0.524870
            385       1482.333       1233.767       0.454242       0.429727
            386       1547.333       1245.267       0.445917       0.429727
            387       1579.667       1232.367       0.438248       0.429727
            388       1690.000       1200.333       0.415292       0.429727
            389       1767.667       1140.233       0.392116       0.429727
            390       1716.333       1192.033       0.409863       0.429727
            391       1481.333       1278.867       0.463324       0.429727
            392       1241.333       1250.533       0.501846       0.429727
            393       1232.333       1249.433       0.503445       0.429727
            394       1398.000       1155.867       0.452595       0.429727
            395       1671.667       1154.833       0.408574       0.429727
            396       1679.333       1127.067       0.401606       0.429727
            397       1726.333       1189.033       0.407850       0.429727
            398       1497.000       1393.967       0.482180       0.524870
            399       1340.000       1459.667       0.521372       0.524870
            400       1339.000       1274.100       0.487582       0.524870
            401       1352.667        890.733       0.397046       0.429727
            402       1276.333        837.367       0.396162       0.429727
            403       1165.667       1128.767       0.491959       0.524870
            404       1223.667       1423.967       0.537826       0.524870
            405       1377.000       1329.633       0.491250       0.524870
            406       1384.000       1317.267       0.487648       0.524870
            407       1266.000       1289.733       0.504643       0.524870
            408       1310.333       1385.967       0.514025       0.524870
            409       1323.333       1366.667       0.508055       0.524870
            410       1269.000       1338.433       0.513314       0.524870
            411       1161.000       1404.900       0.547527       0.524870
            412       1188.000       1258.200       0.514349       0.524870
            413       1458.333       1217.500       0.454998       0.429727
            414       1511.667       1074.833       0.415555       0.429727
            415       1503.333       1044.667       0.409995       0.429727
            416       1271.000       1037.900       0.449521       0.429727
            417       1232.000       1087.800       0.468920       0.429727
            418       1352.000       1143.133       0.458145       0.429727
            419       1693.000       1158.367       0.406250       0.429727
            420       1767.000       1078.300       0.378976       0.429727
            421       1689.667       1019.367       0.376284       0.429727
            422       1523.333       1058.333       0.409942       0.429727
            423       1388.000       1223.533       0.468511       0.429727
            424       1364.000       1266.267       0.481421       0.429727
            425       1360.000       1147.667       0.457663       0.429727
            426       1390.000       1062.000       0.433116       0.429727
            427       1263.333       1134.667       0.473172       0.429727
            428       1247.667       1262.567       0.502968       0.524870
            429       1253.000       1261.367       0.501664       0.524870
            430       1336.000       1333.067       0.499450       0.524870
            431       1144.333       1483.900       0.564600       0.524870
            432       1089.333       1623.733       0.598486       0.524870
            433       1091.333       1711.533       0.610637       0.524870
            434       1163.333       1468.000       0.557892       0.524870
            435       1131.000       1321.567       0.538850       0.524870
            436       1004.000       1142.267       0.532211       0.524870
            437       1016.667       1245.333       0.550545       0.524870
            438       1349.333       1138.400       0.457605       0.429727
            439       1624.333       1140.567       0.412516       0.429727
            440       1731.333       1195.200       0.408401       0.429727
            441       1564.333       1221.900       0.438549       0.429727
            442       1433.667       1072.967       0.428051       0.429727
            443       1297.667        982.567       0.430906       0.429727
            444       1427.667       1133.233       0.442514       0.429727
            445       1539.667       1405.033       0.477140       0.429727
            446       1580.333       1534.967       0.492719       0.429727
            447       1468.333       1317.500       0.472929       0.429727
            448       1340.667       1019.267       0.431905       0.429727
            449       1355.000        874.167       0.392150       0.429727
            450       1327.333       1171.267       0.468769       0.429727
            451       1178.667       1654.133       0.583922       0.524870
            452       1145.333       1771.467       0.607332       0.524870
            453       1285.333       1506.133       0.539549       0.524870
            454       1515.333       1152.800       0.432062       0.429727
            455       1601.000       1008.567       0.386488       0.429727
            456       1352.000       1044.800       0.435915       0.429727
            457       1296.333       1201.033       0.480920       0.429727
            458       1318.333       1207.833       0.478129       0.429727
            459       1640.000       1268.000       0.436039       0.429727
            460       1878.667       1177.800       0.385347       0.429727
            461       1937.333       1207.600       0.383983       0.429727
            462       1866.667       1117.333       0.374441       0.332731
            463       1741.000        998.567       0.364498       0.332731
            464       1747.333        894.600       0.338616       0.332731
            465       1716.667        975.000       0.362229       0.332731
            466       1602.667       1119.067       0.411160       0.429727
            467       1483.000       1125.033       0.431372       0.429727
            468       1433.667       1142.633       0.443517       0.429727
            469       1424.333       1109.900       0.437963       0.429727
            470       1347.000       1156.967       0.462054       0.429727
            471       1293.333       1089.333       0.457191       0.429727
            472       1218.333       1027.500       0.457514       0.429727
            473       1141.000       1029.233       0.474250       0.429727
            474       1133.667       1053.300       0.481626       0.429727
            475       1166.000       1044.400       0.472494       0.429727
            476       1386.000       1003.733       0.420019       0.429727
            477       1502.333        978.767       0.394489       0.429727
            478       1783.333        949.333       0.347402       0.429727
            479       1749.000       1043.100       0.373590       0.429727
            480       1544.667       1095.533       0.414943       0.429727
            481       1257.333       1299.600       0.508265       0.524870
            482       1075.667       1368.767       0.559953       0.524870
            483        854.000       1434.600       0.626846       0.524870
            484        709.000       1302.100       0.647457       0.524870
            485        727.667       1067.567       0.594667       0.524870
            486        852.333        929.767       0.521725       0.524870
            487       1034.000        951.933       0.479338       0.524870
            488       1100.667       1145.933       0.510074       0.524870
            489       1220.000       1188.667       0.493496       0.524870
            490       1148.333       1087.833       0.486472       0.524870
            491       1228.333       1022.833       0.454357       0.429727
            492       1370.667       1043.267       0.432185       0.429727
            493       1711.000       1011.567       0.371549       0.429727
            494       1869.333        951.067       0.337210       0.429727
            495       1801.667       1081.833       0.375181       0.429727
            496       1454.000       1301.933       0.472411       0.429727
            497       1186.333       1539.033       0.564707       0.524870
            498        981.667       1540.500       0.610784       0.524870
            499        870.333       1482.300       0.630060       0.524870
            500        846.333       1539.033       0.645198       0.524870
            501       1096.667       1420.667       0.564354       0.524870
            502       1227.000       1319.967       0.518250       0.524870
            503       1314.667       1024.200       0.437904       0.524870
            504       1176.667        956.667       0.448437       0.524870
            505       1124.333       1115.567       0.498043       0.524870
            506       1095.667       1053.767       0.490253       0.524870
            507       1173.000       1155.367       0.496213       0.524870
            508       1298.667        964.800       0.426249       0.524870
            509       1207.000       1069.633       0.469831       0.524870
            510        997.667       1109.233       0.526476       0.524870
            511        975.333       1357.467       0.581904       0.524870
            512       1210.667       1372.933       0.531403       0.524870
            513       1457.333       1330.267       0.477209       0.524870
            514       1374.333       1109.233       0.446629       0.429727
            515       1230.667       1164.933       0.486280       0.429727
            516       1344.000       1138.600       0.458632       0.429727
            517       1319.333       1190.400       0.474313       0.429727
            518       1325.333       1153.467       0.465333       0.429727
            519       1370.000       1065.667       0.437526       0.429727
            520       1592.667       1138.067       0.416762       0.429727
            521       1795.667        965.767       0.349734       0.429727
            522       1623.667        965.967       0.373013       0.429727
            523       1389.667        945.367       0.404862       0.429727
            524        997.000       1187.967       0.543700       0.524870
            525        750.000       1326.000       0.638728       0.524870
            526        756.333       1247.700       0.622594       0.524870
            527        953.667       1108.633       0.537571       0.524870
            528       1185.667       1081.100       0.476935       0.524870
            529       1407.667       1091.900       0.436836       0.429727
            530       1372.000       1105.133       0.446134       0.429727
            531       1465.333       1007.800       0.407499       0.429727
            532       1292.333        938.100       0.420591       0.429727
            533       1144.000        965.933       0.457803       0.429727
            534        896.667       1055.667       0.540721       0.524870
            535        944.667       1235.533       0.566706       0.524870
            536       1079.667       1404.033       0.565299       0.524870
            537       1132.000       1493.467       0.568839       0.524870
            538       1241.667       1343.167       0.519634       0.524870
            539       1257.667       1188.900       0.485946       0.524870
            540       1168.667       1134.467       0.492575       0.524870
            541        965.667       1328.767       0.579126       0.524870
            542       1222.000       1390.467       0.532243       0.524870
            543       1292.333       1294.433       0.500406       0.524870
            544       1317.000       1063.633       0.446786       0.524870
            545        928.000       1050.867       0.531045       0.524870
            546        788.667       1096.800       0.581713       0.524870
            547        852.667       1367.067       0.615870       0.524870
            548       1142.000       1426.800       0.555434       0.524870
            549       1645.667       1573.767       0.488833       0.524870
            550       1930.333       1773.300       0.478800       0.524870
            551       1988.667       1827.133       0.478834       0.524870
            552       1787.667       1742.233       0.493565       0.524870
            553       1499.667       1424.700       0.487182       0.524870
            554       1348.000       1203.867       0.471759       0.524870
            555       1186.667       1319.667       0.526533       0.524870
            556       1295.333       1352.133       0.510727       0.524870
            557       1342.667       1537.733       0.533861       0.524870
            558       1550.333       1322.967       0.460435       0.429727
            559       1459.333       1114.733       0.433063       0.429727
            560       1347.333       1003.267       0.426813       0.429727
            561       1158.667       1195.467       0.507816       0.524870
            562       1109.333       1317.733       0.542932       0.524870
            563       1261.333       1199.200       0.487374       0.524870
            564       1385.333       1049.133       0.430950       0.429727
            565       1498.667       1062.133       0.414766       0.429727
            566       1505.667       1191.767       0.441815       0.429727
            567       1563.667       1003.967       0.391009       0.429727
            568       1718.667        843.800       0.329292       0.332731
            569       1790.333        871.300       0.327355       0.332731
            570       1713.000       1187.033       0.409317       0.429727
            571       1412.000       1348.800       0.488554       0.524870
            572       1284.000       1346.933       0.511960       0.524870
            573       1313.000       1274.033       0.492469       0.524870
            574       1531.333       1301.533       0.459440       0.524870
            575       1423.333       1303.333       0.477995       0.524870
            576       1262.333       1348.767       0.516551       0.524870
            577       1000.000       1340.667       0.572771       0.524870
            578       1109.000       1252.767       0.530436       0.524870
            579       1240.667       1113.600       0.473014       0.429727
            580       1315.333       1074.800       0.449682       0.429727
            581       1401.667       1172.500       0.455487       0.429727
            582       1560.333       1244.633       0.443725       0.429727
            583       1695.000       1343.833       0.442220       0.429727
            584       1744.000       1304.267       0.427872       0.429727
            585       1469.000       1329.433       0.475063       0.429727
            586       1204.667       1342.200       0.527000       0.524870
            587       1136.667       1288.333       0.531271       0.524870
            588       1128.000       1208.200       0.517165       0.524870
            589       1217.000       1238.300       0.504338       0.524870
            590       1096.667       1266.667       0.535966       0.524870
            591       1139.667       1335.700       0.539597       0.524870
            592       1020.000       1264.333       0.553480       0.524870
            593        967.667       1407.233       0.592544       0.524870
            594       1118.667       1533.467       0.578201       0.524870
            595       1396.000       1568.400       0.529078       0.524870
            596       1238.000       1466.200       0.542194       0.524870
            597        923.333       1213.667       0.567930       0.524870
            598        881.000        973.900       0.525042       0.524870
            599       1115.667        848.433       0.431971       0.429727
            600       1312.333        925.100       0.413465       0.429727
            601       1351.000       1101.567       0.449149       0.429727
            602       1424.000       1245.600       0.466587       0.429727
            603       1460.000       1235.667       0.458390       0.429727
            604       1416.667       1156.000       0.449339       0.429727
            605       1428.667        972.467       0.405003       0.429727
            606       1409.333        771.733       0.353833       0.332731
            607       1466.000        604.067       0.291810       0.332731
            608       1399.667        835.367       0.373760       0.332731
            609       1334.000       1004.600       0.429573       0.429727
            610       1266.333       1121.700       0.469717       0.429727
            611       1275.333       1117.133       0.466938       0.429727
            612       1316.000       1069.400       0.448311       0.429727
            613       1267.000        975.300       0.434955       0.429727
            614       1117.667        724.567       0.393309       0.429727
            615       1076.000        827.733       0.434795       0.429727
            616        986.667        946.667       0.489655       0.524870
            617       1066.667       1008.667       0.486026       0.524870
            618       1193.667       1055.300       0.469238       0.524870
            619       1236.667       1122.000       0.475692       0.524870
            620       1169.000       1195.767       0.505659       0.524870
            621       1012.333       1238.433       0.550227       0.524870
            622       1012.667       1331.733       0.568049       0.524870
            623       1152.333       1353.100       0.540066       0.524870
            624       1204.667       1209.200       0.500939       0.524870
            625       1361.333       1188.200       0.466046       0.524870
            626       1406.000       1426.067       0.503543       0.524870
            627       1471.667       1676.833       0.532582       0.524870
            628       1428.000       1608.533       0.529727       0.524870
            629       1106.333       1382.033       0.555398       0.524870
            630        881.667       1455.833       0.622816       0.524870
            631        827.667       1333.567       0.617040       0.524870
            632       1069.333       1115.400       0.510543       0.524870
            633       1111.333        618.867       0.357685       0.429727
            634        987.000        585.300       0.372257       0.429727
            635        978.000        814.200       0.454302       0.429727
            636       1223.667       1065.633       0.465484       0.429727
            637       1365.000       1125.833       0.451991       0.429727
            638       1237.667        967.233       0.438674       0.429727
            639       1008.667        801.800       0.442869       0.429727
            640       1061.000        738.233       0.410304       0.429727
            641       1205.667        918.767       0.432476       0.429727
            642       1279.667       1098.367       0.461880       0.429727
            643       1210.333       1200.967       0.498058       0.524870
            644       1071.000       1139.900       0.515582       0.524870
            645        977.333       1248.600       0.560933       0.524870
            646        926.333       1481.033       0.615209       0.524870
            647       1032.333       1429.767       0.580710       0.524870
            648       1202.667       1069.400       0.470673       0.429727
            649       1453.000        666.367       0.314418       0.332731
            650       1506.667        701.667       0.317736       0.332731
            651       1476.333        887.367       0.375414       0.332731
            652       1459.333       1016.733       0.410624       0.429727
            653       1426.667        971.667       0.405142       0.429727
            654       1326.667        981.000       0.425105       0.429727
            655       1004.000        938.933       0.483256       0.524870
            656        801.667        922.500       0.535041       0.524870
            657        980.667       1188.933       0.547997       0.524870
            658       1180.667       1417.600       0.545594       0.524870
            659       1375.333       1511.467       0.523579       0.524870
            660       1173.667       1223.300       0.510353       0.524870
            661        961.000       1123.567       0.538993       0.524870
            662        884.333        987.900       0.527659       0.524870
            663        970.000        890.000       0.478495       0.524870
            664       1274.333        912.900       0.417377       0.429727
            665       1306.667        972.667       0.426733       0.429727
            666       1388.000       1042.867       0.429010       0.429727
            667       1326.667        993.667       0.428243       0.429727
            668       1512.000       1064.133       0.413074       0.429727
            669       1683.667       1031.967       0.380010       0.429727
            670       1602.667        961.067       0.374870       0.429727
            671       1442.000        999.467       0.409371       0.429727
            672       1300.000       1248.333       0.489863       0.524870
            673       1219.333       1232.067       0.502597       0.524870
            674       1121.667       1195.500       0.515932       0.524870
            675        795.000       1182.167       0.597909       0.524870
            676        724.333       1206.900       0.624937       0.524870
            677        766.333        996.700       0.565332       0.524870
            678        869.333        771.733       0.470263       0.429727
            679       1305.000        737.167       0.360973       0.332731
            680       1385.667        810.433       0.369033       0.332731
            681       1598.667        778.467       0.327481       0.332731
            682       1387.000        761.633       0.354473       0.332731
            683       1438.000        865.533       0.375742       0.332731
            684       1527.667        827.233       0.351282       0.332731
            685       1632.667        877.733       0.349639       0.332731
            686       1662.000        902.467       0.351912       0.332731
            687       1799.000        996.433       0.356450       0.332731
            688       1767.333       1107.600       0.385261       0.429727
            689       1644.333       1164.233       0.414529       0.429727
            690       1448.667       1205.467       0.454185       0.429727
            691       1298.667       1132.800       0.465892       0.429727
            692       1385.333       1106.800       0.444117       0.429727
            693       1238.667       1241.133       0.500497       0.524870
            694       1115.667       1425.100       0.560894       0.524870
            695        976.333       1436.033       0.595280       0.524870
            696       1053.667       1499.967       0.587385       0.524870
            697       1169.000       1519.100       0.565120       0.524870
            698       1295.000       1595.500       0.551981       0.524870
            699       1316.667       1614.667       0.550830       0.524870
            700       1558.000       1431.867       0.478907       0.524870
            701       1578.333       1383.833       0.467169       0.524870
            702       1490.333       1326.633       0.470944       0.524870
            703       1371.000       1304.900       0.487649       0.524870
            704       1260.333       1220.300       0.491931       0.524870
            705       1190.667       1344.933       0.530420       0.524870
            706       1057.333       1710.600       0.618006       0.524870
            707       1231.000       1836.567       0.598705       0.524870
            708       1390.667       1712.600       0.551870       0.524870
            709       1427.000       1541.633       0.519307       0.524870
            710       1303.000       1526.033       0.539419       0.524870
            711       1121.333       1490.533       0.570677       0.524870
            712        971.000       1481.567       0.604088       0.524870
            713       1147.333       1538.267       0.572783       0.524870
            714       1483.667       1400.300       0.485547       0.524870
            715       1615.333       1213.133       0.428901       0.429727
            716       1397.667        953.900       0.405644       0.429727
            717       1424.000        825.267       0.366905       0.429727
            718       1458.333        835.500       0.364237       0.429727
            719       1494.000        910.933       0.378777       0.429727
            720       1476.333       1004.367       0.404872       0.429727
            721       1550.333       1009.633       0.394393       0.429727
            722       1627.000       1096.967       0.402709       0.429727
            723       1599.667       1083.367       0.403784       0.429727
            724       1536.000       1067.400       0.410002       0.429727
            725       1410.000        830.000       0.370536       0.429727
            726       1171.667        860.500       0.423440       0.429727
            727       1133.000        813.700       0.417989       0.429727
            728       1168.000        959.200       0.450921       0.429727
            729       1263.333       1117.000       0.469262       0.429727
            730       1220.000       1245.333       0.505138       0.524870
            731       1151.667       1229.167       0.516276       0.524870
            732       1056.667       1118.667       0.514251       0.524870
            733       1093.333       1255.667       0.534554       0.524870
            734       1108.667       1345.467       0.548245       0.524870
            735       1330.333       1483.300       0.527183       0.524870
            736       1612.667       1450.400       0.473512       0.429727
            737       1893.667       1486.633       0.439793       0.429727
            738       1796.000       1441.067       0.445177       0.429727
            739       1495.000       1341.833       0.473004       0.429727
            740       1332.667       1174.733       0.468507       0.429727
            741       1333.333        978.000       0.423132       0.429727
            742       1415.667        904.100       0.389737       0.429727
            743       1486.333        817.700       0.354899       0.429727
            744       1535.667        895.100       0.368238       0.429727
            745       1539.333       1010.733       0.396356       0.429727
            746       1382.667       1272.400       0.479235       0.524870
            747       1131.667       1415.500       0.555716       0.524870
            748       1048.333       1444.500       0.579461       0.524870
            749       1069.333       1274.067       0.543683       0.524870
            750       1135.333       1017.133       0.472543       0.429727
            751       1266.667        785.667       0.382816       0.429727
            752       1447.333        920.933       0.388864       0.429727
            753       1432.000       1291.133       0.474135       0.429727
            754       1288.333       1572.167       0.549613       0.524870
            755        964.000       1496.600       0.608226       0.524870
            756        901.667       1124.167       0.554916       0.524870
            757        806.000        941.733       0.538831       0.524870
            758        967.667        946.567       0.494489       0.524870
            759       1052.333       1041.767       0.497477       0.524870
            760       1232.000        947.133       0.434638       0.429727
            761       1226.000        912.733       0.426764       0.429727
            762       1375.333        951.467       0.408916       0.429727
            763       1698.667        923.133       0.352099       0.332731
            764       1785.333        815.467       0.313545       0.332731
            765       1596.333        791.700       0.331528       0.332731
            766       1138.333       1201.833       0.513567       0.524870
            767       1184.667       1519.200       0.561862       0.524870
            768       1465.000       1674.500       0.533365       0.524870
            769       1682.667       1475.733       0.467241       0.429727
            770       1579.667       1410.367       0.471689       0.429727
            771       1503.333       1274.333       0.458778       0.429727
            772       1492.000       1144.467       0.434091       0.429727
            773       1396.333       1100.033       0.440654       0.429727
            774       1186.667       1154.333       0.493094       0.524870
            775        872.000       1310.133       0.600391       0.524870
            776        956.333       1259.367       0.568383       0.524870
            777       1132.333       1142.100       0.502147       0.524870
            778       1279.000       1041.767       0.448889       0.429727
            779       1336.000       1057.400       0.441798       0.429727
            780       1426.667       1136.667       0.443433       0.429727
            781       1500.333       1121.633       0.427783       0.429727
            782       1285.000       1157.833       0.473971       0.429727
            783       1050.000       1379.000       0.567723       0.524870
            784        946.000       1614.400       0.630526       0.524870
            785        938.000       1717.867       0.646820       0.524870
            786        872.000       1503.467       0.632914       0.524870
            787        775.000       1340.500       0.633656       0.524870
            788        944.333       1186.567       0.556838       0.524870
            789       1176.667       1119.667       0.487589       0.524870
            790       1558.333        876.167       0.359896       0.332731
            791       1624.000        711.933       0.304775       0.332731
            792       1741.000        840.567       0.325603       0.332731
            793       1783.000        946.700       0.346815       0.332731
            794       1823.000       1056.700       0.366948       0.332731
            795       1650.333        952.300       0.365899       0.332731
            796       1364.667        988.200       0.419998       0.429727
            797       1283.667        996.967       0.437145       0.429727
            798       1465.333       1032.467       0.413350       0.429727
            799       1581.333       1038.867       0.396484       0.429727
            800       1523.000       1039.700       0.405705       0.429727
            801       1245.000       1068.167       0.461777       0.429727
            802       1184.333        961.567       0.448095       0.429727
            803       1328.000        857.867       0.392461       0.429727
            804       1386.333        865.367       0.384317       0.429727
            805       1201.000       1141.567       0.487314       0.524870
            806       1089.000       1282.100       0.540719       0.524870
            807       1085.000       1215.167       0.528295       0.524870
            808       1123.667       1058.300       0.485021       0.524870
            809       1012.667       1047.067       0.508351       0.524870
            810        986.000       1048.733       0.515416       0.524870
            811       1338.667       1080.467       0.446634       0.429727
            812       1448.667       1168.800       0.446539       0.429727
            813       1382.333       1216.100       0.468013       0.429727
            814       1096.000       1160.067       0.514199       0.524870
            815        971.667       1156.167       0.543354       0.524870
            816       1096.667       1088.000       0.498016       0.524870
            817       1277.667       1082.900       0.458746       0.429727
            818       1515.333       1152.467       0.431991       0.429727
            819       1668.000       1304.200       0.438800       0.429727
            820       1659.000       1514.433       0.477222       0.524870
            821       1498.000       1542.200       0.507269       0.524870
            822       1239.333       1412.733       0.532691       0.524870
            823       1125.000       1244.833       0.525283       0.524870
            824       1252.667        947.067       0.430537       0.429727
            825       1318.000       1053.200       0.444163       0.429727
            826       1467.667       1138.567       0.436863       0.429727
            827       1253.000       1238.367       0.497063       0.524870
            828       1181.667       1168.833       0.497270       0.524870
            829        931.333       1127.200       0.547574       0.524870
            830       1013.000       1158.367       0.533474       0.524870
            831       1082.333       1067.433       0.496535       0.524870
            832       1170.333       1024.633       0.466810       0.524870
            833       1339.000       1059.767       0.441796       0.524870
            834       1278.000       1122.867       0.467692       0.524870
            835       1088.333       1120.833       0.507356       0.524870
            836        876.333       1028.033       0.539830       0.524870
            837       1044.000        896.933       0.462114       0.524870
            838       1118.000        860.533       0.434935       0.524870
            839       1042.667        931.733       0.471907       0.524870
            840        853.667       1004.633       0.540620       0.524870
            841       1170.667        977.600       0.455065       0.429727
            842       1588.667        820.800       0.340656       0.332731
            843       1731.333        807.867       0.318158       0.332731
            844       1564.000        912.267       0.368404       0.332731
            845       1299.000       1118.433       0.462653       0.429727
            846       1321.333       1131.867       0.461384       0.429727
            847       1623.000        889.033       0.353910       0.332731
            848       1696.000        602.733       0.262202       0.230796
            849       1619.333        495.400       0.234261       0.230796
            850       1480.667        671.267       0.311937       0.230796
            851       1766.000        753.067       0.298947       0.230796
            852       2163.333        778.667       0.264673       0.230796
            853       2297.000        738.300       0.243238       0.230796
            854       1941.667        694.833       0.263544       0.230796
            855       1490.667        549.267       0.269257       0.230796
            856       1038.000        426.200       0.291080       0.332731
            857       1037.000        461.967       0.308190       0.332731
            858       1211.667        591.500       0.328034       0.332731
            859       1403.000        642.700       0.314171       0.332731
            860       1376.333        601.700       0.304191       0.332731
            861       1279.000        603.767       0.320681       0.332731
            862       1216.000        565.400       0.317391       0.332731
            863       1157.667        539.233       0.317776       0.332731
            864       1122.667        512.400       0.313382       0.332731
            865       1266.000        620.400       0.328880       0.332731
            866       1535.667        682.433       0.307666       0.332731
            867       1784.667        649.200       0.266736       0.230796
            868       1695.667        587.767       0.257405       0.230796
            869       1612.667        578.733       0.264093       0.230796
            870       1435.000        598.500       0.294320       0.230796
            871       1393.333        562.667       0.287662       0.230796
            872       1321.333        447.533       0.253006       0.230796
            873       1209.333        441.067       0.267248       0.230796
            874       1232.667        504.733       0.290511       0.332731
            875       1317.333        653.267       0.331506       0.332731
            876       1457.333        667.267       0.314067       0.332731
            877       1606.000        537.733       0.250840       0.230796
            878       1817.000        410.633       0.184336       0.230796
            879       1901.667        400.833       0.174086       0.230796
            880       1869.667        427.367       0.186052       0.230796
            881       1752.333        391.100       0.182464       0.230796
            882       1570.333        422.300       0.211931       0.230796
            883       1347.000        515.633       0.276830       0.230796
            884       1142.333        683.767       0.374441       0.332731
            885       1373.000        691.033       0.334798       0.332731
            886       1555.667        784.767       0.335308       0.332731
            887       1612.000        755.133       0.319008       0.332731
            888       1439.000        723.767       0.334649       0.332731
            889       1319.333        625.400       0.321587       0.332731
            890       1232.667        637.067       0.340726       0.332731
            891       1086.667        632.333       0.367850       0.332731
            892       1043.667        551.633       0.345787       0.332731
            893       1057.667        345.900       0.246444       0.230796
            894       1139.333        235.733       0.171434       0.230796
            895        994.333        395.900       0.284772       0.230796
            896        876.000        606.733       0.409199       0.332731
            897        931.667        653.833       0.412383       0.332731
            898       1257.667        524.900       0.294463       0.332731
            899       1661.667        485.167       0.225992       0.230796
            900       1649.000        615.433       0.271782       0.230796
            901       1520.333        795.633       0.343543       0.332731
            902       1375.667        740.100       0.349802       0.332731
            903       1544.333        615.900       0.285108       0.230796
            904       1599.000        393.767       0.197598       0.230796
            905       1376.667        433.667       0.239551       0.230796
            906       1261.000        441.233       0.259208       0.230796
            907       1371.667        391.167       0.221897       0.230796
            908       1495.667        427.433       0.222263       0.230796
            909       1518.667        622.800       0.290829       0.332731
            910       1534.333        770.900       0.334413       0.332731
            911       1510.667        650.933       0.301135       0.332731
            912       1476.000        465.733       0.239854       0.230796
            913       1358.333        555.500       0.290255       0.332731
            914       1331.000        658.900       0.331122       0.332731
            915       1275.333        709.467       0.357450       0.332731
            916       1302.333        462.100       0.261897       0.230796
            917       1569.000        333.767       0.175411       0.230796
            918       1702.333        229.433       0.118769       0.230796
            919       1605.667        260.100       0.139406       0.230796
            920       1348.000        328.867       0.196120       0.230796
            921       1184.667        437.867       0.269866       0.230796
            922       1210.333        510.300       0.296577       0.332731
            923       1304.667        558.200       0.299646       0.332731
            924       1365.000        623.833       0.313668       0.332731
            925       1452.333        666.433       0.314538       0.332731
            926       1363.667        724.300       0.346893       0.332731
            927       1381.333        631.200       0.313635       0.332731
            928       1357.667        539.233       0.284271       0.230796
            929       1625.333        497.800       0.234465       0.230796
            930       1896.667        548.667       0.224373       0.230796
            931       1974.000        685.933       0.257876       0.230796
            932       1641.333        674.867       0.291368       0.332731
            933       1237.333        712.267       0.365340       0.332731
            934       1073.000        625.367       0.368217       0.332731
            935       1153.667        475.633       0.291925       0.332731
            936       1258.667        292.133       0.188376       0.230796
            937       1460.333        232.300       0.137242       0.230796
            938       1600.333        349.633       0.179302       0.230796
            939       1652.333        578.100       0.259187       0.230796
            940       1489.000        604.767       0.288841       0.230796
            941       1389.667        523.033       0.273453       0.230796
            942       1441.667        382.500       0.209685       0.230796
            943       1657.333        443.267       0.211019       0.230796
            944       1937.667        500.900       0.205408       0.230796
            945       2015.667        553.100       0.215317       0.230796
            946       1969.667        595.033       0.232009       0.230796
            947       1509.000        667.767       0.306770       0.332731
            948       1242.000        656.133       0.345673       0.332731
            949       1030.667        593.600       0.365457       0.332731
            950       1194.333        632.567       0.346251       0.332731
            951       1357.333        601.600       0.307106       0.332731
            952       1457.667        592.233       0.288908       0.332731
            953       1492.333        595.100       0.285087       0.332731
            954       1474.333        665.900       0.311134       0.332731
            955       1446.000        667.067       0.315687       0.332731
            956       1566.000        610.067       0.280353       0.230796
            957       1792.667        623.733       0.258125       0.230796
            958       2032.667        703.400       0.257084       0.230796
            959       1856.333        760.367       0.290582       0.332731
            960       1593.667        695.300       0.303762       0.332731
            961       1380.000        662.000       0.324192       0.332731
            962       1387.000        643.300       0.316850       0.332731
            963       1325.667        725.100       0.353575       0.332731
            964       1393.333        855.333       0.380374       0.429727
            965       1345.667       1028.767       0.433268       0.429727
            966       1346.000       1101.733       0.450103       0.429727
            967       1193.333        988.000       0.452934       0.429727
            968       1212.667        604.733       0.332746       0.332731
            969       1182.667        278.067       0.190361       0.230796
            970        940.667        239.267       0.202780       0.230796
            971        984.667        355.533       0.265284       0.230796
            972       1238.333        457.167       0.269635       0.230796
            973       1492.333        475.767       0.241739       0.230796
            974       1462.000        455.133       0.237403       0.230796
            975       1191.000        420.233       0.260815       0.230796
            976       1252.333        381.433       0.233469       0.230796
            977       1557.000        589.300       0.274566       0.230796
            978       1800.000        730.667       0.288725       0.332731
            979       1796.000        750.733       0.294783       0.332731
            980       1499.333        621.400       0.293012       0.332731
            981       1284.000        621.600       0.326196       0.332731
            982       1195.000        707.167       0.371769       0.332731
            983       1240.000        730.000       0.370558       0.332731
            984       1369.667        636.700       0.317340       0.332731
            985       1602.667        344.400       0.176881       0.230796
            986       1881.000        166.233       0.081199       0.230796
            987       1769.333        242.733       0.120639       0.230796
            988       1458.667        364.133       0.199766       0.230796
            989        928.333        497.500       0.348919       0.332731
            990        837.667        427.567       0.337935       0.332731
            991       1052.000        429.800       0.290053       0.332731
            992       1506.000        549.733       0.267415       0.230796
            993       1722.000        598.467       0.257908       0.230796
            994       1655.000        559.500       0.252653       0.230796
            995       1516.333        398.033       0.207919       0.230796
            996       1345.667        346.100       0.204579       0.230796
            997       1185.000        391.500       0.248335       0.230796
            998       1245.333        319.467       0.204158       0.230796
            999       1292.333        276.767       0.176386       0.230796
           1000       1271.333        351.200       0.216452       0.230796
           1001       1112.333        572.767       0.339901       0.332731
           1002       1315.333        626.467       0.322622       0.332731
           1003       1434.000        612.933       0.299440       0.332731
           1004       1395.000        583.500       0.294920       0.332731
           1005       1280.333        635.300       0.331640       0.332731
           1006       1562.667        520.067       0.249704       0.230796
           1007       1656.000        459.400       0.217169       0.230796
           1008       1628.333        529.500       0.245385       0.230796
           1009       1458.333        689.167       0.320916       0.332731
           1010       1311.333        736.867       0.359763       0.332731
           1011       1191.667        690.167       0.366752       0.332731
           1012       1076.333        667.367       0.382730       0.332731
           1013       1118.000        653.200       0.368790       0.332731
           1014       1360.000        696.000       0.338521       0.332731
           1015       1636.000        623.067       0.275807       0.230796
           1016       1820.000        539.000       0.228487       0.230796
           1017       1845.667        380.100       0.170773       0.230796
           1018       1750.000        389.667       0.182116       0.230796
           1019       1898.000        320.200       0.144351       0.230796
           1020       1712.333        332.433       0.162578       0.230796
           1021       1533.667        296.633       0.162068       0.230796
           1022       1257.667        319.567       0.202612       0.230796
           1023       1285.333        488.800       0.275515       0.230796
           1024       1210.667        689.933       0.363008       0.332731
           1025       1079.667        798.033       0.425006       0.332731
           1026       1028.667        643.133       0.384695       0.332731
           1027       1111.667        463.833       0.294404       0.332731
           1028       1458.333        373.500       0.203894       0.230796
           1029       1667.667        336.233       0.167789       0.230796
           1030       1956.333        547.033       0.218519       0.230796
           1031       1922.667        540.067       0.219296       0.230796
           1032       1992.333        510.433       0.203948       0.230796
           1033       1813.000        344.700       0.159753       0.230796
           1034       1593.667        399.300       0.200355       0.230796
           1035       1402.000        438.800       0.238375       0.230796
           1036       1358.000        425.200       0.238448       0.230796
           1037       1362.333        527.767       0.279227       0.230796
           1038       1323.333        662.000       0.333445       0.332731
           1039       1269.000        726.433       0.364048       0.332731
           1040       1241.333        677.533       0.353090       0.332731
           1041       1175.333        615.800       0.343805       0.332731
           1042       1233.333        548.000       0.307635       0.332731
           1043       1370.333        539.300       0.282410       0.332731
           1044       1428.333        626.167       0.304778       0.332731
           1045       1252.667        626.400       0.333357       0.332731
           1046       1152.333        604.433       0.344060       0.332731
           1047       1311.000        521.233       0.284480       0.230796
           1048       1807.667        441.567       0.196319       0.230796
           1049       2017.333        378.267       0.157901       0.230796
           1050       1897.000        367.300       0.162213       0.230796
           1051       1570.667        405.267       0.205101       0.230796
           1052       1418.333        432.167       0.233540       0.230796
           1053       1353.667        467.300       0.256622       0.230796
           1054       1397.667        438.233       0.238702       0.230796
           1055       1507.333        451.933       0.230665       0.230796
           1056       1588.333        522.500       0.247533       0.230796
           1057       1518.333        709.833       0.318573       0.332731
           1058       1211.333        734.200       0.377377       0.332731
           1059       1042.667        639.067       0.380005       0.332731
           1060       1110.000        603.333       0.352140       0.332731
           1061       1296.333        720.367       0.357201       0.332731
           1062       1437.000        791.300       0.355114       0.332731
           1063       1324.667        737.867       0.357748       0.332731
           1064       1150.333        591.967       0.339762       0.332731
           1065        977.000        472.300       0.325881       0.332731
           1066        926.000        450.067       0.327067       0.332731
           1067        900.333        435.633       0.326081       0.332731
           1068        979.667        400.033       0.289942       0.332731
           1069       1097.667        366.567       0.250347       0.230796
           1070       1355.000        369.833       0.214417       0.230796
           1071       1673.667        439.300       0.207907       0.230796
           1072       1830.667        539.600       0.227654       0.230796
           1073       1900.667        626.267       0.247837       0.230796
           1074       1769.667        766.367       0.302191       0.230796
           1075       1630.333        667.967       0.290635       0.230796
           1076       1468.333        519.167       0.261216       0.230796
           1077       1333.000        351.367       0.208605       0.230796
           1078       1294.333        379.567       0.226756       0.230796
           1079       1117.667        493.233       0.306185       0.332731
           1080        923.667        547.633       0.372211       0.332731
           1081        919.667        498.367       0.351449       0.332731
           1082       1022.667        457.733       0.309196       0.332731
           1083       1253.333        443.333       0.261297       0.230796
           1084       1167.333        400.267       0.255337       0.230796
           1085       1082.667        393.733       0.266685       0.230796
           1086       1094.333        518.233       0.321372       0.230796
           1087       1423.000        602.700       0.297527       0.230796
           1088       1725.333        663.800       0.277841       0.230796
           1089       1978.667        500.467       0.201872       0.230796
           1090       1888.333        483.500       0.203851       0.230796
           1091       1775.000        437.833       0.197861       0.230796
           1092       1562.333        483.100       0.236185       0.230796
           1093       1437.333        545.267       0.275026       0.230796
           1094       1462.000        693.467       0.321725       0.332731
           1095       1376.333        741.367       0.350081       0.332731
           1096       1205.333        678.133       0.360045       0.332731
           1097       1008.333        487.500       0.325905       0.332731
           1098       1090.000        359.667       0.248103       0.230796
           1099       1362.333        311.767       0.186229       0.230796
           1100       1399.667        392.367       0.218951       0.230796
           1101       1312.333        497.767       0.274994       0.230796
           1102       1070.667        595.267       0.357317       0.332731
           1103       1011.000        619.233       0.379843       0.332731
           1104        976.667        578.667       0.372053       0.332731
           1105       1059.000        488.433       0.315641       0.332731
           1106       1351.333        338.867       0.200489       0.230796
           1107       1560.000        322.333       0.171241       0.230796
           1108       1748.000        356.200       0.169280       0.230796
           1109       1862.667        419.733       0.183900       0.230796
           1110       1666.333        400.367       0.193723       0.230796
           1111       1426.667        495.000       0.257589       0.230796
           1112       1125.333        455.800       0.288274       0.332731
           1113       1198.000        560.533       0.318750       0.332731
           1114       1154.333        555.567       0.324912       0.332731
           1115       1283.667        674.300       0.344388       0.332731
           1116       1342.333        594.767       0.307040       0.332731
           1117       1428.333        733.167       0.339193       0.332731
           1118       1191.667        778.500       0.395144       0.332731
           1119       1109.333        753.400       0.404459       0.332731
           1120       1149.667        445.033       0.279070       0.230796
           1121       1292.667        334.067       0.205360       0.230796
           1122       1092.667        395.400       0.265714       0.230796
           1123        828.667        567.133       0.406314       0.429727
           1124        843.667        724.633       0.462050       0.429727
           1125       1186.667        834.333       0.412832       0.429727
           1126       1663.333        729.333       0.304820       0.332731
           1127       1820.000        506.667       0.217765       0.230796
           1128       1537.667        403.233       0.207756       0.230796
           1129       1201.333        541.200       0.310582       0.332731
           1130       1152.000        578.800       0.334412       0.332731
           1131       1273.667        537.967       0.296951       0.332731
           1132       1473.667        559.300       0.275115       0.332731
           1133       1471.333        721.200       0.328935       0.332731
           1134       1617.333        702.933       0.302954       0.332731
           1135       1811.333        525.200       0.224777       0.230796
           1136       1781.667        441.833       0.198711       0.230796
           1137       1639.000        580.100       0.261412       0.230796
           1138       1484.333        678.233       0.313624       0.332731
           1139       1474.333        685.567       0.317407       0.332731
           1140       1416.000        625.400       0.306358       0.332731
           1141       1171.667        652.167       0.357580       0.332731
           1142       1200.667        720.933       0.375173       0.332731
           1143       1354.333        718.233       0.346543       0.332731
           1144       1547.667        672.567       0.302926       0.332731
           1145       1499.000        702.767       0.319183       0.332731
           1146       1406.333        718.700       0.338206       0.332731
           1147       1316.000        675.400       0.339158       0.332731
           1148       1218.000        538.533       0.306589       0.332731
           1149       1138.667        526.467       0.316171       0.332731
           1150       1059.333        631.400       0.373447       0.332731
           1151       1121.000        796.567       0.415405       0.332731
           1152       1334.333        754.233       0.361125       0.332731
           1153       1382.667        724.733       0.343899       0.332731
           1154       1351.667        590.167       0.303922       0.332731
           1155       1408.000        618.533       0.305217       0.332731
           1156       1624.667        651.867       0.286342       0.230796
           1157       1840.667        542.933       0.227779       0.230796
           1158       1858.333        464.500       0.199971       0.230796
           1159       1854.000        367.933       0.165592       0.230796
           1160       1830.333        398.633       0.178842       0.230796
           1161       1547.333        422.267       0.214392       0.230796
           1162       1388.667        512.133       0.269430       0.230796
           1163       1275.333        595.133       0.318174       0.332731
           1164       1221.667        652.500       0.348155       0.332731
           1165       1167.667        529.233       0.311882       0.332731
           1166       1279.333        485.400       0.275056       0.230796
           1167       1432.333        575.767       0.286722       0.230796
           1168       1547.667        585.567       0.274497       0.230796
           1169       1625.333        521.800       0.243022       0.230796
           1170       1686.000        413.067       0.196786       0.230796
           1171       1696.333        377.367       0.181977       0.230796
           1172       1325.667        322.433       0.195639       0.230796
           1173       1216.667        249.000       0.169889       0.230796
           1174       1318.000        338.533       0.204363       0.230796
           1175       1456.667        496.667       0.254266       0.230796
           1176       1406.000        503.733       0.263772       0.230796
           1177       1383.667        395.967       0.222499       0.230796
           1178       1635.333        298.467       0.154342       0.230796
           1179       1694.667        405.200       0.192965       0.230796
           1180       1519.667        541.367       0.262668       0.230796
           1181       1250.667        609.933       0.327815       0.230796
           1182       1522.333        437.767       0.223339       0.230796
           1183       1717.333        331.267       0.161704       0.230796
           1184       1684.333        369.233       0.179801       0.230796
           1185       1534.667        525.533       0.255089       0.230796
           1186       1432.333        499.433       0.258537       0.230796
           1187       1426.333        469.700       0.247728       0.230796
           1188       1346.333        408.367       0.232727       0.230796
           1189       1322.000        553.800       0.295234       0.332731
           1190       1323.000        645.033       0.327755       0.332731
           1191       1327.667        685.900       0.340639       0.332731
           1192       1440.333        635.300       0.306075       0.332731
           1193       1756.000        548.733       0.238090       0.230796
           1194       1846.333        465.700       0.201424       0.230796
           1195       1660.000        379.333       0.186008       0.230796
           1196       1362.000        356.800       0.207587       0.230796
           1197       1176.000        438.733       0.271706       0.230796
           1198       1324.667        416.533       0.239222       0.230796
           1199       1588.000        302.867       0.160173       0.230796
           1200       1509.333        634.733       0.296042       0.230796
