# Supplementary material for: The role of auxiliary domains in modulating CHD4 activity suggests mechanistic commonality between enzyme families
Source: Nat Commun. 2022 Dec 6;13:7524. doi: 10.1038/s41467-022-35002-0 (PMC9726900; doi:10.1038/s41467-022-35002-0)
Supplement: Supplementary file 6 — source data [file 41467_2022_35002_MOESM6_ESM.zip › smFRET_Source_data/figure_7A/A/CHD4(355-1912) 1mM ATP 500ms/18.dat]

              1       2164.333       6220.900       0.741888       0.646965
              2       4347.000       8987.900       0.674013       0.646965
              3       5037.000       8444.233       0.626369       0.646965
              4       4976.667       8559.567       0.632345       0.646965
              5       4557.333       7877.233       0.633495       0.646965
              6       5998.000       7419.233       0.552963       0.510717
              7       6526.667       7041.900       0.518986       0.510717
              8       7284.000       7790.900       0.516813       0.510717
              9       5975.667       7826.567       0.567051       0.510717
             10       5039.333       8682.900       0.632761       0.646965
             11       4957.000       7750.233       0.609907       0.646965
             12       4662.333       8281.233       0.639795       0.646965
             13       3989.667       8729.233       0.686320       0.646965
             14       4168.667      10129.567       0.708449       0.646965
             15       3816.000       9675.233       0.717150       0.646965
             16       5181.333       8779.233       0.628859       0.646965
             17       3948.667       7750.900       0.662495       0.646965
             18       4976.000       8908.900       0.641625       0.646965
             19       5004.333       9398.233       0.652539       0.646965
             20       6175.667       9103.233       0.595804       0.646965
             21       5166.000       8879.567       0.632197       0.646965
             22       4852.667       8008.567       0.622690       0.646965
             23       4631.667       9238.900       0.666079       0.646965
             24       4725.667       8988.900       0.655427       0.646965
             25       5132.333       9590.900       0.651413       0.646965
             26       4960.333       8946.233       0.643310       0.646965
             27       4769.667       8297.900       0.635000       0.646965
             28       4589.333       8093.233       0.638138       0.646965
             29       4527.000       8210.233       0.644585       0.646965
             30       4760.000       7947.233       0.625410       0.646965
             31       4900.000       8417.567       0.632065       0.646965
             32       4314.333       8235.567       0.656226       0.646965
             33       5367.000       9460.900       0.638047       0.646965
             34       4223.667       9052.567       0.681863       0.646965
             35       4408.333       7765.567       0.637887       0.646965
             36       3171.333       6383.900       0.668105       0.646965
             37       2638.333       4796.900       0.645158       0.646965
             38       3202.333       4732.900       0.596441       0.646965
             39       5051.333       4317.900       0.460859       0.510717
             40       6863.333       5480.567       0.443990       0.510717
             41       8388.667       6896.900       0.451203       0.510717
             42       8426.667       8180.233       0.492580       0.510717
             43       8508.000       9242.567       0.520691       0.510717
             44       9362.333      10197.233       0.521342       0.510717
             45       9801.667      11096.233       0.530974       0.510717
             46      10681.333      10908.233       0.505255       0.510717
             47       9342.000      10341.233       0.525383       0.510717
             48       9246.667       9864.567       0.516166       0.510717
             49       9446.000       9675.233       0.505994       0.510717
             50      10002.000      10061.233       0.501476       0.510717
             51       9068.333       9353.567       0.507742       0.510717
             52       8372.000      10294.233       0.551490       0.510717
             53       8637.667      10373.900       0.545663       0.510717
             54       9339.000      10754.900       0.535232       0.510717
             55       8598.667       9678.233       0.529534       0.510717
             56       7553.000       9473.900       0.556408       0.510717
             57       7353.333       8930.233       0.548420       0.510717
             58       7696.667       8880.567       0.535709       0.510717
             59       6901.000       7749.233       0.528949       0.510717
             60       5769.333       7077.567       0.550916       0.510717
             61       6297.667       7307.233       0.537103       0.510717
             62       5966.000       7510.900       0.557317       0.510717
             63       6186.000       8220.233       0.570603       0.510717
             64       6226.000       8159.233       0.567195       0.510717
             65       8066.333       8284.900       0.506683       0.510717
             66       9160.000       8231.233       0.473298       0.510717
             67       9379.000       8030.567       0.461273       0.510717
             68       9185.667       7651.233       0.454432       0.510717
             69       8298.667       7145.567       0.462669       0.510717
             70       9155.667       7329.900       0.444625       0.392081
             71       8889.000       6715.900       0.430371       0.392081
             72       9882.000       6555.233       0.398804       0.392081
             73       8945.000       5843.567       0.395141       0.392081
             74       9465.000       5782.233       0.379232       0.392081
             75       8501.333       5227.900       0.380786       0.392081
             76       8608.667       4769.900       0.356533       0.392081
             77       6865.333       4692.900       0.406022       0.392081
             78       6787.000       5027.567       0.425540       0.392081
             79       6671.667       4607.233       0.408482       0.392081
             80       7522.333       4180.567       0.357225       0.392081
             81       8058.000       4326.233       0.349334       0.392081
             82       6664.000       4174.567       0.385159       0.392081
             83       6480.000       4080.900       0.386416       0.392081
             84       5892.000       3319.900       0.360393       0.392081
             85       6222.000       3239.900       0.342415       0.392081
             86       6634.667       3584.233       0.350746       0.392081
             87       6904.667       3787.900       0.354255       0.392081
             88       9689.000       4198.233       0.302309       0.392081
             89       9882.333       4186.900       0.297593       0.392081
             90       9388.000       4417.567       0.319984       0.392081
             91       7756.000       5057.567       0.394704       0.392081
             92       7498.000       4777.233       0.389177       0.392081
             93       7637.667       4850.567       0.388411       0.392081
             94       7534.333       4045.900       0.349380       0.392081
             95       8239.333       4239.567       0.339739       0.392081
             96       8998.667       4608.567       0.338685       0.392081
             97       8894.333       5064.900       0.362835       0.392081
             98       7979.667       5304.900       0.399328       0.392081
             99       7349.667       4791.233       0.394636       0.392081
            100       7714.000       4593.567       0.373231       0.392081
            101       7209.333       5239.567       0.420886       0.392081
            102       6849.333       5287.567       0.435660       0.392081
            103       6087.667       5039.233       0.452887       0.392081
            104       6726.000       5493.567       0.449571       0.392081
            105       7427.000       7267.900       0.494587       0.510717
            106       8310.333       7674.567       0.480114       0.510717
            107       6990.333       7265.567       0.509653       0.510717
            108       6313.333       5534.900       0.467150       0.510717
            109       5411.000       5895.233       0.521414       0.510717
            110       6426.333       4950.233       0.435125       0.392081
            111       8074.000       6492.233       0.445704       0.392081
            112       9740.000       6688.567       0.407130       0.392081
            113       9962.333       7431.900       0.427262       0.392081
            114       9488.000       5709.567       0.375690       0.392081
            115       7480.667       5664.900       0.430936       0.392081
            116       7072.667       5437.567       0.434649       0.392081
            117       7095.667       5610.233       0.441546       0.392081
            118       8289.667       4626.233       0.358181       0.392081
            119       8297.333       4459.233       0.349564       0.392081
            120       8699.667       4710.900       0.351283       0.392081
            121       8268.667       6400.900       0.436339       0.392081
            122       8693.667       7182.233       0.452398       0.392081
            123       7703.000       7026.233       0.477026       0.392081
            124       8453.333       5616.233       0.399176       0.392081
            125       8807.667       5495.900       0.384233       0.392081
            126       8493.333       5548.233       0.395129       0.392081
            127       7825.333       6179.900       0.441256       0.392081
            128       7383.000       6712.233       0.476206       0.510717
            129       7206.000       7627.567       0.514210       0.510717
            130       7429.000       7555.567       0.504223       0.510717
            131       6716.333       7330.233       0.521852       0.510717
            132       8051.667       7245.900       0.473664       0.510717
            133       7758.667       7744.233       0.499534       0.510717
            134       8168.333       8133.567       0.498934       0.510717
            135       6654.000       9095.233       0.577503       0.510717
            136       7285.667       8246.567       0.530932       0.510717
            137       9237.000       8620.900       0.482750       0.510717
            138       9542.333       7229.233       0.431041       0.392081
            139      10353.333       8383.567       0.447436       0.392081
            140       9728.333       7904.900       0.448296       0.392081
            141      12071.333       8258.900       0.406237       0.392081
            142      13340.000       7148.900       0.348916       0.392081
            143      15425.000       6085.567       0.282911       0.257986
            144      15714.000       5163.233       0.247314       0.257986
            145      13719.000       5445.567       0.284148       0.257986
            146      11728.000       6767.900       0.365914       0.392081
            147       9532.667       7348.567       0.435310       0.392081
            148       9911.000       8669.900       0.466603       0.392081
            149      12381.000       6826.900       0.355421       0.392081
            150      14632.667       6847.900       0.318795       0.257986
            151      16610.667       5484.900       0.248235       0.257986
            152      16163.667       5759.900       0.262726       0.257986
            153      16896.667       4659.233       0.216147       0.257986
            154      16323.333       4472.900       0.215082       0.257986
            155      16923.667       5170.900       0.234035       0.257986
            156      16509.667       6552.567       0.284125       0.257986
            157      16055.667       5988.567       0.271661       0.257986
            158      13871.667       4982.567       0.264268       0.257986
            159      12463.000       4740.900       0.275571       0.257986
            160      11167.000       5771.900       0.340748       0.392081
            161      11227.667       6898.900       0.380596       0.392081
            162      12185.000       7479.567       0.380358       0.392081
            163      12825.667       7785.900       0.377744       0.392081
            164      13553.333       7682.900       0.361783       0.392081
            165      12142.000       7975.900       0.396458       0.392081
            166      12674.000       6792.900       0.348946       0.392081
            167      12011.000       5826.900       0.326658       0.392081
            168      11979.667       3965.233       0.248683       0.257986
            169      12550.000       3574.567       0.221685       0.257986
            170      13735.000       4046.567       0.227571       0.257986
            171      14453.333       4107.233       0.221288       0.257986
            172      12249.667       4036.900       0.247867       0.257986
            173       8412.333       3331.567       0.283685       0.257986
            174       7561.333       3477.233       0.315008       0.257986
            175       8373.333       3290.567       0.282115       0.257986
            176      10464.000       3445.567       0.247712       0.257986
            177      10952.333       3343.900       0.233901       0.257986
            178      10538.000       3493.567       0.248979       0.257986
            179      10622.333       3628.233       0.254603       0.257986
            180      10712.333       3529.900       0.247847       0.257986
            181      10199.333       3851.567       0.274115       0.257986
            182       9509.333       3702.900       0.280263       0.257986
            183       8196.000       3580.900       0.304061       0.257986
            184       8484.000       3803.567       0.309546       0.257986
            185       8041.000       3398.567       0.297089       0.257986
            186       8041.000       3061.900       0.275775       0.257986
            187       9905.667       2854.567       0.223708       0.257986
            188      11566.333       2809.900       0.195455       0.257986
            189      12630.667       3577.567       0.220725       0.257986
            190      11462.667       3098.233       0.212778       0.257986
            191      10530.333       3193.233       0.232682       0.257986
            192      10884.333       2368.900       0.178741       0.257986
            193       9632.667       2861.900       0.229052       0.257986
            194      10108.667       3061.233       0.232442       0.257986
            195       9479.000       3335.900       0.260314       0.257986
