# Supplementary material for: The role of auxiliary domains in modulating CHD4 activity suggests mechanistic commonality between enzyme families
Source: Nat Commun. 2022 Dec 6;13:7524. doi: 10.1038/s41467-022-35002-0 (PMC9726900; doi:10.1038/s41467-022-35002-0)
Supplement: Supplementary file 6 — source data [file 41467_2022_35002_MOESM6_ESM.zip › smFRET_Source_data/figure_7A/A/CHD4(355-1912) 1mM ATP 500ms/34.dat]

              1       1116.000       2542.631       0.694968       0.708063
              2        626.333       3082.264       0.831113       0.790458
              3        530.667       3441.831       0.866415       0.790458
              4        684.000       3339.164       0.829985       0.790458
              5        937.000       3026.531       0.763595       0.790458
              6        966.000       2703.631       0.736758       0.790458
              7        860.333       3017.198       0.778123       0.790458
              8        849.000       3401.331       0.800251       0.790458
              9        887.333       3711.164       0.807038       0.790458
             10       1008.000       3451.098       0.773945       0.790458
             11       1157.000       3089.531       0.727542       0.708063
             12       1351.667       2866.398       0.679553       0.708063
             13       1229.000       2768.331       0.692545       0.708063
             14        954.333       2984.798       0.757730       0.790458
             15        582.667       3066.298       0.840320       0.790458
             16        564.000       3171.164       0.849003       0.790458
             17        640.667       2953.498       0.821748       0.790458
             18        959.333       2901.964       0.751552       0.790458
             19       1026.000       3223.298       0.758548       0.790458
             20        977.667       3474.464       0.780405       0.790458
             21        982.333       3248.664       0.767825       0.790458
             22       1082.000       2878.364       0.726793       0.790458
             23       1282.000       2802.364       0.686120       0.790458
             24        935.667       2915.998       0.757075       0.790458
             25        645.667       2930.664       0.819461       0.790458
             26        534.667       2974.431       0.847634       0.790458
             27        891.000       2976.464       0.769616       0.790458
             28       1267.333       2959.164       0.700146       0.708063
             29       1362.000       2715.698       0.665988       0.708063
             30       1207.000       3061.864       0.717255       0.708063
             31        899.000       3518.331       0.796483       0.790458
             32        661.000       3643.131       0.846427       0.790458
             33        699.000       3032.998       0.812701       0.790458
             34        817.667       2601.464       0.760855       0.790458
             35        851.667       2688.064       0.759398       0.790458
             36        896.000       3112.964       0.776501       0.790458
             37        944.667       3326.764       0.778841       0.790458
             38       1000.333       3286.198       0.766633       0.790458
             39        900.333       3333.864       0.787366       0.790458
             40        896.667       3234.231       0.782937       0.790458
             41       1002.667       3315.964       0.767828       0.790458
             42       1122.667       3045.964       0.730687       0.790458
             43       1105.000       2989.064       0.730097       0.790458
             44        920.667       2952.498       0.762296       0.790458
             45        758.333       3048.064       0.800774       0.790458
             46        667.333       3289.164       0.831332       0.790458
             47       1003.667       3072.198       0.753754       0.790458
             48       1205.333       3107.364       0.720515       0.708063
             49       1349.667       2851.931       0.678773       0.708063
             50       1063.333       3015.231       0.739287       0.708063
             51        834.333       3018.464       0.783447       0.790458
             52        711.667       3063.064       0.811466       0.790458
             53        630.667       3099.831       0.830943       0.790458
             54        738.000       3218.764       0.813484       0.790458
             55        690.667       3319.831       0.827785       0.790458
             56        656.333       3140.264       0.827126       0.790458
             57        613.333       2807.231       0.820692       0.790458
             58        897.000       2571.198       0.741364       0.708063
             59       1107.333       2502.498       0.693245       0.708063
             60       1107.667       2471.131       0.690492       0.708063
             61        806.000       2500.631       0.756247       0.790458
             62        631.333       2390.098       0.791048       0.790458
             63        760.333       2499.198       0.766735       0.790458
             64        858.333       2391.398       0.735876       0.790458
             65        887.000       2596.198       0.745349       0.790458
             66        843.667       2913.864       0.775473       0.790458
             67        943.667       3272.864       0.776198       0.790458
             68       1223.000       3523.264       0.742324       0.790458
             69       1386.000       3434.298       0.712466       0.790458
             70       1294.000       3365.831       0.722308       0.790458
             71       1046.333       3125.931       0.749217       0.790458
             72        989.333       2785.631       0.737922       0.790458
             73        849.333       2671.298       0.758755       0.790458
             74        847.333       2635.164       0.756688       0.790458
             75        833.667       2879.531       0.775486       0.790458
             76        916.333       3245.931       0.779847       0.790458
             77        855.333       3648.031       0.810068       0.790458
             78        822.333       3841.331       0.823672       0.790458
             79       1013.667       3513.198       0.776078       0.790458
             80       1221.667       3182.398       0.722605       0.708063
             81       1176.667       2688.564       0.695577       0.708063
             82       1006.000       2436.631       0.707782       0.708063
             83        981.667       2539.064       0.721175       0.708063
             84        921.333       2631.098       0.740647       0.708063
             85        873.333       2878.898       0.767250       0.708063
             86       1001.333       2651.431       0.725870       0.708063
             87       1331.333       2537.764       0.655906       0.708063
             88       1646.333       2675.931       0.619104       0.708063
             89       1562.667       2794.964       0.641395       0.708063
             90       1313.667       2896.864       0.688005       0.708063
             91       1139.000       2471.331       0.684516       0.708063
             92       1020.000       2337.564       0.696208       0.708063
             93        942.333       2425.331       0.720182       0.708063
             94        915.000       2635.398       0.742282       0.708063
             95       1193.000       2719.931       0.695113       0.708063
             96       1330.333       3010.864       0.693556       0.708063
             97       1400.667       3071.164       0.686780       0.708063
             98       1043.667       3000.531       0.741935       0.708063
             99        905.000       2591.731       0.741187       0.708063
            100       1013.667       2485.531       0.710315       0.708063
            101       1261.000       2791.464       0.688831       0.708063
            102       1210.000       2968.231       0.710404       0.708063
            103       1041.667       2865.064       0.733366       0.708063
            104        941.667       2537.398       0.729333       0.708063
            105       1101.000       2516.798       0.695671       0.708063
            106       1192.000       2928.698       0.710729       0.708063
            107       1291.000       2963.798       0.696578       0.708063
            108       1201.333       2888.764       0.706282       0.708063
            109       1125.333       2718.698       0.707252       0.708063
            110       1140.000       2777.564       0.709003       0.708063
            111       1266.000       2789.631       0.687841       0.708063
            112       1237.667       2650.464       0.681681       0.708063
            113       1118.333       2760.398       0.711675       0.708063
            114       1044.333       2918.798       0.736488       0.708063
            115       1071.667       3274.731       0.753436       0.708063
            116       1209.000       3269.664       0.730053       0.708063
            117       1373.333       3221.564       0.701118       0.708063
            118       1551.333       3189.431       0.672767       0.708063
            119       1339.667       3138.264       0.700829       0.708063
            120       1065.333       3102.364       0.744383       0.708063
            121        981.000       2765.798       0.738176       0.708063
            122       1286.000       2784.631       0.684078       0.708063
            123       1617.667       2903.464       0.642199       0.708063
            124       1542.667       3277.631       0.679964       0.708063
            125       1306.000       3257.964       0.713845       0.708063
            126       1260.667       2937.831       0.699734       0.708063
            127       1392.333       2515.331       0.643692       0.708063
            128       1488.333       2565.064       0.632818       0.708063
            129       1340.333       2859.531       0.680863       0.708063
            130       1070.333       3112.864       0.744135       0.708063
            131        839.333       2961.298       0.779159       0.790458
            132        935.333       2791.031       0.748996       0.790458
            133       1109.667       2990.931       0.729389       0.790458
            134       1127.000       3222.864       0.740911       0.790458
            135        864.000       3336.831       0.794326       0.790458
            136        773.333       2998.231       0.794957       0.790458
            137        765.000       2893.731       0.790911       0.790458
            138        702.000       2917.031       0.806025       0.790458
            139        591.333       2808.098       0.826049       0.790458
            140        982.000       2666.031       0.730814       0.708063
            141       1337.000       2354.864       0.637852       0.708063
            142       1634.000       2375.164       0.592434       0.708063
            143       1440.667       2634.831       0.646505       0.708063
            144       1250.667       2870.164       0.696501       0.708063
            145       1166.333       2839.931       0.708873       0.708063
            146       1086.333       2678.931       0.711486       0.708063
            147       1094.000       2529.498       0.698082       0.708063
            148       1098.333       2680.731       0.709364       0.708063
            149       1094.000       3035.831       0.735098       0.708063
            150       1179.333       3438.298       0.744602       0.708063
            151       1229.333       3262.298       0.726306       0.708063
            152       1337.333       2802.164       0.676933       0.708063
            153       1209.667       2702.598       0.690801       0.708063
            154       1103.333       3008.898       0.731695       0.708063
            155       1073.667       3397.531       0.759870       0.790458
            156        981.000       3234.464       0.767285       0.790458
            157        738.000       3036.764       0.804491       0.790458
            158        634.333       2705.798       0.810087       0.790458
            159        937.667       2572.464       0.732868       0.708063
            160       1189.667       2619.931       0.687719       0.708063
            161       1221.667       2701.398       0.688594       0.708063
            162        906.333       2882.931       0.760815       0.790458
            163        819.000       3147.998       0.793547       0.790458
            164        861.333       3217.098       0.788808       0.790458
            165       1033.333       3073.231       0.748370       0.790458
            166       1112.000       2679.031       0.706676       0.790458
            167        920.333       2713.864       0.746757       0.790458
            168        717.000       2842.864       0.798588       0.790458
            169        558.000       3017.764       0.843949       0.790458
            170        588.667       3102.698       0.840529       0.790458
            171        654.333       3118.131       0.826550       0.790458
            172        851.333       3119.764       0.785618       0.790458
            173       1037.667       3015.131       0.743963       0.708063
            174       1230.667       2917.164       0.703299       0.708063
            175       1201.667       2978.398       0.712524       0.708063
            176       1088.667       2968.364       0.731659       0.708063
            177       1047.667       3070.131       0.745576       0.708063
            178       1066.333       3207.264       0.750483       0.708063
            179       1101.667       3451.064       0.758021       0.708063
            180       1267.333       3463.831       0.732131       0.708063
            181       1333.667       3165.864       0.703599       0.708063
            182       1332.667       2831.298       0.679952       0.708063
            183       1028.667       2504.698       0.708870       0.708063
            184        952.333       2126.331       0.690667       0.708063
            185       1137.333       2004.831       0.638041       0.575095
            186       1567.667       2080.131       0.570243       0.575095
            187       1765.667       2321.331       0.567980       0.575095
            188       1746.000       2531.964       0.591862       0.575095
            189       1505.000       2916.064       0.659584       0.708063
            190       1217.667       3174.798       0.722783       0.708063
            191       1079.667       3235.931       0.749822       0.708063
            192       1193.000       2989.931       0.714793       0.708063
            193       1371.333       2867.098       0.676453       0.708063
            194       1305.000       2652.064       0.670210       0.708063
            195       1105.667       2505.331       0.693806       0.708063
            196        877.000       2115.531       0.706937       0.708063
            197        854.667       1864.431       0.685680       0.708063
            198        840.000       2084.231       0.712745       0.708063
            199        840.333       2533.198       0.750904       0.708063
            200       1006.333       2934.931       0.744667       0.708063
            201       1113.000       3046.931       0.732447       0.708063
            202       1147.333       3254.831       0.739371       0.708063
            203       1006.000       3156.631       0.758326       0.790458
            204        892.667       3071.964       0.774842       0.790458
            205        891.667       2805.064       0.758796       0.790458
            206        740.000       2932.564       0.798506       0.790458
            207        427.333       3002.831       0.875419       0.790458
            208        400.667       3103.831       0.885671       0.790458
            209        634.667       2926.098       0.821761       0.790458
            210        945.667       2718.331       0.741903       0.708063
            211       1112.333       2578.998       0.698663       0.708063
            212       1092.000       2509.698       0.696810       0.708063
            213       1282.667       2746.631       0.681665       0.708063
            214       1251.667       2807.064       0.691611       0.708063
            215       1224.333       3048.798       0.713481       0.708063
            216       1046.333       2790.931       0.727323       0.708063
            217       1019.000       2796.998       0.732966       0.708063
            218        817.667       2614.131       0.761738       0.708063
            219        847.000       2764.198       0.765452       0.708063
            220        953.333       2825.898       0.747744       0.708063
            221       1254.667       2829.098       0.692767       0.708063
            222       1328.000       2895.764       0.685589       0.708063
            223       1184.000       2818.831       0.704209       0.708063
            224       1131.667       2888.398       0.718495       0.708063
            225       1041.333       3011.431       0.743056       0.708063
            226       1046.667       3282.564       0.758233       0.790458
            227       1050.333       3508.198       0.769590       0.790458
            228        956.000       3618.631       0.791021       0.790458
            229        885.333       3730.031       0.808177       0.790458
            230        676.000       3490.631       0.837759       0.790458
            231        587.667       3038.131       0.837921       0.790458
            232        708.333       2693.064       0.791752       0.790458
            233        956.000       2840.964       0.748220       0.790458
            234       1067.000       3257.531       0.753268       0.790458
            235        945.667       3082.664       0.765246       0.790458
            236        954.000       2780.498       0.744544       0.790458
            237       1143.333       2658.898       0.699299       0.790458
            238       1228.000       3234.764       0.724834       0.790458
            239       1045.667       3612.331       0.775512       0.790458
            240        871.333       3416.431       0.796786       0.790458
            241        712.667       2799.298       0.797075       0.790458
            242        733.333       2622.898       0.781501       0.790458
            243        712.000       2907.364       0.803280       0.790458
            244        737.667       3262.464       0.815589       0.790458
            245        803.000       3378.264       0.807953       0.790458
            246        807.333       3420.164       0.809028       0.790458
            247        756.667       3515.231       0.822873       0.790458
            248        700.333       3567.198       0.835893       0.790458
            249        759.667       3336.264       0.814531       0.790458
            250        797.667       3336.464       0.807053       0.790458
            251        713.333       3190.564       0.817277       0.790458
            252        745.333       3339.031       0.817515       0.790458
            253        813.667       3322.531       0.803281       0.790458
            254        873.333       3541.564       0.802185       0.790458
            255        945.333       3502.698       0.787472       0.790458
            256        981.333       3074.764       0.758060       0.790458
            257        942.000       2689.698       0.740617       0.790458
            258        751.667       2724.064       0.783739       0.790458
            259        718.000       2914.098       0.802318       0.790458
            260        928.333       3030.731       0.765517       0.790458
            261       1177.333       2929.498       0.713323       0.790458
            262       1136.667       3182.898       0.736856       0.790458
            263        922.333       3508.331       0.791830       0.790458
            264        656.667       3485.898       0.841483       0.790458
            265        605.333       3461.698       0.851161       0.790458
            266        624.000       3474.164       0.847737       0.790458
            267        732.000       3739.031       0.836279       0.790458
            268        902.667       3665.631       0.802406       0.790458
            269       1054.667       3646.431       0.775655       0.790458
            270       1076.000       3524.298       0.766102       0.790458
            271       1134.333       3631.131       0.761968       0.790458
            272       1117.000       3351.531       0.750030       0.790458
            273       1128.333       3099.731       0.733132       0.790458
            274       1062.333       2967.664       0.736394       0.790458
            275        849.333       2764.964       0.765007       0.790458
            276        560.000       2566.231       0.820871       0.790458
            277        508.667       2434.031       0.827143       0.790458
            278        673.333       2563.231       0.791960       0.790458
            279        830.333       2901.864       0.777522       0.790458
            280        724.000       2866.498       0.798357       0.790458
            281        715.333       2821.031       0.797721       0.790458
            282        977.667       2836.464       0.743673       0.708063
            283       1151.000       2799.464       0.708642       0.708063
            284       1281.333       2813.098       0.687055       0.708063
            285        936.667       2358.231       0.715722       0.708063
            286        743.667       2372.531       0.761354       0.790458
            287        561.000       2357.464       0.807776       0.790458
            288        605.667       2642.664       0.813545       0.790458
            289        808.667       2506.698       0.756085       0.790458
            290        747.000       2619.864       0.778132       0.790458
            291        858.667       2737.364       0.761218       0.790458
            292        852.667       3044.964       0.781235       0.790458
            293        757.667       3300.131       0.813281       0.790458
            294        653.000       3740.931       0.851386       0.790458
            295        388.000       3951.431       0.910587       0.790458
            296        445.000       3592.731       0.889790       0.790458
            297        432.000       3010.364       0.874505       0.790458
            298        474.667       2842.431       0.856903       0.790458
            299        522.667       3113.631       0.856264       0.790458
            300        517.667       3276.131       0.863549       0.790458
            301        714.667       3212.431       0.818017       0.790458
            302        993.667       3485.198       0.778143       0.790458
            303       1303.667       3526.198       0.730082       0.790458
            304       1335.667       3494.331       0.723464       0.790458
            305       1167.667       3266.131       0.736644       0.790458
            306        848.333       3445.731       0.802440       0.790458
            307        570.000       3667.231       0.865478       0.790458
            308        380.000       3830.898       0.909758       0.790458
            309        454.000       3632.831       0.888911       0.790458
            310        654.000       3031.164       0.822532       0.790458
            311        912.667       2290.298       0.715056       0.708063
            312       1045.667       1968.998       0.653140       0.708063
            313        939.667       1961.931       0.676155       0.708063
            314        838.667       1936.364       0.697781       0.708063
            315        949.667       1825.264       0.657769       0.708063
            316       1359.333       1954.631       0.589817       0.575095
            317       1665.000       1788.064       0.517820       0.495460
            318       1820.000       1704.564       0.483624       0.495460
            319       1856.667       1702.898       0.478401       0.495460
            320       1870.000       2039.231       0.521645       0.495460
            321       1762.333       2041.998       0.536756       0.495460
            322       1710.667       1928.831       0.529972       0.495460
            323       1687.667       1788.798       0.514545       0.495460
            324       1603.000       1642.598       0.506100       0.495460
            325       1710.000       1400.564       0.450261       0.428182
            326       1939.667       1195.931       0.381405       0.428182
            327       2142.000       1361.364       0.388588       0.428182
            328       2013.333       1555.564       0.435867       0.428182
            329       1703.667       1661.198       0.493689       0.428182
            330       1869.333       1519.631       0.448406       0.428182
            331       1989.333       1639.298       0.451768       0.428182
            332       2364.000       1872.164       0.441948       0.428182
            333       2180.333       1978.198       0.475696       0.428182
            334       2031.000       1786.798       0.468018       0.428182
            335       1876.667       1603.564       0.460764       0.428182
            336       2124.000       1495.831       0.413232       0.428182
            337       2299.000       1422.331       0.382210       0.428182
            338       2336.667       1554.231       0.399453       0.428182
            339       2077.667       1686.131       0.447987       0.428182
            340       1906.000       1926.964       0.502735       0.495460
            341       1718.000       1736.098       0.502620       0.495460
            342       1724.333       1567.798       0.476226       0.495460
            343       1876.667       1313.564       0.411746       0.428182
            344       1852.667       1243.964       0.401715       0.428182
            345       1677.333       1306.831       0.437922       0.428182
            346       1647.333       1397.164       0.458915       0.428182
            347       1796.667       1652.898       0.479161       0.495460
            348       1856.333       1727.598       0.482040       0.495460
            349       1695.667       1803.998       0.515477       0.495460
            350       1563.000       1877.264       0.545674       0.495460
            351       1768.667       1891.031       0.516718       0.495460
            352       2144.333       1853.131       0.463577       0.495460
            353       2325.667       1751.664       0.429611       0.495460
            354       2054.000       1938.164       0.485492       0.495460
            355       1617.000       2057.864       0.559984       0.495460
            356       1521.667       1732.064       0.532332       0.495460
            357       1681.333       1437.431       0.460898       0.428182
            358       1862.333       1383.664       0.426268       0.428182
            359       2028.333       1441.064       0.415364       0.428182
            360       2033.000       1590.264       0.438904       0.428182
            361       2039.667       1752.264       0.462103       0.495460
            362       1706.000       2114.964       0.553516       0.575095
            363       1734.667       2384.764       0.578906       0.575095
            364       1538.000       2341.098       0.603516       0.575095
            365       1429.333       2174.298       0.603363       0.575095
            366       1333.000       1837.264       0.579530       0.575095
            367       1341.667       1599.064       0.543764       0.575095
            368       1652.667       1675.964       0.503500       0.495460
            369       1761.000       1920.798       0.521701       0.495460
            370       1991.333       2085.098       0.511501       0.495460
            371       1914.667       1846.764       0.490974       0.495460
            372       2040.333       1599.864       0.439499       0.428182
            373       1928.667       1501.364       0.437712       0.428182
            374       1856.000       1703.298       0.478549       0.495460
            375       1794.000       1891.164       0.513183       0.495460
            376       1861.667       1865.064       0.500456       0.495460
            377       2093.667       1625.198       0.437015       0.428182
            378       2080.000       1580.898       0.431833       0.428182
            379       2090.000       1657.231       0.442255       0.428182
            380       1822.667       1850.298       0.503761       0.495460
            381       1704.667       1849.764       0.520411       0.495460
            382       1739.667       1856.264       0.516212       0.495460
            383       1879.000       1824.998       0.492710       0.495460
            384       1972.000       1871.031       0.486863       0.495460
            385       1991.667       1889.731       0.486869       0.495460
            386       2035.333       1836.031       0.474259       0.495460
            387       2064.667       1568.764       0.431758       0.428182
            388       2185.667       1494.998       0.406176       0.428182
            389       2360.333       1494.531       0.387700       0.428182
            390       2529.667       1528.931       0.376714       0.428182
            391       2610.333       1547.531       0.372194       0.428182
            392       2710.667       1546.164       0.363220       0.428182
            393       2730.667       1549.831       0.362068       0.428182
            394       2434.667       1523.098       0.384838       0.428182
            395       2029.333       1783.298       0.467734       0.495460
            396       1796.000       2084.298       0.537149       0.495460
            397       2040.333       1942.531       0.487722       0.495460
            398       2212.667       1538.964       0.410212       0.428182
            399       2349.333       1469.964       0.384878       0.428182
            400       2149.333       1699.631       0.441581       0.428182
            401       2164.000       2001.164       0.480453       0.495460
            402       2043.000       1837.598       0.473535       0.495460
            403       1894.333       1617.464       0.460580       0.495460
            404       1700.000       1524.231       0.472743       0.495460
            405       1421.000       1582.464       0.526880       0.495460
            406       1337.000       1700.198       0.559792       0.575095
            407       1298.333       1571.398       0.547577       0.575095
            408       1417.667       1474.131       0.509763       0.495460
            409       1460.333       1477.198       0.502871       0.495460
            410       1598.333       1658.064       0.509171       0.495460
            411       1620.667       1853.164       0.533464       0.495460
            412       1850.000       1896.564       0.506214       0.495460
            413       1752.667       1917.298       0.522430       0.495460
            414       1827.333       1740.831       0.487879       0.495460
            415       1784.667       1603.764       0.473306       0.495460
            416       1960.667       1374.831       0.412182       0.428182
            417       1918.667       1430.364       0.427098       0.428182
            418       1969.667       1430.931       0.420788       0.428182
            419       1867.667       1789.131       0.489262       0.495460
            420       1879.333       1846.631       0.495612       0.495460
            421       1853.333       1743.231       0.484693       0.495460
            422       1912.333       1314.331       0.407334       0.428182
            423       1900.333       1184.198       0.383915       0.428182
            424       1781.667       1426.398       0.444629       0.428182
            425       1834.000       1620.498       0.469098       0.428182
            426       1810.667       1565.831       0.463744       0.428182
            427       1659.000       1288.998       0.437245       0.428182
            428       1416.333       1190.931       0.456774       0.428182
            429       1378.333       1134.398       0.451460       0.428182
            430       1556.000       1198.298       0.435065       0.428182
            431       1555.000       1151.398       0.425436       0.428182
            432       1591.667       1023.398       0.391347       0.428182
            433       1690.667       1034.164       0.379533       0.428182
            434       1937.000       1255.531       0.393271       0.428182
            435       1880.000       1329.564       0.414251       0.428182
            436       1923.333       1400.564       0.421362       0.428182
            437       1602.000       1497.364       0.483120       0.495460
            438       1481.667       2011.731       0.575867       0.575095
            439       1426.000       2211.964       0.608023       0.575095
            440       1797.333       2051.831       0.533059       0.495460
            441       2109.667       1758.598       0.454622       0.428182
            442       2084.667       1642.098       0.440623       0.428182
            443       1880.667       1551.831       0.452100       0.428182
            444       1930.000       1486.898       0.435160       0.428182
            445       1953.667       1438.198       0.424014       0.428182
            446       1950.333       1403.531       0.418482       0.428182
            447       1716.667       1463.564       0.460207       0.428182
            448       1424.667       1546.098       0.520438       0.495460
            449       1198.000       1650.764       0.579467       0.575095
            450       1184.333       1700.798       0.589505       0.575095
            451       1362.667       1873.964       0.578986       0.575095
            452       1802.333       1810.998       0.501199       0.495460
            453       2006.000       1674.298       0.454935       0.495460
            454       1876.667       1598.564       0.459988       0.495460
            455       1562.000       1768.364       0.530982       0.495460
            456       1418.667       1988.364       0.583606       0.575095
            457       1692.000       1860.364       0.523698       0.495460
            458       1909.000       1713.331       0.472991       0.495460
            459       2015.000       1714.064       0.459650       0.495460
            460       1730.000       1706.564       0.496590       0.495460
            461       1510.667       1611.498       0.516148       0.495460
            462       1541.000       1406.131       0.477119       0.495460
            463       1673.333       1392.231       0.454152       0.495460
            464       1477.000       1563.198       0.514176       0.495460
            465       1450.000       1648.898       0.532092       0.495460
            466       1635.667       1655.331       0.502988       0.495460
            467       2119.667       1581.598       0.427313       0.428182
            468       2149.667       1625.598       0.430592       0.428182
            469       2021.333       1659.764       0.450888       0.428182
            470       2024.667       1634.431       0.446676       0.428182
            471       1934.667       1658.431       0.461560       0.428182
            472       2183.667       1671.198       0.433530       0.428182
            473       2114.333       1707.798       0.446818       0.428182
            474       2175.000       1713.064       0.440596       0.428182
            475       2038.000       1828.098       0.472853       0.495460
            476       1775.333       1624.364       0.477797       0.495460
            477       1524.667       1357.431       0.470987       0.495460
            478       1198.000       1183.431       0.496941       0.495460
            479       1386.667       1386.564       0.499982       0.495460
            480       2042.333       1656.331       0.447819       0.428182
            481       2469.667       1643.598       0.399585       0.428182
            482       2687.333       1496.498       0.357686       0.428182
            483       2529.667       1163.264       0.314998       0.428182
            484       2418.667        979.698       0.288285       0.428182
            485       2075.000       1408.064       0.404260       0.428182
            486       1724.000       1921.164       0.527045       0.495460
            487       1625.000       2092.398       0.562866       0.495460
            488       1834.333       1711.464       0.482674       0.495460
            489       1672.333       1281.664       0.433875       0.495460
            490       1395.000       1244.064       0.471404       0.495460
            491       1266.333       1848.264       0.593420       0.575095
            492       1646.000       2192.964       0.571239       0.575095
            493       2046.333       2302.598       0.529463       0.495460
            494       2060.000       1684.564       0.449869       0.428182
            495       1879.000       1422.664       0.430893       0.428182
            496       1682.333       1226.998       0.421746       0.428182
            497       1674.000       1126.498       0.402249       0.428182
            498       1662.667        920.964       0.356461       0.428182
            499       1788.000        921.098       0.340002       0.428182
            500       1764.667       1388.431       0.440339       0.428182
            501       1477.667       1601.464       0.520103       0.495460
            502       1187.000       1661.864       0.583343       0.575095
            503       1323.333       1400.231       0.514117       0.495460
            504       1679.333       1332.964       0.442508       0.428182
            505       1988.000       1300.764       0.395518       0.428182
            506       1798.000       1439.764       0.444679       0.428182
            507       1755.667       1768.331       0.501797       0.495460
            508       2053.667       1901.531       0.480768       0.495460
            509       2202.667       1843.964       0.455679       0.428182
            510       2269.667       1676.931       0.424906       0.428182
            511       2050.000       1909.898       0.482310       0.495460
            512       2075.667       1990.331       0.489506       0.495460
            513       1994.000       1803.164       0.474871       0.495460
            514       1809.667       1633.598       0.474433       0.495460
            515       1667.667       1651.798       0.497610       0.495460
            516       1476.000       1834.298       0.554119       0.575095
            517       1407.333       1883.164       0.572304       0.575095
            518       1473.667       1759.198       0.544161       0.575095
            519       1743.000       1779.931       0.505242       0.495460
            520       2012.667       1721.964       0.461080       0.495460
            521       1839.333       1799.298       0.494499       0.495460
            522       1568.667       1849.364       0.541061       0.575095
            523       1188.000       1988.431       0.625995       0.575095
            524       1227.333       2233.831       0.645399       0.575095
            525       1436.333       1976.931       0.579191       0.575095
            526       1676.000       1768.631       0.513446       0.495460
            527       1887.667       1757.798       0.482188       0.495460
            528       1916.000       1909.964       0.499211       0.495460
            529       1835.667       1958.998       0.516251       0.495460
            530       1811.333       1574.098       0.464962       0.495460
            531       1816.667       1433.231       0.441008       0.495460
            532       1684.000       1512.831       0.473228       0.495460
            533       1555.333       1592.364       0.505882       0.495460
            534       1677.000       1582.198       0.485456       0.495460
            535       1937.333       1496.831       0.435865       0.428182
            536       1987.667       1609.131       0.447379       0.428182
            537       1931.333       1785.764       0.480419       0.428182
            538       1852.667       1670.631       0.474167       0.428182
            539       1998.333       1394.731       0.411054       0.428182
            540       2171.333       1225.431       0.360764       0.428182
            541       2442.667       1292.631       0.346058       0.428182
            542       2322.333       1322.331       0.362813       0.428182
            543       2019.000       1251.998       0.382757       0.428182
            544       1787.333       1392.498       0.437916       0.428182
            545       1559.667       1485.264       0.487783       0.495460
            546       1501.000       1764.464       0.540341       0.575095
            547       1373.000       1930.931       0.584434       0.575095
            548       1564.000       2141.164       0.577886       0.575095
            549       1884.000       2316.498       0.551482       0.575095
            550       2063.667       2056.864       0.499175       0.495460
            551       2193.333       1780.898       0.448111       0.428182
            552       2044.667       1372.098       0.401578       0.428182
            553       1936.667       1446.231       0.427513       0.428182
            554       1719.333       1663.964       0.491817       0.495460
            555       1581.000       1827.131       0.536109       0.495460
            556       1580.000       1645.564       0.510163       0.495460
            557       1694.667       1390.431       0.450693       0.428182
            558       1848.000       1381.431       0.427763       0.428182
            559       1745.333       1490.364       0.460601       0.428182
            560       1605.333       1655.031       0.507622       0.495460
            561       1375.000       1899.731       0.580118       0.575095
            562       1386.667       2061.564       0.597861       0.575095
            563       1543.000       1914.931       0.553779       0.575095
            564       1745.333       1632.364       0.483277       0.495460
            565       1801.667       1266.064       0.412704       0.428182
            566       1708.667       1116.031       0.395098       0.428182
            567       1550.000        878.564       0.361763       0.428182
            568       1567.000        926.531       0.371574       0.428182
            569       1543.333       1233.564       0.444224       0.428182
            570       1453.667       1559.198       0.517513       0.495460
            571       1394.000       1830.164       0.567640       0.575095
            572       1540.000       1697.231       0.524285       0.495460
            573       1908.333       1891.398       0.497771       0.495460
            574       2013.667       1981.864       0.496020       0.495460
            575       1893.667       1861.864       0.495766       0.495460
            576       1580.000       1418.898       0.473140       0.495460
            577       1482.667       1162.964       0.439579       0.428182
            578       1703.667       1310.531       0.434786       0.428182
            579       1776.667       1804.564       0.503895       0.495460
            580       1968.333       2161.398       0.523375       0.495460
            581       1768.667       2245.364       0.559379       0.495460
            582       1698.667       1769.364       0.510193       0.495460
            583       1398.333       1260.064       0.473994       0.495460
            584       1353.000       1132.598       0.455664       0.495460
            585       1495.667       1258.664       0.456976       0.495460
            586       1478.333       1414.731       0.489008       0.495460
            587       1513.667       1495.531       0.496987       0.495460
            588       1311.000       1566.798       0.544443       0.495460
            589       1453.333       1583.564       0.521441       0.495460
            590       1604.000       1684.831       0.512289       0.495460
            591       1752.333       1566.664       0.472029       0.495460
            592       1790.667       1596.831       0.471390       0.495460
            593       1845.667       1475.331       0.444243       0.428182
            594       2009.667       1585.264       0.440972       0.428182
            595       2051.667       1567.731       0.433147       0.428182
            596       1902.000       1703.698       0.472502       0.428182
            597       1770.333       1604.198       0.475384       0.428182
            598       1798.333       1517.064       0.457581       0.428182
            599       1847.000       1394.531       0.430208       0.428182
            600       1612.667       1602.631       0.498439       0.495460
            601       1192.333       1753.664       0.595270       0.575095
            602       1145.000       1862.398       0.619272       0.575095
            603       1130.333       1878.864       0.624374       0.575095
            604       1270.667       1853.498       0.593278       0.575095
            605       1248.333       1757.731       0.584728       0.575095
            606       1491.667       1741.064       0.538574       0.575095
            607       1922.667       1620.631       0.457379       0.495460
            608       2045.333       1513.031       0.425204       0.428182
            609       2320.000       1246.898       0.349575       0.428182
            610       2098.333       1359.398       0.393147       0.428182
            611       1967.667       1614.131       0.450648       0.428182
            612       1782.000       1703.698       0.488768       0.428182
            613       1821.667       1586.731       0.465536       0.428182
            614       1792.333       1415.331       0.441234       0.428182
            615       1819.000       1450.331       0.443617       0.428182
            616       1875.667       1389.998       0.425640       0.428182
            617       2049.667       1445.598       0.413588       0.428182
            618       1931.000       1464.464       0.431300       0.428182
            619       1950.667       1622.164       0.454028       0.428182
            620       1901.667       1640.064       0.463069       0.428182
            621       2034.333       1676.464       0.451780       0.428182
            622       1972.000       1848.364       0.483819       0.495460
            623       1656.000       1710.298       0.508065       0.495460
            624       1351.333       1622.431       0.545582       0.495460
            625       1738.333       1485.064       0.460714       0.495460
            626       1905.000       1767.731       0.481312       0.495460
            627       1875.667       1901.664       0.503441       0.495460
            628       1461.000       2100.798       0.589814       0.575095
            629       1514.000       2122.164       0.583627       0.575095
            630       1925.667       2202.998       0.533586       0.575095
            631       1844.667       1973.764       0.516905       0.495460
            632       1764.000       1733.831       0.495687       0.495460
            633       1491.333       1693.431       0.531729       0.495460
            634       1429.667       1906.598       0.571477       0.575095
            635       1472.667       2454.964       0.625050       0.575095
            636       1539.667       2590.931       0.627253       0.575095
            637       1739.000       2408.331       0.580694       0.575095
            638       1907.333       1714.164       0.473330       0.495460
            639       1746.333       1508.598       0.463481       0.495460
            640       1649.667       1549.598       0.484361       0.495460
            641       1446.333       1936.264       0.572419       0.575095
            642       1548.333       2097.064       0.575264       0.575095
            643       1442.333       2208.998       0.604984       0.575095
            644       1551.333       2192.098       0.585585       0.575095
            645       1465.000       2124.398       0.591854       0.575095
            646       1455.667       1900.331       0.566249       0.575095
            647       1300.333       1596.198       0.551072       0.575095
            648       1434.333       1476.464       0.507237       0.495460
            649       1807.333       1655.831       0.478127       0.495460
            650       1969.333       1766.631       0.472872       0.495460
            651       1861.667       1696.398       0.476775       0.495460
            652       1559.333       1429.298       0.478245       0.495460
            653       1562.333       1550.331       0.498072       0.495460
            654       1572.333       1750.664       0.526833       0.495460
            655       1648.333       1879.064       0.532706       0.495460
            656       1558.667       1664.364       0.516397       0.495460
            657       1540.000       1421.564       0.480005       0.495460
            658       1382.667       1440.631       0.510265       0.495460
            659       1152.000       1774.698       0.606382       0.575095
            660       1241.667       2214.731       0.640763       0.575095
            661       1628.000       2061.098       0.558700       0.575095
            662       1890.333       1765.864       0.482978       0.495460
            663       1967.667       1360.464       0.408777       0.428182
            664       1866.333       1335.598       0.417123       0.428182
            665       1800.000       1557.231       0.463844       0.495460
            666       1782.667       1569.631       0.468225       0.495460
            667       1791.333       1615.764       0.474235       0.495460
            668       1729.000       1452.664       0.456574       0.495460
            669       1707.000       1537.198       0.473830       0.495460
            670       1815.333       1582.364       0.465717       0.495460
            671       1818.667       1582.698       0.465313       0.495460
            672       1684.000       1619.498       0.490237       0.495460
            673       1356.667       1787.564       0.568522       0.575095
            674       1512.667       1796.964       0.542950       0.575095
            675       1684.667       1734.098       0.507229       0.495460
            676       1842.000       1543.698       0.455947       0.495460
            677       1848.000       1501.764       0.448319       0.495460
            678       1758.667       1624.031       0.480099       0.495460
            679       1767.667       2105.131       0.543569       0.575095
            680       1848.667       2296.698       0.554040       0.575095
            681       1689.333       2231.631       0.569154       0.575095
            682       1451.000       1598.464       0.524179       0.495460
            683       1506.333       1227.264       0.448956       0.428182
            684       1733.667       1301.198       0.428750       0.428182
            685       1735.667       1449.998       0.455163       0.428182
            686       1571.000       1736.798       0.525062       0.495460
            687       1786.000       1618.631       0.475420       0.495460
            688       2204.333       1612.798       0.422516       0.428182
            689       2238.667       1640.364       0.422880       0.428182
            690       1973.667       1608.198       0.448983       0.428182
            691       1893.667       1782.864       0.484931       0.495460
            692       1871.333       1752.431       0.483594       0.495460
            693       2017.000       1792.198       0.470492       0.495460
            694       1837.000       1661.531       0.474922       0.495460
            695       1862.333       1723.664       0.480665       0.495460
            696       1575.333       1536.698       0.493793       0.495460
            697       1463.333       1412.231       0.491114       0.495460
            698       1289.000       1515.664       0.540408       0.575095
            699       1303.667       1597.531       0.550645       0.575095
            700       1194.000       1875.164       0.610969       0.575095
            701       1469.333       1881.964       0.561563       0.575095
            702       1565.333       2172.698       0.581241       0.575095
            703       1645.667       2301.331       0.583059       0.575095
            704       1549.667       2106.598       0.576161       0.575095
            705       1495.667       2131.331       0.587630       0.575095
            706       1550.667       2105.164       0.575837       0.575095
            707       1648.667       2225.031       0.574395       0.575095
            708       1622.667       1905.964       0.540143       0.575095
            709       1741.667       1533.064       0.468150       0.495460
            710       1637.000       1427.864       0.465882       0.495460
            711       1621.667       1723.064       0.515158       0.495460
            712       1440.333       1778.531       0.552534       0.495460
            713       1388.333       1675.731       0.546898       0.495460
            714       1422.333       1507.331       0.514506       0.495460
            715       1464.667       1578.764       0.518745       0.495460
            716       1534.000       1586.164       0.508359       0.495460
            717       1472.000       1698.031       0.535651       0.575095
            718       1370.000       1957.231       0.588246       0.575095
            719       1401.333       1975.098       0.584966       0.575095
            720       1482.667       1659.631       0.528158       0.495460
            721       1589.333       1355.298       0.460261       0.495460
            722       1704.000       1323.831       0.437221       0.495460
            723       1838.333       1571.398       0.460857       0.495460
            724       1914.333       1959.464       0.505825       0.495460
            725       1734.667       2270.764       0.566921       0.575095
            726       1978.000       2207.431       0.527408       0.495460
            727       2297.667       1905.798       0.453387       0.428182
            728       2331.667       1691.731       0.420473       0.428182
            729       2034.333       1694.798       0.454475       0.428182
            730       1626.000       1743.298       0.517407       0.495460
            731       1537.667       1882.798       0.550451       0.495460
            732       1480.667       1812.164       0.550336       0.495460
            733       1538.667       1636.031       0.515334       0.495460
            734       1529.667       1705.931       0.527238       0.495460
            735       1677.667       1753.798       0.511093       0.495460
            736       1848.667       2079.698       0.529406       0.495460
            737       1879.000       1833.664       0.493894       0.495460
            738       1842.333       1781.331       0.491583       0.495460
            739       1591.333       1605.764       0.502257       0.495460
            740       1533.000       1576.264       0.506957       0.495460
            741       1429.667       1618.598       0.530990       0.495460
            742       1391.000       1714.464       0.552080       0.575095
            743       1348.667       1911.364       0.586303       0.575095
            744       1287.667       1728.131       0.573026       0.575095
            745       1481.667       1503.398       0.503640       0.495460
            746       1608.000       1365.431       0.459211       0.495460
            747       1652.333       1544.998       0.483215       0.495460
            748       1638.000       1657.431       0.502948       0.495460
            749       1774.667       1584.431       0.471684       0.495460
            750       1844.333       1548.798       0.456451       0.428182
            751       1898.000       1538.764       0.447736       0.428182
            752       1807.000       1439.864       0.443463       0.428182
            753       1732.667       1379.298       0.443224       0.428182
            754       1527.000       1363.531       0.471723       0.428182
            755       1546.000       1459.631       0.485632       0.428182
            756       1645.333       1465.364       0.471073       0.428182
            757       1904.333       1337.131       0.412508       0.428182
            758       1873.000       1413.598       0.430110       0.428182
            759       1890.000       1516.564       0.445189       0.428182
            760       1740.333       1708.864       0.495438       0.495460
            761       1630.667       1663.164       0.504933       0.495460
            762       1463.333       1734.564       0.542408       0.575095
            763       1363.000       1971.264       0.591214       0.575095
            764       1259.667       2420.931       0.657755       0.575095
            765       1390.000       2412.231       0.634425       0.575095
            766       1676.000       2084.298       0.554291       0.575095
            767       1895.333       1675.364       0.469198       0.495460
            768       1937.333       1564.498       0.446766       0.428182
            769       2016.667       1545.231       0.433822       0.428182
            770       2182.333       1360.998       0.384101       0.428182
            771       2207.333       1545.831       0.411874       0.428182
            772       2013.667       1594.864       0.441971       0.428182
            773       1814.000       1682.831       0.481245       0.428182
            774       1673.333       1440.898       0.462682       0.428182
            775       1614.667       1396.098       0.463702       0.428182
            776       1745.333       1207.698       0.408969       0.428182
            777       1941.667       1172.731       0.376551       0.428182
            778       2211.667       1369.064       0.382342       0.428182
            779       2115.333       1636.031       0.436116       0.428182
            780       1867.333       1598.164       0.461164       0.428182
            781       1536.333       1517.264       0.496878       0.495460
            782       1599.667       1630.264       0.504737       0.495460
            783       1849.667       1791.264       0.491980       0.495460
            784       1801.667       1661.064       0.479698       0.495460
            785       1572.333       1812.664       0.535499       0.575095
            786       1317.333       1911.498       0.592009       0.575095
            787       1467.000       2097.864       0.588484       0.575095
            788       1492.333       1958.664       0.567565       0.575095
            789       1500.000       2008.898       0.572515       0.575095
            790       1408.333       2011.731       0.588214       0.575095
            791       1396.333       1996.264       0.588418       0.575095
            792       1401.000       1939.131       0.580555       0.575095
            793       1511.000       1836.798       0.548659       0.575095
            794       1582.333       1784.664       0.530046       0.495460
            795       1652.667       1840.631       0.526904       0.495460
            796       1515.667       1765.998       0.538141       0.495460
            797       1546.333       1453.264       0.484486       0.495460
            798       1597.667       1191.798       0.427250       0.495460
            799       1558.667       1452.364       0.482348       0.495460
            800       1471.000       1812.131       0.551952       0.575095
            801       1474.667       2217.431       0.600588       0.575095
            802       1731.000       2385.131       0.579459       0.575095
            803       1896.333       2477.931       0.566479       0.575095
            804       1736.667       2283.564       0.568018       0.575095
            805       1494.000       2010.831       0.573731       0.575095
            806       1449.667       1979.931       0.577307       0.575095
            807       1765.333       2074.698       0.540282       0.575095
            808       1935.667       2022.664       0.510989       0.495460
            809       1827.000       1745.198       0.488550       0.495460
            810       1573.000       1299.931       0.452476       0.495460
            811       1408.000       1252.764       0.470829       0.495460
            812       1356.667       1484.564       0.522507       0.495460
            813       1329.667       1738.931       0.566686       0.575095
            814       1444.000       1735.831       0.545888       0.575095
            815       1685.333       1661.031       0.496369       0.495460
            816       1812.333       1742.664       0.490201       0.495460
            817       1679.000       1828.331       0.521288       0.495460
            818       1518.667       1868.364       0.551623       0.575095
            819       1401.333       1887.098       0.573860       0.575095
            820       1435.333       1748.698       0.549209       0.575095
            821       1498.667       1535.031       0.505993       0.495460
            822       1505.333       1458.698       0.492133       0.495460
            823       1190.667       1572.164       0.569041       0.575095
            824        830.333       1551.531       0.651394       0.575095
            825       1006.667       1407.231       0.582970       0.575095
            826       1224.333       1167.798       0.488183       0.495460
            827       1390.000       1130.898       0.448609       0.428182
            828       1371.667       1181.064       0.462667       0.428182
            829       1604.667       1208.431       0.429573       0.428182
            830       1882.667       1414.298       0.428970       0.428182
            831       1738.000       1631.431       0.484186       0.495460
            832       1443.667       2033.198       0.584779       0.575095
            833       1245.333       2221.364       0.640772       0.575095
            834       1303.667       2039.198       0.610015       0.575095
            835       1509.000       1859.331       0.552004       0.575095
            836       1424.667       1775.764       0.554852       0.575095
            837       1413.333       1808.898       0.561381       0.575095
            838       1573.333       1613.231       0.506260       0.495460
            839       1711.000       1408.131       0.451450       0.495460
            840       1759.333       1513.631       0.462465       0.495460
            841       1668.333       1728.731       0.508890       0.495460
            842       1785.333       1699.031       0.487616       0.495460
            843       1697.667       1531.464       0.474265       0.495460
            844       1565.333       1379.364       0.468423       0.495460
            845       1524.333       1449.798       0.487469       0.495460
            846       1451.000       1434.131       0.497077       0.495460
            847       1433.667       1337.864       0.482717       0.495460
            848       1370.667       1204.498       0.467736       0.495460
            849       1586.333       1202.598       0.431204       0.428182
            850       1880.667       1342.831       0.416576       0.428182
            851       2034.333       1631.798       0.445101       0.428182
            852       1853.333       1724.231       0.481957       0.495460
            853       1572.000       1922.364       0.550133       0.495460
            854       1501.667       1695.398       0.530298       0.495460
            855       1586.000       1555.964       0.495220       0.495460
            856       1764.667       1311.098       0.426267       0.428182
            857       1825.333       1437.364       0.440545       0.428182
            858       1891.333       1675.764       0.469784       0.495460
            859       1713.667       1716.198       0.500369       0.495460
            860       1506.000       1628.964       0.519612       0.495460
            861       1288.000       1452.098       0.529944       0.495460
            862       1284.000       1334.498       0.509643       0.495460
            863       1484.000       1295.831       0.466155       0.495460
            864       1719.333       1614.631       0.484298       0.495460
            865       2051.667       1874.731       0.477468       0.495460
            866       2031.000       1970.464       0.492436       0.495460
            867       2026.667       1726.231       0.459973       0.495460
            868       1864.667       1697.098       0.476477       0.495460
            869       1592.667       1680.964       0.513486       0.495460
            870       1419.667       1602.264       0.530212       0.495460
            871       1309.000       1547.331       0.541720       0.495460
            872       1610.667       1526.831       0.486640       0.495460
            873       1738.333       1545.064       0.470569       0.495460
            874       1630.667       1578.498       0.491872       0.495460
            875       1392.333       1707.331       0.550812       0.575095
            876       1411.333       1791.098       0.559293       0.575095
            877       1495.000       1772.398       0.542449       0.575095
            878       1611.333       1618.764       0.501150       0.495460
            879       1752.667       1313.631       0.428410       0.428182
            880       2014.000       1180.498       0.369541       0.428182
            881       2015.000       1532.064       0.431925       0.428182
            882       1795.667       1756.664       0.494510       0.495460
            883       1400.667       1709.831       0.549697       0.495460
            884       1136.000       1164.298       0.506151       0.495460
            885       1035.667        985.998       0.487716       0.495460
            886       1167.667       1064.798       0.476961       0.495460
            887       1460.333       1425.531       0.493970       0.495460
            888       1626.000       1700.631       0.511217       0.495460
            889       1739.667       1722.931       0.497583       0.495460
            890       1711.333       1456.431       0.459766       0.495460
            891       1493.000       1451.931       0.493027       0.495460
            892       1315.667       1526.331       0.537063       0.495460
            893       1523.333       1740.231       0.533230       0.495460
            894       1767.333       1603.164       0.475646       0.495460
            895       1900.333       1421.198       0.427874       0.428182
            896       1659.333       1334.964       0.445836       0.428182
            897       1554.333       1554.464       0.500021       0.495460
            898       1478.000       1488.431       0.501758       0.495460
            899       1441.333       1336.764       0.481180       0.495460
            900       1470.667       1165.831       0.442189       0.495460
            901       1604.667       1286.764       0.445027       0.495460
            902       1510.333       1422.531       0.485031       0.495460
            903       1314.333       1424.131       0.520047       0.495460
            904       1166.000       1570.631       0.573929       0.575095
            905       1315.333       1774.364       0.574284       0.575095
            906       1573.333       1717.564       0.521914       0.495460
            907       1491.000       1594.131       0.516714       0.495460
            908       1471.333       1430.431       0.492952       0.495460
            909       1299.333       1344.964       0.508628       0.495460
            910       1328.000       1307.764       0.496161       0.495460
            911       1259.333       1580.298       0.556515       0.575095
            912       1333.333       2000.898       0.600108       0.575095
            913       1533.333       2223.898       0.591898       0.575095
            914       1559.000       1877.998       0.546406       0.575095
            915       1560.333       1762.531       0.530425       0.495460
            916       1554.000       1615.498       0.509702       0.495460
            917       1687.333       1636.164       0.492302       0.495460
            918       1541.333       1420.764       0.479648       0.495460
            919       1218.000       1391.098       0.533172       0.495460
            920       1017.000       1514.531       0.598267       0.575095
            921       1176.000       1662.964       0.585764       0.575095
            922       1358.667       2036.698       0.599847       0.575095
            923       1262.667       2224.298       0.637889       0.575095
            924       1289.333       2076.631       0.616950       0.575095
            925       1537.000       1576.198       0.506295       0.495460
            926       1979.667       1313.598       0.398874       0.428182
            927       2086.000       1362.964       0.395181       0.428182
            928       1869.333       1513.631       0.447427       0.428182
            929       1473.667       1370.531       0.481869       0.495460
            930       1175.333       1398.698       0.543388       0.575095
            931       1003.333       1366.231       0.576575       0.575095
            932       1137.333       1404.498       0.552554       0.575095
            933       1678.667       1227.364       0.422351       0.428182
            934       2045.000       1185.064       0.366886       0.428182
            935       2119.667       1364.264       0.391588       0.428182
            936       1742.333       1503.331       0.463181       0.428182
            937       1643.000       1355.264       0.452016       0.428182
            938       1736.000       1115.298       0.391154       0.428182
            939       1734.333       1184.798       0.405873       0.428182
            940       1718.667       1688.031       0.495504       0.495460
            941       1462.667       1808.631       0.552879       0.575095
            942       1375.667       1557.998       0.531076       0.575095
            943       1213.000       1366.598       0.529772       0.575095
            944       1156.000       1515.298       0.567252       0.575095
            945       1114.333       1586.131       0.587355       0.575095
            946       1282.333       1389.664       0.520084       0.495460
            947       1535.000       1474.064       0.489875       0.495460
            948       1717.000       1667.198       0.492642       0.495460
            949       1651.333       1766.764       0.516885       0.495460
            950       1565.000       1678.731       0.517531       0.495460
            951       1431.667       1452.398       0.503594       0.495460
            952       1395.000       1277.064       0.477932       0.495460
            953       1397.333       1292.164       0.480448       0.495460
            954       1317.333       1649.164       0.555930       0.575095
            955       1296.000       1886.631       0.592790       0.575095
            956       1306.333       1798.598       0.579271       0.575095
            957       1545.000       1662.064       0.518251       0.575095
            958       1550.000       1779.898       0.534520       0.575095
            959       1304.667       2010.098       0.606407       0.575095
            960       1068.667       2031.364       0.655272       0.575095
            961       1006.000       1763.964       0.636818       0.575095
            962       1050.333       1551.198       0.596263       0.575095
            963       1011.333       1633.431       0.617609       0.575095
            964        965.333       2038.031       0.678583       0.708063
            965        983.333       2039.564       0.674705       0.708063
            966       1100.333       1931.864       0.637117       0.575095
            967       1290.667       1846.498       0.588588       0.575095
            968       1385.000       1965.398       0.586616       0.575095
            969       1407.333       2034.498       0.591109       0.575095
            970       1567.333       1909.831       0.549250       0.575095
            971       1750.667       1932.498       0.524684       0.495460
            972       1810.667       1795.831       0.497943       0.495460
            973       1623.000       1490.598       0.478738       0.495460
            974       1459.000       1159.664       0.442846       0.428182
            975       1590.333       1037.531       0.394819       0.428182
            976       1736.000       1300.964       0.428377       0.428182
            977       1893.333       1425.898       0.429587       0.428182
            978       1916.667       1528.898       0.443729       0.428182
            979       1879.667       1456.264       0.436539       0.428182
            980       1690.000       1526.898       0.474649       0.495460
            981       1485.000       1572.064       0.514240       0.495460
            982       1438.667       1524.698       0.514516       0.495460
            983       1640.333       1313.864       0.444745       0.428182
            984       1869.667       1192.264       0.389383       0.428182
            985       1929.667       1432.264       0.426024       0.428182
            986       1934.000       1533.498       0.442249       0.428182
            987       1747.333       1642.164       0.484486       0.495460
            988       1562.000       1542.364       0.496837       0.495460
            989       1364.000       1810.831       0.570371       0.575095
            990       1322.000       1891.031       0.588551       0.575095
            991       1394.667       1590.764       0.532842       0.495460
            992       1451.333       1278.764       0.468395       0.495460
            993       1490.000       1310.564       0.467964       0.495460
            994       1409.333       1487.964       0.513570       0.495460
            995       1295.000       1539.064       0.543059       0.575095
            996       1243.667       1561.198       0.556604       0.575095
            997       1252.000       1503.698       0.545669       0.575095
            998       1204.667       1574.764       0.566578       0.575095
            999       1248.333       1433.731       0.534563       0.575095
           1000       1314.000       1497.831       0.532689       0.495460
           1001       1541.667       1453.731       0.485322       0.495460
           1002       1642.333       1327.998       0.447087       0.495460
           1003       1516.333       1225.598       0.446983       0.495460
           1004       1262.333       1252.331       0.498011       0.495460
           1005       1095.333       1393.698       0.559936       0.575095
           1006       1111.000       1511.131       0.576299       0.575095
           1007       1474.000       1807.831       0.550860       0.575095
           1008       1658.333       2079.731       0.556366       0.575095
           1009       1882.667       2141.631       0.532175       0.495460
           1010       1874.333       1686.464       0.473620       0.495460
           1011       1939.667       1380.264       0.415751       0.428182
           1012       1971.000       1377.464       0.411372       0.428182
           1013       1829.333       1568.631       0.461638       0.428182
           1014       1601.667       1388.064       0.464277       0.428182
           1015       1423.333        984.564       0.408890       0.428182
           1016       1486.333        807.264       0.351964       0.428182
           1017       1688.333        841.064       0.332516       0.428182
           1018       1714.667       1055.098       0.380934       0.428182
           1019       1419.000       1401.664       0.496927       0.495460
           1020       1110.667       1748.831       0.611587       0.575095
           1021        961.667       2023.731       0.677877       0.575095
           1022       1113.333       1941.231       0.635518       0.575095
           1023       1476.000       1975.631       0.572376       0.575095
           1024       1697.667       2121.464       0.555484       0.575095
           1025       1670.000       2175.898       0.565771       0.575095
           1026       1399.667       1929.931       0.579629       0.575095
           1027       1314.333       1584.464       0.546594       0.495460
           1028       1646.000       1253.964       0.432407       0.428182
           1029       1954.333       1255.798       0.391198       0.428182
           1030       1950.333       1433.531       0.423637       0.428182
           1031       1687.000       1707.864       0.503073       0.495460
           1032       1411.000       1800.131       0.560591       0.495460
           1033       1514.667       1615.098       0.516045       0.495460
           1034       1569.667       1442.264       0.478850       0.495460
           1035       1602.667       1479.964       0.480098       0.495460
           1036       1476.000       1850.298       0.556263       0.575095
           1037       1528.667       2143.031       0.583662       0.575095
           1038       1567.667       2104.131       0.573052       0.575095
           1039       1558.667       1774.031       0.532311       0.495460
           1040       1568.667       1510.698       0.490588       0.495460
           1041       1290.000       1522.231       0.541289       0.575095
           1042       1036.667       1648.898       0.613986       0.575095
           1043        827.000       1681.864       0.670369       0.575095
           1044       1081.333       1460.098       0.574518       0.575095
           1045       1371.000       1246.798       0.476277       0.495460
           1046       1689.667       1144.264       0.403773       0.428182
           1047       1815.667       1310.331       0.419172       0.428182
           1048       1937.667       1457.464       0.429281       0.428182
           1049       1859.000       1523.331       0.450379       0.428182
           1050       1651.333       1676.098       0.503721       0.495460
           1051       1627.667       1752.464       0.518460       0.495460
           1052       1574.333       1737.131       0.524581       0.495460
           1053       1797.000       1615.198       0.473360       0.495460
           1054       1845.667       1535.331       0.454106       0.495460
           1055       1924.333       1701.798       0.469315       0.495460
           1056       2082.667       1889.298       0.475658       0.495460
           1057       1973.667       2043.531       0.508696       0.495460
           1058       1844.333       2021.798       0.522951       0.495460
           1059       1548.667       1788.031       0.535868       0.495460
           1060       1456.667       1570.231       0.518759       0.495460
           1061       1289.000       1554.331       0.546658       0.575095
           1062       1164.333       1556.464       0.572062       0.575095
           1063       1189.667       1569.598       0.568846       0.575095
           1064       1184.333       1343.131       0.531414       0.575095
           1065       1159.333       1273.631       0.523489       0.575095
           1066       1118.000       1410.098       0.557770       0.575095
           1067       1201.667       1759.064       0.594132       0.575095
           1068       1097.667       1909.464       0.634979       0.575095
           1069        975.667       1848.664       0.654549       0.575095
           1070        946.000       1692.964       0.641526       0.575095
           1071       1194.000       1633.831       0.577768       0.575095
           1072       1475.333       1606.031       0.521208       0.495460
           1073       1719.667       1532.598       0.471240       0.495460
           1074       1773.333       1767.231       0.499138       0.495460
           1075       1619.000       1895.331       0.539315       0.495460
           1076       1436.000       1827.631       0.559999       0.495460
           1077       1305.333       1408.698       0.519043       0.495460
           1078       1314.000       1348.498       0.506478       0.495460
           1079       1420.333       1233.198       0.464738       0.495460
           1080       1517.667       1194.131       0.440347       0.428182
           1081       1675.333       1036.698       0.382259       0.428182
           1082       1790.667       1167.498       0.394670       0.428182
           1083       1731.667       1373.064       0.442249       0.428182
           1084       1582.333       1398.998       0.469253       0.495460
           1085       1369.333       1439.631       0.512513       0.495460
           1086       1543.000       1475.264       0.488779       0.495460
           1087       1718.667       1547.364       0.473775       0.495460
           1088       1635.000       1582.731       0.491878       0.495460
           1089       1291.667       1525.064       0.541431       0.495460
           1090       1144.333       1409.464       0.551909       0.495460
           1091       1376.000       1273.298       0.480617       0.495460
           1092       1551.667       1290.064       0.453971       0.495460
           1093       1651.333       1376.431       0.454603       0.495460
           1094       1567.667       1595.131       0.504342       0.495460
           1095       1486.333       1688.598       0.531853       0.495460
           1096       1099.333       1624.298       0.596372       0.575095
           1097        879.333       1451.631       0.622760       0.575095
           1098        947.667       1373.131       0.591663       0.575095
           1099       1276.667       1626.898       0.560311       0.575095
           1100       1477.000       2026.864       0.578465       0.575095
           1101       1855.000       2122.064       0.533576       0.575095
           1102       2132.667       1976.964       0.481056       0.495460
           1103       2138.000       1399.098       0.395550       0.428182
           1104       1790.667       1034.831       0.366247       0.428182
           1105       1467.667       1019.464       0.409896       0.428182
           1106       1435.000       1439.064       0.500707       0.495460
           1107       1694.667       1846.431       0.521429       0.495460
           1108       1917.000       1729.531       0.474295       0.495460
           1109       1917.333       1532.164       0.444170       0.495460
           1110       1630.667       1485.498       0.476707       0.495460
           1111       1388.000       1383.431       0.499176       0.495460
           1112       1243.667       1165.198       0.483712       0.495460
           1113       1242.333       1029.331       0.453118       0.495460
           1114       1301.000       1201.798       0.480182       0.495460
           1115       1525.667       1463.664       0.489629       0.495460
           1116       1551.000       1479.131       0.488141       0.495460
           1117       1705.667       1387.331       0.448539       0.428182
           1118       1812.667       1311.631       0.419816       0.428182
           1119       1834.333       1382.464       0.429764       0.428182
           1120       1584.333       1700.798       0.517726       0.495460
           1121       1573.333       1753.231       0.527040       0.495460
           1122       1621.667       1574.064       0.492552       0.495460
           1123       1720.333       1246.531       0.420151       0.428182
           1124       1421.667       1285.064       0.474766       0.495460
           1125       1398.333       1589.731       0.532027       0.495460
           1126       1588.667       1722.364       0.520190       0.495460
           1127       1628.667       1576.698       0.491893       0.495460
           1128       1537.333       1473.164       0.489342       0.495460
           1129       1446.667       1191.564       0.451653       0.428182
           1130       1592.667       1140.298       0.417238       0.428182
           1131       1716.667       1215.231       0.414486       0.428182
           1132       1724.667       1579.764       0.478075       0.495460
           1133       1816.000       1712.964       0.485401       0.495460
           1134       1720.000       1532.231       0.471132       0.495460
           1135       1481.333       1466.431       0.497472       0.495460
           1136       1405.667       1621.998       0.535726       0.495460
           1137       1402.333       1710.998       0.549571       0.495460
           1138       1486.000       1701.298       0.533774       0.495460
           1139       1696.667       1779.231       0.511877       0.495460
           1140       1952.000       1588.364       0.448644       0.428182
           1141       2034.667       1519.764       0.427569       0.428182
           1142       1648.000       1520.431       0.479869       0.495460
           1143       1327.667       1758.464       0.569796       0.575095
           1144       1089.333       1994.298       0.646737       0.575095
           1145       1012.000       1828.698       0.643750       0.575095
           1146       1075.333       1653.031       0.605869       0.575095
           1147       1224.333       1424.798       0.537836       0.575095
           1148       1517.000       1509.864       0.498821       0.495460
           1149       1552.000       1853.698       0.544293       0.495460
           1150       1680.667       1948.831       0.536942       0.495460
