# Supplementary material for: The role of auxiliary domains in modulating CHD4 activity suggests mechanistic commonality between enzyme families
Source: Nat Commun. 2022 Dec 6;13:7524. doi: 10.1038/s41467-022-35002-0 (PMC9726900; doi:10.1038/s41467-022-35002-0)
Supplement: Supplementary file 6 — source data [file 41467_2022_35002_MOESM6_ESM.zip › smFRET_Source_data/figure_7A/A/CHD4(355-1912) 1mM ATP 500ms/20.dat]

              1       1103.667       1197.967       0.520485       0.846971
              2        248.333       1818.500       0.879848       0.846971
              3        322.333       1869.433       0.852934       0.846971
              4        425.667       1906.767       0.817501       0.846971
              5        234.333       1808.567       0.885294       0.846971
              6        194.667       1846.867       0.904647       0.846971
              7         60.333       1857.300       0.968538       0.846971
              8        129.000       1944.767       0.937794       0.846971
              9        239.667       2154.367       0.899890       0.846971
             10        455.667       2303.433       0.834850       0.846971
             11        463.000       2303.367       0.832632       0.846971
             12        410.667       2357.933       0.851670       0.846971
             13        308.333       2117.500       0.872896       0.846971
             14        291.667       2107.167       0.878413       0.846971
             15        372.000       1907.133       0.836780       0.846971
             16        405.000       1819.500       0.817937       0.846971
             17        501.667       1599.167       0.761206       0.846971
             18        449.333       1434.067       0.761424       0.846971
             19        331.333       1624.200       0.830566       0.846971
             20        239.000       1761.433       0.880526       0.846971
             21        275.667       1822.767       0.868632       0.846971
             22        395.333       1735.133       0.814438       0.846971
             23        334.000       1599.600       0.827265       0.846971
             24        168.667       1568.467       0.902905       0.846971
             25         -9.333       1533.933       1.006122       0.846971
             26        -77.333       1623.400       1.050019       0.846971
             27        -19.333       1595.933       1.012263       0.846971
             28         98.000       1562.533       0.940983       0.846971
             29        145.667       1572.433       0.915216       0.846971
             30        250.333       1817.633       0.878947       0.846971
             31        390.333       2160.633       0.846986       0.846971
             32        546.000       2141.067       0.796804       0.846971
             33        536.333       1874.700       0.777550       0.846971
             34        392.000       1743.133       0.816405       0.846971
             35        281.333       1657.533       0.854898       0.846971
             36        212.000       1556.800       0.880145       0.846971
             37        181.000       1388.900       0.884706       0.846971
             38        137.667       1683.567       0.924410       0.846971
             39        101.333       2167.200       0.955331       0.846971
             40        183.667       2144.967       0.921127       0.846971
             41        110.333       1982.967       0.947292       0.846971
             42         90.000       1724.667       0.950404       0.846971
             43        -26.333       1907.967       1.013995       0.846971
             44         64.000       2131.933       0.970855       0.846971
             45        118.667       2227.467       0.949420       0.846971
             46        188.333       2117.833       0.918335       0.846971
             47        282.000       1958.800       0.874152       0.846971
             48        414.667       1858.533       0.817585       0.846971
             49        341.667       1676.500       0.830704       0.846971
             50        209.333       1386.733       0.868844       0.846971
             51        119.000        991.433       0.892835       0.846971
             52        214.667        700.867       0.765528       0.846971
             53        340.333        552.300       0.618731       0.846971
             54        354.333        609.567       0.632396       0.846971
             55        414.000        670.267       0.618175       0.846971
             56        433.000        691.367       0.614894       0.846971
             57        375.667        695.767       0.649379       0.846971
             58        302.333        758.100       0.714896       0.846971
             59        324.000        843.600       0.722508       0.846971
             60        912.000        808.800       0.470014       0.375743
             61       1798.333       1051.500       0.368969       0.375743
             62       2655.667       1299.100       0.328490       0.310032
             63       3137.333       1294.933       0.292161       0.310032
             64       3398.000       1067.867       0.239117       0.226609
             65       3487.000       1029.967       0.228022       0.226609
             66       3392.333       1393.100       0.291113       0.310032
             67       3043.667       1619.967       0.347361       0.310032
             68       2871.667       1444.500       0.334672       0.310032
             69       2903.667       1302.300       0.309632       0.310032
             70       2876.333       1346.700       0.318894       0.310032
             71       2838.333       1532.167       0.350570       0.375743
             72       2639.333       1634.400       0.382429       0.375743
             73       2953.000       1741.700       0.370993       0.375743
             74       3312.333       1832.433       0.356174       0.375743
             75       3621.667       1749.167       0.325679       0.310032
             76       3516.333       1347.700       0.277075       0.310032
             77       3100.000        858.000       0.216776       0.226609
             78       2854.667        492.533       0.147148       0.226609
             79       2919.667        471.033       0.138919       0.226609
             80       3089.000        681.767       0.180803       0.226609
             81       2874.667        802.867       0.218317       0.226609
             82       2562.333        810.433       0.240287       0.226609
             83       2613.000        644.367       0.197818       0.226609
             84       3096.000        598.400       0.161975       0.226609
             85       3337.667        652.900       0.163611       0.226609
             86       3161.333        708.867       0.183160       0.226609
             87       3178.000        790.200       0.199133       0.226609
             88       3137.333        894.267       0.221814       0.226609
             89       3071.000       1208.233       0.282348       0.310032
             90       2760.000       1503.000       0.352569       0.310032
             91       2937.667       1506.567       0.338994       0.310032
             92       3324.000       1331.600       0.286021       0.310032
             93       3421.667       1140.500       0.249991       0.310032
             94       3306.667       1209.333       0.267789       0.310032
             95       3200.667       1366.933       0.299267       0.310032
             96       3433.000       1433.367       0.294546       0.310032
             97       3797.000       1264.967       0.249896       0.226609
             98       3861.667       1012.167       0.207674       0.226609
             99       3585.000        782.833       0.179227       0.226609
            100       3186.333        701.033       0.180336       0.226609
            101       2838.333        713.167       0.200807       0.226609
            102       2680.000        728.667       0.213769       0.226609
            103       2644.333        689.567       0.206835       0.226609
            104       2992.000        794.467       0.209817       0.226609
            105       3235.000       1165.167       0.264801       0.226609
            106       3207.333       1528.933       0.322814       0.310032
            107       2855.333       1646.133       0.365688       0.375743
            108       2711.333       1593.533       0.370170       0.375743
            109       2680.667       1793.933       0.400915       0.375743
            110       2666.000       1886.400       0.414375       0.375743
            111       2631.000       1685.900       0.390535       0.375743
            112       2434.667       1183.867       0.327168       0.310032
            113       2435.333        795.133       0.246136       0.226609
            114       2590.000        637.333       0.197480       0.226609
            115       2897.333        649.933       0.183221       0.226609
            116       3056.000        478.400       0.135355       0.226609
            117       3071.000        314.233       0.092825       0.226609
            118       3046.333        560.700       0.155446       0.226609
            119       3209.000       1093.433       0.254143       0.226609
            120       3343.667       1593.633       0.322774       0.310032
            121       3366.667       1576.333       0.318902       0.310032
            122       3313.333       1512.333       0.313394       0.310032
            123       2800.000       1374.333       0.329234       0.310032
            124       2326.000       1423.400       0.379634       0.375743
            125       2209.000       1463.767       0.398546       0.375743
            126       2687.333       1505.267       0.359029       0.375743
            127       3208.667       1505.800       0.319400       0.310032
            128       3319.333       1370.733       0.292263       0.310032
            129       3225.000       1384.500       0.300358       0.310032
            130       3146.333       1196.700       0.275545       0.310032
            131       3020.667       1208.267       0.285714       0.310032
            132       2827.333       1132.600       0.286015       0.310032
            133       2750.667       1200.267       0.303793       0.310032
            134       2961.333       1103.533       0.271481       0.310032
            135       3057.333       1151.600       0.273609       0.310032
            136       3006.333       1156.033       0.277735       0.310032
            137       2837.333       1218.600       0.300449       0.310032
            138       2749.333       1262.400       0.314677       0.310032
            139       2614.333       1391.233       0.347325       0.375743
            140       2401.000       1521.233       0.387849       0.375743
            141       2476.000       1629.400       0.396892       0.375743
            142       2879.000       1587.767       0.355462       0.375743
            143       3040.000       1400.000       0.315315       0.310032
            144       2973.000       1312.700       0.306298       0.310032
            145       2704.667       1425.200       0.345096       0.375743
            146       2542.667       1714.733       0.402765       0.375743
            147       2525.000       1715.500       0.404551       0.375743
            148       2715.000       1556.167       0.364342       0.375743
            149       2903.000       1440.700       0.331676       0.310032
            150       2952.333       1432.433       0.326684       0.310032
            151       2991.667       1521.833       0.337174       0.310032
            152       3337.000       1410.300       0.297074       0.310032
            153       3616.667       1437.000       0.284348       0.310032
            154       3684.000       1360.267       0.269666       0.226609
            155       3635.000       1337.500       0.268979       0.226609
            156       3690.667       1182.933       0.242723       0.226609
            157       3807.000       1101.633       0.224428       0.226609
            158       3538.000       1289.200       0.267070       0.226609
            159       3296.667       1249.000       0.274767       0.310032
            160       2797.000       1158.633       0.292907       0.310032
            161       2537.000       1036.967       0.290144       0.310032
            162       2546.000       1190.067       0.318535       0.310032
            163       2667.667       1231.567       0.315848       0.310032
            164       2943.333       1142.333       0.279595       0.310032
            165       3197.000       1155.967       0.265558       0.310032
            166       3377.667       1301.900       0.278210       0.310032
            167       3473.333       1536.667       0.306720       0.310032
            168       3246.333       1504.033       0.316614       0.310032
            169       2796.000       1463.067       0.343518       0.375743
            170       2490.333       1592.633       0.390068       0.375743
            171       2395.667       1673.433       0.411254       0.375743
            172       2624.667       1529.867       0.368240       0.375743
            173       2965.000        981.833       0.248765       0.226609
            174       3158.333        873.167       0.216586       0.226609
            175       3252.000        858.800       0.208913       0.226609
            176       2719.667       1003.367       0.269502       0.310032
            177       2173.667       1172.633       0.350427       0.375743
            178       2115.333       1294.133       0.379571       0.375743
            179       2632.000       1324.800       0.334816       0.310032
            180       3170.333       1057.633       0.250152       0.226609
            181       3312.000        999.800       0.231875       0.226609
            182       3441.667       1080.167       0.238878       0.226609
            183       3822.667       1197.067       0.238472       0.226609
            184       3587.333       1411.933       0.282428       0.310032
            185       3023.000       1531.700       0.336290       0.310032
            186       2435.667       1609.433       0.397872       0.375743
            187       2699.333       1537.067       0.362824       0.375743
            188       3006.667       1361.333       0.311661       0.310032
            189       2710.667       1316.600       0.326921       0.310032
            190       2272.333       1161.100       0.338175       0.310032
            191       2491.667       1125.167       0.311092       0.310032
            192       3032.333       1155.433       0.275907       0.310032
            193       3478.667       1412.467       0.288781       0.310032
            194       3429.333       1725.067       0.334678       0.310032
            195       3299.667       1746.033       0.346044       0.310032
            196       3060.667       1493.600       0.327956       0.310032
            197       2844.000       1342.600       0.320690       0.310032
            198       2758.667       1228.133       0.308050       0.310032
            199       2814.333       1402.900       0.332659       0.310032
            200       2762.333       1321.767       0.323637       0.310032
            201       2618.000       1243.200       0.321972       0.310032
            202       2525.667       1022.767       0.288230       0.310032
            203       2520.333        964.967       0.276868       0.310032
            204       2674.000        913.600       0.254655       0.310032
            205       2563.000        995.033       0.279658       0.310032
            206       2517.333       1139.267       0.311564       0.310032
            207       2646.667       1293.667       0.328314       0.310032
            208       2770.333       1434.633       0.341176       0.310032
            209       2867.333       1325.600       0.316151       0.310032
            210       2801.667       1241.500       0.307061       0.310032
            211       3014.000       1298.267       0.301064       0.310032
            212       3064.333       1207.567       0.282677       0.310032
            213       3013.000       1124.033       0.271700       0.310032
            214       2988.333        973.500       0.245720       0.310032
            215       2826.667       1045.667       0.270035       0.310032
            216       2817.667       1189.233       0.296796       0.310032
            217       2777.000       1160.633       0.294754       0.310032
            218       2938.333       1243.833       0.297414       0.310032
            219       2966.667       1189.000       0.286115       0.310032
            220       3040.333       1111.300       0.267678       0.226609
            221       3176.667        986.000       0.236867       0.226609
            222       3330.333        979.633       0.227295       0.226609
            223       3277.000       1055.633       0.243647       0.226609
            224       3231.000        972.900       0.231428       0.226609
            225       3300.667        880.600       0.210606       0.226609
            226       3286.000        879.067       0.211057       0.226609
            227       3086.667       1229.667       0.284887       0.310032
            228       2981.000       1571.233       0.345157       0.375743
            229       2968.000       1769.533       0.373514       0.375743
            230       2969.667       1619.033       0.352831       0.375743
            231       2900.667       1405.933       0.326460       0.310032
            232       2919.333       1156.067       0.283669       0.310032
            233       3010.000       1109.667       0.269358       0.310032
            234       2870.667       1188.600       0.292812       0.310032
            235       2715.333       1232.800       0.312249       0.310032
            236       2597.333       1233.600       0.322010       0.310032
            237       2821.667       1355.500       0.324502       0.310032
            238       3005.667       1651.100       0.354559       0.310032
            239       3165.333       1700.800       0.349518       0.310032
            240       2984.333       1538.567       0.340173       0.310032
            241       2977.667       1200.233       0.287281       0.310032
            242       2911.000       1095.567       0.273443       0.310032
            243       3020.000       1084.000       0.264133       0.310032
            244       2938.333       1127.833       0.277370       0.310032
            245       2835.667       1178.767       0.293632       0.310032
            246       2794.000       1189.267       0.298566       0.310032
            247       2873.333       1251.333       0.303378       0.310032
            248       2999.667       1360.700       0.312061       0.310032
            249       3002.000       1450.800       0.325817       0.310032
            250       2983.000       1422.700       0.322923       0.310032
            251       3079.667       1252.367       0.289094       0.310032
            252       3198.333        999.500       0.238099       0.226609
            253       3264.333        922.900       0.220408       0.226609
            254       3082.667       1129.400       0.268134       0.226609
            255       2772.667       1271.067       0.314330       0.310032
            256       2428.000       1394.867       0.364875       0.375743
            257       2220.000       1402.667       0.387192       0.375743
            258       2231.667       1520.833       0.405285       0.375743
            259       2375.333       1545.467       0.394171       0.375743
            260       2707.667       1448.233       0.348476       0.375743
            261       2931.333       1447.867       0.330624       0.310032
            262       3138.333       1375.833       0.304781       0.310032
            263       3492.667       1321.733       0.274537       0.310032
            264       3486.000       1274.400       0.267709       0.310032
            265       3406.333       1279.033       0.272985       0.310032
            266       2827.667       1326.233       0.319274       0.310032
            267       2599.000       1404.100       0.350753       0.375743
            268       2698.333       1487.167       0.355314       0.375743
            269       2666.667       1562.000       0.369384       0.375743
            270       2453.000       1685.367       0.407254       0.375743
            271       2067.000       1864.633       0.474264       0.375743
            272       2078.000       1766.533       0.459492       0.375743
            273       2559.667       1504.033       0.370114       0.375743
            274       2848.000       1175.867       0.292223       0.310032
            275       2680.333       1154.300       0.301020       0.310032
            276       2261.000       1265.567       0.358867       0.375743
            277       2154.667       1337.200       0.382947       0.375743
            278       2450.333       1432.633       0.368953       0.375743
            279       2753.000       1486.700       0.350662       0.375743
            280       2857.667       1489.900       0.342697       0.375743
            281       2693.333       1444.667       0.349122       0.375743
            282       2549.000       1355.767       0.347208       0.375743
            283       2569.667       1369.700       0.347695       0.375743
            284       2968.000       1422.533       0.324000       0.375743
            285       3381.000       1598.233       0.320980       0.375743
            286       3258.333       1697.500       0.342526       0.375743
            287       2996.667       1652.333       0.355417       0.375743
            288       2499.667       1293.367       0.340985       0.375743
            289       2285.333       1206.467       0.345514       0.375743
            290       2163.667       1225.967       0.361681       0.375743
            291       2320.667       1420.267       0.379656       0.375743
            292       2385.333       1738.800       0.421616       0.375743
            293       2375.333       1755.133       0.424924       0.375743
            294       2349.000       1644.100       0.411735       0.375743
            295       2654.667       1298.867       0.328533       0.310032
            296       2748.333       1172.500       0.299044       0.310032
            297       2753.667       1190.633       0.301862       0.310032
            298       2771.000       1147.567       0.292854       0.310032
            299       3100.333       1243.300       0.286235       0.310032
            300       3300.667       1293.933       0.281620       0.310032
            301       3079.333       1278.067       0.293309       0.310032
            302       2941.000       1249.900       0.298241       0.310032
            303       2967.000       1552.967       0.343579       0.310032
            304       3237.000       1743.967       0.350126       0.310032
            305       3286.333       1736.367       0.345704       0.310032
            306       2944.667       1330.867       0.311275       0.310032
            307       2521.000       1159.233       0.314989       0.310032
            308       2377.667       1132.900       0.322711       0.310032
            309       2498.333       1203.167       0.325048       0.310032
            310       2665.000       1211.500       0.312524       0.310032
            311       2744.333       1193.233       0.303038       0.310032
            312       2796.000       1193.733       0.299201       0.310032
            313       2725.667       1300.433       0.323001       0.310032
            314       2336.000       1390.400       0.373122       0.375743
            315       2093.000       1508.700       0.418886       0.375743
            316       2060.000       1566.667       0.431985       0.375743
            317       2328.000       1589.533       0.405749       0.375743
            318       2480.667       1450.600       0.368990       0.375743
            319       2611.667       1302.500       0.332766       0.310032
            320       2496.667       1089.000       0.303709       0.310032
            321       2403.000       1035.033       0.301054       0.310032
            322       2387.000       1005.300       0.296348       0.310032
            323       2331.000       1196.567       0.339205       0.310032
            324       2529.667       1257.700       0.332078       0.310032
            325       2816.000       1186.400       0.296422       0.310032
            326       3038.333        939.167       0.236120       0.226609
            327       2906.333        873.367       0.231068       0.226609
            328       2535.333       1078.467       0.298430       0.310032
            329       2560.000       1311.000       0.338672       0.310032
            330       2621.667       1394.833       0.347276       0.310032
            331       2766.333       1274.033       0.315326       0.310032
            332       3082.333       1338.100       0.302708       0.310032
            333       3245.667       1469.433       0.311644       0.310032
            334       3239.333       1626.400       0.334256       0.310032
            335       2937.000       1510.633       0.339649       0.310032
            336       2992.667       1307.733       0.304096       0.310032
            337       3196.667       1186.667       0.270722       0.310032
            338       3286.000       1313.067       0.285507       0.310032
            339       3103.000       1522.700       0.329183       0.310032
            340       2967.333       1604.933       0.351015       0.375743
            341       2870.667       1594.933       0.357160       0.375743
            342       2956.333       1592.033       0.350023       0.375743
            343       2972.000       1767.133       0.372881       0.375743
            344       2855.000       1703.167       0.373652       0.375743
            345       2788.000       1502.867       0.350248       0.375743
            346       3047.333       1219.600       0.285826       0.310032
            347       3039.000       1154.433       0.275296       0.310032
            348       2927.000       1203.967       0.291449       0.310032
            349       2752.667       1254.067       0.312990       0.310032
            350       2574.667       1322.533       0.339355       0.310032
            351       2626.667       1396.667       0.347142       0.375743
            352       2396.667       1415.333       0.371284       0.375743
            353       2569.000       1283.767       0.333206       0.375743
            354       2417.667       1382.233       0.363755       0.375743
            355       2132.000       1647.133       0.435849       0.375743
            356       2121.000       1864.567       0.467830       0.375743
            357       2526.000       1848.733       0.422593       0.375743
            358       2988.000       1537.867       0.339795       0.310032
            359       3136.667       1474.000       0.319693       0.310032
            360       2943.667       1323.633       0.310181       0.310032
            361       2725.667       1399.767       0.339302       0.310032
            362       2594.667       1645.200       0.388031       0.375743
            363       2563.000       1709.033       0.400051       0.375743
            364       2550.333       1646.633       0.392339       0.375743
            365       2609.000       1287.100       0.330356       0.310032
            366       2538.000       1275.200       0.334417       0.310032
            367       2776.000       1226.067       0.306358       0.310032
            368       2799.000       1204.100       0.300792       0.310032
            369       2991.000       1185.900       0.283919       0.310032
            370       3030.333       1275.633       0.296248       0.310032
            371       3306.667       1329.667       0.286793       0.310032
            372       3440.333       1272.300       0.269976       0.310032
            373       3381.333       1312.533       0.279627       0.310032
            374       3151.667       1321.833       0.295481       0.310032
            375       2729.667       1297.700       0.322220       0.310032
            376       2570.667       1105.933       0.300803       0.310032
            377       2453.000       1069.367       0.303593       0.310032
            378       2712.000       1236.133       0.313093       0.310032
            379       2830.000       1314.000       0.317085       0.310032
            380       3010.667       1423.267       0.320994       0.310032
            381       2862.667       1322.400       0.315981       0.310032
            382       2703.000       1309.700       0.326389       0.310032
            383       2602.000       1289.800       0.331415       0.310032
            384       2591.667       1341.167       0.341018       0.310032
            385       2666.333       1315.033       0.330297       0.310032
            386       2646.000       1184.733       0.309271       0.310032
            387       2756.000       1158.067       0.295873       0.310032
            388       2796.333       1298.033       0.317029       0.310032
            389       2906.667       1462.333       0.334707       0.310032
            390       2728.333       1517.500       0.357409       0.375743
            391       2529.000       1484.767       0.369919       0.375743
            392       2385.333       1548.800       0.393683       0.375743
            393       2769.000       1490.100       0.349863       0.375743
            394       3081.333       1342.867       0.303528       0.310032
            395       3143.000       1138.033       0.265831       0.310032
            396       2843.000       1145.700       0.287236       0.310032
            397       2692.333       1245.100       0.316221       0.310032
            398       2609.333       1331.733       0.337912       0.310032
            399       2872.000       1166.467       0.288839       0.310032
            400       2961.333       1092.533       0.269504       0.310032
            401       2949.000       1150.767       0.280691       0.310032
            402       2920.333       1306.633       0.309118       0.310032
            403       2846.667       1276.333       0.309564       0.310032
            404       2817.667       1084.900       0.277997       0.310032
            405       2557.667       1083.900       0.297647       0.310032
            406       2565.667       1271.767       0.331411       0.310032
            407       2756.000       1441.733       0.343455       0.310032
            408       2825.000       1482.833       0.344218       0.310032
            409       2661.000       1376.900       0.340994       0.310032
            410       2465.333       1262.800       0.338722       0.310032
            411       2483.667       1140.300       0.314655       0.310032
            412       2588.667       1030.467       0.284727       0.310032
            413       2599.667        810.367       0.237642       0.310032
            414       2312.333        988.767       0.299526       0.310032
            415       2174.333       1228.233       0.360973       0.375743
            416       1929.333       1737.400       0.473828       0.375743
            417       2055.000       1711.833       0.454449       0.375743
            418       2393.667       1553.633       0.393594       0.375743
            419       2860.333       1211.633       0.297555       0.310032
            420       3321.333       1155.200       0.258057       0.310032
            421       3332.333       1411.767       0.297584       0.310032
            422       3168.667       1740.133       0.354493       0.375743
            423       2770.000       1752.333       0.387484       0.375743
            424       2640.000       1528.667       0.366704       0.375743
            425       2931.667       1382.500       0.320456       0.310032
            426       3224.667       1417.200       0.305308       0.310032
            427       3057.667       1351.900       0.306583       0.310032
            428       2588.333       1152.167       0.308025       0.310032
            429       2403.000       1105.033       0.315001       0.310032
            430       2456.333       1271.033       0.341000       0.310032
            431       2785.000       1350.500       0.326563       0.310032
            432       3190.333       1315.967       0.292028       0.310032
            433       3351.667       1284.500       0.277061       0.310032
            434       3213.667       1396.300       0.302887       0.310032
            435       2813.000       1330.367       0.321083       0.310032
            436       2546.333       1213.700       0.322790       0.310032
            437       2405.000       1083.167       0.310526       0.310032
            438       2321.333       1105.533       0.322608       0.310032
            439       2573.667       1169.967       0.312522       0.310032
            440       2732.333       1329.767       0.327359       0.310032
            441       2861.333       1389.533       0.326882       0.310032
            442       2602.667       1299.067       0.332946       0.310032
            443       2519.333       1155.733       0.314480       0.310032
            444       2569.333       1265.067       0.329926       0.310032
            445       2884.000       1340.267       0.317278       0.310032
            446       3221.667       1350.167       0.295323       0.310032
            447       3383.667       1265.633       0.272220       0.310032
            448       3513.000       1408.700       0.286222       0.310032
            449       3304.000       1508.267       0.313421       0.310032
            450       2992.333       1526.100       0.337750       0.310032
            451       2598.667       1496.800       0.365477       0.375743
            452       2695.000       1642.833       0.378722       0.375743
            453       2710.333       1822.967       0.402128       0.375743
            454       2800.000       1933.667       0.408492       0.375743
            455       2829.000       1928.767       0.405393       0.375743
            456       2834.333       1813.233       0.390147       0.375743
            457       2944.333       1656.233       0.360006       0.375743
            458       2693.667       1310.300       0.327250       0.310032
            459       2433.667       1162.967       0.323349       0.310032
            460       2421.667       1118.833       0.316010       0.310032
            461       2282.333       1445.433       0.387748       0.375743
            462       2622.667       1838.733       0.412143       0.375743
            463       2880.667       1870.933       0.393748       0.375743
            464       3151.333       1615.533       0.338909       0.310032
            465       3016.333       1246.033       0.292334       0.310032
            466       2814.667       1092.200       0.279559       0.310032
            467       2780.667       1132.933       0.289486       0.310032
            468       2977.667       1314.900       0.306320       0.310032
            469       3048.000       1673.533       0.354447       0.375743
            470       2837.333       1846.600       0.394241       0.375743
            471       2745.333       1662.800       0.377212       0.375743
            472       2638.333       1492.833       0.361359       0.375743
            473       2785.000       1335.833       0.324166       0.310032
            474       2657.333       1278.267       0.324796       0.310032
            475       2616.667       1121.000       0.299920       0.310032
            476       2685.667       1102.100       0.290963       0.310032
            477       2677.667       1218.567       0.312755       0.310032
            478       2429.333       1380.067       0.362279       0.375743
            479       2321.333       1362.200       0.369808       0.375743
            480       2341.333       1404.533       0.374956       0.375743
            481       2606.000       1286.733       0.330548       0.310032
            482       2547.667       1290.900       0.336297       0.310032
            483       2607.667       1154.567       0.306883       0.310032
            484       2625.667       1105.433       0.296275       0.310032
            485       2858.000       1142.867       0.285655       0.310032
            486       2988.333       1315.500       0.305658       0.310032
            487       2934.333       1647.567       0.359582       0.310032
            488       2813.667       1538.967       0.353571       0.310032
            489       2763.000       1359.367       0.329754       0.310032
            490       2882.667       1137.400       0.282931       0.310032
            491       2804.333       1213.567       0.302040       0.310032
            492       2599.000       1260.100       0.326527       0.310032
            493       2436.000       1283.733       0.345114       0.375743
            494       2605.333       1405.800       0.350475       0.375743
            495       2723.333       1605.000       0.370812       0.375743
            496       2801.667       1650.500       0.370718       0.375743
            497       2798.000       1778.533       0.388620       0.375743
            498       2915.667       1570.767       0.350115       0.375743
            499       2815.333       1494.133       0.346710       0.375743
            500       2690.000       1276.000       0.321735       0.310032
            501       2701.333       1184.533       0.304831       0.310032
            502       2985.333       1209.133       0.288269       0.310032
            503       3355.000       1523.500       0.312289       0.310032
            504       3519.333       1838.733       0.343171       0.310032
            505       3377.333       1729.933       0.338720       0.310032
            506       2874.667       1426.200       0.331608       0.310032
            507       2477.667       1295.233       0.343299       0.375743
            508       2211.333       1400.200       0.387702       0.375743
            509       2335.000       1381.167       0.371664       0.375743
            510       2264.667       1380.200       0.378670       0.375743
            511       2494.333       1451.567       0.367867       0.375743
            512       2852.000       1402.467       0.329646       0.310032
            513       2914.000       1429.267       0.329076       0.310032
            514       2716.667       1352.000       0.332296       0.310032
            515       2426.667       1314.667       0.351390       0.310032
            516       2271.333       1138.867       0.333959       0.310032
            517       2253.333       1068.333       0.321626       0.310032
            518       2428.333       1085.167       0.308856       0.310032
            519       2605.333       1332.133       0.338322       0.310032
            520       2632.000       1588.133       0.376323       0.375743
            521       2553.000       1778.033       0.410533       0.375743
            522       3052.333       1611.767       0.345569       0.375743
            523       3234.333       1329.233       0.291271       0.310032
            524       3219.333       1310.067       0.289236       0.310032
            525       2962.000       1307.467       0.306237       0.310032
            526       3314.000       1322.933       0.285304       0.310032
            527       3279.333       1321.400       0.287215       0.310032
            528       3216.333       1372.033       0.299024       0.310032
            529       2733.000       1556.367       0.362843       0.310032
            530       2601.667       1474.500       0.361737       0.310032
            531       2671.333       1398.200       0.343577       0.310032
            532       2760.000       1266.333       0.314513       0.310032
            533       2922.667       1142.733       0.281088       0.310032
            534       2949.667        983.367       0.250028       0.310032
            535       2680.667        961.267       0.263944       0.310032
            536       2496.333       1116.700       0.309075       0.310032
            537       2793.667       1386.633       0.331707       0.310032
            538       3218.333       1446.167       0.310037       0.310032
            539       3303.333       1476.333       0.308878       0.310032
            540       2745.000       1540.833       0.359518       0.375743
            541       2427.333       1537.600       0.387800       0.375743
            542       2379.333       1490.733       0.385196       0.375743
            543       2628.667       1300.133       0.330924       0.310032
            544       2764.667       1210.867       0.304580       0.310032
            545       2742.000       1218.133       0.307599       0.310032
            546       2642.000       1464.467       0.356625       0.375743
            547       2548.667       1520.467       0.373659       0.375743
            548       2497.667       1628.900       0.394735       0.375743
            549       2604.000       1567.933       0.375829       0.375743
            550       3071.667       1442.167       0.319499       0.310032
            551       3643.333       1206.333       0.248746       0.310032
            552       3683.667       1406.300       0.276289       0.310032
            553       3398.667       1441.133       0.297767       0.310032
            554       2849.000       1583.433       0.357238       0.375743
            555       2585.000       1502.500       0.367584       0.375743
            556       2521.333       1778.200       0.413580       0.375743
            557       2952.333       1749.767       0.372125       0.375743
            558       2867.333       1551.600       0.351125       0.375743
            559       2710.333       1525.967       0.360212       0.375743
            560       2465.667       1634.433       0.398633       0.375743
            561       2649.333       1585.733       0.374429       0.375743
            562       2809.000       1580.433       0.360054       0.375743
            563       2664.667       1629.867       0.379521       0.375743
            564       2726.333       1732.367       0.388536       0.375743
            565       2824.333       1644.900       0.368050       0.375743
            566       3136.333       1486.033       0.321488       0.310032
            567       3177.333       1398.267       0.305592       0.310032
            568       3149.333       1316.067       0.294725       0.310032
            569       3033.333       1318.667       0.303002       0.310032
            570       2782.333       1293.100       0.317291       0.310032
            571       2693.333       1339.667       0.332176       0.310032
            572       2539.333       1318.400       0.341755       0.310032
            573       2747.333       1323.267       0.325079       0.310032
            574       2912.333       1484.433       0.337619       0.310032
            575       3060.667       1657.267       0.351270       0.375743
            576       3036.000       1820.400       0.374846       0.375743
            577       3222.333       1765.100       0.353909       0.375743
            578       3454.333       1621.900       0.319509       0.310032
            579       3540.000       1454.333       0.291197       0.310032
            580       3209.000       1302.433       0.288696       0.310032
            581       2908.333       1139.500       0.281509       0.310032
            582       2738.667       1240.800       0.311801       0.310032
            583       2725.000       1366.500       0.333985       0.310032
            584       2940.333       1631.633       0.356878       0.310032
            585       3292.000       1675.800       0.337332       0.310032
            586       3537.333       1627.933       0.315169       0.310032
            587       3331.000       1693.567       0.337057       0.310032
            588       3034.667       1869.867       0.381253       0.375743
            589       2980.000       1892.333       0.388383       0.375743
            590       3158.333       1696.500       0.349446       0.375743
            591       3116.667       1331.333       0.299311       0.310032
            592       2807.667       1239.233       0.306218       0.310032
            593       2881.667       1272.167       0.306263       0.310032
            594       3283.333       1469.000       0.309111       0.310032
            595       3455.333       1595.133       0.315839       0.310032
            596       3165.000       1641.833       0.341562       0.310032
            597       2759.000       1489.100       0.350533       0.310032
            598       2824.333       1358.233       0.324737       0.310032
            599       2837.333       1394.600       0.329542       0.310032
            600       2874.667       1369.867       0.322737       0.310032
            601       2629.333       1387.067       0.345351       0.375743
            602       2337.667       1641.567       0.412533       0.375743
            603       2414.333       1786.900       0.425327       0.375743
            604       2450.667       1767.600       0.419035       0.375743
            605       2594.333       1501.567       0.366602       0.375743
            606       2711.667       1536.833       0.361736       0.375743
            607       3040.667       1463.267       0.324886       0.310032
            608       3335.000       1094.167       0.247037       0.226609
            609       3036.000        782.400       0.204903       0.226609
            610       2768.000       1003.200       0.266016       0.226609
            611       2818.667       1341.467       0.322458       0.310032
            612       3215.333       1557.467       0.326321       0.310032
            613       3430.000       1533.000       0.308886       0.310032
            614       3165.333       1590.467       0.334427       0.310032
            615       2912.333       1537.767       0.345558       0.310032
            616       2798.000       1459.200       0.342760       0.310032
            617       2933.000       1369.700       0.318335       0.310032
            618       3151.667       1348.167       0.299604       0.310032
            619       3215.667       1479.433       0.315102       0.310032
            620       3134.333       1416.233       0.311221       0.310032
            621       2803.000       1229.367       0.304875       0.310032
            622       2609.000       1079.767       0.292718       0.310032
            623       2731.333       1408.200       0.340183       0.310032
            624       2850.333       1712.300       0.375288       0.375743
            625       2801.333       1669.533       0.373425       0.375743
            626       2687.000       1310.967       0.327908       0.310032
            627       2912.000       1220.467       0.295336       0.310032
            628       2837.667       1523.567       0.349343       0.375743
            629       2621.333       1755.533       0.401094       0.375743
            630       2395.333       1729.800       0.419332       0.375743
            631       2596.667       1466.667       0.360952       0.375743
            632       2902.000       1430.800       0.330225       0.310032
            633       3002.333       1548.433       0.340258       0.310032
            634       3075.667       1510.433       0.329350       0.310032
            635       3086.333       1282.033       0.293481       0.310032
            636       3022.000       1165.467       0.278323       0.310032
            637       2871.000       1241.567       0.301896       0.310032
            638       2569.667       1231.367       0.323956       0.310032
            639       2396.667       1124.000       0.319258       0.310032
            640       2589.667       1102.700       0.298643       0.310032
            641       2818.333       1185.167       0.296033       0.310032
            642       2863.333       1348.667       0.320196       0.310032
            643       2799.667       1560.033       0.357830       0.375743
            644       2829.000       1794.100       0.388073       0.375743
            645       2929.667       1754.700       0.374586       0.375743
            646       2787.667       1547.900       0.357024       0.375743
            647       2613.000       1466.033       0.359407       0.375743
            648       2685.000       1532.500       0.363367       0.375743
            649       2775.000       1515.833       0.353272       0.375743
            650       2863.333       1550.667       0.351306       0.375743
            651       2635.333       1646.133       0.384479       0.375743
            652       2397.333       1723.933       0.418302       0.375743
            653       2371.333       1673.867       0.413791       0.375743
            654       2671.333       1571.200       0.370345       0.375743
            655       3129.333       1565.400       0.333437       0.310032
            656       3262.667       1362.067       0.294518       0.310032
            657       2988.333       1166.167       0.280700       0.310032
            658       2762.667        995.400       0.264870       0.310032
            659       2685.333       1082.467       0.287294       0.310032
            660       2645.667       1162.433       0.305253       0.310032
            661       2489.667       1238.700       0.332237       0.310032
            662       2318.000       1419.200       0.379750       0.375743
            663       2236.333       1637.700       0.422738       0.375743
            664       2342.000       1776.467       0.431342       0.375743
            665       2656.000       1493.067       0.359856       0.375743
            666       2946.333       1314.033       0.308432       0.310032
            667       2964.667       1209.867       0.289821       0.310032
            668       2762.333       1306.433       0.321088       0.310032
            669       2753.000       1333.700       0.326351       0.310032
            670       2918.000       1296.200       0.307579       0.310032
            671       3159.000       1220.433       0.278674       0.310032
            672       3035.667       1114.433       0.268532       0.310032
            673       2853.000       1195.367       0.295271       0.310032
            674       2628.333       1522.500       0.366794       0.375743
            675       2438.667       1805.467       0.425403       0.375743
            676       2487.333       1747.600       0.412663       0.375743
            677       2451.000       1699.233       0.409431       0.375743
            678       2713.000       1428.367       0.344902       0.375743
            679       2574.000       1387.600       0.350263       0.375743
            680       2631.667       1281.500       0.327484       0.310032
            681       2891.667       1341.167       0.316848       0.310032
            682       3241.667       1271.167       0.281678       0.310032
            683       3340.000       1276.333       0.276482       0.310032
            684       3150.667       1465.933       0.317535       0.310032
            685       3249.667       1646.367       0.336265       0.310032
            686       3380.000       1650.000       0.328032       0.310032
            687       3446.667       1575.333       0.313686       0.310032
            688       3084.000       1637.600       0.346832       0.375743
            689       2826.000       1655.067       0.369347       0.375743
            690       2439.000       1641.767       0.402318       0.375743
            691       2318.000       1692.200       0.421974       0.375743
            692       2322.333       1587.767       0.406068       0.375743
            693       2593.000       1448.033       0.358332       0.375743
            694       2777.000       1220.967       0.305397       0.310032
            695       2883.333       1338.000       0.316961       0.310032
            696       3030.667       1500.600       0.331166       0.310032
            697       3253.000       1651.033       0.336668       0.310032
            698       3115.667       1606.767       0.340241       0.310032
            699       3135.333       1442.467       0.315100       0.310032
            700       3182.667       1428.067       0.309727       0.310032
            701       3167.333       1560.267       0.330034       0.310032
            702       2703.667       1893.967       0.411944       0.375743
            703       2293.333       2056.333       0.472757       0.375743
            704       2276.333       1938.700       0.459949       0.375743
            705       2516.667       1681.667       0.400556       0.375743
            706       2862.667       1503.067       0.344287       0.375743
            707       2901.667       1482.500       0.338149       0.375743
            708       2871.000       1523.900       0.346743       0.375743
            709       2835.667       1535.433       0.351269       0.375743
            710       2822.667       1668.400       0.371493       0.375743
            711       3025.333       1700.800       0.359871       0.375743
            712       3093.333       1668.667       0.350413       0.375743
            713       3438.333       1428.833       0.293566       0.310032
            714       3266.333       1355.700       0.293312       0.310032
            715       3001.000       1305.567       0.303157       0.310032
            716       2815.333       1380.800       0.329065       0.310032
            717       2769.000       1455.433       0.344527       0.375743
            718       2819.000       1600.433       0.362135       0.375743
            719       2754.333       1662.233       0.376363       0.375743
            720       2701.000       1639.567       0.377731       0.375743
            721       2514.000       1492.933       0.372588       0.375743
            722       2302.000       1403.467       0.378756       0.375743
            723       2231.667       1423.167       0.389393       0.375743
            724       2358.000       1569.867       0.399674       0.375743
            725       2640.000       1496.667       0.361805       0.375743
            726       2999.000       1264.100       0.296521       0.310032
            727       3341.667       1091.500       0.246212       0.226609
            728       3241.333       1161.200       0.263757       0.226609
            729       3004.333       1223.233       0.289347       0.226609
            730       3063.000       1064.033       0.257820       0.226609
            731       3217.667       1069.233       0.249419       0.226609
            732       3572.333       1236.767       0.257172       0.226609
            733       3283.333       1495.000       0.312871       0.310032
            734       3097.333       1419.600       0.314284       0.310032
            735       2883.333       1345.667       0.318200       0.310032
            736       2815.000       1391.500       0.330798       0.310032
            737       2806.667       1438.333       0.338830       0.310032
            738       2693.667       1517.967       0.360422       0.310032
            739       2663.000       1413.367       0.346722       0.310032
            740       2719.000       1416.767       0.342564       0.310032
            741       2901.667       1452.167       0.333537       0.310032
            742       3205.667       1524.767       0.322331       0.310032
            743       3559.667       1510.033       0.297855       0.310032
            744       3401.667       1365.833       0.286488       0.310032
            745       2927.333       1248.600       0.298999       0.310032
            746       2448.000       1647.200       0.402227       0.375743
            747       2481.333       1865.200       0.429124       0.375743
            748       2714.667       1806.533       0.399569       0.375743
            749       2898.667       1288.800       0.307776       0.310032
            750       2737.000       1203.967       0.305500       0.310032
            751       2791.333       1347.533       0.325580       0.310032
            752       3022.000       1591.133       0.344914       0.310032
            753       3379.667       1431.700       0.297566       0.310032
            754       3308.000       1303.867       0.282720       0.310032
            755       3022.000       1252.133       0.292956       0.310032
            756       2657.333       1521.600       0.364112       0.375743
            757       2665.000       1687.833       0.387755       0.375743
            758       2639.667       1631.700       0.382009       0.375743
            759       2705.333       1391.467       0.339647       0.310032
            760       2581.000       1330.567       0.340162       0.310032
            761       2431.667       1201.167       0.330642       0.310032
            762       2401.000       1142.233       0.322370       0.310032
            763       2680.000       1277.667       0.322833       0.310032
            764       2975.667       1348.100       0.311788       0.310032
            765       3422.667       1297.733       0.274920       0.310032
            766       3483.000       1293.367       0.270785       0.310032
            767       3373.333       1274.333       0.274188       0.310032
            768       3043.000       1290.033       0.297721       0.310032
            769       2678.000       1137.867       0.298194       0.310032
            770       2392.667       1543.733       0.392169       0.375743
            771       2271.333       1805.867       0.442918       0.375743
            772       2732.333       1880.433       0.407658       0.375743
            773       3202.000       1708.800       0.347968       0.375743
            774       3196.000       1769.067       0.356303       0.375743
            775       3050.000       1738.333       0.363035       0.375743
            776       3057.000       1680.967       0.354787       0.375743
            777       3305.667       1378.100       0.294229       0.310032
            778       3110.667       1230.267       0.283411       0.310032
            779       3058.000       1050.533       0.255695       0.310032
            780       2796.667       1236.667       0.306612       0.310032
            781       2673.000       1277.033       0.323297       0.310032
            782       2593.333       1201.333       0.316585       0.310032
            783       2554.000       1200.933       0.319828       0.310032
            784       2505.333       1398.467       0.358232       0.375743
            785       2329.000       1695.767       0.421333       0.375743
            786       2691.333       1672.533       0.383269       0.375743
            787       3109.000       1654.767       0.347365       0.375743
            788       3281.000       1459.233       0.307840       0.310032
            789       3140.000       1457.667       0.317045       0.310032
            790       2750.667       1455.267       0.346003       0.375743
            791       2595.333       1486.467       0.364169       0.375743
            792       2571.333       1436.533       0.358428       0.375743
            793       2619.333       1433.733       0.353740       0.375743
            794       2696.667       1536.333       0.362942       0.375743
            795       2793.333       1312.333       0.319640       0.310032
            796       3240.333        999.633       0.235764       0.226609
            797       3499.667        917.033       0.207629       0.226609
            798       3348.667       1185.133       0.261400       0.226609
            799       2924.333       1384.900       0.321380       0.310032
            800       2740.000       1535.000       0.359064       0.310032
            801       2806.333       1455.367       0.341499       0.310032
            802       3011.333       1370.200       0.312722       0.310032
            803       2971.333       1210.200       0.289415       0.310032
            804       3048.667       1146.133       0.273227       0.310032
            805       3182.333       1036.433       0.245672       0.226609
            806       3404.333        995.567       0.226270       0.226609
            807       3171.333       1160.200       0.267850       0.310032
            808       2789.333       1514.733       0.351931       0.375743
            809       2423.000       1537.700       0.388239       0.375743
            810       2184.000       1271.600       0.367982       0.375743
            811       2173.000       1122.033       0.340523       0.310032
            812       2418.667       1226.133       0.336406       0.310032
            813       2723.667       1351.300       0.331610       0.310032
            814       2866.000       1146.733       0.285774       0.310032
            815       2682.333       1000.100       0.271587       0.310032
            816       2830.333       1012.633       0.263503       0.310032
            817       2926.333       1327.367       0.312050       0.310032
            818       2909.333       1362.733       0.318987       0.310032
            819       2565.667       1202.767       0.319169       0.310032
            820       2505.333        963.467       0.277752       0.310032
            821       2787.667        944.900       0.253150       0.310032
            822       2996.667       1146.000       0.276633       0.310032
            823       2945.333       1379.800       0.319019       0.310032
            824       2713.000       1649.033       0.378042       0.375743
            825       2859.333       1682.067       0.370385       0.375743
            826       2803.333       1566.000       0.358407       0.375743
            827       2624.333       1540.900       0.369943       0.375743
            828       2426.333       1593.700       0.396439       0.375743
            829       2551.000       1496.900       0.369797       0.375743
            830       2730.000       1277.000       0.318692       0.310032
            831       2802.667       1320.733       0.320302       0.310032
            832       2796.667       1574.667       0.360226       0.375743
            833       2782.333       1717.767       0.381717       0.375743
            834       2635.333       1586.133       0.375730       0.375743
            835       2462.333       1505.433       0.379416       0.375743
            836       2380.333       1505.967       0.387507       0.375743
            837       2469.667       1695.700       0.407095       0.375743
            838       2424.000       1757.600       0.420318       0.375743
            839       2314.333       1694.900       0.422749       0.375743
            840       2149.333       1427.733       0.399135       0.375743
            841       2339.000       1290.100       0.355488       0.375743
            842       2561.000       1401.900       0.353756       0.375743
            843       2903.333       1454.667       0.333792       0.310032
            844       2978.333       1413.167       0.321796       0.310032
            845       2866.667       1242.667       0.302401       0.310032
            846       2443.667       1320.967       0.350889       0.375743
            847       2219.333       1488.400       0.401431       0.375743
            848       2428.000       1577.867       0.393889       0.375743
            849       2929.667       1584.700       0.351035       0.375743
            850       3194.000       1387.600       0.302864       0.310032
            851       2808.333       1275.500       0.312329       0.310032
            852       2516.667       1465.000       0.367936       0.375743
            853       2213.333       1693.333       0.433447       0.375743
            854       2305.000       2002.500       0.464887       0.375743
            855       2566.667       2015.333       0.439837       0.375743
            856       2628.333       1996.167       0.431650       0.375743
            857       2722.667       1674.733       0.380846       0.375743
            858       2628.667       1269.133       0.325602       0.310032
            859       2853.000        951.033       0.250007       0.226609
            860       3126.667        936.000       0.230391       0.226609
            861       3203.000       1243.033       0.279583       0.310032
            862       3184.667       1286.867       0.287791       0.310032
            863       3059.667       1317.033       0.300919       0.310032
            864       2874.667       1193.200       0.293323       0.310032
            865       2919.333       1231.067       0.296614       0.310032
            866       2678.000       1202.867       0.309948       0.310032
            867       2440.000       1162.667       0.322724       0.310032
            868       2339.333       1258.067       0.349716       0.375743
            869       2474.000       1674.600       0.403654       0.375743
            870       2641.667       1833.500       0.409705       0.375743
            871       2681.333       1825.533       0.405056       0.375743
            872       2817.333       1488.600       0.345709       0.375743
            873       2882.667       1346.400       0.318368       0.310032
            874       3107.333       1242.267       0.285605       0.310032
            875       3291.333       1128.533       0.255332       0.310032
            876       3140.667       1084.600       0.256694       0.310032
            877       2725.333       1142.800       0.295440       0.310032
            878       2347.000       1199.967       0.338308       0.310032
            879       2522.333       1235.100       0.328708       0.310032
            880       2684.000       1510.267       0.360079       0.375743
            881       2921.000       1516.900       0.341806       0.375743
            882       2848.667       1545.467       0.351711       0.375743
            883       2735.333       1412.467       0.340534       0.375743
            884       2556.333       1657.367       0.393328       0.375743
            885       2775.000       1431.833       0.340359       0.310032
            886       2760.333       1164.633       0.296724       0.310032
            887       2686.333        857.033       0.241870       0.310032
            888       2397.333        892.600       0.271312       0.310032
            889       2281.667        933.167       0.290269       0.310032
            890       2263.667        942.300       0.293921       0.310032
            891       2227.000        857.967       0.278112       0.310032
            892       2470.333        606.967       0.197240       0.226609
            893       2661.000        278.233       0.094662       0.059498
            894       2782.667        179.733       0.060672       0.059498
            895       2655.333        263.467       0.090265       0.059498
            896       2877.000        294.967       0.092992       0.059498
            897       3185.333        209.467       0.061702       0.059498
            898       3308.667        126.800       0.036909       0.059498
            899       3125.000        102.500       0.031758       0.059498
            900       2641.333         89.867       0.032904       0.059498
            901       2424.667         69.533       0.027878       0.059498
            902       2229.000        208.100       0.085388       0.059498
            903       2715.000        254.167       0.085602       0.059498
            904       3305.000        228.833       0.064755       0.059498
            905       3537.000        203.967       0.054522       0.059498
            906       3324.000        190.933       0.054321       0.059498
            907       2946.000        159.067       0.051228       0.059498
            908       2964.667        -23.133      -0.007864       0.059498
            909       2949.667        -67.633      -0.023467       0.059498
            910       2771.000         74.567       0.026205       0.059498
            911       2439.667        206.367       0.077991       0.059498
            912       2244.333        364.567       0.139740       0.059498
            913       2389.000        384.433       0.138613       0.059498
            914       2755.333        430.467       0.135120       0.059498
            915       2788.333        553.167       0.165544       0.226609
            916       2567.333        595.933       0.188392       0.226609
            917       2044.333        506.233       0.198479       0.226609
            918       2088.000        184.867       0.081336       0.059498
            919       2378.333        -41.500      -0.017759       0.059498
            920       2854.000        -12.400      -0.004364       0.059498
            921       3119.000         14.433       0.004606       0.059498
            922       3001.000        121.233       0.038829       0.059498
            923       2936.000        191.067       0.061101       0.059498
            924       2985.667        271.100       0.083242       0.059498
            925       3108.333        246.500       0.073476       0.059498
            926       3182.000        113.467       0.034431       0.059498
            927       3079.667         85.033       0.026869       0.059498
            928       2874.000        152.267       0.050315       0.059498
            929       2787.000        218.967       0.072844       0.059498
            930       2576.000        222.067       0.079364       0.059498
            931       2825.000        209.500       0.069039       0.059498
            932       2686.667        156.667       0.055100       0.059498
            933       2704.000         93.600       0.033457       0.059498
            934       2746.000        -23.267      -0.008545       0.059498
            935       2601.000         47.900       0.018083       0.059498
            936       2493.333        144.333       0.054720       0.059498
            937       2412.333        233.100       0.088114       0.059498
            938       2910.333        185.300       0.059859       0.059498
            939       3164.667        154.533       0.046557       0.059498
            940       3282.333        134.100       0.039251       0.059498
            941       3067.667        209.567       0.063946       0.059498
            942       3107.000        315.967       0.092308       0.059498
            943       3278.000        469.867       0.125369       0.059498
            944       3370.667        460.267       0.120145       0.059498
            945       3197.000        350.967       0.098921       0.059498
            946       2692.667        218.067       0.074918       0.059498
            947       2516.000        340.067       0.119068       0.059498
            948       2597.000        420.633       0.139392       0.059498
            949       2699.333        440.400       0.140267       0.059498
            950       2741.333        371.533       0.119354       0.059498
            951       2811.000        409.567       0.127172       0.059498
            952       3040.667        310.267       0.092591       0.059498
            953       3431.333        133.867       0.037548       0.059498
            954       3392.333        141.100       0.039933       0.059498
            955       3463.667        250.300       0.067394       0.059498
            956       3251.667        477.833       0.128123       0.059498
            957       3282.333        470.433       0.125356       0.059498
            958       2979.000        467.433       0.135628       0.059498
            959       2580.667        351.600       0.119907       0.059498
            960       2699.667        221.033       0.075678       0.059498
            961       2919.333        202.400       0.064836       0.059498
            962       3325.667        267.100       0.074344       0.059498
            963       3287.333        381.600       0.104008       0.059498
            964       3124.000        387.933       0.110461       0.059498
            965       2924.000        227.267       0.072119       0.059498
            966       2903.667        135.300       0.044522       0.059498
            967       3177.000        172.300       0.051444       0.059498
            968       3366.000        284.400       0.077909       0.059498
            969       3451.667        234.833       0.063701       0.059498
            970       3172.667        208.400       0.061637       0.059498
            971       3188.333        200.833       0.059257       0.059498
            972       3278.000        182.200       0.052656       0.059498
            973       3469.667        119.367       0.033259       0.059498
            974       3654.000         85.267       0.022803       0.059498
            975       3473.667        316.967       0.083618       0.059498
            976       3288.667        381.133       0.103857       0.059498
            977       3101.667        364.167       0.105073       0.059498
            978       2945.000        278.500       0.086397       0.059498
            979       2798.333        207.167       0.068929       0.059498
            980       2927.000        162.300       0.052536       0.059498
            981       3293.000         34.700       0.010428       0.059498
            982       3361.667         13.833       0.004098       0.059498
            983       3038.667         79.133       0.025381       0.059498
            984       2791.000        252.233       0.082883       0.059498
            985       3129.000        352.100       0.101146       0.059498
            986       3212.667        448.400       0.122478       0.059498
            987       3141.333        354.867       0.101501       0.059498
            988       3089.667        264.700       0.078912       0.059498
            989       3258.667        228.133       0.065428       0.059498
            990       3310.000        223.667       0.063296       0.059498
            991       3056.667        275.667       0.082725       0.059498
            992       2809.333        281.067       0.090948       0.059498
            993       3020.667        250.600       0.076606       0.059498
            994       3090.667        283.933       0.084138       0.059498
            995       2828.333        255.833       0.082951       0.059498
            996       2386.667        266.667       0.100503       0.059498
            997       2248.333        307.167       0.120198       0.059498
            998       2541.000        270.567       0.096233       0.059498
            999       2892.667        241.400       0.077025       0.059498
           1000       3258.667         47.467       0.014357       0.059498
           1001       3592.000          9.800       0.002721       0.059498
           1002       3883.667         82.967       0.020916       0.059498
           1003       3839.333        229.400       0.056381       0.059498
           1004       3498.667        320.467       0.083911       0.059498
           1005       2983.333        212.000       0.066347       0.059498
           1006       2887.667        115.233       0.038374       0.059498
           1007       3144.333        -50.100      -0.016191       0.059498
           1008       3191.333          1.533       0.000480       0.059498
           1009       2992.333         64.100       0.020972       0.059498
           1010       2766.333         94.033       0.032875       0.059498
           1011       2749.667        139.367       0.048240       0.059498
           1012       2920.667        114.600       0.037756       0.059498
           1013       3120.667        229.600       0.068532       0.059498
           1014       3301.000        324.233       0.089438       0.059498
           1015       3657.667        458.567       0.111404       0.059498
           1016       3397.333        433.600       0.113184       0.059498
           1017       3402.667        296.067       0.080045       0.059498
           1018       2994.000        197.600       0.061913       0.059498
           1019       3011.333        171.867       0.053992       0.059498
           1020       2934.333        180.233       0.057868       0.059498
           1021       2908.333        223.167       0.071265       0.059498
           1022       3122.667        380.400       0.108591       0.059498
           1023       2995.000        508.833       0.145222       0.059498
           1024       2832.000        514.133       0.153650       0.059498
           1025       2735.000        371.167       0.119493       0.059498
           1026       2883.667        180.967       0.059050       0.059498
           1027       3091.000         48.233       0.015365       0.059498
           1028       3098.333         24.833       0.007951       0.059498
           1029       2981.000        122.233       0.039389       0.059498
           1030       3075.667        191.767       0.058690       0.059498
           1031       3251.333        135.200       0.039923       0.059498
           1032       3171.667        126.500       0.038355       0.059498
           1033       2913.000        143.033       0.046804       0.059498
           1034       2498.667        127.133       0.048417       0.059498
           1035       2673.000         63.367       0.023157       0.059498
           1036       3112.667         63.733       0.020065       0.059498
           1037       3142.333        200.433       0.059960       0.059498
           1038       3022.333        255.433       0.077929       0.059498
           1039       2531.667        297.167       0.105049       0.059498
           1040       2582.000        149.800       0.054836       0.059498
           1041       2835.333         12.800       0.004494       0.059498
           1042       3364.667        -86.467      -0.026376       0.059498
           1043       3659.667       -110.967      -0.031270       0.059498
           1044       3517.667         41.900       0.011771       0.059498
           1045       3050.667        125.600       0.039543       0.059498
           1046       2641.000        299.233       0.101772       0.059498
           1047       2488.667        262.800       0.095513       0.059498
           1048       2594.333        270.233       0.094337       0.059498
           1049       3002.667        288.067       0.087539       0.059498
           1050       3345.333        394.133       0.105398       0.059498
           1051       3480.333        397.633       0.102537       0.059498
           1052       3478.667        330.133       0.086676       0.059498
           1053       3481.000        121.233       0.033655       0.059498
           1054       3379.667         20.033       0.005893       0.059498
           1055       3363.667         97.633       0.028207       0.059498
           1056       3319.333        204.400       0.058007       0.059498
           1057       3404.667        279.867       0.075957       0.059498
           1058       3129.000        113.100       0.034885       0.059498
           1059       2825.000         15.500       0.005457       0.059498
           1060       2793.000        -83.300      -0.030741       0.059498
           1061       2950.000         -7.333      -0.002492       0.059498
           1062       3087.333         34.267       0.010977       0.059498
           1063       3260.000         84.333       0.025217       0.059498
           1064       3510.667        126.600       0.034806       0.059498
           1065       3485.667        256.767       0.068610       0.059498
           1066       3162.667        297.733       0.086040       0.059498
           1067       2976.333        164.700       0.052435       0.059498
           1068       3202.333         54.100       0.016613       0.059498
           1069       3351.000        141.567       0.040534       0.059498
           1070       3322.667        204.067       0.057863       0.059498
           1071       3144.667        100.533       0.030979       0.059498
           1072       3288.333        -40.167      -0.012366       0.059498
           1073       3193.333         40.000       0.012371       0.059498
           1074       3091.333        199.867       0.060728       0.059498
           1075       2910.667        279.600       0.087642       0.059498
           1076       2887.000        303.967       0.095258       0.059498
           1077       2951.333        279.867       0.086614       0.059498
           1078       3067.000        378.967       0.109974       0.059498
           1079       3199.000        370.433       0.103779       0.059498
           1080       3159.667        357.700       0.101695       0.059498
           1081       2866.000        293.400       0.092866       0.059498
           1082       2564.667        248.533       0.088345       0.059498
           1083       2533.667        238.633       0.086078       0.059498
           1084       2776.667        138.333       0.047456       0.059498
           1085       3209.667        196.033       0.057560       0.059498
           1086       3231.333        199.867       0.058250       0.059498
           1087       2866.000        248.733       0.079857       0.059498
           1088       2365.667        192.767       0.075346       0.059498
           1089       2445.000        267.167       0.098507       0.059498
           1090       2593.000        269.700       0.094212       0.059498
           1091       2821.333        259.867       0.084339       0.059498
           1092       2877.667        213.233       0.068987       0.059498
           1093       2943.333        235.000       0.073938       0.059498
           1094       2943.333        303.667       0.093522       0.059498
           1095       2824.333        379.900       0.118562       0.059498
           1096       2902.667        310.733       0.096699       0.059498
           1097       2920.667        209.933       0.067058       0.059498
           1098       3150.333        143.967       0.043702       0.059498
           1099       3331.333        134.533       0.038817       0.059498
           1100       3329.000        142.433       0.041030       0.059498
           1101       3104.667         93.200       0.029144       0.059498
           1102       2995.000        112.167       0.036099       0.059498
           1103       3250.333         40.633       0.012347       0.059498
           1104       3330.333         45.633       0.013517       0.059498
           1105       3303.000          7.367       0.002225       0.059498
           1106       3106.333         14.700       0.004710       0.059498
           1107       2923.667         75.633       0.025217       0.059498
           1108       2624.667        153.200       0.055150       0.059498
           1109       2277.667        247.233       0.097918       0.059498
           1110       2105.000        203.500       0.088152       0.059498
           1111       2561.667        121.833       0.045401       0.059498
           1112       2793.667         63.633       0.022270       0.059498
           1113       2930.667         44.600       0.014990       0.059498
           1114       2620.000         10.333       0.003929       0.059498
           1115       2552.000        -61.200      -0.024570       0.059498
           1116       2792.000       -154.200      -0.058458       0.059498
           1117       2746.333       -156.300      -0.060347       0.059498
           1118       2750.667         67.600       0.023986       0.059498
           1119       2649.000        210.767       0.073701       0.059498
           1120       2724.000        306.600       0.101168       0.059498
           1121       2731.333        195.533       0.066806       0.059498
           1122       2642.667        157.400       0.056213       0.059498
           1123       2750.000        131.333       0.045581       0.059498
           1124       2757.333        195.933       0.066345       0.059498
           1125       2774.333        179.233       0.060684       0.059498
           1126       3078.333        115.833       0.036264       0.059498
           1127       3605.667         -3.233      -0.000898       0.059498
           1128       3716.333         16.700       0.004474       0.059498
           1129       3317.667         96.567       0.028284       0.059498
           1130       3042.333        123.100       0.038889       0.059498
           1131       3173.000        194.367       0.057721       0.059498
           1132       3277.667        208.567       0.059826       0.059498
           1133       3130.333        225.300       0.067141       0.059498
           1134       2962.333        210.100       0.066227       0.059498
           1135       2924.000        244.600       0.077195       0.059498
           1136       2963.333        271.667       0.083977       0.059498
           1137       3011.667        243.500       0.074804       0.059498
           1138       2868.000        226.867       0.073304       0.059498
           1139       2898.333        267.833       0.084592       0.059498
           1140       2983.667        247.967       0.076731       0.059498
           1141       3101.667        162.500       0.049783       0.059498
           1142       2914.667        107.533       0.035581       0.059498
           1143       2765.667        127.767       0.044157       0.059498
           1144       2714.000         98.933       0.035171       0.059498
           1145       2769.000         43.433       0.015443       0.059498
           1146       2518.000        -14.800      -0.005912       0.059498
           1147       2326.000         75.400       0.031398       0.059498
           1148       2269.000        183.100       0.074671       0.059498
           1149       2560.333        256.300       0.090995       0.059498
           1150       3034.000        385.933       0.112848       0.059498
           1151       3226.333        411.700       0.113166       0.059498
           1152       3185.667        382.767       0.107265       0.059498
           1153       2968.667        258.133       0.079997       0.059498
           1154       3115.667        225.433       0.067473       0.059498
           1155       3354.000        181.267       0.051274       0.059498
           1156       3347.333        145.267       0.041593       0.059498
           1157       3250.667         88.267       0.026436       0.059498
           1158       3106.000        165.067       0.050463       0.059498
           1159       3372.667        211.067       0.058896       0.059498
           1160       3445.000        232.167       0.063137       0.059498
           1161       3369.667        256.367       0.070702       0.059498
           1162       2992.000        170.467       0.053903       0.059498
           1163       2757.667        138.233       0.047734       0.059498
           1164       2967.667         78.567       0.025791       0.059498
           1165       3114.667        121.200       0.037455       0.059498
           1166       3212.000        109.133       0.032860       0.059498
           1167       3196.333         42.700       0.013183       0.059498
           1168       3305.000         22.833       0.006861       0.059498
           1169       3253.667        121.633       0.036036       0.059498
           1170       2682.667        228.400       0.078459       0.059498
           1171       2153.333        274.000       0.112881       0.059498
           1172       1921.333        380.200       0.165194       0.059498
           1173       2275.667        479.767       0.174117       0.059498
           1174       2700.333        519.967       0.161465       0.059498
           1175       2961.000        263.567       0.081737       0.059498
           1176       3117.333         15.267       0.004873       0.059498
           1177       3099.000        -93.900      -0.031247       0.059498
           1178       2798.333          4.167       0.001487       0.059498
           1179       2592.000        113.800       0.042058       0.059498
           1180       2682.000        198.800       0.069009       0.059498
           1181       2742.000        222.467       0.075044       0.059498
           1182       2445.667        203.433       0.076793       0.059498
           1183       2214.667        171.533       0.071886       0.059498
           1184       2572.000         59.467       0.022598       0.059498
           1185       2774.667         48.867       0.017307       0.059498
           1186       2632.667         36.400       0.013638       0.059498
           1187       2401.000        134.233       0.052947       0.059498
           1188       2559.333        132.067       0.049070       0.059498
           1189       2659.333        143.400       0.051164       0.059498
           1190       2643.000        147.700       0.052926       0.059498
           1191       2771.667        145.833       0.049986       0.059498
           1192       2955.000        127.500       0.041363       0.059498
           1193       3175.000        -28.500      -0.009058       0.059498
           1194       2786.333        -82.633      -0.030563       0.059498
           1195       2429.667         14.367       0.005878       0.059498
           1196       2254.333        210.567       0.085426       0.059498
           1197       2476.000        363.733       0.128087       0.059498
           1198       3001.333        287.200       0.087334       0.059498
           1199       3183.667        238.300       0.069638       0.059498
           1200       2269.333        644.067       0.221070       0.226609
