# Supplementary material for: The role of auxiliary domains in modulating CHD4 activity suggests mechanistic commonality between enzyme families
Source: Nat Commun. 2022 Dec 6;13:7524. doi: 10.1038/s41467-022-35002-0 (PMC9726900; doi:10.1038/s41467-022-35002-0)
Supplement: Supplementary file 6 — source data [file 41467_2022_35002_MOESM6_ESM.zip › smFRET_Source_data/figure_7A/A/CHD4(355-1912) 1mM ATP 500ms/21.dat]

              1       1714.854       2353.652       0.578505       0.703199
              2       1496.049       2338.464       0.609846       0.703199
              3       1795.638       2790.223       0.608440       0.703199
              4       1942.672       2854.218       0.595014       0.703199
              5       1497.018       2338.402       0.609686       0.703199
              6       2216.981       3157.802       0.587522       0.703199
              7       1739.962       3318.115       0.656003       0.703199
              8       1873.978       3106.869       0.623763       0.703199
              9       2304.202       3243.027       0.584621       0.703199
             10       2074.710       2897.901       0.582772       0.703199
             11       1721.359       2217.247       0.562952       0.703199
             12        871.836       3759.552       0.811755       0.703199
             13        936.806       3714.185       0.798579       0.703199
             14        696.163       3731.917       0.842784       0.703199
             15       1622.116       3317.703       0.671624       0.703199
             16        921.066       4115.852       0.817137       0.703199
             17        937.252       3585.120       0.792752       0.703199
             18        916.705       3569.432       0.795658       0.703199
             19        917.854       3625.474       0.797978       0.703199
             20        768.376       3740.940       0.829603       0.703199
             21       1676.342       3038.001       0.644417       0.703199
             22       1973.934       3561.102       0.643375       0.703199
             23       1450.422       3654.800       0.715894       0.703199
             24       1519.857       3204.077       0.678265       0.703199
             25       1590.196       3500.394       0.687620       0.703199
             26       1482.421       3356.810       0.693666       0.703199
             27       1597.057       2244.931       0.584315       0.703199
             28       1451.479       3033.073       0.676338       0.703199
             29       1187.982       3497.626       0.746461       0.703199
             30       1517.166       3516.561       0.698600       0.703199
             31       1717.806       3138.108       0.646245       0.703199
             32        877.984       3063.208       0.777229       0.703199
             33       1511.076       3204.077       0.679528       0.703199
             34       1442.274       3304.930       0.696185       0.703199
             35       1303.727       3424.876       0.724289       0.703199
             36        980.783       4242.923       0.812244       0.703199
             37        242.979       4225.702       0.945626       0.703199
             38        653.427       4398.205       0.870650       0.703199
             39       1024.978       3899.397       0.791856       0.703199
             40        676.294       3832.158       0.849994       0.703199
             41       2000.787       4254.438       0.680141       0.703199
             42       1418.837       3509.597       0.712112       0.703199
             43       1505.537       3232.691       0.682257       0.703199
             44       1864.532       3386.363       0.644912       0.703199
             45       1183.766       3102.437       0.723819       0.703199
             46       2168.974       2906.138       0.572625       0.703199
             47       1817.527       3216.493       0.638951       0.703199
             48       1438.403       3025.027       0.677736       0.703199
             49       1354.693       3062.652       0.693324       0.703199
             50        848.121       3172.733       0.789069       0.703199
             51        495.095       2742.302       0.847070       0.703199
             52       1047.076       3097.121       0.747339       0.703199
             53       1260.098       3024.475       0.705899       0.703199
             54       1198.478       3274.652       0.732072       0.703199
             55       1137.170       3099.120       0.731565       0.703199
             56        864.529       2938.919       0.772699       0.703199
             57        726.641       3717.838       0.836507       0.703199
             58       1283.079       3793.815       0.747271       0.703199
             59       1290.542       3857.546       0.749316       0.703199
             60        985.932       3688.949       0.789100       0.703199
             61        999.823       3389.927       0.772237       0.703199
             62       1037.714       3274.745       0.759368       0.703199
             63       1347.568       4272.077       0.760204       0.703199
             64       1494.269       4468.254       0.749390       0.703199
             65       1521.823       4091.614       0.728896       0.703199
             66       1288.759       4749.252       0.786559       0.703199
             67       1222.781       4527.883       0.787367       0.703199
             68       1305.367       3798.989       0.744264       0.703199
             69       1691.801       4494.867       0.726541       0.703199
             70       1378.090       4195.547       0.752749       0.703199
             71       1478.831       4036.149       0.731852       0.703199
             72       1602.849       4491.206       0.736982       0.703199
             73       1588.912       4071.902       0.719314       0.703199
             74       1624.164       3945.216       0.708376       0.703199
             75       1101.647       3729.979       0.771993       0.703199
             76       1546.179       4230.092       0.732322       0.703199
             77       1749.256       4176.857       0.704822       0.703199
             78       1826.434       4078.465       0.690692       0.703199
             79       1629.920       4221.595       0.721453       0.703199
             80       1323.342       4063.735       0.754349       0.703199
             81       1421.261       2805.929       0.663781       0.703199
             82       1789.871       2885.510       0.617171       0.703199
             83       1557.104       3179.165       0.671238       0.703199
             84       1494.824       2957.167       0.664235       0.703199
             85       1665.241       2884.644       0.634004       0.703199
             86       1681.114       2879.452       0.631380       0.703199
             87       1964.798       2772.678       0.585265       0.703199
             88       1672.378       2630.902       0.611371       0.703199
             89       1627.414       3606.731       0.689077       0.703199
             90       1692.245       3651.499       0.683322       0.703199
             91       1644.572       3679.657       0.691115       0.703199
             92       1536.604       3892.086       0.716948       0.703199
             93       1569.960       3796.002       0.707422       0.703199
             94       1598.241       3670.839       0.696676       0.703199
             95       1696.538       3676.727       0.684263       0.703199
             96       1627.067       3796.002       0.699973       0.703199
             97        962.870       3315.252       0.774932       0.703199
             98       2019.485       3172.707       0.611054       0.703199
             99        989.087       3344.723       0.771774       0.703199
            100       1440.400       3513.772       0.709255       0.703199
            101        947.543       3407.131       0.782408       0.703199
            102       1064.108       3492.302       0.766459       0.703199
            103       1343.902       3171.194       0.702354       0.703199
            104        746.496       3419.824       0.820826       0.703199
            105       1505.130       3307.347       0.687244       0.703199
            106        895.022       3110.698       0.776564       0.703199
            107       1462.032       3228.874       0.688326       0.703199
            108       1494.538       3156.217       0.678646       0.703199
            109       1341.661       3269.560       0.709044       0.703199
            110       1403.145       3265.185       0.699433       0.703199
            111       1504.242       3423.927       0.694767       0.703199
            112       1420.770       3243.907       0.695419       0.703199
            113       1155.713       3399.916       0.746311       0.703199
            114       1022.869       3499.290       0.773810       0.703199
            115       1254.430       3622.261       0.742770       0.703199
            116       1016.712       3759.757       0.787141       0.703199
            117        822.484       3899.220       0.825808       0.703199
            118       1284.709       3358.815       0.723333       0.703199
            119       1290.556       2691.245       0.675886       0.703199
            120       1500.022       3171.638       0.678910       0.703199
            121       1558.809       2991.355       0.657417       0.703199
            122       3551.658       2705.750       0.432408       0.364262
            123       5238.059       2351.160       0.309803       0.364262
            124       4184.395       2529.652       0.376770       0.364262
            125       4308.530       3682.517       0.460830       0.364262
            126       4669.624       3856.540       0.452318       0.364262
            127       4039.479       3644.363       0.474289       0.364262
            128       4046.270       3780.896       0.483048       0.364262
            129       5309.607       3914.706       0.424390       0.364262
            130       4851.051       3948.802       0.448735       0.364262
            131       4281.054       2900.748       0.403902       0.364262
            132       5780.957       2800.038       0.326307       0.364262
            133       4868.281       2851.833       0.369403       0.364262
            134       5935.318       2943.502       0.331519       0.364262
            135       5031.929       2727.443       0.351503       0.364262
            136       3140.752       2619.852       0.454788       0.364262
            137       4171.313       3018.740       0.419849       0.364262
            138       2485.824       2865.037       0.535435       0.703199
            139       2573.830       2812.786       0.522181       0.703199
            140       2550.898       3002.640       0.540672       0.703199
            141       2667.440       2894.151       0.520382       0.703199
            142       2608.855       3509.219       0.573582       0.703199
            143       2818.128       3804.334       0.574459       0.703199
            144       3845.305       3176.962       0.452413       0.703199
            145       2374.048       4831.961       0.670546       0.703199
            146       2686.529       4311.076       0.616079       0.703199
            147       7628.391       3228.807       0.297389       0.265511
            148       7864.525       3294.969       0.295262       0.265511
            149       8055.202       3651.861       0.311937       0.265511
            150       7815.976       2775.543       0.262053       0.265511
            151       6961.807       3055.230       0.305003       0.265511
            152       7421.794       3147.228       0.297779       0.265511
            153       7726.516       3055.639       0.283398       0.265511
            154       7133.154       3565.652       0.333276       0.364262
            155       6959.740       3547.985       0.337655       0.364262
            156       6822.911       3449.320       0.335791       0.364262
            157       6372.285       3856.656       0.377034       0.364262
            158       6941.731       3699.568       0.347661       0.364262
            159       6341.633       3907.020       0.381223       0.364262
            160       5990.018       4279.107       0.416696       0.364262
            161       6838.697       3349.599       0.328769       0.364262
            162       6298.257       3721.246       0.371400       0.364262
            163       6445.153       2229.258       0.256992       0.265511
            164       6945.378       2649.649       0.276148       0.265511
            165       6958.578       2639.100       0.274973       0.265511
            166       7811.849       2670.946       0.254793       0.265511
            167       7171.914       2811.580       0.281623       0.265511
            168       6849.892       2827.819       0.292199       0.265511
            169       7088.101       2666.940       0.273391       0.265511
            170       7237.558       2482.412       0.255393       0.265511
            171       7172.154       2482.247       0.257110       0.265511
            172       6248.014       2438.086       0.280688       0.265511
            173       7032.143       2472.625       0.260146       0.265511
            174       6961.322       2466.902       0.261651       0.265511
            175       6992.641       2525.269       0.265318       0.265511
            176       6359.944       2534.627       0.284963       0.265511
            177       7080.873       2585.227       0.267453       0.265511
            178       6867.256       2607.052       0.275171       0.265511
            179       5267.910       2854.390       0.351426       0.364262
            180       6799.278       2426.415       0.263006       0.364262
            181       4561.948       2960.413       0.393548       0.364262
            182       4690.402       2820.215       0.375497       0.364262
            183       4881.256       2704.890       0.356557       0.364262
            184       5312.529       2639.543       0.331932       0.364262
            185       4637.534       2922.574       0.386578       0.364262
            186       4526.837       2839.229       0.385447       0.364262
            187       4633.041       2681.336       0.366584       0.364262
            188       4563.065       3509.633       0.434753       0.364262
            189       4316.322       2651.084       0.380498       0.364262
            190       4183.528       2897.382       0.409182       0.364262
            191       4660.169       2922.085       0.385385       0.364262
            192       4324.165       2921.760       0.403228       0.364262
            193       4082.049       2636.992       0.392466       0.364262
            194       5718.974       3079.491       0.350003       0.364262
            195       5064.834       2705.557       0.348188       0.364262
            196       5083.696       3075.308       0.376922       0.364262
            197       5390.735       3084.602       0.363950       0.364262
            198       5501.592       2976.852       0.351108       0.364262
            199       5342.137       3042.505       0.362866       0.364262
            200       4473.983       3072.162       0.407117       0.364262
            201       4062.267       2757.268       0.404319       0.364262
            202       3845.826       2930.778       0.432485       0.364262
            203       3540.799       2941.645       0.453786       0.364262
            204       4077.127       3272.938       0.445294       0.364262
            205       3905.793       2701.847       0.408897       0.364262
            206       3870.538       2686.645       0.409726       0.364262
            207       3661.215       2665.748       0.421331       0.364262
            208       3479.094       2978.402       0.461232       0.364262
            209       4075.387       3243.090       0.443137       0.364262
            210       3803.047       2874.802       0.430498       0.364262
            211       3338.966       2769.515       0.453388       0.364262
            212       3576.808       2724.840       0.432401       0.364262
            213       3233.479       2978.402       0.479469       0.364262
            214       4364.037       3246.788       0.426601       0.364262
            215       4586.045       3146.852       0.406944       0.364262
            216       3628.246       3217.012       0.469962       0.364262
            217       4366.781       3556.394       0.448860       0.364262
            218       4256.381       3268.705       0.434374       0.364262
            219       5224.999       3030.043       0.367054       0.364262
            220       5997.687       3376.660       0.360202       0.364262
            221       5285.432       2884.498       0.353063       0.364262
            222       5891.347       3090.702       0.344098       0.364262
            223       6013.792       3079.703       0.338671       0.364262
            224       6587.977       3020.752       0.314376       0.364262
            225       5683.025       2956.967       0.342242       0.364262
            226       3917.299       3098.894       0.441677       0.364262
            227       4134.836       3090.683       0.427745       0.364262
            228       4560.982       2988.336       0.395842       0.364262
            229       4468.980       2322.494       0.341972       0.364262
            230       4282.246       2361.823       0.355478       0.364262
            231       5185.495       2395.927       0.316026       0.364262
            232       3818.859       2365.298       0.382477       0.364262
            233       3890.306       2358.800       0.377462       0.364262
            234       4952.624       2316.018       0.318631       0.364262
            235       4704.888       2423.977       0.340023       0.364262
            236       4875.050       2667.529       0.353663       0.364262
            237       4618.023       2612.849       0.361346       0.364262
            238       5003.277       2570.235       0.339372       0.364262
            239       5354.645       2625.202       0.328979       0.364262
            240       5077.979       2815.952       0.356724       0.364262
            241       4527.568       2503.302       0.356044       0.364262
            242       5209.525       2328.786       0.308927       0.364262
            243       5006.289       2621.898       0.343712       0.364262
            244       3320.787       2617.942       0.440825       0.364262
            245       5289.134       2558.515       0.326023       0.364262
            246       4717.518       2498.599       0.346253       0.364262
            247       4794.039       2555.032       0.347667       0.364262
            248       5115.979       2996.902       0.369400       0.364262
            249       4863.836       2585.265       0.347057       0.364262
            250       4857.979       2746.952       0.361207       0.364262
            251       5542.477       2476.752       0.308852       0.364262
            252       5924.421       2281.508       0.278032       0.364262
            253       5322.421       2506.106       0.320125       0.364262
            254       5505.461       2386.328       0.302381       0.364262
            255       4729.345       2791.190       0.371142       0.364262
            256       3134.819       3018.102       0.490515       0.364262
            257       4866.092       2732.759       0.359628       0.364262
            258       4830.096       2270.652       0.319776       0.364262
            259       5041.456       2723.851       0.350772       0.364262
            260       4785.907       2719.025       0.362298       0.364262
            261       5050.752       2574.969       0.337669       0.364262
            262       4903.182       2729.787       0.357631       0.364262
            263       3875.169       3068.632       0.441924       0.364262
            264       4251.138       3172.315       0.427337       0.364262
            265       4428.184       3020.077       0.405474       0.364262
            266       4438.854       3108.115       0.411836       0.364262
            267       4112.134       3090.240       0.429059       0.364262
            268       3880.184       3079.777       0.442499       0.364262
            269       3792.798       2812.676       0.425810       0.364262
            270       4368.596       2807.755       0.391251       0.364262
            271       5049.030       2705.585       0.348900       0.364262
            272       5646.333       2583.852       0.313948       0.364262
            273       4651.553       2834.788       0.378661       0.364262
            274       6101.737       2739.877       0.309884       0.364262
            275       4932.893       2813.522       0.363203       0.364262
            276       5128.222       2558.863       0.332878       0.364262
            277       5144.799       2494.687       0.326552       0.364262
            278       4972.017       2582.752       0.341870       0.364262
            279       4605.253       2617.206       0.362370       0.364262
            280       4804.979       2606.480       0.351682       0.364262
            281       4860.975       2620.025       0.350224       0.364262
            282       4809.304       2529.771       0.344699       0.364262
            283       5252.273       2526.122       0.324761       0.364262
            284       4808.745       2706.619       0.360145       0.364262
            285       5658.601       2517.006       0.307868       0.364262
            286       5912.478       2529.752       0.299654       0.364262
            287       5666.151       2729.390       0.325100       0.364262
            288       5350.456       2537.452       0.321689       0.364262
            289       5985.477       2405.702       0.286694       0.364262
            290       5552.873       2303.006       0.293157       0.364262
            291       5118.454       2662.744       0.342202       0.364262
            292       5108.138       2525.471       0.330836       0.364262
            293       4945.056       2597.937       0.344417       0.364262
            294       5781.857       2831.729       0.328751       0.364262
            295       4749.226       2685.384       0.361200       0.364262
            296       5528.948       2434.015       0.305667       0.364262
            297       5754.932       2438.261       0.297596       0.364262
            298       5723.244       2594.378       0.311913       0.364262
            299       5177.228       2571.527       0.331863       0.364262
            300       5452.889       2550.753       0.318699       0.364262
            301       5310.771       2514.928       0.321368       0.364262
            302       4584.653       2576.463       0.359785       0.364262
            303       5435.531       2533.670       0.317933       0.364262
            304       5519.434       2981.726       0.350743       0.364262
            305       5259.078       2949.096       0.359288       0.364262
            306       5198.291       3035.840       0.368690       0.364262
            307       5246.681       3108.945       0.372078       0.364262
            308       5392.138       2943.725       0.353140       0.364262
            309       5947.834       3284.627       0.355769       0.364262
            310       5580.608       3184.927       0.363347       0.364262
            311       4873.597       3111.260       0.389645       0.364262
            312       5954.741       3184.719       0.348458       0.364262
            313       5617.022       2933.212       0.343056       0.364262
            314       5334.627       3007.040       0.360484       0.364262
            315       5215.382       3508.344       0.402161       0.364262
            316       5233.480       3404.152       0.394107       0.364262
            317       5282.271       3434.117       0.393984       0.364262
            318       5510.904       3284.741       0.373451       0.364262
            319       5402.025       3168.188       0.369674       0.364262
            320       5216.744       3409.474       0.395246       0.364262
            321       5776.748       3056.824       0.346046       0.364262
            322       9657.644       2887.316       0.230157       0.265511
            323       9313.630       2628.423       0.220098       0.265511
            324      10298.478       2934.659       0.221766       0.265511
            325      10017.459       2820.484       0.219699       0.265511
            326       9226.968       2789.021       0.232109       0.265511
            327       7971.805       3280.892       0.291565       0.265511
            328       9090.804       2615.843       0.223449       0.265511
            329       8553.866       3428.742       0.286143       0.265511
            330       9187.249       3977.252       0.302119       0.265511
            331       8577.598       3847.702       0.309667       0.265511
            332       8099.541       3838.651       0.321544       0.265511
            333       9216.944       3887.919       0.296678       0.265511
            334       7962.818       3490.990       0.304789       0.265511
            335       8953.752       2821.231       0.239595       0.265511
            336       8331.813       2937.630       0.260672       0.265511
            337       7910.794       3463.990       0.304532       0.265511
            338       9023.409       3254.552       0.265073       0.265511
            339       8616.374       2823.794       0.246832       0.265511
            340       8800.213       2830.392       0.243357       0.265511
            341       8568.565       3028.627       0.261152       0.265511
            342       8517.015       2906.279       0.254417       0.265511
            343       9808.635       3026.677       0.235809       0.265511
            344       9062.083       3272.752       0.265326       0.265511
            345       9148.524       3228.719       0.260859       0.265511
            346       8856.568       3346.702       0.274246       0.265511
            347       8599.060       3272.752       0.275674       0.265511
            348       8426.028       2902.630       0.256220       0.265511
            349       8729.816       3265.822       0.272251       0.265511
            350       8315.023       3892.564       0.318864       0.364262
            351       7694.798       3872.217       0.334764       0.364262
            352       7748.527       4053.984       0.343485       0.364262
            353       7416.061       3931.203       0.346445       0.364262
            354       8093.044       4119.371       0.337310       0.364262
            355       7697.547       4046.943       0.344582       0.364262
            356       7653.437       3819.736       0.332928       0.364262
            357       8010.488       3800.527       0.321778       0.364262
            358       8135.726       4218.371       0.341455       0.364262
            359       7702.733       3973.337       0.340297       0.364262
            360       8355.264       4183.875       0.333665       0.364262
            361       8625.793       4456.902       0.340672       0.364262
            362       6764.317       3160.014       0.318411       0.364262
            363       7278.339       3510.994       0.325413       0.364262
            364       7439.192       3308.620       0.307841       0.364262
            365       6547.193       3352.302       0.338634       0.364262
            366       7008.741       3151.790       0.310199       0.364262
            367       7024.292       3159.977       0.310280       0.364262
            368       7244.180       3452.715       0.322777       0.364262
            369       6849.561       3852.542       0.359980       0.364262
            370       7758.558       3876.476       0.333173       0.364262
            371       7467.313       3982.577       0.347827       0.364262
            372       6882.091       4066.227       0.371402       0.364262
            373       7626.977       3924.713       0.339752       0.364262
            374       8408.334       3824.492       0.312642       0.364262
            375       7737.008       4046.799       0.343420       0.364262
            376       7762.161       4846.103       0.384359       0.364262
            377       8076.936       3501.063       0.302389       0.364262
            378       7081.440       3057.054       0.301529       0.364262
            379       7735.902       3322.262       0.300435       0.364262
            380       6069.984       3170.002       0.343074       0.364262
            381       7141.084       3577.772       0.333783       0.364262
            382       7606.492       3497.336       0.314967       0.364262
            383       8336.070       3747.554       0.310135       0.364262
            384       7789.295       4803.635       0.381455       0.364262
            385       7704.467       4620.232       0.374876       0.364262
            386       7971.429       4535.946       0.362662       0.364262
            387       8291.214       4424.970       0.347979       0.364262
            388       8011.687       4726.509       0.371050       0.364262
            389       8018.012       4601.870       0.364652       0.364262
            390       8556.253       4479.970       0.343656       0.364262
            391       8651.805       3467.437       0.286110       0.265511
            392       8996.426       3141.056       0.258790       0.265511
            393       9020.661       3324.446       0.269293       0.265511
            394       8843.723       3252.081       0.268860       0.265511
            395       8774.188       3318.018       0.274393       0.265511
            396       8414.198       3906.002       0.317040       0.265511
            397       9049.953       3560.205       0.282328       0.265511
            398       9002.543       3234.332       0.264310       0.265511
            399       8693.243       3483.133       0.286057       0.265511
            400       8641.769       3476.560       0.286884       0.265511
            401       8891.887       3390.127       0.276024       0.265511
            402       9108.540        425.765       0.044656       0.086520
            403       9979.479        -49.948      -0.005030       0.086520
            404       8899.708        395.639       0.042563       0.086520
            405       8540.668        549.391       0.060439       0.086520
            406       8652.690        604.919       0.065343       0.086520
            407       8717.586        665.603       0.070936       0.086520
            408       8537.267        731.827       0.078953       0.086520
            409       8358.268        613.574       0.068389       0.086520
            410       8931.994        686.180       0.071342       0.086520
            411       9153.101        654.843       0.066767       0.086520
            412       9019.445        700.594       0.072077       0.086520
            413       8772.177        631.199       0.067125       0.086520
            414       8764.616       1094.855       0.111046       0.086520
            415       8875.651        668.563       0.070049       0.086520
            416       8997.439        686.552       0.070896       0.086520
            417       8990.833        826.352       0.084174       0.086520
            418       8699.562        679.731       0.072471       0.086520
            419       8813.427       1897.395       0.177147       0.170107
            420       8668.553       2115.344       0.196158       0.170107
            421       8071.975       1879.727       0.188885       0.170107
            422       9339.805       1499.195       0.138315       0.170107
            423       8650.316       2077.002       0.193618       0.170107
            424       8834.164       2367.813       0.211375       0.170107
            425       8468.485       1943.191       0.186636       0.170107
            426       8341.229       2022.309       0.195137       0.170107
            427       8837.273       1952.029       0.180923       0.170107
            428       8697.147       2008.568       0.187616       0.170107
            429       8740.900       2307.598       0.208861       0.170107
            430       8366.976       1907.754       0.185674       0.170107
            431       8563.100       1797.439       0.173489       0.170107
            432       8854.067       1946.259       0.180204       0.170107
            433       8599.496       1598.191       0.156721       0.170107
            434       8445.207       1903.852       0.183964       0.170107
            435       8833.145       2029.336       0.186821       0.170107
            436       8502.992       2039.648       0.193467       0.170107
            437      10082.887       2009.236       0.166161       0.170107
            438       8574.582       1829.559       0.175849       0.170107
            439       9789.801       1982.558       0.168408       0.170107
            440       9449.903       1800.939       0.160071       0.170107
            441      10287.099       1791.263       0.148303       0.170107
            442      10868.997       1945.106       0.151794       0.170107
            443       9947.040       1799.541       0.153197       0.170107
            444      11473.479       1816.469       0.136680       0.170107
            445      10068.119       2243.019       0.182194       0.170107
            446       8621.450       1916.065       0.181833       0.170107
            447       8972.432       1881.288       0.173331       0.170107
            448       9781.127       2320.002       0.191718       0.170107
            449       9803.209       2037.104       0.172048       0.170107
            450       9798.365       2061.789       0.173842       0.170107
            451       9540.509       2222.927       0.188969       0.170107
            452       9935.509       2285.485       0.187013       0.170107
            453       9628.825       2278.935       0.191382       0.170107
            454       6287.099       2109.527       0.251235       0.265511
            455       6514.107       2208.080       0.253157       0.265511
            456       5033.003       2346.131       0.317941       0.265511
            457       9352.910       1754.302       0.157943       0.170107
            458       9385.969       1559.919       0.142512       0.170107
            459       9194.679       1521.635       0.141992       0.170107
            460       8102.625       2222.927       0.215284       0.170107
            461       9453.001       1400.569       0.129042       0.170107
            462       9805.698       1439.029       0.127974       0.170107
            463       9675.720       1371.573       0.124155       0.170107
            464       9314.394       1642.977       0.149943       0.170107
            465       9284.259       1545.027       0.142671       0.170107
            466       9066.894       1327.207       0.127688       0.170107
            467       9377.818       1543.196       0.141305       0.170107
            468       9275.281       1771.227       0.160343       0.170107
            469       9308.916       1459.784       0.135558       0.170107
            470       9530.454       1871.276       0.164122       0.170107
            471       9113.763       1543.761       0.144852       0.170107
            472       9374.234       1568.707       0.143353       0.170107
            473       9136.116       2022.793       0.181272       0.170107
            474       9358.623       2075.974       0.181552       0.170107
            475       9619.385       2468.229       0.204195       0.170107
            476       8676.867       1920.410       0.181217       0.170107
            477       8047.229       2105.334       0.207370       0.170107
            478       8746.255       2016.706       0.187375       0.170107
            479       8007.593       1588.166       0.165507       0.170107
            480       8069.995       1865.475       0.187759       0.170107
            481       8377.790       1824.293       0.178816       0.170107
            482       8300.792       1384.405       0.142940       0.170107
            483       8548.980       1910.602       0.182665       0.170107
            484       7818.932       1839.769       0.190478       0.170107
            485       8810.206       1972.952       0.182966       0.170107
            486       9034.540       1627.645       0.152656       0.170107
            487       8219.543       1815.514       0.180917       0.170107
            488       9273.485       1819.152       0.163996       0.170107
            489       9438.227       2135.151       0.184488       0.170107
            490       8726.192       1828.035       0.173204       0.170107
            491       9133.770       1720.378       0.158500       0.170107
            492       8688.507       2857.902       0.247514       0.265511
            493       8642.624       2857.540       0.248478       0.265511
            494       8703.269       3149.198       0.265700       0.265511
            495       9253.367       2987.776       0.244077       0.265511
            496       8731.718       2868.952       0.247309       0.265511
            497       8483.000       2668.401       0.239288       0.265511
            498       8164.001       2975.202       0.267093       0.265511
            499       8727.125       3006.169       0.256208       0.265511
            500       8401.953       2509.126       0.229961       0.265511
            501       8842.223       2426.012       0.215297       0.265511
            502       8743.543       2699.291       0.235894       0.265511
            503       8166.983       2627.278       0.243396       0.265511
            504       8449.851       2478.360       0.226786       0.265511
            505       9559.336        724.902       0.070487       0.086520
            506       8933.563        973.601       0.098272       0.086520
            507       8996.931        691.727       0.071396       0.086520
            508       9567.461        513.152       0.050905       0.086520
            509       9792.008        602.741       0.057985       0.086520
            510       8955.173        474.266       0.050296       0.086520
            511       9598.079        557.177       0.054866       0.086520
            512       9198.160        820.433       0.081891       0.086520
            513       8586.536        694.084       0.074789       0.086520
            514       8324.402        989.789       0.106267       0.086520
            515      11266.003       1444.734       0.113663       0.086520
            516       8863.002       1000.541       0.101438       0.086520
            517       8928.260       1051.954       0.105404       0.086520
            518      10158.364       1518.802       0.130066       0.170107
            519       8893.941       1949.206       0.179764       0.170107
            520       8590.267       2784.652       0.244806       0.170107
            521       9497.246       1819.904       0.160809       0.170107
            522       9608.294       1914.780       0.166169       0.170107
            523       9184.951       2038.979       0.181664       0.170107
            524       9050.447       2010.386       0.181757       0.170107
            525       8771.547       2160.264       0.197613       0.170107
            526       8070.216       2137.627       0.209410       0.170107
            527       9505.214       2137.788       0.183611       0.170107
            528       9509.976       1897.233       0.166319       0.170107
            529       9490.633       2191.965       0.187627       0.170107
            530       9504.659       2150.519       0.184512       0.170107
            531       9509.845       2121.919       0.182425       0.170107
            532       9491.979       2205.800       0.188566       0.170107
            533       7894.027       2336.259       0.228367       0.265511
            534       8185.040       2727.002       0.249908       0.265511
            535       7628.302       2379.752       0.237784       0.265511
            536       7966.079       2350.252       0.227819       0.265511
            537       8239.660       1532.297       0.156806       0.170107
            538       8528.457       1713.152       0.167274       0.170107
            539       9618.298       1639.549       0.145636       0.170107
            540       9383.890       1989.775       0.174946       0.170107
            541       8399.503       1998.681       0.192214       0.170107
            542      10459.979       1880.882       0.152411       0.170107
            543       9670.422       1923.796       0.165927       0.170107
            544       9615.071       1897.902       0.164849       0.170107
            545      10426.090       1844.509       0.150319       0.170107
            546       9365.191       1866.174       0.166157       0.170107
            547       9226.354       1842.120       0.166429       0.170107
            548       9771.276       1802.073       0.155709       0.170107
            549       9312.380       1803.928       0.162278       0.170107
            550       9632.240       1631.498       0.144845       0.170107
            551       9604.648       1804.152       0.158137       0.170107
            552       9393.984       1647.602       0.149218       0.170107
            553       9302.633       2128.616       0.186210       0.170107
            554       9154.979       1943.117       0.175086       0.170107
            555       9217.195       1954.702       0.174966       0.170107
            556       9273.646       1926.650       0.172018       0.170107
            557       9156.297       1874.848       0.169959       0.170107
            558       9447.893       2242.616       0.191832       0.170107
            559       9506.728       2071.801       0.178935       0.170107
            560       9495.538       1947.823       0.170214       0.170107
            561       8078.903       2259.081       0.218522       0.170107
            562       9063.042       2359.471       0.206563       0.170107
            563       8223.630       2027.652       0.197795       0.170107
            564       8373.597       2007.723       0.193398       0.170107
            565       7776.615       2249.710       0.224380       0.170107
            566       8599.281       1890.493       0.180222       0.170107
            567       8989.874       1769.755       0.164481       0.170107
            568       7844.934       1742.467       0.181746       0.170107
            569       8154.521       1785.682       0.179642       0.170107
            570       8031.498       1978.618       0.197662       0.170107
            571       8888.979       2004.930       0.184041       0.170107
            572       9138.971       1741.453       0.160054       0.170107
            573       9743.356       2146.602       0.180539       0.170107
            574       9083.356       1798.046       0.165240       0.170107
            575       9719.788       1787.308       0.155322       0.170107
            576       9744.681       1746.355       0.151975       0.170107
            577       9784.233       1711.319       0.148868       0.170107
            578       9835.319       1786.203       0.153698       0.170107
            579       9720.053       1692.880       0.148330       0.170107
            580       9712.258       2047.819       0.174133       0.170107
            581      10291.017       1839.422       0.151637       0.170107
            582       9967.635       1872.120       0.158122       0.170107
            583       9719.127       2055.832       0.174594       0.170107
            584      10010.944       1669.086       0.142901       0.170107
            585       9702.438       1585.772       0.140480       0.170107
            586      10611.407       1387.815       0.115659       0.170107
            587      11538.467       1286.654       0.100323       0.170107
            588      10699.880       1712.130       0.137941       0.170107
            589       7448.568       1863.287       0.200098       0.170107
            590       9990.658       1809.727       0.153362       0.170107
            591       7845.333       1697.264       0.177862       0.170107
            592       8076.965       2238.046       0.216970       0.265511
            593       7593.100       2299.912       0.232478       0.265511
            594       7906.263       2351.457       0.229238       0.265511
            595       7813.690       2149.502       0.215744       0.265511
            596       7946.335       2283.023       0.223183       0.265511
            597       7591.922       2267.302       0.229968       0.265511
            598       7863.338       2367.199       0.231386       0.265511
            599       9377.422       1895.228       0.168126       0.170107
            600       9194.770       2109.072       0.186580       0.170107
            601       9664.465       2098.734       0.178415       0.170107
            602       9780.076       1767.003       0.153026       0.170107
            603       9117.897       1807.363       0.165430       0.170107
            604       8841.504       1855.427       0.173454       0.170107
            605       8197.700       1768.950       0.177487       0.170107
            606       9003.679       2026.878       0.183751       0.170107
            607      10827.516       1550.912       0.125292       0.170107
            608       9943.595       2011.430       0.168250       0.170107
            609       9895.901       1792.486       0.153356       0.170107
            610      10123.905       1933.951       0.160389       0.170107
            611      10027.518       1750.621       0.148633       0.170107
            612       9436.871       1696.320       0.152366       0.170107
            613      10555.681       1776.790       0.144074       0.170107
            614       9095.979       1723.529       0.159298       0.170107
            615       9445.256       1649.710       0.148690       0.170107
            616       9139.661       1638.004       0.151981       0.170107
            617       7962.129       1860.012       0.189369       0.170107
            618       9258.787       1482.377       0.138009       0.170107
            619       8363.468       1653.967       0.165109       0.170107
            620       8426.219       1666.059       0.165083       0.170107
            621       9023.519       1755.764       0.162883       0.170107
            622      10632.526       1169.202       0.099070       0.086520
            623      10628.231       1206.735       0.101964       0.086520
            624      10851.150       1380.447       0.112859       0.086520
            625      10778.478       1364.428       0.112364       0.086520
            626      10520.619       1421.452       0.119029       0.086520
            627      10595.622       1334.802       0.111882       0.086520
            628      10786.155       1192.168       0.099527       0.086520
            629       9358.183       1318.425       0.123487       0.086520
            630       9376.978       1370.477       0.127516       0.086520
            631      10253.321       1560.465       0.132088       0.086520
            632       9300.396       1295.195       0.122239       0.086520
            633       8601.460       1409.002       0.140753       0.170107
            634       9233.589       1477.002       0.137901       0.170107
            635       9647.881       1818.173       0.158570       0.170107
            636       9440.586       1443.213       0.132602       0.170107
            637       9847.889       1370.281       0.122148       0.170107
            638       9437.956       1347.813       0.124962       0.170107
            639       8304.652       1977.897       0.192355       0.170107
            640       8853.450       1983.923       0.183063       0.170107
            641       9550.388       1805.053       0.158959       0.170107
            642       8828.320       1818.336       0.170789       0.170107
            643       8905.667       1798.971       0.168055       0.170107
            644      10399.271       1825.555       0.149332       0.170107
            645       9620.114       1911.040       0.165728       0.170107
            646      10203.304       1810.610       0.150709       0.170107
            647      10068.974       1899.340       0.158697       0.170107
            648       8009.576       2051.233       0.203883       0.170107
            649       9023.937       2097.512       0.188601       0.170107
            650       9494.305       2425.327       0.203473       0.170107
            651       6023.648       2338.202       0.279627       0.265511
            652       6121.532       2138.434       0.258891       0.265511
            653       7228.967       2161.321       0.230166       0.265511
            654       7185.136       2307.679       0.243097       0.265511
            655       6039.117       3254.702       0.350201       0.265511
            656       7876.160       3042.552       0.278655       0.265511
            657       8020.867       3138.301       0.281231       0.265511
            658       7628.795       2923.038       0.277017       0.265511
            659       8598.530       3212.552       0.271995       0.265511
            660       7728.609       2547.394       0.247897       0.265511
            661       7723.198       2851.200       0.269632       0.265511
            662       7372.631       3003.984       0.289496       0.265511
            663       9337.478       2221.298       0.192174       0.265511
            664       9516.998       2259.602       0.191872       0.265511
            665       8062.250       2539.223       0.239516       0.265511
            666       8532.385       1830.629       0.176650       0.265511
            667       6937.897       2853.377       0.291420       0.265511
            668       6275.703       2776.944       0.306755       0.265511
            669       8046.518       2772.302       0.256248       0.265511
            670       6363.741       2279.957       0.263771       0.265511
            671       5843.479       2532.782       0.302376       0.265511
            672       6683.000       2759.317       0.292229       0.265511
            673       6533.679       2440.529       0.271949       0.265511
            674       6293.745       2273.518       0.265373       0.265511
            675       6448.367       2216.558       0.255808       0.265511
            676       5983.836       2078.826       0.257834       0.265511
            677       5804.231       2245.355       0.278940       0.265511
            678       6526.979       2335.576       0.263533       0.265511
            679       6314.693       2428.035       0.277721       0.265511
            680       5777.966       1927.324       0.250130       0.265511
            681       5228.480       2130.652       0.289525       0.265511
            682       5824.838       1994.127       0.255037       0.265511
            683       5780.638       1943.441       0.251608       0.265511
            684       5479.728       2652.527       0.326174       0.265511
            685       5302.134       2640.965       0.332485       0.265511
            686       5241.155       2434.482       0.317170       0.265511
            687       5677.527       2748.782       0.326214       0.265511
            688       5323.185       2222.998       0.294586       0.265511
            689       5433.359       2127.373       0.281371       0.265511
            690       5789.842       2210.859       0.276333       0.265511
            691       5354.851       2223.064       0.293361       0.265511
            692       5413.741       2251.569       0.293735       0.265511
            693       6819.557       2357.676       0.256905       0.265511
            694       5853.784       2260.672       0.278598       0.265511
            695       5617.485       1948.385       0.257523       0.265511
            696       5485.686       1784.802       0.245486       0.265511
            697       5121.678       1977.443       0.278548       0.265511
            698       8370.063       2058.502       0.197391       0.170107
            699       9055.488       1984.998       0.179793       0.170107
            700       9193.313       1956.991       0.175510       0.170107
            701       9388.222       1921.652       0.169909       0.170107
            702       9374.123       1892.955       0.168008       0.170107
            703       9214.950       2014.930       0.179426       0.170107
            704       9782.950       1753.349       0.151985       0.170107
            705       9547.705       1941.462       0.168982       0.170107
            706       8598.443       1552.902       0.152975       0.170107
            707       8401.585       1425.722       0.145078       0.170107
            708       8875.660       1515.587       0.145852       0.170107
            709       8766.219       1478.873       0.144349       0.170107
            710       7989.604       1941.578       0.195503       0.170107
            711       7846.631       2112.716       0.212134       0.170107
            712       7417.974       2936.102       0.283570       0.265511
            713       7448.969       2909.101       0.280854       0.265511
            714       7235.652       2790.036       0.278289       0.265511
            715       7988.978       2936.102       0.268749       0.265511
            716       7606.900       2909.102       0.276636       0.265511
            717       7458.440       2767.919       0.270665       0.265511
            718       7669.510       2339.355       0.233728       0.265511
            719       8288.478       2278.902       0.215654       0.265511
            720       7591.553       2473.862       0.245778       0.265511
            721       7529.466       2484.987       0.248140       0.265511
            722       8865.822       2441.359       0.215912       0.265511
            723       8794.893       2275.408       0.205542       0.265511
            724       8282.062       2115.402       0.203454       0.265511
            725       8339.685       2625.134       0.239414       0.265511
